# Supplementary material for: Constrained TACC3 peptidomimetics for a non-canonical protein–protein interface elucidate allosteric communication in Aurora-A kinase
Source: Chem Sci. 2024 Nov 28;16(1):354–63. doi: 10.1039/d4sc06100d (PMC11604048; doi:10.1039/d4sc06100d)
Supplement: SC-016-D4SC06100D-s001 [file SC-016-D4SC06100D-s001.zip]

Archive with 32 entries (32 files):
- aura_l_r_bph_constraint_run1_average.pdb
- aura_l_r_bph_constraint_run1_energymin.pdb
- aura_l_r_bph_constraint_run2_average.pdb
- aura_l_r_bph_constraint_run2_energymin.pdb
- aura_l_r_bph_if_fp_constraint_run1_average.pdb
- aura_l_r_bph_if_fp_constraint_run1_energymin.pdb
- aura_l_r_bph_if_fp_constraint_run2_average.pdb
- aura_l_r_bph_if_fp_constraint_run2_energymin.pdb
- aura_s_e_bph_constraint_run1_average.pdb
- aura_s_e_bph_constraint_run1_energymin.pdb
- aura_s_e_bph_constraint_run2_average.pdb
- aura_s_e_bph_constraint_run2_energymin.pdb
- aura_s_e_bph_if_fp_constraint_run1_average.pdb
- aura_s_e_bph_if_fp_constraint_run1_energymin.pdb
- aura_s_e_bph_if_fp_constraint_run2_average.pdb
- aura_s_e_bph_if_fp_constraint_run2_energymin.pdb
- aura_tacc3 518_532_run1_average.pdb
- aura_tacc3 518_532_run1_energymin.pdb
- aura_tacc3 518_532_run2_average.pdb
- aura_tacc3 518_532_run2_energymin.pdb
- aura_tacc3 522_536_fpro_run1_average.pdb
- aura_tacc3 522_536_fpro_run1_energymin.pdb
- aura_tacc3 522_536_fpro_run2_average.pdb
- aura_tacc3 522_536_fpro_run2_energymin.pdb
- aura_tacc3 522_536_iphe_run1_average.pdb
- aura_tacc3 522_536_iphe_run1_energymin.pdb
- aura_tacc3 522_536_iphe_run2_average.pdb
- aura_tacc3 522_536_iphe_run2_energymin.pdb
- aura_tacc3 522_536_run1_average.pdb
- aura_tacc3 522_536_run1_energymin.pdb
- aura_tacc3 522_536_run2_average.pdb
- aura_tacc3 522_536_run2_energymin.pdb
