# Supplementary material for: Constrained TACC3 peptidomimetics for a non-canonical protein–protein interface elucidate allosteric communication in Aurora-A kinase
Source: Chem Sci. 2024 Nov 28;16(1):354–63. doi: 10.1039/d4sc06100d (PMC11604048; doi:10.1039/d4sc06100d)
Supplement: SC-016-D4SC06100D-s001 [file SC-016-D4SC06100D-s001.zip › aura_l_r_bph_constraint_run1_average.pdb]

REMARK YASARA *************************************************************
REMARK YASARA *                                                           *
REMARK YASARA *                     Y  A  S  A  R  A                      *
REMARK YASARA *                                                           *
REMARK YASARA *   Yet Another Scientific Artificial Reality Application   *
REMARK YASARA *                                                           *
REMARK YASARA *            MOLECULE STRUCTURE FILE, PDB FORMAT            *
REMARK YASARA *                                                           *
REMARK YASARA * Just use YASARA every day to make your questions go away! *
REMARK YASARA *                                                           *
REMARK YASARA *                      www.YASARA.org                       *
REMARK YASARA *                                                           *
REMARK YASARA *************************************************************
REMARK YASARA
REMARK YASARA Written on:        Wed Oct 23 08:53:09 2024
REMARK YASARA Number of models: 1
REMARK YASARA Number of atoms:   4517
REMARK YASARA Please address questions or suggestions to: Eliza@yasara.org
REMARK YASARA
REMARK   2 RESOLUTION. 2.02 ANGSTROMS.
REMARK 290 CRYSTALLOGRAPHIC SYMMETRY TRANSFORMATIONS
REMARK 290 THE FOLLOWING TRANSFORMATIONS OPERATE ON THE ATOM/HETATM
REMARK 290 RECORDS IN THIS ENTRY TO PRODUCE CRYSTALLOGRAPHICALLY
REMARK 290 RELATED MOLECULES.
REMARK 290   SMTRY1   1  1.000000  0.000000  0.000000        0.00000
REMARK 290   SMTRY2   1  0.000000  1.000000  0.000000        0.00000
REMARK 290   SMTRY3   1  0.000000  0.000000  1.000000        0.00000
REMARK 290   SMTRY1   2 -1.000000  0.000000  0.000000        0.00000
REMARK 290   SMTRY2   2  0.000000 -1.000000  0.000000        0.00000
REMARK 290   SMTRY3   2  0.000000  0.000000  1.000000        0.00000
REMARK 290   SMTRY1   3 -1.000000  0.000000  0.000000        0.00000
REMARK 290   SMTRY2   3  0.000000  1.000000  0.000000        0.00000
REMARK 290   SMTRY3   3  0.000000  0.000000 -1.000000        0.00000
REMARK 290   SMTRY1   4  1.000000  0.000000  0.000000        0.00000
REMARK 290   SMTRY2   4  0.000000 -1.000000  0.000000        0.00000
REMARK 290   SMTRY3   4  0.000000  0.000000 -1.000000        0.00000
REMARK 290   SMTRY1   5  0.000000  0.000000  1.000000        0.00000
REMARK 290   SMTRY2   5  1.000000  0.000000  0.000000        0.00000
REMARK 290   SMTRY3   5  0.000000  1.000000  0.000000        0.00000
REMARK 290   SMTRY1   6  0.000000  0.000000  1.000000        0.00000
REMARK 290   SMTRY2   6 -1.000000  0.000000  0.000000        0.00000
REMARK 290   SMTRY3   6  0.000000 -1.000000  0.000000        0.00000
REMARK 290   SMTRY1   7  0.000000  0.000000 -1.000000        0.00000
REMARK 290   SMTRY2   7 -1.000000  0.000000  0.000000        0.00000
REMARK 290   SMTRY3   7  0.000000  1.000000  0.000000        0.00000
REMARK 290   SMTRY1   8  0.000000  0.000000 -1.000000        0.00000
REMARK 290   SMTRY2   8  1.000000  0.000000  0.000000        0.00000
REMARK 290   SMTRY3   8  0.000000 -1.000000  0.000000        0.00000
REMARK 290   SMTRY1   9  0.000000  1.000000  0.000000        0.00000
REMARK 290   SMTRY2   9  0.000000  0.000000  1.000000        0.00000
REMARK 290   SMTRY3   9  1.000000  0.000000  0.000000        0.00000
REMARK 290   SMTRY1  10  0.000000 -1.000000  0.000000        0.00000
REMARK 290   SMTRY2  10  0.000000  0.000000  1.000000        0.00000
REMARK 290   SMTRY3  10 -1.000000  0.000000  0.000000        0.00000
REMARK 290   SMTRY1  11  0.000000  1.000000  0.000000        0.00000
REMARK 290   SMTRY2  11  0.000000  0.000000 -1.000000        0.00000
REMARK 290   SMTRY3  11 -1.000000  0.000000  0.000000        0.00000
REMARK 290   SMTRY1  12  0.000000 -1.000000  0.000000        0.00000
REMARK 290   SMTRY2  12  0.000000  0.000000 -1.000000        0.00000
REMARK 290   SMTRY3  12  1.000000  0.000000  0.000000        0.00000
REMARK 290   SMTRY1  13  1.000000  0.000000  0.000000       68.52000
REMARK 290   SMTRY2  13  0.000000  1.000000  0.000000       68.52000
REMARK 290   SMTRY3  13  0.000000  0.000000  1.000000       68.52000
REMARK 290   SMTRY1  14 -1.000000  0.000000  0.000000       68.52000
REMARK 290   SMTRY2  14  0.000000 -1.000000  0.000000       68.52000
REMARK 290   SMTRY3  14  0.000000  0.000000  1.000000       68.52000
REMARK 290   SMTRY1  15 -1.000000  0.000000  0.000000       68.52000
REMARK 290   SMTRY2  15  0.000000  1.000000  0.000000       68.52000
REMARK 290   SMTRY3  15  0.000000  0.000000 -1.000000       68.52000
REMARK 290   SMTRY1  16  1.000000  0.000000  0.000000       68.52000
REMARK 290   SMTRY2  16  0.000000 -1.000000  0.000000       68.52000
REMARK 290   SMTRY3  16  0.000000  0.000000 -1.000000       68.52000
REMARK 290   SMTRY1  17  0.000000  0.000000  1.000000       68.52000
REMARK 290   SMTRY2  17  1.000000  0.000000  0.000000       68.52000
REMARK 290   SMTRY3  17  0.000000  1.000000  0.000000       68.52000
REMARK 290   SMTRY1  18  0.000000  0.000000  1.000000       68.52000
REMARK 290   SMTRY2  18 -1.000000  0.000000  0.000000       68.52000
REMARK 290   SMTRY3  18  0.000000 -1.000000  0.000000       68.52000
REMARK 290   SMTRY1  19  0.000000  0.000000 -1.000000       68.52000
REMARK 290   SMTRY2  19 -1.000000  0.000000  0.000000       68.52000
REMARK 290   SMTRY3  19  0.000000  1.000000  0.000000       68.52000
REMARK 290   SMTRY1  20  0.000000  0.000000 -1.000000       68.52000
REMARK 290   SMTRY2  20  1.000000  0.000000  0.000000       68.52000
REMARK 290   SMTRY3  20  0.000000 -1.000000  0.000000       68.52000
REMARK 290   SMTRY1  21  0.000000  1.000000  0.000000       68.52000
REMARK 290   SMTRY2  21  0.000000  0.000000  1.000000       68.52000
REMARK 290   SMTRY3  21  1.000000  0.000000  0.000000       68.52000
REMARK 290   SMTRY1  22  0.000000 -1.000000  0.000000       68.52000
REMARK 290   SMTRY2  22  0.000000  0.000000  1.000000       68.52000
REMARK 290   SMTRY3  22 -1.000000  0.000000  0.000000       68.52000
REMARK 290   SMTRY1  23  0.000000  1.000000  0.000000       68.52000
REMARK 290   SMTRY2  23  0.000000  0.000000 -1.000000       68.52000
REMARK 290   SMTRY3  23 -1.000000  0.000000  0.000000       68.52000
REMARK 290   SMTRY1  24  0.000000 -1.000000  0.000000       68.52000
REMARK 290   SMTRY2  24  0.000000  0.000000 -1.000000       68.52000
REMARK 290   SMTRY3  24  1.000000  0.000000  0.000000       68.52000
REMARK 350 COORDINATES FOR A COMPLETE MULTIMER REPRESENTING THE KNOWN
REMARK 350 BIOLOGICALLY SIGNIFICANT OLIGOMERIZATION STATE OF THE
REMARK 350 MOLECULE CAN BE GENERATED BY APPLYING BIOMT TRANSFORMATIONS
REMARK 350 GIVEN BELOW. BOTH NON-CRYSTALLOGRAPHIC AND
REMARK 350 CRYSTALLOGRAPHIC OPERATIONS ARE GIVEN.
REMARK 350
REMARK 350 BIOMOLECULE: 1
REMARK 350 APPLY THE FOLLOWING TO CHAINS: A, B
REMARK 350   BIOMT1   1  1.000000  0.000000  0.000000        0.00000
REMARK 350   BIOMT2   1  0.000000  1.000000  0.000000        0.00000
REMARK 350   BIOMT3   1  0.000000  0.000000  1.000000        0.00000
COMPND    MOL_ID: 1;
COMPND   2 MOLECULE: AURORA KINASE A;
COMPND   3 CHAIN: A;
COMPND   4 MOL_ID: 2;
COMPND   5 MOLECULE: TRANSFORMING ACIDIC COILED-COIL-CONTAINING PROTEIN 3;
COMPND   6 CHAIN: B;
SEQRES   1 A  258  ARG GLN TRP ALA LEU GLU ASP PHE GLU ILE GLY ARG PRO 
SEQRES   2 A  258  LEU GLY LYS GLY LYS PHE GLY ASN VAL TYR LEU ALA ARG 
SEQRES   3 A  258  GLU LYS GLN SER LYS PHE ILE LEU ALA LEU LYS VAL LEU 
SEQRES   4 A  258  PHE LYS ALA GLN LEU GLU LYS ALA GLY VAL GLU HIS GLN 
SEQRES   5 A  258  LEU ARG ARG GLU VAL GLU ILE GLN SER HIS LEU ARG HIS 
SEQRES   6 A  258  PRO ASN ILE LEU ARG LEU TYR GLY TYR PHE HIS ASP ALA 
SEQRES   7 A  258  THR ARG VAL TYR LEU ILE LEU GLU TYR ALA PRO LEU GLY 
SEQRES   8 A  258  THR VAL TYR ARG GLU LEU GLN LYS LEU SER LYS PHE ASP 
SEQRES   9 A  258  GLU GLN ARG THR ALA THR TYR ILE THR GLU LEU ALA ASN 
SEQRES  10 A  258  ALA LEU SER TYR CYS HIS SER LYS ARG VAL ILE HIS ARG 
SEQRES  11 A  258  ASP ILE LYS PRO GLU ASN LEU LEU LEU GLY SER ALA GLY 
SEQRES  12 A  258  GLU LEU LYS ILE ALA ASN PHE GLY TRP SER VAL HIS ALA 
SEQRES  13 A  258  GLY THR LEU ASP TYR LEU PRO PRO GLU MET ILE GLU GLY 
SEQRES  14 A  258  ARG MET HIS ASP GLU LYS VAL ASP LEU TRP SER LEU GLY 
SEQRES  15 A  258  VAL LEU CYS TYR GLU PHE LEU VAL GLY LYS PRO PRO PHE 
SEQRES  16 A  258  GLU ALA ASN THR TYR GLN GLU THR TYR LYS ARG ILE SER 
SEQRES  17 A  258  ARG VAL GLU PHE THR PHE PRO ASP PHE VAL THR GLU GLY 
SEQRES  18 A  258  ALA ARG ASP LEU ILE SER ARG LEU LEU LYS HIS ASN PRO 
SEQRES  19 A  258  SER GLN ARG PRO MET LEU ARG GLU VAL LEU GLU HIS PRO 
SEQRES  20 A  258  TRP ILE THR ALA ASN SER SER LYS PRO SER ASN 
SEQRES   1 B   15  LEU GLU ALA LYS GLU GLU SER PHE CYS ASP PRO ALA GLU 
SEQRES   2 B   15  VAL LEU 
LINK         C   HIS A 280                 N   NME A 281                  1.33
LINK         C   ACE A 289                 N   ALA A 290                  1.33
LINK         C   ACE B 517                 N   LEU B 518                  1.33
LINK         CB  ALA B 520                 S1  CYS B 526                  1.86
LINK         C   PHE B 525                 N   CYS B 526                  1.38
LINK         C   CYS B 526                 N   ASP B 527                  1.38
LINK         C   VAL B 531                 N   LEU B 532                  1.38
CRYST1  137.040  137.040  137.040  90.00  90.00  90.00 I 2 3        24
ORIGX1      1.000000  0.000000  0.000000        0.00000
ORIGX2      0.000000  1.000000  0.000000        0.00000
ORIGX3      0.000000  0.000000  1.000000        0.00000
SCALE1      0.007297  0.000000  0.000000        0.00000
SCALE2      0.000000  0.007297  0.000000        0.00000
SCALE3      0.000000  0.000000  0.007297        0.00000
ATOM      1  N   ARG A 126       6.349 194.056  62.111  1.00151.71           N
ATOM      2 1H   ARG A 126       5.599 193.765  61.499  1.00176.33           H
ATOM      3 2H   ARG A 126       6.791 194.874  61.714  1.00187.15           H
ATOM      4 3H   ARG A 126       5.965 194.292  63.016  1.00183.36           H
ATOM      5  CA  ARG A 126       7.344 192.946  62.243  1.00130.25           C
ATOM      6  HA  ARG A 126       8.170 193.269  62.877  1.00140.66           H
ATOM      7  C   ARG A 126       7.910 192.543  60.884  1.00 98.03           C
ATOM      8  O   ARG A 126       7.190 192.016  60.037  1.00104.21           O
ATOM      9  CB  ARG A 126       6.682 191.720  62.880  1.00159.05           C
ATOM     10 1HB  ARG A 126       6.218 192.014  63.822  1.00206.96           H
ATOM     11 2HB  ARG A 126       5.898 191.371  62.208  1.00178.15           H
ATOM     12  CG  ARG A 126       7.641 190.563  63.132  1.00153.44           C
ATOM     13 1HG  ARG A 126       8.169 190.334  62.206  1.00188.42           H
ATOM     14 2HG  ARG A 126       8.369 190.851  63.890  1.00196.30           H
ATOM     15  CD  ARG A 126       6.903 189.313  63.587  1.00147.26           C
ATOM     16 1HD  ARG A 126       6.349 189.539  64.499  1.00201.39           H
ATOM     17 2HD  ARG A 126       6.193 189.015  62.815  1.00182.72           H
ATOM     18  NE  ARG A 126       7.829 188.212  63.852  1.00137.83           N
ATOM     19  HE  ARG A 126       8.143 188.093  64.803  1.00190.62           H
ATOM     20  CZ  ARG A 126       8.282 187.350  62.949  1.00117.31           C
ATOM     21  NH1 ARG A 126       9.104 186.400  63.338  1.00150.59           N
ATOM     22 1HH1 ARG A 126       9.401 186.365  64.300  1.00212.36           H
ATOM     23 2HH1 ARG A 126       9.419 185.714  62.669  1.00149.32           H
ATOM     24  NH2 ARG A 126       7.930 187.395  61.681  1.00121.47           N
ATOM     25 1HH2 ARG A 126       7.294 188.110  61.364  1.00150.51           H
ATOM     26 2HH2 ARG A 126       8.314 186.717  61.041  1.00135.52           H
ATOM     27  N   GLN A 127       9.203 192.778  60.686  1.00 88.43           N
ATOM     28  H   GLN A 127       9.750 193.245  61.393  1.00103.76           H
ATOM     29  CA  GLN A 127       9.877 192.345  59.466  1.00 80.68           C
ATOM     30  HA  GLN A 127       9.346 192.751  58.605  1.00 83.87           H
ATOM     31  C   GLN A 127       9.859 190.820  59.380  1.00 74.44           C
ATOM     32  O   GLN A 127      10.105 190.130  60.370  1.00 76.06           O
ATOM     33  CB  GLN A 127      11.319 192.863  59.460  1.00 98.92           C
ATOM     34 1HB  GLN A 127      11.303 193.939  59.636  1.00150.36           H
ATOM     35 2HB  GLN A 127      11.852 192.395  60.288  1.00 96.92           H
ATOM     36  CG  GLN A 127      12.109 192.598  58.182  1.00118.64           C
ATOM     37 1HG  GLN A 127      13.160 192.806  58.378  1.00151.55           H
ATOM     38 2HG  GLN A 127      12.016 191.547  57.913  1.00129.86           H
ATOM     39  CD  GLN A 127      11.666 193.443  57.003  1.00179.08           C
ATOM     40  OE1 GLN A 127      10.564 193.986  56.978  1.00222.21           O
ATOM     41  NE2 GLN A 127      12.527 193.550  56.004  1.00252.58           N
ATOM     42 1HE2 GLN A 127      12.286 194.118  55.205  1.00337.45           H
ATOM     43 2HE2 GLN A 127      13.418 193.078  56.050  1.00265.09           H
ATOM     44  N   TRP A 128       9.563 190.303  58.192  1.00 77.85           N
ATOM     45  H   TRP A 128       9.319 190.914  57.426  1.00 89.10           H
ATOM     46  CA  TRP A 128       9.622 188.870  57.922  1.00 78.84           C
ATOM     47  HA  TRP A 128       9.048 188.341  58.683  1.00 77.70           H
ATOM     48  C   TRP A 128      11.059 188.355  57.980  1.00 82.42           C
ATOM     49  O   TRP A 128      12.011 189.115  57.801  1.00102.44           O
ATOM     50  CB  TRP A 128       9.006 188.582  56.548  1.00 88.13           C
ATOM     51 1HB  TRP A 128       9.184 187.537  56.292  1.00 84.00           H
ATOM     52 2HB  TRP A 128       7.929 188.731  56.621  1.00145.66           H
ATOM     53  CG  TRP A 128       9.523 189.451  55.432  1.00 89.33           C
ATOM     54  CD1 TRP A 128      10.778 189.963  55.289  1.00 81.74           C
ATOM     55  HD1 TRP A 128      11.588 189.789  55.985  1.00 68.43           H
ATOM     56  CD2 TRP A 128       8.792 189.922  54.288  1.00150.17           C
ATOM     57  NE1 TRP A 128      10.878 190.734  54.162  1.00134.70           N
ATOM     58  HE1 TRP A 128      11.719 191.213  53.874  1.00166.39           H
ATOM     59  CE2 TRP A 128       9.670 190.720  53.518  1.00179.49           C
ATOM     60  CE3 TRP A 128       7.491 189.707  53.812  1.00223.99           C
ATOM     61  HE3 TRP A 128       6.798 189.096  54.370  1.00236.66           H
ATOM     62  CZ2 TRP A 128       9.288 191.285  52.297  1.00280.07           C
ATOM     63  HZ2 TRP A 128       9.980 191.877  51.717  1.00333.72           H
ATOM     64  CZ3 TRP A 128       7.108 190.278  52.599  1.00321.45           C
ATOM     65  HZ3 TRP A 128       6.109 190.112  52.222  1.00406.26           H
ATOM     66  CH2 TRP A 128       8.009 191.061  51.852  1.00349.78           C
ATOM     67  HH2 TRP A 128       7.687 191.493  50.916  1.00457.04           H
ATOM     68  N   ALA A 129      11.221 187.059  58.222  1.00 75.46           N
ATOM     69  H   ALA A 129      10.419 186.456  58.338  1.00 76.11           H
ATOM     70  CA  ALA A 129      12.546 186.459  58.338  1.00 77.50           C
ATOM     71  HA  ALA A 129      13.252 187.051  57.756  1.00 83.69           H
ATOM     72  C   ALA A 129      12.552 185.035  57.789  1.00 75.22           C
ATOM     73  O   ALA A 129      11.501 184.416  57.633  1.00 75.60           O
ATOM     74  CB  ALA A 129      12.989 186.460  59.797  1.00 84.81           C
ATOM     75 1HB  ALA A 129      12.315 185.836  60.384  1.00110.30           H
ATOM     76 2HB  ALA A 129      12.969 187.479  60.185  1.00120.15           H
ATOM     77 3HB  ALA A 129      14.003 186.068  59.873  1.00116.44           H
ATOM     78  N   LEU A 130      13.746 184.519  57.518  1.00 78.12           N
ATOM     79  H   LEU A 130      14.573 185.075  57.678  1.00 82.14           H
ATOM     80  CA  LEU A 130      13.926 183.158  57.019  1.00 77.03           C
ATOM     81  HA  LEU A 130      13.392 183.046  56.075  1.00 75.92           H
ATOM     82  C   LEU A 130      13.389 182.107  57.990  1.00 72.70           C
ATOM     83  O   LEU A 130      12.991 181.019  57.580  1.00 72.56           O
ATOM     84  CB  LEU A 130      15.422 182.930  56.778  1.00 86.61           C
ATOM     85 1HB  LEU A 130      15.781 183.743  56.148  1.00 97.66           H
ATOM     86 2HB  LEU A 130      15.923 183.017  57.742  1.00 95.33           H
ATOM     87  CG  LEU A 130      15.886 181.617  56.141  1.00 85.28           C
ATOM     88  HG  LEU A 130      15.540 180.782  56.749  1.00 88.18           H
ATOM     89  CD1 LEU A 130      15.365 181.445  54.719  1.00 88.57           C
ATOM     90 1HD1 LEU A 130      15.785 180.537  54.285  1.00115.36           H
ATOM     91 2HD1 LEU A 130      15.654 182.303  54.112  1.00123.08           H
ATOM     92 3HD1 LEU A 130      14.278 181.359  54.734  1.00119.78           H
ATOM     93  CD2 LEU A 130      17.409 181.617  56.133  1.00101.56           C
ATOM     94 1HD2 LEU A 130      17.782 181.695  57.154  1.00132.48           H
ATOM     95 2HD2 LEU A 130      17.776 182.460  55.548  1.00137.73           H
ATOM     96 3HD2 LEU A 130      17.773 180.690  55.692  1.00134.46           H
ATOM     97  N   GLU A 131      13.393 182.439  59.277  1.00 71.94           N
ATOM     98  H   GLU A 131      13.725 183.354  59.544  1.00 75.11           H
ATOM     99  CA  GLU A 131      12.912 181.553  60.335  1.00 69.50           C
ATOM    100  HA  GLU A 131      13.417 180.591  60.245  1.00 75.31           H
ATOM    101  C   GLU A 131      11.407 181.295  60.280  1.00 61.08           C
ATOM    102  O   GLU A 131      10.906 180.344  60.880  1.00 62.59           O
ATOM    103  CB  GLU A 131      13.285 182.172  61.685  1.00 78.37           C
ATOM    104 1HB  GLU A 131      14.289 182.587  61.600  1.00107.32           H
ATOM    105 2HB  GLU A 131      12.596 182.990  61.898  1.00111.41           H
ATOM    106  CG  GLU A 131      13.276 181.200  62.856  1.00131.50           C
ATOM    107 1HG  GLU A 131      12.295 180.731  62.924  1.00187.01           H
ATOM    108 2HG  GLU A 131      14.021 180.424  62.678  1.00176.61           H
ATOM    109  CD  GLU A 131      13.579 181.889  64.175  1.00203.60           C
ATOM    110  OE1 GLU A 131      14.355 182.869  64.188  1.00284.75           O
ATOM    111  OE2 GLU A 131      13.047 181.446  65.215  1.00289.99           O
ATOM    112  N   ASP A 132      10.681 182.126  59.540  1.00 57.94           N
ATOM    113  H   ASP A 132      11.143 182.871  59.036  1.00 61.37           H
ATOM    114  CA  ASP A 132       9.238 181.970  59.375  1.00 54.49           C
ATOM    115  HA  ASP A 132       8.806 181.644  60.322  1.00 56.78           H
ATOM    116  C   ASP A 132       8.888 180.934  58.308  1.00 50.85           C
ATOM    117  O   ASP A 132       7.718 180.705  57.999  1.00 52.07           O
ATOM    118  CB  ASP A 132       8.612 183.309  58.980  1.00 57.32           C
ATOM    119 1HB  ASP A 132       9.097 183.675  58.075  1.00 57.87           H
ATOM    120 2HB  ASP A 132       7.554 183.158  58.767  1.00 58.66           H
ATOM    121  CG  ASP A 132       8.745 184.356  60.067  1.00 65.96           C
ATOM    122  OD1 ASP A 132       8.453 184.053  61.243  1.00 99.04           O
ATOM    123  OD2 ASP A 132       9.128 185.503  59.751  1.00101.01           O
ATOM    124  N   PHE A 133       9.915 180.315  57.737  1.00 50.14           N
ATOM    125  H   PHE A 133      10.852 180.524  58.056  1.00 53.90           H
ATOM    126  CA  PHE A 133       9.755 179.354  56.652  1.00 46.36           C
ATOM    127  HA  PHE A 133       8.698 179.116  56.542  1.00 44.50           H
ATOM    128  C   PHE A 133      10.508 178.064  56.962  1.00 47.75           C
ATOM    129  O   PHE A 133      11.473 178.054  57.725  1.00 55.42           O
ATOM    130  CB  PHE A 133      10.260 179.970  55.343  1.00 47.85           C
ATOM    131 1HB  PHE A 133      11.333 180.138  55.429  1.00 51.65           H
ATOM    132 2HB  PHE A 133      10.086 179.261  54.534  1.00 49.55           H
ATOM    133  CG  PHE A 133       9.593 181.274  55.000  1.00 48.51           C
ATOM    134  CD1 PHE A 133       8.362 181.291  54.353  1.00 49.68           C
ATOM    135  HD1 PHE A 133       7.911 180.363  54.033  1.00 51.21           H
ATOM    136  CD2 PHE A 133      10.178 182.484  55.359  1.00 52.86           C
ATOM    137  HD2 PHE A 133      11.139 182.488  55.851  1.00 57.14           H
ATOM    138  CE1 PHE A 133       7.695 182.493  54.123  1.00 54.09           C
ATOM    139  HE1 PHE A 133       6.725 182.492  53.648  1.00 59.51           H
ATOM    140  CE2 PHE A 133       9.534 183.692  55.106  1.00 56.73           C
ATOM    141  HE2 PHE A 133       9.999 184.624  55.392  1.00 63.95           H
ATOM    142  CZ  PHE A 133       8.285 183.697  54.494  1.00 57.04           C
ATOM    143  HZ  PHE A 133       7.776 184.631  54.304  1.00 63.82           H
ATOM    144  N   GLU A 134      10.065 176.965  56.364  1.00 45.09           N
ATOM    145  H   GLU A 134       9.256 177.016  55.757  1.00 44.31           H
ATOM    146  CA  GLU A 134      10.722 175.674  56.531  1.00 45.66           C
ATOM    147  HA  GLU A 134      11.633 175.811  57.114  1.00 51.52           H
ATOM    148  C   GLU A 134      11.109 175.155  55.150  1.00 39.82           C
ATOM    149  O   GLU A 134      10.381 175.340  54.176  1.00 37.45           O
ATOM    150  CB  GLU A 134       9.811 174.688  57.267  1.00 50.91           C
ATOM    151 1HB  GLU A 134       8.888 174.570  56.699  1.00 79.66           H
ATOM    152 2HB  GLU A 134      10.316 173.724  57.320  1.00 73.91           H
ATOM    153  CG  GLU A 134       9.474 175.124  58.684  1.00 69.21           C
ATOM    154 1HG  GLU A 134      10.404 175.295  59.227  1.00106.13           H
ATOM    155 2HG  GLU A 134       8.912 176.058  58.651  1.00111.76           H
ATOM    156  CD  GLU A 134       8.655 174.086  59.428  1.00 68.56           C
ATOM    157  OE1 GLU A 134       9.056 173.700  60.548  1.00101.67           O
ATOM    158  OE2 GLU A 134       7.602 173.663  58.903  1.00102.34           O
ATOM    159  N   ILE A 135      12.290 174.553  55.057  1.00 42.30           N
ATOM    160  H   ILE A 135      12.761 174.242  55.896  1.00 49.05           H
ATOM    161  CA  ILE A 135      12.970 174.378  53.777  1.00 38.86           C
ATOM    162  HA  ILE A 135      12.344 174.783  52.982  1.00 36.52           H
ATOM    163  C   ILE A 135      13.180 172.888  53.523  1.00 40.83           C
ATOM    164  O   ILE A 135      13.651 172.168  54.402  1.00 47.97           O
ATOM    165  CB  ILE A 135      14.329 175.118  53.760  1.00 40.86           C
ATOM    166  HB  ILE A 135      14.989 174.626  54.474  1.00 50.71           H
ATOM    167  CG1 ILE A 135      14.187 176.581  54.206  1.00 60.66           C
ATOM    168 1HG1 ILE A 135      13.891 176.594  55.254  1.00 98.56           H
ATOM    169 2HG1 ILE A 135      15.168 177.050  54.139  1.00 83.88           H
ATOM    170  CG2 ILE A 135      14.980 175.026  52.381  1.00 66.71           C
ATOM    171 1HG2 ILE A 135      15.906 175.601  52.371  1.00104.71           H
ATOM    172 2HG2 ILE A 135      14.303 175.421  51.623  1.00108.97           H
ATOM    173 3HG2 ILE A 135      15.207 173.986  52.148  1.00105.94           H
ATOM    174  CD1 ILE A 135      13.199 177.443  53.437  1.00101.68           C
ATOM    175 1HD1 ILE A 135      13.336 178.486  53.723  1.00150.55           H
ATOM    176 2HD1 ILE A 135      12.179 177.142  53.673  1.00148.94           H
ATOM    177 3HD1 ILE A 135      13.368 177.342  52.365  1.00145.53           H
ATOM    178  N   GLY A 136      12.811 172.422  52.334  1.00 38.75           N
ATOM    179  H   GLY A 136      12.453 173.060  51.634  1.00 37.38           H
ATOM    180  CA  GLY A 136      12.891 171.012  51.996  1.00 41.92           C
ATOM    181 1HA  GLY A 136      13.083 170.430  52.898  1.00 49.45           H
ATOM    182 2HA  GLY A 136      11.924 170.699  51.601  1.00 43.84           H
ATOM    183  C   GLY A 136      13.961 170.679  50.975  1.00 39.57           C
ATOM    184  O   GLY A 136      15.134 171.010  51.150  1.00 42.13           O
ATOM    185  N   ARG A 137      13.560 169.993  49.909  1.00 39.84           N
ATOM    186  H   ARG A 137      12.582 169.760  49.816  1.00 42.05           H
ATOM    187  CA  ARG A 137      14.479 169.544  48.863  1.00 41.21           C
ATOM    188  HA  ARG A 137      15.364 169.129  49.346  1.00 46.05           H
ATOM    189  C   ARG A 137      14.938 170.671  47.938  1.00 36.73           C
ATOM    190  O   ARG A 137      14.222 171.656  47.761  1.00 33.60           O
ATOM    191  CB  ARG A 137      13.806 168.448  48.029  1.00 46.53           C
ATOM    192 1HB  ARG A 137      14.550 168.006  47.366  1.00 57.30           H
ATOM    193 2HB  ARG A 137      13.448 167.671  48.704  1.00 60.79           H
ATOM    194  CG  ARG A 137      12.635 168.930  47.180  1.00 63.39           C
ATOM    195 1HG  ARG A 137      11.907 169.426  47.820  1.00 80.05           H
ATOM    196 2HG  ARG A 137      12.994 169.641  46.435  1.00 80.92           H
ATOM    197  CD  ARG A 137      11.953 167.768  46.473  1.00 85.20           C
ATOM    198 1HD  ARG A 137      12.670 167.276  45.814  1.00101.50           H
ATOM    199 2HD  ARG A 137      11.624 167.047  47.222  1.00111.75           H
ATOM    200  NE  ARG A 137      10.790 168.208  45.703  1.00150.31           N
ATOM    201  HE  ARG A 137       9.896 168.189  46.172  1.00209.00           H
ATOM    202  CZ  ARG A 137      10.807 168.620  44.442  1.00226.53           C
ATOM    203  NH1 ARG A 137      11.910 168.670  43.721  1.00266.32           N
ATOM    204 1HH1 ARG A 137      12.794 168.436  44.145  1.00236.16           H
ATOM    205 2HH1 ARG A 137      11.857 168.951  42.755  1.00392.04           H
ATOM    206  NH2 ARG A 137       9.674 168.976  43.875  1.00364.41           N
ATOM    207 1HH2 ARG A 137       8.820 168.931  44.409  1.00420.63           H
ATOM    208 2HH2 ARG A 137       9.675 169.294  42.919  1.00474.58           H
ATOM    209  N   PRO A 138      16.122 170.533  47.318  1.00 39.82           N
ATOM    210  CA  PRO A 138      16.455 171.542  46.306  1.00 38.23           C
ATOM    211  HA  PRO A 138      16.347 172.545  46.717  1.00 35.21           H
ATOM    212  C   PRO A 138      15.624 171.414  45.032  1.00 38.93           C
ATOM    213  O   PRO A 138      15.138 170.333  44.698  1.00 46.59           O
ATOM    214  CB  PRO A 138      17.931 171.263  46.014  1.00 46.65           C
ATOM    215 1HB  PRO A 138      18.176 171.523  44.984  1.00 56.32           H
ATOM    216 2HB  PRO A 138      18.564 171.812  46.711  1.00 54.67           H
ATOM    217  CG  PRO A 138      18.064 169.800  46.237  1.00 56.18           C
ATOM    218 1HG  PRO A 138      17.708 169.254  45.363  1.00 73.28           H
ATOM    219 2HG  PRO A 138      19.099 169.538  46.457  1.00 75.49           H
ATOM    220  CD  PRO A 138      17.182 169.514  47.422  1.00 48.38           C
ATOM    221 1HD  PRO A 138      16.768 168.508  47.350  1.00 54.51           H
ATOM    222 2HD  PRO A 138      17.739 169.640  48.351  1.00 53.59           H
ATOM    223  N   LEU A 139      15.479 172.528  44.322  1.00 36.77           N
ATOM    224  H   LEU A 139      15.865 173.393  44.677  1.00 36.15           H
ATOM    225  CA  LEU A 139      14.800 172.568  43.030  1.00 39.32           C
ATOM    226  HA  LEU A 139      14.351 171.594  42.831  1.00 43.68           H
ATOM    227  C   LEU A 139      15.774 172.874  41.894  1.00 44.97           C
ATOM    228  O   LEU A 139      15.543 172.479  40.753  1.00 58.25           O
ATOM    229  CB  LEU A 139      13.694 173.629  43.049  1.00 36.78           C
ATOM    230 1HB  LEU A 139      14.165 174.592  43.242  1.00 41.50           H
ATOM    231 2HB  LEU A 139      13.258 173.673  42.050  1.00 48.95           H
ATOM    232  CG  LEU A 139      12.547 173.458  44.051  1.00 36.86           C
ATOM    233  HG  LEU A 139      12.968 173.333  45.048  1.00 49.60           H
ATOM    234  CD1 LEU A 139      11.663 174.698  44.054  1.00 44.49           C
ATOM    235 1HD1 LEU A 139      10.830 174.551  44.741  1.00 78.22           H
ATOM    236 2HD1 LEU A 139      11.275 174.880  43.051  1.00 75.92           H
ATOM    237 3HD1 LEU A 139      12.242 175.560  44.383  1.00 77.17           H
ATOM    238  CD2 LEU A 139      11.700 172.235  43.726  1.00 52.83           C
ATOM    239 1HD2 LEU A 139      11.310 172.313  42.710  1.00 85.53           H
ATOM    240 2HD2 LEU A 139      10.868 172.169  44.427  1.00 90.69           H
ATOM    241 3HD2 LEU A 139      12.310 171.337  43.815  1.00 86.86           H
ATOM    242  N   GLY A 140      16.856 173.585  42.199  1.00 44.02           N
ATOM    243  H   GLY A 140      17.003 173.899  43.148  1.00 44.41           H
ATOM    244  CA  GLY A 140      17.853 173.920  41.197  1.00 50.60           C
ATOM    245 1HA  GLY A 140      18.229 172.998  40.753  1.00 60.07           H
ATOM    246 2HA  GLY A 140      17.383 174.513  40.412  1.00 57.67           H
ATOM    247  C   GLY A 140      19.023 174.702  41.763  1.00 47.21           C
ATOM    248  O   GLY A 140      19.011 175.069  42.939  1.00 43.90           O
ATOM    249  N   LYS A 141      20.043 174.952  40.948  1.00 53.16           N
ATOM    250  H   LYS A 141      20.021 174.612  39.995  1.00 60.78           H
ATOM    251  CA  LYS A 141      21.220 175.706  41.374  1.00 54.91           C
ATOM    252  HA  LYS A 141      20.889 176.561  41.963  1.00 53.49           H
ATOM    253  C   LYS A 141      22.027 176.248  40.199  1.00 61.33           C
ATOM    254  O   LYS A 141      21.924 175.747  39.080  1.00 69.97           O
ATOM    255  CB  LYS A 141      22.122 174.830  42.251  1.00 62.61           C
ATOM    256 1HB  LYS A 141      22.919 175.451  42.661  1.00 87.36           H
ATOM    257 2HB  LYS A 141      21.530 174.447  43.082  1.00 89.68           H
ATOM    258  CG  LYS A 141      22.751 173.651  41.521  1.00 96.91           C
ATOM    259 1HG  LYS A 141      21.964 173.044  41.074  1.00145.98           H
ATOM    260 2HG  LYS A 141      23.405 174.023  40.732  1.00141.45           H
ATOM    261  CD  LYS A 141      23.561 172.785  42.472  1.00107.60           C
ATOM    262 1HD  LYS A 141      24.324 173.397  42.954  1.00125.21           H
ATOM    263 2HD  LYS A 141      22.897 172.376  43.234  1.00134.89           H
ATOM    264  CE  LYS A 141      24.228 171.643  41.724  1.00178.35           C
ATOM    265 1HE  LYS A 141      23.462 171.066  41.201  1.00238.56           H
ATOM    266 2HE  LYS A 141      24.913 172.058  40.980  1.00235.88           H
ATOM    267  NZ  LYS A 141      24.968 170.778  42.700  1.00239.12           N
ATOM    268 1HZ  LYS A 141      25.421 170.014  42.217  1.00286.45           H
ATOM    269 2HZ  LYS A 141      25.679 171.315  43.180  1.00286.44           H
ATOM    270 3HZ  LYS A 141      24.332 170.392  43.385  1.00284.82           H
ATOM    271  N   GLY A 142      22.842 177.260  40.476  1.00 62.25           N
ATOM    272  H   GLY A 142      22.887 177.624  41.419  1.00 60.72           H
ATOM    273  CA  GLY A 142      23.700 177.862  39.472  1.00 69.22           C
ATOM    274 1HA  GLY A 142      24.079 177.085  38.809  1.00 77.91           H
ATOM    275 2HA  GLY A 142      23.119 178.574  38.887  1.00 70.75           H
ATOM    276  C   GLY A 142      24.876 178.583  40.104  1.00 70.17           C
ATOM    277  O   GLY A 142      25.092 178.490  41.311  1.00 68.52           O
ATOM    278  N   LYS A 143      25.638 179.314  39.295  1.00 76.45           N
ATOM    279  H   LYS A 143      25.389 179.392  38.319  1.00 80.75           H
ATOM    280  CA  LYS A 143      26.833 180.015  39.763  1.00 81.75           C
ATOM    281  HA  LYS A 143      27.542 179.278  40.141  1.00 85.54           H
ATOM    282  C   LYS A 143      26.567 180.992  40.903  1.00 79.44           C
ATOM    283  O   LYS A 143      27.385 181.131  41.811  1.00 89.66           O
ATOM    284  CB  LYS A 143      27.472 180.770  38.593  1.00 92.59           C
ATOM    285 1HB  LYS A 143      27.633 180.072  37.771  1.00105.33           H
ATOM    286 2HB  LYS A 143      26.776 181.540  38.258  1.00111.19           H
ATOM    287  CG  LYS A 143      28.797 181.439  38.935  1.00141.90           C
ATOM    288 1HG  LYS A 143      28.649 182.119  39.775  1.00190.83           H
ATOM    289 2HG  LYS A 143      29.522 180.676  39.218  1.00188.17           H
ATOM    290  CD  LYS A 143      29.337 182.234  37.756  1.00179.60           C
ATOM    291 1HD  LYS A 143      29.463 181.570  36.901  1.00215.24           H
ATOM    292 2HD  LYS A 143      28.623 183.016  37.495  1.00212.40           H
ATOM    293  CE  LYS A 143      30.672 182.874  38.097  1.00259.43           C
ATOM    294 1HE  LYS A 143      30.549 183.504  38.982  1.00316.74           H
ATOM    295 2HE  LYS A 143      31.396 182.089  38.329  1.00311.30           H
ATOM    296  NZ  LYS A 143      31.135 183.691  36.928  1.00336.39           N
ATOM    297 1HZ  LYS A 143      32.003 184.161  37.148  1.00381.57           H
ATOM    298 2HZ  LYS A 143      30.445 184.390  36.689  1.00393.34           H
ATOM    299 3HZ  LYS A 143      31.289 183.100  36.121  1.00384.03           H
ATOM    300  N   PHE A 144      25.441 181.694  40.838  1.00 71.98           N
ATOM    301  H   PHE A 144      24.782 181.510  40.093  1.00 70.33           H
ATOM    302  CA  PHE A 144      25.127 182.740  41.806  1.00 71.44           C
ATOM    303  HA  PHE A 144      26.058 183.103  42.243  1.00 75.76           H
ATOM    304  C   PHE A 144      24.244 182.270  42.958  1.00 67.13           C
ATOM    305  O   PHE A 144      24.044 183.022  43.911  1.00 69.76           O
ATOM    306  CB  PHE A 144      24.441 183.915  41.104  1.00 75.28           C
ATOM    307 1HB  PHE A 144      23.629 183.534  40.485  1.00 77.37           H
ATOM    308 2HB  PHE A 144      24.011 184.567  41.865  1.00 79.18           H
ATOM    309  CG  PHE A 144      25.370 184.735  40.254  1.00 81.18           C
ATOM    310  CD1 PHE A 144      25.645 184.371  38.940  1.00116.20           C
ATOM    311  HD1 PHE A 144      25.180 183.492  38.518  1.00155.54           H
ATOM    312  CD2 PHE A 144      25.962 185.882  40.772  1.00 84.13           C
ATOM    313  HD2 PHE A 144      25.744 186.190  41.784  1.00 99.80           H
ATOM    314  CE1 PHE A 144      26.523 185.122  38.162  1.00129.60           C
ATOM    315  HE1 PHE A 144      26.736 184.824  37.146  1.00179.72           H
ATOM    316  CE2 PHE A 144      26.835 186.644  40.000  1.00 96.56           C
ATOM    317  HE2 PHE A 144      27.295 187.528  40.417  1.00121.09           H
ATOM    318  CZ  PHE A 144      27.123 186.259  38.695  1.00107.15           C
ATOM    319  HZ  PHE A 144      27.804 186.845  38.095  1.00122.63           H
ATOM    320  N   GLY A 145      23.706 181.057  42.891  1.00 63.33           N
ATOM    321  H   GLY A 145      23.918 180.434  42.124  1.00 64.45           H
ATOM    322  CA  GLY A 145      22.806 180.612  43.941  1.00 62.09           C
ATOM    323 1HA  GLY A 145      23.356 180.609  44.882  1.00 69.36           H
ATOM    324 2HA  GLY A 145      22.019 181.361  44.030  1.00 70.00           H
ATOM    325  C   GLY A 145      22.120 179.266  43.807  1.00 52.79           C
ATOM    326  O   GLY A 145      22.370 178.490  42.886  1.00 55.79           O
ATOM    327  N   ASN A 146      21.225 179.009  44.754  1.00 46.48           N
ATOM    328  H   ASN A 146      21.046 179.713  45.458  1.00 47.59           H
ATOM    329  CA  ASN A 146      20.469 177.764  44.832  1.00 42.25           C
ATOM    330  HA  ASN A 146      20.629 177.177  43.928  1.00 44.56           H
ATOM    331  C   ASN A 146      18.978 178.068  44.963  1.00 36.98           C
ATOM    332  O   ASN A 146      18.592 179.136  45.437  1.00 37.81           O
ATOM    333  CB  ASN A 146      20.923 176.950  46.046  1.00 45.31           C
ATOM    334 1HB  ASN A 146      20.899 177.584  46.932  1.00 47.60           H
ATOM    335 2HB  ASN A 146      20.227 176.124  46.189  1.00 46.14           H
ATOM    336  CG  ASN A 146      22.318 176.384  45.889  1.00 54.88           C
ATOM    337  OD1 ASN A 146      23.297 177.111  45.740  1.00 80.97           O
ATOM    338  ND2 ASN A 146      22.418 175.065  45.941  1.00 82.42           N
ATOM    339 1HD2 ASN A 146      23.331 174.641  45.874  1.00 93.67           H
ATOM    340 2HD2 ASN A 146      21.591 174.499  46.053  1.00122.46           H
ATOM    341  N   VAL A 147      18.141 177.120  44.557  1.00 34.90           N
ATOM    342  H   VAL A 147      18.505 176.267  44.151  1.00 37.81           H
ATOM    343  CA  VAL A 147      16.691 177.247  44.683  1.00 31.40           C
ATOM    344  HA  VAL A 147      16.461 178.141  45.260  1.00 31.01           H
ATOM    345  C   VAL A 147      16.173 176.022  45.429  1.00 29.65           C
ATOM    346  O   VAL A 147      16.528 174.895  45.086  1.00 32.36           O
ATOM    347  CB  VAL A 147      15.996 177.358  43.306  1.00 33.97           C
ATOM    348  HB  VAL A 147      16.173 176.440  42.747  1.00 45.08           H
ATOM    349  CG1 VAL A 147      14.491 177.551  43.474  1.00 45.68           C
ATOM    350 1HG1 VAL A 147      14.074 176.718  44.038  1.00 81.60           H
ATOM    351 2HG1 VAL A 147      14.016 177.589  42.493  1.00 84.10           H
ATOM    352 3HG1 VAL A 147      14.294 178.480  44.007  1.00 75.17           H
ATOM    353  CG2 VAL A 147      16.565 178.529  42.506  1.00 51.15           C
ATOM    354 1HG2 VAL A 147      17.610 178.336  42.265  1.00 85.03           H
ATOM    355 2HG2 VAL A 147      16.491 179.447  43.089  1.00 88.36           H
ATOM    356 3HG2 VAL A 147      16.006 178.644  41.578  1.00 87.55           H
ATOM    357  N   TYR A 148      15.356 176.234  46.456  1.00 28.04           N
ATOM    358  H   TYR A 148      15.086 177.182  46.687  1.00 28.91           H
ATOM    359  CA  TYR A 148      14.829 175.156  47.288  1.00 27.31           C
ATOM    360  HA  TYR A 148      15.105 174.195  46.855  1.00 29.39           H
ATOM    361  C   TYR A 148      13.308 175.204  47.397  1.00 25.31           C
ATOM    362  O   TYR A 148      12.696 176.265  47.274  1.00 26.20           O
ATOM    363  CB  TYR A 148      15.402 175.237  48.705  1.00 29.44           C
ATOM    364 1HB  TYR A 148      15.113 176.191  49.146  1.00 30.17           H
ATOM    365 2HB  TYR A 148      14.951 174.443  49.302  1.00 32.35           H
ATOM    366  CG  TYR A 148      16.906 175.097  48.795  1.00 32.33           C
ATOM    367  CD1 TYR A 148      17.494 173.843  48.966  1.00 84.88           C
ATOM    368  HD1 TYR A 148      16.871 172.963  49.019  1.00173.04           H
ATOM    369  CD2 TYR A 148      17.735 176.218  48.748  1.00 58.89           C
ATOM    370  HD2 TYR A 148      17.300 177.197  48.606  1.00126.54           H
ATOM    371  CE1 TYR A 148      18.876 173.712  49.084  1.00 91.66           C
ATOM    372  HE1 TYR A 148      19.320 172.735  49.206  1.00184.60           H
ATOM    373  CE2 TYR A 148      19.114 176.094  48.893  1.00 65.47           C
ATOM    374  HE2 TYR A 148      19.742 176.972  48.886  1.00138.14           H
ATOM    375  CZ  TYR A 148      19.677 174.840  49.058  1.00 45.26           C
ATOM    376  OH  TYR A 148      21.040 174.714  49.199  1.00 56.87           O
ATOM    377  HH  TYR A 148      21.317 173.805  49.335  1.00 66.38           H
ATOM    378  N   LEU A 149      12.705 174.050  47.660  1.00 25.64           N
ATOM    379  H   LEU A 149      13.245 173.194  47.684  1.00 28.33           H
ATOM    380  CA  LEU A 149      11.287 173.974  47.996  1.00 25.03           C
ATOM    381  HA  LEU A 149      10.724 174.643  47.345  1.00 25.05           H
ATOM    382  C   LEU A 149      11.117 174.413  49.447  1.00 26.30           C
ATOM    383  O   LEU A 149      11.851 173.964  50.327  1.00 31.38           O
ATOM    384  CB  LEU A 149      10.792 172.536  47.818  1.00 27.87           C
ATOM    385 1HB  LEU A 149      11.069 172.203  46.817  1.00 36.70           H
ATOM    386 2HB  LEU A 149      11.327 171.911  48.533  1.00 37.08           H
ATOM    387  CG  LEU A 149       9.292 172.286  48.002  1.00 35.86           C
ATOM    388  HG  LEU A 149       8.986 172.658  48.979  1.00 61.65           H
ATOM    389  CD1 LEU A 149       8.471 172.987  46.928  1.00 51.60           C
ATOM    390 1HD1 LEU A 149       8.544 174.067  47.052  1.00 86.74           H
ATOM    391 2HD1 LEU A 149       7.425 172.693  47.019  1.00 88.23           H
ATOM    392 3HD1 LEU A 149       8.837 172.708  45.940  1.00 90.55           H
ATOM    393  CD2 LEU A 149       9.032 170.786  47.948  1.00 54.13           C
ATOM    394 1HD2 LEU A 149       9.585 170.291  48.746  1.00 89.47           H
ATOM    395 2HD2 LEU A 149       7.967 170.597  48.084  1.00 92.49           H
ATOM    396 3HD2 LEU A 149       9.349 170.390  46.983  1.00 91.65           H
ATOM    397  N   ALA A 150      10.158 175.297  49.699  1.00 26.10           N
ATOM    398  H   ALA A 150       9.546 175.611  48.957  1.00 26.56           H
ATOM    399  CA  ALA A 150       9.952 175.878  51.021  1.00 28.10           C
ATOM    400  HA  ALA A 150      10.488 175.291  51.766  1.00 30.55           H
ATOM    401  C   ALA A 150       8.469 175.875  51.378  1.00 28.49           C
ATOM    402  O   ALA A 150       7.617 175.564  50.545  1.00 28.16           O
ATOM    403  CB  ALA A 150      10.492 177.304  51.033  1.00 31.76           C
ATOM    404 1HB  ALA A 150      10.384 177.730  52.031  1.00 61.47           H
ATOM    405 2HB  ALA A 150       9.937 177.912  50.319  1.00 62.17           H
ATOM    406 3HB  ALA A 150      11.547 177.295  50.758  1.00 58.61           H
ATOM    407  N   ARG A 151       8.152 176.237  52.616  1.00 32.86           N
ATOM    408  H   ARG A 151       8.882 176.331  53.311  1.00 36.50           H
ATOM    409  CA  ARG A 151       6.778 176.542  53.004  1.00 37.30           C
ATOM    410  HA  ARG A 151       6.280 177.022  52.162  1.00 37.86           H
ATOM    411  C   ARG A 151       6.755 177.512  54.178  1.00 39.27           C
ATOM    412  O   ARG A 151       7.711 177.581  54.948  1.00 42.16           O
ATOM    413  CB  ARG A 151       6.017 175.262  53.361  1.00 44.09           C
ATOM    414 1HB  ARG A 151       4.964 175.516  53.478  1.00 78.26           H
ATOM    415 2HB  ARG A 151       6.109 174.557  52.535  1.00 73.62           H
ATOM    416  CG  ARG A 151       6.487 174.578  54.636  1.00 48.21           C
ATOM    417 1HG  ARG A 151       7.530 174.278  54.531  1.00 77.43           H
ATOM    418 2HG  ARG A 151       6.396 175.273  55.471  1.00 81.04           H
ATOM    419  CD  ARG A 151       5.635 173.354  54.920  1.00 51.78           C
ATOM    420 1HD  ARG A 151       4.584 173.635  54.842  1.00 56.73           H
ATOM    421 2HD  ARG A 151       5.849 172.584  54.178  1.00 54.27           H
ATOM    422  NE  ARG A 151       5.892 172.831  56.260  1.00 54.88           N
ATOM    423  HE  ARG A 151       6.697 173.189  56.752  1.00 56.37           H
ATOM    424  CZ  ARG A 151       5.143 171.931  56.885  1.00 61.44           C
ATOM    425  NH1 ARG A 151       4.049 171.430  56.345  1.00 69.45           N
ATOM    426 1HH1 ARG A 151       3.794 171.694  55.407  1.00 69.32           H
ATOM    427 2HH1 ARG A 151       3.489 170.782  56.876  1.00 80.92           H
ATOM    428  NH2 ARG A 151       5.473 171.564  58.105  1.00 66.60           N
ATOM    429 1HH2 ARG A 151       6.284 171.980  58.537  1.00 65.07           H
ATOM    430 2HH2 ARG A 151       4.921 170.868  58.582  1.00 75.29           H
ATOM    431  N   GLU A 152       5.669 178.264  54.308  1.00 41.00           N
ATOM    432  H   GLU A 152       4.925 178.193  53.628  1.00 42.02           H
ATOM    433  CA  GLU A 152       5.507 179.171  55.441  1.00 43.32           C
ATOM    434  HA  GLU A 152       6.449 179.691  55.617  1.00 45.59           H
ATOM    435  C   GLU A 152       5.171 178.336  56.675  1.00 42.70           C
ATOM    436  O   GLU A 152       4.305 177.464  56.629  1.00 44.17           O
ATOM    437  CB  GLU A 152       4.419 180.206  55.146  1.00 49.45           C
ATOM    438 1HB  GLU A 152       4.570 180.576  54.131  1.00 53.94           H
ATOM    439 2HB  GLU A 152       3.444 179.721  55.186  1.00 50.61           H
ATOM    440  CG  GLU A 152       4.424 181.404  56.085  1.00 56.18           C
ATOM    441 1HG  GLU A 152       5.452 181.736  56.232  1.00 60.69           H
ATOM    442 2HG  GLU A 152       3.863 182.214  55.620  1.00 66.10           H
ATOM    443  CD  GLU A 152       3.799 181.092  57.431  1.00 57.28           C
ATOM    444  OE1 GLU A 152       4.457 181.269  58.477  1.00 85.27           O
ATOM    445  OE2 GLU A 152       2.625 180.667  57.459  1.00 94.34           O
ATOM    446  N   LYS A 153       5.886 178.575  57.770  1.00 45.10           N
ATOM    447  H   LYS A 153       6.511 179.373  57.801  1.00 48.82           H
ATOM    448  CA  LYS A 153       5.880 177.670  58.916  1.00 48.63           C
ATOM    449  HA  LYS A 153       6.202 176.690  58.563  1.00 49.50           H
ATOM    450  C   LYS A 153       4.530 177.459  59.592  1.00 53.15           C
ATOM    451  O   LYS A 153       4.241 176.355  60.048  1.00 61.55           O
ATOM    452  CB  LYS A 153       6.909 178.167  59.935  1.00 56.44           C
ATOM    453 1HB  LYS A 153       7.828 178.408  59.400  1.00 76.18           H
ATOM    454 2HB  LYS A 153       6.536 179.081  60.398  1.00104.79           H
ATOM    455  CG  LYS A 153       7.246 177.164  61.028  1.00 74.51           C
ATOM    456 1HG  LYS A 153       6.394 177.059  61.700  1.00132.26           H
ATOM    457 2HG  LYS A 153       7.460 176.198  60.572  1.00104.86           H
ATOM    458  CD  LYS A 153       8.464 177.617  61.821  1.00 82.74           C
ATOM    459 1HD  LYS A 153       9.286 177.807  61.131  1.00 94.78           H
ATOM    460 2HD  LYS A 153       8.228 178.541  62.347  1.00120.69           H
ATOM    461  CE  LYS A 153       8.896 176.559  62.824  1.00150.22           C
ATOM    462 1HE  LYS A 153       8.072 176.352  63.511  1.00225.38           H
ATOM    463 2HE  LYS A 153       9.143 175.640  62.288  1.00210.54           H
ATOM    464  NZ  LYS A 153      10.094 177.077  63.562  1.00179.43           N
ATOM    465 1HZ  LYS A 153       9.841 177.870  64.136  1.00213.28           H
ATOM    466 2HZ  LYS A 153      10.801 177.379  62.904  1.00216.20           H
ATOM    467 3HZ  LYS A 153      10.487 176.355  64.151  1.00217.63           H
ATOM    468  N   GLN A 154       3.713 178.503  59.683  1.00 55.42           N
ATOM    469  H   GLN A 154       3.989 179.387  59.280  1.00 55.27           H
ATOM    470  CA  GLN A 154       2.438 178.410  60.391  1.00 64.85           C
ATOM    471  HA  GLN A 154       2.557 177.710  61.219  1.00 70.19           H
ATOM    472  C   GLN A 154       1.290 177.892  59.526  1.00 67.97           C
ATOM    473  O   GLN A 154       0.514 177.042  59.960  1.00 80.73           O
ATOM    474  CB  GLN A 154       2.046 179.776  60.964  1.00 73.28           C
ATOM    475 1HB  GLN A 154       1.914 180.471  60.134  1.00 93.16           H
ATOM    476 2HB  GLN A 154       1.088 179.673  61.472  1.00106.24           H
ATOM    477  CG  GLN A 154       3.044 180.390  61.941  1.00104.55           C
ATOM    478 1HG  GLN A 154       4.033 180.414  61.483  1.00157.78           H
ATOM    479 2HG  GLN A 154       2.738 181.416  62.144  1.00146.21           H
ATOM    480  CD  GLN A 154       3.134 179.651  63.262  1.00160.05           C
ATOM    481  OE1 GLN A 154       2.434 178.670  63.502  1.00213.56           O
ATOM    482  NE2 GLN A 154       3.999 180.130  64.143  1.00259.47           N
ATOM    483 1HE2 GLN A 154       4.089 179.676  65.040  1.00355.28           H
ATOM    484 2HE2 GLN A 154       4.555 180.942  63.920  1.00305.65           H
ATOM    485  N   SER A 155       1.163 178.420  58.313  1.00 64.02           N
ATOM    486  H   SER A 155       1.833 179.110  58.000  1.00 62.93           H
ATOM    487  CA  SER A 155       0.061 178.073  57.418  1.00 68.51           C
ATOM    488  HA  SER A 155      -0.822 177.848  58.016  1.00 79.88           H
ATOM    489  C   SER A 155       0.356 176.859  56.544  1.00 62.42           C
ATOM    490  O   SER A 155      -0.539 176.336  55.879  1.00 69.67           O
ATOM    491  CB  SER A 155      -0.259 179.260  56.507  1.00 72.16           C
ATOM    492 1HB  SER A 155      -1.131 179.018  55.899  1.00 79.31           H
ATOM    493 2HB  SER A 155      -0.481 180.134  57.119  1.00 80.78           H
ATOM    494  OG  SER A 155       0.838 179.551  55.658  1.00 63.47           O
ATOM    495  HG  SER A 155       1.522 179.973  56.184  1.00 62.73           H
ATOM    496  N   LYS A 156       1.616 176.435  56.549  1.00 54.33           N
ATOM    497  H   LYS A 156       2.286 176.939  57.114  1.00 53.02           H
ATOM    498  CA  LYS A 156       2.103 175.278  55.798  1.00 51.10           C
ATOM    499  HA  LYS A 156       3.165 175.165  56.020  1.00 48.79           H
ATOM    500  C   LYS A 156       1.977 175.467  54.289  1.00 48.38           C
ATOM    501  O   LYS A 156       1.989 174.502  53.525  1.00 50.54           O
ATOM    502  CB  LYS A 156       1.379 173.996  56.229  1.00 60.29           C
ATOM    503 1HB  LYS A 156       0.405 173.980  55.740  1.00 67.34           H
ATOM    504 2HB  LYS A 156       1.944 173.140  55.861  1.00 61.45           H
ATOM    505  CG  LYS A 156       1.142 173.818  57.728  1.00 73.54           C
ATOM    506 1HG  LYS A 156       0.491 174.619  58.078  1.00125.39           H
ATOM    507 2HG  LYS A 156       0.630 172.869  57.891  1.00 94.02           H
ATOM    508  CD  LYS A 156       2.416 173.836  58.558  1.00 97.16           C
ATOM    509 1HD  LYS A 156       3.072 173.029  58.236  1.00125.67           H
ATOM    510 2HD  LYS A 156       2.926 174.789  58.414  1.00160.09           H
ATOM    511  CE  LYS A 156       2.103 173.672  60.035  1.00121.85           C
ATOM    512 1HE  LYS A 156       1.408 174.458  60.340  1.00171.06           H
ATOM    513 2HE  LYS A 156       1.632 172.701  60.202  1.00129.59           H
ATOM    514  NZ  LYS A 156       3.392 173.782  60.792  1.00203.64           N
ATOM    515 1HZ  LYS A 156       4.052 173.085  60.476  1.00260.45           H
ATOM    516 2HZ  LYS A 156       3.235 173.667  61.784  1.00260.39           H
ATOM    517 3HZ  LYS A 156       3.799 174.697  60.634  1.00251.65           H
ATOM    518  N   PHE A 157       1.869 176.722  53.868  1.00 47.69           N
ATOM    519  H   PHE A 157       1.898 177.466  54.550  1.00 50.73           H
ATOM    520  CA  PHE A 157       1.680 177.076  52.465  1.00 47.22           C
ATOM    521  HA  PHE A 157       0.936 176.406  52.034  1.00 51.87           H
ATOM    522  C   PHE A 157       2.982 176.934  51.680  1.00 40.57           C
ATOM    523  O   PHE A 157       4.002 177.507  52.058  1.00 39.22           O
ATOM    524  CB  PHE A 157       1.161 178.514  52.378  1.00 53.59           C
ATOM    525 1HB  PHE A 157       0.308 178.615  53.049  1.00 64.48           H
ATOM    526 2HB  PHE A 157       1.944 179.192  52.718  1.00 61.87           H
ATOM    527  CG  PHE A 157       0.729 178.920  50.997  1.00 62.29           C
ATOM    528  CD1 PHE A 157      -0.538 178.590  50.528  1.00103.75           C
ATOM    529  HD1 PHE A 157      -1.217 178.035  51.159  1.00167.46           H
ATOM    530  CD2 PHE A 157       1.585 179.642  50.173  1.00110.58           C
ATOM    531  HD2 PHE A 157       2.568 179.914  50.528  1.00179.39           H
ATOM    532  CE1 PHE A 157      -0.945 178.967  49.251  1.00136.16           C
ATOM    533  HE1 PHE A 157      -1.933 178.708  48.899  1.00225.00           H
ATOM    534  CE2 PHE A 157       1.187 180.028  48.895  1.00141.86           C
ATOM    535  HE2 PHE A 157       1.863 180.584  48.262  1.00234.12           H
ATOM    536  CZ  PHE A 157      -0.080 179.687  48.432  1.00126.42           C
ATOM    537  HZ  PHE A 157      -0.389 179.977  47.439  1.00168.69           H
ATOM    538  N   ILE A 158       2.947 176.156  50.602  1.00 40.14           N
ATOM    539  H   ILE A 158       2.063 175.779  50.291  1.00 45.86           H
ATOM    540  CA  ILE A 158       4.145 175.795  49.848  1.00 36.00           C
ATOM    541  HA  ILE A 158       4.929 175.525  50.555  1.00 34.75           H
ATOM    542  C   ILE A 158       4.650 176.972  49.015  1.00 32.33           C
ATOM    543  O   ILE A 158       3.890 177.614  48.291  1.00 35.25           O
ATOM    544  CB  ILE A 158       3.889 174.581  48.923  1.00 41.68           C
ATOM    545  HB  ILE A 158       3.117 174.852  48.203  1.00 50.26           H
ATOM    546  CG1 ILE A 158       3.403 173.376  49.740  1.00 55.92           C
ATOM    547 1HG1 ILE A 158       4.230 173.005  50.345  1.00104.93           H
ATOM    548 2HG1 ILE A 158       2.610 173.697  50.415  1.00 91.47           H
ATOM    549  CG2 ILE A 158       5.161 174.209  48.161  1.00 48.07           C
ATOM    550 1HG2 ILE A 158       5.955 173.953  48.864  1.00 81.44           H
ATOM    551 2HG2 ILE A 158       5.484 175.049  47.547  1.00 77.94           H
ATOM    552 3HG2 ILE A 158       4.970 173.358  47.507  1.00 79.86           H
ATOM    553  CD1 ILE A 158       2.857 172.229  48.910  1.00 72.68           C
ATOM    554 1HD1 ILE A 158       2.391 171.497  49.571  1.00115.53           H
ATOM    555 2HD1 ILE A 158       3.666 171.749  48.361  1.00114.53           H
ATOM    556 3HD1 ILE A 158       2.112 172.605  48.209  1.00114.39           H
ATOM    557  N   LEU A 159       5.944 177.246  49.144  1.00 28.49           N
ATOM    558  H   LEU A 159       6.520 176.633  49.708  1.00 29.38           H
ATOM    559  CA  LEU A 159       6.613 178.379  48.512  1.00 25.09           C
ATOM    560  HA  LEU A 159       6.014 178.763  47.686  1.00 26.02           H
ATOM    561  C   LEU A 159       7.966 177.922  47.969  1.00 23.45           C
ATOM    562  O   LEU A 159       8.401 176.801  48.227  1.00 28.31           O
ATOM    563  CB  LEU A 159       6.811 179.484  49.555  1.00 24.96           C
ATOM    564 1HB  LEU A 159       7.349 179.057  50.401  1.00 31.28           H
ATOM    565 2HB  LEU A 159       7.437 180.263  49.120  1.00 26.71           H
ATOM    566  CG  LEU A 159       5.531 180.144  50.077  1.00 34.96           C
ATOM    567  HG  LEU A 159       4.836 179.369  50.399  1.00 43.64           H
ATOM    568  CD1 LEU A 159       5.842 181.025  51.278  1.00 44.65           C
ATOM    569 1HD1 LEU A 159       6.491 181.846  50.976  1.00 75.96           H
ATOM    570 2HD1 LEU A 159       6.336 180.432  52.048  1.00 76.11           H
ATOM    571 3HD1 LEU A 159       4.913 181.429  51.680  1.00 77.11           H
ATOM    572  CD2 LEU A 159       4.866 180.977  48.988  1.00 50.55           C
ATOM    573 1HD2 LEU A 159       5.591 181.667  48.556  1.00 86.83           H
ATOM    574 2HD2 LEU A 159       4.038 181.543  49.414  1.00 82.93           H
ATOM    575 3HD2 LEU A 159       4.482 180.320  48.209  1.00 83.96           H
ATOM    576  N   ALA A 160       8.648 178.791  47.231  1.00 20.69           N
ATOM    577  H   ALA A 160       8.244 179.693  47.012  1.00 20.94           H
ATOM    578  CA  ALA A 160      10.006 178.518  46.770  1.00 20.01           C
ATOM    579  HA  ALA A 160      10.265 177.483  46.992  1.00 22.12           H
ATOM    580  C   ALA A 160      10.991 179.431  47.496  1.00 18.93           C
ATOM    581  O   ALA A 160      10.648 180.552  47.871  1.00 22.74           O
ATOM    582  CB  ALA A 160      10.096 178.729  45.264  1.00 22.78           C
ATOM    583 1HB  ALA A 160       9.804 179.750  45.019  1.00 52.35           H
ATOM    584 2HB  ALA A 160       9.429 178.032  44.757  1.00 54.16           H
ATOM    585 3HB  ALA A 160      11.119 178.555  44.932  1.00 48.88           H
ATOM    586  N   LEU A 161      12.221 178.970  47.690  1.00 20.91           N
ATOM    587  H   LEU A 161      12.448 178.022  47.415  1.00 25.87           H
ATOM    588  CA  LEU A 161      13.286 179.794  48.255  1.00 21.62           C
ATOM    589  HA  LEU A 161      12.898 180.785  48.493  1.00 20.79           H
ATOM    590  C   LEU A 161      14.418 179.942  47.245  1.00 25.68           C
ATOM    591  O   LEU A 161      14.971 178.946  46.782  1.00 32.92           O
ATOM    592  CB  LEU A 161      13.846 179.145  49.525  1.00 23.95           C
ATOM    593 1HB  LEU A 161      13.049 179.063  50.263  1.00 24.66           H
ATOM    594 2HB  LEU A 161      14.167 178.138  49.263  1.00 27.55           H
ATOM    595  CG  LEU A 161      15.042 179.861  50.164  1.00 31.35           C
ATOM    596  HG  LEU A 161      15.768 180.089  49.383  1.00 46.13           H
ATOM    597  CD1 LEU A 161      14.633 181.164  50.834  1.00 37.65           C
ATOM    598 1HD1 LEU A 161      15.502 181.612  51.315  1.00 70.87           H
ATOM    599 2HD1 LEU A 161      13.868 180.967  51.585  1.00 70.75           H
ATOM    600 3HD1 LEU A 161      14.244 181.856  50.087  1.00 68.42           H
ATOM    601  CD2 LEU A 161      15.727 178.961  51.181  1.00 49.07           C
ATOM    602 1HD2 LEU A 161      16.645 179.437  51.526  1.00 84.54           H
ATOM    603 2HD2 LEU A 161      15.974 178.003  50.722  1.00 84.31           H
ATOM    604 3HD2 LEU A 161      15.068 178.800  52.032  1.00 84.36           H
ATOM    605  N   LYS A 162      14.791 181.180  46.936  1.00 24.78           N
ATOM    606  H   LYS A 162      14.265 181.965  47.301  1.00 23.66           H
ATOM    607  CA  LYS A 162      15.990 181.460  46.151  1.00 28.13           C
ATOM    608  HA  LYS A 162      16.341 180.541  45.682  1.00 29.87           H
ATOM    609  C   LYS A 162      17.070 181.965  47.100  1.00 29.85           C
ATOM    610  O   LYS A 162      16.837 182.878  47.892  1.00 31.00           O
ATOM    611  CB  LYS A 162      15.688 182.500  45.068  1.00 30.88           C
ATOM    612 1HB  LYS A 162      14.845 182.143  44.475  1.00 40.82           H
ATOM    613 2HB  LYS A 162      15.395 183.430  45.554  1.00 47.91           H
ATOM    614  CG  LYS A 162      16.861 182.784  44.138  1.00 48.57           C
ATOM    615 1HG  LYS A 162      17.731 183.041  44.742  1.00 79.18           H
ATOM    616 2HG  LYS A 162      17.089 181.886  43.563  1.00 72.06           H
ATOM    617  CD  LYS A 162      16.586 183.935  43.178  1.00 49.44           C
ATOM    618 1HD  LYS A 162      16.257 184.805  43.746  1.00 82.64           H
ATOM    619 2HD  LYS A 162      17.512 184.188  42.662  1.00 84.67           H
ATOM    620  CE  LYS A 162      15.533 183.584  42.138  1.00 79.63           C
ATOM    621 1HE  LYS A 162      15.841 182.678  41.610  1.00138.58           H
ATOM    622 2HE  LYS A 162      14.581 183.385  42.637  1.00135.34           H
ATOM    623  NZ  LYS A 162      15.394 184.728  41.181  1.00 79.81           N
ATOM    624 1HZ  LYS A 162      14.971 185.527  41.636  1.00103.54           H
ATOM    625 2HZ  LYS A 162      14.810 184.470  40.396  1.00107.77           H
ATOM    626 3HZ  LYS A 162      16.301 185.017  40.834  1.00106.00           H
ATOM    627  N   VAL A 163      18.247 181.357  47.021  1.00 33.75           N
ATOM    628  H   VAL A 163      18.376 180.605  46.356  1.00 36.00           H
ATOM    629  CA  VAL A 163      19.384 181.726  47.862  1.00 38.93           C
ATOM    630  HA  VAL A 163      19.096 182.529  48.539  1.00 39.17           H
ATOM    631  C   VAL A 163      20.506 182.205  46.952  1.00 46.87           C
ATOM    632  O   VAL A 163      21.018 181.430  46.148  1.00 55.15           O
ATOM    633  CB  VAL A 163      19.919 180.530  48.679  1.00 42.05           C
ATOM    634  HB  VAL A 163      20.284 179.770  47.989  1.00 59.76           H
ATOM    635  CG1 VAL A 163      21.076 180.965  49.574  1.00 67.44           C
ATOM    636 1HG1 VAL A 163      21.396 180.124  50.190  1.00104.28           H
ATOM    637 2HG1 VAL A 163      20.759 181.785  50.218  1.00107.75           H
ATOM    638 3HG1 VAL A 163      21.915 181.292  48.959  1.00110.38           H
ATOM    639  CG2 VAL A 163      18.802 179.909  49.509  1.00 60.91           C
ATOM    640 1HG2 VAL A 163      18.111 179.383  48.851  1.00102.28           H
ATOM    641 2HG2 VAL A 163      18.262 180.690  50.044  1.00 97.07           H
ATOM    642 3HG2 VAL A 163      19.221 179.200  50.223  1.00100.16           H
ATOM    643  N   LEU A 164      20.876 183.476  47.061  1.00 48.11           N
ATOM    644  H   LEU A 164      20.424 184.076  47.740  1.00 45.61           H
ATOM    645  CA  LEU A 164      21.936 184.046  46.235  1.00 54.43           C
ATOM    646  HA  LEU A 164      22.233 183.324  45.475  1.00 57.57           H
ATOM    647  C   LEU A 164      23.152 184.358  47.100  1.00 60.18           C
ATOM    648  O   LEU A 164      23.022 184.887  48.203  1.00 60.40           O
ATOM    649  CB  LEU A 164      21.437 185.321  45.549  1.00 54.95           C
ATOM    650 1HB  LEU A 164      21.046 185.982  46.322  1.00 55.01           H
ATOM    651 2HB  LEU A 164      22.294 185.814  45.091  1.00 61.76           H
ATOM    652  CG  LEU A 164      20.361 185.152  44.473  1.00 53.04           C
ATOM    653  HG  LEU A 164      19.587 184.481  44.845  1.00 62.10           H
ATOM    654  CD1 LEU A 164      19.716 186.496  44.166  1.00 72.19           C
ATOM    655 1HD1 LEU A 164      19.256 186.893  45.071  1.00107.96           H
ATOM    656 2HD1 LEU A 164      18.947 186.367  43.404  1.00110.00           H
ATOM    657 3HD1 LEU A 164      20.468 187.197  43.804  1.00109.68           H
ATOM    658  CD2 LEU A 164      20.950 184.562  43.196  1.00 67.42           C
ATOM    659 1HD2 LEU A 164      21.345 183.567  43.401  1.00103.73           H
ATOM    660 2HD2 LEU A 164      21.753 185.201  42.830  1.00107.39           H
ATOM    661 3HD2 LEU A 164      20.172 184.487  42.436  1.00 98.99           H
ATOM    662  N   PHE A 165      24.340 184.023  46.609  1.00 68.29           N
ATOM    663  H   PHE A 165      24.407 183.601  45.692  1.00 70.96           H
ATOM    664  CA  PHE A 165      25.565 184.272  47.361  1.00 75.78           C
ATOM    665  HA  PHE A 165      25.387 184.022  48.407  1.00 75.72           H
ATOM    666  C   PHE A 165      25.924 185.752  47.274  1.00 79.26           C
ATOM    667  O   PHE A 165      26.063 186.311  46.186  1.00 84.39           O
ATOM    668  CB  PHE A 165      26.713 183.409  46.834  1.00 85.98           C
ATOM    669 1HB  PHE A 165      26.885 183.659  45.787  1.00 88.92           H
ATOM    670 2HB  PHE A 165      27.615 183.647  47.397  1.00 94.66           H
ATOM    671  CG  PHE A 165      26.453 181.932  46.945  1.00 93.10           C
ATOM    672  CD1 PHE A 165      26.451 181.308  48.189  1.00124.63           C
ATOM    673  HD1 PHE A 165      26.668 181.881  49.078  1.00191.06           H
ATOM    674  CD2 PHE A 165      26.196 181.170  45.810  1.00152.29           C
ATOM    675  HD2 PHE A 165      26.210 181.636  44.835  1.00239.62           H
ATOM    676  CE1 PHE A 165      26.160 179.950  48.304  1.00144.86           C
ATOM    677  HE1 PHE A 165      26.155 179.478  49.275  1.00226.33           H
ATOM    678  CE2 PHE A 165      25.908 179.812  45.914  1.00172.33           C
ATOM    679  HE2 PHE A 165      25.699 179.233  45.026  1.00274.93           H
ATOM    680  CZ  PHE A 165      25.881 179.202  47.164  1.00133.40           C
ATOM    681  HZ  PHE A 165      25.649 178.150  47.248  1.00158.33           H
ATOM    682  N   LYS A 166      26.057 186.389  48.433  1.00 80.24           N
ATOM    683  H   LYS A 166      26.029 185.864  49.297  1.00 80.31           H
ATOM    684  CA  LYS A 166      26.221 187.839  48.506  1.00 85.64           C
ATOM    685  HA  LYS A 166      25.422 188.305  47.930  1.00 82.15           H
ATOM    686  C   LYS A 166      27.541 188.290  47.894  1.00 99.46           C
ATOM    687  O   LYS A 166      27.610 189.344  47.265  1.00104.62           O
ATOM    688  CB  LYS A 166      26.105 188.301  49.961  1.00 89.37           C
ATOM    689 1HB  LYS A 166      25.252 187.797  50.415  1.00104.32           H
ATOM    690 2HB  LYS A 166      27.004 188.005  50.503  1.00119.54           H
ATOM    691  CG  LYS A 166      25.906 189.800  50.121  1.00 95.18           C
ATOM    692 1HG  LYS A 166      26.787 190.325  49.750  1.00127.82           H
ATOM    693 2HG  LYS A 166      25.036 190.106  49.540  1.00116.05           H
ATOM    694  CD  LYS A 166      25.681 190.166  51.580  1.00101.75           C
ATOM    695 1HD  LYS A 166      24.876 189.553  51.983  1.00126.48           H
ATOM    696 2HD  LYS A 166      26.593 189.967  52.143  1.00133.60           H
ATOM    697  CE  LYS A 166      25.310 191.632  51.732  1.00127.05           C
ATOM    698 1HE  LYS A 166      26.107 192.252  51.315  1.00168.65           H
ATOM    699 2HE  LYS A 166      24.390 191.826  51.174  1.00182.44           H
ATOM    700  NZ  LYS A 166      25.116 191.919  53.190  1.00155.47           N
ATOM    701 1HZ  LYS A 166      24.498 191.230  53.598  1.00190.64           H
ATOM    702 2HZ  LYS A 166      24.713 192.838  53.316  1.00192.14           H
ATOM    703 3HZ  LYS A 166      26.003 191.885  53.673  1.00197.16           H
ATOM    704  N   ALA A 167      28.577 187.476  48.066  1.00109.64           N
ATOM    705  H   ALA A 167      28.457 186.627  48.598  1.00107.76           H
ATOM    706  CA  ALA A 167      29.891 187.770  47.502  1.00129.25           C
ATOM    707  HA  ALA A 167      30.194 188.766  47.825  1.00137.59           H
ATOM    708  C   ALA A 167      29.872 187.761  45.975  1.00131.45           C
ATOM    709  O   ALA A 167      30.548 188.568  45.340  1.00146.43           O
ATOM    710  CB  ALA A 167      30.912 186.764  48.017  1.00146.20           C
ATOM    711 1HB  ALA A 167      30.630 185.759  47.701  1.00177.70           H
ATOM    712 2HB  ALA A 167      30.949 186.805  49.106  1.00177.17           H
ATOM    713 3HB  ALA A 167      31.895 187.006  47.614  1.00181.63           H
ATOM    714  N   GLN A 168      29.101 186.856  45.382  1.00120.80           N
ATOM    715  H   GLN A 168      28.553 186.217  45.939  1.00112.63           H
ATOM    716  CA  GLN A 168      28.998 186.783  43.927  1.00124.40           C
ATOM    717  HA  GLN A 168      30.000 186.813  43.496  1.00141.38           H
ATOM    718  C   GLN A 168      28.219 187.982  43.395  1.00118.53           C
ATOM    719  O   GLN A 168      28.584 188.562  42.373  1.00131.64           O
ATOM    720  CB  GLN A 168      28.305 185.491  43.484  1.00118.05           C
ATOM    721 1HB  GLN A 168      27.318 185.454  43.945  1.00121.25           H
ATOM    722 2HB  GLN A 168      28.170 185.532  42.403  1.00130.10           H
ATOM    723  CG  GLN A 168      29.042 184.198  43.815  1.00121.70           C
ATOM    724 1HG  GLN A 168      29.391 184.233  44.847  1.00131.17           H
ATOM    725 2HG  GLN A 168      28.341 183.370  43.716  1.00155.66           H
ATOM    726  CD  GLN A 168      30.225 183.925  42.905  1.00149.97           C
ATOM    727  OE1 GLN A 168      30.718 184.806  42.204  1.00198.27           O
ATOM    728  NE2 GLN A 168      30.684 182.683  42.902  1.00196.06           N
ATOM    729 1HE2 GLN A 168      31.488 182.456  42.336  1.00248.11           H
ATOM    730 2HE2 GLN A 168      30.228 181.972  43.454  1.00224.89           H
ATOM    731  N   LEU A 169      27.154 188.359  44.096  1.00103.82           N
ATOM    732  H   LEU A 169      26.894 187.840  44.923  1.00 97.15           H
ATOM    733  CA  LEU A 169      26.352 189.517  43.714  1.00100.54           C
ATOM    734  HA  LEU A 169      26.050 189.415  42.671  1.00103.60           H
ATOM    735  C   LEU A 169      27.150 190.811  43.850  1.00114.21           C
ATOM    736  O   LEU A 169      27.020 191.716  43.027  1.00122.62           O
ATOM    737  CB  LEU A 169      25.105 189.625  44.597  1.00 85.19           C
ATOM    738 1HB  LEU A 169      25.443 189.737  45.627  1.00 85.97           H
ATOM    739 2HB  LEU A 169      24.595 190.547  44.321  1.00 86.69           H
ATOM    740  CG  LEU A 169      24.061 188.505  44.574  1.00 74.69           C
ATOM    741  HG  LEU A 169      24.547 187.553  44.779  1.00 77.07           H
ATOM    742  CD1 LEU A 169      23.045 188.786  45.674  1.00 69.82           C
ATOM    743 1HD1 LEU A 169      22.256 188.035  45.646  1.00 99.59           H
ATOM    744 2HD1 LEU A 169      22.605 189.772  45.528  1.00 99.51           H
ATOM    745 3HD1 LEU A 169      23.537 188.750  46.646  1.00 93.91           H
ATOM    746  CD2 LEU A 169      23.352 188.412  43.231  1.00 78.95           C
ATOM    747 1HD2 LEU A 169      24.085 188.259  42.439  1.00109.22           H
ATOM    748 2HD2 LEU A 169      22.798 189.330  43.039  1.00108.95           H
ATOM    749 3HD2 LEU A 169      22.662 187.569  43.243  1.00108.45           H
ATOM    750  N   GLU A 170      27.956 190.905  44.902  1.00121.21           N
ATOM    751  H   GLU A 170      27.989 190.151  45.575  1.00116.72           H
ATOM    752  CA  GLU A 170      28.795 192.077  45.137  1.00139.12           C
ATOM    753  HA  GLU A 170      28.173 192.971  45.103  1.00137.81           H
ATOM    754  C   GLU A 170      29.858 192.199  44.051  1.00161.69           C
ATOM    755  O   GLU A 170      30.143 193.298  43.579  1.00176.54           O
ATOM    756  CB  GLU A 170      29.451 191.981  46.518  1.00145.31           C
ATOM    757 1HB  GLU A 170      28.667 191.833  47.261  1.00168.42           H
ATOM    758 2HB  GLU A 170      30.104 191.108  46.536  1.00166.97           H
ATOM    759  CG  GLU A 170      30.267 193.204  46.917  1.00169.28           C
ATOM    760 1HG  GLU A 170      30.863 192.954  47.794  1.00200.29           H
ATOM    761 2HG  GLU A 170      30.948 193.458  46.104  1.00230.09           H
ATOM    762  CD  GLU A 170      29.407 194.412  47.236  1.00198.06           C
ATOM    763  OE1 GLU A 170      29.951 195.533  47.322  1.00260.01           O
ATOM    764  OE2 GLU A 170      28.177 194.260  47.397  1.00249.98           O
ATOM    765  N   LYS A 171      30.430 191.070  43.646  1.00169.08           N
ATOM    766  H   LYS A 171      30.162 190.199  44.084  1.00160.47           H
ATOM    767  CA  LYS A 171      31.419 191.038  42.571  1.00195.41           C
ATOM    768  HA  LYS A 171      32.224 191.733  42.811  1.00216.43           H
ATOM    769  C   LYS A 171      30.813 191.481  41.243  1.00195.45           C
ATOM    770  O   LYS A 171      31.474 192.128  40.432  1.00221.95           O
ATOM    771  CB  LYS A 171      31.986 189.622  42.445  1.00204.44           C
ATOM    772 1HB  LYS A 171      32.270 189.276  43.439  1.00212.42           H
ATOM    773 2HB  LYS A 171      31.207 188.963  42.063  1.00221.54           H
ATOM    774  CG  LYS A 171      33.202 189.524  41.537  1.00254.21           C
ATOM    775 1HG  LYS A 171      32.932 189.851  40.533  1.00297.26           H
ATOM    776 2HG  LYS A 171      33.988 190.174  41.922  1.00309.18           H
ATOM    777  CD  LYS A 171      33.721 188.094  41.477  1.00289.89           C
ATOM    778 1HD  LYS A 171      33.986 187.766  42.482  1.00333.76           H
ATOM    779 2HD  LYS A 171      32.938 187.444  41.086  1.00320.38           H
ATOM    780  CE  LYS A 171      34.944 188.004  40.580  1.00375.49           C
ATOM    781 1HE  LYS A 171      34.675 188.349  39.579  1.00430.55           H
ATOM    782 2HE  LYS A 171      35.722 188.663  40.972  1.00438.75           H
ATOM    783  NZ  LYS A 171      35.426 186.584  40.539  1.00468.17           N
ATOM    784 1HZ  LYS A 171      36.200 186.494  39.894  1.00533.28           H
ATOM    785 2HZ  LYS A 171      35.736 186.292  41.456  1.00519.24           H
ATOM    786 3HZ  LYS A 171      34.681 185.970  40.239  1.00520.30           H
ATOM    787  N   ALA A 172      29.552 191.122  41.028  1.00172.24           N
ATOM    788  H   ALA A 172      29.079 190.554  41.716  1.00157.73           H
ATOM    789  CA  ALA A 172      28.811 191.548  39.845  1.00173.44           C
ATOM    790  HA  ALA A 172      29.447 191.428  38.968  1.00195.32           H
ATOM    791  C   ALA A 172      28.405 193.018  39.934  1.00169.35           C
ATOM    792  O   ALA A 172      28.083 193.638  38.920  1.00180.77           O
ATOM    793  CB  ALA A 172      27.575 190.674  39.668  1.00158.06           C
ATOM    794 1HB  ALA A 172      26.943 190.750  40.553  1.00176.35           H
ATOM    795 2HB  ALA A 172      27.878 189.636  39.530  1.00189.90           H
ATOM    796 3HB  ALA A 172      27.014 191.005  38.794  1.00183.35           H
ATOM    797  N   GLY A 173      28.410 193.571  41.143  1.00160.42           N
ATOM    798  H   GLY A 173      28.712 193.028  41.941  1.00158.64           H
ATOM    799  CA  GLY A 173      27.979 194.941  41.362  1.00159.42           C
ATOM    800 1HA  GLY A 173      28.385 195.293  42.310  1.00161.03           H
ATOM    801 2HA  GLY A 173      28.373 195.568  40.562  1.00176.93           H
ATOM    802  C   GLY A 173      26.470 195.099  41.392  1.00140.99           C
ATOM    803  O   GLY A 173      25.950 196.198  41.198  1.00149.34           O
ATOM    804  N   VAL A 174      25.761 194.000  41.624  1.00124.20           N
ATOM    805  H   VAL A 174      26.247 193.135  41.824  1.00125.37           H
ATOM    806  CA  VAL A 174      24.300 193.977  41.553  1.00111.55           C
ATOM    807  HA  VAL A 174      23.964 194.954  41.208  1.00117.27           H
ATOM    808  C   VAL A 174      23.641 193.721  42.906  1.00 95.64           C
ATOM    809  O   VAL A 174      22.418 193.730  43.027  1.00 90.55           O
ATOM    810  CB  VAL A 174      23.827 192.934  40.513  1.00113.25           C
ATOM    811  HB  VAL A 174      24.523 192.966  39.674  1.00123.78           H
ATOM    812  CG1 VAL A 174      23.852 191.517  41.082  1.00135.14           C
ATOM    813 1HG1 VAL A 174      23.670 190.803  40.280  1.00179.55           H
ATOM    814 2HG1 VAL A 174      24.828 191.315  41.522  1.00181.82           H
ATOM    815 3HG1 VAL A 174      23.080 191.407  41.844  1.00182.04           H
ATOM    816  CG2 VAL A 174      22.444 193.286  39.974  1.00202.43           C
ATOM    817 1HG2 VAL A 174      22.443 194.312  39.605  1.00270.34           H
ATOM    818 2HG2 VAL A 174      21.696 193.180  40.760  1.00258.41           H
ATOM    819 3HG2 VAL A 174      22.194 192.616  39.151  1.00263.42           H
ATOM    820  N   GLU A 175      24.449 193.510  43.939  1.00 92.91           N
ATOM    821  H   GLU A 175      25.449 193.537  43.801  1.00102.24           H
ATOM    822  CA  GLU A 175      23.929 193.220  45.273  1.00 81.86           C
ATOM    823  HA  GLU A 175      23.328 192.312  45.218  1.00 78.36           H
ATOM    824  C   GLU A 175      23.027 194.335  45.794  1.00 75.44           C
ATOM    825  O   GLU A 175      21.985 194.068  46.392  1.00 71.01           O
ATOM    826  CB  GLU A 175      25.088 192.985  46.246  1.00 87.45           C
ATOM    827 1HB  GLU A 175      25.763 192.259  45.796  1.00 94.61           H
ATOM    828 2HB  GLU A 175      25.638 193.917  46.376  1.00 93.49           H
ATOM    829  CG  GLU A 175      24.670 192.453  47.609  1.00 88.72           C
ATOM    830 1HG  GLU A 175      23.884 191.710  47.469  1.00 93.71           H
ATOM    831 2HG  GLU A 175      25.527 191.958  48.066  1.00 94.63           H
ATOM    832  CD  GLU A 175      24.171 193.529  48.558  1.00 93.28           C
ATOM    833  OE1 GLU A 175      23.472 193.173  49.531  1.00123.67           O
ATOM    834  OE2 GLU A 175      24.477 194.726  48.371  1.00132.53           O
ATOM    835  N   HIS A 176      23.432 195.582  45.579  1.00 79.53           N
ATOM    836  H   HIS A 176      24.303 195.745  45.093  1.00 88.45           H
ATOM    837  CA  HIS A 176      22.656 196.727  46.041  1.00 76.93           C
ATOM    838  HA  HIS A 176      22.282 196.511  47.042  1.00 72.82           H
ATOM    839  C   HIS A 176      21.459 196.990  45.130  1.00 76.97           C
ATOM    840  O   HIS A 176      20.385 197.373  45.591  1.00 74.66           O
ATOM    841  CB  HIS A 176      23.548 197.969  46.119  1.00 86.98           C
ATOM    842 1HB  HIS A 176      24.464 197.702  46.647  1.00117.57           H
ATOM    843 2HB  HIS A 176      23.811 198.283  45.109  1.00105.52           H
ATOM    844  CG  HIS A 176      22.908 199.118  46.835  1.00127.53           C
ATOM    845  ND1 HIS A 176      21.996 199.979  46.268  1.00224.61           N
ATOM    846  HD1 HIS A 176      21.670 199.960  45.312  1.00291.05           H
ATOM    847  CD2 HIS A 176      23.031 199.535  48.121  1.00195.54           C
ATOM    848  HD2 HIS A 176      23.683 199.083  48.855  1.00247.86           H
ATOM    849  CE1 HIS A 176      21.603 200.843  47.214  1.00329.20           C
ATOM    850  HE1 HIS A 176      20.884 201.634  47.056  1.00496.96           H
ATOM    851  NE2 HIS A 176      22.195 200.597  48.366  1.00306.92           N
ATOM    852  N   GLN A 177      21.640 196.773  43.831  1.00 84.78           N
ATOM    853  H   GLN A 177      22.539 196.450  43.503  1.00 92.08           H
ATOM    854  CA  GLN A 177      20.565 196.943  42.858  1.00 89.89           C
ATOM    855  HA  GLN A 177      20.168 197.955  42.940  1.00 93.41           H
ATOM    856  C   GLN A 177      19.427 195.962  43.127  1.00 80.70           C
ATOM    857  O   GLN A 177      18.254 196.319  43.020  1.00 81.88           O
ATOM    858  CB  GLN A 177      21.112 196.741  41.443  1.00106.58           C
ATOM    859 1HB  GLN A 177      21.971 197.398  41.307  1.00127.57           H
ATOM    860 2HB  GLN A 177      21.452 195.710  41.343  1.00135.56           H
ATOM    861  CG  GLN A 177      20.103 197.024  40.338  1.00139.27           C
ATOM    862 1HG  GLN A 177      20.568 196.814  39.376  1.00178.55           H
ATOM    863 2HG  GLN A 177      19.246 196.362  40.460  1.00186.64           H
ATOM    864  CD  GLN A 177      19.617 198.460  40.344  1.00198.91           C
ATOM    865  OE1 GLN A 177      20.400 199.394  40.499  1.00245.94           O
ATOM    866  NE2 GLN A 177      18.315 198.647  40.189  1.00301.16           N
ATOM    867 1HE2 GLN A 177      17.954 199.589  40.170  1.00399.58           H
ATOM    868 2HE2 GLN A 177      17.697 197.855  40.084  1.00340.61           H
ATOM    869  N   LEU A 178      19.776 194.735  43.498  1.00 74.76           N
ATOM    870  H   LEU A 178      20.758 194.503  43.577  1.00 78.09           H
ATOM    871  CA  LEU A 178      18.796 193.701  43.818  1.00 67.36           C
ATOM    872  HA  LEU A 178      18.200 193.496  42.928  1.00 72.79           H
ATOM    873  C   LEU A 178      17.842 194.139  44.926  1.00 58.81           C
ATOM    874  O   LEU A 178      16.673 193.758  44.924  1.00 55.69           O
ATOM    875  CB  LEU A 178      19.524 192.423  44.242  1.00 68.27           C
ATOM    876 1HB  LEU A 178      20.213 192.140  43.446  1.00 82.95           H
ATOM    877 2HB  LEU A 178      20.118 192.658  45.125  1.00 73.94           H
ATOM    878  CG  LEU A 178      18.652 191.208  44.578  1.00 65.40           C
ATOM    879  HG  LEU A 178      17.931 191.494  45.343  1.00 74.31           H
ATOM    880  CD1 LEU A 178      17.895 190.690  43.361  1.00 90.85           C
ATOM    881 1HD1 LEU A 178      18.594 190.486  42.550  1.00126.77           H
ATOM    882 2HD1 LEU A 178      17.169 191.435  43.037  1.00131.39           H
ATOM    883 3HD1 LEU A 178      17.367 189.773  43.623  1.00130.69           H
ATOM    884  CD2 LEU A 178      19.537 190.108  45.147  1.00 82.21           C
ATOM    885 1HD2 LEU A 178      20.255 189.785  44.393  1.00118.49           H
ATOM    886 2HD2 LEU A 178      18.916 189.262  45.442  1.00120.36           H
ATOM    887 3HD2 LEU A 178      20.070 190.481  46.021  1.00118.73           H
ATOM    888  N   ARG A 179      18.324 194.952  45.861  1.00 58.51           N
ATOM    889  H   ARG A 179      19.284 195.263  45.795  1.00 63.81           H
ATOM    890  CA  ARG A 179      17.493 195.441  46.960  1.00 54.27           C
ATOM    891  HA  ARG A 179      17.129 194.590  47.537  1.00 49.84           H
ATOM    892  C   ARG A 179      16.271 196.189  46.435  1.00 58.65           C
ATOM    893  O   ARG A 179      15.186 196.096  47.007  1.00 59.22           O
ATOM    894  CB  ARG A 179      18.296 196.369  47.877  1.00 58.24           C
ATOM    895 1HB  ARG A 179      18.609 197.237  47.297  1.00 70.39           H
ATOM    896 2HB  ARG A 179      17.642 196.716  48.678  1.00 59.76           H
ATOM    897  CG  ARG A 179      19.533 195.736  48.500  1.00 65.49           C
ATOM    898 1HG  ARG A 179      19.232 194.899  49.130  1.00 70.54           H
ATOM    899 2HG  ARG A 179      20.187 195.368  47.710  1.00 77.41           H
ATOM    900  CD  ARG A 179      20.303 196.744  49.340  1.00 75.80           C
ATOM    901 1HD  ARG A 179      20.533 197.617  48.728  1.00 89.45           H
ATOM    902 2HD  ARG A 179      19.681 197.055  50.180  1.00 85.02           H
ATOM    903  NE  ARG A 179      21.548 196.167  49.845  1.00 79.16           N
ATOM    904  HE  ARG A 179      21.754 195.214  49.585  1.00 83.80           H
ATOM    905  CZ  ARG A 179      22.421 196.791  50.626  1.00 94.13           C
ATOM    906  NH1 ARG A 179      22.263 198.040  51.016  1.00109.11           N
ATOM    907 1HH1 ARG A 179      21.474 198.570  50.681  1.00104.38           H
ATOM    908 2HH1 ARG A 179      22.942 198.458  51.633  1.00136.84           H
ATOM    909  NH2 ARG A 179      23.499 196.148  51.021  1.00112.56           N
ATOM    910 1HH2 ARG A 179      23.644 195.199  50.712  1.00111.65           H
ATOM    911 2HH2 ARG A 179      24.167 196.614  51.615  1.00138.78           H
ATOM    912  N   ARG A 180      16.454 196.933  45.349  1.00 67.91           N
ATOM    913  H   ARG A 180      17.370 196.959  44.922  1.00 72.69           H
ATOM    914  CA  ARG A 180      15.368 197.692  44.733  1.00 77.15           C
ATOM    915  HA  ARG A 180      14.762 198.129  45.527  1.00 79.38           H
ATOM    916  C   ARG A 180      14.448 196.795  43.914  1.00 73.22           C
ATOM    917  O   ARG A 180      13.247 197.040  43.847  1.00 76.75           O
ATOM    918  CB  ARG A 180      15.930 198.820  43.861  1.00 95.07           C
ATOM    919 1HB  ARG A 180      16.537 199.472  44.489  1.00109.64           H
ATOM    920 2HB  ARG A 180      16.584 198.381  43.107  1.00 93.98           H
ATOM    921  CG  ARG A 180      14.887 199.668  43.137  1.00134.65           C
ATOM    922 1HG  ARG A 180      15.405 200.380  42.494  1.00146.23           H
ATOM    923 2HG  ARG A 180      14.285 199.018  42.502  1.00173.63           H
ATOM    924  CD  ARG A 180      13.953 200.434  44.068  1.00178.17           C
ATOM    925 1HD  ARG A 180      13.185 200.919  43.464  1.00241.82           H
ATOM    926 2HD  ARG A 180      13.462 199.729  44.738  1.00213.10           H
ATOM    927  NE  ARG A 180      14.651 201.451  44.856  1.00199.18           N
ATOM    928  HE  ARG A 180      15.627 201.603  44.654  1.00207.31           H
ATOM    929  CZ  ARG A 180      14.097 202.191  45.809  1.00266.62           C
ATOM    930  NH1 ARG A 180      14.834 203.082  46.438  1.00342.48           N
ATOM    931 1HH1 ARG A 180      15.802 203.193  46.178  1.00366.68           H
ATOM    932 2HH1 ARG A 180      14.424 203.637  47.173  1.00419.14           H
ATOM    933  NH2 ARG A 180      12.833 202.063  46.159  1.00325.49           N
ATOM    934 1HH2 ARG A 180      12.256 201.378  45.698  1.00335.51           H
ATOM    935 2HH2 ARG A 180      12.459 202.649  46.890  1.00402.77           H
ATOM    936  N   GLU A 181      15.004 195.765  43.287  1.00 69.07           N
ATOM    937  H   GLU A 181      15.999 195.608  43.364  1.00 70.43           H
ATOM    938  CA  GLU A 181      14.194 194.834  42.505  1.00 65.89           C
ATOM    939  HA  GLU A 181      13.557 195.403  41.828  1.00 74.50           H
ATOM    940  C   GLU A 181      13.279 194.018  43.414  1.00 55.41           C
ATOM    941  O   GLU A 181      12.139 193.730  43.057  1.00 57.88           O
ATOM    942  CB  GLU A 181      15.072 193.894  41.675  1.00 67.36           C
ATOM    943 1HB  GLU A 181      15.686 193.297  42.349  1.00 65.48           H
ATOM    944 2HB  GLU A 181      14.419 193.221  41.120  1.00 68.43           H
ATOM    945  CG  GLU A 181      15.989 194.600  40.685  1.00 77.61           C
ATOM    946 1HG  GLU A 181      16.736 195.171  41.236  1.00 81.57           H
ATOM    947 2HG  GLU A 181      16.505 193.847  40.088  1.00 82.96           H
ATOM    948  CD  GLU A 181      15.238 195.540  39.761  1.00 87.24           C
ATOM    949  OE1 GLU A 181      14.225 195.126  39.157  1.00125.10           O
ATOM    950  OE2 GLU A 181      15.656 196.712  39.638  1.00123.37           O
ATOM    951  N   VAL A 182      13.774 193.668  44.597  1.00 47.88           N
ATOM    952  H   VAL A 182      14.732 193.903  44.821  1.00 49.90           H
ATOM    953  CA  VAL A 182      12.977 192.971  45.605  1.00 41.38           C
ATOM    954  HA  VAL A 182      12.533 192.082  45.159  1.00 39.95           H
ATOM    955  C   VAL A 182      11.840 193.868  46.087  1.00 46.85           C
ATOM    956  O   VAL A 182      10.715 193.405  46.275  1.00 48.10           O
ATOM    957  CB  VAL A 182      13.845 192.540  46.810  1.00 39.03           C
ATOM    958  HB  VAL A 182      14.399 193.407  47.169  1.00 51.60           H
ATOM    959  CG1 VAL A 182      12.991 192.009  47.955  1.00 49.50           C
ATOM    960 1HG1 VAL A 182      12.291 192.776  48.286  1.00 82.55           H
ATOM    961 2HG1 VAL A 182      13.634 191.740  48.792  1.00 82.73           H
ATOM    962 3HG1 VAL A 182      12.439 191.129  47.626  1.00 85.26           H
ATOM    963  CG2 VAL A 182      14.839 191.459  46.389  1.00 50.45           C
ATOM    964 1HG2 VAL A 182      15.512 191.239  47.218  1.00 85.76           H
ATOM    965 2HG2 VAL A 182      15.425 191.800  45.536  1.00 84.15           H
ATOM    966 3HG2 VAL A 182      14.300 190.553  46.112  1.00 85.20           H
ATOM    967  N   GLU A 183      12.120 195.153  46.272  1.00 55.15           N
ATOM    968  H   GLU A 183      13.060 195.489  46.113  1.00 57.92           H
ATOM    969  CA  GLU A 183      11.094 196.111  46.678  1.00 66.46           C
ATOM    970  HA  GLU A 183      10.641 195.764  47.607  1.00 65.33           H
ATOM    971  C   GLU A 183       9.990 196.212  45.627  1.00 73.99           C
ATOM    972  O   GLU A 183       8.811 196.318  45.961  1.00 82.42           O
ATOM    973  CB  GLU A 183      11.728 197.485  46.913  1.00 80.03           C
ATOM    974 1HB  GLU A 183      12.573 197.366  47.591  1.00 82.46           H
ATOM    975 2HB  GLU A 183      12.109 197.857  45.962  1.00119.62           H
ATOM    976  CG  GLU A 183      10.794 198.539  47.492  1.00 98.47           C
ATOM    977 1HG  GLU A 183      11.242 199.520  47.332  1.00130.22           H
ATOM    978 2HG  GLU A 183       9.840 198.509  46.965  1.00123.88           H
ATOM    979  CD  GLU A 183      10.550 198.350  48.978  1.00128.03           C
ATOM    980  OE1 GLU A 183       9.942 197.330  49.366  1.00171.20           O
ATOM    981  OE2 GLU A 183      10.958 199.231  49.764  1.00190.87           O
ATOM    982  N   ILE A 184      10.372 196.167  44.355  1.00 75.22           N
ATOM    983  H   ILE A 184      11.358 196.088  44.142  1.00 74.13           H
ATOM    984  CA  ILE A 184       9.416 196.199  43.251  1.00 82.89           C
ATOM    985  HA  ILE A 184       8.712 197.015  43.416  1.00 96.33           H
ATOM    986  C   ILE A 184       8.621 194.897  43.212  1.00 73.84           C
ATOM    987  O   ILE A 184       7.407 194.919  43.012  1.00 82.24           O
ATOM    988  CB  ILE A 184      10.115 196.418  41.888  1.00 89.26           C
ATOM    989  HB  ILE A 184      10.872 195.645  41.757  1.00 83.62           H
ATOM    990  CG1 ILE A 184      10.793 197.793  41.850  1.00111.46           C
ATOM    991 1HG1 ILE A 184      10.027 198.558  41.721  1.00132.03           H
ATOM    992 2HG1 ILE A 184      11.284 197.975  42.805  1.00130.83           H
ATOM    993  CG2 ILE A 184       9.107 196.314  40.742  1.00 96.21           C
ATOM    994 1HG2 ILE A 184       8.691 195.306  40.708  1.00130.54           H
ATOM    995 2HG2 ILE A 184       9.600 196.518  39.792  1.00124.07           H
ATOM    996 3HG2 ILE A 184       8.299 197.031  40.891  1.00126.00           H
ATOM    997  CD1 ILE A 184      11.831 197.957  40.755  1.00154.47           C
ATOM    998 1HD1 ILE A 184      12.564 197.153  40.818  1.00200.34           H
ATOM    999 2HD1 ILE A 184      12.337 198.914  40.879  1.00200.00           H
ATOM   1000 3HD1 ILE A 184      11.348 197.933  39.778  1.00199.84           H
ATOM   1001  N   GLN A 185       9.293 193.768  43.411  1.00 61.06           N
ATOM   1002  H   GLN A 185      10.285 193.807  43.606  1.00 58.34           H
ATOM   1003  CA  GLN A 185       8.645 192.460  43.360  1.00 54.80           C
ATOM   1004  HA  GLN A 185       8.125 192.378  42.406  1.00 59.90           H
ATOM   1005  C   GLN A 185       7.620 192.277  44.477  1.00 58.46           C
ATOM   1006  O   GLN A 185       6.618 191.584  44.303  1.00 64.86           O
ATOM   1007  CB  GLN A 185       9.695 191.350  43.434  1.00 44.85           C
ATOM   1008 1HB  GLN A 185      10.542 191.629  42.807  1.00 45.78           H
ATOM   1009 2HB  GLN A 185      10.047 191.263  44.462  1.00 46.47           H
ATOM   1010  CG  GLN A 185       9.185 189.994  42.964  1.00 42.77           C
ATOM   1011 1HG  GLN A 185       8.367 189.676  43.609  1.00 51.18           H
ATOM   1012 2HG  GLN A 185       8.807 190.091  41.946  1.00 47.40           H
ATOM   1013  CD  GLN A 185      10.264 188.930  42.978  1.00 37.79           C
ATOM   1014  OE1 GLN A 185      11.331 189.109  43.563  1.00 39.10           O
ATOM   1015  NE2 GLN A 185       9.999 187.811  42.322  1.00 39.32           N
ATOM   1016 1HE2 GLN A 185      10.712 187.100  42.254  1.00 41.74           H
ATOM   1017 2HE2 GLN A 185       9.087 187.665  41.912  1.00 41.85           H
ATOM   1018  N   SER A 186       7.870 192.911  45.618  1.00 60.74           N
ATOM   1019  H   SER A 186       8.725 193.444  45.703  1.00 60.31           H
ATOM   1020  CA  SER A 186       6.954 192.887  46.755  1.00 68.75           C
ATOM   1021  HA  SER A 186       6.745 191.852  47.027  1.00 68.41           H
ATOM   1022  C   SER A 186       5.625 193.572  46.443  1.00 82.37           C
ATOM   1023  O   SER A 186       4.584 193.206  46.987  1.00 98.99           O
ATOM   1024  CB  SER A 186       7.609 193.584  47.950  1.00 70.88           C
ATOM   1025 1HB  SER A 186       8.575 193.121  48.150  1.00110.15           H
ATOM   1026 2HB  SER A 186       7.764 194.636  47.711  1.00 86.71           H
ATOM   1027  OG  SER A 186       6.795 193.480  49.105  1.00113.53           O
ATOM   1028  HG  SER A 186       7.168 194.035  49.795  1.00151.89           H
ATOM   1029  N   HIS A 187       5.662 194.560  45.555  1.00 85.57           N
ATOM   1030  H   HIS A 187       6.534 194.772  45.089  1.00 84.24           H
ATOM   1031  CA  HIS A 187       4.483 195.344  45.198  1.00100.63           C
ATOM   1032  HA  HIS A 187       3.676 195.117  45.895  1.00113.07           H
ATOM   1033  C   HIS A 187       3.997 195.010  43.789  1.00 92.68           C
ATOM   1034  O   HIS A 187       3.196 195.736  43.199  1.00 94.10           O
ATOM   1035  CB  HIS A 187       4.814 196.837  45.292  1.00121.90           C
ATOM   1036 1HB  HIS A 187       5.635 197.057  44.610  1.00114.91           H
ATOM   1037 2HB  HIS A 187       3.941 197.407  44.973  1.00165.02           H
ATOM   1038  CG  HIS A 187       5.193 197.286  46.669  1.00160.49           C
ATOM   1039  ND1 HIS A 187       6.475 197.265  47.171  1.00216.70           N
ATOM   1040  HD1 HIS A 187       7.301 196.933  46.690  1.00254.41           H
ATOM   1041  CD2 HIS A 187       4.434 197.797  47.672  1.00234.19           C
ATOM   1042  HD2 HIS A 187       3.366 197.950  47.617  1.00296.58           H
ATOM   1043  CE1 HIS A 187       6.436 197.749  48.420  1.00297.23           C
ATOM   1044  HE1 HIS A 187       7.299 197.846  49.063  1.00405.83           H
ATOM   1045  NE2 HIS A 187       5.212 198.102  48.762  1.00309.08           N
ATOM   1046  N   LEU A 188       4.499 193.907  43.244  1.00 94.25           N
ATOM   1047  H   LEU A 188       5.128 193.333  43.789  1.00104.84           H
ATOM   1048  CA  LEU A 188       4.193 193.497  41.879  1.00 88.50           C
ATOM   1049  HA  LEU A 188       4.199 194.384  41.245  1.00 86.47           H
ATOM   1050  C   LEU A 188       2.819 192.839  41.788  1.00 86.17           C
ATOM   1051  O   LEU A 188       2.587 191.768  42.347  1.00108.10           O
ATOM   1052  CB  LEU A 188       5.282 192.534  41.400  1.00106.27           C
ATOM   1053 1HB  LEU A 188       6.244 193.034  41.512  1.00124.00           H
ATOM   1054 2HB  LEU A 188       5.281 191.668  42.062  1.00144.00           H
ATOM   1055  CG  LEU A 188       5.160 192.035  39.959  1.00130.87           C
ATOM   1056  HG  LEU A 188       4.319 192.539  39.484  1.00190.78           H
ATOM   1057  CD1 LEU A 188       6.419 192.352  39.162  1.00150.73           C
ATOM   1058 1HD1 LEU A 188       6.603 193.426  39.181  1.00192.00           H
ATOM   1059 2HD1 LEU A 188       6.290 192.029  38.130  1.00193.34           H
ATOM   1060 3HD1 LEU A 188       7.272 191.831  39.598  1.00193.63           H
ATOM   1061  CD2 LEU A 188       4.894 190.538  39.947  1.00203.35           C
ATOM   1062 1HD2 LEU A 188       4.015 190.316  40.552  1.00259.48           H
ATOM   1063 2HD2 LEU A 188       4.708 190.210  38.926  1.00261.42           H
ATOM   1064 3HD2 LEU A 188       5.754 190.002  40.350  1.00266.61           H
ATOM   1065  N   ARG A 189       1.907 193.488  41.071  1.00 78.91           N
ATOM   1066  H   ARG A 189       2.143 194.384  40.670  1.00 79.44           H
ATOM   1067  CA  ARG A 189       0.553 192.971  40.876  1.00 87.10           C
ATOM   1068  HA  ARG A 189       0.304 192.319  41.715  1.00102.82           H
ATOM   1069  C   ARG A 189       0.393 192.143  39.605  1.00 76.79           C
ATOM   1070  O   ARG A 189      -0.698 191.664  39.300  1.00 92.30           O
ATOM   1071  CB  ARG A 189      -0.451 194.126  40.839  1.00108.39           C
ATOM   1072 1HB  ARG A 189      -0.183 194.796  40.022  1.00114.64           H
ATOM   1073 2HB  ARG A 189      -1.439 193.715  40.631  1.00145.67           H
ATOM   1074  CG  ARG A 189      -0.535 194.937  42.126  1.00152.30           C
ATOM   1075 1HG  ARG A 189      -0.799 194.275  42.951  1.00208.88           H
ATOM   1076 2HG  ARG A 189       0.430 195.398  42.335  1.00191.93           H
ATOM   1077  CD  ARG A 189      -1.591 196.026  41.995  1.00196.26           C
ATOM   1078 1HD  ARG A 189      -1.339 196.656  41.141  1.00219.67           H
ATOM   1079 2HD  ARG A 189      -2.561 195.563  41.805  1.00256.09           H
ATOM   1080  NE  ARG A 189      -1.680 196.864  43.191  1.00264.99           N
ATOM   1081  HE  ARG A 189      -1.148 197.721  43.188  1.00318.22           H
ATOM   1082  CZ  ARG A 189      -2.408 196.598  44.268  1.00342.72           C
ATOM   1083  NH1 ARG A 189      -3.148 195.513  44.383  1.00381.88           N
ATOM   1084 1HH1 ARG A 189      -3.158 194.837  43.636  1.00359.30           H
ATOM   1085 2HH1 ARG A 189      -3.687 195.368  45.222  1.00496.50           H
ATOM   1086  NH2 ARG A 189      -2.412 197.460  45.262  1.00474.54           N
ATOM   1087 1HH2 ARG A 189      -1.849 198.294  45.192  1.00534.17           H
ATOM   1088 2HH2 ARG A 189      -2.966 197.274  46.083  1.00570.22           H
ATOM   1089  N   HIS A 190       1.478 191.998  38.853  1.00 64.91           N
ATOM   1090  H   HIS A 190       2.353 192.384  39.173  1.00 70.07           H
ATOM   1091  CA  HIS A 190       1.452 191.275  37.586  1.00 58.44           C
ATOM   1092  HA  HIS A 190       0.550 191.562  37.046  1.00 68.76           H
ATOM   1093  C   HIS A 190       1.441 189.765  37.824  1.00 47.75           C
ATOM   1094  O   HIS A 190       2.334 189.244  38.490  1.00 44.70           O
ATOM   1095  CB  HIS A 190       2.673 191.675  36.755  1.00 61.59           C
ATOM   1096 1HB  HIS A 190       2.684 192.759  36.646  1.00 92.00           H
ATOM   1097 2HB  HIS A 190       3.574 191.374  37.288  1.00 79.48           H
ATOM   1098  CG  HIS A 190       2.700 191.056  35.393  1.00 80.13           C
ATOM   1099  ND1 HIS A 190       1.872 191.417  34.354  1.00125.90           N
ATOM   1100  HD1 HIS A 190       1.165 192.136  34.370  1.00151.16           H
ATOM   1101  CD2 HIS A 190       3.491 190.074  34.891  1.00132.13           C
ATOM   1102  HD2 HIS A 190       4.263 189.560  35.445  1.00160.18           H
ATOM   1103  CE1 HIS A 190       2.183 190.651  33.298  1.00198.78           C
ATOM   1104  HE1 HIS A 190       1.687 190.703  32.340  1.00286.32           H
ATOM   1105  NE2 HIS A 190       3.181 189.836  33.576  1.00217.24           N
ATOM   1106  N   PRO A 191       0.432 189.042  37.311  1.00 49.36           N
ATOM   1107  CA  PRO A 191       0.301 187.651  37.764  1.00 45.86           C
ATOM   1108  HA  PRO A 191       0.438 187.600  38.844  1.00 46.79           H
ATOM   1109  C   PRO A 191       1.217 186.621  37.108  1.00 38.13           C
ATOM   1110  O   PRO A 191       1.313 185.490  37.581  1.00 38.25           O
ATOM   1111  CB  PRO A 191      -1.155 187.331  37.423  1.00 58.56           C
ATOM   1112 1HB  PRO A 191      -1.286 186.263  37.245  1.00 68.39           H
ATOM   1113 2HB  PRO A 191      -1.815 187.673  38.221  1.00 70.24           H
ATOM   1114  CG  PRO A 191      -1.399 188.111  36.181  1.00 72.91           C
ATOM   1115 1HG  PRO A 191      -0.976 187.592  35.321  1.00 93.44           H
ATOM   1116 2HG  PRO A 191      -2.466 188.283  36.038  1.00 99.11           H
ATOM   1117  CD  PRO A 191      -0.678 189.413  36.413  1.00 63.51           C
ATOM   1118 1HD  PRO A 191      -0.301 189.810  35.471  1.00 70.08           H
ATOM   1119 2HD  PRO A 191      -1.339 190.129  36.903  1.00 74.33           H
ATOM   1120  N   ASN A 192       1.873 186.986  36.011  1.00 36.62           N
ATOM   1121  H   ASN A 192       1.800 187.935  35.674  1.00 41.19           H
ATOM   1122  CA  ASN A 192       2.684 186.037  35.254  1.00 33.90           C
ATOM   1123  HA  ASN A 192       2.300 185.033  35.436  1.00 34.01           H
ATOM   1124  C   ASN A 192       4.154 186.046  35.670  1.00 31.10           C
ATOM   1125  O   ASN A 192       4.988 185.411  35.029  1.00 38.28           O
ATOM   1126  CB  ASN A 192       2.549 186.337  33.759  1.00 38.77           C
ATOM   1127 1HB  ASN A 192       2.894 187.352  33.566  1.00 44.16           H
ATOM   1128 2HB  ASN A 192       3.176 185.648  33.194  1.00 39.01           H
ATOM   1129  CG  ASN A 192       1.123 186.213  33.271  1.00 43.34           C
ATOM   1130  OD1 ASN A 192       0.458 187.208  32.992  1.00 68.33           O
ATOM   1131  ND2 ASN A 192       0.638 184.985  33.177  1.00 56.73           N
ATOM   1132 1HD2 ASN A 192      -0.313 184.850  32.868  1.00 62.12           H
ATOM   1133 2HD2 ASN A 192       1.219 184.196  33.423  1.00 86.12           H
ATOM   1134  N   ILE A 193       4.469 186.743  36.756  1.00 29.01           N
ATOM   1135  H   ILE A 193       3.742 187.246  37.246  1.00 34.30           H
ATOM   1136  CA  ILE A 193       5.818 186.780  37.316  1.00 27.14           C
ATOM   1137  HA  ILE A 193       6.459 186.064  36.801  1.00 29.19           H
ATOM   1138  C   ILE A 193       5.686 186.361  38.777  1.00 24.28           C
ATOM   1139  O   ILE A 193       4.789 186.829  39.477  1.00 26.98           O
ATOM   1140  CB  ILE A 193       6.449 188.188  37.209  1.00 32.00           C
ATOM   1141  HB  ILE A 193       5.765 188.904  37.663  1.00 34.26           H
ATOM   1142  CG1 ILE A 193       6.663 188.572  35.740  1.00 43.82           C
ATOM   1143 1HG1 ILE A 193       7.489 187.984  35.340  1.00 86.63           H
ATOM   1144 2HG1 ILE A 193       5.767 188.320  35.174  1.00 75.01           H
ATOM   1145  CG2 ILE A 193       7.778 188.243  37.962  1.00 35.53           C
ATOM   1146 1HG2 ILE A 193       8.482 187.531  37.529  1.00 63.66           H
ATOM   1147 2HG2 ILE A 193       7.619 188.001  39.013  1.00 64.13           H
ATOM   1148 3HG2 ILE A 193       8.194 189.248  37.902  1.00 66.28           H
ATOM   1149  CD1 ILE A 193       6.961 190.042  35.505  1.00 70.18           C
ATOM   1150 1HD1 ILE A 193       6.199 190.653  35.989  1.00113.92           H
ATOM   1151 2HD1 ILE A 193       6.957 190.245  34.434  1.00113.46           H
ATOM   1152 3HD1 ILE A 193       7.941 190.292  35.913  1.00119.34           H
ATOM   1153  N   LEU A 194       6.559 185.470  39.235  1.00 23.34           N
ATOM   1154  H   LEU A 194       7.326 185.171  38.649  1.00 26.22           H
ATOM   1155  CA  LEU A 194       6.442 184.923  40.584  1.00 22.66           C
ATOM   1156  HA  LEU A 194       5.468 184.440  40.667  1.00 23.95           H
ATOM   1157  C   LEU A 194       6.501 186.025  41.640  1.00 24.43           C
ATOM   1158  O   LEU A 194       7.377 186.890  41.618  1.00 28.74           O
ATOM   1159  CB  LEU A 194       7.541 183.891  40.858  1.00 24.65           C
ATOM   1160 1HB  LEU A 194       8.499 184.405  40.778  1.00 28.69           H
ATOM   1161 2HB  LEU A 194       7.435 183.562  41.892  1.00 26.94           H
ATOM   1162  CG  LEU A 194       7.615 182.639  39.978  1.00 28.42           C
ATOM   1163  HG  LEU A 194       7.732 182.949  38.940  1.00 33.77           H
ATOM   1164  CD1 LEU A 194       8.843 181.832  40.379  1.00 38.23           C
ATOM   1165 1HD1 LEU A 194       8.943 180.971  39.719  1.00 66.46           H
ATOM   1166 2HD1 LEU A 194       8.735 181.486  41.407  1.00 70.63           H
ATOM   1167 3HD1 LEU A 194       9.735 182.453  40.299  1.00 72.76           H
ATOM   1168  CD2 LEU A 194       6.370 181.767  40.079  1.00 34.95           C
ATOM   1169 1HD2 LEU A 194       6.240 181.426  41.106  1.00 66.22           H
ATOM   1170 2HD2 LEU A 194       6.480 180.901  39.427  1.00 65.64           H
ATOM   1171 3HD2 LEU A 194       5.494 182.337  39.772  1.00 66.01           H
ATOM   1172  N   ARG A 195       5.542 185.982  42.559  1.00 25.71           N
ATOM   1173  H   ARG A 195       4.854 185.244  42.508  1.00 27.20           H
ATOM   1174  CA  ARG A 195       5.419 186.960  43.637  1.00 28.80           C
ATOM   1175  HA  ARG A 195       5.562 187.960  43.227  1.00 32.27           H
ATOM   1176  C   ARG A 195       6.463 186.725  44.724  1.00 25.89           C
ATOM   1177  O   ARG A 195       6.825 185.583  45.005  1.00 25.33           O
ATOM   1178  CB  ARG A 195       4.013 186.848  44.232  1.00 36.85           C
ATOM   1179 1HB  ARG A 195       3.292 186.873  43.414  1.00 47.88           H
ATOM   1180 2HB  ARG A 195       3.926 185.880  44.725  1.00 46.68           H
ATOM   1181  CG  ARG A 195       3.636 187.932  45.232  1.00 55.48           C
ATOM   1182 1HG  ARG A 195       4.314 187.890  46.085  1.00 78.75           H
ATOM   1183 2HG  ARG A 195       3.717 188.909  44.756  1.00 76.03           H
ATOM   1184  CD  ARG A 195       2.212 187.731  45.725  1.00 81.15           C
ATOM   1185 1HD  ARG A 195       1.533 187.772  44.873  1.00101.95           H
ATOM   1186 2HD  ARG A 195       2.136 186.750  46.194  1.00111.82           H
ATOM   1187  NE  ARG A 195       1.832 188.757  46.696  1.00135.60           N
ATOM   1188  HE  ARG A 195       2.520 189.463  46.912  1.00176.60           H
ATOM   1189  CZ  ARG A 195       0.664 188.825  47.321  1.00196.61           C
ATOM   1190  NH1 ARG A 195      -0.302 187.952  47.113  1.00219.44           N
ATOM   1191 1HH1 ARG A 195      -0.168 187.221  46.433  1.00198.33           H
ATOM   1192 2HH1 ARG A 195      -1.164 188.035  47.630  1.00305.40           H
ATOM   1193  NH2 ARG A 195       0.456 189.790  48.192  1.00307.56           N
ATOM   1194 1HH2 ARG A 195       1.190 190.459  48.365  1.00358.92           H
ATOM   1195 2HH2 ARG A 195      -0.425 189.845  48.678  1.00387.39           H
ATOM   1196  N   LEU A 196       6.928 187.802  45.348  1.00 27.45           N
ATOM   1197  H   LEU A 196       6.636 188.721  45.045  1.00 32.39           H
ATOM   1198  CA  LEU A 196       7.800 187.708  46.514  1.00 25.29           C
ATOM   1199  HA  LEU A 196       8.448 186.837  46.412  1.00 22.36           H
ATOM   1200  C   LEU A 196       6.961 187.559  47.781  1.00 27.83           C
ATOM   1201  O   LEU A 196       6.062 188.360  48.035  1.00 38.86           O
ATOM   1202  CB  LEU A 196       8.662 188.969  46.626  1.00 30.80           C
ATOM   1203 1HB  LEU A 196       9.197 189.107  45.687  1.00 39.85           H
ATOM   1204 2HB  LEU A 196       7.993 189.820  46.757  1.00 42.26           H
ATOM   1205  CG  LEU A 196       9.685 188.982  47.766  1.00 31.16           C
ATOM   1206  HG  LEU A 196       9.362 188.288  48.541  1.00 51.80           H
ATOM   1207  CD1 LEU A 196      11.052 188.537  47.263  1.00 40.93           C
ATOM   1208 1HD1 LEU A 196      11.771 188.576  48.080  1.00 76.45           H
ATOM   1209 2HD1 LEU A 196      11.383 189.192  46.457  1.00 74.70           H
ATOM   1210 3HD1 LEU A 196      10.987 187.513  46.895  1.00 76.90           H
ATOM   1211  CD2 LEU A 196       9.766 190.372  48.380  1.00 56.27           C
ATOM   1212 1HD2 LEU A 196       8.796 190.642  48.797  1.00 94.48           H
ATOM   1213 2HD2 LEU A 196      10.047 191.098  47.616  1.00 94.46           H
ATOM   1214 3HD2 LEU A 196      10.509 190.376  49.177  1.00 99.00           H
ATOM   1215  N   TYR A 197       7.269 186.542  48.579  1.00 23.84           N
ATOM   1216  H   TYR A 197       8.012 185.908  48.314  1.00 21.94           H
ATOM   1217  CA  TYR A 197       6.593 186.298  49.851  1.00 27.48           C
ATOM   1218  HA  TYR A 197       5.729 186.959  49.933  1.00 32.18           H
ATOM   1219  C   TYR A 197       7.495 186.568  51.053  1.00 29.51           C
ATOM   1220  O   TYR A 197       7.044 186.509  52.197  1.00 39.16           O
ATOM   1221  CB  TYR A 197       6.101 184.850  49.909  1.00 30.07           C
ATOM   1222 1HB  TYR A 197       6.873 184.197  49.501  1.00 31.57           H
ATOM   1223 2HB  TYR A 197       5.943 184.579  50.953  1.00 36.80           H
ATOM   1224  CG  TYR A 197       4.804 184.616  49.164  1.00 32.73           C
ATOM   1225  CD1 TYR A 197       3.587 184.623  49.846  1.00 48.46           C
ATOM   1226  HD1 TYR A 197       3.571 184.824  50.908  1.00 61.57           H
ATOM   1227  CD2 TYR A 197       4.793 184.373  47.790  1.00 33.26           C
ATOM   1228  HD2 TYR A 197       5.722 184.373  47.238  1.00 36.38           H
ATOM   1229  CE1 TYR A 197       2.391 184.363  49.181  1.00 59.61           C
ATOM   1230  HE1 TYR A 197       1.458 184.358  49.726  1.00 82.58           H
ATOM   1231  CE2 TYR A 197       3.598 184.117  47.120  1.00 42.28           C
ATOM   1232  HE2 TYR A 197       3.599 183.923  46.059  1.00 50.51           H
ATOM   1233  CZ  TYR A 197       2.405 184.102  47.822  1.00 53.12           C
ATOM   1234  OH  TYR A 197       1.226 183.832  47.168  1.00 70.38           O
ATOM   1235  HH  TYR A 197       0.469 183.821  47.756  1.00 94.01           H
ATOM   1236  N   GLY A 198       8.764 186.874  50.807  1.00 25.80           N
ATOM   1237  H   GLY A 198       9.112 186.875  49.859  1.00 23.52           H
ATOM   1238  CA  GLY A 198       9.669 187.233  51.885  1.00 29.63           C
ATOM   1239 1HA  GLY A 198       9.276 188.126  52.368  1.00 39.83           H
ATOM   1240 2HA  GLY A 198       9.684 186.428  52.620  1.00 38.56           H
ATOM   1241  C   GLY A 198      11.091 187.520  51.444  1.00 21.97           C
ATOM   1242  O   GLY A 198      11.489 187.196  50.325  1.00 19.49           O
ATOM   1243  N   TYR A 199      11.860 188.143  52.330  1.00 23.33           N
ATOM   1244  H   TYR A 199      11.488 188.374  53.241  1.00 29.57           H
ATOM   1245  CA  TYR A 199      13.237 188.533  52.046  1.00 21.56           C
ATOM   1246  HA  TYR A 199      13.681 187.819  51.353  1.00 21.13           H
ATOM   1247  C   TYR A 199      14.060 188.543  53.332  1.00 22.05           C
ATOM   1248  O   TYR A 199      13.596 189.010  54.372  1.00 25.07           O
ATOM   1249  CB  TYR A 199      13.259 189.924  51.408  1.00 28.01           C
ATOM   1250 1HB  TYR A 199      12.739 189.876  50.451  1.00 38.26           H
ATOM   1251 2HB  TYR A 199      12.717 190.615  52.055  1.00 37.33           H
ATOM   1252  CG  TYR A 199      14.650 190.474  51.183  1.00 29.35           C
ATOM   1253  CD1 TYR A 199      15.397 190.098  50.066  1.00 36.04           C
ATOM   1254  HD1 TYR A 199      14.989 189.387  49.363  1.00 44.63           H
ATOM   1255  CD2 TYR A 199      15.212 191.381  52.082  1.00 41.97           C
ATOM   1256  HD2 TYR A 199      14.658 191.680  52.960  1.00 54.35           H
ATOM   1257  CE1 TYR A 199      16.662 190.636  49.838  1.00 48.03           C
ATOM   1258  HE1 TYR A 199      17.215 190.359  48.954  1.00 64.88           H
ATOM   1259  CE2 TYR A 199      16.484 191.908  51.867  1.00 55.46           C
ATOM   1260  HE2 TYR A 199      16.906 192.614  52.567  1.00 79.12           H
ATOM   1261  CZ  TYR A 199      17.203 191.532  50.745  1.00 54.53           C
ATOM   1262  OH  TYR A 199      18.455 192.058  50.528  1.00 77.35           O
ATOM   1263  HH  TYR A 199      18.863 191.730  49.723  1.00 99.44           H
ATOM   1264  N   PHE A 200      15.281 188.024  53.257  1.00 22.86           N
ATOM   1265  H   PHE A 200      15.618 187.666  52.373  1.00 24.71           H
ATOM   1266  CA  PHE A 200      16.185 187.962  54.401  1.00 25.13           C
ATOM   1267  HA  PHE A 200      16.044 188.842  55.029  1.00 25.73           H
ATOM   1268  C   PHE A 200      17.611 187.947  53.858  1.00 29.19           C
ATOM   1269  O   PHE A 200      17.821 187.592  52.700  1.00 31.01           O
ATOM   1270  CB  PHE A 200      15.886 186.698  55.213  1.00 30.38           C
ATOM   1271 1HB  PHE A 200      14.815 186.668  55.416  1.00 45.33           H
ATOM   1272 2HB  PHE A 200      16.142 185.824  54.614  1.00 60.21           H
ATOM   1273  CG  PHE A 200      16.619 186.624  56.523  1.00 32.39           C
ATOM   1274  CD1 PHE A 200      17.729 185.797  56.667  1.00 71.98           C
ATOM   1275  HD1 PHE A 200      18.069 185.204  55.831  1.00101.15           H
ATOM   1276  CD2 PHE A 200      16.191 187.371  57.616  1.00 50.84           C
ATOM   1277  HD2 PHE A 200      15.339 188.027  57.517  1.00 65.28           H
ATOM   1278  CE1 PHE A 200      18.404 185.714  57.881  1.00125.71           C
ATOM   1279  HE1 PHE A 200      19.271 185.076  57.976  1.00197.73           H
ATOM   1280  CE2 PHE A 200      16.856 187.290  58.837  1.00100.51           C
ATOM   1281  HE2 PHE A 200      16.515 187.876  59.678  1.00150.58           H
ATOM   1282  CZ  PHE A 200      17.967 186.462  58.969  1.00135.90           C
ATOM   1283  HZ  PHE A 200      18.492 186.407  59.912  1.00210.41           H
ATOM   1284  N   HIS A 201      18.597 188.336  54.659  1.00 34.33           N
ATOM   1285  H   HIS A 201      18.405 188.658  55.597  1.00 34.95           H
ATOM   1286  CA  HIS A 201      19.989 188.280  54.226  1.00 41.58           C
ATOM   1287  HA  HIS A 201      20.128 187.393  53.608  1.00 41.23           H
ATOM   1288  C   HIS A 201      20.945 188.170  55.411  1.00 48.80           C
ATOM   1289  O   HIS A 201      20.594 188.483  56.548  1.00 51.64           O
ATOM   1290  CB  HIS A 201      20.329 189.512  53.382  1.00 48.58           C
ATOM   1291 1HB  HIS A 201      21.343 189.406  52.998  1.00 56.74           H
ATOM   1292 2HB  HIS A 201      19.644 189.553  52.535  1.00 49.34           H
ATOM   1293  CG  HIS A 201      20.227 190.805  54.130  1.00 52.92           C
ATOM   1294  ND1 HIS A 201      21.200 191.299  54.969  1.00 68.03           N
ATOM   1295  HD1 HIS A 201      22.080 190.855  55.187  1.00101.22           H
ATOM   1296  CD2 HIS A 201      19.230 191.726  54.168  1.00 74.15           C
ATOM   1297  HD2 HIS A 201      18.302 191.651  53.620  1.00113.78           H
ATOM   1298  CE1 HIS A 201      20.763 192.466  55.463  1.00 68.28           C
ATOM   1299  HE1 HIS A 201      21.317 193.080  56.158  1.00 86.01           H
ATOM   1300  NE2 HIS A 201      19.570 192.772  54.990  1.00 76.24           N
ATOM   1301  N   ASP A 202      22.164 187.730  55.122  1.00 56.12           N
ATOM   1302  H   ASP A 202      22.383 187.458  54.171  1.00 57.05           H
ATOM   1303  CA  ASP A 202      23.244 187.673  56.100  1.00 66.95           C
ATOM   1304  HA  ASP A 202      23.071 188.434  56.861  1.00 70.35           H
ATOM   1305  C   ASP A 202      24.543 188.014  55.371  1.00 77.30           C
ATOM   1306  O   ASP A 202      24.522 188.337  54.184  1.00 79.03           O
ATOM   1307  CB  ASP A 202      23.286 186.308  56.796  1.00 68.41           C
ATOM   1308 1HB  ASP A 202      24.028 186.338  57.594  1.00 78.02           H
ATOM   1309 2HB  ASP A 202      22.310 186.117  57.243  1.00 65.47           H
ATOM   1310  CG  ASP A 202      23.622 185.162  55.859  1.00 67.27           C
ATOM   1311  OD1 ASP A 202      22.929 184.124  55.912  1.00 64.44           O
ATOM   1312  OD2 ASP A 202      24.596 185.263  55.083  1.00128.36           O
ATOM   1313  N   ALA A 203      25.672 187.964  56.070  1.00 89.69           N
ATOM   1314  H   ALA A 203      25.659 187.624  57.021  1.00 93.98           H
ATOM   1315  CA  ALA A 203      26.949 188.410  55.519  1.00104.83           C
ATOM   1316  HA  ALA A 203      26.874 189.479  55.320  1.00111.74           H
ATOM   1317  C   ALA A 203      27.356 187.744  54.204  1.00102.87           C
ATOM   1318  O   ALA A 203      28.056 188.354  53.396  1.00119.07           O
ATOM   1319  CB  ALA A 203      28.044 188.201  56.557  1.00125.81           C
ATOM   1320 1HB  ALA A 203      27.790 188.738  57.471  1.00161.75           H
ATOM   1321 2HB  ALA A 203      28.990 188.580  56.169  1.00158.53           H
ATOM   1322 3HB  ALA A 203      28.145 187.138  56.776  1.00158.71           H
ATOM   1323  N   THR A 204      26.939 186.502  53.985  1.00 90.75           N
ATOM   1324  H   THR A 204      26.307 186.067  54.643  1.00 84.93           H
ATOM   1325  CA  THR A 204      27.376 185.727  52.825  1.00 92.20           C
ATOM   1326  HA  THR A 204      28.135 186.296  52.289  1.00102.86           H
ATOM   1327  C   THR A 204      26.270 185.380  51.831  1.00 80.94           C
ATOM   1328  O   THR A 204      26.562 184.927  50.723  1.00 85.08           O
ATOM   1329  CB  THR A 204      28.001 184.383  53.254  1.00104.55           C
ATOM   1330  HB  THR A 204      28.311 183.835  52.364  1.00127.88           H
ATOM   1331  OG1 THR A 204      27.026 183.610  53.965  1.00138.02           O
ATOM   1332  HG1 THR A 204      26.817 184.065  54.785  1.00177.36           H
ATOM   1333  CG2 THR A 204      29.216 184.592  54.151  1.00127.32           C
ATOM   1334 1HG2 THR A 204      29.929 185.251  53.656  1.00167.30           H
ATOM   1335 2HG2 THR A 204      29.691 183.630  54.344  1.00169.54           H
ATOM   1336 3HG2 THR A 204      28.907 185.035  55.098  1.00166.12           H
ATOM   1337  N   ARG A 205      25.010 185.561  52.215  1.00 71.30           N
ATOM   1338  H   ARG A 205      24.823 185.988  53.113  1.00 72.19           H
ATOM   1339  CA  ARG A 205      23.873 185.113  51.411  1.00 62.07           C
ATOM   1340  HA  ARG A 205      24.170 185.067  50.364  1.00 65.74           H
ATOM   1341  C   ARG A 205      22.664 186.039  51.491  1.00 54.12           C
ATOM   1342  O   ARG A 205      22.404 186.666  52.516  1.00 55.32           O
ATOM   1343  CB  ARG A 205      23.454 183.708  51.856  1.00 59.85           C
ATOM   1344 1HB  ARG A 205      23.354 183.705  52.942  1.00 61.27           H
ATOM   1345 2HB  ARG A 205      22.480 183.479  51.424  1.00 54.54           H
ATOM   1346  CG  ARG A 205      24.431 182.614  51.440  1.00 71.91           C
ATOM   1347 1HG  ARG A 205      24.448 182.558  50.352  1.00 77.79           H
ATOM   1348 2HG  ARG A 205      25.431 182.866  51.793  1.00 86.05           H
ATOM   1349  CD  ARG A 205      24.059 181.248  51.998  1.00 74.31           C
ATOM   1350 1HD  ARG A 205      23.010 181.044  51.782  1.00 95.39           H
ATOM   1351 2HD  ARG A 205      24.673 180.493  51.504  1.00 95.43           H
ATOM   1352  NE  ARG A 205      24.286 181.169  53.441  1.00 85.75           N
ATOM   1353  HE  ARG A 205      24.630 181.999  53.901  1.00124.81           H
ATOM   1354  CZ  ARG A 205      24.078 180.093  54.189  1.00100.81           C
ATOM   1355  NH1 ARG A 205      23.647 178.955  53.685  1.00121.82           N
ATOM   1356 1HH1 ARG A 205      23.484 178.875  52.693  1.00142.85           H
ATOM   1357 2HH1 ARG A 205      23.495 178.180  54.313  1.00156.23           H
ATOM   1358  NH2 ARG A 205      24.312 180.150  55.483  1.00155.12           N
ATOM   1359 1HH2 ARG A 205      24.649 181.008  55.890  1.00210.20           H
ATOM   1360 2HH2 ARG A 205      24.144 179.330  56.046  1.00181.69           H
ATOM   1361  N   VAL A 206      21.930 186.100  50.386  1.00 50.24           N
ATOM   1362  H   VAL A 206      22.213 185.554  49.582  1.00 53.67           H
ATOM   1363  CA  VAL A 206      20.716 186.903  50.259  1.00 43.21           C
ATOM   1364  HA  VAL A 206      20.487 187.372  51.215  1.00 42.99           H
ATOM   1365  C   VAL A 206      19.575 185.963  49.877  1.00 35.60           C
ATOM   1366  O   VAL A 206      19.696 185.194  48.924  1.00 38.64           O
ATOM   1367  CB  VAL A 206      20.871 188.001  49.182  1.00 50.17           C
ATOM   1368  HB  VAL A 206      21.067 187.527  48.221  1.00 77.99           H
ATOM   1369  CG1 VAL A 206      19.596 188.829  49.067  1.00 65.19           C
ATOM   1370 1HG1 VAL A 206      19.750 189.641  48.356  1.00103.48           H
ATOM   1371 2HG1 VAL A 206      19.336 189.245  50.040  1.00102.29           H
ATOM   1372 3HG1 VAL A 206      18.780 188.199  48.712  1.00103.43           H
ATOM   1373  CG2 VAL A 206      22.048 188.916  49.516  1.00 69.47           C
ATOM   1374 1HG2 VAL A 206      21.916 189.344  50.510  1.00108.10           H
ATOM   1375 2HG2 VAL A 206      22.104 189.721  48.783  1.00108.29           H
ATOM   1376 3HG2 VAL A 206      22.977 188.348  49.485  1.00108.25           H
ATOM   1377  N   TYR A 207      18.488 185.996  50.640  1.00 29.61           N
ATOM   1378  H   TYR A 207      18.397 186.701  51.361  1.00 30.41           H
ATOM   1379  CA  TYR A 207      17.408 185.022  50.521  1.00 25.05           C
ATOM   1380  HA  TYR A 207      17.699 184.248  49.811  1.00 26.47           H
ATOM   1381  C   TYR A 207      16.124 185.689  50.035  1.00 22.25           C
ATOM   1382  O   TYR A 207      15.722 186.731  50.551  1.00 23.83           O
ATOM   1383  CB  TYR A 207      17.123 184.379  51.882  1.00 25.23           C
ATOM   1384 1HB  TYR A 207      16.723 185.147  52.543  1.00 25.59           H
ATOM   1385 2HB  TYR A 207      16.356 183.616  51.753  1.00 24.91           H
ATOM   1386  CG  TYR A 207      18.327 183.757  52.558  1.00 29.93           C
ATOM   1387  CD1 TYR A 207      18.640 182.410  52.378  1.00 33.34           C
ATOM   1388  HD1 TYR A 207      18.001 181.793  51.765  1.00 33.48           H
ATOM   1389  CD2 TYR A 207      19.138 184.515  53.403  1.00 34.85           C
ATOM   1390  HD2 TYR A 207      18.905 185.555  53.572  1.00 36.67           H
ATOM   1391  CE1 TYR A 207      19.759 181.847  52.990  1.00 40.62           C
ATOM   1392  HE1 TYR A 207      20.016 180.814  52.811  1.00 46.93           H
ATOM   1393  CE2 TYR A 207      20.237 183.952  54.041  1.00 41.51           C
ATOM   1394  HE2 TYR A 207      20.846 184.554  54.699  1.00 47.76           H
ATOM   1395  CZ  TYR A 207      20.537 182.616  53.839  1.00 44.02           C
ATOM   1396  OH  TYR A 207      21.606 182.049  54.493  1.00 53.88           O
ATOM   1397  HH  TYR A 207      22.068 182.672  55.063  1.00 57.09           H
ATOM   1398  N   LEU A 208      15.475 185.077  49.051  1.00 21.29           N
ATOM   1399  H   LEU A 208      15.869 184.241  48.636  1.00 23.55           H
ATOM   1400  CA  LEU A 208      14.188 185.546  48.549  1.00 20.02           C
ATOM   1401  HA  LEU A 208      13.817 186.359  49.173  1.00 20.30           H
ATOM   1402  C   LEU A 208      13.206 184.381  48.618  1.00 18.48           C
ATOM   1403  O   LEU A 208      13.485 183.296  48.109  1.00 22.21           O
ATOM   1404  CB  LEU A 208      14.284 186.020  47.094  1.00 23.60           C
ATOM   1405 1HB  LEU A 208      14.740 185.219  46.515  1.00 26.32           H
ATOM   1406 2HB  LEU A 208      13.258 186.121  46.738  1.00 26.84           H
ATOM   1407  CG  LEU A 208      15.000 187.325  46.730  1.00 30.16           C
ATOM   1408  HG  LEU A 208      14.616 188.124  47.364  1.00 54.31           H
ATOM   1409  CD1 LEU A 208      16.515 187.261  46.885  1.00 52.51           C
ATOM   1410 1HD1 LEU A 208      16.907 186.403  46.339  1.00 91.07           H
ATOM   1411 2HD1 LEU A 208      16.770 187.167  47.940  1.00 94.08           H
ATOM   1412 3HD1 LEU A 208      16.961 188.175  46.495  1.00 92.98           H
ATOM   1413  CD2 LEU A 208      14.665 187.656  45.281  1.00 56.36           C
ATOM   1414 1HD2 LEU A 208      15.155 188.586  44.995  1.00 97.76           H
ATOM   1415 2HD2 LEU A 208      13.587 187.777  45.171  1.00 97.59           H
ATOM   1416 3HD2 LEU A 208      15.008 186.853  44.627  1.00 97.51           H
ATOM   1417  N   ILE A 209      12.052 184.608  49.236  1.00 16.89           N
ATOM   1418  H   ILE A 209      11.871 185.513  49.650  1.00 18.28           H
ATOM   1419  CA  ILE A 209      11.003 183.594  49.302  1.00 16.90           C
ATOM   1420  HA  ILE A 209      11.424 182.622  49.045  1.00 18.24           H
ATOM   1421  C   ILE A 209       9.977 183.971  48.238  1.00 17.01           C
ATOM   1422  O   ILE A 209       9.542 185.119  48.158  1.00 18.39           O
ATOM   1423  CB  ILE A 209      10.354 183.489  50.701  1.00 19.69           C
ATOM   1424  HB  ILE A 209       9.904 184.445  50.964  1.00 21.70           H
ATOM   1425  CG1 ILE A 209      11.392 183.105  51.762  1.00 28.35           C
ATOM   1426 1HG1 ILE A 209      10.909 182.469  52.504  1.00 33.09           H
ATOM   1427 2HG1 ILE A 209      12.177 182.519  51.286  1.00 48.41           H
ATOM   1428  CG2 ILE A 209       9.268 182.418  50.689  1.00 27.43           C
ATOM   1429 1HG2 ILE A 209       8.511 182.667  49.946  1.00 58.51           H
ATOM   1430 2HG2 ILE A 209       8.794 182.366  51.669  1.00 55.72           H
ATOM   1431 3HG2 ILE A 209       9.703 181.448  50.448  1.00 60.83           H
ATOM   1432  CD1 ILE A 209      12.035 184.266  52.499  1.00 43.03           C
ATOM   1433 1HD1 ILE A 209      12.713 183.879  53.259  1.00 78.93           H
ATOM   1434 2HD1 ILE A 209      11.264 184.868  52.979  1.00 74.01           H
ATOM   1435 3HD1 ILE A 209      12.598 184.887  51.801  1.00 80.73           H
ATOM   1436  N   LEU A 210       9.643 183.007  47.387  1.00 18.52           N
ATOM   1437  H   LEU A 210       9.943 182.058  47.570  1.00 20.46           H
ATOM   1438  CA  LEU A 210       8.912 183.252  46.149  1.00 20.00           C
ATOM   1439  HA  LEU A 210       8.557 184.282  46.132  1.00 21.68           H
ATOM   1440  C   LEU A 210       7.711 182.323  45.999  1.00 20.47           C
ATOM   1441  O   LEU A 210       7.611 181.294  46.666  1.00 21.00           O
ATOM   1442  CB  LEU A 210       9.860 183.029  44.966  1.00 24.45           C
ATOM   1443 1HB  LEU A 210      10.178 181.987  44.991  1.00 37.68           H
ATOM   1444 2HB  LEU A 210       9.296 183.178  44.046  1.00 35.19           H
ATOM   1445  CG  LEU A 210      11.120 183.898  44.893  1.00 26.72           C
ATOM   1446  HG  LEU A 210      11.677 183.802  45.825  1.00 43.01           H
ATOM   1447  CD1 LEU A 210      12.009 183.418  43.755  1.00 41.52           C
ATOM   1448 1HD1 LEU A 210      11.474 183.495  42.809  1.00 78.83           H
ATOM   1449 2HD1 LEU A 210      12.294 182.380  43.928  1.00 75.13           H
ATOM   1450 3HD1 LEU A 210      12.907 184.035  43.713  1.00 74.92           H
ATOM   1451  CD2 LEU A 210      10.769 185.365  44.686  1.00 43.98           C
ATOM   1452 1HD2 LEU A 210      10.242 185.741  45.562  1.00 81.00           H
ATOM   1453 2HD2 LEU A 210      10.132 185.471  43.807  1.00 81.65           H
ATOM   1454 3HD2 LEU A 210      11.681 185.945  44.545  1.00 81.02           H
ATOM   1455  N   GLU A 211       6.809 182.686  45.095  1.00 23.03           N
ATOM   1456  H   GLU A 211       6.902 183.580  44.633  1.00 25.27           H
ATOM   1457  CA  GLU A 211       5.693 181.825  44.717  1.00 24.76           C
ATOM   1458  HA  GLU A 211       5.113 181.583  45.609  1.00 26.19           H
ATOM   1459  C   GLU A 211       6.185 180.524  44.083  1.00 24.16           C
ATOM   1460  O   GLU A 211       7.121 180.529  43.283  1.00 24.58           O
ATOM   1461  CB  GLU A 211       4.806 182.577  43.722  1.00 30.60           C
ATOM   1462 1HB  GLU A 211       4.600 183.569  44.125  1.00 56.97           H
ATOM   1463 2HB  GLU A 211       5.360 182.701  42.792  1.00 55.98           H
ATOM   1464  CG  GLU A 211       3.479 181.904  43.410  1.00 35.35           C
ATOM   1465 1HG  GLU A 211       3.667 180.900  43.031  1.00 64.16           H
ATOM   1466 2HG  GLU A 211       2.899 181.828  44.331  1.00 63.21           H
ATOM   1467  CD  GLU A 211       2.674 182.673  42.379  1.00 36.92           C
ATOM   1468  OE1 GLU A 211       3.175 183.682  41.839  1.00 64.40           O
ATOM   1469  OE2 GLU A 211       1.523 182.271  42.106  1.00 60.06           O
ATOM   1470  N   TYR A 212       5.547 179.410  44.428  1.00 26.72           N
ATOM   1471  H   TYR A 212       4.779 179.451  45.082  1.00 30.39           H
ATOM   1472  CA  TYR A 212       5.899 178.106  43.874  1.00 27.03           C
ATOM   1473  HA  TYR A 212       6.895 178.165  43.436  1.00 26.49           H
ATOM   1474  C   TYR A 212       4.918 177.683  42.783  1.00 26.83           C
ATOM   1475  O   TYR A 212       3.702 177.771  42.957  1.00 31.45           O
ATOM   1476  CB  TYR A 212       5.922 177.062  44.993  1.00 32.78           C
ATOM   1477 1HB  TYR A 212       6.696 177.339  45.708  1.00 37.27           H
ATOM   1478 2HB  TYR A 212       4.960 177.074  45.507  1.00 37.34           H
ATOM   1479  CG  TYR A 212       6.195 175.654  44.510  1.00 34.20           C
ATOM   1480  CD1 TYR A 212       7.454 175.294  44.027  1.00 34.79           C
ATOM   1481  HD1 TYR A 212       8.255 176.019  44.023  1.00 35.34           H
ATOM   1482  CD2 TYR A 212       5.188 174.688  44.525  1.00 40.47           C
ATOM   1483  HD2 TYR A 212       4.207 174.945  44.895  1.00 45.49           H
ATOM   1484  CE1 TYR A 212       7.692 174.010  43.540  1.00 39.95           C
ATOM   1485  HE1 TYR A 212       8.664 173.748  43.150  1.00 44.81           H
ATOM   1486  CE2 TYR A 212       5.434 173.392  44.078  1.00 45.37           C
ATOM   1487  HE2 TYR A 212       4.654 172.647  44.119  1.00 54.23           H
ATOM   1488  CZ  TYR A 212       6.679 173.066  43.567  1.00 44.48           C
ATOM   1489  OH  TYR A 212       6.910 171.794  43.097  1.00 53.72           O
ATOM   1490  HH  TYR A 212       6.132 171.236  43.139  1.00 72.87           H
ATOM   1491  N   ALA A 213       5.453 177.223  41.657  1.00 26.58           N
ATOM   1492  H   ALA A 213       6.457 177.182  41.566  1.00 29.20           H
ATOM   1493  CA  ALA A 213       4.652 176.743  40.533  1.00 27.63           C
ATOM   1494  HA  ALA A 213       3.666 177.204  40.579  1.00 29.63           H
ATOM   1495  C   ALA A 213       4.510 175.221  40.588  1.00 30.14           C
ATOM   1496  O   ALA A 213       5.474 174.505  40.313  1.00 31.23           O
ATOM   1497  CB  ALA A 213       5.310 177.163  39.227  1.00 28.84           C
ATOM   1498 1HB  ALA A 213       4.701 176.830  38.387  1.00 58.22           H
ATOM   1499 2HB  ALA A 213       6.299 176.709  39.155  1.00 56.53           H
ATOM   1500 3HB  ALA A 213       5.405 178.248  39.196  1.00 57.64           H
ATOM   1501  N   PRO A 214       3.332 174.697  40.968  1.00 34.91           N
ATOM   1502  CA  PRO A 214       3.261 173.241  41.149  1.00 39.20           C
ATOM   1503  HA  PRO A 214       4.009 172.940  41.881  1.00 43.31           H
ATOM   1504  C   PRO A 214       3.419 172.352  39.919  1.00 36.58           C
ATOM   1505  O   PRO A 214       3.819 171.195  40.051  1.00 43.46           O
ATOM   1506  CB  PRO A 214       1.864 173.027  41.740  1.00 49.52           C
ATOM   1507 1HB  PRO A 214       1.169 172.721  40.958  1.00 62.67           H
ATOM   1508 2HB  PRO A 214       1.896 172.279  42.532  1.00 64.66           H
ATOM   1509  CG  PRO A 214       1.465 174.349  42.294  1.00 53.24           C
ATOM   1510 1HG  PRO A 214       0.380 174.440  42.334  1.00 76.51           H
ATOM   1511 2HG  PRO A 214       1.903 174.489  43.282  1.00 73.36           H
ATOM   1512  CD  PRO A 214       2.051 175.331  41.325  1.00 41.31           C
ATOM   1513 1HD  PRO A 214       1.417 175.429  40.443  1.00 45.36           H
ATOM   1514 2HD  PRO A 214       2.201 176.295  41.811  1.00 46.66           H
ATOM   1515  N   LEU A 215       3.079 172.853  38.736  1.00 32.79           N
ATOM   1516  H   LEU A 215       2.790 173.818  38.660  1.00 33.61           H
ATOM   1517  CA  LEU A 215       3.097 172.025  37.533  1.00 33.09           C
ATOM   1518  HA  LEU A 215       2.773 171.020  37.803  1.00 36.24           H
ATOM   1519  C   LEU A 215       4.487 171.889  36.914  1.00 32.31           C
ATOM   1520  O   LEU A 215       4.719 171.008  36.086  1.00 37.81           O
ATOM   1521  CB  LEU A 215       2.127 172.578  36.484  1.00 36.23           C
ATOM   1522 1HB  LEU A 215       2.438 173.596  36.251  1.00 47.37           H
ATOM   1523 2HB  LEU A 215       2.252 171.983  35.580  1.00 50.12           H
ATOM   1524  CG  LEU A 215       0.630 172.608  36.810  1.00 49.45           C
ATOM   1525  HG  LEU A 215       0.469 173.242  37.681  1.00 96.94           H
ATOM   1526  CD1 LEU A 215      -0.121 173.201  35.624  1.00 85.93           C
ATOM   1527 1HD1 LEU A 215       0.250 174.207  35.427  1.00130.69           H
ATOM   1528 2HD1 LEU A 215      -1.184 173.254  35.857  1.00137.12           H
ATOM   1529 3HD1 LEU A 215       0.027 172.580  34.741  1.00135.04           H
ATOM   1530  CD2 LEU A 215       0.077 171.220  37.113  1.00 94.42           C
ATOM   1531 1HD2 LEU A 215      -1.001 171.284  37.265  1.00145.11           H
ATOM   1532 2HD2 LEU A 215       0.539 170.831  38.020  1.00141.53           H
ATOM   1533 3HD2 LEU A 215       0.285 170.548  36.280  1.00146.49           H
ATOM   1534  N   GLY A 216       5.412 172.751  37.322  1.00 29.93           N
ATOM   1535  H   GLY A 216       5.179 173.440  38.023  1.00 31.50           H
ATOM   1536  CA  GLY A 216       6.764 172.708  36.793  1.00 29.89           C
ATOM   1537 1HA  GLY A 216       7.445 173.134  37.530  1.00 32.70           H
ATOM   1538 2HA  GLY A 216       7.040 171.667  36.630  1.00 35.19           H
ATOM   1539  C   GLY A 216       6.935 173.464  35.490  1.00 25.81           C
ATOM   1540  O   GLY A 216       6.176 174.384  35.185  1.00 25.69           O
ATOM   1541  N   THR A 217       7.959 173.096  34.727  1.00 26.66           N
ATOM   1542  H   THR A 217       8.529 172.309  35.001  1.00 31.09           H
ATOM   1543  CA  THR A 217       8.313 173.813  33.504  1.00 24.77           C
ATOM   1544  HA  THR A 217       8.350 174.876  33.734  1.00 23.96           H
ATOM   1545  C   THR A 217       7.323 173.615  32.360  1.00 23.90           C
ATOM   1546  O   THR A 217       6.682 172.571  32.241  1.00 27.63           O
ATOM   1547  CB  THR A 217       9.698 173.393  32.966  1.00 28.52           C
ATOM   1548  HB  THR A 217       9.915 173.963  32.063  1.00 28.79           H
ATOM   1549  OG1 THR A 217       9.682 171.997  32.645  1.00 33.64           O
ATOM   1550  HG1 THR A 217       9.557 171.502  33.455  1.00 44.68           H
ATOM   1551  CG2 THR A 217      10.802 173.648  33.984  1.00 33.55           C
ATOM   1552 1HG2 THR A 217      11.762 173.374  33.548  1.00 63.41           H
ATOM   1553 2HG2 THR A 217      10.631 173.050  34.879  1.00 63.16           H
ATOM   1554 3HG2 THR A 217      10.819 174.706  34.249  1.00 62.88           H
ATOM   1555  N   VAL A 218       7.241 174.616  31.490  1.00 21.40           N
ATOM   1556  H   VAL A 218       7.757 175.470  31.665  1.00 21.35           H
ATOM   1557  CA  VAL A 218       6.462 174.522  30.256  1.00 20.86           C
ATOM   1558  HA  VAL A 218       5.439 174.232  30.495  1.00 22.18           H
ATOM   1559  C   VAL A 218       7.071 173.444  29.365  1.00 23.26           C
ATOM   1560  O   VAL A 218       6.361 172.754  28.638  1.00 26.02           O
ATOM   1561  CB  VAL A 218       6.437 175.858  29.481  1.00 19.70           C
ATOM   1562  HB  VAL A 218       7.461 176.149  29.249  1.00 29.68           H
ATOM   1563  CG1 VAL A 218       5.663 175.722  28.173  1.00 22.24           C
ATOM   1564 1HG1 VAL A 218       6.191 175.046  27.500  1.00 54.56           H
ATOM   1565 2HG1 VAL A 218       5.576 176.699  27.697  1.00 49.05           H
ATOM   1566 3HG1 VAL A 218       4.666 175.330  28.372  1.00 55.44           H
ATOM   1567  CG2 VAL A 218       5.799 176.959  30.321  1.00 28.48           C
ATOM   1568 1HG2 VAL A 218       5.849 177.902  29.778  1.00 61.52           H
ATOM   1569 2HG2 VAL A 218       6.329 177.066  31.267  1.00 60.66           H
ATOM   1570 3HG2 VAL A 218       4.756 176.714  30.516  1.00 60.55           H
ATOM   1571  N   TYR A 219       8.387 173.278  29.448  1.00 25.45           N
ATOM   1572  H   TYR A 219       8.923 173.894  30.044  1.00 25.99           H
ATOM   1573  CA  TYR A 219       9.090 172.211  28.744  1.00 29.99           C
ATOM   1574  HA  TYR A 219       9.010 172.377  27.670  1.00 30.73           H
ATOM   1575  C   TYR A 219       8.507 170.831  29.036  1.00 33.51           C
ATOM   1576  O   TYR A 219       8.378 170.010  28.129  1.00 37.10           O
ATOM   1577  CB  TYR A 219      10.565 172.243  29.149  1.00 34.11           C
ATOM   1578 1HB  TYR A 219      10.982 173.211  28.872  1.00 35.23           H
ATOM   1579 2HB  TYR A 219      10.630 172.143  30.232  1.00 34.92           H
ATOM   1580  CG  TYR A 219      11.406 171.154  28.523  1.00 44.79           C
ATOM   1581  CD1 TYR A 219      11.669 169.974  29.219  1.00100.85           C
ATOM   1582  HD1 TYR A 219      11.227 169.814  30.192  1.00182.08           H
ATOM   1583  CD2 TYR A 219      11.964 171.317  27.255  1.00 80.31           C
ATOM   1584  HD2 TYR A 219      11.764 172.217  26.692  1.00151.13           H
ATOM   1585  CE1 TYR A 219      12.503 168.998  28.680  1.00124.87           C
ATOM   1586  HE1 TYR A 219      12.704 168.091  29.232  1.00228.55           H
ATOM   1587  CE2 TYR A 219      12.794 170.340  26.710  1.00 97.34           C
ATOM   1588  HE2 TYR A 219      13.231 170.482  25.732  1.00176.41           H
ATOM   1589  CZ  TYR A 219      13.066 169.189  27.431  1.00 85.86           C
ATOM   1590  OH  TYR A 219      13.905 168.231  26.913  1.00117.17           O
ATOM   1591  HH  TYR A 219      14.264 168.474  26.055  1.00144.98           H
ATOM   1592  N   ARG A 220       8.143 170.576  30.289  1.00 34.85           N
ATOM   1593  H   ARG A 220       8.240 171.295  30.992  1.00 34.33           H
ATOM   1594  CA  ARG A 220       7.587 169.283  30.678  1.00 40.17           C
ATOM   1595  HA  ARG A 220       8.271 168.497  30.356  1.00 45.76           H
ATOM   1596  C   ARG A 220       6.244 169.034  30.005  1.00 39.50           C
ATOM   1597  O   ARG A 220       5.910 167.906  29.651  1.00 47.84           O
ATOM   1598  CB  ARG A 220       7.423 169.227  32.199  1.00 44.46           C
ATOM   1599 1HB  ARG A 220       8.338 169.609  32.654  1.00 53.07           H
ATOM   1600 2HB  ARG A 220       6.598 169.878  32.488  1.00 61.08           H
ATOM   1601  CG  ARG A 220       7.163 167.827  32.740  1.00 83.53           C
ATOM   1602 1HG  ARG A 220       6.282 167.404  32.256  1.00135.85           H
ATOM   1603 2HG  ARG A 220       8.023 167.193  32.520  1.00117.16           H
ATOM   1604  CD  ARG A 220       6.935 167.867  34.248  1.00132.61           C
ATOM   1605 1HD  ARG A 220       7.741 168.433  34.717  1.00167.52           H
ATOM   1606 2HD  ARG A 220       5.989 168.370  34.453  1.00189.28           H
ATOM   1607  NE  ARG A 220       6.909 166.517  34.817  1.00209.27           N
ATOM   1608  HE  ARG A 220       7.116 165.755  34.188  1.00239.82           H
ATOM   1609  CZ  ARG A 220       6.657 166.218  36.089  1.00337.76           C
ATOM   1610  NH1 ARG A 220       6.710 164.960  36.476  1.00489.23           N
ATOM   1611 1HH1 ARG A 220       6.986 164.260  35.805  1.00519.49           H
ATOM   1612 2HH1 ARG A 220       6.499 164.712  37.430  1.00643.91           H
ATOM   1613  NH2 ARG A 220       6.375 167.145  36.985  1.00429.21           N
ATOM   1614 1HH2 ARG A 220       6.291 168.104  36.687  1.00401.24           H
ATOM   1615 2HH2 ARG A 220       6.236 166.877  37.947  1.00600.35           H
ATOM   1616  N   GLU A 221       5.472 170.102  29.849  1.00 33.92           N
ATOM   1617  H   GLU A 221       5.802 170.996  30.184  1.00 32.36           H
ATOM   1618  CA  GLU A 221       4.167 170.042  29.196  1.00 33.79           C
ATOM   1619  HA  GLU A 221       3.639 169.155  29.543  1.00 38.18           H
ATOM   1620  C   GLU A 221       4.311 169.944  27.679  1.00 33.29           C
ATOM   1621  O   GLU A 221       3.548 169.241  27.016  1.00 38.99           O
ATOM   1622  CB  GLU A 221       3.357 171.284  29.574  1.00 32.53           C
ATOM   1623 1HB  GLU A 221       3.318 171.352  30.661  1.00 44.81           H
ATOM   1624 2HB  GLU A 221       3.878 172.166  29.202  1.00 40.02           H
ATOM   1625  CG  GLU A 221       1.934 171.319  29.037  1.00 45.57           C
ATOM   1626 1HG  GLU A 221       1.554 172.335  29.147  1.00 71.23           H
ATOM   1627 2HG  GLU A 221       1.948 171.073  27.976  1.00 61.40           H
ATOM   1628  CD  GLU A 221       0.991 170.365  29.748  1.00 49.92           C
ATOM   1629  OE1 GLU A 221       1.394 169.692  30.721  1.00 86.84           O
ATOM   1630  OE2 GLU A 221      -0.178 170.277  29.315  1.00 83.71           O
ATOM   1631  N   LEU A 222       5.302 170.644  27.136  1.00 29.71           N
ATOM   1632  H   LEU A 222       5.887 171.208  27.738  1.00 28.60           H
ATOM   1633  CA  LEU A 222       5.591 170.636  25.705  1.00 30.11           C
ATOM   1634  HA  LEU A 222       4.704 170.962  25.161  1.00 31.05           H
ATOM   1635  C   LEU A 222       5.949 169.236  25.219  1.00 36.39           C
ATOM   1636  O   LEU A 222       5.538 168.830  24.134  1.00 42.03           O
ATOM   1637  CB  LEU A 222       6.747 171.597  25.412  1.00 27.33           C
ATOM   1638 1HB  LEU A 222       6.487 172.574  25.818  1.00 32.85           H
ATOM   1639 2HB  LEU A 222       7.621 171.234  25.952  1.00 35.25           H
ATOM   1640  CG  LEU A 222       7.156 171.783  23.947  1.00 26.93           C
ATOM   1641  HG  LEU A 222       7.392 170.809  23.518  1.00 43.59           H
ATOM   1642  CD1 LEU A 222       6.056 172.434  23.119  1.00 39.51           C
ATOM   1643 1HD1 LEU A 222       5.176 171.791  23.105  1.00 74.96           H
ATOM   1644 2HD1 LEU A 222       6.408 172.574  22.096  1.00 73.15           H
ATOM   1645 3HD1 LEU A 222       5.795 173.401  23.546  1.00 73.37           H
ATOM   1646  CD2 LEU A 222       8.410 172.649  23.902  1.00 35.52           C
ATOM   1647 1HD2 LEU A 222       8.723 172.778  22.866  1.00 67.22           H
ATOM   1648 2HD2 LEU A 222       9.212 172.161  24.457  1.00 70.22           H
ATOM   1649 3HD2 LEU A 222       8.202 173.625  24.340  1.00 69.76           H
ATOM   1650  N   GLN A 223       6.703 168.493  26.021  1.00 39.62           N
ATOM   1651  H   GLN A 223       6.996 168.868  26.913  1.00 38.73           H
ATOM   1652  CA  GLN A 223       7.103 167.134  25.665  1.00 47.80           C
ATOM   1653  HA  GLN A 223       7.605 167.157  24.698  1.00 49.52           H
ATOM   1654  C   GLN A 223       5.915 166.183  25.541  1.00 52.10           C
ATOM   1655  O   GLN A 223       5.953 165.239  24.753  1.00 60.88           O
ATOM   1656  CB  GLN A 223       8.069 166.578  26.714  1.00 56.57           C
ATOM   1657 1HB  GLN A 223       7.638 166.736  27.703  1.00 80.71           H
ATOM   1658 2HB  GLN A 223       8.169 165.505  26.554  1.00 81.26           H
ATOM   1659  CG  GLN A 223       9.459 167.194  26.681  1.00 93.53           C
ATOM   1660 1HG  GLN A 223       9.899 167.024  25.699  1.00154.85           H
ATOM   1661 2HG  GLN A 223       9.386 168.268  26.849  1.00134.85           H
ATOM   1662  CD  GLN A 223      10.362 166.598  27.741  1.00154.19           C
ATOM   1663  OE1 GLN A 223      10.109 166.723  28.937  1.00221.80           O
ATOM   1664  NE2 GLN A 223      11.421 165.929  27.308  1.00246.70           N
ATOM   1665 1HE2 GLN A 223      12.045 165.509  27.981  1.00350.04           H
ATOM   1666 2HE2 GLN A 223      11.594 165.840  26.318  1.00283.70           H
ATOM   1667  N   LYS A 224       4.865 166.423  26.320  1.00 52.87           N
ATOM   1668  H   LYS A 224       4.874 167.235  26.922  1.00 53.91           H
ATOM   1669  CA  LYS A 224       3.695 165.546  26.342  1.00 59.34           C
ATOM   1670  HA  LYS A 224       4.030 164.518  26.486  1.00 67.33           H
ATOM   1671  C   LYS A 224       2.910 165.583  25.036  1.00 54.76           C
ATOM   1672  O   LYS A 224       2.286 164.594  24.656  1.00 64.54           O
ATOM   1673  CB  LYS A 224       2.764 165.936  27.494  1.00 71.12           C
ATOM   1674 1HB  LYS A 224       2.476 166.979  27.363  1.00104.86           H
ATOM   1675 2HB  LYS A 224       1.864 165.323  27.443  1.00104.05           H
ATOM   1676  CG  LYS A 224       3.392 165.773  28.871  1.00 83.78           C
ATOM   1677 1HG  LYS A 224       3.636 164.724  29.038  1.00116.49           H
ATOM   1678 2HG  LYS A 224       4.310 166.357  28.906  1.00116.22           H
ATOM   1679  CD  LYS A 224       2.468 166.265  29.973  1.00115.11           C
ATOM   1680 1HD  LYS A 224       2.169 167.290  29.752  1.00169.46           H
ATOM   1681 2HD  LYS A 224       1.578 165.637  30.012  1.00159.79           H
ATOM   1682  CE  LYS A 224       3.175 166.237  31.318  1.00154.98           C
ATOM   1683 1HE  LYS A 224       3.451 165.207  31.557  1.00196.10           H
ATOM   1684 2HE  LYS A 224       4.089 166.831  31.244  1.00210.45           H
ATOM   1685  NZ  LYS A 224       2.261 166.804  32.364  1.00212.79           N
ATOM   1686 1HZ  LYS A 224       1.408 166.263  32.420  1.00262.70           H
ATOM   1687 2HZ  LYS A 224       2.019 167.759  32.134  1.00250.18           H
ATOM   1688 3HZ  LYS A 224       2.711 166.797  33.270  1.00255.18           H
ATOM   1689  N   LEU A 225       2.926 166.733  24.372  1.00 49.03           N
ATOM   1690  H   LEU A 225       3.459 167.506  24.746  1.00 49.34           H
ATOM   1691  CA  LEU A 225       2.189 166.934  23.126  1.00 50.45           C
ATOM   1692  HA  LEU A 225       1.545 166.073  22.944  1.00 61.22           H
ATOM   1693  C   LEU A 225       3.114 167.091  21.922  1.00 41.67           C
ATOM   1694  O   LEU A 225       2.645 167.236  20.794  1.00 44.79           O
ATOM   1695  CB  LEU A 225       1.319 168.188  23.249  1.00 61.71           C
ATOM   1696 1HB  LEU A 225       1.984 169.037  23.411  1.00 83.69           H
ATOM   1697 2HB  LEU A 225       0.818 168.344  22.293  1.00 71.50           H
ATOM   1698  CG  LEU A 225       0.250 168.213  24.347  1.00 80.55           C
ATOM   1699  HG  LEU A 225       0.716 167.980  25.304  1.00116.29           H
ATOM   1700  CD1 LEU A 225      -0.355 169.608  24.434  1.00103.26           C
ATOM   1701 1HD1 LEU A 225       0.420 170.320  24.716  1.00143.57           H
ATOM   1702 2HD1 LEU A 225      -1.140 169.618  25.190  1.00142.95           H
ATOM   1703 3HD1 LEU A 225      -0.776 169.890  23.468  1.00139.30           H
ATOM   1704  CD2 LEU A 225      -0.851 167.194  24.079  1.00114.95           C
ATOM   1705 1HD2 LEU A 225      -1.615 167.272  24.853  1.00157.84           H
ATOM   1706 2HD2 LEU A 225      -0.432 166.188  24.096  1.00154.68           H
ATOM   1707 3HD2 LEU A 225      -1.302 167.384  23.105  1.00166.92           H
ATOM   1708  N   SER A 226       4.417 167.091  22.189  1.00 37.02           N
ATOM   1709  H   SER A 226       4.703 166.875  23.134  1.00 39.44           H
ATOM   1710  CA  SER A 226       5.477 167.452  21.248  1.00 35.21           C
ATOM   1711  HA  SER A 226       6.427 167.284  21.755  1.00 38.24           H
ATOM   1712  C   SER A 226       5.462 168.924  20.838  1.00 28.66           C
ATOM   1713  O   SER A 226       6.515 169.553  20.730  1.00 31.74           O
ATOM   1714  CB  SER A 226       5.452 166.559  20.005  1.00 47.97           C
ATOM   1715 1HB  SER A 226       5.451 165.514  20.315  1.00 80.08           H
ATOM   1716 2HB  SER A 226       4.547 166.759  19.431  1.00 80.49           H
ATOM   1717  OG  SER A 226       6.580 166.798  19.180  1.00 90.24           O
ATOM   1718  HG  SER A 226       7.370 166.757  19.721  1.00135.96           H
ATOM   1719  N   LYS A 227       4.271 169.471  20.620  1.00 25.90           N
ATOM   1720  H   LYS A 227       3.447 168.896  20.743  1.00 30.06           H
ATOM   1721  CA  LYS A 227       4.076 170.854  20.194  1.00 21.61           C
ATOM   1722  HA  LYS A 227       4.883 171.475  20.581  1.00 20.65           H
ATOM   1723  C   LYS A 227       2.751 171.370  20.745  1.00 21.84           C
ATOM   1724  O   LYS A 227       1.916 170.587  21.196  1.00 29.63           O
ATOM   1725  CB  LYS A 227       4.082 170.928  18.663  1.00 23.45           C
ATOM   1726 1HB  LYS A 227       4.038 171.975  18.363  1.00 29.05           H
ATOM   1727 2HB  LYS A 227       5.022 170.509  18.302  1.00 30.02           H
ATOM   1728  CG  LYS A 227       2.932 170.180  18.001  1.00 32.42           C
ATOM   1729 1HG  LYS A 227       2.935 169.144  18.342  1.00 51.23           H
ATOM   1730 2HG  LYS A 227       1.990 170.643  18.295  1.00 53.76           H
ATOM   1731  CD  LYS A 227       3.033 170.192  16.483  1.00 40.09           C
ATOM   1732 1HD  LYS A 227       3.071 171.223  16.134  1.00 60.31           H
ATOM   1733 2HD  LYS A 227       3.947 169.680  16.181  1.00 64.82           H
ATOM   1734  CE  LYS A 227       1.832 169.496  15.862  1.00 59.17           C
ATOM   1735 1HE  LYS A 227       1.774 168.477  16.252  1.00100.37           H
ATOM   1736 2HE  LYS A 227       0.926 170.030  16.160  1.00102.14           H
ATOM   1737  NZ  LYS A 227       1.971 169.485  14.369  1.00110.48           N
ATOM   1738 1HZ  LYS A 227       1.166 169.045  13.943  1.00160.05           H
ATOM   1739 2HZ  LYS A 227       2.803 168.979  14.099  1.00159.07           H
ATOM   1740 3HZ  LYS A 227       2.044 170.432  14.020  1.00156.91           H
ATOM   1741  N   PHE A 228       2.548 172.681  20.692  1.00 18.25           N
ATOM   1742  H   PHE A 228       3.269 173.284  20.316  1.00 17.11           H
ATOM   1743  CA  PHE A 228       1.286 173.286  21.103  1.00 19.04           C
ATOM   1744  HA  PHE A 228       0.676 172.532  21.599  1.00 22.04           H
ATOM   1745  C   PHE A 228       0.511 173.781  19.886  1.00 20.67           C
ATOM   1746  O   PHE A 228       1.087 174.127  18.856  1.00 22.75           O
ATOM   1747  CB  PHE A 228       1.513 174.463  22.056  1.00 17.47           C
ATOM   1748 1HB  PHE A 228       2.131 175.206  21.552  1.00 16.64           H
ATOM   1749 2HB  PHE A 228       0.548 174.918  22.274  1.00 19.84           H
ATOM   1750  CG  PHE A 228       2.162 174.088  23.361  1.00 17.80           C
ATOM   1751  CD1 PHE A 228       1.714 173.002  24.107  1.00 55.13           C
ATOM   1752  HD1 PHE A 228       0.901 172.393  23.741  1.00122.37           H
ATOM   1753  CD2 PHE A 228       3.199 174.865  23.866  1.00 40.02           C
ATOM   1754  HD2 PHE A 228       3.552 175.717  23.305  1.00 95.69           H
ATOM   1755  CE1 PHE A 228       2.295 172.692  25.333  1.00 58.29           C
ATOM   1756  HE1 PHE A 228       1.948 171.837  25.895  1.00128.03           H
ATOM   1757  CE2 PHE A 228       3.775 174.573  25.098  1.00 42.63           C
ATOM   1758  HE2 PHE A 228       4.567 175.197  25.486  1.00100.10           H
ATOM   1759  CZ  PHE A 228       3.322 173.484  25.835  1.00 23.78           C
ATOM   1760  HZ  PHE A 228       3.769 173.251  26.790  1.00 28.51           H
ATOM   1761  N   ASP A 229      -0.810 173.819  20.025  1.00 23.35           N
ATOM   1762  H   ASP A 229      -1.232 173.509  20.888  1.00 25.38           H
ATOM   1763  CA  ASP A 229      -1.688 174.328  18.977  1.00 26.04           C
ATOM   1764  HA  ASP A 229      -1.382 173.902  18.021  1.00 28.92           H
ATOM   1765  C   ASP A 229      -1.603 175.849  18.867  1.00 22.88           C
ATOM   1766  O   ASP A 229      -1.044 176.519  19.735  1.00 20.93           O
ATOM   1767  CB  ASP A 229      -3.131 173.912  19.271  1.00 33.16           C
ATOM   1768 1HB  ASP A 229      -3.762 174.208  18.433  1.00 52.45           H
ATOM   1769 2HB  ASP A 229      -3.175 172.827  19.372  1.00 49.33           H
ATOM   1770  CG  ASP A 229      -3.665 174.546  20.540  1.00 56.87           C
ATOM   1771  OD1 ASP A 229      -3.361 174.030  21.637  1.00108.81           O
ATOM   1772  OD2 ASP A 229      -4.382 175.565  20.452  1.00113.20           O
ATOM   1773  N   GLU A 230      -2.171 176.392  17.796  1.00 25.07           N
ATOM   1774  H   GLU A 230      -2.683 175.807  17.151  1.00 29.26           H
ATOM   1775  CA  GLU A 230      -2.060 177.816  17.491  1.00 24.18           C
ATOM   1776  HA  GLU A 230      -1.006 178.067  17.369  1.00 22.54           H
ATOM   1777  C   GLU A 230      -2.606 178.711  18.598  1.00 23.45           C
ATOM   1778  O   GLU A 230      -1.994 179.723  18.929  1.00 22.87           O
ATOM   1779  CB  GLU A 230      -2.798 178.152  16.192  1.00 31.36           C
ATOM   1780 1HB  GLU A 230      -3.815 177.765  16.259  1.00 70.29           H
ATOM   1781 2HB  GLU A 230      -2.861 179.237  16.106  1.00 66.65           H
ATOM   1782  CG  GLU A 230      -2.155 177.619  14.920  1.00 46.08           C
ATOM   1783 1HG  GLU A 230      -2.601 178.129  14.066  1.00 86.91           H
ATOM   1784 2HG  GLU A 230      -1.091 177.854  14.938  1.00 88.65           H
ATOM   1785  CD  GLU A 230      -2.328 176.122  14.751  1.00 88.00           C
ATOM   1786  OE1 GLU A 230      -1.379 175.471  14.271  1.00161.15           O
ATOM   1787  OE2 GLU A 230      -3.400 175.585  15.100  1.00147.16           O
ATOM   1788  N   GLN A 231      -3.755 178.358  19.163  1.00 26.35           N
ATOM   1789  H   GLN A 231      -4.213 177.504  18.877  1.00 29.98           H
ATOM   1790  CA  GLN A 231      -4.383 179.182  20.192  1.00 27.70           C
ATOM   1791  HA  GLN A 231      -4.410 180.213  19.842  1.00 28.95           H
ATOM   1792  C   GLN A 231      -3.583 179.169  21.490  1.00 24.32           C
ATOM   1793  O   GLN A 231      -3.439 180.200  22.148  1.00 24.49           O
ATOM   1794  CB  GLN A 231      -5.819 178.721  20.459  1.00 35.52           C
ATOM   1795 1HB  GLN A 231      -5.807 177.670  20.749  1.00 55.49           H
ATOM   1796 2HB  GLN A 231      -6.218 179.302  21.290  1.00 60.69           H
ATOM   1797  CG  GLN A 231      -6.752 178.888  19.268  1.00 57.99           C
ATOM   1798 1HG  GLN A 231      -6.720 179.925  18.934  1.00 96.16           H
ATOM   1799 2HG  GLN A 231      -6.415 178.248  18.452  1.00 93.69           H
ATOM   1800  CD  GLN A 231      -8.183 178.527  19.610  1.00115.83           C
ATOM   1801  OE1 GLN A 231      -8.488 177.378  19.918  1.00166.24           O
ATOM   1802  NE2 GLN A 231      -9.074 179.505  19.555  1.00211.41           N
ATOM   1803 1HE2 GLN A 231     -10.041 179.301  19.757  1.00314.05           H
ATOM   1804 2HE2 GLN A 231      -8.783 180.443  19.322  1.00243.84           H
ATOM   1805  N   ARG A 232      -3.049 178.010  21.862  1.00 23.53           N
ATOM   1806  H   ARG A 232      -3.183 177.194  21.280  1.00 25.71           H
ATOM   1807  CA  ARG A 232      -2.257 177.898  23.083  1.00 21.33           C
ATOM   1808  HA  ARG A 232      -2.786 178.417  23.883  1.00 23.71           H
ATOM   1809  C   ARG A 232      -0.913 178.595  22.907  1.00 17.12           C
ATOM   1810  O   ARG A 232      -0.441 179.271  23.819  1.00 16.87           O
ATOM   1811  CB  ARG A 232      -2.075 176.431  23.482  1.00 23.64           C
ATOM   1812 1HB  ARG A 232      -3.047 175.939  23.425  1.00 32.51           H
ATOM   1813 2HB  ARG A 232      -1.402 175.950  22.772  1.00 26.53           H
ATOM   1814  CG  ARG A 232      -1.528 176.251  24.890  1.00 30.08           C
ATOM   1815 1HG  ARG A 232      -0.528 176.679  24.942  1.00 39.96           H
ATOM   1816 2HG  ARG A 232      -2.175 176.782  25.589  1.00 44.27           H
ATOM   1817  CD  ARG A 232      -1.468 174.786  25.294  1.00 35.44           C
ATOM   1818 1HD  ARG A 232      -2.427 174.317  25.071  1.00 61.66           H
ATOM   1819 2HD  ARG A 232      -0.688 174.288  24.717  1.00 55.43           H
ATOM   1820  NE  ARG A 232      -1.189 174.643  26.723  1.00 46.96           N
ATOM   1821  HE  ARG A 232      -1.063 175.493  27.254  1.00 82.72           H
ATOM   1822  CZ  ARG A 232      -1.103 173.493  27.380  1.00 57.45           C
ATOM   1823  NH1 ARG A 232      -1.240 172.322  26.790  1.00 71.86           N
ATOM   1824 1HH1 ARG A 232      -1.401 172.280  25.796  1.00 90.53           H
ATOM   1825 2HH1 ARG A 232      -1.172 171.482  27.343  1.00 99.01           H
ATOM   1826  NH2 ARG A 232      -0.893 173.513  28.678  1.00103.52           N
ATOM   1827 1HH2 ARG A 232      -0.792 174.399  29.150  1.00152.70           H
ATOM   1828 2HH2 ARG A 232      -0.833 172.643  29.184  1.00120.58           H
ATOM   1829  N   THR A 233      -0.315 178.450  21.731  1.00 15.75           N
ATOM   1830  H   THR A 233      -0.735 177.860  21.024  1.00 18.17           H
ATOM   1831  CA  THR A 233       0.933 179.141  21.418  1.00 12.84           C
ATOM   1832  HA  THR A 233       1.663 178.914  22.194  1.00 13.10           H
ATOM   1833  C   THR A 233       0.710 180.649  21.402  1.00 12.25           C
ATOM   1834  O   THR A 233       1.494 181.392  21.991  1.00 11.95           O
ATOM   1835  CB  THR A 233       1.508 178.702  20.056  1.00 12.81           C
ATOM   1836  HB  THR A 233       0.807 178.966  19.264  1.00 14.48           H
ATOM   1837  OG1 THR A 233       1.702 177.283  20.057  1.00 15.31           O
ATOM   1838  HG1 THR A 233       0.853 176.860  19.910  1.00 17.61           H
ATOM   1839  CG2 THR A 233       2.848 179.375  19.784  1.00 12.24           C
ATOM   1840 1HG2 THR A 233       3.310 178.919  18.908  1.00 40.36           H
ATOM   1841 2HG2 THR A 233       3.505 179.251  20.645  1.00 40.96           H
ATOM   1842 3HG2 THR A 233       2.695 180.437  19.595  1.00 39.71           H
ATOM   1843  N   ALA A 234      -0.351 181.111  20.749  1.00 13.96           N
ATOM   1844  H   ALA A 234      -0.976 180.471  20.274  1.00 16.45           H
ATOM   1845  CA  ALA A 234      -0.645 182.539  20.682  1.00 14.65           C
ATOM   1846  HA  ALA A 234       0.218 183.053  20.259  1.00 14.65           H
ATOM   1847  C   ALA A 234      -0.894 183.110  22.076  1.00 14.89           C
ATOM   1848  O   ALA A 234      -0.461 184.219  22.382  1.00 15.86           O
ATOM   1849  CB  ALA A 234      -1.850 182.791  19.787  1.00 18.47           C
ATOM   1850 1HB  ALA A 234      -2.056 183.860  19.747  1.00 46.63           H
ATOM   1851 2HB  ALA A 234      -2.721 182.271  20.188  1.00 49.66           H
ATOM   1852 3HB  ALA A 234      -1.642 182.426  18.781  1.00 45.87           H
ATOM   1853  N   THR A 235      -1.580 182.353  22.925  1.00 15.88           N
ATOM   1854  H   THR A 235      -1.944 181.461  22.616  1.00 17.56           H
ATOM   1855  CA  THR A 235      -1.837 182.776  24.299  1.00 16.75           C
ATOM   1856  HA  THR A 235      -2.296 183.764  24.272  1.00 18.33           H
ATOM   1857  C   THR A 235      -0.548 182.895  25.108  1.00 14.72           C
ATOM   1858  O   THR A 235      -0.371 183.871  25.834  1.00 15.92           O
ATOM   1859  CB  THR A 235      -2.810 181.818  25.017  1.00 20.50           C
ATOM   1860  HB  THR A 235      -2.356 180.831  25.096  1.00 21.20           H
ATOM   1861  OG1 THR A 235      -4.021 181.724  24.256  1.00 24.35           O
ATOM   1862  HG1 THR A 235      -3.833 181.245  23.445  1.00 25.79           H
ATOM   1863  CG2 THR A 235      -3.162 182.323  26.412  1.00 24.91           C
ATOM   1864 1HG2 THR A 235      -3.927 181.679  26.847  1.00 53.74           H
ATOM   1865 2HG2 THR A 235      -3.542 183.343  26.352  1.00 53.83           H
ATOM   1866 3HG2 THR A 235      -2.276 182.302  27.047  1.00 55.11           H
ATOM   1867  N   TYR A 236       0.368 181.938  24.992  1.00 13.52           N
ATOM   1868  H   TYR A 236       0.209 181.143  24.387  1.00 14.34           H
ATOM   1869  CA  TYR A 236       1.625 182.033  25.729  1.00 12.83           C
ATOM   1870  HA  TYR A 236       1.391 182.234  26.774  1.00 14.43           H
ATOM   1871  C   TYR A 236       2.477 183.201  25.242  1.00 12.24           C
ATOM   1872  O   TYR A 236       3.111 183.874  26.052  1.00 14.28           O
ATOM   1873  CB  TYR A 236       2.447 180.744  25.641  1.00 13.42           C
ATOM   1874 1HB  TYR A 236       2.527 180.450  24.595  1.00 14.26           H
ATOM   1875 2HB  TYR A 236       3.451 180.965  26.003  1.00 14.76           H
ATOM   1876  CG  TYR A 236       1.921 179.572  26.446  1.00 15.50           C
ATOM   1877  CD1 TYR A 236       1.491 179.733  27.765  1.00 48.13           C
ATOM   1878  HD1 TYR A 236       1.478 180.714  28.214  1.00120.61           H
ATOM   1879  CD2 TYR A 236       1.920 178.285  25.906  1.00 57.71           C
ATOM   1880  HD2 TYR A 236       2.232 178.133  24.883  1.00136.11           H
ATOM   1881  CE1 TYR A 236       1.085 178.640  28.527  1.00 51.52           C
ATOM   1882  HE1 TYR A 236       0.753 178.782  29.545  1.00124.54           H
ATOM   1883  CE2 TYR A 236       1.534 177.186  26.673  1.00 63.28           C
ATOM   1884  HE2 TYR A 236       1.555 176.193  26.248  1.00146.86           H
ATOM   1885  CZ  TYR A 236       1.119 177.369  27.981  1.00 24.42           C
ATOM   1886  OH  TYR A 236       0.741 176.292  28.749  1.00 31.55           O
ATOM   1887  HH  TYR A 236       0.498 176.543  29.644  1.00 34.80           H
ATOM   1888  N   ILE A 237       2.490 183.455  23.938  1.00 11.39           N
ATOM   1889  H   ILE A 237       1.985 182.847  23.307  1.00 11.81           H
ATOM   1890  CA  ILE A 237       3.198 184.609  23.387  1.00 11.69           C
ATOM   1891  HA  ILE A 237       4.221 184.608  23.763  1.00 12.04           H
ATOM   1892  C   ILE A 237       2.540 185.898  23.875  1.00 13.37           C
ATOM   1893  O   ILE A 237       3.228 186.869  24.187  1.00 15.71           O
ATOM   1894  CB  ILE A 237       3.243 184.572  21.840  1.00 12.83           C
ATOM   1895  HB  ILE A 237       2.218 184.503  21.476  1.00 14.51           H
ATOM   1896  CG1 ILE A 237       4.010 183.344  21.331  1.00 13.78           C
ATOM   1897 1HG1 ILE A 237       3.527 182.447  21.716  1.00 24.69           H
ATOM   1898 2HG1 ILE A 237       3.925 183.320  20.245  1.00 24.26           H
ATOM   1899  CG2 ILE A 237       3.854 185.853  21.273  1.00 16.00           C
ATOM   1900 1HG2 ILE A 237       3.986 185.753  20.196  1.00 42.32           H
ATOM   1901 2HG2 ILE A 237       4.821 186.047  21.740  1.00 46.68           H
ATOM   1902 3HG2 ILE A 237       3.189 186.694  21.469  1.00 45.28           H
ATOM   1903  CD1 ILE A 237       5.486 183.258  21.687  1.00 24.43           C
ATOM   1904 1HD1 ILE A 237       6.032 184.071  21.209  1.00 59.64           H
ATOM   1905 2HD1 ILE A 237       5.885 182.307  21.333  1.00 56.57           H
ATOM   1906 3HD1 ILE A 237       5.617 183.314  22.768  1.00 59.34           H
ATOM   1907  N   THR A 238       1.214 185.907  23.968  1.00 14.18           N
ATOM   1908  H   THR A 238       0.691 185.089  23.685  1.00 14.71           H
ATOM   1909  CA  THR A 238       0.480 187.059  24.486  1.00 16.24           C
ATOM   1910  HA  THR A 238       0.725 187.929  23.876  1.00 18.36           H
ATOM   1911  C   THR A 238       0.858 187.378  25.929  1.00 16.39           C
ATOM   1912  O   THR A 238       1.082 188.539  26.270  1.00 19.61           O
ATOM   1913  CB  THR A 238      -1.044 186.827  24.424  1.00 18.42           C
ATOM   1914  HB  THR A 238      -1.309 185.983  25.060  1.00 19.00           H
ATOM   1915  OG1 THR A 238      -1.423 186.537  23.073  1.00 20.19           O
ATOM   1916  HG1 THR A 238      -0.965 185.740  22.794  1.00 19.55           H
ATOM   1917  CG2 THR A 238      -1.828 188.051  24.877  1.00 23.91           C
ATOM   1918 1HG2 THR A 238      -2.895 187.841  24.801  1.00 56.57           H
ATOM   1919 2HG2 THR A 238      -1.586 188.900  24.238  1.00 50.96           H
ATOM   1920 3HG2 THR A 238      -1.582 188.288  25.912  1.00 52.65           H
ATOM   1921  N   GLU A 239       0.922 186.367  26.789  1.00 15.58           N
ATOM   1922  H   GLU A 239       0.718 185.425  26.481  1.00 15.64           H
ATOM   1923  CA  GLU A 239       1.297 186.587  28.183  1.00 17.43           C
ATOM   1924  HA  GLU A 239       0.715 187.421  28.575  1.00 19.54           H
ATOM   1925  C   GLU A 239       2.770 186.972  28.299  1.00 18.93           C
ATOM   1926  O   GLU A 239       3.139 187.797  29.134  1.00 24.18           O
ATOM   1927  CB  GLU A 239       1.014 185.351  29.043  1.00 19.80           C
ATOM   1928 1HB  GLU A 239       1.592 184.513  28.653  1.00 21.09           H
ATOM   1929 2HB  GLU A 239       1.359 185.559  30.056  1.00 23.09           H
ATOM   1930  CG  GLU A 239      -0.451 184.936  29.113  1.00 22.33           C
ATOM   1931 1HG  GLU A 239      -0.779 184.617  28.125  1.00 25.83           H
ATOM   1932 2HG  GLU A 239      -0.540 184.088  29.793  1.00 29.73           H
ATOM   1933  CD  GLU A 239      -1.366 186.051  29.589  1.00 26.96           C
ATOM   1934  OE1 GLU A 239      -0.944 186.888  30.415  1.00 62.20           O
ATOM   1935  OE2 GLU A 239      -2.525 186.110  29.127  1.00 61.00           O
ATOM   1936  N   LEU A 240       3.609 186.389  27.450  1.00 16.93           N
ATOM   1937  H   LEU A 240       3.255 185.706  26.793  1.00 15.88           H
ATOM   1938  CA  LEU A 240       5.031 186.716  27.424  1.00 18.30           C
ATOM   1939  HA  LEU A 240       5.442 186.578  28.424  1.00 21.30           H
ATOM   1940  C   LEU A 240       5.252 188.170  27.025  1.00 20.49           C
ATOM   1941  O   LEU A 240       6.060 188.862  27.638  1.00 25.74           O
ATOM   1942  CB  LEU A 240       5.768 185.807  26.437  1.00 17.45           C
ATOM   1943 1HB  LEU A 240       5.052 185.464  25.691  1.00 49.71           H
ATOM   1944 2HB  LEU A 240       6.529 186.392  25.922  1.00 34.29           H
ATOM   1945  CG  LEU A 240       6.441 184.588  27.072  1.00 26.98           C
ATOM   1946  HG  LEU A 240       5.855 184.271  27.933  1.00 86.29           H
ATOM   1947  CD1 LEU A 240       6.487 183.442  26.073  1.00 83.34           C
ATOM   1948 1HD1 LEU A 240       6.962 182.579  26.537  1.00136.87           H
ATOM   1949 2HD1 LEU A 240       5.473 183.173  25.778  1.00139.69           H
ATOM   1950 3HD1 LEU A 240       7.052 183.745  25.192  1.00136.81           H
ATOM   1951  CD2 LEU A 240       7.850 184.932  27.542  1.00 48.34           C
ATOM   1952 1HD2 LEU A 240       8.304 184.054  28.001  1.00 91.05           H
ATOM   1953 2HD2 LEU A 240       7.804 185.736  28.277  1.00 92.24           H
ATOM   1954 3HD2 LEU A 240       8.456 185.250  26.693  1.00 92.36           H
ATOM   1955  N   ALA A 241       4.549 188.634  25.998  1.00 19.47           N
ATOM   1956  H   ALA A 241       3.895 188.026  25.525  1.00 17.95           H
ATOM   1957  CA  ALA A 241       4.686 190.013  25.538  1.00 22.79           C
ATOM   1958  HA  ALA A 241       5.727 190.186  25.267  1.00 26.10           H
ATOM   1959  C   ALA A 241       4.320 191.000  26.643  1.00 25.46           C
ATOM   1960  O   ALA A 241       4.907 192.077  26.743  1.00 32.11           O
ATOM   1961  CB  ALA A 241       3.817 190.243  24.310  1.00 23.78           C
ATOM   1962 1HB  ALA A 241       2.779 190.014  24.549  1.00 50.59           H
ATOM   1963 2HB  ALA A 241       4.152 189.596  23.498  1.00 53.39           H
ATOM   1964 3HB  ALA A 241       3.895 191.284  23.997  1.00 53.15           H
ATOM   1965  N   ASN A 242       3.357 190.626  27.479  1.00 24.44           N
ATOM   1966  H   ASN A 242       2.910 189.729  27.346  1.00 23.95           H
ATOM   1967  CA  ASN A 242       2.941 191.453  28.606  1.00 28.29           C
ATOM   1968  HA  ASN A 242       2.869 192.489  28.273  1.00 31.09           H
ATOM   1969  C   ASN A 242       3.949 191.408  29.753  1.00 31.14           C
ATOM   1970  O   ASN A 242       4.197 192.427  30.396  1.00 38.13           O
ATOM   1971  CB  ASN A 242       1.565 190.996  29.096  1.00 30.66           C
ATOM   1972 1HB  ASN A 242       1.503 189.910  29.034  1.00 43.07           H
ATOM   1973 2HB  ASN A 242       1.447 191.293  30.137  1.00 50.89           H
ATOM   1974  CG  ASN A 242       0.433 191.616  28.307  1.00 52.71           C
ATOM   1975  OD1 ASN A 242      -0.042 192.699  28.639  1.00 78.39           O
ATOM   1976  ND2 ASN A 242      -0.010 190.939  27.260  1.00100.02           N
ATOM   1977 1HD2 ASN A 242      -0.769 191.317  26.714  1.00157.20           H
ATOM   1978 2HD2 ASN A 242       0.425 190.064  27.002  1.00113.54           H
ATOM   1979  N   ALA A 243       4.522 190.240  30.024  1.00 29.70           N
ATOM   1980  H   ALA A 243       4.254 189.417  29.501  1.00 27.60           H
ATOM   1981  CA  ALA A 243       5.520 190.095  31.081  1.00 35.26           C
ATOM   1982  HA  ALA A 243       5.151 190.587  31.981  1.00 40.46           H
ATOM   1983  C   ALA A 243       6.847 190.743  30.693  1.00 38.21           C
ATOM   1984  O   ALA A 243       7.507 191.394  31.504  1.00 46.87           O
ATOM   1985  CB  ALA A 243       5.734 188.619  31.392  1.00 36.77           C
ATOM   1986 1HB  ALA A 243       6.115 188.108  30.508  1.00 64.65           H
ATOM   1987 2HB  ALA A 243       4.788 188.168  31.692  1.00 65.74           H
ATOM   1988 3HB  ALA A 243       6.453 188.521  32.205  1.00 65.68           H
ATOM   1989  N   LEU A 244       7.228 190.568  29.432  1.00 35.38           N
ATOM   1990  H   LEU A 244       6.633 190.031  28.814  1.00 32.51           H
ATOM   1991  CA  LEU A 244       8.468 191.113  28.888  1.00 41.36           C
ATOM   1992  HA  LEU A 244       9.298 190.830  29.535  1.00 48.17           H
ATOM   1993  C   LEU A 244       8.437 192.636  28.809  1.00 44.95           C
ATOM   1994  O   LEU A 244       9.486 193.267  28.688  1.00 47.88           O
ATOM   1995  CB  LEU A 244       8.708 190.544  27.485  1.00 41.76           C
ATOM   1996 1HB  LEU A 244       7.787 190.684  26.919  1.00 64.30           H
ATOM   1997 2HB  LEU A 244       9.479 191.149  27.008  1.00 66.37           H
ATOM   1998  CG  LEU A 244       9.125 189.077  27.342  1.00 43.92           C
ATOM   1999  HG  LEU A 244       8.496 188.456  27.978  1.00 89.64           H
ATOM   2000  CD1 LEU A 244       8.957 188.627  25.895  1.00122.37           C
ATOM   2001 1HD1 LEU A 244       9.266 187.586  25.801  1.00180.07           H
ATOM   2002 2HD1 LEU A 244       9.570 189.246  25.240  1.00183.34           H
ATOM   2003 3HD1 LEU A 244       7.911 188.716  25.605  1.00184.99           H
ATOM   2004  CD2 LEU A 244      10.577 188.897  27.759  1.00 51.84           C
ATOM   2005 1HD2 LEU A 244      11.231 189.450  27.084  1.00 93.59           H
ATOM   2006 2HD2 LEU A 244      10.833 187.838  27.728  1.00 93.84           H
ATOM   2007 3HD2 LEU A 244      10.710 189.264  28.776  1.00 90.30           H
ATOM   2008  N   SER A 245       7.249 193.228  28.887  1.00 46.96           N
ATOM   2009  H   SER A 245       6.422 192.662  29.013  1.00 47.98           H
ATOM   2010  CA  SER A 245       7.102 194.679  28.811  1.00 48.55           C
ATOM   2011  HA  SER A 245       7.537 195.014  27.870  1.00 47.60           H
ATOM   2012  C   SER A 245       7.840 195.391  29.943  1.00 48.33           C
ATOM   2013  O   SER A 245       8.338 196.501  29.757  1.00 49.00           O
ATOM   2014  CB  SER A 245       5.624 195.077  28.828  1.00 57.87           C
ATOM   2015 1HB  SER A 245       5.542 196.139  28.601  1.00 72.17           H
ATOM   2016 2HB  SER A 245       5.088 194.509  28.067  1.00 75.15           H
ATOM   2017  OG  SER A 245       5.037 194.835  30.095  1.00145.02           O
ATOM   2018  HG  SER A 245       4.832 193.899  30.171  1.00172.98           H
ATOM   2019  N   TYR A 246       7.931 194.747  31.102  1.00 51.30           N
ATOM   2020  H   TYR A 246       7.488 193.845  31.202  1.00 54.94           H
ATOM   2021  CA  TYR A 246       8.684 195.283  32.233  1.00 52.97           C
ATOM   2022  HA  TYR A 246       8.276 196.255  32.514  1.00 56.68           H
ATOM   2023  C   TYR A 246      10.148 195.472  31.848  1.00 47.77           C
ATOM   2024  O   TYR A 246      10.760 196.496  32.147  1.00 50.05           O
ATOM   2025  CB  TYR A 246       8.580 194.327  33.425  1.00 60.54           C
ATOM   2026 1HB  TYR A 246       7.530 194.221  33.698  1.00 68.45           H
ATOM   2027 2HB  TYR A 246       8.949 193.349  33.118  1.00 61.01           H
ATOM   2028  CG  TYR A 246       9.363 194.771  34.642  1.00 65.73           C
ATOM   2029  CD1 TYR A 246      10.660 194.303  34.865  1.00125.94           C
ATOM   2030  HD1 TYR A 246      11.117 193.632  34.152  1.00217.79           H
ATOM   2031  CD2 TYR A 246       8.806 195.644  35.577  1.00 89.57           C
ATOM   2032  HD2 TYR A 246       7.807 196.028  35.422  1.00155.91           H
ATOM   2033  CE1 TYR A 246      11.372 194.678  36.002  1.00138.68           C
ATOM   2034  HE1 TYR A 246      12.370 194.298  36.165  1.00241.92           H
ATOM   2035  CE2 TYR A 246       9.516 196.022  36.716  1.00 97.83           C
ATOM   2036  HE2 TYR A 246       9.069 196.691  37.436  1.00167.20           H
ATOM   2037  CZ  TYR A 246      10.791 195.527  36.928  1.00 86.64           C
ATOM   2038  OH  TYR A 246      11.482 195.869  38.067  1.00102.09           O
ATOM   2039  HH  TYR A 246      12.339 195.443  38.127  1.00136.42           H
ATOM   2040  N   CYS A 247      10.708 194.479  31.166  1.00 46.18           N
ATOM   2041  H   CYS A 247      10.149 193.679  30.906  1.00 49.95           H
ATOM   2042  CA  CYS A 247      12.106 194.519  30.753  1.00 43.71           C
ATOM   2043  HA  CYS A 247      12.714 194.898  31.575  1.00 46.61           H
ATOM   2044  C   CYS A 247      12.296 195.439  29.550  1.00 41.93           C
ATOM   2045  O   CYS A 247      13.273 196.179  29.466  1.00 44.23           O
ATOM   2046  CB  CYS A 247      12.564 193.101  30.405  1.00 45.51           C
ATOM   2047 1HB  CYS A 247      11.945 192.720  29.592  1.00 55.55           H
ATOM   2048 2HB  CYS A 247      13.595 193.144  30.053  1.00 53.10           H
ATOM   2049  SG  CYS A 247      12.477 191.964  31.809  1.00 63.12           S
ATOM   2050  HG  CYS A 247      11.206 192.200  32.151  1.00 95.88           H
ATOM   2051  N   HIS A 248      11.355 195.378  28.614  1.00 42.97           N
ATOM   2052  H   HIS A 248      10.562 194.767  28.758  1.00 45.11           H
ATOM   2053  CA  HIS A 248      11.425 196.133  27.367  1.00 47.58           C
ATOM   2054  HA  HIS A 248      12.375 195.910  26.882  1.00 51.13           H
ATOM   2055  C   HIS A 248      11.345 197.640  27.597  1.00 50.85           C
ATOM   2056  O   HIS A 248      12.092 198.403  26.985  1.00 59.70           O
ATOM   2057  CB  HIS A 248      10.277 195.659  26.472  1.00 54.10           C
ATOM   2058 1HB  HIS A 248      10.146 194.590  26.637  1.00 75.72           H
ATOM   2059 2HB  HIS A 248       9.359 196.165  26.770  1.00 87.06           H
ATOM   2060  CG  HIS A 248      10.500 195.867  25.006  1.00 37.04           C
ATOM   2061  ND1 HIS A 248      11.478 195.236  24.269  1.00 55.98           N
ATOM   2062  HD1 HIS A 248      12.225 194.662  24.631  1.00 91.81           H
ATOM   2063  CD2 HIS A 248       9.752 196.537  24.092  1.00 57.46           C
ATOM   2064  HD2 HIS A 248       8.902 197.160  24.331  1.00104.66           H
ATOM   2065  CE1 HIS A 248      11.257 195.508  22.975  1.00 72.03           C
ATOM   2066  HE1 HIS A 248      11.871 195.145  22.164  1.00124.15           H
ATOM   2067  NE2 HIS A 248      10.189 196.266  22.818  1.00 66.98           N
ATOM   2068  N   SER A 249      10.452 198.069  28.483  1.00 49.59           N
ATOM   2069  H   SER A 249       9.854 197.403  28.954  1.00 47.59           H
ATOM   2070  CA  SER A 249      10.290 199.487  28.800  1.00 57.95           C
ATOM   2071  HA  SER A 249      10.228 200.044  27.865  1.00 66.82           H
ATOM   2072  C   SER A 249      11.471 200.039  29.594  1.00 60.89           C
ATOM   2073  O   SER A 249      11.866 201.190  29.411  1.00 76.45           O
ATOM   2074  CB  SER A 249       8.996 199.711  29.587  1.00 61.49           C
ATOM   2075 1HB  SER A 249       8.881 200.777  29.787  1.00 77.16           H
ATOM   2076 2HB  SER A 249       8.150 199.369  28.990  1.00110.95           H
ATOM   2077  OG  SER A 249       9.010 199.003  30.814  1.00 87.31           O
ATOM   2078  HG  SER A 249       8.843 198.075  30.632  1.00118.31           H
ATOM   2079  N   LYS A 250      12.040 199.214  30.467  1.00 54.08           N
ATOM   2080  H   LYS A 250      11.644 198.293  30.604  1.00 49.98           H
ATOM   2081  CA  LYS A 250      13.232 199.584  31.228  1.00 59.16           C
ATOM   2082  HA  LYS A 250      13.160 200.633  31.519  1.00 70.47           H
ATOM   2083  C   LYS A 250      14.503 199.435  30.398  1.00 57.58           C
ATOM   2084  O   LYS A 250      15.580 199.837  30.834  1.00 62.78           O
ATOM   2085  CB  LYS A 250      13.346 198.732  32.495  1.00 62.35           C
ATOM   2086 1HB  LYS A 250      13.317 197.679  32.213  1.00 81.73           H
ATOM   2087 2HB  LYS A 250      14.314 198.936  32.954  1.00 93.31           H
ATOM   2088  CG  LYS A 250      12.259 199.000  33.530  1.00 93.35           C
ATOM   2089 1HG  LYS A 250      12.304 200.045  33.836  1.00159.07           H
ATOM   2090 2HG  LYS A 250      11.284 198.814  33.078  1.00134.15           H
ATOM   2091  CD  LYS A 250      12.399 198.112  34.761  1.00113.08           C
ATOM   2092 1HD  LYS A 250      11.486 198.189  35.351  1.00123.61           H
ATOM   2093 2HD  LYS A 250      12.518 197.077  34.441  1.00160.73           H
ATOM   2094  CE  LYS A 250      13.584 198.513  35.630  1.00182.74           C
ATOM   2095 1HE  LYS A 250      14.498 198.451  35.033  1.00262.13           H
ATOM   2096 2HE  LYS A 250      13.456 199.549  35.949  1.00207.64           H
ATOM   2097  NZ  LYS A 250      13.673 197.601  36.817  1.00256.17           N
ATOM   2098 1HZ  LYS A 250      12.834 197.671  37.378  1.00311.51           H
ATOM   2099 2HZ  LYS A 250      14.466 197.848  37.395  1.00302.66           H
ATOM   2100 3HZ  LYS A 250      13.783 196.643  36.515  1.00305.44           H
ATOM   2101  N   ARG A 251      14.355 198.867  29.205  1.00 55.11           N
ATOM   2102  H   ARG A 251      13.424 198.585  28.930  1.00 55.21           H
ATOM   2103  CA  ARG A 251      15.451 198.611  28.271  1.00 57.73           C
ATOM   2104  HA  ARG A 251      15.052 198.080  27.407  1.00 59.11           H
ATOM   2105  C   ARG A 251      16.504 197.708  28.904  1.00 55.15           C
ATOM   2106  O   ARG A 251      17.705 197.973  28.863  1.00 64.30           O
ATOM   2107  CB  ARG A 251      16.060 199.925  27.772  1.00 70.67           C
ATOM   2108 1HB  ARG A 251      16.533 200.444  28.606  1.00 99.98           H
ATOM   2109 2HB  ARG A 251      16.829 199.689  27.036  1.00 90.78           H
ATOM   2110  CG  ARG A 251      15.033 200.854  27.133  1.00 90.51           C
ATOM   2111 1HG  ARG A 251      14.412 200.281  26.444  1.00131.32           H
ATOM   2112 2HG  ARG A 251      14.396 201.271  27.913  1.00138.24           H
ATOM   2113  CD  ARG A 251      15.684 201.996  26.367  1.00115.56           C
ATOM   2114 1HD  ARG A 251      14.917 202.730  26.115  1.00149.46           H
ATOM   2115 2HD  ARG A 251      16.433 202.472  27.001  1.00159.82           H
ATOM   2116  NE  ARG A 251      16.312 201.515  25.136  1.00189.73           N
ATOM   2117  HE  ARG A 251      16.262 200.524  24.953  1.00241.14           H
ATOM   2118  CZ  ARG A 251      16.947 202.270  24.249  1.00290.93           C
ATOM   2119  NH1 ARG A 251      17.460 201.700  23.179  1.00456.39           N
ATOM   2120 1HH1 ARG A 251      17.370 200.703  23.067  1.00515.12           H
ATOM   2121 2HH1 ARG A 251      17.944 202.263  22.498  1.00592.77           H
ATOM   2122  NH2 ARG A 251      17.062 203.577  24.383  1.00340.01           N
ATOM   2123 1HH2 ARG A 251      16.667 204.027  25.193  1.00306.74           H
ATOM   2124 2HH2 ARG A 251      17.549 204.106  23.677  1.00484.16           H
ATOM   2125  N   VAL A 252      16.012 196.615  29.477  1.00 50.89           N
ATOM   2126  H   VAL A 252      15.012 196.465  29.450  1.00 51.22           H
ATOM   2127  CA  VAL A 252      16.834 195.602  30.134  1.00 51.86           C
ATOM   2128  HA  VAL A 252      17.883 195.893  30.088  1.00 59.18           H
ATOM   2129  C   VAL A 252      16.640 194.288  29.386  1.00 47.63           C
ATOM   2130  O   VAL A 252      15.513 193.906  29.077  1.00 45.04           O
ATOM   2131  CB  VAL A 252      16.424 195.408  31.613  1.00 56.86           C
ATOM   2132  HB  VAL A 252      15.369 195.137  31.650  1.00 93.20           H
ATOM   2133  CG1 VAL A 252      17.232 194.293  32.270  1.00 91.42           C
ATOM   2134 1HG1 VAL A 252      18.298 194.507  32.188  1.00137.24           H
ATOM   2135 2HG1 VAL A 252      16.960 194.216  33.323  1.00136.38           H
ATOM   2136 3HG1 VAL A 252      17.014 193.343  31.782  1.00144.52           H
ATOM   2137  CG2 VAL A 252      16.618 196.702  32.399  1.00102.30           C
ATOM   2138 1HG2 VAL A 252      16.330 196.546  33.439  1.00156.00           H
ATOM   2139 2HG2 VAL A 252      15.996 197.490  31.975  1.00152.58           H
ATOM   2140 3HG2 VAL A 252      17.663 197.009  32.357  1.00149.79           H
ATOM   2141  N   ILE A 253      17.735 193.600  29.079  1.00 51.07           N
ATOM   2142  H   ILE A 253      18.644 193.966  29.321  1.00 56.12           H
ATOM   2143  CA  ILE A 253      17.665 192.297  28.422  1.00 50.43           C
ATOM   2144  HA  ILE A 253      17.008 192.371  27.556  1.00 48.41           H
ATOM   2145  C   ILE A 253      17.076 191.282  29.400  1.00 45.37           C
ATOM   2146  O   ILE A 253      17.625 191.057  30.477  1.00 51.00           O
ATOM   2147  CB  ILE A 253      19.057 191.804  27.966  1.00 63.14           C
ATOM   2148  HB  ILE A 253      19.703 191.747  28.843  1.00 64.01           H
ATOM   2149  CG1 ILE A 253      19.681 192.781  26.962  1.00 73.40           C
ATOM   2150 1HG1 ILE A 253      19.244 192.605  25.980  1.00 99.72           H
ATOM   2151 2HG1 ILE A 253      19.449 193.804  27.258  1.00 87.08           H
ATOM   2152  CG2 ILE A 253      18.951 190.410  27.350  1.00 75.41           C
ATOM   2153 1HG2 ILE A 253      19.921 190.100  26.960  1.00107.20           H
ATOM   2154 2HG2 ILE A 253      18.222 190.417  26.540  1.00106.45           H
ATOM   2155 3HG2 ILE A 253      18.637 189.699  28.113  1.00108.02           H
ATOM   2156  CD1 ILE A 253      21.188 192.669  26.844  1.00 91.60           C
ATOM   2157 1HD1 ILE A 253      21.457 191.674  26.490  1.00125.75           H
ATOM   2158 2HD1 ILE A 253      21.643 192.844  27.819  1.00130.54           H
ATOM   2159 3HD1 ILE A 253      21.551 193.416  26.139  1.00131.17           H
ATOM   2160  N   HIS A 254      15.951 190.679  29.031  1.00 38.94           N
ATOM   2161  H   HIS A 254      15.516 190.927  28.153  1.00 37.92           H
ATOM   2162  CA  HIS A 254      15.308 189.671  29.868  1.00 36.58           C
ATOM   2163  HA  HIS A 254      15.247 190.051  30.889  1.00 38.24           H
ATOM   2164  C   HIS A 254      16.107 188.370  29.898  1.00 42.82           C
ATOM   2165  O   HIS A 254      16.311 187.809  30.973  1.00 49.15           O
ATOM   2166  CB  HIS A 254      13.888 189.398  29.362  1.00 31.92           C
ATOM   2167 1HB  HIS A 254      13.348 190.344  29.310  1.00 33.34           H
ATOM   2168 2HB  HIS A 254      13.948 188.982  28.357  1.00 32.68           H
ATOM   2169  CG  HIS A 254      13.107 188.448  30.218  1.00 31.64           C
ATOM   2170  ND1 HIS A 254      13.316 187.089  30.258  1.00 44.53           N
ATOM   2171  HD1 HIS A 254      14.070 186.581  29.813  1.00 66.18           H
ATOM   2172  CD2 HIS A 254      12.059 188.662  31.055  1.00 35.28           C
ATOM   2173  HD2 HIS A 254      11.642 189.632  31.282  1.00 51.15           H
ATOM   2174  CE1 HIS A 254      12.378 186.546  31.044  1.00 42.39           C
ATOM   2175  HE1 HIS A 254      12.289 185.488  31.246  1.00 57.77           H
ATOM   2176  NE2 HIS A 254      11.584 187.471  31.547  1.00 36.80           N
ATOM   2177  N   ARG A 255      16.536 187.904  28.727  1.00 46.31           N
ATOM   2178  H   ARG A 255      16.350 188.462  27.905  1.00 44.90           H
ATOM   2179  CA  ARG A 255      17.216 186.622  28.527  1.00 56.02           C
ATOM   2180  HA  ARG A 255      17.200 186.419  27.456  1.00 61.60           H
ATOM   2181  C   ARG A 255      16.514 185.435  29.184  1.00 55.08           C
ATOM   2182  O   ARG A 255      15.461 185.582  29.797  1.00 70.12           O
ATOM   2183  CB  ARG A 255      18.694 186.695  28.932  1.00 67.88           C
ATOM   2184 1HB  ARG A 255      19.179 185.779  28.594  1.00106.10           H
ATOM   2185 2HB  ARG A 255      19.157 187.523  28.396  1.00 56.55           H
ATOM   2186  CG  ARG A 255      18.990 186.869  30.418  1.00148.06           C
ATOM   2187 1HG  ARG A 255      18.665 187.862  30.728  1.00181.32           H
ATOM   2188 2HG  ARG A 255      18.442 186.120  30.990  1.00232.46           H
ATOM   2189  CD  ARG A 255      20.475 186.732  30.717  1.00177.95           C
ATOM   2190 1HD  ARG A 255      21.030 187.404  30.062  1.00148.80           H
ATOM   2191 2HD  ARG A 255      20.653 187.026  31.752  1.00243.93           H
ATOM   2192  NE  ARG A 255      20.939 185.358  30.525  1.00278.67           N
ATOM   2193  HE  ARG A 255      20.234 184.647  30.396  1.00352.35           H
ATOM   2194  CZ  ARG A 255      22.208 184.970  30.518  1.00365.07           C
ATOM   2195  NH1 ARG A 255      23.209 185.814  30.670  1.00362.42           N
ATOM   2196 1HH1 ARG A 255      23.015 186.794  30.801  1.00305.36           H
ATOM   2197 2HH1 ARG A 255      24.156 185.470  30.645  1.00480.19           H
ATOM   2198  NH2 ARG A 255      22.485 183.693  30.358  1.00555.77           N
ATOM   2199 1HH2 ARG A 255      21.725 183.034  30.291  1.00638.53           H
ATOM   2200 2HH2 ARG A 255      23.447 183.395  30.320  1.00676.97           H
ATOM   2201  N   ASP A 256      17.079 184.245  29.012  1.00 52.46           N
ATOM   2202  H   ASP A 256      17.922 184.172  28.461  1.00 61.05           H
ATOM   2203  CA  ASP A 256      16.520 183.019  29.581  1.00 53.55           C
ATOM   2204  HA  ASP A 256      17.076 182.165  29.194  1.00 63.52           H
ATOM   2205  C   ASP A 256      15.058 182.844  29.171  1.00 37.84           C
ATOM   2206  O   ASP A 256      14.196 182.498  29.978  1.00 46.06           O
ATOM   2207  CB  ASP A 256      16.659 183.014  31.106  1.00 70.62           C
ATOM   2208 1HB  ASP A 256      16.136 183.875  31.521  1.00 85.66           H
ATOM   2209 2HB  ASP A 256      16.198 182.107  31.498  1.00 84.84           H
ATOM   2210  CG  ASP A 256      18.106 183.047  31.563  1.00 79.95           C
ATOM   2211  OD1 ASP A 256      18.353 183.391  32.739  1.00111.26           O
ATOM   2212  OD2 ASP A 256      19.012 182.721  30.766  1.00 99.94           O
ATOM   2213  N   ILE A 257      14.785 183.077  27.892  1.00 27.21           N
ATOM   2214  H   ILE A 257      15.529 183.368  27.273  1.00 32.38           H
ATOM   2215  CA  ILE A 257      13.449 182.898  27.331  1.00 20.97           C
ATOM   2216  HA  ILE A 257      12.717 182.884  28.138  1.00 23.75           H
ATOM   2217  C   ILE A 257      13.448 181.539  26.638  1.00 23.58           C
ATOM   2218  O   ILE A 257      13.946 181.399  25.522  1.00 61.88           O
ATOM   2219  CB  ILE A 257      13.084 184.024  26.336  1.00 22.36           C
ATOM   2220  HB  ILE A 257      13.823 184.026  25.535  1.00 50.01           H
ATOM   2221  CG1 ILE A 257      13.115 185.388  27.037  1.00 40.74           C
ATOM   2222 1HG1 ILE A 257      12.243 185.469  27.686  1.00 82.60           H
ATOM   2223 2HG1 ILE A 257      14.006 185.449  27.660  1.00 85.74           H
ATOM   2224  CG2 ILE A 257      11.706 183.773  25.728  1.00 40.05           C
ATOM   2225 1HG2 ILE A 257      11.723 182.836  25.172  1.00 80.49           H
ATOM   2226 2HG2 ILE A 257      11.449 184.578  25.040  1.00 76.88           H
ATOM   2227 3HG2 ILE A 257      10.955 183.716  26.516  1.00 79.67           H
ATOM   2228  CD1 ILE A 257      13.134 186.577  26.099  1.00 67.07           C
ATOM   2229 1HD1 ILE A 257      13.992 186.501  25.431  1.00111.94           H
ATOM   2230 2HD1 ILE A 257      13.216 187.493  26.682  1.00107.95           H
ATOM   2231 3HD1 ILE A 257      12.216 186.607  25.513  1.00109.84           H
ATOM   2232  N   LYS A 258      12.935 180.530  27.335  1.00 22.80           N
ATOM   2233  H   LYS A 258      12.526 180.716  28.241  1.00 46.82           H
ATOM   2234  CA  LYS A 258      13.005 179.139  26.893  1.00 21.02           C
ATOM   2235  HA  LYS A 258      12.891 179.093  25.810  1.00 20.52           H
ATOM   2236  C   LYS A 258      11.885 178.359  27.581  1.00 20.70           C
ATOM   2237  O   LYS A 258      11.485 178.742  28.680  1.00 24.01           O
ATOM   2238  CB  LYS A 258      14.382 178.599  27.296  1.00 28.29           C
ATOM   2239 1HB  LYS A 258      15.132 179.344  27.028  1.00 45.65           H
ATOM   2240 2HB  LYS A 258      14.399 178.483  28.379  1.00 83.73           H
ATOM   2241  CG  LYS A 258      14.785 177.274  26.670  1.00 50.26           C
ATOM   2242 1HG  LYS A 258      14.164 176.483  27.090  1.00 88.45           H
ATOM   2243 2HG  LYS A 258      14.625 177.322  25.593  1.00 76.13           H
ATOM   2244  CD  LYS A 258      16.243 176.945  26.954  1.00 87.90           C
ATOM   2245 1HD  LYS A 258      16.881 177.737  26.559  1.00137.86           H
ATOM   2246 2HD  LYS A 258      16.385 176.888  28.034  1.00104.23           H
ATOM   2247  CE  LYS A 258      16.644 175.614  26.338  1.00163.09           C
ATOM   2248 1HE  LYS A 258      17.623 175.326  26.729  1.00234.14           H
ATOM   2249 2HE  LYS A 258      15.925 174.852  26.646  1.00164.20           H
ATOM   2250  NZ  LYS A 258      16.689 175.726  24.843  1.00293.02           N
ATOM   2251 1HZ  LYS A 258      15.798 176.044  24.486  1.00352.47           H
ATOM   2252 2HZ  LYS A 258      16.909 174.829  24.430  1.00354.63           H
ATOM   2253 3HZ  LYS A 258      17.399 176.392  24.567  1.00369.47           H
ATOM   2254  N   PRO A 259      11.371 177.271  26.981  1.00 19.86           N
ATOM   2255  CA  PRO A 259      10.343 176.546  27.740  1.00 22.02           C
ATOM   2256  HA  PRO A 259       9.488 177.196  27.926  1.00 24.07           H
ATOM   2257  C   PRO A 259      10.836 175.971  29.066  1.00 24.08           C
ATOM   2258  O   PRO A 259      10.048 175.699  29.970  1.00 25.25           O
ATOM   2259  CB  PRO A 259       9.941 175.408  26.798  1.00 24.28           C
ATOM   2260 1HB  PRO A 259      10.476 174.496  27.064  1.00 31.68           H
ATOM   2261 2HB  PRO A 259       8.865 175.242  26.836  1.00 31.72           H
ATOM   2262  CG  PRO A 259      10.354 175.860  25.443  1.00 21.77           C
ATOM   2263 1HG  PRO A 259      10.526 175.007  24.785  1.00 30.93           H
ATOM   2264 2HG  PRO A 259       9.599 176.523  25.022  1.00 25.24           H
ATOM   2265  CD  PRO A 259      11.629 176.611  25.689  1.00 19.29           C
ATOM   2266 1HD  PRO A 259      12.466 175.917  25.769  1.00 23.49           H
ATOM   2267 2HD  PRO A 259      11.802 177.341  24.899  1.00 18.52           H
ATOM   2268  N   GLU A 260      12.146 175.774  29.173  1.00 27.15           N
ATOM   2269  H   GLU A 260      12.743 175.986  28.387  1.00 29.74           H
ATOM   2270  CA  GLU A 260      12.768 175.269  30.394  1.00 32.74           C
ATOM   2271  HA  GLU A 260      12.176 174.439  30.781  1.00 35.71           H
ATOM   2272  C   GLU A 260      12.844 176.333  31.487  1.00 34.35           C
ATOM   2273  O   GLU A 260      12.867 176.009  32.673  1.00 43.96           O
ATOM   2274  CB  GLU A 260      14.178 174.755  30.091  1.00 39.06           C
ATOM   2275 1HB  GLU A 260      14.773 175.576  29.692  1.00 53.19           H
ATOM   2276 2HB  GLU A 260      14.632 174.421  31.024  1.00 68.81           H
ATOM   2277  CG  GLU A 260      14.209 173.599  29.101  1.00106.50           C
ATOM   2278 1HG  GLU A 260      13.511 172.833  29.440  1.00163.43           H
ATOM   2279 2HG  GLU A 260      13.886 173.958  28.123  1.00164.27           H
ATOM   2280  CD  GLU A 260      15.587 172.979  28.967  1.00166.84           C
ATOM   2281  OE1 GLU A 260      15.681 171.736  28.902  1.00235.72           O
ATOM   2282  OE2 GLU A 260      16.582 173.734  28.911  1.00250.14           O
ATOM   2283  N   ASN A 261      12.872 177.602  31.093  1.00 31.10           N
ATOM   2284  H   ASN A 261      12.809 177.818  30.108  1.00 30.41           H
ATOM   2285  CA  ASN A 261      12.963 178.707  32.042  1.00 33.28           C
ATOM   2286  HA  ASN A 261      13.390 178.336  32.974  1.00 40.26           H
ATOM   2287  C   ASN A 261      11.591 179.300  32.362  1.00 29.38           C
ATOM   2288  O   ASN A 261      11.482 180.280  33.099  1.00 46.31           O
ATOM   2289  CB  ASN A 261      13.874 179.796  31.470  1.00 35.78           C
ATOM   2290 1HB  ASN A 261      13.488 180.111  30.501  1.00 40.73           H
ATOM   2291 2HB  ASN A 261      13.870 180.657  32.138  1.00 47.44           H
ATOM   2292  CG  ASN A 261      15.304 179.333  31.288  1.00 58.65           C
ATOM   2293  OD1 ASN A 261      15.833 179.327  30.179  1.00111.34           O
ATOM   2294  ND2 ASN A 261      15.948 178.951  32.380  1.00 95.53           N
ATOM   2295 1HD2 ASN A 261      16.897 178.619  32.299  1.00130.20           H
ATOM   2296 2HD2 ASN A 261      15.485 178.982  33.276  1.00136.46           H
ATOM   2297  N   LEU A 262      10.547 178.690  31.810  1.00 19.56           N
ATOM   2298  H   LEU A 262      10.708 177.882  31.225  1.00 22.20           H
ATOM   2299  CA  LEU A 262       9.169 179.118  32.029  1.00 17.37           C
ATOM   2300  HA  LEU A 262       9.158 180.039  32.614  1.00 19.16           H
ATOM   2301  C   LEU A 262       8.428 178.039  32.810  1.00 18.38           C
ATOM   2302  O   LEU A 262       8.624 176.848  32.572  1.00 20.79           O
ATOM   2303  CB  LEU A 262       8.473 179.356  30.686  1.00 15.49           C
ATOM   2304 1HB  LEU A 262       8.574 178.444  30.097  1.00 16.09           H
ATOM   2305 2HB  LEU A 262       7.412 179.510  30.878  1.00 17.20           H
ATOM   2306  CG  LEU A 262       8.974 180.530  29.839  1.00 16.37           C
ATOM   2307  HG  LEU A 262      10.060 180.482  29.767  1.00 20.37           H
ATOM   2308  CD1 LEU A 262       8.395 180.431  28.432  1.00 18.99           C
ATOM   2309 1HD1 LEU A 262       7.307 180.482  28.473  1.00 47.12           H
ATOM   2310 2HD1 LEU A 262       8.699 179.488  27.978  1.00 47.22           H
ATOM   2311 3HD1 LEU A 262       8.773 181.255  27.827  1.00 50.78           H
ATOM   2312  CD2 LEU A 262       8.587 181.864  30.464  1.00 21.29           C
ATOM   2313 1HD2 LEU A 262       9.048 181.954  31.448  1.00 51.32           H
ATOM   2314 2HD2 LEU A 262       7.503 181.929  30.563  1.00 50.84           H
ATOM   2315 3HD2 LEU A 262       8.942 182.678  29.833  1.00 51.99           H
ATOM   2316  N   LEU A 263       7.587 178.463  33.748  1.00 18.82           N
ATOM   2317  H   LEU A 263       7.436 179.455  33.874  1.00 19.48           H
ATOM   2318  CA  LEU A 263       6.848 177.549  34.614  1.00 20.11           C
ATOM   2319  HA  LEU A 263       7.107 176.521  34.363  1.00 21.33           H
ATOM   2320  C   LEU A 263       5.345 177.723  34.415  1.00 21.23           C
ATOM   2321  O   LEU A 263       4.902 178.690  33.794  1.00 23.72           O
ATOM   2322  CB  LEU A 263       7.214 177.820  36.078  1.00 22.11           C
ATOM   2323 1HB  LEU A 263       6.893 178.834  36.309  1.00 24.71           H
ATOM   2324 2HB  LEU A 263       6.630 177.140  36.698  1.00 26.60           H
ATOM   2325  CG  LEU A 263       8.677 177.702  36.515  1.00 22.35           C
ATOM   2326  HG  LEU A 263       9.296 178.307  35.854  1.00 27.37           H
ATOM   2327  CD1 LEU A 263       8.826 178.240  37.933  1.00 32.43           C
ATOM   2328 1HD1 LEU A 263       9.882 178.258  38.204  1.00 66.01           H
ATOM   2329 2HD1 LEU A 263       8.288 177.599  38.631  1.00 66.59           H
ATOM   2330 3HD1 LEU A 263       8.426 179.252  37.986  1.00 61.94           H
ATOM   2331  CD2 LEU A 263       9.167 176.261  36.463  1.00 31.48           C
ATOM   2332 1HD2 LEU A 263       8.511 175.624  37.056  1.00 63.24           H
ATOM   2333 2HD2 LEU A 263      10.181 176.206  36.857  1.00 64.47           H
ATOM   2334 3HD2 LEU A 263       9.171 175.920  35.428  1.00 64.36           H
ATOM   2335  N   LEU A 264       4.563 176.790  34.948  1.00 22.72           N
ATOM   2336  H   LEU A 264       4.982 175.993  35.408  1.00 24.77           H
ATOM   2337  CA  LEU A 264       3.106 176.870  34.907  1.00 23.52           C
ATOM   2338  HA  LEU A 264       2.813 177.816  34.452  1.00 23.56           H
ATOM   2339  C   LEU A 264       2.520 176.822  36.317  1.00 26.62           C
ATOM   2340  O   LEU A 264       2.874 175.962  37.123  1.00 28.87           O
ATOM   2341  CB  LEU A 264       2.539 175.719  34.070  1.00 25.92           C
ATOM   2342 1HB  LEU A 264       2.893 174.786  34.509  1.00 30.02           H
ATOM   2343 2HB  LEU A 264       1.454 175.740  34.162  1.00 29.97           H
ATOM   2344  CG  LEU A 264       2.881 175.689  32.577  1.00 28.17           C
ATOM   2345  HG  LEU A 264       3.962 175.763  32.461  1.00 37.40           H
ATOM   2346  CD1 LEU A 264       2.424 174.369  31.969  1.00 39.27           C
ATOM   2347 1HD1 LEU A 264       1.346 174.260  32.086  1.00 71.54           H
ATOM   2348 2HD1 LEU A 264       2.930 173.543  32.469  1.00 69.96           H
ATOM   2349 3HD1 LEU A 264       2.676 174.350  30.908  1.00 75.54           H
ATOM   2350  CD2 LEU A 264       2.227 176.848  31.834  1.00 38.43           C
ATOM   2351 1HD2 LEU A 264       2.624 177.791  32.207  1.00 71.24           H
ATOM   2352 2HD2 LEU A 264       1.148 176.823  31.986  1.00 70.42           H
ATOM   2353 3HD2 LEU A 264       2.445 176.768  30.769  1.00 73.33           H
ATOM   2354  N   GLY A 265       1.628 177.763  36.610  1.00 31.23           N
ATOM   2355  H   GLY A 265       1.377 178.446  35.906  1.00 33.09           H
ATOM   2356  CA  GLY A 265       1.008 177.850  37.920  1.00 39.83           C
ATOM   2357 1HA  GLY A 265       1.785 177.795  38.682  1.00 43.60           H
ATOM   2358 2HA  GLY A 265       0.501 178.811  38.005  1.00 45.30           H
ATOM   2359  C   GLY A 265       0.000 176.746  38.177  1.00 49.00           C
ATOM   2360  O   GLY A 265      -0.173 175.847  37.356  1.00 58.99           O
ATOM   2361  N   SER A 266      -0.685 176.805  39.314  1.00 60.87           N
ATOM   2362  H   SER A 266      -0.562 177.584  39.944  1.00 67.79           H
ATOM   2363  CA  SER A 266      -1.639 175.760  39.681  1.00 78.60           C
ATOM   2364  HA  SER A 266      -1.121 174.801  39.684  1.00 82.31           H
ATOM   2365  C   SER A 266      -2.797 175.646  38.694  1.00 91.74           C
ATOM   2366  O   SER A 266      -3.320 174.555  38.472  1.00114.82           O
ATOM   2367  CB  SER A 266      -2.190 176.026  41.083  1.00102.76           C
ATOM   2368 1HB  SER A 266      -2.901 175.242  41.345  1.00138.35           H
ATOM   2369 2HB  SER A 266      -1.369 176.017  41.800  1.00131.38           H
ATOM   2370  OG  SER A 266      -2.836 177.287  41.138  1.00168.94           O
ATOM   2371  HG  SER A 266      -3.295 177.362  41.981  1.00212.30           H
ATOM   2372  N   ALA A 267      -3.188 176.767  38.096  1.00 92.99           N
ATOM   2373  H   ALA A 267      -2.741 177.639  38.337  1.00 87.67           H
ATOM   2374  CA  ALA A 267      -4.258 176.794  37.101  1.00116.75           C
ATOM   2375  HA  ALA A 267      -4.905 175.930  37.253  1.00142.61           H
ATOM   2376  C   ALA A 267      -3.724 176.729  35.670  1.00107.67           C
ATOM   2377  O   ALA A 267      -4.482 176.878  34.713  1.00135.65           O
ATOM   2378  CB  ALA A 267      -5.096 178.052  37.292  1.00142.15           C
ATOM   2379 1HB  ALA A 267      -5.506 178.069  38.301  1.00178.63           H
ATOM   2380 2HB  ALA A 267      -5.915 178.059  36.572  1.00179.20           H
ATOM   2381 3HB  ALA A 267      -4.474 178.934  37.139  1.00177.83           H
ATOM   2382  N   GLY A 268      -2.422 176.510  35.520  1.00 85.38           N
ATOM   2383  H   GLY A 268      -1.840 176.343  36.331  1.00 79.05           H
ATOM   2384  CA  GLY A 268      -1.800 176.489  34.207  1.00 84.88           C
ATOM   2385 1HA  GLY A 268      -0.909 175.865  34.251  1.00 84.56           H
ATOM   2386 2HA  GLY A 268      -2.491 176.047  33.489  1.00108.51           H
ATOM   2387  C   GLY A 268      -1.391 177.858  33.697  1.00 68.80           C
ATOM   2388  O   GLY A 268      -1.070 178.020  32.521  1.00 75.62           O
ATOM   2389  N   GLU A 269      -1.396 178.848  34.582  1.00 59.41           N
ATOM   2390  H   GLU A 269      -1.682 178.658  35.531  1.00 63.61           H
ATOM   2391  CA  GLU A 269      -0.994 180.207  34.229  1.00 53.17           C
ATOM   2392  HA  GLU A 269      -1.533 180.517  33.333  1.00 60.59           H
ATOM   2393  C   GLU A 269       0.503 180.258  33.943  1.00 38.01           C
ATOM   2394  O   GLU A 269       1.297 179.678  34.683  1.00 37.14           O
ATOM   2395  CB  GLU A 269      -1.301 181.179  35.372  1.00 67.59           C
ATOM   2396 1HB  GLU A 269      -0.747 180.860  36.255  1.00 85.95           H
ATOM   2397 2HB  GLU A 269      -0.945 182.169  35.088  1.00 97.93           H
ATOM   2398  CG  GLU A 269      -2.773 181.286  35.746  1.00132.95           C
ATOM   2399 1HG  GLU A 269      -3.131 180.307  36.065  1.00198.22           H
ATOM   2400 2HG  GLU A 269      -2.865 181.974  36.587  1.00175.10           H
ATOM   2401  CD  GLU A 269      -3.642 181.785  34.605  1.00204.65           C
ATOM   2402  OE1 GLU A 269      -4.848 181.460  34.586  1.00283.51           O
ATOM   2403  OE2 GLU A 269      -3.135 182.514  33.725  1.00292.11           O
ATOM   2404  N   LEU A 270       0.901 180.952  32.882  1.00 32.95           N
ATOM   2405  H   LEU A 270       0.224 181.412  32.292  1.00 38.77           H
ATOM   2406  CA  LEU A 270       2.317 181.072  32.550  1.00 25.41           C
ATOM   2407  HA  LEU A 270       2.747 180.070  32.523  1.00 25.56           H
ATOM   2408  C   LEU A 270       3.050 181.884  33.614  1.00 27.30           C
ATOM   2409  O   LEU A 270       2.641 182.996  33.947  1.00 34.62           O
ATOM   2410  CB  LEU A 270       2.478 181.732  31.178  1.00 22.61           C
ATOM   2411 1HB  LEU A 270       1.866 181.184  30.462  1.00 29.48           H
ATOM   2412 2HB  LEU A 270       2.087 182.747  31.244  1.00 28.52           H
ATOM   2413  CG  LEU A 270       3.905 181.811  30.626  1.00 20.38           C
ATOM   2414  HG  LEU A 270       4.540 182.312  31.357  1.00 44.25           H
ATOM   2415  CD1 LEU A 270       4.478 180.426  30.352  1.00 42.60           C
ATOM   2416 1HD1 LEU A 270       3.807 179.870  29.697  1.00 84.24           H
ATOM   2417 2HD1 LEU A 270       4.601 179.885  31.290  1.00 80.78           H
ATOM   2418 3HD1 LEU A 270       5.451 180.523  29.872  1.00 83.59           H
ATOM   2419  CD2 LEU A 270       3.916 182.625  29.341  1.00 40.63           C
ATOM   2420 1HD2 LEU A 270       3.206 182.207  28.628  1.00 80.29           H
ATOM   2421 2HD2 LEU A 270       4.916 182.601  28.908  1.00 79.67           H
ATOM   2422 3HD2 LEU A 270       3.647 183.658  29.561  1.00 81.55           H
ATOM   2423  N   LYS A 271       4.130 181.322  34.148  1.00 26.02           N
ATOM   2424  H   LYS A 271       4.409 180.394  33.852  1.00 25.98           H
ATOM   2425  CA  LYS A 271       4.934 181.982  35.173  1.00 28.14           C
ATOM   2426  HA  LYS A 271       4.509 182.965  35.379  1.00 31.78           H
ATOM   2427  C   LYS A 271       6.374 182.183  34.713  1.00 23.67           C
ATOM   2428  O   LYS A 271       7.077 181.234  34.366  1.00 23.38           O
ATOM   2429  CB  LYS A 271       4.931 181.155  36.463  1.00 35.28           C
ATOM   2430 1HB  LYS A 271       5.352 180.178  36.230  1.00 36.71           H
ATOM   2431 2HB  LYS A 271       5.582 181.639  37.190  1.00 39.57           H
ATOM   2432  CG  LYS A 271       3.569 180.925  37.106  1.00 44.33           C
ATOM   2433 1HG  LYS A 271       2.890 180.502  36.366  1.00 70.28           H
ATOM   2434 2HG  LYS A 271       3.690 180.200  37.911  1.00 65.00           H
ATOM   2435  CD  LYS A 271       2.946 182.186  37.688  1.00 39.68           C
ATOM   2436 1HD  LYS A 271       3.634 182.632  38.406  1.00 54.34           H
ATOM   2437 2HD  LYS A 271       2.747 182.901  36.890  1.00 58.75           H
ATOM   2438  CE  LYS A 271       1.641 181.842  38.387  1.00 45.88           C
ATOM   2439 1HE  LYS A 271       0.948 181.431  37.650  1.00 57.31           H
ATOM   2440 2HE  LYS A 271       1.834 181.083  39.149  1.00 58.03           H
ATOM   2441  NZ  LYS A 271       1.073 183.076  39.017  1.00 55.60           N
ATOM   2442 1HZ  LYS A 271       1.612 183.342  39.830  1.00 84.44           H
ATOM   2443 2HZ  LYS A 271       0.113 182.932  39.299  1.00 88.06           H
ATOM   2444 3HZ  LYS A 271       1.103 183.854  38.366  1.00 78.56           H
ATOM   2445  N   ILE A 272       6.806 183.438  34.735  1.00 26.06           N
ATOM   2446  H   ILE A 272       6.150 184.177  34.954  1.00 33.21           H
ATOM   2447  CA  ILE A 272       8.192 183.816  34.482  1.00 24.09           C
ATOM   2448  HA  ILE A 272       8.669 183.078  33.837  1.00 23.26           H
ATOM   2449  C   ILE A 272       8.880 183.805  35.845  1.00 27.68           C
ATOM   2450  O   ILE A 272       8.439 184.472  36.781  1.00 33.68           O
ATOM   2451  CB  ILE A 272       8.291 185.217  33.828  1.00 28.18           C
ATOM   2452  HB  ILE A 272       7.634 185.903  34.363  1.00 38.35           H
ATOM   2453  CG1 ILE A 272       7.893 185.183  32.347  1.00 37.10           C
ATOM   2454 1HG1 ILE A 272       8.269 186.092  31.875  1.00 64.50           H
ATOM   2455 2HG1 ILE A 272       8.389 184.338  31.872  1.00 77.01           H
ATOM   2456  CG2 ILE A 272       9.717 185.755  33.916  1.00 32.68           C
ATOM   2457 1HG2 ILE A 272       9.773 186.725  33.422  1.00 64.89           H
ATOM   2458 2HG2 ILE A 272      10.409 185.066  33.431  1.00 62.44           H
ATOM   2459 3HG2 ILE A 272      10.001 185.887  34.960  1.00 63.19           H
ATOM   2460  CD1 ILE A 272       6.407 185.098  32.048  1.00 67.23           C
ATOM   2461 1HD1 ILE A 272       6.033 184.107  32.305  1.00114.06           H
ATOM   2462 2HD1 ILE A 272       6.244 185.271  30.984  1.00110.31           H
ATOM   2463 3HD1 ILE A 272       5.871 185.853  32.622  1.00111.18           H
ATOM   2464  N   ALA A 273       9.946 183.020  35.958  1.00 30.15           N
ATOM   2465  H   ALA A 273      10.256 182.476  35.165  1.00 29.83           H
ATOM   2466  CA  ALA A 273      10.694 182.890  37.206  1.00 37.59           C
ATOM   2467  HA  ALA A 273      10.065 183.227  38.030  1.00 49.20           H
ATOM   2468  C   ALA A 273      11.970 183.728  37.222  1.00 35.44           C
ATOM   2469  O   ALA A 273      12.719 183.726  38.199  1.00 50.61           O
ATOM   2470  CB  ALA A 273      11.040 181.424  37.435  1.00 48.33           C
ATOM   2471 1HB  ALA A 273      10.128 180.827  37.414  1.00 79.02           H
ATOM   2472 2HB  ALA A 273      11.523 181.310  38.405  1.00 79.98           H
ATOM   2473 3HB  ALA A 273      11.716 181.080  36.651  1.00 80.84           H
ATOM   2474  N   ASN A 274      12.222 184.436  36.127  1.00 30.66           N
ATOM   2475  H   ASN A 274      11.547 184.441  35.375  1.00 30.36           H
ATOM   2476  CA  ASN A 274      13.446 185.209  35.950  1.00 40.60           C
ATOM   2477  HA  ASN A 274      14.221 184.812  36.606  1.00 55.21           H
ATOM   2478  C   ASN A 274      13.236 186.683  36.293  1.00 38.44           C
ATOM   2479  O   ASN A 274      13.048 187.517  35.409  1.00 75.86           O
ATOM   2480  CB  ASN A 274      13.906 185.061  34.498  1.00 60.41           C
ATOM   2481 1HB  ASN A 274      13.900 184.007  34.222  1.00 73.89           H
ATOM   2482 2HB  ASN A 274      13.214 185.600  33.851  1.00 99.00           H
ATOM   2483  CG  ASN A 274      15.298 185.604  34.279  1.00106.54           C
ATOM   2484  OD1 ASN A 274      16.242 185.220  34.967  1.00175.34           O
ATOM   2485  ND2 ASN A 274      15.437 186.493  33.312  1.00140.31           N
ATOM   2486 1HD2 ASN A 274      16.354 186.848  33.082  1.00223.89           H
ATOM   2487 2HD2 ASN A 274      14.627 186.823  32.809  1.00125.17           H
ATOM   2488  N   PHE A 275      13.256 187.004  37.583  1.00 28.50           N
ATOM   2489  H   PHE A 275      13.428 186.292  38.279  1.00 42.87           H
ATOM   2490  CA  PHE A 275      13.047 188.375  38.037  1.00 24.64           C
ATOM   2491  HA  PHE A 275      13.209 189.050  37.196  1.00 27.59           H
ATOM   2492  C   PHE A 275      14.032 188.736  39.145  1.00 27.54           C
ATOM   2493  O   PHE A 275      14.272 187.945  40.058  1.00 36.61           O
ATOM   2494  CB  PHE A 275      11.608 188.548  38.531  1.00 29.98           C
ATOM   2495 1HB  PHE A 275      10.937 188.082  37.809  1.00 29.52           H
ATOM   2496 2HB  PHE A 275      11.497 188.028  39.483  1.00 40.07           H
ATOM   2497  CG  PHE A 275      11.194 189.984  38.703  1.00 51.08           C
ATOM   2498  CD1 PHE A 275      11.446 190.662  39.891  1.00 98.64           C
ATOM   2499  HD1 PHE A 275      11.953 190.159  40.701  1.00121.86           H
ATOM   2500  CD2 PHE A 275      10.540 190.653  37.673  1.00 59.86           C
ATOM   2501  HD2 PHE A 275      10.352 190.147  36.738  1.00 61.92           H
ATOM   2502  CE1 PHE A 275      11.062 191.993  40.046  1.00150.96           C
ATOM   2503  HE1 PHE A 275      11.293 192.521  40.959  1.00222.90           H
ATOM   2504  CE2 PHE A 275      10.111 191.968  37.837  1.00 98.58           C
ATOM   2505  HE2 PHE A 275       9.577 192.465  37.040  1.00120.97           H
ATOM   2506  CZ  PHE A 275      10.375 192.640  39.026  1.00142.44           C
ATOM   2507  HZ  PHE A 275      10.053 193.664  39.153  1.00196.46           H
ATOM   2508  N   GLY A 276      14.609 189.930  39.055  1.00 35.13           N
ATOM   2509  H   GLY A 276      14.371 190.549  38.294  1.00 39.68           H
ATOM   2510  CA  GLY A 276      15.605 190.370  40.016  1.00 51.80           C
ATOM   2511 1HA  GLY A 276      15.606 191.458  40.063  1.00 69.54           H
ATOM   2512 2HA  GLY A 276      15.366 189.973  41.003  1.00 61.54           H
ATOM   2513  C   GLY A 276      16.989 189.903  39.612  1.00 50.89           C
ATOM   2514  O   GLY A 276      17.738 190.646  38.978  1.00 77.45           O
ATOM   2515  N   TRP A 277      17.327 188.667  39.962  1.00 45.14           N
ATOM   2516  H   TRP A 277      16.681 188.101  40.495  1.00 56.09           H
ATOM   2517  CA  TRP A 277      18.601 188.075  39.567  1.00 47.83           C
ATOM   2518  HA  TRP A 277      18.869 188.462  38.584  1.00 52.56           H
ATOM   2519  C   TRP A 277      18.493 186.555  39.481  1.00 46.32           C
ATOM   2520  O   TRP A 277      17.995 185.901  40.398  1.00 47.08           O
ATOM   2521  CB  TRP A 277      19.702 188.463  40.556  1.00 54.43           C
ATOM   2522 1HB  TRP A 277      19.642 189.534  40.749  1.00 59.18           H
ATOM   2523 2HB  TRP A 277      19.545 187.930  41.493  1.00 54.61           H
ATOM   2524  CG  TRP A 277      21.071 188.149  40.034  1.00 64.26           C
ATOM   2525  CD1 TRP A 277      21.865 187.100  40.383  1.00 66.59           C
ATOM   2526  HD1 TRP A 277      21.592 186.344  41.105  1.00 61.56           H
ATOM   2527  CD2 TRP A 277      21.806 188.865  39.029  1.00 79.75           C
ATOM   2528  NE1 TRP A 277      23.048 187.122  39.693  1.00 81.11           N
ATOM   2529  HE1 TRP A 277      23.780 186.433  39.793  1.00 86.58           H
ATOM   2530  CE2 TRP A 277      23.047 188.209  38.861  1.00 91.05           C
ATOM   2531  CE3 TRP A 277      21.529 189.988  38.238  1.00 90.84           C
ATOM   2532  HE3 TRP A 277      20.586 190.507  38.335  1.00 86.26           H
ATOM   2533  CZ2 TRP A 277      24.015 188.663  37.960  1.00114.23           C
ATOM   2534  HZ2 TRP A 277      24.961 188.154  37.857  1.00127.61           H
ATOM   2535  CZ3 TRP A 277      22.490 190.435  37.331  1.00113.35           C
ATOM   2536  HZ3 TRP A 277      22.286 191.304  36.722  1.00125.76           H
ATOM   2537  CH2 TRP A 277      23.729 189.776  37.209  1.00126.32           C
ATOM   2538  HH2 TRP A 277      24.463 190.152  36.512  1.00149.80           H
ATOM   2539  N   SER A 278      18.952 185.993  38.368  1.00 49.75           N
ATOM   2540  H   SER A 278      19.334 186.572  37.635  1.00 54.77           H
ATOM   2541  CA  SER A 278      18.935 184.547  38.172  1.00 51.64           C
ATOM   2542  HA  SER A 278      17.998 184.148  38.561  1.00 52.00           H
ATOM   2543  C   SER A 278      20.100 183.889  38.904  1.00 51.46           C
ATOM   2544  O   SER A 278      21.188 184.457  38.994  1.00 54.82           O
ATOM   2545  CB  SER A 278      19.033 184.224  36.679  1.00 60.64           C
ATOM   2546 1HB  SER A 278      18.191 184.680  36.160  1.00 64.94           H
ATOM   2547 2HB  SER A 278      19.960 184.639  36.282  1.00 69.95           H
ATOM   2548  OG  SER A 278      19.015 182.825  36.458  1.00 67.53           O
ATOM   2549  HG  SER A 278      18.828 182.671  35.525  1.00 81.84           H
ATOM   2550  N   VAL A 279      19.896 182.670  39.392  1.00 51.87           N
ATOM   2551  H   VAL A 279      18.988 182.236  39.309  1.00 53.68           H
ATOM   2552  CA  VAL A 279      20.980 181.913  40.018  1.00 54.47           C
ATOM   2553  HA  VAL A 279      21.482 182.563  40.734  1.00 53.36           H
ATOM   2554  C   VAL A 279      22.017 181.496  38.977  1.00 60.89           C
ATOM   2555  O   VAL A 279      23.122 181.082  39.321  1.00 65.40           O
ATOM   2556  CB  VAL A 279      20.488 180.661  40.781  1.00 57.73           C
ATOM   2557  HB  VAL A 279      21.357 180.162  41.208  1.00 72.46           H
ATOM   2558  CG1 VAL A 279      19.558 181.061  41.923  1.00 63.03           C
ATOM   2559 1HG1 VAL A 279      19.299 180.178  42.507  1.00 96.00           H
ATOM   2560 2HG1 VAL A 279      18.647 181.509  41.526  1.00 95.66           H
ATOM   2561 3HG1 VAL A 279      20.061 181.778  42.571  1.00 93.13           H
ATOM   2562  CG2 VAL A 279      19.780 179.676  39.855  1.00 70.07           C
ATOM   2563 1HG2 VAL A 279      20.460 179.362  39.063  1.00102.45           H
ATOM   2564 2HG2 VAL A 279      18.898 180.140  39.413  1.00108.91           H
ATOM   2565 3HG2 VAL A 279      19.475 178.797  40.423  1.00101.02           H
ATOM   2566  N   HIS A 280      21.669 181.629  37.701  1.00 65.54           N
ATOM   2567  H   HIS A 280      20.739 181.955  37.477  1.00 64.71           H
ATOM   2568  CA  HIS A 280      22.581 181.342  36.598  1.00 77.18           C
ATOM   2569  HA  HIS A 280      23.317 180.608  36.926  1.00 81.09           H
ATOM   2570  C   HIS A 280      23.326 182.589  36.126  1.00 89.77           C
ATOM   2571  O   HIS A 280      24.277 182.489  35.350  1.00103.92           O
ATOM   2572  CB  HIS A 280      21.791 180.757  35.425  1.00 84.99           C
ATOM   2573 1HB  HIS A 280      21.102 181.517  35.056  1.00 98.96           H
ATOM   2574 2HB  HIS A 280      22.485 180.509  34.622  1.00107.72           H
ATOM   2575  CG  HIS A 280      21.001 179.536  35.780  1.00106.65           C
ATOM   2576  ND1 HIS A 280      19.703 179.310  35.379  1.00188.59           N
ATOM   2577  HD1 HIS A 280      19.157 179.897  34.766  1.00274.84           H
ATOM   2578  CD2 HIS A 280      21.325 178.461  36.543  1.00148.40           C
ATOM   2579  HD2 HIS A 280      22.287 178.303  37.007  1.00207.08           H
ATOM   2580  CE1 HIS A 280      19.297 178.160  35.935  1.00234.20           C
ATOM   2581  HE1 HIS A 280      18.313 177.733  35.803  1.00347.74           H
ATOM   2582  NE2 HIS A 280      20.251 177.613  36.661  1.00211.00           N
HETATM 2583  N   NME A 281      22.884 183.755  36.587  1.00158.65           N
HETATM 2584  H   NME A 281      22.130 183.760  37.260  1.00232.64           H
HETATM 2585  CH3 NME A 281      23.435 185.036  36.184  1.00207.08           C
HETATM 2586 1HH3 NME A 281      24.512 184.946  36.041  1.00253.83           H
HETATM 2587 2HH3 NME A 281      23.234 185.780  36.955  1.00245.42           H
HETATM 2588 3HH3 NME A 281      22.974 185.354  35.248  1.00248.79           H
HETATM 2589  CH3 ACE A 289      22.148 177.090  33.168  1.00999.99           C
HETATM 2590 1HH3 ACE A 289      21.269 177.211  33.799  1.00999.99           H
HETATM 2591 2HH3 ACE A 289      23.036 176.988  33.792  1.00999.99           H
HETATM 2592 3HH3 ACE A 289      22.029 176.202  32.549  1.00999.99           H
HETATM 2593  C   ACE A 289      22.292 178.307  32.274  1.00969.66           C
HETATM 2594  O   ACE A 289      21.526 179.262  32.396  1.00958.10           O
ATOM   2595  N   ALA A 290      23.277 178.259  31.385  1.00796.70           N
ATOM   2596  H   ALA A 290      23.872 177.444  31.352  1.00899.63           H
ATOM   2597  CA  ALA A 290      23.521 179.324  30.416  1.00581.74           C
ATOM   2598  HA  ALA A 290      23.344 180.285  30.898  1.00632.60           H
ATOM   2599  C   ALA A 290      22.571 179.190  29.228  1.00401.44           C
ATOM   2600  O   ALA A 290      22.092 178.097  28.925  1.00434.78           O
ATOM   2601  CB  ALA A 290      24.965 179.270  29.935  1.00637.36           C
ATOM   2602 1HB  ALA A 290      25.147 178.322  29.429  1.00700.63           H
ATOM   2603 2HB  ALA A 290      25.149 180.090  29.240  1.00689.69           H
ATOM   2604 3HB  ALA A 290      25.640 179.362  30.787  1.00687.46           H
ATOM   2605  N   GLY A 291      22.306 180.299  28.546  1.00304.81           N
ATOM   2606  H   GLY A 291      22.711 181.180  28.826  1.00354.47           H
ATOM   2607  CA  GLY A 291      21.450 180.264  27.372  1.00224.08           C
ATOM   2608 1HA  GLY A 291      20.479 179.863  27.663  1.00280.91           H
ATOM   2609 2HA  GLY A 291      21.310 181.277  26.994  1.00244.21           H
ATOM   2610  C   GLY A 291      22.013 179.404  26.257  1.00145.52           C
ATOM   2611  O   GLY A 291      23.225 179.343  26.048  1.00164.87           O
ATOM   2612  N   THR A 292      21.126 178.723  25.540  1.00117.15           N
ATOM   2613  H   THR A 292      20.141 178.812  25.740  1.00158.29           H
ATOM   2614  CA  THR A 292      21.527 177.823  24.462  1.00 84.55           C
ATOM   2615  HA  THR A 292      22.430 177.294  24.766  1.00102.64           H
ATOM   2616  C   THR A 292      21.827 178.575  23.169  1.00 63.40           C
ATOM   2617  O   THR A 292      21.236 179.619  22.893  1.00 67.81           O
ATOM   2618  CB  THR A 292      20.426 176.790  24.147  1.00106.37           C
ATOM   2619  HB  THR A 292      20.721 176.206  23.275  1.00158.78           H
ATOM   2620  OG1 THR A 292      19.194 177.469  23.871  1.00146.28           O
ATOM   2621  HG1 THR A 292      19.306 177.984  23.068  1.00188.86           H
ATOM   2622  CG2 THR A 292      20.211 175.845  25.323  1.00171.17           C
ATOM   2623 1HG2 THR A 292      19.537 175.042  25.021  1.00228.78           H
ATOM   2624 2HG2 THR A 292      19.772 176.388  26.160  1.00230.23           H
ATOM   2625 3HG2 THR A 292      21.164 175.415  25.629  1.00228.12           H
ATOM   2626  N   LEU A 293      22.737 178.023  22.372  1.00 61.22           N
ATOM   2627  H   LEU A 293      23.171 177.153  22.641  1.00 77.16           H
ATOM   2628  CA  LEU A 293      23.155 178.633  21.112  1.00 54.98           C
ATOM   2629  HA  LEU A 293      23.586 179.612  21.322  1.00 59.41           H
ATOM   2630  C   LEU A 293      22.001 178.831  20.132  1.00 42.35           C
ATOM   2631  O   LEU A 293      21.970 179.812  19.392  1.00 45.08           O
ATOM   2632  CB  LEU A 293      24.215 177.746  20.451  1.00 70.64           C
ATOM   2633 1HB  LEU A 293      24.971 177.496  21.195  1.00103.81           H
ATOM   2634 2HB  LEU A 293      23.727 176.819  20.149  1.00 62.32           H
ATOM   2635  CG  LEU A 293      24.928 178.323  19.224  1.00161.25           C
ATOM   2636  HG  LEU A 293      24.197 178.807  18.576  1.00255.04           H
ATOM   2637  CD1 LEU A 293      25.985 179.339  19.636  1.00245.51           C
ATOM   2638 1HD1 LEU A 293      26.752 178.853  20.239  1.00296.49           H
ATOM   2639 2HD1 LEU A 293      25.523 180.137  20.215  1.00299.59           H
ATOM   2640 3HD1 LEU A 293      26.444 179.767  18.745  1.00319.40           H
ATOM   2641  CD2 LEU A 293      25.591 177.196  18.446  1.00207.89           C
ATOM   2642 1HD2 LEU A 293      26.032 177.596  17.533  1.00255.37           H
ATOM   2643 2HD2 LEU A 293      26.370 176.740  19.056  1.00259.32           H
ATOM   2644 3HD2 LEU A 293      24.847 176.445  18.181  1.00266.47           H
ATOM   2645  N   ASP A 294      21.056 177.897  20.136  1.00 36.73           N
ATOM   2646  H   ASP A 294      21.105 177.160  20.823  1.00 41.93           H
ATOM   2647  CA  ASP A 294      19.935 177.891  19.198  1.00 30.75           C
ATOM   2648  HA  ASP A 294      20.320 177.928  18.178  1.00 32.43           H
ATOM   2649  C   ASP A 294      18.982 179.072  19.373  1.00 26.51           C
ATOM   2650  O   ASP A 294      18.149 179.339  18.508  1.00 25.69           O
ATOM   2651  CB  ASP A 294      19.137 176.598  19.383  1.00 37.89           C
ATOM   2652 1HB  ASP A 294      18.858 176.507  20.433  1.00 62.99           H
ATOM   2653 2HB  ASP A 294      18.228 176.652  18.786  1.00 59.99           H
ATOM   2654  CG  ASP A 294      19.920 175.366  18.975  1.00 48.87           C
ATOM   2655  OD1 ASP A 294      20.350 174.615  19.877  1.00 94.61           O
ATOM   2656  OD2 ASP A 294      20.096 175.135  17.760  1.00 96.58           O
ATOM   2657  N   TYR A 295      19.103 179.766  20.499  1.00 27.81           N
ATOM   2658  H   TYR A 295      19.841 179.528  21.147  1.00 32.69           H
ATOM   2659  CA  TYR A 295      18.228 180.885  20.835  1.00 26.64           C
ATOM   2660  HA  TYR A 295      17.336 180.834  20.212  1.00 24.00           H
ATOM   2661  C   TYR A 295      18.864 182.255  20.613  1.00 29.58           C
ATOM   2662  O   TYR A 295      18.208 183.280  20.804  1.00 32.34           O
ATOM   2663  CB  TYR A 295      17.804 180.761  22.301  1.00 31.00           C
ATOM   2664 1HB  TYR A 295      18.548 180.174  22.840  1.00 43.84           H
ATOM   2665 2HB  TYR A 295      17.773 181.757  22.743  1.00 37.65           H
ATOM   2666  CG  TYR A 295      16.445 180.122  22.472  1.00 23.59           C
ATOM   2667  CD1 TYR A 295      16.293 178.734  22.500  1.00 32.09           C
ATOM   2668  HD1 TYR A 295      17.163 178.100  22.412  1.00 45.19           H
ATOM   2669  CD2 TYR A 295      15.305 180.917  22.586  1.00 22.46           C
ATOM   2670  HD2 TYR A 295      15.401 181.992  22.578  1.00 29.68           H
ATOM   2671  CE1 TYR A 295      15.030 178.156  22.623  1.00 36.41           C
ATOM   2672  HE1 TYR A 295      14.923 177.082  22.635  1.00 54.66           H
ATOM   2673  CE2 TYR A 295      14.043 180.344  22.704  1.00 24.86           C
ATOM   2674  HE2 TYR A 295      13.171 180.974  22.787  1.00 32.51           H
ATOM   2675  CZ  TYR A 295      13.911 178.967  22.713  1.00 30.43           C
ATOM   2676  OH  TYR A 295      12.650 178.426  22.791  1.00 43.29           O
ATOM   2677  HH  TYR A 295      12.651 177.467  22.752  1.00 32.69           H
ATOM   2678  N   LEU A 296      20.135 182.286  20.227  1.00 32.26           N
ATOM   2679  H   LEU A 296      20.616 181.421  20.016  1.00 33.09           H
ATOM   2680  CA  LEU A 296      20.861 183.546  20.100  1.00 36.03           C
ATOM   2681  HA  LEU A 296      20.519 184.206  20.897  1.00 43.14           H
ATOM   2682  C   LEU A 296      20.619 184.233  18.757  1.00 30.03           C
ATOM   2683  O   LEU A 296      20.591 183.572  17.719  1.00 26.59           O
ATOM   2684  CB  LEU A 296      22.367 183.322  20.259  1.00 43.58           C
ATOM   2685 1HB  LEU A 296      22.679 182.622  19.483  1.00 43.87           H
ATOM   2686 2HB  LEU A 296      22.862 184.271  20.057  1.00 53.73           H
ATOM   2687  CG  LEU A 296      22.895 182.802  21.599  1.00 61.15           C
ATOM   2688  HG  LEU A 296      22.455 181.826  21.799  1.00 78.90           H
ATOM   2689  CD1 LEU A 296      24.408 182.647  21.514  1.00 83.58           C
ATOM   2690 1HD1 LEU A 296      24.662 182.026  20.656  1.00121.25           H
ATOM   2691 2HD1 LEU A 296      24.778 182.173  22.423  1.00119.71           H
ATOM   2692 3HD1 LEU A 296      24.875 183.625  21.399  1.00123.02           H
ATOM   2693  CD2 LEU A 296      22.553 183.738  22.753  1.00 89.49           C
ATOM   2694 1HD2 LEU A 296      21.471 183.779  22.884  1.00128.45           H
ATOM   2695 2HD2 LEU A 296      22.932 184.738  22.542  1.00125.96           H
ATOM   2696 3HD2 LEU A 296      23.006 183.364  23.671  1.00133.67           H
ATOM   2697  N   PRO A 297      20.466 185.567  18.751  1.00 32.81           N
ATOM   2698  CA  PRO A 297      20.444 186.280  17.470  1.00 31.28           C
ATOM   2699  HA  PRO A 297      19.780 185.771  16.773  1.00 27.84           H
ATOM   2700  C   PRO A 297      21.823 186.447  16.834  1.00 33.08           C
ATOM   2701  O   PRO A 297      22.842 186.289  17.506  1.00 37.64           O
ATOM   2702  CB  PRO A 297      19.870 187.643  17.857  1.00 38.62           C
ATOM   2703 1HB  PRO A 297      20.233 188.418  17.184  1.00 54.83           H
ATOM   2704 2HB  PRO A 297      18.781 187.613  17.855  1.00 39.41           H
ATOM   2705  CG  PRO A 297      20.375 187.854  19.230  1.00 47.96           C
ATOM   2706 1HG  PRO A 297      21.410 188.195  19.197  1.00 69.91           H
ATOM   2707 2HG  PRO A 297      19.748 188.570  19.759  1.00 62.79           H
ATOM   2708  CD  PRO A 297      20.291 186.501  19.878  1.00 41.27           C
ATOM   2709 1HD  PRO A 297      21.089 186.377  20.610  1.00 46.59           H
ATOM   2710 2HD  PRO A 297      19.314 186.359  20.340  1.00 47.78           H
ATOM   2711  N   PRO A 298      21.878 186.789  15.536  1.00 32.55           N
ATOM   2712  CA  PRO A 298      23.187 186.899  14.880  1.00 36.45           C
ATOM   2713  HA  PRO A 298      23.664 185.920  14.855  1.00 36.80           H
ATOM   2714  C   PRO A 298      24.156 187.900  15.502  1.00 42.43           C
ATOM   2715  O   PRO A 298      25.368 187.707  15.443  1.00 48.16           O
ATOM   2716  CB  PRO A 298      22.831 187.335  13.456  1.00 38.40           C
ATOM   2717 1HB  PRO A 298      22.889 188.420  13.370  1.00 47.74           H
ATOM   2718 2HB  PRO A 298      23.496 186.860  12.734  1.00 45.62           H
ATOM   2719  CG  PRO A 298      21.434 186.873  13.256  1.00 36.31           C
ATOM   2720 1HG  PRO A 298      20.935 187.467  12.490  1.00 52.82           H
ATOM   2721 2HG  PRO A 298      21.424 185.817  12.989  1.00 43.35           H
ATOM   2722  CD  PRO A 298      20.784 187.073  14.591  1.00 31.66           C
ATOM   2723 1HD  PRO A 298      20.439 188.102  14.699  1.00 37.75           H
ATOM   2724 2HD  PRO A 298      19.962 186.369  14.719  1.00 30.94           H
ATOM   2725  N   GLU A 299      23.647 188.976  16.092  1.00 44.33           N
ATOM   2726  H   GLU A 299      22.647 189.119  16.098  1.00 42.57           H
ATOM   2727  CA  GLU A 299      24.519 189.971  16.710  1.00 50.59           C
ATOM   2728  HA  GLU A 299      25.344 190.155  16.022  1.00 54.18           H
ATOM   2729  C   GLU A 299      25.150 189.488  18.015  1.00 54.12           C
ATOM   2730  O   GLU A 299      26.152 190.051  18.452  1.00 62.65           O
ATOM   2731  CB  GLU A 299      23.797 191.306  16.920  1.00 53.40           C
ATOM   2732 1HB  GLU A 299      24.541 192.038  17.237  1.00 60.91           H
ATOM   2733 2HB  GLU A 299      23.400 191.642  15.962  1.00 54.39           H
ATOM   2734  CG  GLU A 299      22.670 191.317  17.945  1.00 51.14           C
ATOM   2735 1HG  GLU A 299      22.934 190.674  18.785  1.00 52.25           H
ATOM   2736 2HG  GLU A 299      22.562 192.335  18.319  1.00 59.52           H
ATOM   2737  CD  GLU A 299      21.333 190.878  17.377  1.00 44.62           C
ATOM   2738  OE1 GLU A 299      21.247 190.463  16.202  1.00 42.87           O
ATOM   2739  OE2 GLU A 299      20.324 190.958  18.109  1.00 44.90           O
ATOM   2740  N   MET A 300      24.600 188.443  18.624  1.00 51.52           N
ATOM   2741  H   MET A 300      23.771 188.017  18.233  1.00 47.51           H
ATOM   2742  CA  MET A 300      25.210 187.830  19.802  1.00 58.12           C
ATOM   2743  HA  MET A 300      25.842 188.565  20.301  1.00 66.53           H
ATOM   2744  C   MET A 300      26.097 186.654  19.401  1.00 59.41           C
ATOM   2745  O   MET A 300      27.023 186.291  20.125  1.00 71.08           O
ATOM   2746  CB  MET A 300      24.146 187.353  20.793  1.00 58.93           C
ATOM   2747 1HB  MET A 300      23.444 186.701  20.272  1.00 72.01           H
ATOM   2748 2HB  MET A 300      24.641 186.773  21.572  1.00 77.64           H
ATOM   2749  CG  MET A 300      23.377 188.487  21.456  1.00 59.83           C
ATOM   2750 1HG  MET A 300      24.080 189.149  21.960  1.00 82.16           H
ATOM   2751 2HG  MET A 300      22.852 189.058  20.690  1.00 79.10           H
ATOM   2752  SD  MET A 300      22.176 187.877  22.658  1.00 67.05           S
ATOM   2753  CE  MET A 300      23.206 187.582  24.100  1.00 92.69           C
ATOM   2754 1HE  MET A 300      22.583 187.240  24.927  1.00135.18           H
ATOM   2755 2HE  MET A 300      23.709 188.506  24.386  1.00132.96           H
ATOM   2756 3HE  MET A 300      23.951 186.820  23.870  1.00134.37           H
ATOM   2757  N   ILE A 301      25.816 186.080  18.236  1.00 52.85           N
ATOM   2758  H   ILE A 301      24.981 186.360  17.740  1.00 48.92           H
ATOM   2759  CA  ILE A 301      26.699 185.106  17.599  1.00 57.60           C
ATOM   2760  HA  ILE A 301      26.967 184.330  18.315  1.00 66.69           H
ATOM   2761  C   ILE A 301      27.985 185.808  17.168  1.00 62.99           C
ATOM   2762  O   ILE A 301      29.078 185.256  17.288  1.00 74.56           O
ATOM   2763  CB  ILE A 301      26.006 184.466  16.371  1.00 52.95           C
ATOM   2764  HB  ILE A 301      25.641 185.274  15.738  1.00 62.16           H
ATOM   2765  CG1 ILE A 301      24.801 183.614  16.790  1.00 76.13           C
ATOM   2766 1HG1 ILE A 301      24.116 184.235  17.366  1.00131.57           H
ATOM   2767 2HG1 ILE A 301      24.282 183.303  15.884  1.00140.55           H
ATOM   2768  CG2 ILE A 301      26.980 183.643  15.535  1.00112.60           C
ATOM   2769 1HG2 ILE A 301      26.442 183.137  14.734  1.00165.54           H
ATOM   2770 2HG2 ILE A 301      27.472 182.904  16.166  1.00165.74           H
ATOM   2771 3HG2 ILE A 301      27.731 184.299  15.095  1.00164.43           H
ATOM   2772  CD1 ILE A 301      25.104 182.365  17.603  1.00 88.32           C
ATOM   2773 1HD1 ILE A 301      25.669 181.656  16.998  1.00134.61           H
ATOM   2774 2HD1 ILE A 301      24.167 181.900  17.908  1.00126.89           H
ATOM   2775 3HD1 ILE A 301      25.677 182.626  18.493  1.00131.18           H
ATOM   2776  N   GLU A 302      27.848 187.035  16.678  1.00 59.91           N
ATOM   2777  H   GLU A 302      26.919 187.423  16.578  1.00 55.35           H
ATOM   2778  CA  GLU A 302      28.983 187.854  16.259  1.00 67.76           C
ATOM   2779  HA  GLU A 302      29.709 187.217  15.753  1.00 74.73           H
ATOM   2780  C   GLU A 302      29.680 188.511  17.450  1.00 75.46           C
ATOM   2781  O   GLU A 302      30.836 188.923  17.357  1.00 89.00           O
ATOM   2782  CB  GLU A 302      28.484 188.915  15.273  1.00 69.30           C
ATOM   2783 1HB  GLU A 302      27.836 188.426  14.546  1.00 80.29           H
ATOM   2784 2HB  GLU A 302      27.882 189.640  15.821  1.00 98.42           H
ATOM   2785  CG  GLU A 302      29.568 189.663  14.509  1.00108.86           C
ATOM   2786 1HG  GLU A 302      29.120 190.535  14.032  1.00163.64           H
ATOM   2787 2HG  GLU A 302      30.328 190.010  15.208  1.00166.89           H
ATOM   2788  CD  GLU A 302      30.224 188.807  13.440  1.00150.78           C
ATOM   2789  OE1 GLU A 302      31.449 188.579  13.522  1.00219.37           O
ATOM   2790  OE2 GLU A 302      29.524 188.368  12.503  1.00217.36           O
ATOM   2791  N   GLY A 303      28.986 188.591  18.580  1.00 75.36           N
ATOM   2792  H   GLY A 303      28.049 188.215  18.612  1.00 72.16           H
ATOM   2793  CA  GLY A 303      29.560 189.161  19.787  1.00 88.91           C
ATOM   2794 1HA  GLY A 303      29.032 188.756  20.651  1.00 92.49           H
ATOM   2795 2HA  GLY A 303      30.603 188.851  19.855  1.00101.05           H
ATOM   2796  C   GLY A 303      29.515 190.675  19.874  1.00 94.69           C
ATOM   2797  O   GLY A 303      30.356 191.296  20.524  1.00114.54           O
ATOM   2798  N   ARG A 304      28.525 191.282  19.228  1.00 87.03           N
ATOM   2799  H   ARG A 304      27.840 190.717  18.742  1.00 79.46           H
ATOM   2800  CA  ARG A 304      28.369 192.735  19.216  1.00 97.44           C
ATOM   2801  HA  ARG A 304      29.355 193.194  19.137  1.00110.00           H
ATOM   2802  C   ARG A 304      27.697 193.233  20.490  1.00102.32           C
ATOM   2803  O   ARG A 304      26.993 192.489  21.172  1.00 97.32           O
ATOM   2804  CB  ARG A 304      27.504 193.163  18.027  1.00 99.26           C
ATOM   2805 1HB  ARG A 304      26.518 192.713  18.142  1.00130.65           H
ATOM   2806 2HB  ARG A 304      27.386 194.247  18.058  1.00133.32           H
ATOM   2807  CG  ARG A 304      28.053 192.778  16.661  1.00112.64           C
ATOM   2808 1HG  ARG A 304      29.064 193.169  16.548  1.00153.05           H
ATOM   2809 2HG  ARG A 304      28.080 191.692  16.578  1.00153.90           H
ATOM   2810  CD  ARG A 304      27.169 193.343  15.559  1.00134.20           C
ATOM   2811 1HD  ARG A 304      26.136 193.048  15.747  1.00168.08           H
ATOM   2812 2HD  ARG A 304      27.234 194.432  15.579  1.00178.67           H
ATOM   2813  NE  ARG A 304      27.569 192.856  14.241  1.00183.61           N
ATOM   2814  HE  ARG A 304      28.331 192.194  14.207  1.00227.31           H
ATOM   2815  CZ  ARG A 304      27.007 193.203  13.090  1.00268.86           C
ATOM   2816  NH1 ARG A 304      26.010 194.063  13.021  1.00319.17           N
ATOM   2817 1HH1 ARG A 304      25.664 194.489  13.866  1.00293.07           H
ATOM   2818 2HH1 ARG A 304      25.614 194.289  12.122  1.00449.38           H
ATOM   2819  NH2 ARG A 304      27.446 192.663  11.974  1.00407.38           N
ATOM   2820 1HH2 ARG A 304      28.188 191.981  12.018  1.00451.68           H
ATOM   2821 2HH2 ARG A 304      27.036 192.930  11.093  1.00533.38           H
ATOM   2822  N   MET A 305      27.874 194.518  20.778  1.00117.06           N
ATOM   2823  H   MET A 305      28.550 195.060  20.262  1.00126.55           H
ATOM   2824  CA  MET A 305      27.032 195.201  21.755  1.00119.97           C
ATOM   2825  HA  MET A 305      27.065 194.663  22.703  1.00120.42           H
ATOM   2826  C   MET A 305      25.605 195.176  21.213  1.00104.20           C
ATOM   2827  O   MET A 305      25.392 195.312  20.008  1.00109.85           O
ATOM   2828  CB  MET A 305      27.516 196.639  21.964  1.00149.48           C
ATOM   2829 1HB  MET A 305      28.580 196.610  22.196  1.00189.10           H
ATOM   2830 2HB  MET A 305      27.384 197.192  21.034  1.00178.04           H
ATOM   2831  CG  MET A 305      26.801 197.386  23.082  1.00195.63           C
ATOM   2832 1HG  MET A 305      25.735 197.429  22.855  1.00251.65           H
ATOM   2833 2HG  MET A 305      26.938 196.849  24.020  1.00243.43           H
ATOM   2834  SD  MET A 305      27.418 199.071  23.273  1.00300.23           S
ATOM   2835  CE  MET A 305      28.977 198.830  24.135  1.00384.96           C
ATOM   2836 1HE  MET A 305      28.796 198.316  25.079  1.00447.60           H
ATOM   2837 2HE  MET A 305      29.434 199.800  24.334  1.00442.47           H
ATOM   2838 3HE  MET A 305      29.650 198.234  23.519  1.00454.00           H
ATOM   2839  N   HIS A 306      24.629 194.965  22.089  1.00 94.62           N
ATOM   2840  H   HIS A 306      24.819 194.971  23.081  1.00101.09           H
ATOM   2841  CA  HIS A 306      23.263 194.673  21.668  1.00 84.29           C
ATOM   2842  HA  HIS A 306      23.072 195.167  20.715  1.00 89.77           H
ATOM   2843  C   HIS A 306      22.240 195.203  22.671  1.00 80.47           C
ATOM   2844  O   HIS A 306      22.573 195.516  23.813  1.00 86.87           O
ATOM   2845  CB  HIS A 306      23.106 193.161  21.476  1.00 80.18           C
ATOM   2846 1HB  HIS A 306      22.062 192.939  21.256  1.00 79.25           H
ATOM   2847 2HB  HIS A 306      23.707 192.860  20.618  1.00 85.92           H
ATOM   2848  CG  HIS A 306      23.547 192.350  22.655  1.00 81.24           C
ATOM   2849  ND1 HIS A 306      24.833 191.894  22.840  1.00108.60           N
ATOM   2850  HD1 HIS A 306      25.616 192.047  22.218  1.00158.53           H
ATOM   2851  CD2 HIS A 306      22.855 191.892  23.730  1.00 98.79           C
ATOM   2852  HD2 HIS A 306      21.804 192.069  23.906  1.00148.49           H
ATOM   2853  CE1 HIS A 306      24.869 191.218  23.995  1.00106.80           C
ATOM   2854  HE1 HIS A 306      25.756 190.757  24.404  1.00143.61           H
ATOM   2855  NE2 HIS A 306      23.680 191.177  24.564  1.00 96.49           N
ATOM   2856  N   ASP A 307      20.997 195.317  22.216  1.00 77.10           N
ATOM   2857  H   ASP A 307      20.772 194.975  21.293  1.00 81.97           H
ATOM   2858  CA  ASP A 307      19.916 195.911  22.998  1.00 72.25           C
ATOM   2859  HA  ASP A 307      20.332 196.469  23.837  1.00 79.55           H
ATOM   2860  C   ASP A 307      18.967 194.839  23.533  1.00 63.66           C
ATOM   2861  O   ASP A 307      19.111 193.658  23.223  1.00 65.69           O
ATOM   2862  CB  ASP A 307      19.130 196.870  22.099  1.00 82.33           C
ATOM   2863 1HB  ASP A 307      18.755 196.316  21.239  1.00125.87           H
ATOM   2864 2HB  ASP A 307      18.280 197.271  22.652  1.00109.47           H
ATOM   2865  CG  ASP A 307      19.975 198.028  21.604  1.00 97.70           C
ATOM   2866  OD1 ASP A 307      20.596 198.724  22.435  1.00144.66           O
ATOM   2867  OD2 ASP A 307      20.002 198.250  20.375  1.00154.95           O
ATOM   2868  N   GLU A 308      17.957 195.251  24.293  1.00 58.85           N
ATOM   2869  H   GLU A 308      17.891 196.227  24.546  1.00 61.05           H
ATOM   2870  CA  GLU A 308      16.911 194.341  24.759  1.00 54.01           C
ATOM   2871  HA  GLU A 308      17.391 193.516  25.285  1.00 58.83           H
ATOM   2872  C   GLU A 308      16.093 193.728  23.623  1.00 48.12           C
ATOM   2873  O   GLU A 308      15.256 192.854  23.848  1.00 46.10           O
ATOM   2874  CB  GLU A 308      15.984 195.053  25.750  1.00 56.17           C
ATOM   2875 1HB  GLU A 308      15.405 194.295  26.278  1.00 59.62           H
ATOM   2876 2HB  GLU A 308      16.598 195.576  26.483  1.00 62.00           H
ATOM   2877  CG  GLU A 308      15.002 196.047  25.137  1.00 55.91           C
ATOM   2878 1HG  GLU A 308      14.371 195.525  24.417  1.00 56.26           H
ATOM   2879 2HG  GLU A 308      14.363 196.438  25.928  1.00 63.80           H
ATOM   2880  CD  GLU A 308      15.689 197.207  24.441  1.00 60.78           C
ATOM   2881  OE1 GLU A 308      16.573 197.844  25.052  1.00100.88           O
ATOM   2882  OE2 GLU A 308      15.357 197.487  23.270  1.00 91.84           O
ATOM   2883  N   LYS A 309      16.352 194.163  22.394  1.00 48.63           N
ATOM   2884  H   LYS A 309      17.063 194.872  22.275  1.00 54.49           H
ATOM   2885  CA  LYS A 309      15.687 193.630  21.206  1.00 44.67           C
ATOM   2886  HA  LYS A 309      14.616 193.576  21.403  1.00 44.34           H
ATOM   2887  C   LYS A 309      16.147 192.217  20.863  1.00 40.28           C
ATOM   2888  O   LYS A 309      15.569 191.572  19.989  1.00 38.21           O
ATOM   2889  CB  LYS A 309      15.914 194.560  20.010  1.00 51.31           C
ATOM   2890 1HB  LYS A 309      16.985 194.655  19.834  1.00 67.86           H
ATOM   2891 2HB  LYS A 309      15.458 194.112  19.126  1.00 47.81           H
ATOM   2892  CG  LYS A 309      15.315 195.944  20.212  1.00 68.87           C
ATOM   2893 1HG  LYS A 309      14.254 195.842  20.441  1.00 91.29           H
ATOM   2894 2HG  LYS A 309      15.813 196.423  21.054  1.00120.67           H
ATOM   2895  CD  LYS A 309      15.470 196.826  18.981  1.00108.71           C
ATOM   2896 1HD  LYS A 309      16.528 196.920  18.736  1.00177.89           H
ATOM   2897 2HD  LYS A 309      14.954 196.357  18.142  1.00140.69           H
ATOM   2898  CE  LYS A 309      14.880 198.210  19.213  1.00139.25           C
ATOM   2899 1HE  LYS A 309      14.899 198.761  18.270  1.00170.03           H
ATOM   2900 2HE  LYS A 309      13.836 198.098  19.514  1.00152.54           H
ATOM   2901  NZ  LYS A 309      15.647 198.955  20.268  1.00223.60           N
ATOM   2902 1HZ  LYS A 309      15.599 198.459  21.149  1.00275.40           H
ATOM   2903 2HZ  LYS A 309      16.618 199.050  19.999  1.00279.32           H
ATOM   2904 3HZ  LYS A 309      15.256 199.878  20.402  1.00277.92           H
ATOM   2905  N   VAL A 310      17.161 191.726  21.568  1.00 41.20           N
ATOM   2906  H   VAL A 310      17.632 192.323  22.235  1.00 45.38           H
ATOM   2907  CA  VAL A 310      17.586 190.332  21.450  1.00 38.97           C
ATOM   2908  HA  VAL A 310      17.701 190.092  20.393  1.00 39.90           H
ATOM   2909  C   VAL A 310      16.524 189.395  22.018  1.00 34.24           C
ATOM   2910  O   VAL A 310      16.489 188.210  21.687  1.00 33.91           O
ATOM   2911  CB  VAL A 310      18.933 190.043  22.154  1.00 43.09           C
ATOM   2912  HB  VAL A 310      19.175 188.991  22.001  1.00 42.29           H
ATOM   2913  CG1 VAL A 310      20.049 190.878  21.536  1.00 49.00           C
ATOM   2914 1HG1 VAL A 310      21.000 190.603  21.989  1.00 79.29           H
ATOM   2915 2HG1 VAL A 310      19.863 191.939  21.703  1.00 74.42           H
ATOM   2916 3HG1 VAL A 310      20.098 190.687  20.465  1.00 81.60           H
ATOM   2917  CG2 VAL A 310      18.854 190.296  23.658  1.00 46.79           C
ATOM   2918 1HG2 VAL A 310      18.551 191.325  23.851  1.00 74.20           H
ATOM   2919 2HG2 VAL A 310      19.831 190.120  24.107  1.00 74.94           H
ATOM   2920 3HG2 VAL A 310      18.132 189.615  24.108  1.00 78.25           H
ATOM   2921  N   ASP A 311      15.644 189.932  22.855  1.00 33.33           N
ATOM   2922  H   ASP A 311      15.723 190.911  23.099  1.00 36.78           H
ATOM   2923  CA  ASP A 311      14.547 189.161  23.431  1.00 29.57           C
ATOM   2924  HA  ASP A 311      14.930 188.210  23.802  1.00 30.44           H
ATOM   2925  C   ASP A 311      13.474 188.874  22.384  1.00 25.07           C
ATOM   2926  O   ASP A 311      12.759 187.877  22.472  1.00 22.13           O
ATOM   2927  CB  ASP A 311      13.918 189.931  24.596  1.00 32.38           C
ATOM   2928 1HB  ASP A 311      13.613 190.917  24.248  1.00 34.18           H
ATOM   2929 2HB  ASP A 311      13.031 189.395  24.933  1.00 32.69           H
ATOM   2930  CG  ASP A 311      14.867 190.090  25.769  1.00 37.81           C
ATOM   2931  OD1 ASP A 311      15.533 189.106  26.155  1.00 43.76           O
ATOM   2932  OD2 ASP A 311      14.946 191.200  26.335  1.00 41.45           O
ATOM   2933  N   LEU A 312      13.375 189.748  21.388  1.00 26.71           N
ATOM   2934  H   LEU A 312      14.012 190.531  21.359  1.00 32.15           H
ATOM   2935  CA  LEU A 312      12.394 189.605  20.317  1.00 24.07           C
ATOM   2936  HA  LEU A 312      11.417 189.401  20.757  1.00 22.43           H
ATOM   2937  C   LEU A 312      12.762 188.432  19.413  1.00 20.74           C
ATOM   2938  O   LEU A 312      11.891 187.705  18.938  1.00 18.91           O
ATOM   2939  CB  LEU A 312      12.319 190.895  19.494  1.00 29.55           C
ATOM   2940 1HB  LEU A 312      13.293 191.049  19.030  1.00 30.79           H
ATOM   2941 2HB  LEU A 312      11.592 190.746  18.695  1.00 28.83           H
ATOM   2942  CG  LEU A 312      11.951 192.184  20.236  1.00 43.31           C
ATOM   2943  HG  LEU A 312      12.632 192.310  21.078  1.00 87.35           H
ATOM   2944  CD1 LEU A 312      12.128 193.380  19.311  1.00 81.18           C
ATOM   2945 1HD1 LEU A 312      11.891 194.298  19.849  1.00124.29           H
ATOM   2946 2HD1 LEU A 312      13.159 193.425  18.961  1.00127.38           H
ATOM   2947 3HD1 LEU A 312      11.460 193.286  18.455  1.00125.15           H
ATOM   2948  CD2 LEU A 312      10.528 192.140  20.776  1.00 29.44           C
ATOM   2949 1HD2 LEU A 312      10.448 191.360  21.533  1.00 60.68           H
ATOM   2950 2HD2 LEU A 312       9.832 191.930  19.964  1.00 60.02           H
ATOM   2951 3HD2 LEU A 312      10.277 193.101  21.224  1.00 57.88           H
ATOM   2952  N   TRP A 313      14.059 188.242  19.196  1.00 22.22           N
ATOM   2953  H   TRP A 313      14.727 188.892  19.585  1.00 26.78           H
ATOM   2954  CA  TRP A 313      14.556 187.083  18.461  1.00 19.80           C
ATOM   2955  HA  TRP A 313      14.057 187.020  17.494  1.00 19.12           H
ATOM   2956  C   TRP A 313      14.259 185.806  19.240  1.00 16.75           C
ATOM   2957  O   TRP A 313      13.807 184.812  18.674  1.00 14.65           O
ATOM   2958  CB  TRP A 313      16.066 187.199  18.244  1.00 24.01           C
ATOM   2959 1HB  TRP A 313      16.272 188.108  17.679  1.00 28.15           H
ATOM   2960 2HB  TRP A 313      16.553 187.280  19.216  1.00 27.76           H
ATOM   2961  CG  TRP A 313      16.656 186.026  17.519  1.00 22.24           C
ATOM   2962  CD1 TRP A 313      17.074 184.848  18.065  1.00 22.49           C
ATOM   2963  HD1 TRP A 313      17.010 184.604  19.116  1.00 24.29           H
ATOM   2964  CD2 TRP A 313      16.956 185.922  16.119  1.00 21.66           C
ATOM   2965  NE1 TRP A 313      17.597 184.016  17.112  1.00 21.98           N
ATOM   2966  HE1 TRP A 313      17.978 183.100  17.304  1.00 23.27           H
ATOM   2967  CE2 TRP A 313      17.532 184.649  15.900  1.00 21.31           C
ATOM   2968  CE3 TRP A 313      16.831 186.796  15.030  1.00 23.29           C
ATOM   2969  HE3 TRP A 313      16.397 187.776  15.162  1.00 25.74           H
ATOM   2970  CZ2 TRP A 313      17.969 184.237  14.637  1.00 22.17           C
ATOM   2971  HZ2 TRP A 313      18.422 183.268  14.497  1.00 23.66           H
ATOM   2972  CZ3 TRP A 313      17.263 186.382  13.771  1.00 24.13           C
ATOM   2973  HZ3 TRP A 313      17.170 187.049  12.927  1.00 27.29           H
ATOM   2974  CH2 TRP A 313      17.818 185.102  13.583  1.00 23.42           C
ATOM   2975  HH2 TRP A 313      18.137 184.799  12.597  1.00 25.95           H
ATOM   2976  N   SER A 314      14.505 185.840  20.546  1.00 18.55           N
ATOM   2977  H   SER A 314      14.847 186.693  20.966  1.00 22.36           H
ATOM   2978  CA  SER A 314      14.278 184.678  21.399  1.00 17.60           C
ATOM   2979  HA  SER A 314      14.832 183.831  20.994  1.00 18.06           H
ATOM   2980  C   SER A 314      12.797 184.314  21.429  1.00 14.17           C
ATOM   2981  O   SER A 314      12.439 183.138  21.472  1.00 13.03           O
ATOM   2982  CB  SER A 314      14.768 184.960  22.821  1.00 23.01           C
ATOM   2983 1HB  SER A 314      14.208 185.801  23.230  1.00 26.49           H
ATOM   2984 2HB  SER A 314      14.591 184.080  23.439  1.00 29.24           H
ATOM   2985  OG  SER A 314      16.151 185.269  22.832  1.00 32.32           O
ATOM   2986  HG  SER A 314      16.311 185.980  22.208  1.00 59.33           H
ATOM   2987  N   LEU A 315      11.937 185.327  21.395  1.00 14.58           N
ATOM   2988  H   LEU A 315      12.290 186.275  21.410  1.00 17.58           H
ATOM   2989  CA  LEU A 315      10.494 185.125  21.322  1.00 12.87           C
ATOM   2990  HA  LEU A 315      10.193 184.469  22.139  1.00 13.03           H
ATOM   2991  C   LEU A 315      10.100 184.462  20.004  1.00 11.01           C
ATOM   2992  O   LEU A 315       9.177 183.650  19.964  1.00 10.69           O
ATOM   2993  CB  LEU A 315       9.781 186.473  21.468  1.00 15.60           C
ATOM   2994 1HB  LEU A 315      10.206 186.989  22.328  1.00 23.59           H
ATOM   2995 2HB  LEU A 315      10.007 187.067  20.582  1.00 25.59           H
ATOM   2996  CG  LEU A 315       8.259 186.445  21.639  1.00 19.85           C
ATOM   2997  HG  LEU A 315       7.820 185.871  20.824  1.00 41.84           H
ATOM   2998  CD1 LEU A 315       7.862 185.803  22.965  1.00 31.43           C
ATOM   2999 1HD1 LEU A 315       6.783 185.885  23.100  1.00 68.20           H
ATOM   3000 2HD1 LEU A 315       8.367 186.309  23.787  1.00 67.17           H
ATOM   3001 3HD1 LEU A 315       8.138 184.749  22.960  1.00 65.02           H
ATOM   3002  CD2 LEU A 315       7.719 187.867  21.575  1.00 37.65           C
ATOM   3003 1HD2 LEU A 315       7.970 188.311  20.611  1.00 73.32           H
ATOM   3004 2HD2 LEU A 315       8.156 188.465  22.375  1.00 75.31           H
ATOM   3005 3HD2 LEU A 315       6.635 187.851  21.688  1.00 73.61           H
ATOM   3006  N   GLY A 316      10.805 184.801  18.930  1.00 11.66           N
ATOM   3007  H   GLY A 316      11.537 185.494  19.013  1.00 14.36           H
ATOM   3008  CA  GLY A 316      10.576 184.178  17.637  1.00 11.15           C
ATOM   3009 1HA  GLY A 316       9.516 184.245  17.392  1.00 12.17           H
ATOM   3010 2HA  GLY A 316      11.147 184.708  16.876  1.00 13.52           H
ATOM   3011  C   GLY A 316      10.984 182.719  17.615  1.00  9.34           C
ATOM   3012  O   GLY A 316      10.265 181.873  17.084  1.00  9.95           O
ATOM   3013  N   VAL A 317      12.139 182.425  18.204  1.00  9.44           N
ATOM   3014  H   VAL A 317      12.696 183.172  18.599  1.00 11.64           H
ATOM   3015  CA  VAL A 317      12.624 181.052  18.326  1.00  8.90           C
ATOM   3016  HA  VAL A 317      12.662 180.597  17.337  1.00  8.89           H
ATOM   3017  C   VAL A 317      11.643 180.258  19.182  1.00  8.59           C
ATOM   3018  O   VAL A 317      11.307 179.121  18.853  1.00  9.30           O
ATOM   3019  CB  VAL A 317      14.029 180.973  18.970  1.00 11.13           C
ATOM   3020  HB  VAL A 317      14.006 181.493  19.928  1.00 16.17           H
ATOM   3021  CG1 VAL A 317      14.438 179.524  19.213  1.00 12.66           C
ATOM   3022 1HG1 VAL A 317      14.428 178.975  18.274  1.00 41.65           H
ATOM   3023 2HG1 VAL A 317      13.746 179.054  19.911  1.00 40.98           H
ATOM   3024 3HG1 VAL A 317      15.442 179.493  19.636  1.00 42.91           H
ATOM   3025  CG2 VAL A 317      15.066 181.644  18.075  1.00 14.83           C
ATOM   3026 1HG2 VAL A 317      15.053 181.189  17.085  1.00 46.36           H
ATOM   3027 2HG2 VAL A 317      16.058 181.527  18.511  1.00 44.53           H
ATOM   3028 3HG2 VAL A 317      14.845 182.707  17.987  1.00 42.32           H
ATOM   3029  N   LEU A 318      11.178 180.863  20.269  1.00  9.07           N
ATOM   3030  H   LEU A 318      11.498 181.796  20.493  1.00 10.44           H
ATOM   3031  CA  LEU A 318      10.226 180.224  21.171  1.00  8.94           C
ATOM   3032  HA  LEU A 318      10.629 179.256  21.467  1.00 10.28           H
ATOM   3033  C   LEU A 318       8.867 179.985  20.519  1.00  8.06           C
ATOM   3034  O   LEU A 318       8.237 178.956  20.752  1.00  9.37           O
ATOM   3035  CB  LEU A 318      10.042 181.096  22.416  1.00 10.27           C
ATOM   3036 1HB  LEU A 318      11.023 181.323  22.832  1.00 14.02           H
ATOM   3037 2HB  LEU A 318       9.584 182.035  22.106  1.00 11.62           H
ATOM   3038  CG  LEU A 318       9.176 180.492  23.525  1.00 12.56           C
ATOM   3039  HG  LEU A 318       8.202 180.237  23.109  1.00 30.85           H
ATOM   3040  CD1 LEU A 318       9.805 179.239  24.116  1.00 31.10           C
ATOM   3041 1HD1 LEU A 318       9.787 178.437  23.377  1.00 72.71           H
ATOM   3042 2HD1 LEU A 318       9.239 178.926  24.993  1.00 67.95           H
ATOM   3043 3HD1 LEU A 318      10.834 179.448  24.407  1.00 67.10           H
ATOM   3044  CD2 LEU A 318       8.977 181.512  24.632  1.00 31.01           C
ATOM   3045 1HD2 LEU A 318       8.223 181.142  25.327  1.00 67.15           H
ATOM   3046 2HD2 LEU A 318       8.641 182.457  24.205  1.00 72.85           H
ATOM   3047 3HD2 LEU A 318       9.913 181.663  25.167  1.00 67.02           H
ATOM   3048  N   CYS A 319       8.410 180.940  19.717  1.00  7.82           N
ATOM   3049  H   CYS A 319       8.956 181.780  19.584  1.00  8.77           H
ATOM   3050  CA  CYS A 319       7.143 180.809  19.005  1.00  8.19           C
ATOM   3051  HA  CYS A 319       6.346 180.614  19.722  1.00  9.13           H
ATOM   3052  C   CYS A 319       7.198 179.640  18.025  1.00  8.62           C
ATOM   3053  O   CYS A 319       6.243 178.872  17.909  1.00 11.10           O
ATOM   3054  CB  CYS A 319       6.837 182.108  18.256  1.00  9.55           C
ATOM   3055 1HB  CYS A 319       6.962 182.946  18.943  1.00 13.38           H
ATOM   3056 2HB  CYS A 319       7.561 182.224  17.449  1.00 10.62           H
ATOM   3057  SG  CYS A 319       5.163 182.164  17.567  1.00 13.58           S
ATOM   3058  HG  CYS A 319       5.135 180.910  17.101  1.00 30.19           H
ATOM   3059  N   TYR A 320       8.313 179.514  17.313  1.00  8.51           N
ATOM   3060  H   TYR A 320       9.050 180.200  17.411  1.00  9.52           H
ATOM   3061  CA  TYR A 320       8.533 178.379  16.424  1.00  9.16           C
ATOM   3062  HA  TYR A 320       7.689 178.293  15.739  1.00 10.42           H
ATOM   3063  C   TYR A 320       8.627 177.083  17.227  1.00  9.96           C
ATOM   3064  O   TYR A 320       8.008 176.085  16.866  1.00 12.15           O
ATOM   3065  CB  TYR A 320       9.810 178.595  15.608  1.00  9.72           C
ATOM   3066 1HB  TYR A 320       9.775 179.585  15.154  1.00 12.80           H
ATOM   3067 2HB  TYR A 320      10.662 178.566  16.287  1.00 11.72           H
ATOM   3068  CG  TYR A 320      10.034 177.565  14.520  1.00  9.47           C
ATOM   3069  CD1 TYR A 320      10.599 176.328  14.826  1.00 11.31           C
ATOM   3070  HD1 TYR A 320      10.834 176.093  15.854  1.00 14.16           H
ATOM   3071  CD2 TYR A 320       9.717 177.835  13.188  1.00 13.14           C
ATOM   3072  HD2 TYR A 320       9.251 178.774  12.927  1.00 17.68           H
ATOM   3073  CE1 TYR A 320      10.880 175.399  13.829  1.00 15.17           C
ATOM   3074  HE1 TYR A 320      11.327 174.449  14.084  1.00 21.15           H
ATOM   3075  CE2 TYR A 320      10.008 176.913  12.182  1.00 16.74           C
ATOM   3076  HE2 TYR A 320       9.781 177.143  11.151  1.00 23.87           H
ATOM   3077  CZ  TYR A 320      10.601 175.704  12.508  1.00 17.02           C
ATOM   3078  OH  TYR A 320      10.929 174.791  11.533  1.00 25.56           O
ATOM   3079  HH  TYR A 320      10.763 175.109  10.642  1.00 28.85           H
ATOM   3080  N   GLU A 321       9.404 177.083  18.306  1.00  9.97           N
ATOM   3081  H   GLU A 321       9.888 177.929  18.576  1.00 10.04           H
ATOM   3082  CA  GLU A 321       9.610 175.878  19.105  1.00 11.87           C
ATOM   3083  HA  GLU A 321       9.940 175.083  18.436  1.00 14.60           H
ATOM   3084  C   GLU A 321       8.340 175.386  19.796  1.00 12.10           C
ATOM   3085  O   GLU A 321       8.146 174.180  19.935  1.00 15.65           O
ATOM   3086  CB  GLU A 321      10.711 176.099  20.145  1.00 13.43           C
ATOM   3087 1HB  GLU A 321      11.584 176.517  19.643  1.00 21.19           H
ATOM   3088 2HB  GLU A 321      10.361 176.818  20.887  1.00 18.66           H
ATOM   3089  CG  GLU A 321      11.132 174.821  20.857  1.00 33.69           C
ATOM   3090 1HG  GLU A 321      10.288 174.437  21.429  1.00 71.02           H
ATOM   3091 2HG  GLU A 321      11.412 174.078  20.110  1.00 62.97           H
ATOM   3092  CD  GLU A 321      12.302 175.032  21.796  1.00 30.01           C
ATOM   3093  OE1 GLU A 321      13.323 174.325  21.661  1.00 57.78           O
ATOM   3094  OE2 GLU A 321      12.217 175.900  22.691  1.00 67.57           O
ATOM   3095  N   PHE A 322       7.464 176.290  20.221  1.00 10.49           N
ATOM   3096  H   PHE A 322       7.669 177.276  20.134  1.00 10.17           H
ATOM   3097  CA  PHE A 322       6.184 175.874  20.788  1.00 10.91           C
ATOM   3098  HA  PHE A 322       6.358 175.113  21.547  1.00 12.83           H
ATOM   3099  C   PHE A 322       5.294 175.241  19.723  1.00 11.92           C
ATOM   3100  O   PHE A 322       4.640 174.233  19.979  1.00 15.26           O
ATOM   3101  CB  PHE A 322       5.404 177.056  21.374  1.00 10.20           C
ATOM   3102 1HB  PHE A 322       5.439 177.881  20.662  1.00 10.42           H
ATOM   3103 2HB  PHE A 322       4.363 176.752  21.480  1.00 12.14           H
ATOM   3104  CG  PHE A 322       5.878 177.549  22.718  1.00 10.84           C
ATOM   3105  CD1 PHE A 322       6.459 176.709  23.666  1.00 14.70           C
ATOM   3106  HD1 PHE A 322       6.681 175.680  23.427  1.00 19.95           H
ATOM   3107  CD2 PHE A 322       5.633 178.873  23.067  1.00 12.77           C
ATOM   3108  HD2 PHE A 322       5.217 179.551  22.336  1.00 15.59           H
ATOM   3109  CE1 PHE A 322       6.741 177.169  24.950  1.00 17.36           C
ATOM   3110  HE1 PHE A 322       7.185 176.504  25.675  1.00 23.99           H
ATOM   3111  CE2 PHE A 322       5.892 179.338  24.354  1.00 15.55           C
ATOM   3112  HE2 PHE A 322       5.675 180.363  24.613  1.00 20.51           H
ATOM   3113  CZ  PHE A 322       6.440 178.481  25.301  1.00 16.72           C
ATOM   3114  HZ  PHE A 322       6.640 178.834  26.302  1.00 21.15           H
ATOM   3115  N   LEU A 323       5.232 175.861  18.549  1.00 11.88           N
ATOM   3116  H   LEU A 323       5.844 176.645  18.371  1.00 12.31           H
ATOM   3117  CA  LEU A 323       4.281 175.466  17.515  1.00 14.45           C
ATOM   3118  HA  LEU A 323       3.332 175.219  17.993  1.00 16.83           H
ATOM   3119  C   LEU A 323       4.737 174.246  16.720  1.00 17.00           C
ATOM   3120  O   LEU A 323       3.917 173.446  16.272  1.00 21.08           O
ATOM   3121  CB  LEU A 323       4.068 176.652  16.570  1.00 15.82           C
ATOM   3122 1HB  LEU A 323       3.884 177.536  17.179  1.00 37.90           H
ATOM   3123 2HB  LEU A 323       4.997 176.815  16.024  1.00 35.28           H
ATOM   3124  CG  LEU A 323       2.932 176.545  15.547  1.00 23.20           C
ATOM   3125  HG  LEU A 323       3.095 175.666  14.924  1.00 74.70           H
ATOM   3126  CD1 LEU A 323       1.561 176.440  16.203  1.00 52.75           C
ATOM   3127 1HD1 LEU A 323       1.489 175.503  16.754  1.00 99.43           H
ATOM   3128 2HD1 LEU A 323       0.788 176.456  15.434  1.00 96.15           H
ATOM   3129 3HD1 LEU A 323       1.412 177.275  16.887  1.00 99.20           H
ATOM   3130  CD2 LEU A 323       2.969 177.783  14.661  1.00 61.33           C
ATOM   3131 1HD2 LEU A 323       3.945 177.861  14.184  1.00107.96           H
ATOM   3132 2HD2 LEU A 323       2.787 178.674  15.263  1.00111.81           H
ATOM   3133 3HD2 LEU A 323       2.199 177.702  13.894  1.00108.02           H
ATOM   3134  N   VAL A 324       6.046 174.121  16.525  1.00 18.09           N
ATOM   3135  H   VAL A 324       6.666 174.821  16.912  1.00 17.72           H
ATOM   3136  CA  VAL A 324       6.633 173.026  15.755  1.00 21.49           C
ATOM   3137  HA  VAL A 324       5.864 172.597  15.115  1.00 25.62           H
ATOM   3138  C   VAL A 324       7.160 171.910  16.652  1.00 25.53           C
ATOM   3139  O   VAL A 324       7.016 170.732  16.324  1.00 33.81           O
ATOM   3140  CB  VAL A 324       7.780 173.531  14.851  1.00 19.65           C
ATOM   3141  HB  VAL A 324       8.543 173.997  15.474  1.00 18.77           H
ATOM   3142  CG1 VAL A 324       8.427 172.377  14.087  1.00 26.22           C
ATOM   3143 1HG1 VAL A 324       9.138 172.770  13.361  1.00 53.72           H
ATOM   3144 2HG1 VAL A 324       7.661 171.799  13.570  1.00 58.04           H
ATOM   3145 3HG1 VAL A 324       8.957 171.729  14.785  1.00 56.89           H
ATOM   3146  CG2 VAL A 324       7.247 174.569  13.864  1.00 20.72           C
ATOM   3147 1HG2 VAL A 324       8.033 174.851  13.165  1.00 50.44           H
ATOM   3148 2HG2 VAL A 324       6.922 175.458  14.404  1.00 50.82           H
ATOM   3149 3HG2 VAL A 324       6.404 174.154  13.309  1.00 47.38           H
ATOM   3150  N   GLY A 325       7.757 172.277  17.782  1.00 24.17           N
ATOM   3151  H   GLY A 325       7.796 173.255  18.037  1.00 21.71           H
ATOM   3152  CA  GLY A 325       8.316 171.308  18.710  1.00 29.29           C
ATOM   3153 1HA  GLY A 325       7.914 171.519  19.701  1.00 29.68           H
ATOM   3154 2HA  GLY A 325       7.984 170.308  18.430  1.00 34.70           H
ATOM   3155  C   GLY A 325       9.829 171.295  18.826  1.00 34.00           C
ATOM   3156  O   GLY A 325      10.368 170.622  19.704  1.00 50.40           O
ATOM   3157  N   LYS A 326      10.528 172.032  17.967  1.00 31.57           N
ATOM   3158  H   LYS A 326      10.037 172.568  17.266  1.00 32.18           H
ATOM   3159  CA  LYS A 326      11.988 172.121  18.016  1.00 38.00           C
ATOM   3160  HA  LYS A 326      12.304 171.929  19.042  1.00 49.22           H
ATOM   3161  C   LYS A 326      12.478 173.510  17.614  1.00 26.93           C
ATOM   3162  O   LYS A 326      11.734 174.253  16.976  1.00 21.92           O
ATOM   3163  CB  LYS A 326      12.632 171.072  17.103  1.00 55.25           C
ATOM   3164 1HB  LYS A 326      13.695 171.029  17.340  1.00101.42           H
ATOM   3165 2HB  LYS A 326      12.201 170.094  17.321  1.00108.69           H
ATOM   3166  CG  LYS A 326      12.499 171.354  15.611  1.00 56.53           C
ATOM   3167 1HG  LYS A 326      11.464 171.203  15.302  1.00101.61           H
ATOM   3168 2HG  LYS A 326      12.777 172.389  15.415  1.00 90.59           H
ATOM   3169  CD  LYS A 326      13.416 170.455  14.795  1.00 73.38           C
ATOM   3170 1HD  LYS A 326      14.432 170.539  15.182  1.00103.56           H
ATOM   3171 2HD  LYS A 326      13.083 169.421  14.884  1.00116.23           H
ATOM   3172  CE  LYS A 326      13.413 170.870  13.332  1.00115.62           C
ATOM   3173 1HE  LYS A 326      12.395 170.800  12.945  1.00184.38           H
ATOM   3174 2HE  LYS A 326      13.740 171.911  13.263  1.00167.38           H
ATOM   3175  NZ  LYS A 326      14.339 169.978  12.560  1.00141.83           N
ATOM   3176 1HZ  LYS A 326      15.284 170.077  12.906  1.00187.15           H
ATOM   3177 2HZ  LYS A 326      14.335 170.227  11.579  1.00182.61           H
ATOM   3178 3HZ  LYS A 326      14.062 169.010  12.655  1.00173.11           H
ATOM   3179  N   PRO A 327      13.722 173.879  17.960  1.00 29.42           N
ATOM   3180  CA  PRO A 327      14.221 175.152  17.426  1.00 24.75           C
ATOM   3181  HA  PRO A 327      13.576 175.961  17.768  1.00 23.19           H
ATOM   3182  C   PRO A 327      14.343 175.175  15.902  1.00 19.84           C
ATOM   3183  O   PRO A 327      14.571 174.136  15.281  1.00 23.19           O
ATOM   3184  CB  PRO A 327      15.615 175.278  18.047  1.00 34.84           C
ATOM   3185 1HB  PRO A 327      16.372 174.966  17.328  1.00 40.99           H
ATOM   3186 2HB  PRO A 327      15.799 176.303  18.369  1.00 41.68           H
ATOM   3187  CG  PRO A 327      15.614 174.357  19.216  1.00 46.27           C
ATOM   3188 1HG  PRO A 327      16.624 174.015  19.439  1.00 62.48           H
ATOM   3189 2HG  PRO A 327      15.176 174.855  20.081  1.00 58.38           H
ATOM   3190  CD  PRO A 327      14.747 173.212  18.783  1.00 42.65           C
ATOM   3191 1HD  PRO A 327      15.319 172.505  18.182  1.00 49.61           H
ATOM   3192 2HD  PRO A 327      14.303 172.721  19.649  1.00 52.89           H
ATOM   3193  N   PRO A 328      14.215 176.355  15.273  1.00 16.51           N
ATOM   3194  CA  PRO A 328      14.310 176.413  13.810  1.00 15.22           C
ATOM   3195  HA  PRO A 328      13.687 175.635  13.370  1.00 16.79           H
ATOM   3196  C   PRO A 328      15.714 176.298  13.221  1.00 16.20           C
ATOM   3197  O   PRO A 328      15.866 175.976  12.044  1.00 18.83           O
ATOM   3198  CB  PRO A 328      13.711 177.784  13.489  1.00 16.37           C
ATOM   3199 1HB  PRO A 328      14.169 178.205  12.595  1.00 19.90           H
ATOM   3200 2HB  PRO A 328      12.632 177.706  13.365  1.00 21.31           H
ATOM   3201  CG  PRO A 328      14.026 178.616  14.673  1.00 17.58           C
ATOM   3202 1HG  PRO A 328      15.035 179.014  14.585  1.00 27.39           H
ATOM   3203 2HG  PRO A 328      13.304 179.426  14.774  1.00 21.97           H
ATOM   3204  CD  PRO A 328      13.944 177.685  15.849  1.00 18.16           C
ATOM   3205 1HD  PRO A 328      14.709 177.941  16.581  1.00 26.75           H
ATOM   3206 2HD  PRO A 328      12.948 177.713  16.291  1.00 20.52           H
ATOM   3207  N   PHE A 329      16.738 176.571  14.023  1.00 18.58           N
ATOM   3208  H   PHE A 329      16.564 176.791  14.993  1.00 21.34           H
ATOM   3209  CA  PHE A 329      18.119 176.581  13.545  1.00 21.24           C
ATOM   3210  HA  PHE A 329      18.115 176.571  12.455  1.00 21.98           H
ATOM   3211  C   PHE A 329      18.908 175.363  14.016  1.00 25.21           C
ATOM   3212  O   PHE A 329      20.126 175.295  13.849  1.00 30.61           O
ATOM   3213  CB  PHE A 329      18.824 177.859  14.010  1.00 22.34           C
ATOM   3214 1HB  PHE A 329      18.911 177.836  15.097  1.00 24.32           H
ATOM   3215 2HB  PHE A 329      19.828 177.873  13.588  1.00 26.46           H
ATOM   3216  CG  PHE A 329      18.115 179.121  13.603  1.00 19.46           C
ATOM   3217  CD1 PHE A 329      18.009 179.472  12.261  1.00 20.91           C
ATOM   3218  HD1 PHE A 329      18.457 178.846  11.503  1.00 25.03           H
ATOM   3219  CD2 PHE A 329      17.539 179.949  14.561  1.00 18.55           C
ATOM   3220  HD2 PHE A 329      17.629 179.703  15.609  1.00 21.09           H
ATOM   3221  CE1 PHE A 329      17.319 180.617  11.876  1.00 20.95           C
ATOM   3222  HE1 PHE A 329      17.236 180.870  10.829  1.00 25.64           H
ATOM   3223  CE2 PHE A 329      16.833 181.088  14.185  1.00 17.98           C
ATOM   3224  HE2 PHE A 329      16.373 181.712  14.937  1.00 19.80           H
ATOM   3225  CZ  PHE A 329      16.726 181.426  12.839  1.00 19.10           C
ATOM   3226  HZ  PHE A 329      16.190 182.317  12.543  1.00 21.76           H
ATOM   3227  N   GLU A 330      18.201 174.398  14.595  1.00 27.73           N
ATOM   3228  H   GLU A 330      17.195 174.482  14.634  1.00 29.55           H
ATOM   3229  CA  GLU A 330      18.817 173.189  15.133  1.00 32.78           C
ATOM   3230  HA  GLU A 330      19.551 173.474  15.887  1.00 37.89           H
ATOM   3231  C   GLU A 330      19.533 172.417  14.027  1.00 31.70           C
ATOM   3232  O   GLU A 330      19.009 172.268  12.923  1.00 34.31           O
ATOM   3233  CB  GLU A 330      17.742 172.313  15.782  1.00 42.66           C
ATOM   3234 1HB  GLU A 330      17.126 172.945  16.422  1.00 63.79           H
ATOM   3235 2HB  GLU A 330      17.106 171.900  14.999  1.00 80.97           H
ATOM   3236  CG  GLU A 330      18.282 171.173  16.631  1.00 52.70           C
ATOM   3237 1HG  GLU A 330      18.920 170.535  16.019  1.00 95.66           H
ATOM   3238 2HG  GLU A 330      18.882 171.595  17.438  1.00106.99           H
ATOM   3239  CD  GLU A 330      17.165 170.338  17.227  1.00 65.01           C
ATOM   3240  OE1 GLU A 330      16.979 170.376  18.462  1.00112.78           O
ATOM   3241  OE2 GLU A 330      16.455 169.647  16.466  1.00119.00           O
ATOM   3242  N   ALA A 331      20.737 171.936  14.319  1.00 33.96           N
ATOM   3243  H   ALA A 331      21.113 172.037  15.251  1.00 39.35           H
ATOM   3244  CA  ALA A 331      21.564 171.256  13.328  1.00 35.41           C
ATOM   3245  HA  ALA A 331      20.917 170.789  12.586  1.00 38.94           H
ATOM   3246  C   ALA A 331      22.408 170.170  13.991  1.00 42.54           C
ATOM   3247  O   ALA A 331      22.559 170.147  15.212  1.00 50.22           O
ATOM   3248  CB  ALA A 331      22.462 172.267  12.627  1.00 38.42           C
ATOM   3249 1HB  ALA A 331      22.984 171.779  11.804  1.00 66.67           H
ATOM   3250 2HB  ALA A 331      23.192 172.660  13.335  1.00 69.51           H
ATOM   3251 3HB  ALA A 331      21.859 173.086  12.236  1.00 69.00           H
ATOM   3252  N   ASN A 332      22.954 169.266  13.184  1.00 47.74           N
ATOM   3253  H   ASN A 332      22.809 169.335  12.187  1.00 49.49           H
ATOM   3254  CA  ASN A 332      23.746 168.147  13.688  1.00 57.75           C
ATOM   3255  HA  ASN A 332      23.133 167.578  14.388  1.00 65.63           H
ATOM   3256  C   ASN A 332      25.005 168.582  14.434  1.00 58.64           C
ATOM   3257  O   ASN A 332      25.489 167.863  15.307  1.00 73.45           O
ATOM   3258  CB  ASN A 332      24.143 167.237  12.523  1.00 68.03           C
ATOM   3259 1HB  ASN A 332      24.650 167.828  11.761  1.00 77.44           H
ATOM   3260 2HB  ASN A 332      24.834 166.478  12.890  1.00 74.06           H
ATOM   3261  CG  ASN A 332      22.954 166.548  11.891  1.00 93.94           C
ATOM   3262  OD1 ASN A 332      22.183 167.160  11.156  1.00124.92           O
ATOM   3263  ND2 ASN A 332      22.804 165.262  12.163  1.00140.70           N
ATOM   3264 1HD2 ASN A 332      22.029 164.759  11.755  1.00184.17           H
ATOM   3265 2HD2 ASN A 332      23.454 164.794  12.777  1.00170.64           H
ATOM   3266  N   THR A 333      25.544 169.747  14.088  1.00 51.07           N
ATOM   3267  H   THR A 333      25.118 170.297  13.356  1.00 47.36           H
ATOM   3268  CA  THR A 333      26.704 170.300  14.781  1.00 54.20           C
ATOM   3269  HA  THR A 333      26.807 169.790  15.739  1.00 62.10           H
ATOM   3270  C   THR A 333      26.465 171.780  15.065  1.00 49.83           C
ATOM   3271  O   THR A 333      25.743 172.456  14.333  1.00 45.62           O
ATOM   3272  CB  THR A 333      28.014 170.096  13.991  1.00 59.97           C
ATOM   3273  HB  THR A 333      28.117 169.037  13.749  1.00104.65           H
ATOM   3274  OG1 THR A 333      29.125 170.499  14.802  1.00 85.24           O
ATOM   3275  HG1 THR A 333      29.934 170.293  14.331  1.00136.42           H
ATOM   3276  CG2 THR A 333      28.041 170.901  12.697  1.00 82.72           C
ATOM   3277 1HG2 THR A 333      28.948 170.660  12.141  1.00125.53           H
ATOM   3278 2HG2 THR A 333      28.038 171.966  12.927  1.00124.53           H
ATOM   3279 3HG2 THR A 333      27.172 170.655  12.087  1.00127.77           H
ATOM   3280  N   TYR A 334      27.059 172.278  16.145  1.00 55.45           N
ATOM   3281  H   TYR A 334      27.681 171.698  16.690  1.00 64.29           H
ATOM   3282  CA  TYR A 334      26.819 173.647  16.593  1.00 54.74           C
ATOM   3283  HA  TYR A 334      25.741 173.801  16.642  1.00 53.66           H
ATOM   3284  C   TYR A 334      27.390 174.683  15.628  1.00 49.12           C
ATOM   3285  O   TYR A 334      26.954 175.834  15.606  1.00 44.47           O
ATOM   3286  CB  TYR A 334      27.398 173.845  17.997  1.00 70.60           C
ATOM   3287 1HB  TYR A 334      26.895 174.693  18.459  1.00 75.85           H
ATOM   3288 2HB  TYR A 334      27.176 172.960  18.594  1.00114.49           H
ATOM   3289  CG  TYR A 334      28.890 174.100  18.035  1.00 94.54           C
ATOM   3290  CD1 TYR A 334      29.797 173.046  18.148  1.00179.60           C
ATOM   3291  HD1 TYR A 334      29.435 172.030  18.216  1.00228.29           H
ATOM   3292  CD2 TYR A 334      29.392 175.402  17.973  1.00108.75           C
ATOM   3293  HD2 TYR A 334      28.709 176.235  17.886  1.00111.06           H
ATOM   3294  CE1 TYR A 334      31.170 173.284  18.186  1.00271.83           C
ATOM   3295  HE1 TYR A 334      31.862 172.459  18.273  1.00398.42           H
ATOM   3296  CE2 TYR A 334      30.764 175.644  18.012  1.00188.86           C
ATOM   3297  HE2 TYR A 334      31.136 176.657  17.964  1.00244.43           H
ATOM   3298  CZ  TYR A 334      31.646 174.583  18.122  1.00267.69           C
ATOM   3299  OH  TYR A 334      33.000 174.820  18.156  1.00412.15           O
ATOM   3300  HH  TYR A 334      33.216 175.754  18.118  1.00471.00           H
ATOM   3301  N   GLN A 335      28.361 174.268  14.822  1.00 54.40           N
ATOM   3302  H   GLN A 335      28.685 173.314  14.891  1.00 61.97           H
ATOM   3303  CA  GLN A 335      28.971 175.140  13.824  1.00 55.41           C
ATOM   3304  HA  GLN A 335      29.221 176.094  14.288  1.00 58.50           H
ATOM   3305  C   GLN A 335      28.006 175.413  12.674  1.00 47.16           C
ATOM   3306  O   GLN A 335      28.014 176.494  12.087  1.00 51.80           O
ATOM   3307  CB  GLN A 335      30.258 174.503  13.293  1.00 69.00           C
ATOM   3308 1HB  GLN A 335      30.025 173.518  12.887  1.00 83.75           H
ATOM   3309 2HB  GLN A 335      30.647 175.125  12.486  1.00 85.83           H
ATOM   3310  CG  GLN A 335      31.338 174.357  14.355  1.00113.24           C
ATOM   3311 1HG  GLN A 335      31.544 175.336  14.787  1.00148.75           H
ATOM   3312 2HG  GLN A 335      30.979 173.695  15.144  1.00168.39           H
ATOM   3313  CD  GLN A 335      32.623 173.784  13.795  1.00194.66           C
ATOM   3314  OE1 GLN A 335      32.651 172.660  13.300  1.00274.51           O
ATOM   3315  NE2 GLN A 335      33.700 174.550  13.874  1.00291.28           N
ATOM   3316 1HE2 GLN A 335      34.577 174.201  13.515  1.00414.51           H
ATOM   3317 2HE2 GLN A 335      33.641 175.472  14.280  1.00306.79           H
ATOM   3318  N   GLU A 336      27.160 174.439  12.356  1.00 42.51           N
ATOM   3319  H   GLU A 336      27.193 173.560  12.852  1.00 45.89           H
ATOM   3320  CA  GLU A 336      26.140 174.620  11.327  1.00 37.72           C
ATOM   3321  HA  GLU A 336      26.584 175.153  10.487  1.00 40.40           H
ATOM   3322  C   GLU A 336      24.994 175.468  11.871  1.00 32.32           C
ATOM   3323  O   GLU A 336      24.440 176.298  11.152  1.00 31.93           O
ATOM   3324  CB  GLU A 336      25.638 173.261  10.830  1.00 40.28           C
ATOM   3325 1HB  GLU A 336      26.497 172.679  10.496  1.00 58.39           H
ATOM   3326 2HB  GLU A 336      25.175 172.732  11.662  1.00 55.75           H
ATOM   3327  CG  GLU A 336      24.634 173.344   9.688  1.00 58.68           C
ATOM   3328 1HG  GLU A 336      24.203 172.355   9.531  1.00106.67           H
ATOM   3329 2HG  GLU A 336      23.833 174.024   9.977  1.00 96.18           H
ATOM   3330  CD  GLU A 336      25.241 173.833   8.385  1.00 89.93           C
ATOM   3331  OE1 GLU A 336      26.482 173.913   8.267  1.00167.97           O
ATOM   3332  OE2 GLU A 336      24.470 174.158   7.457  1.00131.08           O
ATOM   3333  N   THR A 337      24.662 175.292  13.146  1.00 31.31           N
ATOM   3334  H   THR A 337      25.109 174.558  13.678  1.00 35.42           H
ATOM   3335  CA  THR A 337      23.697 176.156  13.824  1.00 27.49           C
ATOM   3336  HA  THR A 337      22.735 176.095  13.314  1.00 27.62           H
ATOM   3337  C   THR A 337      24.186 177.601  13.770  1.00 25.16           C
ATOM   3338  O   THR A 337      23.411 178.524  13.521  1.00 23.38           O
ATOM   3339  CB  THR A 337      23.511 175.739  15.298  1.00 30.18           C
ATOM   3340  HB  THR A 337      24.462 175.839  15.819  1.00 35.53           H
ATOM   3341  OG1 THR A 337      23.090 174.371  15.358  1.00 39.53           O
ATOM   3342  HG1 THR A 337      22.271 174.285  14.863  1.00 77.15           H
ATOM   3343  CG2 THR A 337      22.475 176.603  16.003  1.00 27.24           C
ATOM   3344 1HG2 THR A 337      21.532 176.577  15.457  1.00 57.31           H
ATOM   3345 2HG2 THR A 337      22.835 177.630  16.059  1.00 53.69           H
ATOM   3346 3HG2 THR A 337      22.319 176.226  17.014  1.00 54.43           H
ATOM   3347  N   TYR A 338      25.486 177.786  13.977  1.00 27.71           N
ATOM   3348  H   TYR A 338      26.064 176.984  14.191  1.00 31.17           H
ATOM   3349  CA  TYR A 338      26.134 179.090  13.876  1.00 28.35           C
ATOM   3350  HA  TYR A 338      25.775 179.738  14.676  1.00 27.61           H
ATOM   3351  C   TYR A 338      25.804 179.736  12.531  1.00 27.98           C
ATOM   3352  O   TYR A 338      25.390 180.894  12.466  1.00 29.15           O
ATOM   3353  CB  TYR A 338      27.647 178.891  14.015  1.00 35.45           C
ATOM   3354 1HB  TYR A 338      27.821 177.893  14.415  1.00 57.68           H
ATOM   3355 2HB  TYR A 338      28.106 178.935  13.027  1.00 65.04           H
ATOM   3356  CG  TYR A 338      28.353 179.872  14.924  1.00 75.83           C
ATOM   3357  CD1 TYR A 338      29.108 180.921  14.398  1.00143.98           C
ATOM   3358  HD1 TYR A 338      29.138 181.078  13.329  1.00176.35           H
ATOM   3359  CD2 TYR A 338      28.320 179.706  16.309  1.00157.08           C
ATOM   3360  HD2 TYR A 338      27.741 178.902  16.737  1.00196.97           H
ATOM   3361  CE1 TYR A 338      29.837 181.766  15.234  1.00270.08           C
ATOM   3362  HE1 TYR A 338      30.426 182.569  14.816  1.00395.16           H
ATOM   3363  CE2 TYR A 338      29.037 180.556  17.148  1.00288.60           C
ATOM   3364  HE2 TYR A 338      29.000 180.421  18.219  1.00430.84           H
ATOM   3365  CZ  TYR A 338      29.792 181.583  16.607  1.00333.91           C
ATOM   3366  OH  TYR A 338      30.483 182.427  17.444  1.00542.33           O
ATOM   3367  HH  TYR A 338      30.890 183.163  16.980  1.00586.34           H
ATOM   3368  N   LYS A 339      25.971 178.971  11.457  1.00 29.42           N
ATOM   3369  H   LYS A 339      26.302 178.023  11.581  1.00 31.89           H
ATOM   3370  CA  LYS A 339      25.689 179.439  10.102  1.00 31.06           C
ATOM   3371  HA  LYS A 339      26.196 180.393   9.956  1.00 33.46           H
ATOM   3372  C   LYS A 339      24.202 179.671   9.858  1.00 27.16           C
ATOM   3373  O   LYS A 339      23.831 180.654   9.219  1.00 28.65           O
ATOM   3374  CB  LYS A 339      26.206 178.436   9.066  1.00 37.56           C
ATOM   3375 1HB  LYS A 339      25.735 177.470   9.250  1.00 46.63           H
ATOM   3376 2HB  LYS A 339      25.906 178.777   8.075  1.00 58.24           H
ATOM   3377  CG  LYS A 339      27.717 178.249   9.081  1.00 78.13           C
ATOM   3378 1HG  LYS A 339      28.194 179.210   8.888  1.00128.56           H
ATOM   3379 2HG  LYS A 339      28.028 177.892  10.062  1.00113.57           H
ATOM   3380  CD  LYS A 339      28.167 177.246   8.029  1.00 97.36           C
ATOM   3381 1HD  LYS A 339      27.631 176.308   8.174  1.00133.40           H
ATOM   3382 2HD  LYS A 339      27.937 177.637   7.038  1.00112.88           H
ATOM   3383  CE  LYS A 339      29.662 176.987   8.131  1.00170.64           C
ATOM   3384 1HE  LYS A 339      30.198 177.931   8.012  1.00214.65           H
ATOM   3385 2HE  LYS A 339      29.882 176.591   9.125  1.00238.15           H
ATOM   3386  NZ  LYS A 339      30.074 176.008   7.071  1.00247.06           N
ATOM   3387 1HZ  LYS A 339      31.060 175.794   7.151  1.00304.69           H
ATOM   3388 2HZ  LYS A 339      29.551 175.148   7.168  1.00291.14           H
ATOM   3389 3HZ  LYS A 339      29.901 176.389   6.151  1.00297.37           H
ATOM   3390  N   ARG A 340      23.354 178.769  10.340  1.00 25.07           N
ATOM   3391  H   ARG A 340      23.717 177.984  10.866  1.00 26.63           H
ATOM   3392  CA  ARG A 340      21.912 178.862  10.118  1.00 23.14           C
ATOM   3393  HA  ARG A 340      21.733 179.005   9.052  1.00 25.94           H
ATOM   3394  C   ARG A 340      21.309 180.076  10.814  1.00 20.10           C
ATOM   3395  O   ARG A 340      20.440 180.735  10.249  1.00 20.55           O
ATOM   3396  CB  ARG A 340      21.200 177.575  10.546  1.00 23.51           C
ATOM   3397 1HB  ARG A 340      21.509 177.313  11.559  1.00 25.09           H
ATOM   3398 2HB  ARG A 340      20.126 177.757  10.548  1.00 25.59           H
ATOM   3399  CG  ARG A 340      21.481 176.405   9.614  1.00 28.84           C
ATOM   3400 1HG  ARG A 340      21.178 176.681   8.604  1.00 39.93           H
ATOM   3401 2HG  ARG A 340      22.552 176.201   9.608  1.00 36.19           H
ATOM   3402  CD  ARG A 340      20.745 175.133  10.008  1.00 33.64           C
ATOM   3403 1HD  ARG A 340      21.003 174.869  11.035  1.00 39.30           H
ATOM   3404 2HD  ARG A 340      19.670 175.304   9.940  1.00 41.53           H
ATOM   3405  NE  ARG A 340      21.131 174.048   9.107  1.00 41.25           N
ATOM   3406  HE  ARG A 340      21.805 174.268   8.389  1.00 59.46           H
ATOM   3407  CZ  ARG A 340      20.681 172.801   9.160  1.00 44.55           C
ATOM   3408  NH1 ARG A 340      19.802 172.385  10.048  1.00 60.97           N
ATOM   3409 1HH1 ARG A 340      19.483 173.012  10.770  1.00 63.05           H
ATOM   3410 2HH1 ARG A 340      19.464 171.436  10.009  1.00 89.52           H
ATOM   3411  NH2 ARG A 340      21.145 171.930   8.289  1.00 55.52           N
ATOM   3412 1HH2 ARG A 340      21.822 172.232   7.606  1.00 65.67           H
ATOM   3413 2HH2 ARG A 340      20.812 170.979   8.311  1.00 69.30           H
ATOM   3414  N   ILE A 341      21.790 180.400  12.009  1.00 19.78           N
ATOM   3415  H   ILE A 341      22.472 179.800  12.454  1.00 21.93           H
ATOM   3416  CA  ILE A 341      21.373 181.624  12.689  1.00 18.62           C
ATOM   3417  HA  ILE A 341      20.284 181.651  12.736  1.00 17.49           H
ATOM   3418  C   ILE A 341      21.829 182.840  11.887  1.00 20.91           C
ATOM   3419  O   ILE A 341      21.047 183.763  11.662  1.00 21.47           O
ATOM   3420  CB  ILE A 341      21.935 181.714  14.126  1.00 19.60           C
ATOM   3421  HB  ILE A 341      23.016 181.574  14.085  1.00 22.55           H
ATOM   3422  CG1 ILE A 341      21.325 180.612  15.001  1.00 19.28           C
ATOM   3423 1HG1 ILE A 341      20.295 180.880  15.235  1.00 19.19           H
ATOM   3424 2HG1 ILE A 341      21.312 179.679  14.438  1.00 20.39           H
ATOM   3425  CG2 ILE A 341      21.650 183.088  14.730  1.00 21.26           C
ATOM   3426 1HG2 ILE A 341      22.019 183.127  15.754  1.00 50.63           H
ATOM   3427 2HG2 ILE A 341      20.578 183.281  14.729  1.00 48.51           H
ATOM   3428 3HG2 ILE A 341      22.157 183.859  14.151  1.00 49.50           H
ATOM   3429  CD1 ILE A 341      22.066 180.359  16.296  1.00 23.41           C
ATOM   3430 1HD1 ILE A 341      23.113 180.140  16.084  1.00 52.81           H
ATOM   3431 2HD1 ILE A 341      21.616 179.505  16.804  1.00 53.13           H
ATOM   3432 3HD1 ILE A 341      21.999 181.235  16.941  1.00 52.24           H
ATOM   3433  N   SER A 342      23.082 182.844  11.446  1.00 24.61           N
ATOM   3434  H   SER A 342      23.677 182.046  11.621  1.00 26.79           H
ATOM   3435  CA  SER A 342      23.644 183.992  10.737  1.00 28.71           C
ATOM   3436  HA  SER A 342      23.509 184.879  11.355  1.00 31.09           H
ATOM   3437  C   SER A 342      22.965 184.254   9.395  1.00 28.60           C
ATOM   3438  O   SER A 342      22.890 185.392   8.934  1.00 34.45           O
ATOM   3439  CB  SER A 342      25.143 183.785  10.510  1.00 35.59           C
ATOM   3440 1HB  SER A 342      25.294 182.923   9.860  1.00 59.82           H
ATOM   3441 2HB  SER A 342      25.556 184.670  10.026  1.00 65.35           H
ATOM   3442  OG  SER A 342      25.818 183.564  11.737  1.00 73.64           O
ATOM   3443  HG  SER A 342      25.568 182.701  12.076  1.00114.33           H
ATOM   3444  N   ARG A 343      22.477 183.194   8.760  1.00 27.00           N
ATOM   3445  H   ARG A 343      22.585 182.280   9.179  1.00 27.79           H
ATOM   3446  CA  ARG A 343      21.790 183.297   7.474  1.00 28.12           C
ATOM   3447  HA  ARG A 343      22.153 184.174   6.938  1.00 33.10           H
ATOM   3448  C   ARG A 343      20.280 183.448   7.628  1.00 25.91           C
ATOM   3449  O   ARG A 343      19.579 183.696   6.648  1.00 30.40           O
ATOM   3450  CB  ARG A 343      22.065 182.039   6.645  1.00 30.76           C
ATOM   3451 1HB  ARG A 343      21.744 181.176   7.229  1.00 42.57           H
ATOM   3452 2HB  ARG A 343      21.462 182.078   5.738  1.00 44.52           H
ATOM   3453  CG  ARG A 343      23.521 181.836   6.244  1.00 46.57           C
ATOM   3454 1HG  ARG A 343      23.798 182.578   5.495  1.00 73.21           H
ATOM   3455 2HG  ARG A 343      24.162 181.957   7.117  1.00 74.04           H
ATOM   3456  CD  ARG A 343      23.719 180.439   5.678  1.00 64.10           C
ATOM   3457 1HD  ARG A 343      23.377 179.713   6.417  1.00 97.87           H
ATOM   3458 2HD  ARG A 343      23.113 180.330   4.777  1.00104.39           H
ATOM   3459  NE  ARG A 343      25.119 180.163   5.355  1.00115.61           N
ATOM   3460  HE  ARG A 343      25.778 180.919   5.470  1.00171.82           H
ATOM   3461  CZ  ARG A 343      25.582 178.997   4.922  1.00187.10           C
ATOM   3462  NH1 ARG A 343      24.809 177.944   4.751  1.00224.36           N
ATOM   3463 1HH1 ARG A 343      23.824 178.013   4.954  1.00210.16           H
ATOM   3464 2HH1 ARG A 343      25.209 177.080   4.418  1.00333.77           H
ATOM   3465  NH2 ARG A 343      26.869 178.876   4.668  1.00327.06           N
ATOM   3466 1HH2 ARG A 343      27.472 179.675   4.790  1.00395.77           H
ATOM   3467 2HH2 ARG A 343      27.229 177.993   4.343  1.00430.50           H
ATOM   3468  N   VAL A 344      19.795 183.271   8.853  1.00 22.48           N
ATOM   3469  H   VAL A 344      20.443 183.146   9.618  1.00 22.79           H
ATOM   3470  CA  VAL A 344      18.365 183.170   9.140  1.00 21.17           C
ATOM   3471  HA  VAL A 344      18.243 182.877  10.183  1.00 20.33           H
ATOM   3472  C   VAL A 344      17.790 182.062   8.259  1.00 21.14           C
ATOM   3473  O   VAL A 344      16.757 182.210   7.609  1.00 26.72           O
ATOM   3474  CB  VAL A 344      17.591 184.494   8.926  1.00 26.10           C
ATOM   3475  HB  VAL A 344      17.416 184.639   7.861  1.00 43.46           H
ATOM   3476  CG1 VAL A 344      16.244 184.440   9.643  1.00 42.40           C
ATOM   3477 1HG1 VAL A 344      15.678 183.572   9.306  1.00 78.64           H
ATOM   3478 2HG1 VAL A 344      15.675 185.341   9.416  1.00 77.00           H
ATOM   3479 3HG1 VAL A 344      16.398 184.372  10.721  1.00 80.90           H
ATOM   3480  CG2 VAL A 344      18.385 185.691   9.451  1.00 40.00           C
ATOM   3481 1HG2 VAL A 344      18.679 185.517  10.487  1.00 77.93           H
ATOM   3482 2HG2 VAL A 344      17.769 186.588   9.397  1.00 73.51           H
ATOM   3483 3HG2 VAL A 344      19.277 185.839   8.842  1.00 75.89           H
ATOM   3484  N   GLU A 345      18.494 180.936   8.227  1.00 19.63           N
ATOM   3485  H   GLU A 345      19.304 180.843   8.825  1.00 19.94           H
ATOM   3486  CA  GLU A 345      18.150 179.826   7.344  1.00 21.33           C
ATOM   3487  HA  GLU A 345      17.513 180.200   6.541  1.00 24.02           H
ATOM   3488  C   GLU A 345      17.388 178.738   8.095  1.00 19.91           C
ATOM   3489  O   GLU A 345      17.976 177.926   8.810  1.00 24.39           O
ATOM   3490  CB  GLU A 345      19.419 179.239   6.720  1.00 27.50           C
ATOM   3491 1HB  GLU A 345      19.980 180.050   6.256  1.00 48.15           H
ATOM   3492 2HB  GLU A 345      20.032 178.806   7.510  1.00 42.96           H
ATOM   3493  CG  GLU A 345      19.156 178.175   5.664  1.00 44.50           C
ATOM   3494 1HG  GLU A 345      18.573 177.369   6.109  1.00 83.46           H
ATOM   3495 2HG  GLU A 345      18.575 178.619   4.855  1.00 87.72           H
ATOM   3496  CD  GLU A 345      20.437 177.596   5.090  1.00 61.12           C
ATOM   3497  OE1 GLU A 345      21.540 178.046   5.471  1.00111.52           O
ATOM   3498  OE2 GLU A 345      20.354 176.685   4.241  1.00111.11           O
ATOM   3499  N   PHE A 346      16.071 178.726   7.918  1.00 19.87           N
ATOM   3500  H   PHE A 346      15.632 179.428   7.339  1.00 23.16           H
ATOM   3501  CA  PHE A 346      15.212 177.716   8.527  1.00 20.97           C
ATOM   3502  HA  PHE A 346      15.770 176.782   8.589  1.00 23.97           H
ATOM   3503  C   PHE A 346      13.973 177.487   7.664  1.00 21.38           C
ATOM   3504  O   PHE A 346      13.664 178.292   6.786  1.00 25.81           O
ATOM   3505  CB  PHE A 346      14.820 178.139   9.945  1.00 23.65           C
ATOM   3506 1HB  PHE A 346      14.400 177.272  10.455  1.00 30.51           H
ATOM   3507 2HB  PHE A 346      15.719 178.445  10.479  1.00 25.54           H
ATOM   3508  CG  PHE A 346      13.811 179.254  10.001  1.00 24.03           C
ATOM   3509  CD1 PHE A 346      12.475 178.969  10.260  1.00 57.14           C
ATOM   3510  HD1 PHE A 346      12.158 177.944  10.386  1.00123.92           H
ATOM   3511  CD2 PHE A 346      14.196 180.581   9.837  1.00 60.66           C
ATOM   3512  HD2 PHE A 346      15.230 180.820   9.634  1.00129.20           H
ATOM   3513  CE1 PHE A 346      11.539 179.992  10.374  1.00 65.37           C
ATOM   3514  HE1 PHE A 346      10.512 179.756  10.610  1.00137.53           H
ATOM   3515  CE2 PHE A 346      13.261 181.609   9.921  1.00 70.04           C
ATOM   3516  HE2 PHE A 346      13.570 182.635   9.784  1.00146.90           H
ATOM   3517  CZ  PHE A 346      11.929 181.314  10.193  1.00 41.74           C
ATOM   3518  HZ  PHE A 346      11.203 182.110  10.269  1.00 55.56           H
ATOM   3519  N   THR A 347      13.273 176.382   7.900  1.00 22.38           N
ATOM   3520  H   THR A 347      13.537 175.776   8.664  1.00 25.60           H
ATOM   3521  CA  THR A 347      12.134 175.991   7.073  1.00 24.44           C
ATOM   3522  HA  THR A 347      11.931 176.777   6.346  1.00 27.96           H
ATOM   3523  C   THR A 347      10.885 175.761   7.919  1.00 20.97           C
ATOM   3524  O   THR A 347      10.916 174.996   8.883  1.00 29.06           O
ATOM   3525  CB  THR A 347      12.446 174.686   6.311  1.00 37.46           C
ATOM   3526  HB  THR A 347      12.554 173.870   7.026  1.00 66.42           H
ATOM   3527  OG1 THR A 347      13.676 174.844   5.593  1.00 90.48           O
ATOM   3528  HG1 THR A 347      14.336 175.186   6.199  1.00124.95           H
ATOM   3529  CG2 THR A 347      11.348 174.338   5.314  1.00 83.12           C
ATOM   3530 1HG2 THR A 347      10.437 174.069   5.849  1.00134.90           H
ATOM   3531 2HG2 THR A 347      11.152 175.192   4.666  1.00136.55           H
ATOM   3532 3HG2 THR A 347      11.667 173.491   4.707  1.00132.33           H
ATOM   3533  N   PHE A 348       9.781 176.407   7.560  1.00 20.65           N
ATOM   3534  H   PHE A 348       9.803 177.068   6.796  1.00 26.70           H
ATOM   3535  CA  PHE A 348       8.501 176.131   8.203  1.00 21.12           C
ATOM   3536  HA  PHE A 348       8.645 176.115   9.283  1.00 20.81           H
ATOM   3537  C   PHE A 348       7.977 174.771   7.746  1.00 24.80           C
ATOM   3538  O   PHE A 348       8.018 174.459   6.556  1.00 29.62           O
ATOM   3539  CB  PHE A 348       7.469 177.206   7.853  1.00 23.94           C
ATOM   3540 1HB  PHE A 348       7.383 177.274   6.768  1.00 28.98           H
ATOM   3541 2HB  PHE A 348       6.502 176.895   8.249  1.00 28.75           H
ATOM   3542  CG  PHE A 348       7.795 178.563   8.410  1.00 21.13           C
ATOM   3543  CD1 PHE A 348       7.567 178.840   9.753  1.00 20.03           C
ATOM   3544  HD1 PHE A 348       7.180 178.069  10.403  1.00 23.09           H
ATOM   3545  CD2 PHE A 348       8.315 179.563   7.595  1.00 24.91           C
ATOM   3546  HD2 PHE A 348       8.504 179.362   6.550  1.00 31.02           H
ATOM   3547  CE1 PHE A 348       7.843 180.099  10.276  1.00 20.39           C
ATOM   3548  HE1 PHE A 348       7.671 180.296  11.323  1.00 23.29           H
ATOM   3549  CE2 PHE A 348       8.587 180.829   8.107  1.00 26.10           C
ATOM   3550  HE2 PHE A 348       8.988 181.599   7.465  1.00 33.86           H
ATOM   3551  CZ  PHE A 348       8.350 181.098   9.451  1.00 22.76           C
ATOM   3552  HZ  PHE A 348       8.567 182.076   9.855  1.00 26.40           H
ATOM   3553  N   PRO A 349       7.470 173.945   8.675  1.00 25.69           N
ATOM   3554  CA  PRO A 349       6.500 172.935   8.236  1.00 30.00           C
ATOM   3555  HA  PRO A 349       6.971 172.255   7.525  1.00 33.98           H
ATOM   3556  C   PRO A 349       5.227 173.505   7.616  1.00 30.53           C
ATOM   3557  O   PRO A 349       4.849 174.648   7.866  1.00 29.08           O
ATOM   3558  CB  PRO A 349       6.160 172.193   9.530  1.00 34.37           C
ATOM   3559 1HB  PRO A 349       5.246 172.602   9.960  1.00 47.14           H
ATOM   3560 2HB  PRO A 349       6.048 171.125   9.340  1.00 46.60           H
ATOM   3561  CG  PRO A 349       7.312 172.441  10.436  1.00 34.59           C
ATOM   3562 1HG  PRO A 349       7.004 172.355  11.477  1.00 53.44           H
ATOM   3563 2HG  PRO A 349       8.120 171.744  10.213  1.00 49.04           H
ATOM   3564  CD  PRO A 349       7.737 173.844  10.120  1.00 25.76           C
ATOM   3565 1HD  PRO A 349       7.133 174.562  10.674  1.00 25.96           H
ATOM   3566 2HD  PRO A 349       8.798 173.978  10.331  1.00 28.07           H
ATOM   3567  N   ASP A 350       4.564 172.675   6.817  1.00 36.70           N
ATOM   3568  H   ASP A 350       4.902 171.732   6.693  1.00 41.65           H
ATOM   3569  CA  ASP A 350       3.366 173.070   6.081  1.00 40.96           C
ATOM   3570  HA  ASP A 350       3.586 173.963   5.494  1.00 41.50           H
ATOM   3571  C   ASP A 350       2.170 173.386   6.975  1.00 40.54           C
ATOM   3572  O   ASP A 350       1.305 174.179   6.604  1.00 47.25           O
ATOM   3573  CB  ASP A 350       2.972 171.940   5.126  1.00 52.78           C
ATOM   3574 1HB  ASP A 350       2.883 171.015   5.697  1.00 66.94           H
ATOM   3575 2HB  ASP A 350       2.003 172.169   4.682  1.00 78.29           H
ATOM   3576  CG  ASP A 350       3.983 171.737   4.015  1.00 75.86           C
ATOM   3577  OD1 ASP A 350       4.280 172.705   3.284  1.00126.13           O
ATOM   3578  OD2 ASP A 350       4.481 170.600   3.870  1.00132.89           O
ATOM   3579  N   PHE A 351       2.108 172.763   8.147  1.00 39.14           N
ATOM   3580  H   PHE A 351       2.844 172.122   8.407  1.00 41.02           H
ATOM   3581  CA  PHE A 351       1.009 172.994   9.080  1.00 41.29           C
ATOM   3582  HA  PHE A 351       0.078 172.985   8.513  1.00 46.51           H
ATOM   3583  C   PHE A 351       1.084 174.353   9.774  1.00 37.48           C
ATOM   3584  O   PHE A 351       0.125 174.771  10.422  1.00 43.25           O
ATOM   3585  CB  PHE A 351       0.928 171.867  10.116  1.00 45.58           C
ATOM   3586 1HB  PHE A 351       0.043 172.029  10.731  1.00 53.21           H
ATOM   3587 2HB  PHE A 351       0.804 170.920   9.590  1.00 50.66           H
ATOM   3588  CG  PHE A 351       2.128 171.760  11.018  1.00 43.80           C
ATOM   3589  CD1 PHE A 351       2.290 172.622  12.098  1.00 48.92           C
ATOM   3590  HD1 PHE A 351       1.560 173.397  12.282  1.00 54.79           H
ATOM   3591  CD2 PHE A 351       3.069 170.754  10.818  1.00 47.64           C
ATOM   3592  HD2 PHE A 351       2.963 170.079   9.981  1.00 52.97           H
ATOM   3593  CE1 PHE A 351       3.378 172.494  12.958  1.00 56.29           C
ATOM   3594  HE1 PHE A 351       3.498 173.180  13.783  1.00 68.55           H
ATOM   3595  CE2 PHE A 351       4.142 170.595  11.692  1.00 54.06           C
ATOM   3596  HE2 PHE A 351       4.852 169.796  11.538  1.00 63.81           H
ATOM   3597  CZ  PHE A 351       4.303 171.474  12.758  1.00 57.68           C
ATOM   3598  HZ  PHE A 351       5.139 171.358  13.433  1.00 69.42           H
ATOM   3599  N   VAL A 352       2.206 175.052   9.638  1.00 31.89           N
ATOM   3600  H   VAL A 352       2.952 174.691   9.059  1.00 31.47           H
ATOM   3601  CA  VAL A 352       2.363 176.369  10.252  1.00 28.55           C
ATOM   3602  HA  VAL A 352       1.953 176.330  11.260  1.00 30.32           H
ATOM   3603  C   VAL A 352       1.564 177.382   9.439  1.00 31.94           C
ATOM   3604  O   VAL A 352       1.858 177.636   8.271  1.00 36.34           O
ATOM   3605  CB  VAL A 352       3.839 176.819  10.330  1.00 24.50           C
ATOM   3606  HB  VAL A 352       4.253 176.860   9.323  1.00 25.94           H
ATOM   3607  CG1 VAL A 352       3.943 178.205  10.957  1.00 23.78           C
ATOM   3608 1HG1 VAL A 352       3.409 178.929  10.342  1.00 53.40           H
ATOM   3609 2HG1 VAL A 352       4.989 178.502  11.027  1.00 50.23           H
ATOM   3610 3HG1 VAL A 352       3.504 178.193  11.954  1.00 52.03           H
ATOM   3611  CG2 VAL A 352       4.654 175.830  11.158  1.00 26.28           C
ATOM   3612 1HG2 VAL A 352       4.670 174.860  10.661  1.00 57.43           H
ATOM   3613 2HG2 VAL A 352       4.212 175.721  12.148  1.00 53.02           H
ATOM   3614 3HG2 VAL A 352       5.677 176.194  11.259  1.00 55.27           H
ATOM   3615  N   THR A 353       0.535 177.946  10.062  1.00 35.05           N
ATOM   3616  H   THR A 353       0.355 177.724  11.030  1.00 36.63           H
ATOM   3617  CA  THR A 353      -0.380 178.855   9.376  1.00 42.63           C
ATOM   3618  HA  THR A 353      -0.762 178.349   8.489  1.00 50.45           H
ATOM   3619  C   THR A 353       0.328 180.128   8.925  1.00 39.05           C
ATOM   3620  O   THR A 353       1.330 180.533   9.512  1.00 33.67           O
ATOM   3621  CB  THR A 353      -1.569 179.251  10.277  1.00 52.02           C
ATOM   3622  HB  THR A 353      -2.226 179.923   9.723  1.00 92.65           H
ATOM   3623  OG1 THR A 353      -1.085 179.925  11.444  1.00 75.44           O
ATOM   3624  HG1 THR A 353      -0.429 179.366  11.866  1.00120.31           H
ATOM   3625  CG2 THR A 353      -2.368 178.030  10.715  1.00107.12           C
ATOM   3626 1HG2 THR A 353      -1.765 177.408  11.377  1.00163.41           H
ATOM   3627 2HG2 THR A 353      -2.664 177.450   9.841  1.00163.44           H
ATOM   3628 3HG2 THR A 353      -3.261 178.356  11.247  1.00156.56           H
ATOM   3629  N   GLU A 354      -0.202 180.767   7.887  1.00 45.78           N
ATOM   3630  H   GLU A 354      -1.059 180.431   7.472  1.00 53.86           H
ATOM   3631  CA  GLU A 354       0.433 181.939   7.288  1.00 46.15           C
ATOM   3632  HA  GLU A 354       1.409 181.645   6.900  1.00 45.17           H
ATOM   3633  C   GLU A 354       0.661 183.068   8.290  1.00 40.68           C
ATOM   3634  O   GLU A 354       1.690 183.743   8.249  1.00 39.24           O
ATOM   3635  CB  GLU A 354      -0.431 182.449   6.131  1.00 58.24           C
ATOM   3636 1HB  GLU A 354      -0.694 181.604   5.495  1.00 85.75           H
ATOM   3637 2HB  GLU A 354      -1.352 182.862   6.543  1.00 67.44           H
ATOM   3638  CG  GLU A 354       0.233 183.516   5.272  1.00130.64           C
ATOM   3639 1HG  GLU A 354      -0.530 184.003   4.665  1.00180.97           H
ATOM   3640 2HG  GLU A 354       0.688 184.265   5.920  1.00191.11           H
ATOM   3641  CD  GLU A 354       1.293 182.934   4.357  1.00214.72           C
ATOM   3642  OE1 GLU A 354       2.479 183.299   4.498  1.00318.04           O
ATOM   3643  OE2 GLU A 354       0.943 182.098   3.498  1.00291.37           O
ATOM   3644  N   GLY A 355      -0.283 183.268   9.204  1.00 40.99           N
ATOM   3645  H   GLY A 355      -1.102 182.678   9.219  1.00 45.93           H
ATOM   3646  CA  GLY A 355      -0.139 184.318  10.197  1.00 38.70           C
ATOM   3647 1HA  GLY A 355       0.104 185.250   9.687  1.00 43.33           H
ATOM   3648 2HA  GLY A 355      -1.081 184.448  10.729  1.00 43.55           H
ATOM   3649  C   GLY A 355       0.960 184.033  11.203  1.00 30.11           C
ATOM   3650  O   GLY A 355       1.524 184.956  11.790  1.00 30.12           O
ATOM   3651  N   ALA A 356       1.275 182.757  11.397  1.00 27.01           N
ATOM   3652  H   ALA A 356       0.779 182.036  10.891  1.00 31.17           H
ATOM   3653  CA  ALA A 356       2.369 182.356  12.274  1.00 22.08           C
ATOM   3654  HA  ALA A 356       2.399 183.024  13.135  1.00 22.01           H
ATOM   3655  C   ALA A 356       3.698 182.465  11.532  1.00 19.96           C
ATOM   3656  O   ALA A 356       4.715 182.820  12.128  1.00 18.59           O
ATOM   3657  CB  ALA A 356       2.167 180.930  12.764  1.00 23.47           C
ATOM   3658 1HB  ALA A 356       2.123 180.251  11.912  1.00 49.66           H
ATOM   3659 2HB  ALA A 356       1.236 180.860  13.325  1.00 52.62           H
ATOM   3660 3HB  ALA A 356       2.998 180.647  13.409  1.00 53.98           H
ATOM   3661  N   ARG A 357       3.696 182.173  10.235  1.00 22.07           N
ATOM   3662  H   ARG A 357       2.831 181.901   9.786  1.00 25.78           H
ATOM   3663  CA  ARG A 357       4.918 182.258   9.439  1.00 21.44           C
ATOM   3664  HA  ARG A 357       5.689 181.661   9.924  1.00 19.35           H
ATOM   3665  C   ARG A 357       5.416 183.697   9.405  1.00 22.42           C
ATOM   3666  O   ARG A 357       6.614 183.947   9.523  1.00 22.56           O
ATOM   3667  CB  ARG A 357       4.717 181.757   8.004  1.00 26.66           C
ATOM   3668 1HB  ARG A 357       3.986 182.396   7.508  1.00 46.15           H
ATOM   3669 2HB  ARG A 357       5.666 181.859   7.477  1.00 55.39           H
ATOM   3670  CG  ARG A 357       4.251 180.312   7.886  1.00 52.86           C
ATOM   3671 1HG  ARG A 357       4.715 179.724   8.678  1.00 92.12           H
ATOM   3672 2HG  ARG A 357       3.170 180.278   8.011  1.00 85.61           H
ATOM   3673  CD  ARG A 357       4.609 179.681   6.548  1.00 81.72           C
ATOM   3674 1HD  ARG A 357       5.695 179.600   6.481  1.00120.73           H
ATOM   3675 2HD  ARG A 357       4.186 178.676   6.515  1.00 91.56           H
ATOM   3676  NE  ARG A 357       4.125 180.448   5.400  1.00178.06           N
ATOM   3677  HE  ARG A 357       3.656 181.322   5.591  1.00219.54           H
ATOM   3678  CZ  ARG A 357       4.272 180.093   4.130  1.00315.85           C
ATOM   3679  NH1 ARG A 357       4.864 178.971   3.771  1.00379.92           N
ATOM   3680 1HH1 ARG A 357       5.205 178.342   4.481  1.00316.63           H
ATOM   3681 2HH1 ARG A 357       4.959 178.752   2.792  1.00564.87           H
ATOM   3682  NH2 ARG A 357       3.830 180.894   3.184  1.00506.23           N
ATOM   3683 1HH2 ARG A 357       3.387 181.762   3.441  1.00543.52           H
ATOM   3684 2HH2 ARG A 357       3.931 180.627   2.217  1.00683.57           H
ATOM   3685  N   ASP A 358       4.488 184.631   9.232  1.00 25.83           N
ATOM   3686  H   ASP A 358       3.522 184.357   9.117  1.00 28.60           H
ATOM   3687  CA  ASP A 358       4.825 186.050   9.180  1.00 28.42           C
ATOM   3688  HA  ASP A 358       5.626 186.189   8.453  1.00 30.66           H
ATOM   3689  C   ASP A 358       5.313 186.572  10.528  1.00 25.02           C
ATOM   3690  O   ASP A 358       6.265 187.348  10.587  1.00 26.73           O
ATOM   3691  CB  ASP A 358       3.605 186.860   8.732  1.00 35.42           C
ATOM   3692 1HB  ASP A 358       3.181 186.402   7.839  1.00 49.87           H
ATOM   3693 2HB  ASP A 358       2.856 186.834   9.524  1.00 49.32           H
ATOM   3694  CG  ASP A 358       3.946 188.306   8.429  1.00 56.04           C
ATOM   3695  OD1 ASP A 358       3.071 189.171   8.644  1.00104.29           O
ATOM   3696  OD2 ASP A 358       5.073 188.584   7.966  1.00104.49           O
ATOM   3697  N   LEU A 359       4.663 186.161  11.612  1.00 22.73           N
ATOM   3698  H   LEU A 359       3.876 185.536  11.514  1.00 23.98           H
ATOM   3699  CA  LEU A 359       5.056 186.597  12.950  1.00 21.04           C
ATOM   3700  HA  LEU A 359       5.065 187.687  12.976  1.00 24.55           H
ATOM   3701  C   LEU A 359       6.454 186.105  13.308  1.00 17.75           C
ATOM   3702  O   LEU A 359       7.264 186.848  13.861  1.00 19.21           O
ATOM   3703  CB  LEU A 359       4.062 186.070  13.990  1.00 21.87           C
ATOM   3704 1HB  LEU A 359       3.071 186.460  13.755  1.00 26.39           H
ATOM   3705 2HB  LEU A 359       4.026 184.985  13.897  1.00 22.15           H
ATOM   3706  CG  LEU A 359       4.391 186.395  15.451  1.00 22.95           C
ATOM   3707  HG  LEU A 359       5.382 186.002  15.679  1.00 27.69           H
ATOM   3708  CD1 LEU A 359       4.390 187.890  15.745  1.00 38.13           C
ATOM   3709 1HD1 LEU A 359       4.719 188.053  16.770  1.00 68.98           H
ATOM   3710 2HD1 LEU A 359       3.384 188.291  15.619  1.00 72.09           H
ATOM   3711 3HD1 LEU A 359       5.076 188.404  15.071  1.00 77.52           H
ATOM   3712  CD2 LEU A 359       3.388 185.701  16.360  1.00 35.19           C
ATOM   3713 1HD2 LEU A 359       2.384 186.072  16.153  1.00 68.00           H
ATOM   3714 2HD2 LEU A 359       3.641 185.901  17.401  1.00 69.79           H
ATOM   3715 3HD2 LEU A 359       3.421 184.625  16.188  1.00 68.57           H
ATOM   3716  N   ILE A 360       6.724 184.840  13.007  1.00 15.30           N
ATOM   3717  H   ILE A 360       6.023 184.284  12.535  1.00 16.24           H
ATOM   3718  CA  ILE A 360       8.009 184.224  13.326  1.00 13.40           C
ATOM   3719  HA  ILE A 360       8.259 184.449  14.362  1.00 13.68           H
ATOM   3720  C   ILE A 360       9.099 184.838  12.451  1.00 15.05           C
ATOM   3721  O   ILE A 360      10.207 185.078  12.927  1.00 16.22           O
ATOM   3722  CB  ILE A 360       7.946 182.687  13.164  1.00 12.20           C
ATOM   3723  HB  ILE A 360       7.568 182.460  12.167  1.00 13.60           H
ATOM   3724  CG1 ILE A 360       6.998 182.088  14.211  1.00 12.30           C
ATOM   3725 1HG1 ILE A 360       7.495 182.111  15.181  1.00 15.44           H
ATOM   3726 2HG1 ILE A 360       6.106 182.711  14.280  1.00 15.11           H
ATOM   3727  CG2 ILE A 360       9.335 182.071  13.315  1.00 13.48           C
ATOM   3728 1HG2 ILE A 360       9.986 182.440  12.522  1.00 42.59           H
ATOM   3729 2HG2 ILE A 360       9.274 180.986  13.234  1.00 43.91           H
ATOM   3730 3HG2 ILE A 360       9.759 182.338  14.283  1.00 39.34           H
ATOM   3731  CD1 ILE A 360       6.544 180.666  13.936  1.00 13.90           C
ATOM   3732 1HD1 ILE A 360       6.044 180.618  12.969  1.00 43.93           H
ATOM   3733 2HD1 ILE A 360       5.849 180.352  14.715  1.00 43.48           H
ATOM   3734 3HD1 ILE A 360       7.403 179.995  13.934  1.00 41.29           H
ATOM   3735  N   SER A 361       8.793 185.126  11.190  1.00 17.28           N
ATOM   3736  H   SER A 361       7.865 184.928  10.840  1.00 18.59           H
ATOM   3737  CA  SER A 361       9.766 185.740  10.289  1.00 20.22           C
ATOM   3738  HA  SER A 361      10.696 185.174  10.346  1.00 20.79           H
ATOM   3739  C   SER A 361      10.076 187.186  10.668  1.00 22.24           C
ATOM   3740  O   SER A 361      11.209 187.643  10.520  1.00 25.50           O
ATOM   3741  CB  SER A 361       9.256 185.697   8.847  1.00 24.31           C
ATOM   3742 1HB  SER A 361       8.329 186.267   8.774  1.00 46.28           H
ATOM   3743 2HB  SER A 361      10.002 186.146   8.191  1.00 51.11           H
ATOM   3744  OG  SER A 361       9.018 184.361   8.439  1.00 43.62           O
ATOM   3745  HG  SER A 361       8.199 184.064   8.845  1.00 72.86           H
ATOM   3746  N   ARG A 362       9.071 187.914  11.146  1.00 22.90           N
ATOM   3747  H   ARG A 362       8.144 187.508  11.193  1.00 23.37           H
ATOM   3748  CA  ARG A 362       9.262 189.285  11.616  1.00 25.75           C
ATOM   3749  HA  ARG A 362       9.834 189.838  10.872  1.00 29.57           H
ATOM   3750  C   ARG A 362      10.059 189.342  12.913  1.00 23.91           C
ATOM   3751  O   ARG A 362      10.813 190.287  13.135  1.00 27.37           O
ATOM   3752  CB  ARG A 362       7.909 189.976  11.808  1.00 28.70           C
ATOM   3753 1HB  ARG A 362       7.251 189.315  12.373  1.00 33.22           H
ATOM   3754 2HB  ARG A 362       8.065 190.883  12.393  1.00 40.24           H
ATOM   3755  CG  ARG A 362       7.228 190.374  10.506  1.00 53.98           C
ATOM   3756 1HG  ARG A 362       7.828 191.140  10.014  1.00 80.02           H
ATOM   3757 2HG  ARG A 362       7.155 189.508   9.849  1.00 83.17           H
ATOM   3758  CD  ARG A 362       5.834 190.922  10.762  1.00 64.41           C
ATOM   3759 1HD  ARG A 362       5.207 190.124  11.161  1.00 93.17           H
ATOM   3760 2HD  ARG A 362       5.896 191.718  11.505  1.00 67.35           H
ATOM   3761  NE  ARG A 362       5.228 191.453   9.542  1.00138.42           N
ATOM   3762  HE  ARG A 362       5.766 191.384   8.691  1.00222.87           H
ATOM   3763  CZ  ARG A 362       4.023 192.003   9.467  1.00168.14           C
ATOM   3764  NH1 ARG A 362       3.237 192.139  10.517  1.00131.60           N
ATOM   3765 1HH1 ARG A 362       3.538 191.776  11.409  1.00102.38           H
ATOM   3766 2HH1 ARG A 362       2.343 192.594  10.413  1.00182.92           H
ATOM   3767  NH2 ARG A 362       3.602 192.467   8.309  1.00313.81           N
ATOM   3768 1HH2 ARG A 362       4.192 192.367   7.498  1.00429.31           H
ATOM   3769 2HH2 ARG A 362       2.694 192.899   8.247  1.00361.43           H
ATOM   3770  N   LEU A 363       9.888 188.345  13.774  1.00 20.66           N
ATOM   3771  H   LEU A 363       9.235 187.605  13.551  1.00 20.56           H
ATOM   3772  CA  LEU A 363      10.629 188.279  15.030  1.00 19.45           C
ATOM   3773  HA  LEU A 363      10.688 189.280  15.458  1.00 22.34           H
ATOM   3774  C   LEU A 363      12.063 187.796  14.825  1.00 19.13           C
ATOM   3775  O   LEU A 363      12.947 188.137  15.609  1.00 21.40           O
ATOM   3776  CB  LEU A 363       9.908 187.363  16.023  1.00 17.04           C
ATOM   3777 1HB  LEU A 363       9.670 186.433  15.506  1.00 16.00           H
ATOM   3778 2HB  LEU A 363      10.604 187.125  16.827  1.00 17.20           H
ATOM   3779  CG  LEU A 363       8.623 187.899  16.665  1.00 19.14           C
ATOM   3780  HG  LEU A 363       7.975 188.295  15.884  1.00 22.05           H
ATOM   3781  CD1 LEU A 363       7.887 186.770  17.375  1.00 17.89           C
ATOM   3782 1HD1 LEU A 363       6.952 187.149  17.788  1.00 47.90           H
ATOM   3783 2HD1 LEU A 363       8.504 186.376  18.183  1.00 43.14           H
ATOM   3784 3HD1 LEU A 363       7.665 185.974  16.665  1.00 43.47           H
ATOM   3785  CD2 LEU A 363       8.921 189.013  17.662  1.00 24.04           C
ATOM   3786 1HD2 LEU A 363       9.598 188.648  18.434  1.00 56.98           H
ATOM   3787 2HD2 LEU A 363       7.992 189.343  18.126  1.00 51.86           H
ATOM   3788 3HD2 LEU A 363       9.379 189.858  17.149  1.00 51.87           H
ATOM   3789  N   LEU A 364      12.298 187.017  13.775  1.00 17.96           N
ATOM   3790  H   LEU A 364      11.534 186.775  13.158  1.00 18.33           H
ATOM   3791  CA  LEU A 364      13.626 186.487  13.472  1.00 17.91           C
ATOM   3792  HA  LEU A 364      14.244 186.570  14.366  1.00 18.79           H
ATOM   3793  C   LEU A 364      14.336 187.266  12.367  1.00 21.20           C
ATOM   3794  O   LEU A 364      15.012 186.692  11.513  1.00 23.31           O
ATOM   3795  CB  LEU A 364      13.537 185.006  13.088  1.00 15.75           C
ATOM   3796 1HB  LEU A 364      12.894 184.925  12.212  1.00 16.50           H
ATOM   3797 2HB  LEU A 364      14.535 184.679  12.793  1.00 16.86           H
ATOM   3798  CG  LEU A 364      13.029 184.020  14.144  1.00 14.14           C
ATOM   3799  HG  LEU A 364      12.045 184.337  14.488  1.00 14.93           H
ATOM   3800  CD1 LEU A 364      12.907 182.632  13.531  1.00 14.63           C
ATOM   3801 1HD1 LEU A 364      12.244 182.675  12.668  1.00 43.06           H
ATOM   3802 2HD1 LEU A 364      12.491 181.944  14.267  1.00 43.82           H
ATOM   3803 3HD1 LEU A 364      13.888 182.277  13.216  1.00 41.85           H
ATOM   3804  CD2 LEU A 364      13.961 183.955  15.345  1.00 16.22           C
ATOM   3805 1HD2 LEU A 364      13.963 184.913  15.863  1.00 44.59           H
ATOM   3806 2HD2 LEU A 364      14.971 183.715  15.015  1.00 44.87           H
ATOM   3807 3HD2 LEU A 364      13.613 183.183  16.031  1.00 45.61           H
ATOM   3808  N   LYS A 365      14.209 188.588  12.390  1.00 25.05           N
ATOM   3809  H   LYS A 365      13.612 189.014  13.085  1.00 28.07           H
ATOM   3810  CA  LYS A 365      14.944 189.440  11.459  1.00 28.91           C
ATOM   3811  HA  LYS A 365      14.906 188.981  10.471  1.00 29.46           H
ATOM   3812  C   LYS A 365      16.407 189.525  11.884  1.00 29.96           C
ATOM   3813  O   LYS A 365      16.712 189.671  13.067  1.00 30.89           O
ATOM   3814  CB  LYS A 365      14.336 190.845  11.400  1.00 34.91           C
ATOM   3815 1HB  LYS A 365      14.282 191.240  12.415  1.00 40.98           H
ATOM   3816 2HB  LYS A 365      14.997 191.494  10.826  1.00 43.08           H
ATOM   3817  CG  LYS A 365      12.943 190.903  10.784  1.00 39.02           C
ATOM   3818 1HG  LYS A 365      12.330 190.111  11.212  1.00 54.86           H
ATOM   3819 2HG  LYS A 365      12.493 191.866  11.028  1.00 59.43           H
ATOM   3820  CD  LYS A 365      12.971 190.744   9.269  1.00 51.54           C
ATOM   3821 1HD  LYS A 365      13.589 191.531   8.837  1.00 81.04           H
ATOM   3822 2HD  LYS A 365      13.397 189.774   9.014  1.00 76.76           H
ATOM   3823  CE  LYS A 365      11.567 190.831   8.695  1.00 64.59           C
ATOM   3824 1HE  LYS A 365      10.969 190.018   9.114  1.00 89.77           H
ATOM   3825 2HE  LYS A 365      11.119 191.781   8.994  1.00 97.21           H
ATOM   3826  NZ  LYS A 365      11.627 190.723   7.200  1.00 98.54           N
ATOM   3827 1HZ  LYS A 365      12.061 189.850   6.929  1.00138.78           H
ATOM   3828 2HZ  LYS A 365      12.163 191.487   6.812  1.00137.09           H
ATOM   3829 3HZ  LYS A 365      10.694 190.751   6.810  1.00137.63           H
ATOM   3830  N   HIS A 366      17.315 189.450  10.917  1.00 32.33           N
ATOM   3831  H   HIS A 366      17.021 189.302   9.963  1.00 33.95           H
ATOM   3832  CA  HIS A 366      18.741 189.585  11.200  1.00 34.72           C
ATOM   3833  HA  HIS A 366      19.037 188.813  11.911  1.00 33.84           H
ATOM   3834  C   HIS A 366      19.030 190.950  11.823  1.00 38.73           C
ATOM   3835  O   HIS A 366      19.855 191.073  12.728  1.00 41.19           O
ATOM   3836  CB  HIS A 366      19.550 189.417   9.910  1.00 37.62           C
ATOM   3837 1HB  HIS A 366      19.205 188.521   9.394  1.00 37.81           H
ATOM   3838 2HB  HIS A 366      19.363 190.276   9.265  1.00 43.05           H
ATOM   3839  CG  HIS A 366      21.027 189.296  10.131  1.00 45.49           C
ATOM   3840  ND1 HIS A 366      21.816 190.283  10.678  1.00 75.44           N
ATOM   3841  HD1 HIS A 366      21.502 191.180  11.017  1.00126.08           H
ATOM   3842  CD2 HIS A 366      21.881 188.276   9.856  1.00 69.28           C
ATOM   3843  HD2 HIS A 366      21.594 187.334   9.412  1.00118.37           H
ATOM   3844  CE1 HIS A 366      23.077 189.831  10.713  1.00 78.87           C
ATOM   3845  HE1 HIS A 366      23.917 190.393  11.094  1.00115.32           H
ATOM   3846  NE2 HIS A 366      23.160 188.606  10.233  1.00 75.59           N
ATOM   3847  N   ASN A 367      18.353 191.981  11.328  1.00 42.13           N
ATOM   3848  H   ASN A 367      17.688 191.826  10.584  1.00 42.63           H
ATOM   3849  CA  ASN A 367      18.499 193.334  11.850  1.00 48.04           C
ATOM   3850  HA  ASN A 367      19.536 193.497  12.142  1.00 51.78           H
ATOM   3851  C   ASN A 367      17.583 193.527  13.060  1.00 46.62           C
ATOM   3852  O   ASN A 367      16.362 193.465  12.914  1.00 45.59           O
ATOM   3853  CB  ASN A 367      18.130 194.331  10.748  1.00 55.03           C
ATOM   3854 1HB  ASN A 367      18.665 194.070   9.836  1.00 62.66           H
ATOM   3855 2HB  ASN A 367      17.059 194.261  10.560  1.00 68.34           H
ATOM   3856  CG  ASN A 367      18.462 195.760  11.115  1.00 82.20           C
ATOM   3857  OD1 ASN A 367      18.639 196.099  12.283  1.00129.27           O
ATOM   3858  ND2 ASN A 367      18.561 196.612  10.108  1.00106.62           N
ATOM   3859 1HD2 ASN A 367      18.783 197.579  10.297  1.00148.05           H
ATOM   3860 2HD2 ASN A 367      18.404 196.298   9.162  1.00115.38           H
ATOM   3861  N   PRO A 368      18.140 193.773  14.258  1.00 49.21           N
ATOM   3862  CA  PRO A 368      17.242 193.933  15.409  1.00 50.01           C
ATOM   3863  HA  PRO A 368      16.692 193.007  15.571  1.00 47.11           H
ATOM   3864  C   PRO A 368      16.243 195.082  15.318  1.00 54.08           C
ATOM   3865  O   PRO A 368      15.201 195.050  15.971  1.00 54.49           O
ATOM   3866  CB  PRO A 368      18.202 194.177  16.577  1.00 55.83           C
ATOM   3867 1HB  PRO A 368      18.299 195.246  16.766  1.00 66.15           H
ATOM   3868 2HB  PRO A 368      17.851 193.662  17.472  1.00 60.34           H
ATOM   3869  CG  PRO A 368      19.500 193.611  16.131  1.00 60.42           C
ATOM   3870 1HG  PRO A 368      20.331 194.086  16.653  1.00 79.04           H
ATOM   3871 2HG  PRO A 368      19.508 192.533  16.291  1.00 71.51           H
ATOM   3872  CD  PRO A 368      19.550 193.907  14.663  1.00 53.96           C
ATOM   3873 1HD  PRO A 368      19.904 194.924  14.486  1.00 61.99           H
ATOM   3874 2HD  PRO A 368      20.180 193.177  14.154  1.00 54.99           H
ATOM   3875  N   SER A 369      16.561 196.098  14.523  1.00 60.08           N
ATOM   3876  H   SER A 369      17.423 196.067  13.996  1.00 62.49           H
ATOM   3877  CA  SER A 369      15.690 197.260  14.364  1.00 67.89           C
ATOM   3878  HA  SER A 369      15.359 197.588  15.349  1.00 72.28           H
ATOM   3879  C   SER A 369      14.443 196.954  13.538  1.00 64.80           C
ATOM   3880  O   SER A 369      13.476 197.713  13.569  1.00 73.86           O
ATOM   3881  CB  SER A 369      16.462 198.406  13.707  1.00 80.26           C
ATOM   3882 1HB  SER A 369      15.826 199.290  13.670  1.00104.17           H
ATOM   3883 2HB  SER A 369      17.347 198.631  14.303  1.00123.64           H
ATOM   3884  OG  SER A 369      16.862 198.065  12.391  1.00113.42           O
ATOM   3885  HG  SER A 369      17.532 197.379  12.445  1.00144.02           H
ATOM   3886  N   GLN A 370      14.460 195.841  12.811  1.00 57.69           N
ATOM   3887  H   GLN A 370      15.273 195.242  12.840  1.00 57.26           H
ATOM   3888  CA  GLN A 370      13.325 195.432  11.988  1.00 55.55           C
ATOM   3889  HA  GLN A 370      12.741 196.316  11.729  1.00 62.27           H
ATOM   3890  C   GLN A 370      12.393 194.463  12.711  1.00 48.33           C
ATOM   3891  O   GLN A 370      11.347 194.092  12.178  1.00 49.63           O
ATOM   3892  CB  GLN A 370      13.824 194.783  10.695  1.00 55.81           C
ATOM   3893 1HB  GLN A 370      14.470 193.943  10.951  1.00 61.04           H
ATOM   3894 2HB  GLN A 370      12.964 194.400  10.146  1.00 63.83           H
ATOM   3895  CG  GLN A 370      14.588 195.732   9.782  1.00 76.34           C
ATOM   3896 1HG  GLN A 370      13.955 196.590   9.555  1.00109.03           H
ATOM   3897 2HG  GLN A 370      15.482 196.085  10.296  1.00109.55           H
ATOM   3898  CD  GLN A 370      15.003 195.068   8.485  1.00 97.38           C
ATOM   3899  OE1 GLN A 370      15.741 194.085   8.483  1.00124.88           O
ATOM   3900  NE2 GLN A 370      14.540 195.606   7.367  1.00148.01           N
ATOM   3901 1HE2 GLN A 370      14.797 195.200   6.480  1.00192.93           H
ATOM   3902 2HE2 GLN A 370      13.942 196.418   7.406  1.00179.82           H
ATOM   3903  N   ARG A 371      12.760 194.058  13.923  1.00 44.13           N
ATOM   3904  H   ARG A 371      13.625 194.400  14.318  1.00 47.13           H
ATOM   3905  CA  ARG A 371      11.926 193.166  14.727  1.00 38.65           C
ATOM   3906  HA  ARG A 371      11.492 192.412  14.071  1.00 36.78           H
ATOM   3907  C   ARG A 371      10.801 193.978  15.364  1.00 40.88           C
ATOM   3908  O   ARG A 371      11.032 195.095  15.828  1.00 47.87           O
ATOM   3909  CB  ARG A 371      12.756 192.480  15.816  1.00 36.42           C
ATOM   3910 1HB  ARG A 371      13.195 193.251  16.449  1.00 42.56           H
ATOM   3911 2HB  ARG A 371      12.093 191.869  16.429  1.00 36.22           H
ATOM   3912  CG  ARG A 371      13.873 191.597  15.280  1.00 33.44           C
ATOM   3913 1HG  ARG A 371      13.444 190.771  14.713  1.00 32.92           H
ATOM   3914 2HG  ARG A 371      14.499 192.190  14.613  1.00 39.37           H
ATOM   3915  CD  ARG A 371      14.754 191.040  16.388  1.00 31.89           C
ATOM   3916 1HD  ARG A 371      14.996 191.846  17.083  1.00 36.55           H
ATOM   3917 2HD  ARG A 371      14.222 190.251  16.920  1.00 30.17           H
ATOM   3918  NE  ARG A 371      15.986 190.511  15.807  1.00 31.49           N
ATOM   3919  HE  ARG A 371      15.953 190.239  14.834  1.00 31.89           H
ATOM   3920  CZ  ARG A 371      17.152 190.389  16.427  1.00 33.24           C
ATOM   3921  NH1 ARG A 371      17.336 190.723  17.688  1.00 35.74           N
ATOM   3922 1HH1 ARG A 371      16.546 191.005  18.248  1.00 36.08           H
ATOM   3923 2HH1 ARG A 371      18.266 190.682  18.078  1.00 38.80           H
ATOM   3924  NH2 ARG A 371      18.188 189.966  15.734  1.00 34.80           N
ATOM   3925 1HH2 ARG A 371      18.051 189.716  14.767  1.00 35.83           H
ATOM   3926 2HH2 ARG A 371      19.096 189.911  16.168  1.00 37.49           H
ATOM   3927  N   PRO A 372       9.569 193.445  15.386  1.00 37.96           N
ATOM   3928  CA  PRO A 372       8.495 194.274  15.943  1.00 40.06           C
ATOM   3929  HA  PRO A 372       8.504 195.257  15.471  1.00 46.76           H
ATOM   3930  C   PRO A 372       8.571 194.440  17.458  1.00 41.14           C
ATOM   3931  O   PRO A 372       8.997 193.537  18.177  1.00 41.26           O
ATOM   3932  CB  PRO A 372       7.230 193.514  15.538  1.00 38.00           C
ATOM   3933 1HB  PRO A 372       6.444 193.649  16.281  1.00 40.57           H
ATOM   3934 2HB  PRO A 372       6.893 193.842  14.555  1.00 45.30           H
ATOM   3935  CG  PRO A 372       7.664 192.092  15.484  1.00 38.28           C
ATOM   3936 1HG  PRO A 372       7.685 191.670  16.489  1.00 46.53           H
ATOM   3937 2HG  PRO A 372       7.006 191.513  14.837  1.00 47.06           H
ATOM   3938  CD  PRO A 372       9.054 192.147  14.916  1.00 35.48           C
ATOM   3939 1HD  PRO A 372       9.658 191.325  15.302  1.00 35.44           H
ATOM   3940 2HD  PRO A 372       9.025 192.130  13.826  1.00 38.80           H
ATOM   3941  N   MET A 373       8.133 195.601  17.933  1.00 48.55           N
ATOM   3942  H   MET A 373       7.809 196.310  17.292  1.00 55.98           H
ATOM   3943  CA  MET A 373       8.059 195.879  19.364  1.00 51.41           C
ATOM   3944  HA  MET A 373       9.026 195.689  19.830  1.00 54.96           H
ATOM   3945  C   MET A 373       7.012 194.956  19.980  1.00 42.40           C
ATOM   3946  O   MET A 373       6.123 194.472  19.282  1.00 40.48           O
ATOM   3947  CB  MET A 373       7.650 197.335  19.604  1.00 68.15           C
ATOM   3948 1HB  MET A 373       6.675 197.499  19.145  1.00 95.29           H
ATOM   3949 2HB  MET A 373       7.557 197.501  20.677  1.00101.63           H
ATOM   3950  CG  MET A 373       8.623 198.357  19.038  1.00125.92           C
ATOM   3951 1HG  MET A 373       9.598 198.227  19.509  1.00190.29           H
ATOM   3952 2HG  MET A 373       8.723 198.203  17.963  1.00178.47           H
ATOM   3953  SD  MET A 373       8.032 200.034  19.336  1.00207.72           S
ATOM   3954  CE  MET A 373       9.150 200.983  18.298  1.00258.80           C
ATOM   3955 1HE  MET A 373       9.050 200.659  17.262  1.00312.54           H
ATOM   3956 2HE  MET A 373      10.177 200.829  18.630  1.00317.03           H
ATOM   3957 3HE  MET A 373       8.902 202.042  18.372  1.00313.55           H
ATOM   3958  N   LEU A 374       7.091 194.722  21.285  1.00 41.20           N
ATOM   3959  H   LEU A 374       7.801 195.184  21.838  1.00 46.95           H
ATOM   3960  CA  LEU A 374       6.175 193.790  21.938  1.00 35.23           C
ATOM   3961  HA  LEU A 374       6.270 192.819  21.452  1.00 32.33           H
ATOM   3962  C   LEU A 374       4.710 194.202  21.822  1.00 36.07           C
ATOM   3963  O   LEU A 374       3.830 193.344  21.761  1.00 34.04           O
ATOM   3964  CB  LEU A 374       6.526 193.638  23.420  1.00 37.06           C
ATOM   3965 1HB  LEU A 374       6.476 194.626  23.877  1.00 46.22           H
ATOM   3966 2HB  LEU A 374       5.755 193.023  23.885  1.00 39.45           H
ATOM   3967  CG  LEU A 374       7.884 193.023  23.767  1.00 38.52           C
ATOM   3968  HG  LEU A 374       8.670 193.578  23.256  1.00 48.90           H
ATOM   3969  CD1 LEU A 374       8.084 193.167  25.266  1.00 51.09           C
ATOM   3970 1HD1 LEU A 374       9.075 192.804  25.535  1.00 81.28           H
ATOM   3971 2HD1 LEU A 374       7.326 192.591  25.796  1.00 87.97           H
ATOM   3972 3HD1 LEU A 374       7.996 194.216  25.547  1.00 81.78           H
ATOM   3973  CD2 LEU A 374       7.976 191.555  23.366  1.00 37.61           C
ATOM   3974 1HD2 LEU A 374       8.939 191.152  23.681  1.00 66.94           H
ATOM   3975 2HD2 LEU A 374       7.891 191.464  22.283  1.00 68.37           H
ATOM   3976 3HD2 LEU A 374       7.175 190.989  23.841  1.00 66.37           H
ATOM   3977  N   ARG A 375       4.439 195.503  21.792  1.00 42.39           N
ATOM   3978  H   ARG A 375       5.193 196.170  21.862  1.00 46.38           H
ATOM   3979  CA  ARG A 375       3.071 195.986  21.618  1.00 46.56           C
ATOM   3980  HA  ARG A 375       2.424 195.456  22.318  1.00 46.29           H
ATOM   3981  C   ARG A 375       2.564 195.678  20.214  1.00 46.24           C
ATOM   3982  O   ARG A 375       1.384 195.396  20.017  1.00 50.20           O
ATOM   3983  CB  ARG A 375       2.981 197.490  21.888  1.00 58.14           C
ATOM   3984 1HB  ARG A 375       3.500 197.712  22.821  1.00 70.31           H
ATOM   3985 2HB  ARG A 375       3.483 198.021  21.079  1.00 75.50           H
ATOM   3986  CG  ARG A 375       1.548 197.997  21.998  1.00 90.17           C
ATOM   3987 1HG  ARG A 375       1.002 197.732  21.092  1.00134.08           H
ATOM   3988 2HG  ARG A 375       1.068 197.513  22.849  1.00144.93           H
ATOM   3989  CD  ARG A 375       1.482 199.506  22.189  1.00126.20           C
ATOM   3990 1HD  ARG A 375       0.458 199.786  22.439  1.00165.37           H
ATOM   3991 2HD  ARG A 375       2.126 199.786  23.024  1.00150.99           H
ATOM   3992  NE  ARG A 375       1.905 200.232  20.992  1.00219.48           N
ATOM   3993  HE  ARG A 375       2.861 200.553  20.963  1.00265.38           H
ATOM   3994  CZ  ARG A 375       1.136 200.504  19.944  1.00354.42           C
ATOM   3995  NH1 ARG A 375       1.654 201.167  18.932  1.00537.92           N
ATOM   3996 1HH1 ARG A 375       2.618 201.456  18.973  1.00576.91           H
ATOM   3997 2HH1 ARG A 375       1.084 201.369  18.125  1.00713.67           H
ATOM   3998  NH2 ARG A 375      -0.130 200.145  19.872  1.00427.36           N
ATOM   3999 1HH2 ARG A 375      -0.544 199.626  20.631  1.00369.13           H
ATOM   4000 2HH2 ARG A 375      -0.668 200.386  19.055  1.00615.91           H
ATOM   4001  N   GLU A 376       3.471 195.733  19.246  1.00 45.70           N
ATOM   4002  H   GLU A 376       4.427 195.958  19.476  1.00 46.76           H
ATOM   4003  CA  GLU A 376       3.148 195.432  17.855  1.00 46.96           C
ATOM   4004  HA  GLU A 376       2.231 195.956  17.583  1.00 52.28           H
ATOM   4005  C   GLU A 376       2.911 193.936  17.663  1.00 40.55           C
ATOM   4006  O   GLU A 376       2.073 193.541  16.856  1.00 43.73           O
ATOM   4007  CB  GLU A 376       4.282 195.912  16.945  1.00 52.96           C
ATOM   4008 1HB  GLU A 376       4.563 196.921  17.246  1.00 77.04           H
ATOM   4009 2HB  GLU A 376       5.145 195.263  17.090  1.00 74.26           H
ATOM   4010  CG  GLU A 376       3.938 195.933  15.462  1.00101.07           C
ATOM   4011 1HG  GLU A 376       4.861 196.022  14.890  1.00168.68           H
ATOM   4012 2HG  GLU A 376       3.456 194.993  15.192  1.00142.55           H
ATOM   4013  CD  GLU A 376       3.023 197.089  15.101  1.00147.63           C
ATOM   4014  OE1 GLU A 376       3.424 198.252  15.320  1.00227.63           O
ATOM   4015  OE2 GLU A 376       1.901 196.847  14.609  1.00203.62           O
ATOM   4016  N   VAL A 377       3.619 193.102  18.419  1.00 34.69           N
ATOM   4017  H   VAL A 377       4.308 193.483  19.054  1.00 36.09           H
ATOM   4018  CA  VAL A 377       3.407 191.655  18.405  1.00 29.76           C
ATOM   4019  HA  VAL A 377       3.589 191.276  17.400  1.00 31.34           H
ATOM   4020  C   VAL A 377       1.962 191.321  18.763  1.00 29.91           C
ATOM   4021  O   VAL A 377       1.353 190.452  18.141  1.00 31.80           O
ATOM   4022  CB  VAL A 377       4.348 190.917  19.385  1.00 26.32           C
ATOM   4023  HB  VAL A 377       4.253 191.369  20.372  1.00 28.85           H
ATOM   4024  CG1 VAL A 377       3.987 189.439  19.504  1.00 25.03           C
ATOM   4025 1HG1 VAL A 377       4.748 188.920  20.088  1.00 55.01           H
ATOM   4026 2HG1 VAL A 377       3.921 188.991  18.513  1.00 52.91           H
ATOM   4027 3HG1 VAL A 377       3.027 189.337  20.010  1.00 52.19           H
ATOM   4028  CG2 VAL A 377       5.798 191.047  18.929  1.00 30.98           C
ATOM   4029 1HG2 VAL A 377       6.449 190.530  19.633  1.00 58.13           H
ATOM   4030 2HG2 VAL A 377       6.083 192.097  18.890  1.00 61.31           H
ATOM   4031 3HG2 VAL A 377       5.913 190.606  17.939  1.00 62.65           H
ATOM   4032  N   LEU A 378       1.411 192.024  19.746  1.00 31.22           N
ATOM   4033  H   LEU A 378       1.949 192.753  20.193  1.00 32.78           H
ATOM   4034  CA  LEU A 378       0.030 191.815  20.174  1.00 34.30           C
ATOM   4035  HA  LEU A 378      -0.129 190.756  20.375  1.00 34.49           H
ATOM   4036  C   LEU A 378      -0.965 192.236  19.097  1.00 40.69           C
ATOM   4037  O   LEU A 378      -2.076 191.714  19.024  1.00 50.38           O
ATOM   4038  CB  LEU A 378      -0.244 192.623  21.446  1.00 36.21           C
ATOM   4039 1HB  LEU A 378      -0.049 193.671  21.221  1.00 40.90           H
ATOM   4040 2HB  LEU A 378      -1.306 192.531  21.676  1.00 42.77           H
ATOM   4041  CG  LEU A 378       0.543 192.253  22.707  1.00 35.84           C
ATOM   4042  HG  LEU A 378       1.607 192.243  22.473  1.00 45.15           H
ATOM   4043  CD1 LEU A 378       0.298 193.296  23.789  1.00 50.27           C
ATOM   4044 1HD1 LEU A 378       0.602 194.278  23.426  1.00 84.54           H
ATOM   4045 2HD1 LEU A 378       0.882 193.047  24.675  1.00 84.93           H
ATOM   4046 3HD1 LEU A 378      -0.761 193.318  24.049  1.00 84.29           H
ATOM   4047  CD2 LEU A 378       0.141 190.874  23.214  1.00 43.60           C
ATOM   4048 1HD2 LEU A 378       0.468 190.113  22.506  1.00 75.15           H
ATOM   4049 2HD2 LEU A 378      -0.942 190.827  23.327  1.00 76.11           H
ATOM   4050 3HD2 LEU A 378       0.612 190.688  24.179  1.00 78.29           H
ATOM   4051  N   GLU A 379      -0.555 193.193  18.274  1.00 41.80           N
ATOM   4052  H   GLU A 379       0.381 193.560  18.374  1.00 42.36           H
ATOM   4053  CA  GLU A 379      -1.399 193.751  17.221  1.00 49.21           C
ATOM   4054  HA  GLU A 379      -2.413 193.852  17.608  1.00 55.12           H
ATOM   4055  C   GLU A 379      -1.454 192.862  15.979  1.00 46.17           C
ATOM   4056  O   GLU A 379      -2.288 193.069  15.097  1.00 53.52           O
ATOM   4057  CB  GLU A 379      -0.871 195.142  16.856  1.00 61.34           C
ATOM   4058 1HB  GLU A 379      -0.526 195.628  17.769  1.00 71.51           H
ATOM   4059 2HB  GLU A 379      -0.010 195.024  16.199  1.00 90.76           H
ATOM   4060  CG  GLU A 379      -1.874 196.067  16.180  1.00 95.12           C
ATOM   4061 1HG  GLU A 379      -1.329 196.893  15.724  1.00152.97           H
ATOM   4062 2HG  GLU A 379      -2.389 195.521  15.390  1.00142.77           H
ATOM   4063  CD  GLU A 379      -2.910 196.636  17.136  1.00116.10           C
ATOM   4064  OE1 GLU A 379      -3.846 197.315  16.662  1.00178.89           O
ATOM   4065  OE2 GLU A 379      -2.816 196.416  18.362  1.00164.98           O
ATOM   4066  N   HIS A 380      -0.584 191.860  15.901  1.00 39.86           N
ATOM   4067  H   HIS A 380       0.061 191.699  16.662  1.00 37.43           H
ATOM   4068  CA  HIS A 380      -0.575 190.964  14.749  1.00 38.44           C
ATOM   4069  HA  HIS A 380      -0.480 191.572  13.851  1.00 43.37           H
ATOM   4070  C   HIS A 380      -1.893 190.193  14.688  1.00 39.16           C
ATOM   4071  O   HIS A 380      -2.378 189.709  15.712  1.00 37.68           O
ATOM   4072  CB  HIS A 380       0.593 189.976  14.813  1.00 34.57           C
ATOM   4073 1HB  HIS A 380       0.681 189.598  15.831  1.00 34.02           H
ATOM   4074 2HB  HIS A 380       0.370 189.136  14.155  1.00 40.99           H
ATOM   4075  CG  HIS A 380       1.904 190.560  14.385  1.00 37.21           C
ATOM   4076  ND1 HIS A 380       2.471 191.691  14.927  1.00 50.85           N
ATOM   4077  HD1 HIS A 380       2.075 192.272  15.655  1.00 62.83           H
ATOM   4078  CD2 HIS A 380       2.785 190.150  13.437  1.00 45.05           C
ATOM   4079  HD2 HIS A 380       2.649 189.284  12.806  1.00 55.40           H
ATOM   4080  CE1 HIS A 380       3.643 191.902  14.314  1.00 62.20           C
ATOM   4081  HE1 HIS A 380       4.304 192.727  14.534  1.00 86.36           H
ATOM   4082  NE2 HIS A 380       3.879 190.981  13.400  1.00 57.49           N
ATOM   4083  N   PRO A 381      -2.487 190.055  13.491  1.00 44.96           N
ATOM   4084  CA  PRO A 381      -3.789 189.376  13.482  1.00 49.10           C
ATOM   4085  HA  PRO A 381      -4.492 189.937  14.098  1.00 53.31           H
ATOM   4086  C   PRO A 381      -3.759 187.927  13.956  1.00 43.12           C
ATOM   4087  O   PRO A 381      -4.772 187.402  14.413  1.00 45.99           O
ATOM   4088  CB  PRO A 381      -4.216 189.443  12.013  1.00 61.69           C
ATOM   4089 1HB  PRO A 381      -3.963 188.512  11.505  1.00 68.76           H
ATOM   4090 2HB  PRO A 381      -5.285 189.640  11.935  1.00 76.79           H
ATOM   4091  CG  PRO A 381      -3.437 190.574  11.438  1.00 70.83           C
ATOM   4092 1HG  PRO A 381      -3.313 190.452  10.362  1.00 92.44           H
ATOM   4093 2HG  PRO A 381      -3.930 191.519  11.664  1.00 93.81           H
ATOM   4094  CD  PRO A 381      -2.112 190.505  12.138  1.00 53.94           C
ATOM   4095 1HD  PRO A 381      -1.458 189.777  11.657  1.00 54.97           H
ATOM   4096 2HD  PRO A 381      -1.651 191.493  12.161  1.00 58.16           H
ATOM   4097  N   TRP A 382      -2.609 187.270  13.840  1.00 38.29           N
ATOM   4098  H   TRP A 382      -1.809 187.728  13.427  1.00 39.42           H
ATOM   4099  CA  TRP A 382      -2.478 185.895  14.311  1.00 34.23           C
ATOM   4100  HA  TRP A 382      -3.281 185.304  13.870  1.00 37.96           H
ATOM   4101  C   TRP A 382      -2.620 185.806  15.827  1.00 29.95           C
ATOM   4102  O   TRP A 382      -3.234 184.869  16.336  1.00 31.91           O
ATOM   4103  CB  TRP A 382      -1.141 185.296  13.869  1.00 32.99           C
ATOM   4104 1HB  TRP A 382      -1.020 185.466  12.799  1.00 38.30           H
ATOM   4105 2HB  TRP A 382      -0.329 185.801  14.392  1.00 32.12           H
ATOM   4106  CG  TRP A 382      -1.057 183.822  14.137  1.00 31.31           C
ATOM   4107  CD1 TRP A 382      -1.591 182.813  13.392  1.00 39.92           C
ATOM   4108  HD1 TRP A 382      -2.151 182.957  12.480  1.00 51.73           H
ATOM   4109  CD2 TRP A 382      -0.409 183.175  15.244  1.00 27.19           C
ATOM   4110  NE1 TRP A 382      -1.335 181.591  13.956  1.00 39.59           N
ATOM   4111  HE1 TRP A 382      -1.638 180.709  13.568  1.00 50.79           H
ATOM   4112  CE2 TRP A 382      -0.599 181.782  15.095  1.00 30.66           C
ATOM   4113  CE3 TRP A 382       0.352 183.635  16.327  1.00 28.86           C
ATOM   4114  HE3 TRP A 382       0.505 184.693  16.475  1.00 33.11           H
ATOM   4115  CZ2 TRP A 382      -0.024 180.854  15.969  1.00 31.76           C
ATOM   4116  HZ2 TRP A 382      -0.156 179.793  15.820  1.00 38.33           H
ATOM   4117  CZ3 TRP A 382       0.918 182.710  17.204  1.00 32.82           C
ATOM   4118  HZ3 TRP A 382       1.520 183.057  18.031  1.00 41.99           H
ATOM   4119  CH2 TRP A 382       0.724 181.328  17.017  1.00 32.02           C
ATOM   4120  HH2 TRP A 382       1.179 180.631  17.704  1.00 37.93           H
ATOM   4121  N   ILE A 383      -2.070 186.777  16.548  1.00 28.10           N
ATOM   4122  H   ILE A 383      -1.577 187.527  16.085  1.00 30.87           H
ATOM   4123  CA  ILE A 383      -2.218 186.830  18.001  1.00 26.60           C
ATOM   4124  HA  ILE A 383      -2.062 185.833  18.413  1.00 25.05           H
ATOM   4125  C   ILE A 383      -3.647 187.247  18.332  1.00 31.89           C
ATOM   4126  O   ILE A 383      -4.289 186.642  19.189  1.00 34.88           O
ATOM   4127  CB  ILE A 383      -1.223 187.817  18.659  1.00 26.79           C
ATOM   4128  HB  ILE A 383      -1.344 188.789  18.182  1.00 34.60           H
ATOM   4129  CG1 ILE A 383       0.229 187.364  18.452  1.00 28.04           C
ATOM   4130 1HG1 ILE A 383       0.415 187.264  17.383  1.00 45.61           H
ATOM   4131 2HG1 ILE A 383       0.883 188.151  18.827  1.00 41.82           H
ATOM   4132  CG2 ILE A 383      -1.525 187.987  20.147  1.00 32.72           C
ATOM   4133 1HG2 ILE A 383      -0.723 188.548  20.627  1.00 65.01           H
ATOM   4134 2HG2 ILE A 383      -1.619 187.011  20.623  1.00 63.48           H
ATOM   4135 3HG2 ILE A 383      -2.459 188.536  20.270  1.00 61.93           H
ATOM   4136  CD1 ILE A 383       0.635 186.067  19.135  1.00 31.00           C
ATOM   4137 1HD1 ILE A 383       0.586 186.184  20.217  1.00 64.16           H
ATOM   4138 2HD1 ILE A 383       1.657 185.816  18.853  1.00 62.05           H
ATOM   4139 3HD1 ILE A 383      -0.027 185.257  18.827  1.00 62.81           H
ATOM   4140  N   THR A 384      -4.148 188.268  17.645  1.00 37.31           N
ATOM   4141  H   THR A 384      -3.586 188.711  16.931  1.00 38.20           H
ATOM   4142  CA  THR A 384      -5.487 188.791  17.901  1.00 45.81           C
ATOM   4143  HA  THR A 384      -5.531 189.147  18.931  1.00 50.08           H
ATOM   4144  C   THR A 384      -6.571 187.731  17.727  1.00 47.82           C
ATOM   4145  O   THR A 384      -7.516 187.668  18.512  1.00 56.93           O
ATOM   4146  CB  THR A 384      -5.802 189.975  16.963  1.00 55.05           C
ATOM   4147  HB  THR A 384      -5.854 189.615  15.936  1.00 76.87           H
ATOM   4148  OG1 THR A 384      -4.759 190.953  17.064  1.00 68.36           O
ATOM   4149  HG1 THR A 384      -3.927 190.543  16.823  1.00 85.07           H
ATOM   4150  CG2 THR A 384      -7.122 190.644  17.325  1.00 83.73           C
ATOM   4151 1HG2 THR A 384      -7.258 191.531  16.706  1.00124.35           H
ATOM   4152 2HG2 THR A 384      -7.111 190.936  18.376  1.00124.78           H
ATOM   4153 3HG2 THR A 384      -7.947 189.953  17.148  1.00125.43           H
ATOM   4154  N   ALA A 385      -6.451 186.906  16.692  1.00 44.95           N
ATOM   4155  H   ALA A 385      -5.652 186.987  16.077  1.00 42.94           H
ATOM   4156  CA  ALA A 385      -7.467 185.906  16.380  1.00 49.94           C
ATOM   4157  HA  ALA A 385      -8.444 186.343  16.587  1.00 58.40           H
ATOM   4158  C   ALA A 385      -7.364 184.621  17.200  1.00 47.79           C
ATOM   4159  O   ALA A 385      -8.380 183.989  17.488  1.00 61.16           O
ATOM   4160  CB  ALA A 385      -7.410 185.567  14.896  1.00 54.35           C
ATOM   4161 1HB  ALA A 385      -6.445 185.119  14.659  1.00 86.06           H
ATOM   4162 2HB  ALA A 385      -7.543 186.475  14.308  1.00 78.50           H
ATOM   4163 3HB  ALA A 385      -8.205 184.862  14.653  1.00 87.33           H
ATOM   4164  N   ASN A 386      -6.148 184.204  17.537  1.00 41.06           N
ATOM   4165  H   ASN A 386      -5.345 184.782  17.332  1.00 41.71           H
ATOM   4166  CA  ASN A 386      -5.941 182.904  18.167  1.00 41.76           C
ATOM   4167  HA  ASN A 386      -6.816 182.284  17.964  1.00 48.74           H
ATOM   4168  C   ASN A 386      -5.776 182.951  19.684  1.00 42.81           C
ATOM   4169  O   ASN A 386      -6.039 181.957  20.359  1.00 51.25           O
ATOM   4170  CB  ASN A 386      -4.725 182.221  17.535  1.00 38.95           C
ATOM   4171 1HB  ASN A 386      -3.875 182.902  17.563  1.00 35.10           H
ATOM   4172 2HB  ASN A 386      -4.475 181.332  18.110  1.00 42.33           H
ATOM   4173  CG  ASN A 386      -4.979 181.791  16.108  1.00 44.11           C
ATOM   4174  OD1 ASN A 386      -5.637 180.785  15.857  1.00 54.38           O
ATOM   4175  ND2 ASN A 386      -4.449 182.545  15.158  1.00 44.62           N
ATOM   4176 1HD2 ASN A 386      -4.590 182.293  14.191  1.00 52.08           H
ATOM   4177 2HD2 ASN A 386      -3.921 183.366  15.416  1.00 43.48           H
ATOM   4178  N   SER A 387      -5.331 184.078  20.230  1.00 44.08           N
ATOM   4179  H   SER A 387      -5.160 184.887  19.648  1.00 48.00           H
ATOM   4180  CA  SER A 387      -5.106 184.191  21.668  1.00 49.57           C
ATOM   4181  HA  SER A 387      -4.653 183.266  22.025  1.00 67.39           H
ATOM   4182  C   SER A 387      -6.415 184.413  22.421  1.00 67.37           C
ATOM   4183  O   SER A 387      -7.336 185.057  21.920  1.00 83.10           O
ATOM   4184  CB  SER A 387      -4.151 185.349  21.958  1.00 54.08           C
ATOM   4185 1HB  SER A 387      -3.217 185.187  21.419  1.00 90.08           H
ATOM   4186 2HB  SER A 387      -4.601 186.280  21.612  1.00 74.90           H
ATOM   4187  OG  SER A 387      -3.876 185.454  23.344  1.00 79.04           O
ATOM   4188  HG  SER A 387      -3.191 186.116  23.463  1.00108.56           H
ATOM   4189  N   SER A 388      -6.488 183.907  23.648  1.00 95.88           N
ATOM   4190  H   SER A 388      -5.710 183.379  24.017  1.00104.25           H
ATOM   4191  CA  SER A 388      -7.647 184.108  24.514  1.00149.14           C
ATOM   4192  HA  SER A 388      -8.555 184.091  23.911  1.00189.42           H
ATOM   4193  C   SER A 388      -7.582 185.451  25.239  1.00156.61           C
ATOM   4194  O   SER A 388      -7.932 185.545  26.414  1.00201.81           O
ATOM   4195  CB  SER A 388      -7.709 182.967  25.533  1.00213.94           C
ATOM   4196 1HB  SER A 388      -8.570 183.114  26.185  1.00256.15           H
ATOM   4197 2HB  SER A 388      -7.823 182.022  25.002  1.00261.12           H
ATOM   4198  OG  SER A 388      -6.527 182.922  26.313  1.00295.18           O
ATOM   4199  HG  SER A 388      -6.662 182.310  27.041  1.00353.87           H
ATOM   4200  N   LYS A 389      -7.117 186.462  24.511  1.00190.78           N
ATOM   4201  H   LYS A 389      -7.013 186.299  23.518  1.00232.87           H
ATOM   4202  CA  LYS A 389      -6.702 187.775  25.008  1.00243.90           C
ATOM   4203  HA  LYS A 389      -6.069 188.177  24.217  1.00287.99           H
ATOM   4204  C   LYS A 389      -7.812 188.823  25.130  1.00273.43           C
ATOM   4205  O   LYS A 389      -8.052 189.507  24.133  1.00328.60           O
ATOM   4206  CB  LYS A 389      -5.763 187.642  26.213  1.00375.05           C
ATOM   4207 1HB  LYS A 389      -6.297 187.207  27.057  1.00431.00           H
ATOM   4208 2HB  LYS A 389      -4.966 186.951  25.938  1.00437.82           H
ATOM   4209  CG  LYS A 389      -5.111 188.947  26.650  1.00533.78           C
ATOM   4210 1HG  LYS A 389      -4.562 189.369  25.808  1.00568.06           H
ATOM   4211 2HG  LYS A 389      -5.882 189.652  26.959  1.00556.87           H
ATOM   4212  CD  LYS A 389      -4.152 188.713  27.810  1.00815.50           C
ATOM   4213 1HD  LYS A 389      -4.716 188.385  28.683  1.00895.61           H
ATOM   4214 2HD  LYS A 389      -3.454 187.922  27.533  1.00930.80           H
ATOM   4215  CE  LYS A 389      -3.353 189.960  28.161  1.00999.99           C
ATOM   4216 2HE  LYS A 389      -2.830 190.306  27.267  1.00999.99           H
ATOM   4217 1HE  LYS A 389      -2.605 189.697  28.912  1.00999.99           H
ATOM   4218  NZ  LYS A 389      -4.266 191.029  28.682  1.00999.99           N
ATOM   4219 1HZ  LYS A 389      -3.742 191.871  28.881  1.00999.99           H
ATOM   4220 2HZ  LYS A 389      -4.978 191.246  27.997  1.00999.99           H
ATOM   4221 3HZ  LYS A 389      -4.722 190.718  29.529  1.00999.99           H
ATOM   4222  N   PRO A 390      -8.493 189.000  26.279  1.00367.90           N
ATOM   4223  CA  PRO A 390      -9.403 190.152  26.218  1.00530.34           C
ATOM   4224  HA  PRO A 390     -10.138 190.012  25.425  1.00578.95           H
ATOM   4225  C   PRO A 390      -8.694 191.494  26.040  1.00597.05           C
ATOM   4226  O   PRO A 390      -7.470 191.598  26.157  1.00648.12           O
ATOM   4227  CB  PRO A 390     -10.096 190.140  27.584  1.00747.44           C
ATOM   4228 1HB  PRO A 390      -9.610 190.847  28.257  1.00882.56           H
ATOM   4229 2HB  PRO A 390     -11.154 190.382  27.480  1.00896.03           H
ATOM   4230  CG  PRO A 390      -9.928 188.757  28.089  1.00716.06           C
ATOM   4231 1HG  PRO A 390      -9.988 188.732  29.177  1.00846.95           H
ATOM   4232 2HG  PRO A 390     -10.673 188.099  27.641  1.00839.66           H
ATOM   4233  CD  PRO A 390      -8.555 188.387  27.618  1.00473.69           C
ATOM   4234 1HD  PRO A 390      -7.799 188.818  28.274  1.00515.41           H
ATOM   4235 2HD  PRO A 390      -8.458 187.304  27.569  1.00458.19           H
ATOM   4236  N   SER A 391      -9.487 192.530  25.786  1.00707.47           N
ATOM   4237  H   SER A 391     -10.486 192.389  25.739  1.00755.82           H
ATOM   4238  CA  SER A 391      -8.966 193.883  25.602  1.00871.47           C
ATOM   4239  HA  SER A 391      -8.317 193.891  24.725  1.00998.53           H
ATOM   4240  C   SER A 391      -8.130 194.344  26.791  1.00947.81           C
ATOM   4241  O   SER A 391      -8.430 194.026  27.943  1.00939.85           O
ATOM   4242  CB  SER A 391     -10.113 194.876  25.387  1.00977.51           C
ATOM   4243 1HB  SER A 391     -10.671 194.611  24.488  1.00999.99           H
ATOM   4244 2HB  SER A 391     -10.788 194.837  26.242  1.00999.99           H
ATOM   4245  OG  SER A 391      -9.622 196.198  25.248  1.00999.99           O
ATOM   4246  HG  SER A 391      -9.168 196.452  26.057  1.00999.99           H
ATOM   4247  N   ASN A 392      -7.090 195.108  26.473  1.00999.99           N
ATOM   4248  H   ASN A 392      -6.955 195.382  25.510  1.00999.99           H
ATOM   4249  CA  ASN A 392      -6.108 195.559  27.450  1.00999.99           C
ATOM   4250  HA  ASN A 392      -5.490 196.334  26.994  1.00999.99           H
ATOM   4251  C   ASN A 392      -6.800 196.192  28.655  1.00999.99           C
ATOM   4252  O   ASN A 392      -6.374 195.952  29.806  1.00999.99           O
ATOM   4253  OXT ASN A 392      -7.765 196.944  28.408  1.00999.99           O
ATOM   4254  CB  ASN A 392      -5.243 194.355  27.847  1.00999.99           C
ATOM   4255 1HB  ASN A 392      -5.841 193.650  28.427  1.00999.99           H
ATOM   4256 2HB  ASN A 392      -4.887 193.857  26.945  1.00999.99           H
ATOM   4257  CG  ASN A 392      -4.021 194.750  28.653  1.00999.99           C
ATOM   4258  OD1 ASN A 392      -3.243 195.607  28.240  1.00999.99           O
ATOM   4259  ND2 ASN A 392      -3.827 194.103  29.791  1.00999.99           N
ATOM   4260 1HD2 ASN A 392      -2.994 194.286  30.330  1.00999.99           H
ATOM   4261 2HD2 ASN A 392      -4.522 193.446  30.112  1.00999.99           H
TER    4262      ASN A 392 
HETATM 4263  CH3 ACE B 517      10.663 158.080  56.053  1.00999.99           C
HETATM 4264 1HH3 ACE B 517      10.054 158.643  55.347  1.00999.99           H
HETATM 4265 2HH3 ACE B 517      11.621 157.839  55.594  1.00999.99           H
HETATM 4266 3HH3 ACE B 517      10.837 158.680  56.946  1.00999.99           H
HETATM 4267  C   ACE B 517       9.956 156.787  56.429  1.00999.99           C
HETATM 4268  O   ACE B 517      10.497 155.714  56.171  1.00999.99           O
ATOM   4269  N   LEU B 518       8.764 156.836  57.018  1.00999.99           N
ATOM   4270  H   LEU B 518       8.341 155.953  57.265  1.00999.99           H
ATOM   4271  CA  LEU B 518       8.012 158.052  57.324  1.00999.99           C
ATOM   4272  HA  LEU B 518       8.705 158.845  57.610  1.00999.99           H
ATOM   4273  C   LEU B 518       7.251 158.506  56.081  1.00999.99           C
ATOM   4274  O   LEU B 518       7.634 159.469  55.418  1.00999.99           O
ATOM   4275  CB  LEU B 518       7.045 157.804  58.489  1.00999.99           C
ATOM   4276 1HB  LEU B 518       6.127 158.354  58.284  1.00999.99           H
ATOM   4277 2HB  LEU B 518       6.795 156.743  58.509  1.00999.99           H
ATOM   4278  CG  LEU B 518       7.513 158.212  59.890  1.00999.99           C
ATOM   4279  HG  LEU B 518       7.843 159.250  59.858  1.00999.99           H
ATOM   4280  CD1 LEU B 518       6.317 158.118  60.830  1.00999.99           C
ATOM   4281 1HD1 LEU B 518       5.526 158.788  60.494  1.00999.99           H
ATOM   4282 2HD1 LEU B 518       5.944 157.093  60.853  1.00999.99           H
ATOM   4283 3HD1 LEU B 518       6.626 158.407  61.835  1.00999.99           H
ATOM   4284  CD2 LEU B 518       8.652 157.345  60.407  1.00999.99           C
ATOM   4285 1HD2 LEU B 518       9.543 157.515  59.802  1.00999.99           H
ATOM   4286 2HD2 LEU B 518       8.373 156.292  60.353  1.00999.99           H
ATOM   4287 3HD2 LEU B 518       8.873 157.610  61.441  1.00999.99           H
ATOM   4288  N   GLU B 519       6.153 157.829  55.762  1.00999.99           N
ATOM   4289  H   GLU B 519       5.861 157.054  56.340  1.00999.99           H
ATOM   4290  CA  GLU B 519       5.371 158.125  54.564  1.00999.99           C
ATOM   4291  HA  GLU B 519       6.062 158.337  53.748  1.00999.99           H
ATOM   4292  C   GLU B 519       4.475 159.350  54.737  1.00999.99           C
ATOM   4293  O   GLU B 519       3.353 159.404  54.237  1.00999.99           O
ATOM   4294  CB  GLU B 519       4.519 156.917  54.164  1.00999.99           C
ATOM   4295 1HB  GLU B 519       3.817 156.706  54.970  1.00999.99           H
ATOM   4296 2HB  GLU B 519       3.947 157.178  53.273  1.00999.99           H
ATOM   4297  CG  GLU B 519       5.308 155.649  53.868  1.00999.99           C
ATOM   4298 1HG  GLU B 519       5.861 155.357  54.762  1.00999.99           H
ATOM   4299 2HG  GLU B 519       4.604 154.851  53.627  1.00999.99           H
ATOM   4300  CD  GLU B 519       6.280 155.812  52.713  1.00999.99           C
ATOM   4301  OE1 GLU B 519       6.090 156.721  51.877  1.00999.99           O
ATOM   4302  OE2 GLU B 519       7.254 155.034  52.637  1.00999.99           O
ATOM   4303  N   ALA B 520       5.028 160.401  55.437  1.00999.99           N
ATOM   4304  H   ALA B 520       5.954 160.251  55.822  1.00999.99           H
ATOM   4305  CA  ALA B 520       4.349 161.704  55.527  1.00999.99           C
ATOM   4306  HA  ALA B 520       3.285 161.513  55.714  1.00999.99           H
ATOM   4307  C   ALA B 520       4.426 162.436  54.183  1.00999.99           C
ATOM   4308  O   ALA B 520       4.302 163.642  54.122  1.00999.99           O
ATOM   4309  CB  ALA B 520       4.881 162.610  56.672  1.00999.99           C
ATOM   4310 1HB  ALA B 520       4.251 163.505  56.742  1.00999.99           H
ATOM   4311 2HB  ALA B 520       4.789 162.075  57.627  1.00999.99           H
ATOM   4312  N   LYS B 521       4.726 161.661  53.078  1.00999.99           N
ATOM   4313  H   LYS B 521       4.062 160.944  52.819  1.00999.99           H
ATOM   4314  CA  LYS B 521       5.981 161.775  52.333  1.00999.99           C
ATOM   4315  HA  LYS B 521       6.704 161.096  52.787  1.00999.99           H
ATOM   4316  C   LYS B 521       6.594 163.170  52.456  1.00999.99           C
ATOM   4317  O   LYS B 521       7.094 163.467  53.543  1.00999.99           O
ATOM   4318  CB  LYS B 521       5.785 161.304  50.887  1.00999.99           C
ATOM   4319 1HB  LYS B 521       4.979 161.884  50.440  1.00999.99           H
ATOM   4320 2HB  LYS B 521       6.699 161.485  50.322  1.00999.99           H
ATOM   4321  CG  LYS B 521       5.425 159.827  50.769  1.00999.99           C
ATOM   4322 1HG  LYS B 521       6.251 159.221  51.141  1.00999.99           H
ATOM   4323 2HG  LYS B 521       4.543 159.635  51.379  1.00999.99           H
ATOM   4324  CD  LYS B 521       5.115 159.429  49.331  1.00999.99           C
ATOM   4325 1HD  LYS B 521       4.343 160.088  48.934  1.00999.99           H
ATOM   4326 2HD  LYS B 521       6.015 159.540  48.726  1.00999.99           H
ATOM   4327  CE  LYS B 521       4.619 157.992  49.241  1.00999.99           C
ATOM   4328 1HE  LYS B 521       4.606 157.691  48.191  1.00999.99           H
ATOM   4329 2HE  LYS B 521       5.316 157.339  49.773  1.00999.99           H
ATOM   4330  NZ  LYS B 521       3.239 157.881  49.824  1.00999.99           N
ATOM   4331 1HZ  LYS B 521       2.891 156.937  49.725  1.00999.99           H
ATOM   4332 2HZ  LYS B 521       2.603 158.506  49.346  1.00999.99           H
ATOM   4333 3HZ  LYS B 521       3.246 158.112  50.808  1.00999.99           H
ATOM   4334  N   GLU B 522       6.632 163.973  51.397  1.00919.26           N
ATOM   4335  H   GLU B 522       7.297 163.757  50.668  1.00933.32           H
ATOM   4336  CA  GLU B 522       5.801 165.164  51.187  1.00909.21           C
ATOM   4337  HA  GLU B 522       6.206 165.683  50.318  1.00999.99           H
ATOM   4338  C   GLU B 522       5.759 166.214  52.298  1.00763.49           C
ATOM   4339  O   GLU B 522       4.990 167.172  52.240  1.00793.14           O
ATOM   4340  CB  GLU B 522       4.369 164.760  50.819  1.00999.99           C
ATOM   4341 1HB  GLU B 522       4.171 163.755  51.189  1.00999.99           H
ATOM   4342 2HB  GLU B 522       3.669 165.436  51.308  1.00999.99           H
ATOM   4343  CG  GLU B 522       4.095 164.794  49.320  1.00999.99           C
ATOM   4344 1HG  GLU B 522       3.017 164.750  49.159  1.00999.99           H
ATOM   4345 2HG  GLU B 522       4.467 165.734  48.911  1.00999.99           H
ATOM   4346  CD  GLU B 522       4.751 163.639  48.586  1.00999.99           C
ATOM   4347  OE1 GLU B 522       5.989 163.664  48.416  1.00999.99           O
ATOM   4348  OE2 GLU B 522       4.040 162.687  48.197  1.00999.99           O
ATOM   4349  N   GLU B 523       6.594 166.051  53.317  1.00697.20           N
ATOM   4350  H   GLU B 523       7.242 165.275  53.304  1.00761.99           H
ATOM   4351  CA  GLU B 523       6.587 166.921  54.489  1.00620.40           C
ATOM   4352  HA  GLU B 523       6.331 167.935  54.181  1.00651.36           H
ATOM   4353  C   GLU B 523       7.994 166.954  55.086  1.00527.06           C
ATOM   4354  O   GLU B 523       8.190 167.312  56.245  1.00607.88           O
ATOM   4355  CB  GLU B 523       5.495 166.405  55.436  1.00726.69           C
ATOM   4356 1HB  GLU B 523       4.532 166.654  54.992  1.00766.35           H
ATOM   4357 2HB  GLU B 523       5.562 165.320  55.441  1.00784.48           H
ATOM   4358  CG  GLU B 523       5.456 166.845  56.895  1.00844.76           C
ATOM   4359 1HG  GLU B 523       4.670 166.275  57.393  1.00962.46           H
ATOM   4360 2HG  GLU B 523       6.391 166.581  57.387  1.00887.56           H
ATOM   4361  CD  GLU B 523       5.174 168.327  57.064  1.00909.52           C
ATOM   4362  OE1 GLU B 523       4.330 168.677  57.918  1.00999.99           O
ATOM   4363  OE2 GLU B 523       5.775 169.134  56.326  1.00941.79           O
ATOM   4364  N   SER B 524       8.988 166.627  54.266  1.00454.98           N
ATOM   4365  H   SER B 524       8.787 166.382  53.308  1.00470.68           H
ATOM   4366  CA  SER B 524      10.384 166.652  54.694  1.00446.59           C
ATOM   4367  HA  SER B 524      10.447 166.269  55.715  1.00488.40           H
ATOM   4368  C   SER B 524      10.944 168.073  54.684  1.00434.79           C
ATOM   4369  O   SER B 524      11.746 168.452  53.827  1.00461.60           O
ATOM   4370  CB  SER B 524      11.239 165.755  53.797  1.00489.10           C
ATOM   4371 1HB  SER B 524      11.169 166.097  52.765  1.00533.36           H
ATOM   4372 2HB  SER B 524      12.277 165.810  54.123  1.00530.90           H
ATOM   4373  OG  SER B 524      10.811 164.408  53.881  1.00555.55           O
ATOM   4374  HG  SER B 524      10.934 164.128  54.794  1.00579.32           H
ATOM   4375  N   PHE B 525      10.498 168.872  55.646  1.00417.17           N
ATOM   4376  H   PHE B 525       9.845 168.491  56.318  1.00418.89           H
ATOM   4377  CA  PHE B 525      10.913 170.264  55.787  1.00413.30           C
ATOM   4378  HA  PHE B 525      11.651 170.501  55.021  1.00415.95           H
ATOM   4379  C   PHE B 525      11.554 170.492  57.153  1.00419.85           C
ATOM   4380  O   PHE B 525      10.981 171.133  58.033  1.00420.30           O
ATOM   4381  CB  PHE B 525       9.714 171.202  55.618  1.00407.27           C
ATOM   4382 1HB  PHE B 525       8.942 170.922  56.335  1.00408.78           H
ATOM   4383 2HB  PHE B 525      10.040 172.216  55.843  1.00410.68           H
ATOM   4384  CG  PHE B 525       9.125 171.206  54.234  1.00403.51           C
ATOM   4385  CD1 PHE B 525       9.554 172.136  53.294  1.00405.98           C
ATOM   4386  HD1 PHE B 525      10.316 172.854  53.560  1.00412.55           H
ATOM   4387  CD2 PHE B 525       8.119 170.313  53.882  1.00404.28           C
ATOM   4388  HD2 PHE B 525       7.763 169.599  54.610  1.00409.12           H
ATOM   4389  CE1 PHE B 525       9.000 172.171  52.018  1.00406.32           C
ATOM   4390  HE1 PHE B 525       9.340 172.903  51.300  1.00413.46           H
ATOM   4391  CE2 PHE B 525       7.564 170.331  52.605  1.00405.32           C
ATOM   4392  HE2 PHE B 525       6.786 169.628  52.342  1.00411.48           H
ATOM   4393  CZ  PHE B 525       8.002 171.266  51.673  1.00404.48           C
ATOM   4394  HZ  PHE B 525       7.563 171.295  50.687  1.00408.70           H
HETATM 4395  N   CYS B 526      12.809 169.946  57.320  1.00434.27           N
HETATM 4396  H   CYS B 526      12.879 168.920  57.348  1.00441.21           H
HETATM 4397  CA  CYS B 526      13.945 170.663  57.911  1.00445.94           C
HETATM 4398  HA  CYS B 526      14.213 170.142  58.841  1.00445.02           H
HETATM 4399  C   CYS B 526      13.565 172.104  58.301  1.00448.51           C
HETATM 4400  O   CYS B 526      13.070 172.890  57.511  1.00444.87           O
HETATM 4401  CB  CYS B 526      15.170 170.703  56.947  1.00469.61           C
HETATM 4402 1HB  CYS B 526      14.887 171.262  56.052  1.00537.43           H
HETATM 4403 2HB  CYS B 526      16.000 171.234  57.424  1.00482.99           H
HETATM 4404  C6  CYS B 526      14.193 167.600  57.842  1.00488.80           C
HETATM 4405  C1  CYS B 526      15.627 168.023  57.828  1.00519.31           C
HETATM 4406  S   CYS B 526      15.838 169.087  56.344  1.00502.80           S
HETATM 4407 1H1  CYS B 526      15.918 168.553  58.741  1.00573.36           H
HETATM 4408 2H1  CYS B 526      16.263 167.136  57.715  1.00571.95           H
HETATM 4409  C7  CYS B 526      13.304 166.872  56.823  1.00523.58           C
HETATM 4410  H7  CYS B 526      13.285 166.886  55.728  1.00592.40           H
HETATM 4411  C2  CYS B 526      13.468 165.594  57.687  1.00534.81           C
HETATM 4412  H2  CYS B 526      14.229 164.815  57.628  1.00614.04           H
HETATM 4413  C3  CYS B 526      11.971 165.452  57.682  1.00510.83           C
HETATM 4414  C8  CYS B 526      11.035 164.508  57.629  1.00565.34           C
HETATM 4415  C9  CYS B 526       9.542 164.379  57.645  1.00630.92           C
HETATM 4416  H9  CYS B 526       8.802 165.181  57.701  1.00678.49           H
HETATM 4417  C10 CYS B 526       9.671 163.172  56.659  1.00719.86           C
HETATM 4418  H10 CYS B 526       9.721 163.188  55.569  1.00828.61           H
HETATM 4419  C11 CYS B 526       8.824 162.336  57.617  1.00754.05           C
HETATM 4420  C14 CYS B 526       7.407 161.943  57.596  1.00902.31           C
HETATM 4421  S1  CYS B 526       6.643 163.155  56.439  1.00999.99           S
HETATM 4422 1H14 CYS B 526       7.289 160.924  57.228  1.00956.28           H
HETATM 4423 2H14 CYS B 526       6.974 162.060  58.595  1.00984.63           H
HETATM 4424  C4  CYS B 526       9.697 163.138  58.576  1.00744.55           C
HETATM 4425  H4  CYS B 526       9.761 163.138  59.668  1.00877.86           H
HETATM 4426  C5  CYS B 526      10.894 162.998  57.595  1.00647.73           C
HETATM 4427  H5  CYS B 526      11.670 162.226  57.583  1.00702.19           H
HETATM 4428  C12 CYS B 526      12.104 166.947  57.806  1.00507.61           C
HETATM 4429  H12 CYS B 526      11.306 167.682  57.917  1.00562.49           H
HETATM 4430  C13 CYS B 526      13.319 166.716  58.746  1.00499.24           C
HETATM 4431  H13 CYS B 526      13.311 166.567  59.833  1.00549.94           H
ATOM   4432  N   ASP B 527      13.977 172.490  59.559  1.00462.41           N
ATOM   4433  H   ASP B 527      14.162 171.776  60.249  1.00471.21           H
ATOM   4434  CA  ASP B 527      14.245 173.892  59.875  1.00471.68           C
ATOM   4435  HA  ASP B 527      13.316 174.462  59.845  1.00468.77           H
ATOM   4436  C   ASP B 527      15.209 174.432  58.819  1.00472.17           C
ATOM   4437  O   ASP B 527      15.958 173.653  58.227  1.00476.64           O
ATOM   4438  CB  ASP B 527      14.872 174.008  61.267  1.00494.94           C
ATOM   4439 1HB  ASP B 527      15.736 173.345  61.320  1.00533.69           H
ATOM   4440 2HB  ASP B 527      15.211 175.033  61.419  1.00510.26           H
ATOM   4441  CG  ASP B 527      13.900 173.647  62.373  1.00540.21           C
ATOM   4442  OD1 ASP B 527      12.781 174.201  62.384  1.00607.72           O
ATOM   4443  OD2 ASP B 527      14.254 172.802  63.221  1.00607.32           O
ATOM   4444  N   PRO B 528      15.199 175.746  58.541  1.00474.97           N
ATOM   4445  CA  PRO B 528      16.123 176.227  57.507  1.00479.25           C
ATOM   4446  HA  PRO B 528      15.830 175.820  56.539  1.00465.66           H
ATOM   4447  C   PRO B 528      17.592 175.890  57.750  1.00503.21           C
ATOM   4448  O   PRO B 528      18.332 175.616  56.806  1.00507.69           O
ATOM   4449  CB  PRO B 528      15.913 177.743  57.522  1.00489.01           C
ATOM   4450 1HB  PRO B 528      16.650 178.221  58.168  1.00516.05           H
ATOM   4451 2HB  PRO B 528      15.973 178.148  56.512  1.00486.79           H
ATOM   4452  CG  PRO B 528      14.548 177.931  58.072  1.00485.31           C
ATOM   4453 1HG  PRO B 528      14.448 178.915  58.529  1.00513.16           H
ATOM   4454 2HG  PRO B 528      13.811 177.801  57.279  1.00476.50           H
ATOM   4455  CD  PRO B 528      14.398 176.850  59.102  1.00478.80           C
ATOM   4456 1HD  PRO B 528      14.809 177.176  60.057  1.00500.29           H
ATOM   4457 2HD  PRO B 528      13.349 176.571  59.203  1.00466.80           H
ATOM   4458  N   ALA B 529      18.009 175.889  59.012  1.00526.55           N
ATOM   4459  H   ALA B 529      17.358 176.116  59.749  1.00530.52           H
ATOM   4460  CA  ALA B 529      19.383 175.557  59.381  1.00558.87           C
ATOM   4461  HA  ALA B 529      20.064 176.244  58.878  1.00570.10           H
ATOM   4462  C   ALA B 529      19.740 174.136  58.953  1.00556.40           C
ATOM   4463  O   ALA B 529      20.885 173.854  58.603  1.00584.25           O
ATOM   4464  CB  ALA B 529      19.563 175.706  60.886  1.00601.26           C
ATOM   4465 1HB  ALA B 529      18.878 175.037  61.407  1.00634.68           H
ATOM   4466 2HB  ALA B 529      19.357 176.736  61.179  1.00645.01           H
ATOM   4467 3HB  ALA B 529      20.589 175.454  61.157  1.00643.72           H
ATOM   4468  N   GLU B 530      18.750 173.249  58.957  1.00533.83           N
ATOM   4469  H   GLU B 530      17.816 173.557  59.189  1.00518.86           H
ATOM   4470  CA  GLU B 530      18.955 171.843  58.621  1.00537.64           C
ATOM   4471  HA  GLU B 530      19.989 171.579  58.844  1.00565.08           H
ATOM   4472  C   GLU B 530      18.732 171.593  57.129  1.00523.23           C
ATOM   4473  O   GLU B 530      18.397 170.487  56.701  1.00545.75           O
ATOM   4474  CB  GLU B 530      18.033 170.960  59.468  1.00535.27           C
ATOM   4475 1HB  GLU B 530      17.011 171.325  59.371  1.00549.74           H
ATOM   4476 2HB  GLU B 530      18.067 169.942  59.079  1.00566.52           H
ATOM   4477  CG  GLU B 530      18.387 170.912  60.947  1.00566.33           C
ATOM   4478 1HG  GLU B 530      18.699 171.901  61.281  1.00594.90           H
ATOM   4479 2HG  GLU B 530      17.497 170.623  61.508  1.00606.65           H
ATOM   4480  CD  GLU B 530      19.495 169.914  61.229  1.00612.20           C
ATOM   4481  OE1 GLU B 530      19.240 168.910  61.927  1.00667.34           O
ATOM   4482  OE2 GLU B 530      20.618 170.125  60.726  1.00672.33           O
ATOM   4483  N   VAL B 531      18.926 172.645  56.340  1.00501.30           N
ATOM   4484  H   VAL B 531      18.889 173.566  56.757  1.00498.42           H
ATOM   4485  CA  VAL B 531      19.287 172.537  54.927  1.00495.57           C
ATOM   4486  HA  VAL B 531      19.575 171.508  54.709  1.00507.65           H
ATOM   4487  C   VAL B 531      20.478 173.436  54.614  1.00500.51           C
ATOM   4488  O   VAL B 531      21.420 173.033  53.935  1.00516.34           O
ATOM   4489  CB  VAL B 531      18.140 172.947  53.975  1.00484.95           C
ATOM   4490  HB  VAL B 531      17.871 173.985  54.172  1.00522.82           H
ATOM   4491  CG1 VAL B 531      18.560 172.821  52.513  1.00471.84           C
ATOM   4492 1HG1 VAL B 531      18.887 171.801  52.308  1.00499.31           H
ATOM   4493 2HG1 VAL B 531      19.374 173.513  52.298  1.00497.47           H
ATOM   4494 3HG1 VAL B 531      17.714 173.063  51.870  1.00513.65           H
ATOM   4495  CG2 VAL B 531      16.914 172.082  54.235  1.00512.89           C
ATOM   4496 1HG2 VAL B 531      16.504 172.343  55.210  1.00548.05           H
ATOM   4497 2HG2 VAL B 531      17.193 171.029  54.213  1.00558.03           H
ATOM   4498 3HG2 VAL B 531      16.161 172.272  53.470  1.00558.97           H
HETATM 4499  N   LEU B 532      20.397 174.719  55.105  1.00499.62           N
HETATM 4500  H   LEU B 532      19.656 174.946  55.760  1.00497.24           H
HETATM 4501  CA  LEU B 532      21.214 175.815  54.577  1.00515.84           C
HETATM 4502  HA  LEU B 532      21.462 175.586  53.534  1.00522.02           H
HETATM 4503  C   LEU B 532      22.557 175.876  55.329  1.00566.58           C
HETATM 4504  HC  LEU B 532      23.075 174.898  55.441  1.00610.86           H
HETATM 4505  O   LEU B 532      23.053 176.901  55.771  1.00618.16           O
HETATM 4506  CB  LEU B 532      20.423 177.149  54.629  1.00509.55           C
HETATM 4507 1HB  LEU B 532      20.225 177.397  55.680  1.00536.43           H
HETATM 4508 2HB  LEU B 532      21.043 177.961  54.230  1.00544.51           H
HETATM 4509  CG  LEU B 532      19.077 177.102  53.854  1.00483.35           C
HETATM 4510  HG  LEU B 532      18.499 176.229  54.180  1.00492.17           H
HETATM 4511  CD1 LEU B 532      18.227 178.346  54.184  1.00512.48           C
HETATM 4512 1HD1 LEU B 532      18.045 178.413  55.264  1.00556.61           H
HETATM 4513 2HD1 LEU B 532      17.252 178.296  53.684  1.00556.80           H
HETATM 4514 3HD1 LEU B 532      18.730 179.265  53.864  1.00552.68           H
HETATM 4515  CD2 LEU B 532      19.299 176.986  52.329  1.00507.47           C
HETATM 4516 1HD2 LEU B 532      19.945 177.794  51.962  1.00542.65           H
HETATM 4517 2HD2 LEU B 532      18.344 177.044  51.793  1.00557.34           H
HETATM 4518 3HD2 LEU B 532      19.764 176.028  52.067  1.00552.42           H
TER    4519      LEU B 532 
CONECT 2570 2568 2571 2583                                   
CONECT 2583 2570 2584 2585                                   
CONECT 2584 2583                                             
CONECT 2585 2583 2586 2587 2588                              
CONECT 2586 2585                                             
CONECT 2587 2585                                             
CONECT 2588 2585                                             
CONECT 2589 2590 2591 2592 2593                              
CONECT 2590 2589                                             
CONECT 2591 2589                                             
CONECT 2592 2589                                             
CONECT 2593 2589 2594 2595                                   
CONECT 2594 2593                                             
CONECT 2595 2593 2596 2597                                   
CONECT 4263 4264 4265 4266 4267                              
CONECT 4264 4263                                             
CONECT 4265 4263                                             
CONECT 4266 4263                                             
CONECT 4267 4263 4268 4269                                   
CONECT 4268 4267                                             
CONECT 4269 4267 4270 4271                                   
CONECT 4309 4305 4310 4311 4421                              
CONECT 4379 4377 4380 4395                                   
CONECT 4395 4379 4396 4397                                   
CONECT 4396 4395                                             
CONECT 4397 4395 4398 4399 4401                              
CONECT 4398 4397                                             
CONECT 4399 4397 4400 4432                                   
CONECT 4400 4399                                             
CONECT 4401 4397 4402 4403 4406                              
CONECT 4402 4401                                             
CONECT 4403 4401                                             
CONECT 4404 4405 4409 4430                                   
CONECT 4405 4404 4406 4407 4408                              
CONECT 4406 4401 4405                                        
CONECT 4407 4405                                             
CONECT 4408 4405                                             
CONECT 4409 4404 4410 4411 4428                              
CONECT 4410 4409                                             
CONECT 4411 4409 4412 4413 4430                              
CONECT 4412 4411                                             
CONECT 4413 4411 4414 4428                                   
CONECT 4414 4413 4415 4426                                   
CONECT 4415 4414 4416 4417 4424                              
CONECT 4416 4415                                             
CONECT 4417 4415 4418 4419 4426                              
CONECT 4418 4417                                             
CONECT 4419 4417 4420 4424                                   
CONECT 4420 4419 4421 4422 4423                              
CONECT 4421 4309 4420                                        
CONECT 4422 4420                                             
CONECT 4423 4420                                             
CONECT 4424 4415 4419 4425 4426                              
CONECT 4425 4424                                             
CONECT 4426 4414 4417 4424 4427                              
CONECT 4427 4426                                             
CONECT 4428 4409 4413 4429 4430                              
CONECT 4429 4428                                             
CONECT 4430 4404 4411 4428 4431                              
CONECT 4431 4430                                             
CONECT 4432 4399 4433 4434                                   
CONECT 4487 4485 4488 4499                                   
CONECT 4499 4487 4500 4501                                   
CONECT 4500 4499                                             
CONECT 4501 4499 4502 4503 4506                              
CONECT 4502 4501                                             
CONECT 4503 4501 4504 4505                                   
CONECT 4504 4503                                             
CONECT 4505 4503                                             
CONECT 4506 4501 4507 4508 4509                              
CONECT 4507 4506                                             
CONECT 4508 4506                                             
CONECT 4509 4506 4510 4511 4515                              
CONECT 4510 4509                                             
CONECT 4511 4509 4512 4513 4514                              
CONECT 4512 4511                                             
CONECT 4513 4511                                             
CONECT 4514 4511                                             
CONECT 4515 4509 4516 4517 4518                              
CONECT 4516 4515                                             
CONECT 4517 4515                                             
CONECT 4518 4515                                             
END
