# Supplementary material for: Constrained TACC3 peptidomimetics for a non-canonical protein–protein interface elucidate allosteric communication in Aurora-A kinase
Source: Chem Sci. 2024 Nov 28;16(1):354–63. doi: 10.1039/d4sc06100d (PMC11604048; doi:10.1039/d4sc06100d)
Supplement: SC-016-D4SC06100D-s001 [file SC-016-D4SC06100D-s001.zip › aura_l_r_bph_constraint_run1_energymin.pdb]

REMARK YASARA *************************************************************
REMARK YASARA *                                                           *
REMARK YASARA *                     Y  A  S  A  R  A                      *
REMARK YASARA *                                                           *
REMARK YASARA *   Yet Another Scientific Artificial Reality Application   *
REMARK YASARA *                                                           *
REMARK YASARA *            MOLECULE STRUCTURE FILE, PDB FORMAT            *
REMARK YASARA *                                                           *
REMARK YASARA * Just use YASARA every day to make your questions go away! *
REMARK YASARA *                                                           *
REMARK YASARA *                      www.YASARA.org                       *
REMARK YASARA *                                                           *
REMARK YASARA *************************************************************
REMARK YASARA
REMARK YASARA Written on:        Wed Oct 23 08:50:37 2024
REMARK YASARA Number of models: 1
REMARK YASARA Number of atoms:   4517
REMARK YASARA Please address questions or suggestions to: Eliza@yasara.org
REMARK YASARA
REMARK   2 RESOLUTION. 2.02 ANGSTROMS.
REMARK 290 CRYSTALLOGRAPHIC SYMMETRY TRANSFORMATIONS
REMARK 290 THE FOLLOWING TRANSFORMATIONS OPERATE ON THE ATOM/HETATM
REMARK 290 RECORDS IN THIS ENTRY TO PRODUCE CRYSTALLOGRAPHICALLY
REMARK 290 RELATED MOLECULES.
REMARK 290   SMTRY1   1  1.000000  0.000000  0.000000        0.00000
REMARK 290   SMTRY2   1  0.000000  1.000000  0.000000        0.00000
REMARK 290   SMTRY3   1  0.000000  0.000000  1.000000        0.00000
REMARK 290   SMTRY1   2 -1.000000  0.000000  0.000000        0.00000
REMARK 290   SMTRY2   2  0.000000 -1.000000  0.000000        0.00000
REMARK 290   SMTRY3   2  0.000000  0.000000  1.000000        0.00000
REMARK 290   SMTRY1   3 -1.000000  0.000000  0.000000        0.00000
REMARK 290   SMTRY2   3  0.000000  1.000000  0.000000        0.00000
REMARK 290   SMTRY3   3  0.000000  0.000000 -1.000000        0.00000
REMARK 290   SMTRY1   4  1.000000  0.000000  0.000000        0.00000
REMARK 290   SMTRY2   4  0.000000 -1.000000  0.000000        0.00000
REMARK 290   SMTRY3   4  0.000000  0.000000 -1.000000        0.00000
REMARK 290   SMTRY1   5  0.000000  0.000000  1.000000        0.00000
REMARK 290   SMTRY2   5  1.000000  0.000000  0.000000        0.00000
REMARK 290   SMTRY3   5  0.000000  1.000000  0.000000        0.00000
REMARK 290   SMTRY1   6  0.000000  0.000000  1.000000        0.00000
REMARK 290   SMTRY2   6 -1.000000  0.000000  0.000000        0.00000
REMARK 290   SMTRY3   6  0.000000 -1.000000  0.000000        0.00000
REMARK 290   SMTRY1   7  0.000000  0.000000 -1.000000        0.00000
REMARK 290   SMTRY2   7 -1.000000  0.000000  0.000000        0.00000
REMARK 290   SMTRY3   7  0.000000  1.000000  0.000000        0.00000
REMARK 290   SMTRY1   8  0.000000  0.000000 -1.000000        0.00000
REMARK 290   SMTRY2   8  1.000000  0.000000  0.000000        0.00000
REMARK 290   SMTRY3   8  0.000000 -1.000000  0.000000        0.00000
REMARK 290   SMTRY1   9  0.000000  1.000000  0.000000        0.00000
REMARK 290   SMTRY2   9  0.000000  0.000000  1.000000        0.00000
REMARK 290   SMTRY3   9  1.000000  0.000000  0.000000        0.00000
REMARK 290   SMTRY1  10  0.000000 -1.000000  0.000000        0.00000
REMARK 290   SMTRY2  10  0.000000  0.000000  1.000000        0.00000
REMARK 290   SMTRY3  10 -1.000000  0.000000  0.000000        0.00000
REMARK 290   SMTRY1  11  0.000000  1.000000  0.000000        0.00000
REMARK 290   SMTRY2  11  0.000000  0.000000 -1.000000        0.00000
REMARK 290   SMTRY3  11 -1.000000  0.000000  0.000000        0.00000
REMARK 290   SMTRY1  12  0.000000 -1.000000  0.000000        0.00000
REMARK 290   SMTRY2  12  0.000000  0.000000 -1.000000        0.00000
REMARK 290   SMTRY3  12  1.000000  0.000000  0.000000        0.00000
REMARK 290   SMTRY1  13  1.000000  0.000000  0.000000       68.52000
REMARK 290   SMTRY2  13  0.000000  1.000000  0.000000       68.52000
REMARK 290   SMTRY3  13  0.000000  0.000000  1.000000       68.52000
REMARK 290   SMTRY1  14 -1.000000  0.000000  0.000000       68.52000
REMARK 290   SMTRY2  14  0.000000 -1.000000  0.000000       68.52000
REMARK 290   SMTRY3  14  0.000000  0.000000  1.000000       68.52000
REMARK 290   SMTRY1  15 -1.000000  0.000000  0.000000       68.52000
REMARK 290   SMTRY2  15  0.000000  1.000000  0.000000       68.52000
REMARK 290   SMTRY3  15  0.000000  0.000000 -1.000000       68.52000
REMARK 290   SMTRY1  16  1.000000  0.000000  0.000000       68.52000
REMARK 290   SMTRY2  16  0.000000 -1.000000  0.000000       68.52000
REMARK 290   SMTRY3  16  0.000000  0.000000 -1.000000       68.52000
REMARK 290   SMTRY1  17  0.000000  0.000000  1.000000       68.52000
REMARK 290   SMTRY2  17  1.000000  0.000000  0.000000       68.52000
REMARK 290   SMTRY3  17  0.000000  1.000000  0.000000       68.52000
REMARK 290   SMTRY1  18  0.000000  0.000000  1.000000       68.52000
REMARK 290   SMTRY2  18 -1.000000  0.000000  0.000000       68.52000
REMARK 290   SMTRY3  18  0.000000 -1.000000  0.000000       68.52000
REMARK 290   SMTRY1  19  0.000000  0.000000 -1.000000       68.52000
REMARK 290   SMTRY2  19 -1.000000  0.000000  0.000000       68.52000
REMARK 290   SMTRY3  19  0.000000  1.000000  0.000000       68.52000
REMARK 290   SMTRY1  20  0.000000  0.000000 -1.000000       68.52000
REMARK 290   SMTRY2  20  1.000000  0.000000  0.000000       68.52000
REMARK 290   SMTRY3  20  0.000000 -1.000000  0.000000       68.52000
REMARK 290   SMTRY1  21  0.000000  1.000000  0.000000       68.52000
REMARK 290   SMTRY2  21  0.000000  0.000000  1.000000       68.52000
REMARK 290   SMTRY3  21  1.000000  0.000000  0.000000       68.52000
REMARK 290   SMTRY1  22  0.000000 -1.000000  0.000000       68.52000
REMARK 290   SMTRY2  22  0.000000  0.000000  1.000000       68.52000
REMARK 290   SMTRY3  22 -1.000000  0.000000  0.000000       68.52000
REMARK 290   SMTRY1  23  0.000000  1.000000  0.000000       68.52000
REMARK 290   SMTRY2  23  0.000000  0.000000 -1.000000       68.52000
REMARK 290   SMTRY3  23 -1.000000  0.000000  0.000000       68.52000
REMARK 290   SMTRY1  24  0.000000 -1.000000  0.000000       68.52000
REMARK 290   SMTRY2  24  0.000000  0.000000 -1.000000       68.52000
REMARK 290   SMTRY3  24  1.000000  0.000000  0.000000       68.52000
REMARK 350 COORDINATES FOR A COMPLETE MULTIMER REPRESENTING THE KNOWN
REMARK 350 BIOLOGICALLY SIGNIFICANT OLIGOMERIZATION STATE OF THE
REMARK 350 MOLECULE CAN BE GENERATED BY APPLYING BIOMT TRANSFORMATIONS
REMARK 350 GIVEN BELOW. BOTH NON-CRYSTALLOGRAPHIC AND
REMARK 350 CRYSTALLOGRAPHIC OPERATIONS ARE GIVEN.
REMARK 350
REMARK 350 BIOMOLECULE: 1
REMARK 350 APPLY THE FOLLOWING TO CHAINS: A, B
REMARK 350   BIOMT1   1  1.000000  0.000000  0.000000        0.00000
REMARK 350   BIOMT2   1  0.000000  1.000000  0.000000        0.00000
REMARK 350   BIOMT3   1  0.000000  0.000000  1.000000        0.00000
COMPND    MOL_ID: 1;
COMPND   2 MOLECULE: AURORA KINASE A;
COMPND   3 CHAIN: A;
COMPND   4 MOL_ID: 2;
COMPND   5 MOLECULE: TRANSFORMING ACIDIC COILED-COIL-CONTAINING PROTEIN 3;
COMPND   6 CHAIN: B;
SEQRES   1 A  258  ARG GLN TRP ALA LEU GLU ASP PHE GLU ILE GLY ARG PRO 
SEQRES   2 A  258  LEU GLY LYS GLY LYS PHE GLY ASN VAL TYR LEU ALA ARG 
SEQRES   3 A  258  GLU LYS GLN SER LYS PHE ILE LEU ALA LEU LYS VAL LEU 
SEQRES   4 A  258  PHE LYS ALA GLN LEU GLU LYS ALA GLY VAL GLU HIS GLN 
SEQRES   5 A  258  LEU ARG ARG GLU VAL GLU ILE GLN SER HIS LEU ARG HIS 
SEQRES   6 A  258  PRO ASN ILE LEU ARG LEU TYR GLY TYR PHE HIS ASP ALA 
SEQRES   7 A  258  THR ARG VAL TYR LEU ILE LEU GLU TYR ALA PRO LEU GLY 
SEQRES   8 A  258  THR VAL TYR ARG GLU LEU GLN LYS LEU SER LYS PHE ASP 
SEQRES   9 A  258  GLU GLN ARG THR ALA THR TYR ILE THR GLU LEU ALA ASN 
SEQRES  10 A  258  ALA LEU SER TYR CYS HIS SER LYS ARG VAL ILE HIS ARG 
SEQRES  11 A  258  ASP ILE LYS PRO GLU ASN LEU LEU LEU GLY SER ALA GLY 
SEQRES  12 A  258  GLU LEU LYS ILE ALA ASN PHE GLY TRP SER VAL HIS ALA 
SEQRES  13 A  258  GLY THR LEU ASP TYR LEU PRO PRO GLU MET ILE GLU GLY 
SEQRES  14 A  258  ARG MET HIS ASP GLU LYS VAL ASP LEU TRP SER LEU GLY 
SEQRES  15 A  258  VAL LEU CYS TYR GLU PHE LEU VAL GLY LYS PRO PRO PHE 
SEQRES  16 A  258  GLU ALA ASN THR TYR GLN GLU THR TYR LYS ARG ILE SER 
SEQRES  17 A  258  ARG VAL GLU PHE THR PHE PRO ASP PHE VAL THR GLU GLY 
SEQRES  18 A  258  ALA ARG ASP LEU ILE SER ARG LEU LEU LYS HIS ASN PRO 
SEQRES  19 A  258  SER GLN ARG PRO MET LEU ARG GLU VAL LEU GLU HIS PRO 
SEQRES  20 A  258  TRP ILE THR ALA ASN SER SER LYS PRO SER ASN 
SEQRES   1 B   15  LEU GLU ALA LYS GLU GLU SER PHE CYS ASP PRO ALA GLU 
SEQRES   2 B   15  VAL LEU 
LINK         C   HIS A 280                 N   NME A 281                  1.34
LINK         C   ACE A 289                 N   ALA A 290                  1.33
LINK         C   ACE B 517                 N   LEU B 518                  1.34
LINK         CB  ALA B 520                 S1  CYS B 526                  1.84
LINK         C   PHE B 525                 N   CYS B 526                  1.38
LINK         C   CYS B 526                 N   ASP B 527                  1.38
LINK         C   VAL B 531                 N   LEU B 532                  1.38
CRYST1  137.040  137.040  137.040  90.00  90.00  90.00 I 2 3        24
ORIGX1      1.000000  0.000000  0.000000        0.00000
ORIGX2      0.000000  1.000000  0.000000        0.00000
ORIGX3      0.000000  0.000000  1.000000        0.00000
SCALE1      0.007297  0.000000  0.000000        0.00000
SCALE2      0.000000  0.007297  0.000000        0.00000
SCALE3      0.000000  0.000000  0.007297        0.00000
ATOM      1  N   ARG A 126      -4.907 157.584  21.862  1.00 72.14           N
ATOM      2 1H   ARG A 126      -5.291 156.730  22.240  1.00 72.14           H
ATOM      3 2H   ARG A 126      -3.899 157.522  21.847  1.00 72.14           H
ATOM      4 3H   ARG A 126      -5.250 157.720  20.922  1.00 72.14           H
ATOM      5  CA  ARG A 126      -5.307 158.719  22.717  1.00 64.21           C
ATOM      6  HA  ARG A 126      -6.395 158.780  22.693  1.00 64.21           H
ATOM      7  C   ARG A 126      -4.731 160.034  22.174  1.00 59.66           C
ATOM      8  O   ARG A 126      -3.672 160.039  21.552  1.00 62.07           O
ATOM      9  CB  ARG A 126      -4.875 158.469  24.170  1.00  0.00           C
ATOM     10 1HB  ARG A 126      -5.155 157.452  24.446  1.00  0.00           H
ATOM     11 2HB  ARG A 126      -3.791 158.557  24.244  1.00  0.00           H
ATOM     12  CG  ARG A 126      -5.515 159.443  25.177  1.00  0.00           C
ATOM     13 1HG  ARG A 126      -5.328 160.474  24.878  1.00  0.00           H
ATOM     14 2HG  ARG A 126      -6.592 159.272  25.186  1.00  0.00           H
ATOM     15  CD  ARG A 126      -4.976 159.242  26.606  1.00  0.00           C
ATOM     16 1HD  ARG A 126      -3.899 159.413  26.602  1.00  0.00           H
ATOM     17 2HD  ARG A 126      -5.423 159.980  27.272  1.00  0.00           H
ATOM     18  NE  ARG A 126      -5.250 157.897  27.120  1.00  0.00           N
ATOM     19  HE  ARG A 126      -4.508 157.222  26.998  1.00  0.00           H
ATOM     20  CZ  ARG A 126      -6.390 157.541  27.722  1.00  0.00           C
ATOM     21  NH1 ARG A 126      -6.511 156.337  28.174  1.00  0.00           N
ATOM     22 1HH1 ARG A 126      -5.825 155.642  27.915  1.00  0.00           H
ATOM     23 2HH1 ARG A 126      -7.359 156.058  28.646  1.00  0.00           H
ATOM     24  NH2 ARG A 126      -7.404 158.337  27.859  1.00  0.00           N
ATOM     25 1HH2 ARG A 126      -7.381 159.265  27.461  1.00  0.00           H
ATOM     26 2HH2 ARG A 126      -8.254 157.989  28.279  1.00  0.00           H
ATOM     27  N   GLN A 127      -5.440 161.137  22.399  1.00 60.44           N
ATOM     28  H   GLN A 127      -6.328 161.024  22.867  1.00 60.44           H
ATOM     29  CA  GLN A 127      -5.105 162.513  21.981  1.00 59.82           C
ATOM     30  HA  GLN A 127      -4.023 162.630  21.928  1.00 59.82           H
ATOM     31  C   GLN A 127      -5.640 163.504  23.038  1.00 52.83           C
ATOM     32  O   GLN A 127      -6.521 163.161  23.832  1.00 52.41           O
ATOM     33  CB  GLN A 127      -5.724 162.836  20.604  1.00 56.47           C
ATOM     34 1HB  GLN A 127      -6.809 162.826  20.700  1.00 56.47           H
ATOM     35 2HB  GLN A 127      -5.425 163.852  20.342  1.00 56.47           H
ATOM     36  CG  GLN A 127      -5.347 161.912  19.414  1.00 69.03           C
ATOM     37 1HG  GLN A 127      -5.591 162.433  18.488  1.00 69.03           H
ATOM     38 2HG  GLN A 127      -4.271 161.739  19.418  1.00 69.03           H
ATOM     39  CD  GLN A 127      -6.060 160.550  19.410  1.00 74.60           C
ATOM     40  OE1 GLN A 127      -7.011 160.281  20.131  1.00 75.42           O
ATOM     41  NE2 GLN A 127      -5.581 159.596  18.656  1.00 78.58           N
ATOM     42 1HE2 GLN A 127      -6.023 158.689  18.704  1.00 78.58           H
ATOM     43 2HE2 GLN A 127      -4.804 159.747  18.030  1.00 78.58           H
ATOM     44  N   TRP A 128      -5.135 164.740  23.060  1.00 49.44           N
ATOM     45  H   TRP A 128      -4.454 165.009  22.364  1.00 49.44           H
ATOM     46  CA  TRP A 128      -5.689 165.826  23.881  1.00 49.56           C
ATOM     47  HA  TRP A 128      -6.117 165.400  24.789  1.00 49.56           H
ATOM     48  C   TRP A 128      -6.801 166.597  23.142  1.00 47.81           C
ATOM     49  O   TRP A 128      -6.705 166.829  21.937  1.00 55.16           O
ATOM     50  CB  TRP A 128      -4.575 166.778  24.325  1.00 42.68           C
ATOM     51 1HB  TRP A 128      -3.927 167.004  23.478  1.00 42.68           H
ATOM     52 2HB  TRP A 128      -5.037 167.713  24.641  1.00 42.68           H
ATOM     53  CG  TRP A 128      -3.734 166.245  25.452  1.00 43.28           C
ATOM     54  CD1 TRP A 128      -2.459 165.808  25.368  1.00 45.28           C
ATOM     55  HD1 TRP A 128      -1.832 165.772  24.489  1.00 45.28           H
ATOM     56  CD2 TRP A 128      -4.110 166.085  26.855  1.00 38.96           C
ATOM     57  NE1 TRP A 128      -2.021 165.405  26.585  1.00 43.54           N
ATOM     58  HE1 TRP A 128      -1.094 165.049  26.769  1.00 43.54           H
ATOM     59  CE2 TRP A 128      -2.984 165.557  27.553  1.00 45.43           C
ATOM     60  CE3 TRP A 128      -5.282 166.319  27.608  1.00 37.20           C
ATOM     61  HE3 TRP A 128      -6.162 166.700  27.112  1.00 37.20           H
ATOM     62  CZ2 TRP A 128      -3.014 165.281  28.925  1.00 47.61           C
ATOM     63  HZ2 TRP A 128      -2.141 164.875  29.414  1.00 47.61           H
ATOM     64  CZ3 TRP A 128      -5.323 166.040  28.988  1.00 44.09           C
ATOM     65  HZ3 TRP A 128      -6.236 166.219  29.536  1.00 44.09           H
ATOM     66  CH2 TRP A 128      -4.194 165.522  29.645  1.00 48.02           C
ATOM     67  HH2 TRP A 128      -4.234 165.292  30.700  1.00 48.02           H
ATOM     68  N   ALA A 129      -7.821 167.014  23.889  1.00 47.86           N
ATOM     69  H   ALA A 129      -7.827 166.772  24.870  1.00 47.86           H
ATOM     70  CA  ALA A 129      -8.911 167.895  23.435  1.00 48.24           C
ATOM     71  HA  ALA A 129      -8.530 168.596  22.692  1.00 48.24           H
ATOM     72  C   ALA A 129      -9.454 168.704  24.628  1.00 47.89           C
ATOM     73  O   ALA A 129      -9.157 168.394  25.784  1.00 41.64           O
ATOM     74  CB  ALA A 129     -10.019 167.047  22.798  1.00 47.82           C
ATOM     75 1HB  ALA A 129      -9.598 166.445  21.992  1.00 47.82           H
ATOM     76 2HB  ALA A 129     -10.793 167.702  22.397  1.00 47.82           H
ATOM     77 3HB  ALA A 129     -10.452 166.392  23.554  1.00 47.82           H
ATOM     78  N   LEU A 130     -10.283 169.719  24.367  1.00 46.98           N
ATOM     79  H   LEU A 130     -10.505 169.949  23.409  1.00 46.98           H
ATOM     80  CA  LEU A 130     -10.805 170.606  25.403  1.00 45.96           C
ATOM     81  HA  LEU A 130      -9.947 171.022  25.930  1.00 45.96           H
ATOM     82  C   LEU A 130     -11.682 169.869  26.451  1.00 43.85           C
ATOM     83  O   LEU A 130     -11.717 170.267  27.612  1.00 39.86           O
ATOM     84  CB  LEU A 130     -11.565 171.765  24.724  1.00 45.31           C
ATOM     85 1HB  LEU A 130     -10.895 172.240  24.007  1.00 45.31           H
ATOM     86 2HB  LEU A 130     -12.408 171.347  24.174  1.00 45.31           H
ATOM     87  CG  LEU A 130     -12.094 172.841  25.687  1.00 39.28           C
ATOM     88  HG  LEU A 130     -12.818 172.381  26.360  1.00 39.28           H
ATOM     89  CD1 LEU A 130     -10.966 173.480  26.503  1.00 37.61           C
ATOM     90 1HD1 LEU A 130     -11.359 174.339  27.046  1.00 37.61           H
ATOM     91 2HD1 LEU A 130     -10.168 173.805  25.836  1.00 37.61           H
ATOM     92 3HD1 LEU A 130     -10.573 172.751  27.212  1.00 37.61           H
ATOM     93  CD2 LEU A 130     -12.813 173.930  24.891  1.00 37.68           C
ATOM     94 1HD2 LEU A 130     -13.265 174.640  25.584  1.00 37.68           H
ATOM     95 2HD2 LEU A 130     -13.591 173.473  24.279  1.00 37.68           H
ATOM     96 3HD2 LEU A 130     -12.103 174.450  24.249  1.00 37.68           H
ATOM     97  N   GLU A 131     -12.347 168.778  26.060  1.00 44.79           N
ATOM     98  H   GLU A 131     -12.232 168.445  25.114  1.00 44.79           H
ATOM     99  CA  GLU A 131     -13.308 168.052  26.897  1.00 40.08           C
ATOM    100  HA  GLU A 131     -13.941 168.817  27.348  1.00 40.08           H
ATOM    101  C   GLU A 131     -12.664 167.248  28.070  1.00 38.50           C
ATOM    102  O   GLU A 131     -13.371 166.606  28.843  1.00 37.94           O
ATOM    103  CB  GLU A 131     -14.201 167.180  25.985  1.00 41.71           C
ATOM    104 1HB  GLU A 131     -14.543 167.807  25.162  1.00 41.71           H
ATOM    105 2HB  GLU A 131     -13.601 166.376  25.558  1.00 41.71           H
ATOM    106  CG  GLU A 131     -15.452 166.537  26.641  1.00 42.31           C
ATOM    107 1HG  GLU A 131     -16.125 166.194  25.856  1.00 42.31           H
ATOM    108 2HG  GLU A 131     -15.148 165.664  27.219  1.00 42.31           H
ATOM    109  CD  GLU A 131     -16.215 167.496  27.561  1.00 52.31           C
ATOM    110  OE1 GLU A 131     -16.396 168.682  27.211  1.00 52.01           O
ATOM    111  OE2 GLU A 131     -16.594 167.103  28.687  1.00 53.16           O
ATOM    112  N   ASP A 132     -11.341 167.284  28.242  1.00 36.79           N
ATOM    113  H   ASP A 132     -10.780 167.800  27.581  1.00 36.79           H
ATOM    114  CA  ASP A 132     -10.633 166.754  29.419  1.00 36.72           C
ATOM    115  HA  ASP A 132     -11.177 165.887  29.794  1.00 36.72           H
ATOM    116  C   ASP A 132     -10.514 167.764  30.600  1.00 40.71           C
ATOM    117  O   ASP A 132     -10.079 167.379  31.686  1.00 36.58           O
ATOM    118  CB  ASP A 132      -9.249 166.252  28.976  1.00 36.92           C
ATOM    119 1HB  ASP A 132      -8.729 167.041  28.434  1.00 36.92           H
ATOM    120 2HB  ASP A 132      -8.662 166.002  29.860  1.00 36.92           H
ATOM    121  CG  ASP A 132      -9.331 165.011  28.076  1.00 45.68           C
ATOM    122  OD1 ASP A 132     -10.106 164.078  28.408  1.00 44.42           O
ATOM    123  OD2 ASP A 132      -8.576 164.933  27.077  1.00 43.83           O
ATOM    124  N   PHE A 133     -10.908 169.032  30.428  1.00 33.63           N
ATOM    125  H   PHE A 133     -11.301 169.314  29.541  1.00 33.63           H
ATOM    126  CA  PHE A 133     -10.564 170.118  31.360  1.00 34.74           C
ATOM    127  HA  PHE A 133      -9.879 169.711  32.103  1.00 34.74           H
ATOM    128  C   PHE A 133     -11.756 170.755  32.128  1.00 39.89           C
ATOM    129  O   PHE A 133     -12.921 170.629  31.761  1.00 37.10           O
ATOM    130  CB  PHE A 133      -9.754 171.182  30.599  1.00 32.58           C
ATOM    131 1HB  PHE A 133     -10.341 171.552  29.758  1.00 32.58           H
ATOM    132 2HB  PHE A 133      -9.555 172.026  31.259  1.00 32.58           H
ATOM    133  CG  PHE A 133      -8.432 170.646  30.076  1.00 36.88           C
ATOM    134  CD1 PHE A 133      -7.325 170.556  30.942  1.00 35.10           C
ATOM    135  HD1 PHE A 133      -7.402 170.905  31.961  1.00 35.10           H
ATOM    136  CD2 PHE A 133      -8.326 170.164  28.760  1.00 35.21           C
ATOM    137  HD2 PHE A 133      -9.184 170.209  28.106  1.00 35.21           H
ATOM    138  CE1 PHE A 133      -6.126 169.976  30.496  1.00 36.82           C
ATOM    139  HE1 PHE A 133      -5.280 169.887  31.161  1.00 36.82           H
ATOM    140  CE2 PHE A 133      -7.130 169.576  28.314  1.00 36.85           C
ATOM    141  HE2 PHE A 133      -7.072 169.179  27.312  1.00 36.85           H
ATOM    142  CZ  PHE A 133      -6.033 169.477  29.186  1.00 38.26           C
ATOM    143  HZ  PHE A 133      -5.128 168.992  28.852  1.00 38.26           H
ATOM    144  N   GLU A 134     -11.391 171.469  33.193  1.00 33.49           N
ATOM    145  H   GLU A 134     -10.418 171.387  33.448  1.00 33.49           H
ATOM    146  CA  GLU A 134     -12.158 172.494  33.942  1.00 35.17           C
ATOM    147  HA  GLU A 134     -13.031 172.795  33.364  1.00 35.17           H
ATOM    148  C   GLU A 134     -11.259 173.734  34.133  1.00 36.80           C
ATOM    149  O   GLU A 134     -10.031 173.620  34.164  1.00 37.44           O
ATOM    150  CB  GLU A 134     -12.606 171.956  35.314  1.00 37.98           C
ATOM    151 1HB  GLU A 134     -11.774 171.408  35.757  1.00 37.98           H
ATOM    152 2HB  GLU A 134     -12.862 172.788  35.971  1.00 37.98           H
ATOM    153  CG  GLU A 134     -13.816 171.020  35.201  1.00 46.16           C
ATOM    154 1HG  GLU A 134     -14.707 171.613  34.996  1.00 46.16           H
ATOM    155 2HG  GLU A 134     -13.656 170.351  34.356  1.00 46.16           H
ATOM    156  CD  GLU A 134     -14.080 170.165  36.453  1.00 54.96           C
ATOM    157  OE1 GLU A 134     -15.181 169.578  36.553  1.00 58.41           O
ATOM    158  OE2 GLU A 134     -13.198 169.987  37.328  1.00 56.09           O
ATOM    159  N   ILE A 135     -11.844 174.927  34.253  1.00 35.78           N
ATOM    160  H   ILE A 135     -12.853 174.971  34.245  1.00 35.78           H
ATOM    161  CA  ILE A 135     -11.136 176.215  34.245  1.00 33.36           C
ATOM    162  HA  ILE A 135     -10.083 176.034  34.460  1.00 33.36           H
ATOM    163  C   ILE A 135     -11.698 177.144  35.340  1.00 38.82           C
ATOM    164  O   ILE A 135     -12.913 177.306  35.460  1.00 34.91           O
ATOM    165  CB  ILE A 135     -11.196 176.866  32.837  1.00 38.60           C
ATOM    166  HB  ILE A 135     -12.237 177.115  32.630  1.00 38.60           H
ATOM    167  CG1 ILE A 135     -10.695 175.903  31.735  1.00 38.75           C
ATOM    168 1HG1 ILE A 135      -9.704 175.551  32.019  1.00 38.75           H
ATOM    169 2HG1 ILE A 135     -11.373 175.049  31.699  1.00 38.75           H
ATOM    170  CG2 ILE A 135     -10.365 178.158  32.824  1.00 37.04           C
ATOM    171 1HG2 ILE A 135     -10.460 178.651  31.856  1.00 37.04           H
ATOM    172 2HG2 ILE A 135      -9.322 177.892  32.995  1.00 37.04           H
ATOM    173 3HG2 ILE A 135     -10.701 178.833  33.610  1.00 37.04           H
ATOM    174  CD1 ILE A 135     -10.630 176.495  30.323  1.00 40.40           C
ATOM    175 1HD1 ILE A 135     -10.485 175.687  29.606  1.00 40.40           H
ATOM    176 2HD1 ILE A 135      -9.797 177.195  30.256  1.00 40.40           H
ATOM    177 3HD1 ILE A 135     -11.562 177.015  30.102  1.00 40.40           H
ATOM    178  N   GLY A 136     -10.805 177.735  36.137  1.00 33.87           N
ATOM    179  H   GLY A 136      -9.829 177.573  35.935  1.00 33.87           H
ATOM    180  CA  GLY A 136     -11.092 178.767  37.149  1.00 31.49           C
ATOM    181 1HA  GLY A 136     -12.122 178.689  37.497  1.00 31.49           H
ATOM    182 2HA  GLY A 136     -10.433 178.619  38.005  1.00 31.49           H
ATOM    183  C   GLY A 136     -10.869 180.186  36.603  1.00 36.36           C
ATOM    184  O   GLY A 136     -11.283 180.513  35.485  1.00 32.74           O
ATOM    185  N   ARG A 137     -10.228 181.056  37.387  1.00 34.89           N
ATOM    186  H   ARG A 137     -10.009 180.793  38.338  1.00 34.89           H
ATOM    187  CA  ARG A 137      -9.880 182.427  36.992  1.00 34.28           C
ATOM    188  HA  ARG A 137     -10.793 182.880  36.605  1.00 34.28           H
ATOM    189  C   ARG A 137      -8.800 182.523  35.891  1.00 36.45           C
ATOM    190  O   ARG A 137      -7.911 181.669  35.812  1.00 31.39           O
ATOM    191  CB  ARG A 137      -9.476 183.240  38.227  1.00 37.91           C
ATOM    192 1HB  ARG A 137      -9.373 184.288  37.945  1.00 37.91           H
ATOM    193 2HB  ARG A 137     -10.278 183.159  38.961  1.00 37.91           H
ATOM    194  CG  ARG A 137      -8.163 182.774  38.879  1.00 38.01           C
ATOM    195 1HG  ARG A 137      -8.197 181.698  39.046  1.00 38.01           H
ATOM    196 2HG  ARG A 137      -7.313 182.993  38.233  1.00 38.01           H
ATOM    197  CD  ARG A 137      -7.976 183.488  40.218  1.00 38.35           C
ATOM    198 1HD  ARG A 137      -7.600 184.496  40.048  1.00 38.35           H
ATOM    199 2HD  ARG A 137      -8.939 183.559  40.725  1.00 38.35           H
ATOM    200  NE  ARG A 137      -7.034 182.753  41.063  1.00 40.43           N
ATOM    201  HE  ARG A 137      -7.417 181.876  41.387  1.00 40.43           H
ATOM    202  CZ  ARG A 137      -5.817 183.144  41.438  1.00 44.03           C
ATOM    203  NH1 ARG A 137      -5.259 184.251  41.047  1.00 37.08           N
ATOM    204 1HH1 ARG A 137      -5.735 184.855  40.393  1.00 37.08           H
ATOM    205 2HH1 ARG A 137      -4.439 184.582  41.536  1.00 37.08           H
ATOM    206  NH2 ARG A 137      -5.122 182.392  42.232  1.00 46.02           N
ATOM    207 1HH2 ARG A 137      -5.521 181.529  42.573  1.00 46.02           H
ATOM    208 2HH2 ARG A 137      -4.159 182.618  42.436  1.00 46.02           H
ATOM    209  N   PRO A 138      -8.798 183.605  35.089  1.00 39.83           N
ATOM    210  CA  PRO A 138      -7.654 183.990  34.271  1.00 35.36           C
ATOM    211  HA  PRO A 138      -7.439 183.186  33.566  1.00 35.36           H
ATOM    212  C   PRO A 138      -6.390 184.276  35.090  1.00 35.46           C
ATOM    213  O   PRO A 138      -6.462 184.661  36.262  1.00 38.29           O
ATOM    214  CB  PRO A 138      -8.083 185.228  33.482  1.00 42.44           C
ATOM    215 1HB  PRO A 138      -7.710 186.125  33.976  1.00 42.44           H
ATOM    216 2HB  PRO A 138      -7.744 185.189  32.447  1.00 42.44           H
ATOM    217  CG  PRO A 138      -9.599 185.194  33.537  1.00 42.67           C
ATOM    218 1HG  PRO A 138     -10.013 186.202  33.526  1.00 42.67           H
ATOM    219 2HG  PRO A 138      -9.993 184.594  32.716  1.00 42.67           H
ATOM    220  CD  PRO A 138      -9.891 184.522  34.864  1.00 43.16           C
ATOM    221 1HD  PRO A 138      -9.927 185.259  35.666  1.00 43.16           H
ATOM    222 2HD  PRO A 138     -10.829 183.971  34.799  1.00 43.16           H
ATOM    223  N   LEU A 139      -5.235 184.153  34.436  1.00 38.77           N
ATOM    224  H   LEU A 139      -5.288 183.796  33.493  1.00 38.77           H
ATOM    225  CA  LEU A 139      -3.896 184.549  34.903  1.00 37.80           C
ATOM    226  HA  LEU A 139      -3.987 185.030  35.877  1.00 37.80           H
ATOM    227  C   LEU A 139      -3.218 185.577  33.948  1.00 40.66           C
ATOM    228  O   LEU A 139      -2.174 186.144  34.285  1.00 42.85           O
ATOM    229  CB  LEU A 139      -3.016 183.281  35.056  1.00 35.99           C
ATOM    230 1HB  LEU A 139      -2.893 182.839  34.067  1.00 35.99           H
ATOM    231 2HB  LEU A 139      -2.032 183.597  35.401  1.00 35.99           H
ATOM    232  CG  LEU A 139      -3.543 182.192  36.013  1.00 37.17           C
ATOM    233  HG  LEU A 139      -4.546 181.910  35.695  1.00 37.17           H
ATOM    234  CD1 LEU A 139      -2.648 180.953  35.933  1.00 34.11           C
ATOM    235 1HD1 LEU A 139      -3.035 180.181  36.598  1.00 34.11           H
ATOM    236 2HD1 LEU A 139      -1.633 181.215  36.231  1.00 34.11           H
ATOM    237 3HD1 LEU A 139      -2.641 180.581  34.908  1.00 34.11           H
ATOM    238  CD2 LEU A 139      -3.598 182.654  37.471  1.00 38.14           C
ATOM    239 1HD2 LEU A 139      -3.958 181.837  38.096  1.00 38.14           H
ATOM    240 2HD2 LEU A 139      -4.277 183.503  37.556  1.00 38.14           H
ATOM    241 3HD2 LEU A 139      -2.602 182.951  37.798  1.00 38.14           H
ATOM    242  N   GLY A 140      -3.792 185.813  32.762  1.00 37.27           N
ATOM    243  H   GLY A 140      -4.632 185.306  32.520  1.00 37.27           H
ATOM    244  CA  GLY A 140      -3.303 186.776  31.765  1.00 41.07           C
ATOM    245 1HA  GLY A 140      -3.314 187.776  32.198  1.00 41.07           H
ATOM    246 2HA  GLY A 140      -2.276 186.526  31.496  1.00 41.07           H
ATOM    247  C   GLY A 140      -4.149 186.796  30.479  1.00 46.59           C
ATOM    248  O   GLY A 140      -4.852 185.829  30.185  1.00 36.63           O
ATOM    249  N   LYS A 141      -4.066 187.888  29.713  1.00 43.13           N
ATOM    250  H   LYS A 141      -3.392 188.585  29.993  1.00 43.13           H
ATOM    251  CA  LYS A 141      -4.716 188.114  28.405  1.00 46.32           C
ATOM    252  HA  LYS A 141      -4.717 187.173  27.855  1.00 46.32           H
ATOM    253  C   LYS A 141      -3.937 189.156  27.587  1.00 51.01           C
ATOM    254  O   LYS A 141      -3.457 190.147  28.145  1.00 54.16           O
ATOM    255  CB  LYS A 141      -6.181 188.600  28.542  1.00 43.53           C
ATOM    256 1HB  LYS A 141      -6.160 189.623  28.918  1.00 43.53           H
ATOM    257 2HB  LYS A 141      -6.622 188.619  27.546  1.00 43.53           H
ATOM    258  CG  LYS A 141      -7.086 187.765  29.457  1.00 49.40           C
ATOM    259 1HG  LYS A 141      -7.053 186.725  29.135  1.00 49.40           H
ATOM    260 2HG  LYS A 141      -6.720 187.840  30.481  1.00 49.40           H
ATOM    261  CD  LYS A 141      -8.535 188.261  29.412  1.00 56.14           C
ATOM    262 1HD  LYS A 141      -8.545 189.345  29.518  1.00 56.14           H
ATOM    263 2HD  LYS A 141      -8.975 187.988  28.453  1.00 56.14           H
ATOM    264  CE  LYS A 141      -9.335 187.643  30.566  1.00 59.15           C
ATOM    265 1HE  LYS A 141      -9.248 186.558  30.515  1.00 59.15           H
ATOM    266 2HE  LYS A 141      -8.905 187.974  31.511  1.00 59.15           H
ATOM    267  NZ  LYS A 141     -10.758 188.040  30.513  1.00 61.91           N
ATOM    268 1HZ  LYS A 141     -11.156 187.935  31.435  1.00 61.91           H
ATOM    269 2HZ  LYS A 141     -11.255 187.449  29.862  1.00 61.91           H
ATOM    270 3HZ  LYS A 141     -10.835 189.003  30.220  1.00 61.91           H
ATOM    271  N   GLY A 142      -3.865 188.969  26.272  1.00 46.89           N
ATOM    272  H   GLY A 142      -4.300 188.146  25.880  1.00 46.89           H
ATOM    273  CA  GLY A 142      -3.194 189.869  25.331  1.00 50.58           C
ATOM    274 1HA  GLY A 142      -3.416 190.903  25.596  1.00 50.58           H
ATOM    275 2HA  GLY A 142      -2.116 189.724  25.399  1.00 50.58           H
ATOM    276  C   GLY A 142      -3.624 189.640  23.872  1.00 52.72           C
ATOM    277  O   GLY A 142      -4.561 188.881  23.607  1.00 49.92           O
ATOM    278  N   LYS A 143      -2.955 190.300  22.919  1.00 50.84           N
ATOM    279  H   LYS A 143      -2.225 190.938  23.204  1.00 50.84           H
ATOM    280  CA  LYS A 143      -3.292 190.306  21.484  1.00 52.00           C
ATOM    281  HA  LYS A 143      -4.235 190.841  21.368  1.00 52.00           H
ATOM    282  C   LYS A 143      -3.482 188.892  20.874  1.00 48.07           C
ATOM    283  O   LYS A 143      -4.356 188.713  20.028  1.00 47.24           O
ATOM    284  CB  LYS A 143      -2.212 191.107  20.729  1.00  0.00           C
ATOM    285 1HB  LYS A 143      -2.098 192.075  21.217  1.00  0.00           H
ATOM    286 2HB  LYS A 143      -1.269 190.565  20.800  1.00  0.00           H
ATOM    287  CG  LYS A 143      -2.566 191.340  19.250  1.00  0.00           C
ATOM    288 1HG  LYS A 143      -2.630 190.373  18.751  1.00  0.00           H
ATOM    289 2HG  LYS A 143      -3.536 191.835  19.198  1.00  0.00           H
ATOM    290  CD  LYS A 143      -1.521 192.197  18.526  1.00  0.00           C
ATOM    291 1HD  LYS A 143      -1.490 193.184  18.988  1.00  0.00           H
ATOM    292 2HD  LYS A 143      -0.544 191.724  18.624  1.00  0.00           H
ATOM    293  CE  LYS A 143      -1.895 192.325  17.039  1.00  0.00           C
ATOM    294 1HE  LYS A 143      -2.067 191.327  16.636  1.00  0.00           H
ATOM    295 2HE  LYS A 143      -2.826 192.885  16.961  1.00  0.00           H
ATOM    296  NZ  LYS A 143      -0.829 192.990  16.255  1.00  0.00           N
ATOM    297 1HZ  LYS A 143      -1.093 193.016  15.281  1.00  0.00           H
ATOM    298 2HZ  LYS A 143       0.031 192.470  16.358  1.00  0.00           H
ATOM    299 3HZ  LYS A 143      -0.696 193.932  16.595  1.00  0.00           H
ATOM    300  N   PHE A 144      -2.714 187.889  21.308  1.00 41.90           N
ATOM    301  H   PHE A 144      -2.010 188.073  22.009  1.00 41.90           H
ATOM    302  CA  PHE A 144      -2.818 186.515  20.818  1.00 43.84           C
ATOM    303  HA  PHE A 144      -3.087 186.558  19.763  1.00 43.84           H
ATOM    304  C   PHE A 144      -3.881 185.638  21.534  1.00 43.99           C
ATOM    305  O   PHE A 144      -4.275 184.623  20.959  1.00 40.36           O
ATOM    306  CB  PHE A 144      -1.450 185.822  20.909  1.00 45.61           C
ATOM    307 1HB  PHE A 144      -1.075 185.902  21.929  1.00 45.61           H
ATOM    308 2HB  PHE A 144      -1.592 184.761  20.701  1.00 45.61           H
ATOM    309  CG  PHE A 144      -0.388 186.364  19.958  1.00 53.24           C
ATOM    310  CD1 PHE A 144      -0.593 186.266  18.570  1.00 54.23           C
ATOM    311  HD1 PHE A 144      -1.509 185.843  18.184  1.00 54.23           H
ATOM    312  CD2 PHE A 144       0.816 186.898  20.446  1.00 55.09           C
ATOM    313  HD2 PHE A 144       0.976 186.968  21.511  1.00 55.09           H
ATOM    314  CE1 PHE A 144       0.406 186.689  17.678  1.00 57.13           C
ATOM    315  HE1 PHE A 144       0.249 186.605  16.612  1.00 57.13           H
ATOM    316  CE2 PHE A 144       1.814 187.319  19.550  1.00 59.67           C
ATOM    317  HE2 PHE A 144       2.739 187.722  19.935  1.00 59.67           H
ATOM    318  CZ  PHE A 144       1.614 187.209  18.165  1.00 59.71           C
ATOM    319  HZ  PHE A 144       2.394 187.521  17.486  1.00 59.71           H
ATOM    320  N   GLY A 145      -4.330 185.965  22.752  1.00 43.46           N
ATOM    321  H   GLY A 145      -4.067 186.842  23.178  1.00 43.46           H
ATOM    322  CA  GLY A 145      -5.254 185.116  23.510  1.00 41.24           C
ATOM    323 1HA  GLY A 145      -6.273 185.312  23.177  1.00 41.24           H
ATOM    324 2HA  GLY A 145      -5.036 184.073  23.279  1.00 41.24           H
ATOM    325  C   GLY A 145      -5.213 185.284  25.044  1.00 40.70           C
ATOM    326  O   GLY A 145      -4.756 186.302  25.562  1.00 37.99           O
ATOM    327  N   ASN A 146      -5.691 184.254  25.748  1.00 36.16           N
ATOM    328  H   ASN A 146      -5.953 183.421  25.239  1.00 36.16           H
ATOM    329  CA  ASN A 146      -5.880 184.211  27.206  1.00 36.10           C
ATOM    330  HA  ASN A 146      -5.595 185.169  27.641  1.00 36.10           H
ATOM    331  C   ASN A 146      -5.016 183.115  27.876  1.00 33.84           C
ATOM    332  O   ASN A 146      -4.595 182.147  27.239  1.00 34.41           O
ATOM    333  CB  ASN A 146      -7.371 183.963  27.522  1.00 38.99           C
ATOM    334 1HB  ASN A 146      -7.684 183.059  27.000  1.00 38.99           H
ATOM    335 2HB  ASN A 146      -7.463 183.770  28.591  1.00 38.99           H
ATOM    336  CG  ASN A 146      -8.339 185.099  27.150  1.00 43.93           C
ATOM    337  OD1 ASN A 146      -7.992 186.133  26.602  1.00 47.31           O
ATOM    338  ND2 ASN A 146      -9.600 184.941  27.477  1.00 47.84           N
ATOM    339 1HD2 ASN A 146     -10.269 185.648  27.209  1.00 47.84           H
ATOM    340 2HD2 ASN A 146      -9.913 184.102  27.946  1.00 47.84           H
ATOM    341  N   VAL A 147      -4.832 183.234  29.192  1.00 35.23           N
ATOM    342  H   VAL A 147      -5.163 184.078  29.636  1.00 35.23           H
ATOM    343  CA  VAL A 147      -4.234 182.228  30.093  1.00 34.42           C
ATOM    344  HA  VAL A 147      -4.195 181.270  29.576  1.00 34.42           H
ATOM    345  C   VAL A 147      -5.116 182.086  31.336  1.00 33.10           C
ATOM    346  O   VAL A 147      -5.564 183.096  31.876  1.00 36.34           O
ATOM    347  CB  VAL A 147      -2.805 182.612  30.537  1.00 35.55           C
ATOM    348  HB  VAL A 147      -2.882 183.376  31.311  1.00 35.55           H
ATOM    349  CG1 VAL A 147      -2.092 181.393  31.130  1.00 33.90           C
ATOM    350 1HG1 VAL A 147      -1.070 181.679  31.381  1.00 33.90           H
ATOM    351 2HG1 VAL A 147      -2.074 180.584  30.400  1.00 33.90           H
ATOM    352 3HG1 VAL A 147      -2.609 181.061  32.030  1.00 33.90           H
ATOM    353  CG2 VAL A 147      -1.937 183.190  29.414  1.00 37.46           C
ATOM    354 1HG2 VAL A 147      -0.913 183.319  29.766  1.00 37.46           H
ATOM    355 2HG2 VAL A 147      -2.343 184.157  29.115  1.00 37.46           H
ATOM    356 3HG2 VAL A 147      -1.946 182.512  28.561  1.00 37.46           H
ATOM    357  N   TYR A 148      -5.327 180.861  31.818  1.00 28.38           N
ATOM    358  H   TYR A 148      -4.969 180.069  31.303  1.00 28.38           H
ATOM    359  CA  TYR A 148      -6.165 180.557  32.985  1.00 29.11           C
ATOM    360  HA  TYR A 148      -6.360 181.475  33.538  1.00 29.11           H
ATOM    361  C   TYR A 148      -5.509 179.546  33.943  1.00 34.01           C
ATOM    362  O   TYR A 148      -4.703 178.708  33.536  1.00 32.58           O
ATOM    363  CB  TYR A 148      -7.514 179.978  32.543  1.00 32.23           C
ATOM    364 1HB  TYR A 148      -7.332 179.015  32.064  1.00 32.23           H
ATOM    365 2HB  TYR A 148      -8.091 179.780  33.446  1.00 32.23           H
ATOM    366  CG  TYR A 148      -8.368 180.827  31.604  1.00 31.78           C
ATOM    367  CD1 TYR A 148      -9.492 181.516  32.105  1.00 34.68           C
ATOM    368  HD1 TYR A 148      -9.727 181.482  33.158  1.00 34.68           H
ATOM    369  CD2 TYR A 148      -8.105 180.824  30.221  1.00 33.62           C
ATOM    370  HD2 TYR A 148      -7.272 180.262  29.827  1.00 33.62           H
ATOM    371  CE1 TYR A 148     -10.353 182.199  31.226  1.00 36.73           C
ATOM    372  HE1 TYR A 148     -11.230 182.703  31.604  1.00 36.73           H
ATOM    373  CE2 TYR A 148      -8.953 181.517  29.341  1.00 33.98           C
ATOM    374  HE2 TYR A 148      -8.778 181.480  28.276  1.00 33.98           H
ATOM    375  CZ  TYR A 148     -10.084 182.197  29.842  1.00 33.48           C
ATOM    376  OH  TYR A 148     -10.940 182.811  28.976  1.00 40.30           O
ATOM    377  HH  TYR A 148     -11.855 182.774  29.263  1.00 40.30           H
ATOM    378  N   LEU A 149      -5.938 179.603  35.203  1.00 33.49           N
ATOM    379  H   LEU A 149      -6.608 180.325  35.423  1.00 33.49           H
ATOM    380  CA  LEU A 149      -5.821 178.505  36.172  1.00 31.61           C
ATOM    381  HA  LEU A 149      -4.826 178.064  36.110  1.00 31.61           H
ATOM    382  C   LEU A 149      -6.851 177.416  35.815  1.00 35.24           C
ATOM    383  O   LEU A 149      -8.019 177.723  35.576  1.00 33.23           O
ATOM    384  CB  LEU A 149      -6.028 179.131  37.571  1.00 28.54           C
ATOM    385 1HB  LEU A 149      -5.242 179.870  37.730  1.00 28.54           H
ATOM    386 2HB  LEU A 149      -6.982 179.659  37.567  1.00 28.54           H
ATOM    387  CG  LEU A 149      -6.034 178.164  38.762  1.00 38.55           C
ATOM    388  HG  LEU A 149      -6.920 177.532  38.699  1.00 38.55           H
ATOM    389  CD1 LEU A 149      -4.785 177.290  38.815  1.00 30.27           C
ATOM    390 1HD1 LEU A 149      -4.754 176.774  39.775  1.00 30.27           H
ATOM    391 2HD1 LEU A 149      -3.899 177.917  38.711  1.00 30.27           H
ATOM    392 3HD1 LEU A 149      -4.809 176.558  38.009  1.00 30.27           H
ATOM    393  CD2 LEU A 149      -6.091 178.975  40.057  1.00 41.66           C
ATOM    394 1HD2 LEU A 149      -6.201 178.298  40.903  1.00 41.66           H
ATOM    395 2HD2 LEU A 149      -6.947 179.648  40.015  1.00 41.66           H
ATOM    396 3HD2 LEU A 149      -5.176 179.557  40.173  1.00 41.66           H
ATOM    397  N   ALA A 150      -6.432 176.154  35.736  1.00 30.14           N
ATOM    398  H   ALA A 150      -5.475 175.937  35.976  1.00 30.14           H
ATOM    399  CA  ALA A 150      -7.230 175.052  35.179  1.00 36.05           C
ATOM    400  HA  ALA A 150      -8.287 175.280  35.313  1.00 36.05           H
ATOM    401  C   ALA A 150      -6.956 173.696  35.889  1.00 35.55           C
ATOM    402  O   ALA A 150      -6.092 173.583  36.760  1.00 34.15           O
ATOM    403  CB  ALA A 150      -6.957 175.003  33.668  1.00 31.87           C
ATOM    404 1HB  ALA A 150      -7.281 175.941  33.218  1.00 31.87           H
ATOM    405 2HB  ALA A 150      -7.504 174.175  33.216  1.00 31.87           H
ATOM    406 3HB  ALA A 150      -5.889 174.868  33.498  1.00 31.87           H
ATOM    407  N   ARG A 151      -7.740 172.678  35.536  1.00 32.99           N
ATOM    408  H   ARG A 151      -8.459 172.865  34.851  1.00 32.99           H
ATOM    409  CA  ARG A 151      -7.783 171.349  36.171  1.00 37.14           C
ATOM    410  HA  ARG A 151      -6.801 171.111  36.581  1.00 37.14           H
ATOM    411  C   ARG A 151      -8.142 170.302  35.111  1.00 31.98           C
ATOM    412  O   ARG A 151      -9.014 170.555  34.290  1.00 35.51           O
ATOM    413  CB  ARG A 151      -8.807 171.443  37.325  1.00 40.92           C
ATOM    414 1HB  ARG A 151      -8.487 172.249  37.986  1.00 40.92           H
ATOM    415 2HB  ARG A 151      -9.781 171.718  36.920  1.00 40.92           H
ATOM    416  CG  ARG A 151      -8.971 170.160  38.162  1.00 41.52           C
ATOM    417 1HG  ARG A 151      -9.481 169.393  37.579  1.00 41.52           H
ATOM    418 2HG  ARG A 151      -7.980 169.802  38.441  1.00 41.52           H
ATOM    419  CD  ARG A 151      -9.779 170.409  39.451  1.00 44.75           C
ATOM    420 1HD  ARG A 151      -9.663 169.550  40.113  1.00 44.75           H
ATOM    421 2HD  ARG A 151      -9.372 171.286  39.953  1.00 44.75           H
ATOM    422  NE  ARG A 151     -11.221 170.628  39.217  1.00 45.06           N
ATOM    423  HE  ARG A 151     -11.580 170.296  38.333  1.00 45.06           H
ATOM    424  CZ  ARG A 151     -12.056 171.264  40.066  1.00 49.65           C
ATOM    425  NH1 ARG A 151     -11.694 171.742  41.222  1.00 50.84           N
ATOM    426 1HH1 ARG A 151     -10.782 171.509  41.588  1.00 50.84           H
ATOM    427 2HH1 ARG A 151     -12.319 172.328  41.756  1.00 50.84           H
ATOM    428  NH2 ARG A 151     -13.295 171.420  39.709  1.00 54.05           N
ATOM    429 1HH2 ARG A 151     -13.558 171.087  38.793  1.00 54.05           H
ATOM    430 2HH2 ARG A 151     -13.928 172.006  40.235  1.00 54.05           H
ATOM    431  N   GLU A 152      -7.483 169.147  35.080  1.00 30.94           N
ATOM    432  H   GLU A 152      -6.785 168.950  35.783  1.00 30.94           H
ATOM    433  CA  GLU A 152      -7.908 168.006  34.252  1.00 35.35           C
ATOM    434  HA  GLU A 152      -8.428 168.382  33.371  1.00 35.35           H
ATOM    435  C   GLU A 152      -8.911 167.142  35.057  1.00 36.90           C
ATOM    436  O   GLU A 152      -8.730 166.961  36.260  1.00 34.50           O
ATOM    437  CB  GLU A 152      -6.671 167.251  33.731  1.00 33.34           C
ATOM    438 1HB  GLU A 152      -6.023 167.979  33.241  1.00 33.34           H
ATOM    439 2HB  GLU A 152      -6.113 166.839  34.571  1.00 33.34           H
ATOM    440  CG  GLU A 152      -6.945 166.104  32.729  1.00 36.60           C
ATOM    441 1HG  GLU A 152      -7.558 166.486  31.912  1.00 36.60           H
ATOM    442 2HG  GLU A 152      -5.990 165.788  32.309  1.00 36.60           H
ATOM    443  CD  GLU A 152      -7.643 164.884  33.340  1.00 45.35           C
ATOM    444  OE1 GLU A 152      -7.331 164.559  34.508  1.00 42.91           O
ATOM    445  OE2 GLU A 152      -8.525 164.284  32.680  1.00 50.18           O
ATOM    446  N   LYS A 153      -9.999 166.664  34.443  1.00 37.80           N
ATOM    447  H   LYS A 153     -10.105 166.798  33.448  1.00 37.80           H
ATOM    448  CA  LYS A 153     -11.173 166.142  35.158  1.00 42.82           C
ATOM    449  HA  LYS A 153     -11.375 166.831  35.979  1.00 42.82           H
ATOM    450  C   LYS A 153     -11.000 164.726  35.769  1.00 40.21           C
ATOM    451  O   LYS A 153     -11.545 164.497  36.846  1.00 46.30           O
ATOM    452  CB  LYS A 153     -12.397 166.181  34.234  1.00 43.05           C
ATOM    453 1HB  LYS A 153     -12.118 165.779  33.260  1.00 43.05           H
ATOM    454 2HB  LYS A 153     -13.183 165.559  34.662  1.00 43.05           H
ATOM    455  CG  LYS A 153     -12.931 167.615  34.087  1.00 49.33           C
ATOM    456 1HG  LYS A 153     -13.205 167.989  35.073  1.00 49.33           H
ATOM    457 2HG  LYS A 153     -12.138 168.245  33.685  1.00 49.33           H
ATOM    458  CD  LYS A 153     -14.162 167.709  33.177  1.00 56.82           C
ATOM    459 1HD  LYS A 153     -14.914 166.999  33.522  1.00 56.82           H
ATOM    460 2HD  LYS A 153     -14.577 168.715  33.245  1.00 56.82           H
ATOM    461  CE  LYS A 153     -13.812 167.424  31.715  1.00 54.87           C
ATOM    462 1HE  LYS A 153     -12.924 167.995  31.441  1.00 54.87           H
ATOM    463 2HE  LYS A 153     -13.584 166.364  31.601  1.00 54.87           H
ATOM    464  NZ  LYS A 153     -14.922 167.806  30.818  1.00 56.42           N
ATOM    465 1HZ  LYS A 153     -14.808 167.324  29.938  1.00 56.42           H
ATOM    466 2HZ  LYS A 153     -14.903 168.804  30.661  1.00 56.42           H
ATOM    467 3HZ  LYS A 153     -15.805 167.547  31.233  1.00 56.42           H
ATOM    468  N   GLN A 154     -10.260 163.803  35.155  1.00 39.35           N
ATOM    469  H   GLN A 154      -9.771 164.028  34.300  1.00 39.35           H
ATOM    470  CA  GLN A 154     -10.084 162.447  35.678  1.00 38.57           C
ATOM    471  HA  GLN A 154     -11.051 162.094  36.037  1.00 38.57           H
ATOM    472  C   GLN A 154      -9.095 162.394  36.870  1.00 44.44           C
ATOM    473  O   GLN A 154      -9.280 161.641  37.832  1.00 39.84           O
ATOM    474  CB  GLN A 154      -9.654 161.525  34.528  1.00  0.00           C
ATOM    475 1HB  GLN A 154     -10.427 161.567  33.760  1.00  0.00           H
ATOM    476 2HB  GLN A 154      -8.712 161.864  34.098  1.00  0.00           H
ATOM    477  CG  GLN A 154      -9.491 160.067  34.986  1.00  0.00           C
ATOM    478 1HG  GLN A 154      -8.522 159.948  35.470  1.00  0.00           H
ATOM    479 2HG  GLN A 154     -10.260 159.844  35.726  1.00  0.00           H
ATOM    480  CD  GLN A 154      -9.597 159.040  33.848  1.00  0.00           C
ATOM    481  OE1 GLN A 154      -9.745 159.346  32.674  1.00  0.00           O
ATOM    482  NE2 GLN A 154      -9.549 157.770  34.174  1.00  0.00           N
ATOM    483 1HE2 GLN A 154      -9.724 157.085  33.453  1.00  0.00           H
ATOM    484 2HE2 GLN A 154      -9.429 157.475  35.133  1.00  0.00           H
ATOM    485  N   SER A 155      -8.052 163.220  36.821  1.00 35.82           N
ATOM    486  H   SER A 155      -7.921 163.752  35.973  1.00 35.82           H
ATOM    487  CA  SER A 155      -7.075 163.425  37.890  1.00 37.09           C
ATOM    488  HA  SER A 155      -6.879 162.470  38.377  1.00 37.09           H
ATOM    489  C   SER A 155      -7.564 164.422  38.954  1.00 37.82           C
ATOM    490  O   SER A 155      -7.308 164.214  40.139  1.00 34.31           O
ATOM    491  CB  SER A 155      -5.752 163.916  37.283  1.00 32.46           C
ATOM    492 1HB  SER A 155      -5.025 164.045  38.084  1.00 32.46           H
ATOM    493 2HB  SER A 155      -5.384 163.163  36.586  1.00 32.46           H
ATOM    494  OG  SER A 155      -5.908 165.153  36.597  1.00 33.40           O
ATOM    495  HG  SER A 155      -6.438 164.985  35.814  1.00 33.40           H
ATOM    496  N   LYS A 156      -8.274 165.487  38.561  1.00 35.06           N
ATOM    497  H   LYS A 156      -8.453 165.575  37.571  1.00 35.06           H
ATOM    498  CA  LYS A 156      -8.547 166.711  39.358  1.00 35.18           C
ATOM    499  HA  LYS A 156      -9.016 167.404  38.660  1.00 35.18           H
ATOM    500  C   LYS A 156      -7.238 167.406  39.865  1.00 31.25           C
ATOM    501  O   LYS A 156      -7.246 168.079  40.894  1.00 32.64           O
ATOM    502  CB  LYS A 156      -9.604 166.458  40.456  1.00 38.78           C
ATOM    503 1HB  LYS A 156      -9.207 165.714  41.146  1.00 38.78           H
ATOM    504 2HB  LYS A 156      -9.741 167.383  41.017  1.00 38.78           H
ATOM    505  CG  LYS A 156     -10.986 165.991  39.941  1.00 43.06           C
ATOM    506 1HG  LYS A 156     -10.830 165.137  39.282  1.00 43.06           H
ATOM    507 2HG  LYS A 156     -11.567 165.648  40.797  1.00 43.06           H
ATOM    508  CD  LYS A 156     -11.797 167.079  39.218  1.00 48.56           C
ATOM    509 1HD  LYS A 156     -11.984 167.896  39.915  1.00 48.56           H
ATOM    510 2HD  LYS A 156     -11.211 167.449  38.376  1.00 48.56           H
ATOM    511  CE  LYS A 156     -13.130 166.514  38.695  1.00 59.09           C
ATOM    512 1HE  LYS A 156     -12.932 165.932  37.795  1.00 59.09           H
ATOM    513 2HE  LYS A 156     -13.538 165.837  39.446  1.00 59.09           H
ATOM    514  NZ  LYS A 156     -14.122 167.576  38.403  1.00 59.61           N
ATOM    515 1HZ  LYS A 156     -14.873 167.183  37.852  1.00 59.61           H
ATOM    516 2HZ  LYS A 156     -13.694 168.337  37.895  1.00 59.61           H
ATOM    517 3HZ  LYS A 156     -14.491 167.920  39.278  1.00 59.61           H
ATOM    518  N   PHE A 157      -6.133 167.248  39.131  1.00 29.51           N
ATOM    519  H   PHE A 157      -6.201 166.713  38.277  1.00 29.51           H
ATOM    520  CA  PHE A 157      -4.845 167.914  39.380  1.00 30.57           C
ATOM    521  HA  PHE A 157      -4.692 167.983  40.457  1.00 30.57           H
ATOM    522  C   PHE A 157      -4.807 169.349  38.804  1.00 33.86           C
ATOM    523  O   PHE A 157      -5.265 169.573  37.681  1.00 32.12           O
ATOM    524  CB  PHE A 157      -3.719 167.042  38.803  1.00 28.72           C
ATOM    525 1HB  PHE A 157      -3.709 166.088  39.330  1.00 28.72           H
ATOM    526 2HB  PHE A 157      -3.944 166.833  37.757  1.00 28.72           H
ATOM    527  CG  PHE A 157      -2.324 167.653  38.884  1.00 30.14           C
ATOM    528  CD1 PHE A 157      -1.680 167.797  40.128  1.00 34.53           C
ATOM    529  HD1 PHE A 157      -2.176 167.486  41.036  1.00 34.53           H
ATOM    530  CD2 PHE A 157      -1.668 168.075  37.715  1.00 32.50           C
ATOM    531  HD2 PHE A 157      -2.163 167.973  36.761  1.00 32.50           H
ATOM    532  CE1 PHE A 157      -0.392 168.357  40.200  1.00 35.52           C
ATOM    533  HE1 PHE A 157       0.095 168.483  41.155  1.00 35.52           H
ATOM    534  CE2 PHE A 157      -0.374 168.621  37.782  1.00 31.49           C
ATOM    535  HE2 PHE A 157       0.122 168.926  36.873  1.00 31.49           H
ATOM    536  CZ  PHE A 157       0.263 168.764  39.027  1.00 36.77           C
ATOM    537  HZ  PHE A 157       1.259 169.178  39.071  1.00 36.77           H
ATOM    538  N   ILE A 158      -4.251 170.311  39.557  1.00 29.36           N
ATOM    539  H   ILE A 158      -3.921 170.077  40.482  1.00 29.36           H
ATOM    540  CA  ILE A 158      -4.137 171.726  39.166  1.00 34.08           C
ATOM    541  HA  ILE A 158      -5.094 172.027  38.740  1.00 34.08           H
ATOM    542  C   ILE A 158      -3.049 171.938  38.090  1.00 33.85           C
ATOM    543  O   ILE A 158      -1.896 171.520  38.244  1.00 31.00           O
ATOM    544  CB  ILE A 158      -3.855 172.657  40.381  1.00 35.98           C
ATOM    545  HB  ILE A 158      -2.893 172.363  40.801  1.00 35.98           H
ATOM    546  CG1 ILE A 158      -4.905 172.568  41.501  1.00 35.97           C
ATOM    547 1HG1 ILE A 158      -5.795 173.115  41.189  1.00 35.97           H
ATOM    548 2HG1 ILE A 158      -5.175 171.521  41.644  1.00 35.97           H
ATOM    549  CG2 ILE A 158      -3.752 174.124  39.915  1.00 34.27           C
ATOM    550 1HG2 ILE A 158      -3.654 174.781  40.779  1.00 34.27           H
ATOM    551 2HG2 ILE A 158      -4.659 174.375  39.367  1.00 34.27           H
ATOM    552 3HG2 ILE A 158      -2.886 174.249  39.264  1.00 34.27           H
ATOM    553  CD1 ILE A 158      -4.406 173.108  42.852  1.00 44.35           C
ATOM    554 1HD1 ILE A 158      -3.474 172.610  43.119  1.00 44.35           H
ATOM    555 2HD1 ILE A 158      -5.161 172.899  43.610  1.00 44.35           H
ATOM    556 3HD1 ILE A 158      -4.240 174.184  42.792  1.00 44.35           H
ATOM    557  N   LEU A 159      -3.382 172.707  37.055  1.00 27.83           N
ATOM    558  H   LEU A 159      -4.323 173.071  37.033  1.00 27.83           H
ATOM    559  CA  LEU A 159      -2.505 173.106  35.943  1.00 30.56           C
ATOM    560  HA  LEU A 159      -1.475 173.137  36.300  1.00 30.56           H
ATOM    561  C   LEU A 159      -2.867 174.533  35.447  1.00 31.97           C
ATOM    562  O   LEU A 159      -3.789 175.166  35.953  1.00 30.38           O
ATOM    563  CB  LEU A 159      -2.581 172.001  34.856  1.00 32.10           C
ATOM    564 1HB  LEU A 159      -1.867 172.256  34.073  1.00 32.10           H
ATOM    565 2HB  LEU A 159      -2.230 171.071  35.304  1.00 32.10           H
ATOM    566  CG  LEU A 159      -3.965 171.754  34.228  1.00 38.38           C
ATOM    567  HG  LEU A 159      -4.730 172.050  34.946  1.00 38.38           H
ATOM    568  CD1 LEU A 159      -4.162 172.543  32.934  1.00 34.40           C
ATOM    569 1HD1 LEU A 159      -5.147 172.326  32.521  1.00 34.40           H
ATOM    570 2HD1 LEU A 159      -3.395 172.260  32.213  1.00 34.40           H
ATOM    571 3HD1 LEU A 159      -4.084 173.608  33.149  1.00 34.40           H
ATOM    572  CD2 LEU A 159      -4.163 170.272  33.914  1.00 38.76           C
ATOM    573 1HD2 LEU A 159      -5.156 170.129  33.489  1.00 38.76           H
ATOM    574 2HD2 LEU A 159      -4.074 169.695  34.835  1.00 38.76           H
ATOM    575 3HD2 LEU A 159      -3.410 169.937  33.201  1.00 38.76           H
ATOM    576  N   ALA A 160      -2.119 175.061  34.483  1.00 26.18           N
ATOM    577  H   ALA A 160      -1.381 174.497  34.087  1.00 26.18           H
ATOM    578  CA  ALA A 160      -2.451 176.300  33.770  1.00 28.79           C
ATOM    579  HA  ALA A 160      -3.328 176.759  34.225  1.00 28.79           H
ATOM    580  C   ALA A 160      -2.789 175.977  32.299  1.00 32.77           C
ATOM    581  O   ALA A 160      -2.184 175.094  31.696  1.00 33.85           O
ATOM    582  CB  ALA A 160      -1.287 177.288  33.909  1.00 31.22           C
ATOM    583 1HB  ALA A 160      -1.142 177.524  34.964  1.00 31.22           H
ATOM    584 2HB  ALA A 160      -1.520 178.200  33.361  1.00 31.22           H
ATOM    585 3HB  ALA A 160      -0.376 176.844  33.507  1.00 31.22           H
ATOM    586  N   LEU A 161      -3.743 176.691  31.705  1.00 34.92           N
ATOM    587  H   LEU A 161      -4.212 177.416  32.230  1.00 34.92           H
ATOM    588  CA  LEU A 161      -4.180 176.477  30.329  1.00 33.07           C
ATOM    589  HA  LEU A 161      -3.483 175.792  29.846  1.00 33.07           H
ATOM    590  C   LEU A 161      -4.164 177.808  29.557  1.00 31.90           C
ATOM    591  O   LEU A 161      -4.875 178.755  29.899  1.00 30.70           O
ATOM    592  CB  LEU A 161      -5.556 175.770  30.341  1.00 33.46           C
ATOM    593 1HB  LEU A 161      -5.451 174.834  30.890  1.00 33.46           H
ATOM    594 2HB  LEU A 161      -6.257 176.404  30.884  1.00 33.46           H
ATOM    595  CG  LEU A 161      -6.154 175.460  28.955  1.00 34.77           C
ATOM    596  HG  LEU A 161      -6.373 176.403  28.455  1.00 34.77           H
ATOM    597  CD1 LEU A 161      -5.227 174.626  28.065  1.00 34.54           C
ATOM    598 1HD1 LEU A 161      -5.767 174.330  27.166  1.00 34.54           H
ATOM    599 2HD1 LEU A 161      -4.906 173.737  28.606  1.00 34.54           H
ATOM    600 3HD1 LEU A 161      -4.355 175.218  27.787  1.00 34.54           H
ATOM    601  CD2 LEU A 161      -7.457 174.680  29.131  1.00 32.12           C
ATOM    602 1HD2 LEU A 161      -7.938 174.552  28.162  1.00 32.12           H
ATOM    603 2HD2 LEU A 161      -8.118 175.238  29.795  1.00 32.12           H
ATOM    604 3HD2 LEU A 161      -7.247 173.703  29.565  1.00 32.12           H
ATOM    605  N   LYS A 162      -3.322 177.873  28.524  1.00 29.12           N
ATOM    606  H   LYS A 162      -2.782 177.049  28.300  1.00 29.12           H
ATOM    607  CA  LYS A 162      -3.201 179.008  27.603  1.00 31.88           C
ATOM    608  HA  LYS A 162      -3.655 179.888  28.057  1.00 31.88           H
ATOM    609  C   LYS A 162      -3.941 178.690  26.298  1.00 33.47           C
ATOM    610  O   LYS A 162      -3.805 177.589  25.768  1.00 36.66           O
ATOM    611  CB  LYS A 162      -1.699 179.305  27.410  1.00 30.62           C
ATOM    612 1HB  LYS A 162      -1.272 179.559  28.380  1.00 30.62           H
ATOM    613 2HB  LYS A 162      -1.209 178.392  27.072  1.00 30.62           H
ATOM    614  CG  LYS A 162      -1.391 180.421  26.402  1.00 36.69           C
ATOM    615 1HG  LYS A 162      -1.704 180.097  25.410  1.00 36.69           H
ATOM    616 2HG  LYS A 162      -1.957 181.311  26.678  1.00 36.69           H
ATOM    617  CD  LYS A 162       0.113 180.736  26.367  1.00 39.21           C
ATOM    618 1HD  LYS A 162       0.659 179.810  26.183  1.00 39.21           H
ATOM    619 2HD  LYS A 162       0.308 181.420  25.541  1.00 39.21           H
ATOM    620  CE  LYS A 162       0.611 181.366  27.667  1.00 39.65           C
ATOM    621 1HE  LYS A 162       0.336 182.421  27.686  1.00 39.65           H
ATOM    622 2HE  LYS A 162       0.125 180.879  28.513  1.00 39.65           H
ATOM    623  NZ  LYS A 162       2.069 181.210  27.826  1.00 44.45           N
ATOM    624 1HZ  LYS A 162       2.322 181.487  28.763  1.00 44.45           H
ATOM    625 2HZ  LYS A 162       2.551 181.797  27.160  1.00 44.45           H
ATOM    626 3HZ  LYS A 162       2.331 180.246  27.676  1.00 44.45           H
ATOM    627  N   VAL A 163      -4.719 179.653  25.810  1.00 31.67           N
ATOM    628  H   VAL A 163      -4.741 180.539  26.294  1.00 31.67           H
ATOM    629  CA  VAL A 163      -5.659 179.498  24.691  1.00 32.62           C
ATOM    630  HA  VAL A 163      -5.434 178.569  24.168  1.00 32.62           H
ATOM    631  C   VAL A 163      -5.486 180.668  23.719  1.00 34.90           C
ATOM    632  O   VAL A 163      -5.867 181.805  24.015  1.00 37.66           O
ATOM    633  CB  VAL A 163      -7.111 179.390  25.196  1.00 35.35           C
ATOM    634  HB  VAL A 163      -7.384 180.334  25.667  1.00 35.35           H
ATOM    635  CG1 VAL A 163      -8.075 179.122  24.035  1.00 34.41           C
ATOM    636 1HG1 VAL A 163      -9.091 179.060  24.425  1.00 34.41           H
ATOM    637 2HG1 VAL A 163      -7.810 178.179  23.557  1.00 34.41           H
ATOM    638 3HG1 VAL A 163      -8.014 179.929  23.305  1.00 34.41           H
ATOM    639  CG2 VAL A 163      -7.263 178.272  26.238  1.00 32.18           C
ATOM    640 1HG2 VAL A 163      -8.320 178.068  26.408  1.00 32.18           H
ATOM    641 2HG2 VAL A 163      -6.797 178.583  27.173  1.00 32.18           H
ATOM    642 3HG2 VAL A 163      -6.773 177.370  25.869  1.00 32.18           H
ATOM    643  N   LEU A 164      -4.881 180.381  22.570  1.00 29.97           N
ATOM    644  H   LEU A 164      -4.660 179.414  22.382  1.00 29.97           H
ATOM    645  CA  LEU A 164      -4.452 181.360  21.567  1.00 35.46           C
ATOM    646  HA  LEU A 164      -4.547 182.363  21.983  1.00 35.46           H
ATOM    647  C   LEU A 164      -5.328 181.272  20.306  1.00 38.34           C
ATOM    648  O   LEU A 164      -5.665 180.179  19.854  1.00 38.03           O
ATOM    649  CB  LEU A 164      -2.961 181.122  21.223  1.00 35.75           C
ATOM    650 1HB  LEU A 164      -2.884 180.164  20.709  1.00 35.75           H
ATOM    651 2HB  LEU A 164      -2.645 181.906  20.536  1.00 35.75           H
ATOM    652  CG  LEU A 164      -1.999 181.096  22.423  1.00 39.97           C
ATOM    653  HG  LEU A 164      -2.321 180.315  23.112  1.00 39.97           H
ATOM    654  CD1 LEU A 164      -0.590 180.746  21.951  1.00 43.86           C
ATOM    655 1HD1 LEU A 164       0.068 180.671  22.817  1.00 43.86           H
ATOM    656 2HD1 LEU A 164      -0.219 181.520  21.279  1.00 43.86           H
ATOM    657 3HD1 LEU A 164      -0.613 179.791  21.427  1.00 43.86           H
ATOM    658  CD2 LEU A 164      -1.955 182.433  23.167  1.00 38.45           C
ATOM    659 1HD2 LEU A 164      -1.204 182.384  23.956  1.00 38.45           H
ATOM    660 2HD2 LEU A 164      -2.932 182.634  23.607  1.00 38.45           H
ATOM    661 3HD2 LEU A 164      -1.699 183.230  22.470  1.00 38.45           H
ATOM    662  N   PHE A 165      -5.687 182.415  19.729  1.00 39.52           N
ATOM    663  H   PHE A 165      -5.343 183.283  20.112  1.00 39.52           H
ATOM    664  CA  PHE A 165      -6.546 182.502  18.551  1.00 40.27           C
ATOM    665  HA  PHE A 165      -7.351 181.772  18.641  1.00 40.27           H
ATOM    666  C   PHE A 165      -5.767 182.203  17.256  1.00 40.11           C
ATOM    667  O   PHE A 165      -4.802 182.907  16.944  1.00 42.22           O
ATOM    668  CB  PHE A 165      -7.169 183.903  18.496  1.00 40.68           C
ATOM    669 1HB  PHE A 165      -6.383 184.618  18.255  1.00 40.68           H
ATOM    670 2HB  PHE A 165      -7.889 183.925  17.678  1.00 40.68           H
ATOM    671  CG  PHE A 165      -7.872 184.372  19.768  1.00 45.07           C
ATOM    672  CD1 PHE A 165      -8.992 183.674  20.250  1.00 49.29           C
ATOM    673  HD1 PHE A 165      -9.325 182.778  19.748  1.00 49.29           H
ATOM    674  CD2 PHE A 165      -7.448 185.535  20.435  1.00 48.63           C
ATOM    675  HD2 PHE A 165      -6.583 186.070  20.074  1.00 48.63           H
ATOM    676  CE1 PHE A 165      -9.708 184.155  21.359  1.00 52.69           C
ATOM    677  HE1 PHE A 165     -10.596 183.641  21.698  1.00 52.69           H
ATOM    678  CE2 PHE A 165      -8.154 186.010  21.554  1.00 45.60           C
ATOM    679  HE2 PHE A 165      -7.827 186.915  22.044  1.00 45.60           H
ATOM    680  CZ  PHE A 165      -9.292 185.327  22.009  1.00 53.22           C
ATOM    681  HZ  PHE A 165      -9.848 185.713  22.850  1.00 53.22           H
ATOM    682  N   LYS A 166      -6.210 181.220  16.455  1.00 38.27           N
ATOM    683  H   LYS A 166      -7.037 180.701  16.714  1.00 38.27           H
ATOM    684  CA  LYS A 166      -5.574 180.828  15.185  1.00 43.35           C
ATOM    685  HA  LYS A 166      -4.582 180.436  15.407  1.00 43.35           H
ATOM    686  C   LYS A 166      -5.405 182.042  14.243  1.00 44.08           C
ATOM    687  O   LYS A 166      -4.278 182.379  13.890  1.00 44.64           O
ATOM    688  CB  LYS A 166      -6.374 179.718  14.487  1.00 44.93           C
ATOM    689 1HB  LYS A 166      -7.428 179.833  14.736  1.00 44.93           H
ATOM    690 2HB  LYS A 166      -6.273 179.837  13.408  1.00 44.93           H
ATOM    691  CG  LYS A 166      -5.864 178.318  14.864  1.00 49.22           C
ATOM    692 1HG  LYS A 166      -4.808 178.247  14.603  1.00 49.22           H
ATOM    693 2HG  LYS A 166      -5.973 178.183  15.940  1.00 49.22           H
ATOM    694  CD  LYS A 166      -6.636 177.216  14.129  1.00 47.37           C
ATOM    695 1HD  LYS A 166      -7.592 177.058  14.628  1.00 47.37           H
ATOM    696 2HD  LYS A 166      -6.813 177.531  13.101  1.00 47.37           H
ATOM    697  CE  LYS A 166      -5.821 175.915  14.116  1.00 47.06           C
ATOM    698 1HE  LYS A 166      -4.870 176.099  13.615  1.00 47.06           H
ATOM    699 2HE  LYS A 166      -5.612 175.619  15.144  1.00 47.06           H
ATOM    700  NZ  LYS A 166      -6.542 174.828  13.419  1.00 48.32           N
ATOM    701 1HZ  LYS A 166      -5.931 174.029  13.342  1.00 48.32           H
ATOM    702 2HZ  LYS A 166      -6.831 175.122  12.497  1.00 48.32           H
ATOM    703 3HZ  LYS A 166      -7.356 174.580  13.963  1.00 48.32           H
ATOM    704  N   ALA A 167      -6.490 182.764  13.961  1.00 40.52           N
ATOM    705  H   ALA A 167      -7.395 182.402  14.226  1.00 40.52           H
ATOM    706  CA  ALA A 167      -6.471 183.944  13.102  1.00 50.46           C
ATOM    707  HA  ALA A 167      -6.151 183.633  12.108  1.00 50.46           H
ATOM    708  C   ALA A 167      -5.507 185.064  13.574  1.00 55.96           C
ATOM    709  O   ALA A 167      -5.001 185.800  12.729  1.00 52.31           O
ATOM    710  CB  ALA A 167      -7.902 184.478  12.992  1.00 42.16           C
ATOM    711 1HB  ALA A 167      -8.549 183.691  12.604  1.00 42.16           H
ATOM    712 2HB  ALA A 167      -7.916 185.330  12.313  1.00 42.16           H
ATOM    713 3HB  ALA A 167      -8.258 184.790  13.974  1.00 42.16           H
ATOM    714  N   GLN A 168      -5.221 185.199  14.879  1.00 46.35           N
ATOM    715  H   GLN A 168      -5.597 184.536  15.542  1.00 46.35           H
ATOM    716  CA  GLN A 168      -4.269 186.184  15.409  1.00 48.13           C
ATOM    717  HA  GLN A 168      -4.380 187.101  14.830  1.00 48.13           H
ATOM    718  C   GLN A 168      -2.800 185.721  15.289  1.00 47.14           C
ATOM    719  O   GLN A 168      -1.926 186.542  15.006  1.00 54.41           O
ATOM    720  CB  GLN A 168      -4.570 186.510  16.885  1.00 50.79           C
ATOM    721 1HB  GLN A 168      -4.568 185.587  17.465  1.00 50.79           H
ATOM    722 2HB  GLN A 168      -3.771 187.138  17.280  1.00 50.79           H
ATOM    723  CG  GLN A 168      -5.914 187.230  17.121  1.00 56.17           C
ATOM    724 1HG  GLN A 168      -6.728 186.635  16.707  1.00 56.17           H
ATOM    725 2HG  GLN A 168      -6.078 187.312  18.196  1.00 56.17           H
ATOM    726  CD  GLN A 168      -5.978 188.637  16.509  1.00 66.07           C
ATOM    727  OE1 GLN A 168      -4.999 189.186  16.011  1.00 64.68           O
ATOM    728  NE2 GLN A 168      -7.132 189.263  16.522  1.00 63.56           N
ATOM    729 1HE2 GLN A 168      -7.221 190.160  16.065  1.00 63.56           H
ATOM    730 2HE2 GLN A 168      -7.933 188.844  16.972  1.00 63.56           H
ATOM    731  N   LEU A 169      -2.524 184.428  15.473  1.00 43.39           N
ATOM    732  H   LEU A 169      -3.273 183.794  15.711  1.00 43.39           H
ATOM    733  CA  LEU A 169      -1.214 183.830  15.208  1.00 47.46           C
ATOM    734  HA  LEU A 169      -0.446 184.405  15.726  1.00 47.46           H
ATOM    735  C   LEU A 169      -0.897 183.875  13.694  1.00 52.10           C
ATOM    736  O   LEU A 169       0.198 184.258  13.285  1.00 51.11           O
ATOM    737  CB  LEU A 169      -1.205 182.378  15.744  1.00 43.17           C
ATOM    738 1HB  LEU A 169      -2.014 181.834  15.255  1.00 43.17           H
ATOM    739 2HB  LEU A 169      -0.267 181.913  15.443  1.00 43.17           H
ATOM    740  CG  LEU A 169      -1.368 182.244  17.270  1.00 44.56           C
ATOM    741  HG  LEU A 169      -2.216 182.854  17.582  1.00 44.56           H
ATOM    742  CD1 LEU A 169      -1.664 180.790  17.642  1.00 36.68           C
ATOM    743 1HD1 LEU A 169      -1.748 180.703  18.725  1.00 36.68           H
ATOM    744 2HD1 LEU A 169      -0.859 180.147  17.286  1.00 36.68           H
ATOM    745 3HD1 LEU A 169      -2.604 180.488  17.179  1.00 36.68           H
ATOM    746  CD2 LEU A 169      -0.130 182.704  18.044  1.00 42.44           C
ATOM    747 1HD2 LEU A 169      -0.340 182.648  19.112  1.00 42.44           H
ATOM    748 2HD2 LEU A 169       0.108 183.733  17.773  1.00 42.44           H
ATOM    749 3HD2 LEU A 169       0.716 182.059  17.805  1.00 42.44           H
ATOM    750  N   GLU A 170      -1.892 183.574  12.863  1.00 50.32           N
ATOM    751  H   GLU A 170      -2.749 183.211  13.254  1.00 50.32           H
ATOM    752  CA  GLU A 170      -1.822 183.662  11.402  1.00 52.77           C
ATOM    753  HA  GLU A 170      -0.931 183.134  11.063  1.00 52.77           H
ATOM    754  C   GLU A 170      -1.720 185.124  10.901  1.00 53.46           C
ATOM    755  O   GLU A 170      -1.051 185.376   9.895  1.00 59.67           O
ATOM    756  CB  GLU A 170      -3.043 182.950  10.802  1.00 52.02           C
ATOM    757 1HB  GLU A 170      -3.944 183.342  11.273  1.00 52.02           H
ATOM    758 2HB  GLU A 170      -3.084 183.147   9.731  1.00 52.02           H
ATOM    759  CG  GLU A 170      -2.999 181.427  11.019  1.00 61.22           C
ATOM    760 1HG  GLU A 170      -2.423 180.982  10.208  1.00 61.22           H
ATOM    761 2HG  GLU A 170      -2.480 181.204  11.951  1.00 61.22           H
ATOM    762  CD  GLU A 170      -4.379 180.739  11.062  1.00 66.37           C
ATOM    763  OE1 GLU A 170      -5.366 181.284  10.510  1.00 67.67           O
ATOM    764  OE2 GLU A 170      -4.459 179.618  11.622  1.00 69.92           O
ATOM    765  N   LYS A 171      -2.286 186.107  11.622  1.00 55.00           N
ATOM    766  H   LYS A 171      -2.910 185.872  12.380  1.00 55.00           H
ATOM    767  CA  LYS A 171      -2.068 187.536  11.372  1.00 55.71           C
ATOM    768  HA  LYS A 171      -2.343 187.736  10.336  1.00 55.71           H
ATOM    769  C   LYS A 171      -0.587 187.907  11.560  1.00 59.54           C
ATOM    770  O   LYS A 171      -0.003 188.522  10.676  1.00 60.31           O
ATOM    771  CB  LYS A 171      -2.966 188.398  12.268  1.00 57.95           C
ATOM    772 1HB  LYS A 171      -3.973 187.980  12.266  1.00 57.95           H
ATOM    773 2HB  LYS A 171      -2.575 188.377  13.285  1.00 57.95           H
ATOM    774  CG  LYS A 171      -3.055 189.849  11.770  1.00 64.09           C
ATOM    775 1HG  LYS A 171      -2.066 190.303  11.835  1.00 64.09           H
ATOM    776 2HG  LYS A 171      -3.379 189.844  10.730  1.00 64.09           H
ATOM    777  CD  LYS A 171      -4.052 190.671  12.595  1.00 70.26           C
ATOM    778 1HD  LYS A 171      -4.943 190.070  12.776  1.00 70.26           H
ATOM    779 2HD  LYS A 171      -3.597 190.922  13.554  1.00 70.26           H
ATOM    780  CE  LYS A 171      -4.486 191.944  11.848  1.00 77.62           C
ATOM    781 1HE  LYS A 171      -4.864 191.660  10.866  1.00 77.62           H
ATOM    782 2HE  LYS A 171      -5.306 192.407  12.397  1.00 77.62           H
ATOM    783  NZ  LYS A 171      -3.384 192.923  11.693  1.00 75.94           N
ATOM    784 1HZ  LYS A 171      -3.706 193.666  11.090  1.00 75.94           H
ATOM    785 2HZ  LYS A 171      -2.576 192.480  11.280  1.00 75.94           H
ATOM    786 3HZ  LYS A 171      -3.136 193.303  12.595  1.00 75.94           H
ATOM    787  N   ALA A 172       0.036 187.482  12.658  1.00 55.41           N
ATOM    788  H   ALA A 172      -0.485 186.974  13.358  1.00 55.41           H
ATOM    789  CA  ALA A 172       1.441 187.751  12.934  1.00 56.42           C
ATOM    790  HA  ALA A 172       1.639 188.793  12.683  1.00 56.42           H
ATOM    791  C   ALA A 172       2.430 186.882  12.107  1.00 52.54           C
ATOM    792  O   ALA A 172       3.624 187.188  12.094  1.00 55.53           O
ATOM    793  CB  ALA A 172       1.674 187.589  14.437  1.00 52.84           C
ATOM    794 1HB  ALA A 172       0.987 188.236  14.984  1.00 52.84           H
ATOM    795 2HB  ALA A 172       2.701 187.864  14.677  1.00 52.84           H
ATOM    796 3HB  ALA A 172       1.499 186.551  14.719  1.00 52.84           H
ATOM    797  N   GLY A 173       1.968 185.829  11.421  1.00 54.35           N
ATOM    798  H   GLY A 173       0.988 185.594  11.486  1.00 54.35           H
ATOM    799  CA  GLY A 173       2.803 184.919  10.623  1.00 55.93           C
ATOM    800 1HA  GLY A 173       2.154 184.310   9.995  1.00 55.93           H
ATOM    801 2HA  GLY A 173       3.463 185.497   9.976  1.00 55.93           H
ATOM    802  C   GLY A 173       3.680 183.966  11.466  1.00 61.32           C
ATOM    803  O   GLY A 173       4.758 183.564  11.028  1.00 58.76           O
ATOM    804  N   VAL A 174       3.249 183.647  12.692  1.00 55.65           N
ATOM    805  H   VAL A 174       2.330 183.959  12.972  1.00 55.65           H
ATOM    806  CA  VAL A 174       4.016 182.907  13.712  1.00 54.39           C
ATOM    807  HA  VAL A 174       5.061 182.917  13.401  1.00 54.39           H
ATOM    808  C   VAL A 174       3.587 181.424  13.860  1.00 57.12           C
ATOM    809  O   VAL A 174       3.940 180.763  14.842  1.00 56.01           O
ATOM    810  CB  VAL A 174       3.977 183.640  15.075  1.00 53.33           C
ATOM    811  HB  VAL A 174       4.596 183.081  15.776  1.00 53.33           H
ATOM    812  CG1 VAL A 174       4.573 185.047  14.959  1.00 53.75           C
ATOM    813 1HG1 VAL A 174       4.604 185.506  15.947  1.00 53.75           H
ATOM    814 2HG1 VAL A 174       3.964 185.658  14.293  1.00 53.75           H
ATOM    815 3HG1 VAL A 174       5.585 184.971  14.560  1.00 53.75           H
ATOM    816  CG2 VAL A 174       2.563 183.746  15.662  1.00 47.61           C
ATOM    817 1HG2 VAL A 174       2.615 184.200  16.652  1.00 47.61           H
ATOM    818 2HG2 VAL A 174       2.123 182.752  15.740  1.00 47.61           H
ATOM    819 3HG2 VAL A 174       1.949 184.367  15.009  1.00 47.61           H
ATOM    820  N   GLU A 175       2.812 180.888  12.916  1.00 53.88           N
ATOM    821  H   GLU A 175       2.569 181.448  12.111  1.00 53.88           H
ATOM    822  CA  GLU A 175       2.317 179.505  12.922  1.00 59.12           C
ATOM    823  HA  GLU A 175       1.696 179.362  13.807  1.00 59.12           H
ATOM    824  C   GLU A 175       3.475 178.489  12.979  1.00 59.94           C
ATOM    825  O   GLU A 175       3.482 177.605  13.834  1.00 58.21           O
ATOM    826  CB  GLU A 175       1.430 179.194  11.702  1.00 56.90           C
ATOM    827 1HB  GLU A 175       2.049 179.033  10.819  1.00 56.90           H
ATOM    828 2HB  GLU A 175       0.929 178.252  11.923  1.00 56.90           H
ATOM    829  CG  GLU A 175       0.349 180.242  11.347  1.00 64.00           C
ATOM    830 1HG  GLU A 175      -0.520 179.706  10.965  1.00 64.00           H
ATOM    831 2HG  GLU A 175       0.049 180.793  12.238  1.00 64.00           H
ATOM    832  CD  GLU A 175       0.823 181.237  10.285  1.00 67.79           C
ATOM    833  OE1 GLU A 175       1.947 181.764  10.419  1.00 61.17           O
ATOM    834  OE2 GLU A 175       0.084 181.482   9.305  1.00 70.29           O
ATOM    835  N   HIS A 176       4.483 178.647  12.117  1.00 58.13           N
ATOM    836  H   HIS A 176       4.447 179.403  11.449  1.00 58.13           H
ATOM    837  CA  HIS A 176       5.650 177.778  12.085  1.00 60.59           C
ATOM    838  HA  HIS A 176       5.301 176.749  12.002  1.00 60.59           H
ATOM    839  C   HIS A 176       6.497 177.888  13.374  1.00 58.13           C
ATOM    840  O   HIS A 176       6.946 176.866  13.895  1.00 53.57           O
ATOM    841  CB  HIS A 176       6.476 178.083  10.826  1.00 65.11           C
ATOM    842 1HB  HIS A 176       5.881 177.843   9.944  1.00 65.11           H
ATOM    843 2HB  HIS A 176       6.700 179.149  10.799  1.00 65.11           H
ATOM    844  CG  HIS A 176       7.780 177.311  10.754  1.00 70.83           C
ATOM    845  ND1 HIS A 176       7.988 175.996  11.097  1.00 78.94           N
ATOM    846  HD1 HIS A 176       7.354 175.339  11.529  1.00 78.94           H
ATOM    847  CD2 HIS A 176       9.011 177.799  10.410  1.00 74.79           C
ATOM    848  HD2 HIS A 176       9.279 178.795  10.088  1.00 74.79           H
ATOM    849  CE1 HIS A 176       9.276 175.740  10.956  1.00 78.46           C
ATOM    850  HE1 HIS A 176       9.785 174.812  11.172  1.00 78.46           H
ATOM    851  NE2 HIS A 176       9.944 176.800  10.531  1.00 79.08           N
ATOM    852  N   GLN A 177       6.675 179.096  13.925  1.00 49.01           N
ATOM    853  H   GLN A 177       6.258 179.913  13.503  1.00 49.01           H
ATOM    854  CA  GLN A 177       7.528 179.301  15.087  1.00 55.07           C
ATOM    855  HA  GLN A 177       8.507 178.894  14.833  1.00 55.07           H
ATOM    856  C   GLN A 177       7.003 178.539  16.324  1.00 54.00           C
ATOM    857  O   GLN A 177       7.753 177.789  16.950  1.00 46.17           O
ATOM    858  CB  GLN A 177       7.710 180.801  15.392  1.00 52.89           C
ATOM    859 1HB  GLN A 177       7.838 181.367  14.470  1.00 52.89           H
ATOM    860 2HB  GLN A 177       6.846 181.183  15.936  1.00 52.89           H
ATOM    861  CG  GLN A 177       8.962 180.969  16.260  1.00 64.21           C
ATOM    862 1HG  GLN A 177       9.000 180.137  16.963  1.00 64.21           H
ATOM    863 2HG  GLN A 177       9.841 180.886  15.621  1.00 64.21           H
ATOM    864  CD  GLN A 177       9.069 182.281  17.059  1.00 69.64           C
ATOM    865  OE1 GLN A 177       8.671 183.362  16.646  1.00 65.74           O
ATOM    866  NE2 GLN A 177       9.635 182.209  18.243  1.00 72.37           N
ATOM    867 1HE2 GLN A 177       9.806 183.050  18.776  1.00 72.37           H
ATOM    868 2HE2 GLN A 177       9.969 181.319  18.583  1.00 72.37           H
ATOM    869  N   LEU A 178       5.711 178.674  16.647  1.00 51.46           N
ATOM    870  H   LEU A 178       5.120 179.276  16.091  1.00 51.46           H
ATOM    871  CA  LEU A 178       5.115 178.059  17.827  1.00 47.96           C
ATOM    872  HA  LEU A 178       5.651 178.435  18.698  1.00 47.96           H
ATOM    873  C   LEU A 178       5.241 176.520  17.816  1.00 45.04           C
ATOM    874  O   LEU A 178       5.473 175.919  18.862  1.00 44.96           O
ATOM    875  CB  LEU A 178       3.637 178.499  17.935  1.00 48.12           C
ATOM    876 1HB  LEU A 178       3.610 179.588  17.986  1.00 48.12           H
ATOM    877 2HB  LEU A 178       3.120 178.179  17.030  1.00 48.12           H
ATOM    878  CG  LEU A 178       2.876 177.930  19.147  1.00 49.56           C
ATOM    879  HG  LEU A 178       2.820 176.847  19.044  1.00 49.56           H
ATOM    880  CD1 LEU A 178       3.571 178.265  20.463  1.00 48.31           C
ATOM    881 1HD1 LEU A 178       2.925 178.005  21.301  1.00 48.31           H
ATOM    882 2HD1 LEU A 178       3.776 179.336  20.481  1.00 48.31           H
ATOM    883 3HD1 LEU A 178       4.508 177.714  20.542  1.00 48.31           H
ATOM    884  CD2 LEU A 178       1.455 178.496  19.189  1.00 47.71           C
ATOM    885 1HD2 LEU A 178       0.912 178.038  20.015  1.00 47.71           H
ATOM    886 2HD2 LEU A 178       0.951 178.267  18.250  1.00 47.71           H
ATOM    887 3HD2 LEU A 178       1.488 179.576  19.331  1.00 47.71           H
ATOM    888  N   ARG A 179       5.139 175.886  16.640  1.00 46.10           N
ATOM    889  H   ARG A 179       4.996 176.433  15.803  1.00 46.10           H
ATOM    890  CA  ARG A 179       5.342 174.446  16.454  1.00 46.54           C
ATOM    891  HA  ARG A 179       4.623 173.893  17.059  1.00 46.54           H
ATOM    892  C   ARG A 179       6.761 174.015  16.897  1.00 48.25           C
ATOM    893  O   ARG A 179       6.899 172.963  17.520  1.00 45.81           O
ATOM    894  CB  ARG A 179       5.110 174.069  14.983  1.00 53.68           C
ATOM    895 1HB  ARG A 179       5.807 174.631  14.361  1.00 53.68           H
ATOM    896 2HB  ARG A 179       5.323 173.007  14.858  1.00 53.68           H
ATOM    897  CG  ARG A 179       3.679 174.342  14.481  1.00 61.61           C
ATOM    898 1HG  ARG A 179       2.988 173.616  14.910  1.00 61.61           H
ATOM    899 2HG  ARG A 179       3.363 175.340  14.786  1.00 61.61           H
ATOM    900  CD  ARG A 179       3.621 174.245  12.952  1.00 67.97           C
ATOM    901 1HD  ARG A 179       4.453 174.817  12.542  1.00 67.97           H
ATOM    902 2HD  ARG A 179       3.717 173.202  12.650  1.00 67.97           H
ATOM    903  NE  ARG A 179       2.361 174.784  12.417  1.00 76.38           N
ATOM    904  HE  ARG A 179       1.565 174.686  13.031  1.00 76.38           H
ATOM    905  CZ  ARG A 179       2.214 175.357  11.215  1.00 75.07           C
ATOM    906  NH1 ARG A 179       3.184 175.463  10.349  1.00 71.65           N
ATOM    907 1HH1 ARG A 179       4.042 174.958  10.520  1.00 71.65           H
ATOM    908 2HH1 ARG A 179       3.011 175.871   9.442  1.00 71.65           H
ATOM    909  NH2 ARG A 179       1.054 175.824  10.872  1.00 81.13           N
ATOM    910 1HH2 ARG A 179       0.273 175.750  11.509  1.00 81.13           H
ATOM    911 2HH2 ARG A 179       0.948 176.323  10.000  1.00 81.13           H
ATOM    912  N   ARG A 180       7.794 174.827  16.638  1.00 50.17           N
ATOM    913  H   ARG A 180       7.632 175.696  16.149  1.00 50.17           H
ATOM    914  CA  ARG A 180       9.159 174.586  17.115  1.00 50.43           C
ATOM    915  HA  ARG A 180       9.403 173.545  16.904  1.00 50.43           H
ATOM    916  C   ARG A 180       9.271 174.802  18.640  1.00 41.88           C
ATOM    917  O   ARG A 180       9.850 173.969  19.328  1.00 44.09           O
ATOM    918  CB  ARG A 180      10.154 175.463  16.331  1.00  0.00           C
ATOM    919 1HB  ARG A 180       9.856 175.496  15.283  1.00  0.00           H
ATOM    920 2HB  ARG A 180      10.162 176.478  16.730  1.00  0.00           H
ATOM    921  CG  ARG A 180      11.580 174.891  16.417  1.00  0.00           C
ATOM    922 1HG  ARG A 180      11.862 174.794  17.465  1.00  0.00           H
ATOM    923 2HG  ARG A 180      11.590 173.897  15.969  1.00  0.00           H
ATOM    924  CD  ARG A 180      12.648 175.752  15.707  1.00  0.00           C
ATOM    925 1HD  ARG A 180      12.735 176.702  16.234  1.00  0.00           H
ATOM    926 2HD  ARG A 180      13.613 175.249  15.764  1.00  0.00           H
ATOM    927  NE  ARG A 180      12.344 176.026  14.289  1.00  0.00           N
ATOM    928  HE  ARG A 180      12.005 176.962  14.117  1.00  0.00           H
ATOM    929  CZ  ARG A 180      12.513 175.175  13.269  1.00  0.00           C
ATOM    930  NH1 ARG A 180      12.197 175.530  12.061  1.00  0.00           N
ATOM    931 1HH1 ARG A 180      11.729 176.404  11.871  1.00  0.00           H
ATOM    932 2HH1 ARG A 180      12.427 174.905  11.302  1.00  0.00           H
ATOM    933  NH2 ARG A 180      12.986 173.971  13.391  1.00  0.00           N
ATOM    934 1HH2 ARG A 180      13.339 173.642  14.278  1.00  0.00           H
ATOM    935 2HH2 ARG A 180      12.965 173.351  12.594  1.00  0.00           H
ATOM    936  N   GLU A 181       8.660 175.857  19.183  1.00 40.22           N
ATOM    937  H   GLU A 181       8.200 176.531  18.588  1.00 40.22           H
ATOM    938  CA  GLU A 181       8.715 176.159  20.611  1.00 43.01           C
ATOM    939  HA  GLU A 181       9.764 176.226  20.900  1.00 43.01           H
ATOM    940  C   GLU A 181       8.062 175.058  21.492  1.00 41.34           C
ATOM    941  O   GLU A 181       8.625 174.686  22.523  1.00 43.07           O
ATOM    942  CB  GLU A 181       8.048 177.509  20.934  1.00 45.83           C
ATOM    943 1HB  GLU A 181       6.973 177.419  20.777  1.00 45.83           H
ATOM    944 2HB  GLU A 181       8.199 177.685  21.999  1.00 45.83           H
ATOM    945  CG  GLU A 181       8.534 178.770  20.172  1.00 52.94           C
ATOM    946 1HG  GLU A 181       8.019 178.807  19.212  1.00 52.94           H
ATOM    947 2HG  GLU A 181       8.217 179.652  20.728  1.00 52.94           H
ATOM    948  CD  GLU A 181      10.047 178.877  19.914  1.00 58.23           C
ATOM    949  OE1 GLU A 181      10.878 178.336  20.679  1.00 56.02           O
ATOM    950  OE2 GLU A 181      10.437 179.577  18.952  1.00 60.59           O
ATOM    951  N   VAL A 182       6.911 174.497  21.094  1.00 41.63           N
ATOM    952  H   VAL A 182       6.438 174.824  20.264  1.00 41.63           H
ATOM    953  CA  VAL A 182       6.274 173.402  21.829  1.00 43.73           C
ATOM    954  HA  VAL A 182       6.265 173.688  22.880  1.00 43.73           H
ATOM    955  C   VAL A 182       7.064 172.081  21.700  1.00 43.62           C
ATOM    956  O   VAL A 182       7.118 171.312  22.660  1.00 42.65           O
ATOM    957  CB  VAL A 182       4.792 173.178  21.433  1.00 43.31           C
ATOM    958  HB  VAL A 182       4.388 172.397  22.077  1.00 43.31           H
ATOM    959  CG1 VAL A 182       3.954 174.434  21.693  1.00 39.85           C
ATOM    960 1HG1 VAL A 182       2.908 174.208  21.485  1.00 39.85           H
ATOM    961 2HG1 VAL A 182       4.286 175.248  21.050  1.00 39.85           H
ATOM    962 3HG1 VAL A 182       4.062 174.728  22.737  1.00 39.85           H
ATOM    963  CG2 VAL A 182       4.583 172.726  19.984  1.00 49.77           C
ATOM    964 1HG2 VAL A 182       3.516 172.589  19.808  1.00 49.77           H
ATOM    965 2HG2 VAL A 182       5.105 171.785  19.809  1.00 49.77           H
ATOM    966 3HG2 VAL A 182       4.968 173.487  19.305  1.00 49.77           H
ATOM    967  N   GLU A 183       7.729 171.832  20.569  1.00 44.15           N
ATOM    968  H   GLU A 183       7.667 172.481  19.797  1.00 44.15           H
ATOM    969  CA  GLU A 183       8.627 170.689  20.398  1.00 48.09           C
ATOM    970  HA  GLU A 183       8.090 169.787  20.694  1.00 48.09           H
ATOM    971  C   GLU A 183       9.871 170.817  21.309  1.00 44.52           C
ATOM    972  O   GLU A 183      10.285 169.832  21.917  1.00 44.14           O
ATOM    973  CB  GLU A 183       9.001 170.544  18.912  1.00 52.19           C
ATOM    974 1HB  GLU A 183       8.093 170.385  18.329  1.00 52.19           H
ATOM    975 2HB  GLU A 183       9.450 171.478  18.576  1.00 52.19           H
ATOM    976  CG  GLU A 183       9.986 169.395  18.588  1.00 59.00           C
ATOM    977 1HG  GLU A 183      10.319 169.525  17.558  1.00 59.00           H
ATOM    978 2HG  GLU A 183      10.868 169.473  19.223  1.00 59.00           H
ATOM    979  CD  GLU A 183       9.411 167.973  18.733  1.00 65.67           C
ATOM    980  OE1 GLU A 183       8.379 167.770  19.405  1.00 73.96           O
ATOM    981  OE2 GLU A 183      10.033 167.036  18.176  1.00 72.97           O
ATOM    982  N   ILE A 184      10.428 172.021  21.485  1.00 41.14           N
ATOM    983  H   ILE A 184      10.102 172.805  20.937  1.00 41.14           H
ATOM    984  CA  ILE A 184      11.484 172.297  22.463  1.00 42.87           C
ATOM    985  HA  ILE A 184      12.302 171.600  22.283  1.00 42.87           H
ATOM    986  C   ILE A 184      10.956 172.050  23.895  1.00 42.67           C
ATOM    987  O   ILE A 184      11.502 171.214  24.621  1.00 40.67           O
ATOM    988  CB  ILE A 184      12.055 173.733  22.287  1.00 43.69           C
ATOM    989  HB  ILE A 184      11.211 174.422  22.269  1.00 43.69           H
ATOM    990  CG1 ILE A 184      12.816 173.857  20.955  1.00 41.95           C
ATOM    991 1HG1 ILE A 184      13.783 173.365  21.060  1.00 41.95           H
ATOM    992 2HG1 ILE A 184      12.249 173.339  20.182  1.00 41.95           H
ATOM    993  CG2 ILE A 184      12.976 174.141  23.457  1.00 41.03           C
ATOM    994 1HG2 ILE A 184      13.393 175.129  23.263  1.00 41.03           H
ATOM    995 2HG2 ILE A 184      13.785 173.415  23.545  1.00 41.03           H
ATOM    996 3HG2 ILE A 184      12.405 174.163  24.385  1.00 41.03           H
ATOM    997  CD1 ILE A 184      13.012 175.303  20.487  1.00 45.03           C
ATOM    998 1HD1 ILE A 184      13.451 175.290  19.489  1.00 45.03           H
ATOM    999 2HD1 ILE A 184      13.675 175.836  21.169  1.00 45.03           H
ATOM   1000 3HD1 ILE A 184      12.045 175.805  20.452  1.00 45.03           H
ATOM   1001  N   GLN A 185       9.888 172.747  24.301  1.00 38.35           N
ATOM   1002  H   GLN A 185       9.464 173.407  23.664  1.00 38.35           H
ATOM   1003  CA  GLN A 185       9.423 172.770  25.686  1.00 39.90           C
ATOM   1004  HA  GLN A 185      10.285 173.007  26.310  1.00 39.90           H
ATOM   1005  C   GLN A 185       8.853 171.412  26.166  1.00 39.81           C
ATOM   1006  O   GLN A 185       8.974 171.088  27.346  1.00 40.40           O
ATOM   1007  CB  GLN A 185       8.399 173.905  25.868  1.00 39.99           C
ATOM   1008 1HB  GLN A 185       8.802 174.826  25.445  1.00 39.99           H
ATOM   1009 2HB  GLN A 185       7.477 173.651  25.345  1.00 39.99           H
ATOM   1010  CG  GLN A 185       8.067 174.153  27.352  1.00 38.08           C
ATOM   1011 1HG  GLN A 185       7.705 173.232  27.809  1.00 38.08           H
ATOM   1012 2HG  GLN A 185       8.986 174.434  27.866  1.00 38.08           H
ATOM   1013  CD  GLN A 185       7.021 175.255  27.590  1.00 43.75           C
ATOM   1014  OE1 GLN A 185       6.489 175.874  26.681  1.00 42.71           O
ATOM   1015  NE2 GLN A 185       6.666 175.508  28.830  1.00 41.82           N
ATOM   1016 1HE2 GLN A 185       6.104 176.332  28.988  1.00 41.82           H
ATOM   1017 2HE2 GLN A 185       7.086 175.026  29.612  1.00 41.82           H
ATOM   1018  N   SER A 186       8.261 170.599  25.288  1.00 42.83           N
ATOM   1019  H   SER A 186       8.144 170.891  24.328  1.00 42.83           H
ATOM   1020  CA  SER A 186       7.736 169.275  25.638  1.00 42.61           C
ATOM   1021  HA  SER A 186       7.141 169.379  26.546  1.00 42.61           H
ATOM   1022  C   SER A 186       8.835 168.220  25.912  1.00 43.99           C
ATOM   1023  O   SER A 186       8.574 167.251  26.627  1.00 47.93           O
ATOM   1024  CB  SER A 186       6.779 168.764  24.556  1.00 43.08           C
ATOM   1025 1HB  SER A 186       6.428 167.770  24.832  1.00 43.08           H
ATOM   1026 2HB  SER A 186       5.919 169.430  24.497  1.00 43.08           H
ATOM   1027  OG  SER A 186       7.398 168.695  23.281  1.00 51.76           O
ATOM   1028  HG  SER A 186       7.401 169.580  22.907  1.00 51.76           H
ATOM   1029  N   HIS A 187      10.063 168.410  25.417  1.00 44.51           N
ATOM   1030  H   HIS A 187      10.236 169.188  24.797  1.00 44.51           H
ATOM   1031  CA  HIS A 187      11.217 167.578  25.767  1.00 47.49           C
ATOM   1032  HA  HIS A 187      10.875 166.558  25.941  1.00 47.49           H
ATOM   1033  C   HIS A 187      11.934 168.053  27.062  1.00 47.48           C
ATOM   1034  O   HIS A 187      12.450 167.221  27.814  1.00 47.78           O
ATOM   1035  CB  HIS A 187      12.194 167.526  24.582  1.00 51.73           C
ATOM   1036 1HB  HIS A 187      12.418 168.541  24.254  1.00 51.73           H
ATOM   1037 2HB  HIS A 187      13.126 167.078  24.925  1.00 51.73           H
ATOM   1038  CG  HIS A 187      11.693 166.735  23.384  1.00 58.57           C
ATOM   1039  ND1 HIS A 187      10.807 167.143  22.417  1.00 62.83           N
ATOM   1040  HD1 HIS A 187      10.412 168.061  22.267  1.00 62.83           H
ATOM   1041  CD2 HIS A 187      12.015 165.446  23.056  1.00 55.20           C
ATOM   1042  HD2 HIS A 187      12.681 164.764  23.563  1.00 55.20           H
ATOM   1043  CE1 HIS A 187      10.651 166.160  21.554  1.00 60.64           C
ATOM   1044  HE1 HIS A 187      10.044 166.151  20.660  1.00 60.64           H
ATOM   1045  NE2 HIS A 187      11.348 165.088  21.910  1.00 63.08           N
ATOM   1046  N   LEU A 188      11.974 169.362  27.348  1.00 38.31           N
ATOM   1047  H   LEU A 188      11.551 170.019  26.707  1.00 38.31           H
ATOM   1048  CA  LEU A 188      12.676 169.933  28.502  1.00 40.61           C
ATOM   1049  HA  LEU A 188      13.677 169.502  28.531  1.00 40.61           H
ATOM   1050  C   LEU A 188      11.980 169.607  29.842  1.00 41.88           C
ATOM   1051  O   LEU A 188      10.863 170.061  30.099  1.00 44.07           O
ATOM   1052  CB  LEU A 188      12.807 171.467  28.355  1.00 40.42           C
ATOM   1053 1HB  LEU A 188      11.811 171.878  28.194  1.00 40.42           H
ATOM   1054 2HB  LEU A 188      13.184 171.866  29.296  1.00 40.42           H
ATOM   1055  CG  LEU A 188      13.736 171.946  27.229  1.00 39.34           C
ATOM   1056  HG  LEU A 188      13.416 171.489  26.292  1.00 39.34           H
ATOM   1057  CD1 LEU A 188      13.613 173.462  27.097  1.00 39.34           C
ATOM   1058 1HD1 LEU A 188      14.202 173.785  26.239  1.00 39.34           H
ATOM   1059 2HD1 LEU A 188      13.986 173.948  27.998  1.00 39.34           H
ATOM   1060 3HD1 LEU A 188      12.568 173.732  26.944  1.00 39.34           H
ATOM   1061  CD2 LEU A 188      15.205 171.596  27.487  1.00 40.07           C
ATOM   1062 1HD2 LEU A 188      15.817 172.041  26.702  1.00 40.07           H
ATOM   1063 2HD2 LEU A 188      15.327 170.513  27.474  1.00 40.07           H
ATOM   1064 3HD2 LEU A 188      15.516 171.986  28.456  1.00 40.07           H
ATOM   1065  N   ARG A 189      12.663 168.869  30.724  1.00 37.01           N
ATOM   1066  H   ARG A 189      13.566 168.508  30.450  1.00 37.01           H
ATOM   1067  CA  ARG A 189      12.159 168.412  32.033  1.00 42.47           C
ATOM   1068  HA  ARG A 189      11.308 169.025  32.332  1.00 42.47           H
ATOM   1069  C   ARG A 189      13.252 168.555  33.114  1.00 39.64           C
ATOM   1070  O   ARG A 189      14.146 167.724  33.227  1.00 36.03           O
ATOM   1071  CB  ARG A 189      11.660 166.960  31.888  1.00 43.40           C
ATOM   1072 1HB  ARG A 189      12.415 166.376  31.362  1.00 43.40           H
ATOM   1073 2HB  ARG A 189      11.522 166.525  32.877  1.00 43.40           H
ATOM   1074  CG  ARG A 189      10.328 166.836  31.116  1.00 55.49           C
ATOM   1075 1HG  ARG A 189       9.509 167.058  31.800  1.00 55.49           H
ATOM   1076 2HG  ARG A 189      10.286 167.558  30.300  1.00 55.49           H
ATOM   1077  CD  ARG A 189      10.106 165.427  30.530  1.00 64.16           C
ATOM   1078 1HD  ARG A 189      10.250 164.674  31.304  1.00 64.16           H
ATOM   1079 2HD  ARG A 189       9.086 165.361  30.154  1.00 64.16           H
ATOM   1080  NE  ARG A 189      11.041 165.162  29.426  1.00 73.99           N
ATOM   1081  HE  ARG A 189      11.765 165.855  29.299  1.00 73.99           H
ATOM   1082  CZ  ARG A 189      10.965 164.113  28.595  1.00 74.27           C
ATOM   1083  NH1 ARG A 189       9.977 163.270  28.605  1.00 71.72           N
ATOM   1084 1HH1 ARG A 189       9.242 163.359  29.293  1.00 71.72           H
ATOM   1085 2HH1 ARG A 189      10.023 162.450  28.018  1.00 71.72           H
ATOM   1086  NH2 ARG A 189      11.924 163.915  27.743  1.00 75.65           N
ATOM   1087 1HH2 ARG A 189      12.776 164.448  27.849  1.00 75.65           H
ATOM   1088 2HH2 ARG A 189      11.892 163.135  27.104  1.00 75.65           H
ATOM   1089  N   HIS A 190      13.167 169.630  33.890  1.00 30.95           N
ATOM   1090  H   HIS A 190      12.389 170.252  33.724  1.00 30.95           H
ATOM   1091  CA  HIS A 190      14.026 169.973  35.041  1.00 32.99           C
ATOM   1092  HA  HIS A 190      14.316 169.058  35.559  1.00 32.99           H
ATOM   1093  C   HIS A 190      13.201 170.837  36.014  1.00 33.71           C
ATOM   1094  O   HIS A 190      12.420 171.654  35.517  1.00 31.67           O
ATOM   1095  CB  HIS A 190      15.297 170.694  34.544  1.00 30.42           C
ATOM   1096 1HB  HIS A 190      15.959 169.958  34.088  1.00 30.42           H
ATOM   1097 2HB  HIS A 190      15.010 171.402  33.767  1.00 30.42           H
ATOM   1098  CG  HIS A 190      16.081 171.447  35.610  1.00 32.23           C
ATOM   1099  ND1 HIS A 190      15.858 172.732  36.051  1.00 29.28           N
ATOM   1100  HD1 HIS A 190      15.258 173.442  35.654  1.00 29.28           H
ATOM   1101  CD2 HIS A 190      17.129 170.983  36.357  1.00 32.17           C
ATOM   1102  HD2 HIS A 190      17.609 170.016  36.331  1.00 32.17           H
ATOM   1103  CE1 HIS A 190      16.741 173.007  36.992  1.00 31.59           C
ATOM   1104  HE1 HIS A 190      16.887 173.941  37.514  1.00 31.59           H
ATOM   1105  NE2 HIS A 190      17.527 171.967  37.225  1.00 30.61           N
ATOM   1106  N   PRO A 191      13.321 170.726  37.356  1.00 32.25           N
ATOM   1107  CA  PRO A 191      12.355 171.339  38.277  1.00 33.66           C
ATOM   1108  HA  PRO A 191      11.397 170.836  38.145  1.00 33.66           H
ATOM   1109  C   PRO A 191      12.141 172.850  38.078  1.00 31.18           C
ATOM   1110  O   PRO A 191      11.009 173.319  38.135  1.00 30.94           O
ATOM   1111  CB  PRO A 191      12.877 171.032  39.682  1.00 37.95           C
ATOM   1112 1HB  PRO A 191      13.552 171.821  40.013  1.00 37.95           H
ATOM   1113 2HB  PRO A 191      12.067 170.891  40.398  1.00 37.95           H
ATOM   1114  CG  PRO A 191      13.640 169.736  39.492  1.00 41.03           C
ATOM   1115 1HG  PRO A 191      14.444 169.619  40.219  1.00 41.03           H
ATOM   1116 2HG  PRO A 191      12.954 168.890  39.538  1.00 41.03           H
ATOM   1117  CD  PRO A 191      14.217 169.863  38.093  1.00 36.33           C
ATOM   1118 1HD  PRO A 191      15.207 170.315  38.139  1.00 36.33           H
ATOM   1119 2HD  PRO A 191      14.249 168.880  37.623  1.00 36.33           H
ATOM   1120  N   ASN A 192      13.199 173.609  37.778  1.00 30.92           N
ATOM   1121  H   ASN A 192      14.115 173.187  37.814  1.00 30.92           H
ATOM   1122  CA  ASN A 192      13.153 175.064  37.596  1.00 29.03           C
ATOM   1123  HA  ASN A 192      12.339 175.423  38.226  1.00 29.03           H
ATOM   1124  C   ASN A 192      12.826 175.525  36.137  1.00 29.44           C
ATOM   1125  O   ASN A 192      12.974 176.699  35.798  1.00 28.82           O
ATOM   1126  CB  ASN A 192      14.439 175.679  38.176  1.00 28.69           C
ATOM   1127 1HB  ASN A 192      15.298 175.412  37.560  1.00 28.69           H
ATOM   1128 2HB  ASN A 192      14.361 176.766  38.169  1.00 28.69           H
ATOM   1129  CG  ASN A 192      14.671 175.198  39.603  1.00 34.99           C
ATOM   1130  OD1 ASN A 192      15.409 174.256  39.847  1.00 33.69           O
ATOM   1131  ND2 ASN A 192      13.961 175.753  40.554  1.00 30.92           N
ATOM   1132 1HD2 ASN A 192      14.036 175.395  41.496  1.00 30.92           H
ATOM   1133 2HD2 ASN A 192      13.307 176.493  40.345  1.00 30.92           H
ATOM   1134  N   ILE A 193      12.370 174.611  35.274  1.00 29.13           N
ATOM   1135  H   ILE A 193      12.228 173.669  35.609  1.00 29.13           H
ATOM   1136  CA  ILE A 193      11.829 174.899  33.929  1.00 30.26           C
ATOM   1137  HA  ILE A 193      11.984 175.950  33.684  1.00 30.26           H
ATOM   1138  C   ILE A 193      10.313 174.630  33.960  1.00 30.05           C
ATOM   1139  O   ILE A 193       9.901 173.534  34.336  1.00 29.65           O
ATOM   1140  CB  ILE A 193      12.561 174.046  32.858  1.00 27.64           C
ATOM   1141  HB  ILE A 193      12.462 172.999  33.144  1.00 27.64           H
ATOM   1142  CG1 ILE A 193      14.065 174.401  32.821  1.00 30.58           C
ATOM   1143 1HG1 ILE A 193      14.156 175.471  32.637  1.00 30.58           H
ATOM   1144 2HG1 ILE A 193      14.490 174.178  33.800  1.00 30.58           H
ATOM   1145  CG2 ILE A 193      11.913 174.216  31.472  1.00 29.42           C
ATOM   1146 1HG2 ILE A 193      12.431 173.594  30.743  1.00 29.42           H
ATOM   1147 2HG2 ILE A 193      11.983 175.262  31.173  1.00 29.42           H
ATOM   1148 3HG2 ILE A 193      10.865 173.922  31.522  1.00 29.42           H
ATOM   1149  CD1 ILE A 193      14.894 173.645  31.774  1.00 31.44           C
ATOM   1150 1HD1 ILE A 193      15.952 173.806  31.981  1.00 31.44           H
ATOM   1151 2HD1 ILE A 193      14.657 174.019  30.779  1.00 31.44           H
ATOM   1152 3HD1 ILE A 193      14.671 172.579  31.825  1.00 31.44           H
ATOM   1153  N   LEU A 194       9.477 175.597  33.565  1.00 31.95           N
ATOM   1154  H   LEU A 194       9.838 176.481  33.235  1.00 31.95           H
ATOM   1155  CA  LEU A 194       8.018 175.467  33.629  1.00 34.00           C
ATOM   1156  HA  LEU A 194       7.754 175.212  34.655  1.00 34.00           H
ATOM   1157  C   LEU A 194       7.522 174.313  32.719  1.00 39.07           C
ATOM   1158  O   LEU A 194       7.721 174.352  31.498  1.00 35.83           O
ATOM   1159  CB  LEU A 194       7.383 176.831  33.274  1.00 39.32           C
ATOM   1160 1HB  LEU A 194       7.949 177.611  33.782  1.00 39.32           H
ATOM   1161 2HB  LEU A 194       7.484 176.983  32.199  1.00 39.32           H
ATOM   1162  CG  LEU A 194       5.902 176.981  33.661  1.00 39.60           C
ATOM   1163  HG  LEU A 194       5.360 176.100  33.316  1.00 39.60           H
ATOM   1164  CD1 LEU A 194       5.735 177.144  35.176  1.00 32.58           C
ATOM   1165 1HD1 LEU A 194       4.675 177.263  35.403  1.00 32.58           H
ATOM   1166 2HD1 LEU A 194       6.279 178.027  35.511  1.00 32.58           H
ATOM   1167 3HD1 LEU A 194       6.120 176.262  35.687  1.00 32.58           H
ATOM   1168  CD2 LEU A 194       5.303 178.212  32.984  1.00 38.74           C
ATOM   1169 1HD2 LEU A 194       4.252 178.298  33.261  1.00 38.74           H
ATOM   1170 2HD2 LEU A 194       5.386 178.100  31.902  1.00 38.74           H
ATOM   1171 3HD2 LEU A 194       5.837 179.108  33.299  1.00 38.74           H
ATOM   1172  N   ARG A 195       6.925 173.269  33.310  1.00 32.58           N
ATOM   1173  H   ARG A 195       6.805 173.285  34.313  1.00 32.58           H
ATOM   1174  CA  ARG A 195       6.514 172.029  32.630  1.00 36.59           C
ATOM   1175  HA  ARG A 195       7.389 171.636  32.112  1.00 36.59           H
ATOM   1176  C   ARG A 195       5.420 172.305  31.575  1.00 38.05           C
ATOM   1177  O   ARG A 195       4.489 173.063  31.835  1.00 31.22           O
ATOM   1178  CB  ARG A 195       6.050 170.993  33.686  1.00 37.70           C
ATOM   1179 1HB  ARG A 195       6.364 171.345  34.669  1.00 37.70           H
ATOM   1180 2HB  ARG A 195       4.961 170.948  33.710  1.00 37.70           H
ATOM   1181  CG  ARG A 195       6.575 169.538  33.521  1.00 49.10           C
ATOM   1182 1HG  ARG A 195       7.639 169.554  33.284  1.00 49.10           H
ATOM   1183 2HG  ARG A 195       6.473 169.059  34.495  1.00 49.10           H
ATOM   1184  CD  ARG A 195       5.860 168.657  32.472  1.00 58.22           C
ATOM   1185 1HD  ARG A 195       5.705 167.671  32.911  1.00 58.22           H
ATOM   1186 2HD  ARG A 195       4.886 169.080  32.228  1.00 58.22           H
ATOM   1187  NE  ARG A 195       6.640 168.509  31.233  1.00 61.17           N
ATOM   1188  HE  ARG A 195       7.243 169.289  31.011  1.00 61.17           H
ATOM   1189  CZ  ARG A 195       6.547 167.480  30.367  1.00 57.73           C
ATOM   1190  NH1 ARG A 195       5.824 166.415  30.543  1.00 65.59           N
ATOM   1191 1HH1 ARG A 195       5.340 166.232  31.410  1.00 65.59           H
ATOM   1192 2HH1 ARG A 195       5.782 165.744  29.789  1.00 65.59           H
ATOM   1193  NH2 ARG A 195       7.229 167.528  29.265  1.00 58.10           N
ATOM   1194 1HH2 ARG A 195       7.743 168.365  29.031  1.00 58.10           H
ATOM   1195 2HH2 ARG A 195       7.085 166.812  28.567  1.00 58.10           H
ATOM   1196  N   LEU A 196       5.507 171.658  30.412  1.00 33.49           N
ATOM   1197  H   LEU A 196       6.330 171.100  30.231  1.00 33.49           H
ATOM   1198  CA  LEU A 196       4.437 171.584  29.406  1.00 34.69           C
ATOM   1199  HA  LEU A 196       3.609 172.226  29.706  1.00 34.69           H
ATOM   1200  C   LEU A 196       3.925 170.135  29.332  1.00 38.35           C
ATOM   1201  O   LEU A 196       4.643 169.250  28.876  1.00 34.16           O
ATOM   1202  CB  LEU A 196       4.978 172.098  28.047  1.00 39.94           C
ATOM   1203 1HB  LEU A 196       5.342 173.115  28.196  1.00 39.94           H
ATOM   1204 2HB  LEU A 196       5.823 171.470  27.765  1.00 39.94           H
ATOM   1205  CG  LEU A 196       3.965 172.109  26.887  1.00 39.35           C
ATOM   1206  HG  LEU A 196       3.462 171.142  26.857  1.00 39.35           H
ATOM   1207  CD1 LEU A 196       2.928 173.223  27.033  1.00 36.06           C
ATOM   1208 1HD1 LEU A 196       2.222 173.166  26.205  1.00 36.06           H
ATOM   1209 2HD1 LEU A 196       3.427 174.192  27.021  1.00 36.06           H
ATOM   1210 3HD1 LEU A 196       2.394 173.101  27.975  1.00 36.06           H
ATOM   1211  CD2 LEU A 196       4.683 172.334  25.554  1.00 46.86           C
ATOM   1212 1HD2 LEU A 196       3.954 172.309  24.744  1.00 46.86           H
ATOM   1213 2HD2 LEU A 196       5.419 171.545  25.404  1.00 46.86           H
ATOM   1214 3HD2 LEU A 196       5.183 173.302  25.564  1.00 46.86           H
ATOM   1215  N   TYR A 197       2.699 169.886  29.785  1.00 30.73           N
ATOM   1216  H   TYR A 197       2.131 170.658  30.101  1.00 30.73           H
ATOM   1217  CA  TYR A 197       2.069 168.560  29.804  1.00 35.26           C
ATOM   1218  HA  TYR A 197       2.802 167.831  30.150  1.00 35.26           H
ATOM   1219  C   TYR A 197       1.565 168.105  28.416  1.00 36.54           C
ATOM   1220  O   TYR A 197       1.404 166.908  28.187  1.00 39.34           O
ATOM   1221  CB  TYR A 197       0.905 168.580  30.805  1.00 34.03           C
ATOM   1222 1HB  TYR A 197       0.116 169.221  30.413  1.00 34.03           H
ATOM   1223 2HB  TYR A 197       0.497 167.573  30.890  1.00 34.03           H
ATOM   1224  CG  TYR A 197       1.286 169.070  32.195  1.00 35.53           C
ATOM   1225  CD1 TYR A 197       2.250 168.367  32.939  1.00 42.71           C
ATOM   1226  HD1 TYR A 197       2.699 167.470  32.539  1.00 42.71           H
ATOM   1227  CD2 TYR A 197       0.692 170.226  32.740  1.00 37.46           C
ATOM   1228  HD2 TYR A 197      -0.039 170.784  32.173  1.00 37.46           H
ATOM   1229  CE1 TYR A 197       2.627 168.823  34.213  1.00 42.45           C
ATOM   1230  HE1 TYR A 197       3.361 168.272  34.782  1.00 42.45           H
ATOM   1231  CE2 TYR A 197       1.045 170.665  34.030  1.00 37.18           C
ATOM   1232  HE2 TYR A 197       0.566 171.535  34.453  1.00 37.18           H
ATOM   1233  CZ  TYR A 197       2.028 169.973  34.763  1.00 39.64           C
ATOM   1234  OH  TYR A 197       2.395 170.416  36.003  1.00 48.90           O
ATOM   1235  HH  TYR A 197       1.784 171.064  36.362  1.00 48.90           H
ATOM   1236  N   GLY A 198       1.329 169.044  27.497  1.00 36.07           N
ATOM   1237  H   GLY A 198       1.435 170.014  27.757  1.00 36.07           H
ATOM   1238  CA  GLY A 198       0.940 168.772  26.112  1.00 37.99           C
ATOM   1239 1HA  GLY A 198       1.811 168.434  25.551  1.00 37.99           H
ATOM   1240 2HA  GLY A 198       0.197 167.974  26.094  1.00 37.99           H
ATOM   1241  C   GLY A 198       0.351 170.002  25.405  1.00 35.40           C
ATOM   1242  O   GLY A 198       0.340 171.110  25.947  1.00 35.50           O
ATOM   1243  N   TYR A 199      -0.159 169.795  24.193  1.00 35.38           N
ATOM   1244  H   TYR A 199      -0.110 168.868  23.795  1.00 35.38           H
ATOM   1245  CA  TYR A 199      -0.800 170.825  23.363  1.00 37.35           C
ATOM   1246  HA  TYR A 199      -1.350 171.501  24.017  1.00 37.35           H
ATOM   1247  C   TYR A 199      -1.801 170.200  22.369  1.00 42.72           C
ATOM   1248  O   TYR A 199      -1.671 169.026  22.018  1.00 42.33           O
ATOM   1249  CB  TYR A 199       0.275 171.643  22.628  1.00 35.79           C
ATOM   1250 1HB  TYR A 199      -0.219 172.349  21.960  1.00 35.79           H
ATOM   1251 2HB  TYR A 199       0.816 172.233  23.368  1.00 35.79           H
ATOM   1252  CG  TYR A 199       1.292 170.845  21.814  1.00 44.02           C
ATOM   1253  CD1 TYR A 199       1.060 170.568  20.452  1.00 50.52           C
ATOM   1254  HD1 TYR A 199       0.131 170.856  19.984  1.00 50.52           H
ATOM   1255  CD2 TYR A 199       2.489 170.414  22.420  1.00 46.22           C
ATOM   1256  HD2 TYR A 199       2.672 170.609  23.467  1.00 46.22           H
ATOM   1257  CE1 TYR A 199       2.040 169.905  19.685  1.00 49.62           C
ATOM   1258  HE1 TYR A 199       1.868 169.696  18.639  1.00 49.62           H
ATOM   1259  CE2 TYR A 199       3.466 169.738  21.664  1.00 50.22           C
ATOM   1260  HE2 TYR A 199       4.390 169.421  22.125  1.00 50.22           H
ATOM   1261  CZ  TYR A 199       3.252 169.502  20.289  1.00 53.60           C
ATOM   1262  OH  TYR A 199       4.232 168.911  19.555  1.00 55.85           O
ATOM   1263  HH  TYR A 199       4.209 169.149  18.625  1.00 55.85           H
ATOM   1264  N   PHE A 200      -2.791 170.979  21.929  1.00 38.89           N
ATOM   1265  H   PHE A 200      -2.825 171.938  22.243  1.00 38.89           H
ATOM   1266  CA  PHE A 200      -3.833 170.585  20.960  1.00 41.46           C
ATOM   1267  HA  PHE A 200      -3.376 169.972  20.183  1.00 41.46           H
ATOM   1268  C   PHE A 200      -4.451 171.829  20.272  1.00 37.68           C
ATOM   1269  O   PHE A 200      -4.071 172.960  20.575  1.00 34.48           O
ATOM   1270  CB  PHE A 200      -4.902 169.721  21.662  1.00 38.88           C
ATOM   1271 1HB  PHE A 200      -5.596 169.344  20.911  1.00 38.88           H
ATOM   1272 2HB  PHE A 200      -4.413 168.842  22.082  1.00 38.88           H
ATOM   1273  CG  PHE A 200      -5.709 170.397  22.768  1.00 41.08           C
ATOM   1274  CD1 PHE A 200      -5.211 170.441  24.083  1.00 37.44           C
ATOM   1275  HD1 PHE A 200      -4.240 170.025  24.309  1.00 37.44           H
ATOM   1276  CD2 PHE A 200      -6.973 170.942  22.487  1.00 44.31           C
ATOM   1277  HD2 PHE A 200      -7.360 170.901  21.480  1.00 44.31           H
ATOM   1278  CE1 PHE A 200      -5.975 171.016  25.114  1.00 40.21           C
ATOM   1279  HE1 PHE A 200      -5.599 171.043  26.126  1.00 40.21           H
ATOM   1280  CE2 PHE A 200      -7.731 171.533  23.513  1.00 40.96           C
ATOM   1281  HE2 PHE A 200      -8.688 171.976  23.281  1.00 40.96           H
ATOM   1282  CZ  PHE A 200      -7.235 171.565  24.827  1.00 38.17           C
ATOM   1283  HZ  PHE A 200      -7.823 172.023  25.608  1.00 38.17           H
ATOM   1284  N   HIS A 201      -5.389 171.646  19.343  1.00 34.47           N
ATOM   1285  H   HIS A 201      -5.630 170.700  19.082  1.00 34.47           H
ATOM   1286  CA  HIS A 201      -6.074 172.720  18.615  1.00 37.99           C
ATOM   1287  HA  HIS A 201      -6.013 173.636  19.203  1.00 37.99           H
ATOM   1288  C   HIS A 201      -7.576 172.405  18.393  1.00 33.24           C
ATOM   1289  O   HIS A 201      -8.049 171.307  18.684  1.00 37.61           O
ATOM   1290  CB  HIS A 201      -5.324 172.992  17.295  1.00 40.03           C
ATOM   1291 1HB  HIS A 201      -5.585 173.992  16.948  1.00 40.03           H
ATOM   1292 2HB  HIS A 201      -4.251 172.997  17.483  1.00 40.03           H
ATOM   1293  CG  HIS A 201      -5.617 172.002  16.183  1.00 42.89           C
ATOM   1294  ND1 HIS A 201      -6.750 171.955  15.406  1.00 46.40           N
ATOM   1295  HD1 HIS A 201      -7.573 172.537  15.459  1.00 46.40           H
ATOM   1296  CD2 HIS A 201      -4.860 170.934  15.793  1.00 48.30           C
ATOM   1297  HD2 HIS A 201      -3.913 170.588  16.180  1.00 48.30           H
ATOM   1298  CE1 HIS A 201      -6.669 170.909  14.617  1.00 44.47           C
ATOM   1299  HE1 HIS A 201      -7.407 170.542  13.919  1.00 44.47           H
ATOM   1300  NE2 HIS A 201      -5.520 170.272  14.790  1.00 53.36           N
ATOM   1301  N   ASP A 202      -8.314 173.362  17.829  1.00 35.91           N
ATOM   1302  H   ASP A 202      -7.881 174.261  17.669  1.00 35.91           H
ATOM   1303  CA  ASP A 202      -9.594 173.130  17.137  1.00 37.59           C
ATOM   1304  HA  ASP A 202      -9.660 172.074  16.875  1.00 37.59           H
ATOM   1305  C   ASP A 202      -9.614 173.936  15.805  1.00 40.73           C
ATOM   1306  O   ASP A 202      -8.543 174.249  15.274  1.00 38.01           O
ATOM   1307  CB  ASP A 202     -10.778 173.403  18.084  1.00 32.44           C
ATOM   1308 1HB  ASP A 202     -11.692 173.121  17.563  1.00 32.44           H
ATOM   1309 2HB  ASP A 202     -10.684 172.744  18.947  1.00 32.44           H
ATOM   1310  CG  ASP A 202     -10.934 174.847  18.591  1.00 35.18           C
ATOM   1311  OD1 ASP A 202     -10.608 175.802  17.854  1.00 39.71           O
ATOM   1312  OD2 ASP A 202     -11.446 175.015  19.722  1.00 35.22           O
ATOM   1313  N   ALA A 203     -10.780 174.247  15.235  1.00 39.61           N
ATOM   1314  H   ALA A 203     -11.641 173.945  15.667  1.00 39.61           H
ATOM   1315  CA  ALA A 203     -10.907 175.062  14.021  1.00 43.14           C
ATOM   1316  HA  ALA A 203     -10.329 174.603  13.219  1.00 43.14           H
ATOM   1317  C   ALA A 203     -10.401 176.519  14.185  1.00 41.76           C
ATOM   1318  O   ALA A 203     -10.034 177.169  13.208  1.00 40.34           O
ATOM   1319  CB  ALA A 203     -12.385 175.063  13.621  1.00 40.04           C
ATOM   1320 1HB  ALA A 203     -12.732 174.038  13.486  1.00 40.04           H
ATOM   1321 2HB  ALA A 203     -12.497 175.611  12.686  1.00 40.04           H
ATOM   1322 3HB  ALA A 203     -12.975 175.547  14.399  1.00 40.04           H
ATOM   1323  N   THR A 204     -10.365 177.031  15.418  1.00 37.50           N
ATOM   1324  H   THR A 204     -10.605 176.405  16.173  1.00 37.50           H
ATOM   1325  CA  THR A 204     -10.290 178.465  15.781  1.00 39.58           C
ATOM   1326  HA  THR A 204     -10.116 179.057  14.882  1.00 39.58           H
ATOM   1327  C   THR A 204      -9.189 178.806  16.804  1.00 40.88           C
ATOM   1328  O   THR A 204      -8.803 179.973  16.928  1.00 35.95           O
ATOM   1329  CB  THR A 204     -11.638 178.912  16.384  1.00 40.65           C
ATOM   1330  HB  THR A 204     -11.545 179.951  16.698  1.00 40.65           H
ATOM   1331  OG1 THR A 204     -11.975 178.160  17.530  1.00 34.58           O
ATOM   1332  HG1 THR A 204     -11.548 177.302  17.465  1.00 34.58           H
ATOM   1333  CG2 THR A 204     -12.785 178.863  15.375  1.00 46.30           C
ATOM   1334 1HG2 THR A 204     -13.702 179.187  15.867  1.00 46.30           H
ATOM   1335 2HG2 THR A 204     -12.913 177.849  14.997  1.00 46.30           H
ATOM   1336 3HG2 THR A 204     -12.559 179.535  14.547  1.00 46.30           H
ATOM   1337  N   ARG A 205      -8.674 177.816  17.539  1.00 37.10           N
ATOM   1338  H   ARG A 205      -9.100 176.905  17.447  1.00 37.10           H
ATOM   1339  CA  ARG A 205      -7.770 177.992  18.690  1.00 37.52           C
ATOM   1340  HA  ARG A 205      -7.359 179.001  18.673  1.00 37.52           H
ATOM   1341  C   ARG A 205      -6.609 176.989  18.686  1.00 35.68           C
ATOM   1342  O   ARG A 205      -6.722 175.893  18.138  1.00 34.62           O
ATOM   1343  CB  ARG A 205      -8.575 177.820  19.989  1.00 35.39           C
ATOM   1344 1HB  ARG A 205      -9.155 176.900  19.916  1.00 35.39           H
ATOM   1345 2HB  ARG A 205      -7.890 177.716  20.830  1.00 35.39           H
ATOM   1346  CG  ARG A 205      -9.540 178.983  20.286  1.00 36.41           C
ATOM   1347 1HG  ARG A 205      -8.969 179.863  20.582  1.00 36.41           H
ATOM   1348 2HG  ARG A 205     -10.141 179.221  19.408  1.00 36.41           H
ATOM   1349  CD  ARG A 205     -10.462 178.570  21.433  1.00 35.26           C
ATOM   1350 1HD  ARG A 205     -11.100 177.759  21.080  1.00 35.26           H
ATOM   1351 2HD  ARG A 205      -9.869 178.193  22.266  1.00 35.26           H
ATOM   1352  NE  ARG A 205     -11.300 179.679  21.896  1.00 40.51           N
ATOM   1353  HE  ARG A 205     -10.967 180.597  21.640  1.00 40.51           H
ATOM   1354  CZ  ARG A 205     -12.471 179.545  22.534  1.00 43.56           C
ATOM   1355  NH1 ARG A 205     -13.146 178.432  22.554  1.00 43.05           N
ATOM   1356 1HH1 ARG A 205     -12.923 177.730  21.863  1.00 43.05           H
ATOM   1357 2HH1 ARG A 205     -14.005 178.367  23.082  1.00 43.05           H
ATOM   1358  NH2 ARG A 205     -12.958 180.575  23.152  1.00 44.56           N
ATOM   1359 1HH2 ARG A 205     -12.376 181.391  23.274  1.00 44.56           H
ATOM   1360 2HH2 ARG A 205     -13.864 180.529  23.597  1.00 44.56           H
ATOM   1361  N   VAL A 206      -5.528 177.369  19.363  1.00 35.10           N
ATOM   1362  H   VAL A 206      -5.539 178.302  19.749  1.00 35.10           H
ATOM   1363  CA  VAL A 206      -4.405 176.510  19.786  1.00 32.27           C
ATOM   1364  HA  VAL A 206      -4.605 175.483  19.482  1.00 32.27           H
ATOM   1365  C   VAL A 206      -4.315 176.555  21.320  1.00 34.13           C
ATOM   1366  O   VAL A 206      -4.392 177.628  21.921  1.00 33.01           O
ATOM   1367  CB  VAL A 206      -3.079 176.942  19.122  1.00 37.25           C
ATOM   1368  HB  VAL A 206      -2.883 177.979  19.394  1.00 37.25           H
ATOM   1369  CG1 VAL A 206      -1.892 176.086  19.585  1.00 33.10           C
ATOM   1370 1HG1 VAL A 206      -0.999 176.385  19.037  1.00 33.10           H
ATOM   1371 2HG1 VAL A 206      -2.105 175.035  19.388  1.00 33.10           H
ATOM   1372 3HG1 VAL A 206      -1.727 176.229  20.653  1.00 33.10           H
ATOM   1373  CG2 VAL A 206      -3.166 176.851  17.592  1.00 40.43           C
ATOM   1374 1HG2 VAL A 206      -2.210 177.150  17.161  1.00 40.43           H
ATOM   1375 2HG2 VAL A 206      -3.951 177.513  17.228  1.00 40.43           H
ATOM   1376 3HG2 VAL A 206      -3.391 175.825  17.301  1.00 40.43           H
ATOM   1377  N   TYR A 207      -4.164 175.390  21.944  1.00 31.79           N
ATOM   1378  H   TYR A 207      -4.058 174.563  21.374  1.00 31.79           H
ATOM   1379  CA  TYR A 207      -4.228 175.175  23.397  1.00 30.85           C
ATOM   1380  HA  TYR A 207      -4.423 176.120  23.904  1.00 30.85           H
ATOM   1381  C   TYR A 207      -2.906 174.600  23.912  1.00 35.94           C
ATOM   1382  O   TYR A 207      -2.390 173.630  23.354  1.00 37.18           O
ATOM   1383  CB  TYR A 207      -5.369 174.204  23.723  1.00 31.19           C
ATOM   1384 1HB  TYR A 207      -5.141 173.245  23.258  1.00 31.19           H
ATOM   1385 2HB  TYR A 207      -5.379 174.038  24.800  1.00 31.19           H
ATOM   1386  CG  TYR A 207      -6.769 174.629  23.288  1.00 33.23           C
ATOM   1387  CD1 TYR A 207      -7.674 175.152  24.230  1.00 32.41           C
ATOM   1388  HD1 TYR A 207      -7.373 175.289  25.258  1.00 32.41           H
ATOM   1389  CD2 TYR A 207      -7.199 174.394  21.968  1.00 34.41           C
ATOM   1390  HD2 TYR A 207      -6.522 173.943  21.258  1.00 34.41           H
ATOM   1391  CE1 TYR A 207      -8.994 175.453  23.849  1.00 38.12           C
ATOM   1392  HE1 TYR A 207      -9.694 175.839  24.575  1.00 38.12           H
ATOM   1393  CE2 TYR A 207      -8.519 174.681  21.580  1.00 34.36           C
ATOM   1394  HE2 TYR A 207      -8.852 174.476  20.573  1.00 34.36           H
ATOM   1395  CZ  TYR A 207      -9.423 175.211  22.524  1.00 31.94           C
ATOM   1396  OH  TYR A 207     -10.708 175.484  22.187  1.00 37.11           O
ATOM   1397  HH  TYR A 207     -10.922 175.264  21.277  1.00 37.11           H
ATOM   1398  N   LEU A 208      -2.369 175.171  24.993  1.00 34.09           N
ATOM   1399  H   LEU A 208      -2.851 175.957  25.408  1.00 34.09           H
ATOM   1400  CA  LEU A 208      -1.079 174.806  25.586  1.00 35.20           C
ATOM   1401  HA  LEU A 208      -0.697 173.912  25.094  1.00 35.20           H
ATOM   1402  C   LEU A 208      -1.276 174.477  27.083  1.00 33.53           C
ATOM   1403  O   LEU A 208      -1.693 175.338  27.865  1.00 34.86           O
ATOM   1404  CB  LEU A 208      -0.054 175.945  25.349  1.00 30.21           C
ATOM   1405 1HB  LEU A 208      -0.359 176.800  25.952  1.00 30.21           H
ATOM   1406 2HB  LEU A 208       0.913 175.607  25.723  1.00 30.21           H
ATOM   1407  CG  LEU A 208       0.104 176.422  23.891  1.00 39.47           C
ATOM   1408  HG  LEU A 208      -0.879 176.700  23.511  1.00 39.47           H
ATOM   1409  CD1 LEU A 208       0.993 177.661  23.809  1.00 34.15           C
ATOM   1410 1HD1 LEU A 208       1.062 177.988  22.772  1.00 34.15           H
ATOM   1411 2HD1 LEU A 208       1.990 177.430  24.184  1.00 34.15           H
ATOM   1412 3HD1 LEU A 208       0.552 178.454  24.413  1.00 34.15           H
ATOM   1413  CD2 LEU A 208       0.704 175.344  22.994  1.00 35.97           C
ATOM   1414 1HD2 LEU A 208       0.876 175.750  21.997  1.00 35.97           H
ATOM   1415 2HD2 LEU A 208       0.009 174.507  22.931  1.00 35.97           H
ATOM   1416 3HD2 LEU A 208       1.649 175.002  23.416  1.00 35.97           H
ATOM   1417  N   ILE A 209      -1.018 173.218  27.451  1.00 31.78           N
ATOM   1418  H   ILE A 209      -0.624 172.588  26.767  1.00 31.78           H
ATOM   1419  CA  ILE A 209      -1.317 172.630  28.771  1.00 33.42           C
ATOM   1420  HA  ILE A 209      -2.125 173.197  29.233  1.00 33.42           H
ATOM   1421  C   ILE A 209      -0.066 172.762  29.663  1.00 36.97           C
ATOM   1422  O   ILE A 209       0.867 171.965  29.564  1.00 34.70           O
ATOM   1423  CB  ILE A 209      -1.781 171.147  28.636  1.00 30.64           C
ATOM   1424  HB  ILE A 209      -0.896 170.551  28.418  1.00 30.64           H
ATOM   1425  CG1 ILE A 209      -2.807 170.863  27.525  1.00 33.34           C
ATOM   1426 1HG1 ILE A 209      -3.781 171.232  27.847  1.00 33.34           H
ATOM   1427 2HG1 ILE A 209      -2.508 171.406  26.628  1.00 33.34           H
ATOM   1428  CG2 ILE A 209      -2.365 170.682  29.985  1.00 32.10           C
ATOM   1429 1HG2 ILE A 209      -2.488 169.599  29.977  1.00 32.10           H
ATOM   1430 2HG2 ILE A 209      -3.335 171.157  30.132  1.00 32.10           H
ATOM   1431 3HG2 ILE A 209      -1.694 170.966  30.795  1.00 32.10           H
ATOM   1432  CD1 ILE A 209      -2.898 169.378  27.139  1.00 39.63           C
ATOM   1433 1HD1 ILE A 209      -3.711 169.252  26.425  1.00 39.63           H
ATOM   1434 2HD1 ILE A 209      -3.089 168.765  28.020  1.00 39.63           H
ATOM   1435 3HD1 ILE A 209      -1.959 169.071  26.679  1.00 39.63           H
ATOM   1436  N   LEU A 210      -0.015 173.799  30.494  1.00 28.99           N
ATOM   1437  H   LEU A 210      -0.855 174.343  30.624  1.00 28.99           H
ATOM   1438  CA  LEU A 210       1.183 174.275  31.205  1.00 33.15           C
ATOM   1439  HA  LEU A 210       2.069 173.797  30.787  1.00 33.15           H
ATOM   1440  C   LEU A 210       1.144 173.969  32.718  1.00 32.89           C
ATOM   1441  O   LEU A 210       0.091 173.778  33.320  1.00 31.19           O
ATOM   1442  CB  LEU A 210       1.295 175.799  30.975  1.00 29.05           C
ATOM   1443 1HB  LEU A 210       0.338 176.254  31.235  1.00 29.05           H
ATOM   1444 2HB  LEU A 210       2.043 176.193  31.662  1.00 29.05           H
ATOM   1445  CG  LEU A 210       1.675 176.194  29.540  1.00 38.32           C
ATOM   1446  HG  LEU A 210       1.177 175.517  28.846  1.00 38.32           H
ATOM   1447  CD1 LEU A 210       1.203 177.617  29.235  1.00 34.97           C
ATOM   1448 1HD1 LEU A 210       1.454 177.862  28.203  1.00 34.97           H
ATOM   1449 2HD1 LEU A 210       1.691 178.323  29.906  1.00 34.97           H
ATOM   1450 3HD1 LEU A 210       0.123 177.674  29.370  1.00 34.97           H
ATOM   1451  CD2 LEU A 210       3.188 176.112  29.328  1.00 36.09           C
ATOM   1452 1HD2 LEU A 210       3.418 176.385  28.298  1.00 36.09           H
ATOM   1453 2HD2 LEU A 210       3.529 175.095  29.520  1.00 36.09           H
ATOM   1454 3HD2 LEU A 210       3.691 176.800  30.008  1.00 36.09           H
ATOM   1455  N   GLU A 211       2.307 173.992  33.359  1.00 31.34           N
ATOM   1456  H   GLU A 211       3.158 174.043  32.817  1.00 31.34           H
ATOM   1457  CA  GLU A 211       2.436 174.022  34.811  1.00 32.75           C
ATOM   1458  HA  GLU A 211       1.849 173.203  35.227  1.00 32.75           H
ATOM   1459  C   GLU A 211       1.900 175.342  35.411  1.00 31.73           C
ATOM   1460  O   GLU A 211       2.259 176.437  34.976  1.00 30.44           O
ATOM   1461  CB  GLU A 211       3.905 173.778  35.184  1.00 33.33           C
ATOM   1462 1HB  GLU A 211       4.151 172.746  34.934  1.00 33.33           H
ATOM   1463 2HB  GLU A 211       4.549 174.440  34.607  1.00 33.33           H
ATOM   1464  CG  GLU A 211       4.164 174.005  36.678  1.00 32.38           C
ATOM   1465 1HG  GLU A 211       4.075 175.066  36.910  1.00 32.38           H
ATOM   1466 2HG  GLU A 211       3.398 173.470  37.241  1.00 32.38           H
ATOM   1467  CD  GLU A 211       5.543 173.514  37.131  1.00 33.99           C
ATOM   1468  OE1 GLU A 211       5.627 173.056  38.293  1.00 33.36           O
ATOM   1469  OE2 GLU A 211       6.550 173.636  36.400  1.00 34.69           O
ATOM   1470  N   TYR A 212       1.093 175.248  36.471  1.00 30.21           N
ATOM   1471  H   TYR A 212       0.826 174.334  36.807  1.00 30.21           H
ATOM   1472  CA  TYR A 212       0.731 176.393  37.303  1.00 30.13           C
ATOM   1473  HA  TYR A 212       0.596 177.265  36.663  1.00 30.13           H
ATOM   1474  C   TYR A 212       1.844 176.712  38.321  1.00 30.48           C
ATOM   1475  O   TYR A 212       2.182 175.868  39.156  1.00 30.09           O
ATOM   1476  CB  TYR A 212      -0.609 176.117  37.995  1.00 32.23           C
ATOM   1477 1HB  TYR A 212      -1.380 176.031  37.228  1.00 32.23           H
ATOM   1478 2HB  TYR A 212      -0.545 175.153  38.501  1.00 32.23           H
ATOM   1479  CG  TYR A 212      -1.061 177.163  39.012  1.00 28.21           C
ATOM   1480  CD1 TYR A 212      -1.138 178.528  38.659  1.00 27.09           C
ATOM   1481  HD1 TYR A 212      -0.845 178.860  37.674  1.00 27.09           H
ATOM   1482  CD2 TYR A 212      -1.478 176.750  40.292  1.00 30.64           C
ATOM   1483  HD2 TYR A 212      -1.427 175.708  40.571  1.00 30.64           H
ATOM   1484  CE1 TYR A 212      -1.647 179.470  39.578  1.00 30.92           C
ATOM   1485  HE1 TYR A 212      -1.726 180.512  39.305  1.00 30.92           H
ATOM   1486  CE2 TYR A 212      -2.016 177.682  41.201  1.00 33.43           C
ATOM   1487  HE2 TYR A 212      -2.377 177.351  42.164  1.00 33.43           H
ATOM   1488  CZ  TYR A 212      -2.104 179.042  40.845  1.00 33.11           C
ATOM   1489  OH  TYR A 212      -2.627 179.936  41.736  1.00 35.40           O
ATOM   1490  HH  TYR A 212      -3.141 179.515  42.428  1.00 35.40           H
ATOM   1491  N   ALA A 213       2.387 177.932  38.277  1.00 29.22           N
ATOM   1492  H   ALA A 213       2.076 178.569  37.557  1.00 29.22           H
ATOM   1493  CA  ALA A 213       3.302 178.485  39.285  1.00 32.92           C
ATOM   1494  HA  ALA A 213       3.606 177.702  39.979  1.00 32.92           H
ATOM   1495  C   ALA A 213       2.573 179.581  40.097  1.00 28.82           C
ATOM   1496  O   ALA A 213       2.305 180.660  39.552  1.00 32.99           O
ATOM   1497  CB  ALA A 213       4.575 178.979  38.587  1.00 28.73           C
ATOM   1498 1HB  ALA A 213       5.044 178.149  38.059  1.00 28.73           H
ATOM   1499 2HB  ALA A 213       5.266 179.372  39.333  1.00 28.73           H
ATOM   1500 3HB  ALA A 213       4.321 179.765  37.876  1.00 28.73           H
ATOM   1501  N   PRO A 214       2.164 179.319  41.355  1.00 29.67           N
ATOM   1502  CA  PRO A 214       1.180 180.152  42.050  1.00 30.45           C
ATOM   1503  HA  PRO A 214       0.332 180.325  41.387  1.00 30.45           H
ATOM   1504  C   PRO A 214       1.694 181.518  42.542  1.00 35.96           C
ATOM   1505  O   PRO A 214       0.914 182.468  42.568  1.00 35.16           O
ATOM   1506  CB  PRO A 214       0.697 179.305  43.236  1.00 33.39           C
ATOM   1507 1HB  PRO A 214       0.519 179.897  44.133  1.00 33.39           H
ATOM   1508 2HB  PRO A 214      -0.210 178.767  42.958  1.00 33.39           H
ATOM   1509  CG  PRO A 214       1.830 178.323  43.477  1.00 36.08           C
ATOM   1510 1HG  PRO A 214       2.593 178.779  44.107  1.00 36.08           H
ATOM   1511 2HG  PRO A 214       1.473 177.387  43.908  1.00 36.08           H
ATOM   1512  CD  PRO A 214       2.370 178.087  42.082  1.00 30.91           C
ATOM   1513 1HD  PRO A 214       3.435 177.860  42.128  1.00 30.91           H
ATOM   1514 2HD  PRO A 214       1.819 177.279  41.601  1.00 30.91           H
ATOM   1515  N   LEU A 215       2.957 181.649  42.962  1.00 30.96           N
ATOM   1516  H   LEU A 215       3.629 180.910  42.816  1.00 30.96           H
ATOM   1517  CA  LEU A 215       3.390 182.772  43.801  1.00 33.95           C
ATOM   1518  HA  LEU A 215       2.540 183.017  44.438  1.00 33.95           H
ATOM   1519  C   LEU A 215       3.752 184.077  43.017  1.00 35.56           C
ATOM   1520  O   LEU A 215       4.074 185.082  43.652  1.00 36.74           O
ATOM   1521  CB  LEU A 215       4.497 182.324  44.783  1.00 34.11           C
ATOM   1522 1HB  LEU A 215       5.343 181.962  44.199  1.00 34.11           H
ATOM   1523 2HB  LEU A 215       4.821 183.197  45.350  1.00 34.11           H
ATOM   1524  CG  LEU A 215       4.102 181.218  45.784  1.00 38.64           C
ATOM   1525  HG  LEU A 215       4.010 180.279  45.239  1.00 38.64           H
ATOM   1526  CD1 LEU A 215       5.197 181.073  46.842  1.00 40.80           C
ATOM   1527 1HD1 LEU A 215       4.968 180.208  47.466  1.00 40.80           H
ATOM   1528 2HD1 LEU A 215       5.238 181.968  47.462  1.00 40.80           H
ATOM   1529 3HD1 LEU A 215       6.160 180.924  46.354  1.00 40.80           H
ATOM   1530  CD2 LEU A 215       2.791 181.481  46.530  1.00 43.47           C
ATOM   1531 1HD2 LEU A 215       2.659 180.726  47.305  1.00 43.47           H
ATOM   1532 2HD2 LEU A 215       1.958 181.432  45.829  1.00 43.47           H
ATOM   1533 3HD2 LEU A 215       2.824 182.470  46.987  1.00 43.47           H
ATOM   1534  N   GLY A 216       3.589 184.119  41.694  1.00 34.49           N
ATOM   1535  H   GLY A 216       3.307 183.280  41.209  1.00 34.49           H
ATOM   1536  CA  GLY A 216       3.787 185.316  40.867  1.00 34.33           C
ATOM   1537 1HA  GLY A 216       3.058 185.323  40.057  1.00 34.33           H
ATOM   1538 2HA  GLY A 216       3.612 186.210  41.465  1.00 34.33           H
ATOM   1539  C   GLY A 216       5.195 185.413  40.253  1.00 35.34           C
ATOM   1540  O   GLY A 216       5.940 184.432  40.240  1.00 33.10           O
ATOM   1541  N   THR A 217       5.543 186.581  39.713  1.00 33.49           N
ATOM   1542  H   THR A 217       4.912 187.368  39.774  1.00 33.49           H
ATOM   1543  CA  THR A 217       6.853 186.846  39.096  1.00 38.78           C
ATOM   1544  HA  THR A 217       7.199 185.920  38.636  1.00 38.78           H
ATOM   1545  C   THR A 217       7.902 187.305  40.120  1.00 33.31           C
ATOM   1546  O   THR A 217       7.591 187.938  41.134  1.00 35.67           O
ATOM   1547  CB  THR A 217       6.770 187.895  37.970  1.00 34.46           C
ATOM   1548  HB  THR A 217       7.769 188.039  37.559  1.00 34.46           H
ATOM   1549  OG1 THR A 217       6.315 189.140  38.465  1.00 38.98           O
ATOM   1550  HG1 THR A 217       6.093 189.697  37.715  1.00 38.98           H
ATOM   1551  CG2 THR A 217       5.854 187.465  36.825  1.00 36.20           C
ATOM   1552 1HG2 THR A 217       5.839 188.241  36.060  1.00 36.20           H
ATOM   1553 2HG2 THR A 217       4.842 187.301  37.196  1.00 36.20           H
ATOM   1554 3HG2 THR A 217       6.239 186.539  36.398  1.00 36.20           H
ATOM   1555  N   VAL A 218       9.177 187.056  39.808  1.00 33.86           N
ATOM   1556  H   VAL A 218       9.392 186.542  38.966  1.00 33.86           H
ATOM   1557  CA  VAL A 218      10.316 187.597  40.556  1.00 34.37           C
ATOM   1558  HA  VAL A 218      10.195 187.311  41.601  1.00 34.37           H
ATOM   1559  C   VAL A 218      10.321 189.145  40.491  1.00 35.14           C
ATOM   1560  O   VAL A 218      10.657 189.799  41.474  1.00 34.21           O
ATOM   1561  CB  VAL A 218      11.642 186.984  40.058  1.00 36.33           C
ATOM   1562  HB  VAL A 218      11.773 187.258  39.011  1.00 36.33           H
ATOM   1563  CG1 VAL A 218      12.851 187.497  40.848  1.00 34.94           C
ATOM   1564 1HG1 VAL A 218      13.748 186.982  40.504  1.00 34.94           H
ATOM   1565 2HG1 VAL A 218      12.699 187.294  41.908  1.00 34.94           H
ATOM   1566 3HG1 VAL A 218      12.967 188.570  40.696  1.00 34.94           H
ATOM   1567  CG2 VAL A 218      11.648 185.451  40.172  1.00 34.27           C
ATOM   1568 1HG2 VAL A 218      12.598 185.068  39.798  1.00 34.27           H
ATOM   1569 2HG2 VAL A 218      10.831 185.029  39.588  1.00 34.27           H
ATOM   1570 3HG2 VAL A 218      11.530 185.170  41.219  1.00 34.27           H
ATOM   1571  N   TYR A 219       9.850 189.730  39.383  1.00 35.08           N
ATOM   1572  H   TYR A 219       9.655 189.138  38.589  1.00 35.08           H
ATOM   1573  CA  TYR A 219       9.628 191.170  39.192  1.00 36.72           C
ATOM   1574  HA  TYR A 219      10.587 191.684  39.259  1.00 36.72           H
ATOM   1575  C   TYR A 219       8.682 191.777  40.247  1.00 40.40           C
ATOM   1576  O   TYR A 219       9.047 192.754  40.898  1.00 39.12           O
ATOM   1577  CB  TYR A 219       9.063 191.377  37.780  1.00 37.15           C
ATOM   1578 1HB  TYR A 219       9.719 190.831  37.102  1.00 37.15           H
ATOM   1579 2HB  TYR A 219       8.085 190.900  37.713  1.00 37.15           H
ATOM   1580  CG  TYR A 219       8.928 192.810  37.254  1.00 47.25           C
ATOM   1581  CD1 TYR A 219       9.912 193.318  36.383  1.00 42.15           C
ATOM   1582  HD1 TYR A 219      10.786 192.731  36.143  1.00 42.15           H
ATOM   1583  CD2 TYR A 219       7.771 193.568  37.519  1.00 50.05           C
ATOM   1584  HD2 TYR A 219       6.991 193.178  38.156  1.00 50.05           H
ATOM   1585  CE1 TYR A 219       9.752 194.587  35.792  1.00 51.51           C
ATOM   1586  HE1 TYR A 219      10.513 194.977  35.132  1.00 51.51           H
ATOM   1587  CE2 TYR A 219       7.598 194.827  36.911  1.00 52.60           C
ATOM   1588  HE2 TYR A 219       6.694 195.393  37.087  1.00 52.60           H
ATOM   1589  CZ  TYR A 219       8.591 195.345  36.051  1.00 56.07           C
ATOM   1590  OH  TYR A 219       8.441 196.566  35.467  1.00 64.36           O
ATOM   1591  HH  TYR A 219       7.814 197.129  35.926  1.00 64.36           H
ATOM   1592  N   ARG A 220       7.489 191.200  40.468  1.00 36.35           N
ATOM   1593  H   ARG A 220       7.215 190.374  39.956  1.00 36.35           H
ATOM   1594  CA  ARG A 220       6.536 191.705  41.460  1.00 36.47           C
ATOM   1595  HA  ARG A 220       6.397 192.768  41.260  1.00 36.47           H
ATOM   1596  C   ARG A 220       7.070 191.558  42.902  1.00 44.03           C
ATOM   1597  O   ARG A 220       6.752 192.389  43.747  1.00 41.21           O
ATOM   1598  CB  ARG A 220       5.168 191.023  41.285  1.00  0.00           C
ATOM   1599 1HB  ARG A 220       4.825 191.187  40.263  1.00  0.00           H
ATOM   1600 2HB  ARG A 220       5.249 189.951  41.463  1.00  0.00           H
ATOM   1601  CG  ARG A 220       4.123 191.604  42.254  1.00  0.00           C
ATOM   1602 1HG  ARG A 220       4.298 191.186  43.245  1.00  0.00           H
ATOM   1603 2HG  ARG A 220       4.253 192.685  42.318  1.00  0.00           H
ATOM   1604  CD  ARG A 220       2.660 191.315  41.857  1.00  0.00           C
ATOM   1605 1HD  ARG A 220       2.524 190.245  41.703  1.00  0.00           H
ATOM   1606 2HD  ARG A 220       2.011 191.640  42.670  1.00  0.00           H
ATOM   1607  NE  ARG A 220       2.297 192.032  40.631  1.00  0.00           N
ATOM   1608  HE  ARG A 220       2.960 191.905  39.881  1.00  0.00           H
ATOM   1609  CZ  ARG A 220       1.199 192.781  40.427  1.00  0.00           C
ATOM   1610  NH1 ARG A 220       1.094 193.393  39.291  1.00  0.00           N
ATOM   1611 1HH1 ARG A 220       1.877 193.356  38.655  1.00  0.00           H
ATOM   1612 2HH1 ARG A 220       0.306 193.991  39.088  1.00  0.00           H
ATOM   1613  NH2 ARG A 220       0.231 192.943  41.285  1.00  0.00           N
ATOM   1614 1HH2 ARG A 220       0.246 192.441  42.162  1.00  0.00           H
ATOM   1615 2HH2 ARG A 220      -0.622 193.384  40.971  1.00  0.00           H
ATOM   1616  N   GLU A 221       7.900 190.553  43.172  1.00 34.74           N
ATOM   1617  H   GLU A 221       8.110 189.873  42.456  1.00 34.74           H
ATOM   1618  CA  GLU A 221       8.573 190.404  44.455  1.00 40.58           C
ATOM   1619  HA  GLU A 221       7.830 190.582  45.233  1.00 40.58           H
ATOM   1620  C   GLU A 221       9.703 191.453  44.645  1.00 40.10           C
ATOM   1621  O   GLU A 221       9.813 192.061  45.713  1.00 42.72           O
ATOM   1622  CB  GLU A 221       9.077 188.956  44.590  1.00 40.10           C
ATOM   1623 1HB  GLU A 221       8.336 188.268  44.183  1.00 40.10           H
ATOM   1624 2HB  GLU A 221       9.989 188.847  44.002  1.00 40.10           H
ATOM   1625  CG  GLU A 221       9.383 188.537  46.043  1.00 44.93           C
ATOM   1626 1HG  GLU A 221      10.020 187.653  46.017  1.00 44.93           H
ATOM   1627 2HG  GLU A 221       9.927 189.333  46.551  1.00 44.93           H
ATOM   1628  CD  GLU A 221       8.124 188.208  46.860  1.00 48.48           C
ATOM   1629  OE1 GLU A 221       7.105 188.928  46.767  1.00 53.87           O
ATOM   1630  OE2 GLU A 221       8.146 187.223  47.635  1.00 52.64           O
ATOM   1631  N   LEU A 222      10.487 191.740  43.598  1.00 39.58           N
ATOM   1632  H   LEU A 222      10.381 191.212  42.743  1.00 39.58           H
ATOM   1633  CA  LEU A 222      11.508 192.788  43.605  1.00 45.43           C
ATOM   1634  HA  LEU A 222      12.149 192.604  44.467  1.00 45.43           H
ATOM   1635  C   LEU A 222      10.881 194.194  43.776  1.00 46.33           C
ATOM   1636  O   LEU A 222      11.373 194.963  44.594  1.00 47.21           O
ATOM   1637  CB  LEU A 222      12.381 192.675  42.334  1.00 38.88           C
ATOM   1638 1HB  LEU A 222      12.698 191.638  42.231  1.00 38.88           H
ATOM   1639 2HB  LEU A 222      11.763 192.929  41.473  1.00 38.88           H
ATOM   1640  CG  LEU A 222      13.635 193.574  42.331  1.00 43.23           C
ATOM   1641  HG  LEU A 222      13.319 194.605  42.491  1.00 43.23           H
ATOM   1642  CD1 LEU A 222      14.649 193.196  43.416  1.00 39.24           C
ATOM   1643 1HD1 LEU A 222      15.532 193.826  43.309  1.00 39.24           H
ATOM   1644 2HD1 LEU A 222      14.934 192.149  43.304  1.00 39.24           H
ATOM   1645 3HD1 LEU A 222      14.209 193.350  44.401  1.00 39.24           H
ATOM   1646  CD2 LEU A 222      14.338 193.475  40.975  1.00 42.91           C
ATOM   1647 1HD2 LEU A 222      15.200 194.143  40.968  1.00 42.91           H
ATOM   1648 2HD2 LEU A 222      13.644 193.770  40.187  1.00 42.91           H
ATOM   1649 3HD2 LEU A 222      14.669 192.451  40.803  1.00 42.91           H
ATOM   1650  N   GLN A 223       9.737 194.487  43.146  1.00 46.26           N
ATOM   1651  H   GLN A 223       9.379 193.849  42.449  1.00 46.26           H
ATOM   1652  CA  GLN A 223       8.980 195.728  43.348  1.00 45.87           C
ATOM   1653  HA  GLN A 223       9.644 196.558  43.110  1.00 45.87           H
ATOM   1654  C   GLN A 223       8.485 195.940  44.809  1.00 40.94           C
ATOM   1655  O   GLN A 223       8.078 197.051  45.157  1.00 51.40           O
ATOM   1656  CB  GLN A 223       7.776 195.789  42.385  1.00 45.14           C
ATOM   1657 1HB  GLN A 223       7.221 194.851  42.403  1.00 45.14           H
ATOM   1658 2HB  GLN A 223       7.113 196.586  42.720  1.00 45.14           H
ATOM   1659  CG  GLN A 223       8.202 196.080  40.936  1.00 53.34           C
ATOM   1660 1HG  GLN A 223       8.978 196.846  40.958  1.00 53.34           H
ATOM   1661 2HG  GLN A 223       8.637 195.190  40.482  1.00 53.34           H
ATOM   1662  CD  GLN A 223       7.059 196.575  40.034  1.00 59.92           C
ATOM   1663  OE1 GLN A 223       5.867 196.390  40.270  1.00 66.86           O
ATOM   1664  NE2 GLN A 223       7.399 197.228  38.949  1.00 58.78           N
ATOM   1665 1HE2 GLN A 223       6.706 197.570  38.299  1.00 58.78           H
ATOM   1666 2HE2 GLN A 223       8.380 197.398  38.777  1.00 58.78           H
ATOM   1667  N   LYS A 224       8.501 194.907  45.663  1.00 42.92           N
ATOM   1668  H   LYS A 224       8.803 194.005  45.323  1.00 42.92           H
ATOM   1669  CA  LYS A 224       8.171 194.989  47.091  1.00 46.95           C
ATOM   1670  HA  LYS A 224       7.568 195.879  47.270  1.00 46.95           H
ATOM   1671  C   LYS A 224       9.426 195.069  47.979  1.00 53.61           C
ATOM   1672  O   LYS A 224       9.436 195.810  48.963  1.00 52.28           O
ATOM   1673  CB  LYS A 224       7.339 193.762  47.497  1.00 48.46           C
ATOM   1674 1HB  LYS A 224       7.917 192.862  47.285  1.00 48.46           H
ATOM   1675 2HB  LYS A 224       7.153 193.804  48.570  1.00 48.46           H
ATOM   1676  CG  LYS A 224       5.990 193.679  46.786  1.00 56.35           C
ATOM   1677 1HG  LYS A 224       5.323 194.444  47.184  1.00 56.35           H
ATOM   1678 2HG  LYS A 224       6.130 193.856  45.720  1.00 56.35           H
ATOM   1679  CD  LYS A 224       5.388 192.287  46.990  1.00 58.38           C
ATOM   1680 1HD  LYS A 224       6.059 191.540  46.566  1.00 58.38           H
ATOM   1681 2HD  LYS A 224       5.265 192.101  48.057  1.00 58.38           H
ATOM   1682  CE  LYS A 224       4.026 192.203  46.292  1.00 70.17           C
ATOM   1683 1HE  LYS A 224       3.371 192.974  46.697  1.00 70.17           H
ATOM   1684 2HE  LYS A 224       4.160 192.390  45.226  1.00 70.17           H
ATOM   1685  NZ  LYS A 224       3.412 190.876  46.506  1.00 74.45           N
ATOM   1686 1HZ  LYS A 224       2.463 190.886  46.162  1.00 74.45           H
ATOM   1687 2HZ  LYS A 224       3.410 190.677  47.496  1.00 74.45           H
ATOM   1688 3HZ  LYS A 224       3.940 190.164  46.021  1.00 74.45           H
ATOM   1689  N   LEU A 225      10.463 194.297  47.650  1.00 46.14           N
ATOM   1690  H   LEU A 225      10.369 193.689  46.848  1.00 46.14           H
ATOM   1691  CA  LEU A 225      11.707 194.187  48.416  1.00 41.92           C
ATOM   1692  HA  LEU A 225      11.475 194.332  49.471  1.00 41.92           H
ATOM   1693  C   LEU A 225      12.772 195.249  48.025  1.00 45.19           C
ATOM   1694  O   LEU A 225      13.703 195.476  48.793  1.00 45.90           O
ATOM   1695  CB  LEU A 225      12.268 192.757  48.237  1.00 46.40           C
ATOM   1696 1HB  LEU A 225      12.412 192.581  47.171  1.00 46.40           H
ATOM   1697 2HB  LEU A 225      13.244 192.713  48.720  1.00 46.40           H
ATOM   1698  CG  LEU A 225      11.383 191.639  48.819  1.00 46.81           C
ATOM   1699  HG  LEU A 225      10.395 191.707  48.364  1.00 46.81           H
ATOM   1700  CD1 LEU A 225      11.963 190.263  48.495  1.00 43.69           C
ATOM   1701 1HD1 LEU A 225      11.348 189.489  48.954  1.00 43.69           H
ATOM   1702 2HD1 LEU A 225      12.981 190.196  48.879  1.00 43.69           H
ATOM   1703 3HD1 LEU A 225      11.972 190.127  47.414  1.00 43.69           H
ATOM   1704  CD2 LEU A 225      11.226 191.760  50.336  1.00 52.28           C
ATOM   1705 1HD2 LEU A 225      10.665 190.903  50.708  1.00 52.28           H
ATOM   1706 2HD2 LEU A 225      10.692 192.678  50.583  1.00 52.28           H
ATOM   1707 3HD2 LEU A 225      12.213 191.778  50.798  1.00 52.28           H
ATOM   1708  N   SER A 226      12.642 195.888  46.863  1.00 40.35           N
ATOM   1709  H   SER A 226      11.860 195.613  46.287  1.00 40.35           H
ATOM   1710  CA  SER A 226      13.614 196.801  46.202  1.00 44.10           C
ATOM   1711  HA  SER A 226      13.136 197.112  45.273  1.00 44.10           H
ATOM   1712  C   SER A 226      14.980 196.160  45.829  1.00 38.49           C
ATOM   1713  O   SER A 226      15.456 196.383  44.717  1.00 39.19           O
ATOM   1714  CB  SER A 226      13.815 198.086  47.009  1.00 47.82           C
ATOM   1715 1HB  SER A 226      14.231 197.834  47.985  1.00 47.82           H
ATOM   1716 2HB  SER A 226      14.520 198.731  46.484  1.00 47.82           H
ATOM   1717  OG  SER A 226      12.589 198.777  47.166  1.00 57.29           O
ATOM   1718  HG  SER A 226      12.111 198.372  47.893  1.00 57.29           H
ATOM   1719  N   LYS A 227      15.592 195.370  46.720  1.00 39.41           N
ATOM   1720  H   LYS A 227      15.141 195.250  47.616  1.00 39.41           H
ATOM   1721  CA  LYS A 227      16.840 194.604  46.524  1.00 42.40           C
ATOM   1722  HA  LYS A 227      16.929 194.333  45.472  1.00 42.40           H
ATOM   1723  C   LYS A 227      16.791 193.310  47.355  1.00 38.28           C
ATOM   1724  O   LYS A 227      16.276 193.307  48.477  1.00 40.59           O
ATOM   1725  CB  LYS A 227      18.088 195.435  46.914  1.00 43.32           C
ATOM   1726 1HB  LYS A 227      18.078 195.570  47.995  1.00 43.32           H
ATOM   1727 2HB  LYS A 227      18.973 194.856  46.649  1.00 43.32           H
ATOM   1728  CG  LYS A 227      18.176 196.819  46.243  1.00 52.26           C
ATOM   1729 1HG  LYS A 227      18.133 196.684  45.162  1.00 52.26           H
ATOM   1730 2HG  LYS A 227      17.319 197.413  46.560  1.00 52.26           H
ATOM   1731  CD  LYS A 227      19.460 197.577  46.600  1.00 51.69           C
ATOM   1732 1HD  LYS A 227      19.642 197.482  47.671  1.00 51.69           H
ATOM   1733 2HD  LYS A 227      20.298 197.129  46.065  1.00 51.69           H
ATOM   1734  CE  LYS A 227      19.356 199.063  46.220  1.00 60.39           C
ATOM   1735 1HE  LYS A 227      20.356 199.496  46.224  1.00 60.39           H
ATOM   1736 2HE  LYS A 227      18.962 199.138  45.206  1.00 60.39           H
ATOM   1737  NZ  LYS A 227      18.494 199.804  47.172  1.00 62.96           N
ATOM   1738 1HZ  LYS A 227      18.896 199.736  48.096  1.00 62.96           H
ATOM   1739 2HZ  LYS A 227      17.567 199.405  47.177  1.00 62.96           H
ATOM   1740 3HZ  LYS A 227      18.442 200.775  46.897  1.00 62.96           H
ATOM   1741  N   PHE A 228      17.308 192.218  46.808  1.00 34.61           N
ATOM   1742  H   PHE A 228      17.771 192.313  45.916  1.00 34.61           H
ATOM   1743  CA  PHE A 228      17.437 190.913  47.474  1.00 36.31           C
ATOM   1744  HA  PHE A 228      16.597 190.761  48.151  1.00 36.31           H
ATOM   1745  C   PHE A 228      18.738 190.833  48.302  1.00 36.04           C
ATOM   1746  O   PHE A 228      19.666 191.618  48.101  1.00 38.62           O
ATOM   1747  CB  PHE A 228      17.403 189.812  46.401  1.00 32.49           C
ATOM   1748 1HB  PHE A 228      18.240 189.972  45.721  1.00 32.49           H
ATOM   1749 2HB  PHE A 228      17.575 188.851  46.886  1.00 32.49           H
ATOM   1750  CG  PHE A 228      16.128 189.690  45.556  1.00 37.11           C
ATOM   1751  CD1 PHE A 228      14.910 190.306  45.926  1.00 36.41           C
ATOM   1752  HD1 PHE A 228      14.843 190.900  46.825  1.00 36.41           H
ATOM   1753  CD2 PHE A 228      16.163 188.896  44.395  1.00 34.07           C
ATOM   1754  HD2 PHE A 228      17.082 188.400  44.120  1.00 34.07           H
ATOM   1755  CE1 PHE A 228      13.762 190.151  45.120  1.00 37.95           C
ATOM   1756  HE1 PHE A 228      12.837 190.637  45.394  1.00 37.95           H
ATOM   1757  CE2 PHE A 228      15.018 188.744  43.593  1.00 35.13           C
ATOM   1758  HE2 PHE A 228      15.071 188.140  42.699  1.00 35.13           H
ATOM   1759  CZ  PHE A 228      13.819 189.376  43.951  1.00 39.56           C
ATOM   1760  HZ  PHE A 228      12.947 189.269  43.323  1.00 39.56           H
ATOM   1761  N   ASP A 229      18.810 189.893  49.245  1.00 43.10           N
ATOM   1762  H   ASP A 229      18.029 189.267  49.380  1.00 43.10           H
ATOM   1763  CA  ASP A 229      20.054 189.550  49.940  1.00 37.94           C
ATOM   1764  HA  ASP A 229      20.659 190.456  49.991  1.00 37.94           H
ATOM   1765  C   ASP A 229      20.878 188.482  49.173  1.00 43.90           C
ATOM   1766  O   ASP A 229      20.418 187.858  48.211  1.00 35.51           O
ATOM   1767  CB  ASP A 229      19.791 189.157  51.402  1.00 40.33           C
ATOM   1768 1HB  ASP A 229      20.748 188.981  51.893  1.00 40.33           H
ATOM   1769 2HB  ASP A 229      19.333 190.012  51.900  1.00 40.33           H
ATOM   1770  CG  ASP A 229      18.896 187.927  51.624  1.00 47.68           C
ATOM   1771  OD1 ASP A 229      19.110 186.859  51.012  1.00 44.14           O
ATOM   1772  OD2 ASP A 229      17.979 188.038  52.473  1.00 48.89           O
ATOM   1773  N   GLU A 230      22.129 188.301  49.594  1.00 33.52           N
ATOM   1774  H   GLU A 230      22.484 188.883  50.339  1.00 33.52           H
ATOM   1775  CA  GLU A 230      23.083 187.398  48.949  1.00 36.86           C
ATOM   1776  HA  GLU A 230      23.180 187.687  47.903  1.00 36.86           H
ATOM   1777  C   GLU A 230      22.645 185.926  49.010  1.00 35.04           C
ATOM   1778  O   GLU A 230      22.886 185.185  48.059  1.00 37.28           O
ATOM   1779  CB  GLU A 230      24.464 187.535  49.603  1.00 39.35           C
ATOM   1780 1HB  GLU A 230      24.435 187.186  50.635  1.00 39.35           H
ATOM   1781 2HB  GLU A 230      25.161 186.920  49.035  1.00 39.35           H
ATOM   1782  CG  GLU A 230      24.935 188.990  49.574  1.00 45.31           C
ATOM   1783 1HG  GLU A 230      24.674 189.420  48.608  1.00 45.31           H
ATOM   1784 2HG  GLU A 230      24.395 189.547  50.340  1.00 45.31           H
ATOM   1785  CD  GLU A 230      26.442 189.179  49.803  1.00 49.68           C
ATOM   1786  OE1 GLU A 230      27.209 188.210  50.004  1.00 50.33           O
ATOM   1787  OE2 GLU A 230      26.858 190.357  49.748  1.00 50.36           O
ATOM   1788  N   GLN A 231      21.972 185.513  50.086  1.00 39.02           N
ATOM   1789  H   GLN A 231      21.720 186.188  50.794  1.00 39.02           H
ATOM   1790  CA  GLN A 231      21.498 184.146  50.267  1.00 38.13           C
ATOM   1791  HA  GLN A 231      22.332 183.476  50.060  1.00 38.13           H
ATOM   1792  C   GLN A 231      20.359 183.814  49.281  1.00 39.35           C
ATOM   1793  O   GLN A 231      20.421 182.794  48.587  1.00 36.90           O
ATOM   1794  CB  GLN A 231      21.101 183.955  51.737  1.00 37.89           C
ATOM   1795 1HB  GLN A 231      21.981 184.157  52.347  1.00 37.89           H
ATOM   1796 2HB  GLN A 231      20.318 184.665  52.002  1.00 37.89           H
ATOM   1797  CG  GLN A 231      20.601 182.534  52.051  1.00 42.82           C
ATOM   1798 1HG  GLN A 231      19.682 182.341  51.498  1.00 42.82           H
ATOM   1799 2HG  GLN A 231      21.347 181.810  51.723  1.00 42.82           H
ATOM   1800  CD  GLN A 231      20.328 182.309  53.546  1.00 46.69           C
ATOM   1801  OE1 GLN A 231      20.500 183.172  54.405  1.00 47.84           O
ATOM   1802  NE2 GLN A 231      19.876 181.124  53.889  1.00 41.70           N
ATOM   1803 1HE2 GLN A 231      19.532 180.981  54.827  1.00 41.70           H
ATOM   1804 2HE2 GLN A 231      19.718 180.421  53.180  1.00 41.70           H
ATOM   1805  N   ARG A 232      19.373 184.712  49.135  1.00 35.37           N
ATOM   1806  H   ARG A 232      19.365 185.535  49.721  1.00 35.37           H
ATOM   1807  CA  ARG A 232      18.341 184.630  48.100  1.00 36.70           C
ATOM   1808  HA  ARG A 232      17.806 183.688  48.221  1.00 36.70           H
ATOM   1809  C   ARG A 232      18.980 184.656  46.705  1.00 32.76           C
ATOM   1810  O   ARG A 232      18.686 183.790  45.889  1.00 34.70           O
ATOM   1811  CB  ARG A 232      17.340 185.785  48.267  1.00 34.93           C
ATOM   1812 1HB  ARG A 232      16.964 185.785  49.290  1.00 34.93           H
ATOM   1813 2HB  ARG A 232      17.837 186.737  48.082  1.00 34.93           H
ATOM   1814  CG  ARG A 232      16.146 185.659  47.305  1.00 42.57           C
ATOM   1815 1HG  ARG A 232      16.510 185.606  46.279  1.00 42.57           H
ATOM   1816 2HG  ARG A 232      15.601 184.742  47.529  1.00 42.57           H
ATOM   1817  CD  ARG A 232      15.177 186.849  47.421  1.00 43.32           C
ATOM   1818 1HD  ARG A 232      15.726 187.766  47.210  1.00 43.32           H
ATOM   1819 2HD  ARG A 232      14.387 186.759  46.675  1.00 43.32           H
ATOM   1820  NE  ARG A 232      14.570 186.948  48.755  1.00 45.62           N
ATOM   1821  HE  ARG A 232      15.163 187.410  49.429  1.00 45.62           H
ATOM   1822  CZ  ARG A 232      13.361 186.507  49.104  1.00 54.82           C
ATOM   1823  NH1 ARG A 232      12.562 185.925  48.267  1.00 54.87           N
ATOM   1824 1HH1 ARG A 232      12.848 185.770  47.310  1.00 54.87           H
ATOM   1825 2HH1 ARG A 232      11.617 185.712  48.552  1.00 54.87           H
ATOM   1826  NH2 ARG A 232      12.931 186.634  50.320  1.00 59.27           N
ATOM   1827 1HH2 ARG A 232      13.553 187.002  51.026  1.00 59.27           H
ATOM   1828 2HH2 ARG A 232      12.094 186.139  50.592  1.00 59.27           H
ATOM   1829  N   THR A 233      19.886 185.602  46.458  1.00 31.57           N
ATOM   1830  H   THR A 233      20.083 186.278  47.182  1.00 31.57           H
ATOM   1831  CA  THR A 233      20.563 185.800  45.173  1.00 31.43           C
ATOM   1832  HA  THR A 233      19.808 186.026  44.419  1.00 31.43           H
ATOM   1833  C   THR A 233      21.321 184.535  44.739  1.00 35.12           C
ATOM   1834  O   THR A 233      21.046 183.995  43.672  1.00 31.85           O
ATOM   1835  CB  THR A 233      21.520 187.002  45.238  1.00 34.86           C
ATOM   1836  HB  THR A 233      22.247 186.828  46.031  1.00 34.86           H
ATOM   1837  OG1 THR A 233      20.784 188.168  45.534  1.00 33.58           O
ATOM   1838  HG1 THR A 233      20.594 188.178  46.475  1.00 33.58           H
ATOM   1839  CG2 THR A 233      22.273 187.266  43.933  1.00 32.02           C
ATOM   1840 1HG2 THR A 233      22.961 188.096  44.094  1.00 32.02           H
ATOM   1841 2HG2 THR A 233      21.563 187.529  43.149  1.00 32.02           H
ATOM   1842 3HG2 THR A 233      22.834 186.381  43.634  1.00 32.02           H
ATOM   1843  N   ALA A 234      22.224 184.015  45.572  1.00 31.44           N
ATOM   1844  H   ALA A 234      22.399 184.469  46.457  1.00 31.44           H
ATOM   1845  CA  ALA A 234      23.022 182.826  45.271  1.00 32.77           C
ATOM   1846  HA  ALA A 234      23.561 182.993  44.338  1.00 32.77           H
ATOM   1847  C   ALA A 234      22.156 181.557  45.096  1.00 29.23           C
ATOM   1848  O   ALA A 234      22.460 180.711  44.251  1.00 30.44           O
ATOM   1849  CB  ALA A 234      24.040 182.658  46.402  1.00 34.03           C
ATOM   1850 1HB  ALA A 234      24.664 183.550  46.462  1.00 34.03           H
ATOM   1851 2HB  ALA A 234      24.667 181.788  46.203  1.00 34.03           H
ATOM   1852 3HB  ALA A 234      23.513 182.518  47.345  1.00 34.03           H
ATOM   1853  N   THR A 235      21.061 181.437  45.853  1.00 29.95           N
ATOM   1854  H   THR A 235      20.874 182.135  46.559  1.00 29.95           H
ATOM   1855  CA  THR A 235      20.081 180.347  45.740  1.00 30.82           C
ATOM   1856  HA  THR A 235      20.616 179.397  45.756  1.00 30.82           H
ATOM   1857  C   THR A 235      19.286 180.430  44.423  1.00 35.89           C
ATOM   1858  O   THR A 235      19.219 179.445  43.687  1.00 31.10           O
ATOM   1859  CB  THR A 235      19.144 180.359  46.957  1.00 33.60           C
ATOM   1860  HB  THR A 235      18.659 181.333  47.018  1.00 33.60           H
ATOM   1861  OG1 THR A 235      19.924 180.158  48.124  1.00 35.84           O
ATOM   1862  HG1 THR A 235      20.160 181.021  48.472  1.00 35.84           H
ATOM   1863  CG2 THR A 235      18.061 179.282  46.930  1.00 36.46           C
ATOM   1864 1HG2 THR A 235      17.515 179.320  47.872  1.00 36.46           H
ATOM   1865 2HG2 THR A 235      18.519 178.299  46.814  1.00 36.46           H
ATOM   1866 3HG2 THR A 235      17.374 179.462  46.103  1.00 36.46           H
ATOM   1867  N   TYR A 236      18.755 181.607  44.073  1.00 31.72           N
ATOM   1868  H   TYR A 236      18.842 182.391  44.704  1.00 31.72           H
ATOM   1869  CA  TYR A 236      18.037 181.861  42.815  1.00 33.43           C
ATOM   1870  HA  TYR A 236      17.190 181.180  42.734  1.00 33.43           H
ATOM   1871  C   TYR A 236      18.952 181.629  41.593  1.00 29.00           C
ATOM   1872  O   TYR A 236      18.572 180.938  40.649  1.00 30.88           O
ATOM   1873  CB  TYR A 236      17.515 183.312  42.795  1.00 30.14           C
ATOM   1874 1HB  TYR A 236      18.326 183.983  43.080  1.00 30.14           H
ATOM   1875 2HB  TYR A 236      17.266 183.547  41.761  1.00 30.14           H
ATOM   1876  CG  TYR A 236      16.293 183.670  43.659  1.00 35.01           C
ATOM   1877  CD1 TYR A 236      15.757 182.789  44.623  1.00 35.69           C
ATOM   1878  HD1 TYR A 236      16.223 181.835  44.820  1.00 35.69           H
ATOM   1879  CD2 TYR A 236      15.664 184.912  43.435  1.00 35.67           C
ATOM   1880  HD2 TYR A 236      16.074 185.603  42.713  1.00 35.67           H
ATOM   1881  CE1 TYR A 236      14.578 183.132  45.321  1.00 38.39           C
ATOM   1882  HE1 TYR A 236      14.168 182.449  46.051  1.00 38.39           H
ATOM   1883  CE2 TYR A 236      14.482 185.255  44.121  1.00 35.73           C
ATOM   1884  HE2 TYR A 236      13.991 186.197  43.928  1.00 35.73           H
ATOM   1885  CZ  TYR A 236      13.927 184.352  45.053  1.00 41.12           C
ATOM   1886  OH  TYR A 236      12.769 184.671  45.697  1.00 38.09           O
ATOM   1887  HH  TYR A 236      12.297 183.902  46.024  1.00 38.09           H
ATOM   1888  N   ILE A 237      20.178 182.160  41.626  1.00 29.90           N
ATOM   1889  H   ILE A 237      20.443 182.738  42.411  1.00 29.90           H
ATOM   1890  CA  ILE A 237      21.179 181.983  40.571  1.00 27.51           C
ATOM   1891  HA  ILE A 237      20.717 182.269  39.626  1.00 27.51           H
ATOM   1892  C   ILE A 237      21.597 180.492  40.452  1.00 29.53           C
ATOM   1893  O   ILE A 237      21.795 180.025  39.335  1.00 28.52           O
ATOM   1894  CB  ILE A 237      22.377 182.945  40.818  1.00 32.62           C
ATOM   1895  HB  ILE A 237      22.689 182.819  41.855  1.00 32.62           H
ATOM   1896  CG1 ILE A 237      21.975 184.432  40.629  1.00 31.25           C
ATOM   1897 1HG1 ILE A 237      21.116 184.628  41.270  1.00 31.25           H
ATOM   1898 2HG1 ILE A 237      22.801 185.047  40.988  1.00 31.25           H
ATOM   1899  CG2 ILE A 237      23.604 182.615  39.949  1.00 30.00           C
ATOM   1900 1HG2 ILE A 237      24.359 183.388  40.090  1.00 30.00           H
ATOM   1901 2HG2 ILE A 237      23.311 182.578  38.900  1.00 30.00           H
ATOM   1902 3HG2 ILE A 237      24.013 181.649  40.247  1.00 30.00           H
ATOM   1903  CD1 ILE A 237      21.607 184.891  39.211  1.00 33.09           C
ATOM   1904 1HD1 ILE A 237      21.306 185.938  39.254  1.00 33.09           H
ATOM   1905 2HD1 ILE A 237      20.784 184.291  38.824  1.00 33.09           H
ATOM   1906 3HD1 ILE A 237      22.472 184.789  38.555  1.00 33.09           H
ATOM   1907  N   THR A 238      21.638 179.720  41.545  1.00 29.08           N
ATOM   1908  H   THR A 238      21.486 180.128  42.457  1.00 29.08           H
ATOM   1909  CA  THR A 238      21.854 178.266  41.512  1.00 29.12           C
ATOM   1910  HA  THR A 238      22.751 178.073  40.923  1.00 29.12           H
ATOM   1911  C   THR A 238      20.677 177.520  40.840  1.00 30.32           C
ATOM   1912  O   THR A 238      20.907 176.675  39.975  1.00 29.97           O
ATOM   1913  CB  THR A 238      22.120 177.708  42.922  1.00 29.84           C
ATOM   1914  HB  THR A 238      21.304 178.013  43.577  1.00 29.84           H
ATOM   1915  OG1 THR A 238      23.341 178.235  43.423  1.00 30.82           O
ATOM   1916  HG1 THR A 238      23.183 179.147  43.675  1.00 30.82           H
ATOM   1917  CG2 THR A 238      22.244 176.186  42.974  1.00 38.07           C
ATOM   1918 1HG2 THR A 238      22.526 175.888  43.984  1.00 38.07           H
ATOM   1919 2HG2 THR A 238      23.010 175.858  42.271  1.00 38.07           H
ATOM   1920 3HG2 THR A 238      21.290 175.727  42.713  1.00 38.07           H
ATOM   1921  N   GLU A 239      19.423 177.844  41.181  1.00 31.63           N
ATOM   1922  H   GLU A 239      19.262 178.554  41.880  1.00 31.63           H
ATOM   1923  CA  GLU A 239      18.223 177.256  40.565  1.00 29.64           C
ATOM   1924  HA  GLU A 239      18.252 176.176  40.713  1.00 29.64           H
ATOM   1925  C   GLU A 239      18.176 177.509  39.031  1.00 30.05           C
ATOM   1926  O   GLU A 239      17.841 176.605  38.259  1.00 29.83           O
ATOM   1927  CB  GLU A 239      16.949 177.789  41.262  1.00 27.89           C
ATOM   1928 1HB  GLU A 239      16.996 178.873  41.362  1.00 27.89           H
ATOM   1929 2HB  GLU A 239      16.080 177.530  40.658  1.00 27.89           H
ATOM   1930  CG  GLU A 239      16.773 177.175  42.663  1.00 35.08           C
ATOM   1931 1HG  GLU A 239      16.824 176.090  42.565  1.00 35.08           H
ATOM   1932 2HG  GLU A 239      17.602 177.486  43.299  1.00 35.08           H
ATOM   1933  CD  GLU A 239      15.457 177.524  43.395  1.00 41.64           C
ATOM   1934  OE1 GLU A 239      14.778 178.525  43.071  1.00 39.25           O
ATOM   1935  OE2 GLU A 239      15.109 176.773  44.341  1.00 49.57           O
ATOM   1936  N   LEU A 240      18.587 178.702  38.588  1.00 28.53           N
ATOM   1937  H   LEU A 240      18.819 179.412  39.268  1.00 28.53           H
ATOM   1938  CA  LEU A 240      18.711 179.069  37.178  1.00 29.55           C
ATOM   1939  HA  LEU A 240      17.817 178.724  36.657  1.00 29.55           H
ATOM   1940  C   LEU A 240      19.937 178.423  36.487  1.00 28.22           C
ATOM   1941  O   LEU A 240      19.792 177.883  35.394  1.00 29.34           O
ATOM   1942  CB  LEU A 240      18.782 180.605  37.061  1.00 28.39           C
ATOM   1943 1HB  LEU A 240      19.607 180.959  37.680  1.00 28.39           H
ATOM   1944 2HB  LEU A 240      19.008 180.861  36.026  1.00 28.39           H
ATOM   1945  CG  LEU A 240      17.494 181.328  37.477  1.00 37.13           C
ATOM   1946  HG  LEU A 240      17.182 180.961  38.455  1.00 37.13           H
ATOM   1947  CD1 LEU A 240      17.775 182.822  37.583  1.00 35.28           C
ATOM   1948 1HD1 LEU A 240      16.873 183.342  37.903  1.00 35.28           H
ATOM   1949 2HD1 LEU A 240      18.087 183.198  36.609  1.00 35.28           H
ATOM   1950 3HD1 LEU A 240      18.570 182.992  38.309  1.00 35.28           H
ATOM   1951  CD2 LEU A 240      16.351 181.115  36.482  1.00 38.80           C
ATOM   1952 1HD2 LEU A 240      15.488 181.698  36.804  1.00 38.80           H
ATOM   1953 2HD2 LEU A 240      16.085 180.058  36.450  1.00 38.80           H
ATOM   1954 3HD2 LEU A 240      16.661 181.442  35.490  1.00 38.80           H
ATOM   1955  N   ALA A 241      21.123 178.432  37.101  1.00 29.37           N
ATOM   1956  H   ALA A 241      21.222 178.903  37.989  1.00 29.37           H
ATOM   1957  CA  ALA A 241      22.337 177.864  36.514  1.00 30.02           C
ATOM   1958  HA  ALA A 241      22.509 178.346  35.552  1.00 30.02           H
ATOM   1959  C   ALA A 241      22.200 176.343  36.263  1.00 29.41           C
ATOM   1960  O   ALA A 241      22.624 175.854  35.214  1.00 26.79           O
ATOM   1961  CB  ALA A 241      23.529 178.181  37.424  1.00 30.46           C
ATOM   1962 1HB  ALA A 241      23.659 179.261  37.486  1.00 30.46           H
ATOM   1963 2HB  ALA A 241      24.431 177.730  37.010  1.00 30.46           H
ATOM   1964 3HB  ALA A 241      23.346 177.779  38.421  1.00 30.46           H
ATOM   1965  N   ASN A 242      21.535 175.613  37.168  1.00 31.85           N
ATOM   1966  H   ASN A 242      21.221 176.051  38.022  1.00 31.85           H
ATOM   1967  CA  ASN A 242      21.164 174.221  36.953  1.00 32.29           C
ATOM   1968  HA  ASN A 242      22.067 173.658  36.720  1.00 32.29           H
ATOM   1969  C   ASN A 242      20.194 174.056  35.747  1.00 31.67           C
ATOM   1970  O   ASN A 242      20.399 173.157  34.930  1.00 30.26           O
ATOM   1971  CB  ASN A 242      20.559 173.641  38.244  1.00 32.83           C
ATOM   1972 1HB  ASN A 242      19.790 174.316  38.621  1.00 32.83           H
ATOM   1973 2HB  ASN A 242      20.076 172.695  37.999  1.00 32.83           H
ATOM   1974  CG  ASN A 242      21.588 173.397  39.354  1.00 46.39           C
ATOM   1975  OD1 ASN A 242      22.658 172.843  39.143  1.00 46.49           O
ATOM   1976  ND2 ASN A 242      21.286 173.743  40.583  1.00 45.42           N
ATOM   1977 1HD2 ASN A 242      21.976 173.613  41.308  1.00 45.42           H
ATOM   1978 2HD2 ASN A 242      20.426 174.232  40.785  1.00 45.42           H
ATOM   1979  N   ALA A 243      19.193 174.931  35.590  1.00 29.29           N
ATOM   1980  H   ALA A 243      19.076 175.682  36.255  1.00 29.29           H
ATOM   1981  CA  ALA A 243      18.252 174.893  34.468  1.00 28.51           C
ATOM   1982  HA  ALA A 243      17.826 173.891  34.418  1.00 28.51           H
ATOM   1983  C   ALA A 243      18.934 175.180  33.106  1.00 29.25           C
ATOM   1984  O   ALA A 243      18.760 174.414  32.158  1.00 31.49           O
ATOM   1985  CB  ALA A 243      17.113 175.885  34.741  1.00 28.82           C
ATOM   1986 1HB  ALA A 243      16.641 175.648  35.694  1.00 28.82           H
ATOM   1987 2HB  ALA A 243      16.377 175.805  33.940  1.00 28.82           H
ATOM   1988 3HB  ALA A 243      17.507 176.901  34.772  1.00 28.82           H
ATOM   1989  N   LEU A 244      19.754 176.233  33.023  1.00 28.73           N
ATOM   1990  H   LEU A 244      19.851 176.838  33.826  1.00 28.73           H
ATOM   1991  CA  LEU A 244      20.515 176.594  31.828  1.00 29.48           C
ATOM   1992  HA  LEU A 244      19.827 176.721  30.992  1.00 29.48           H
ATOM   1993  C   LEU A 244      21.510 175.468  31.450  1.00 30.60           C
ATOM   1994  O   LEU A 244      21.565 175.040  30.301  1.00 30.69           O
ATOM   1995  CB  LEU A 244      21.249 177.938  32.070  1.00 27.95           C
ATOM   1996 1HB  LEU A 244      21.898 177.812  32.936  1.00 27.95           H
ATOM   1997 2HB  LEU A 244      21.877 178.136  31.202  1.00 27.95           H
ATOM   1998  CG  LEU A 244      20.349 179.166  32.310  1.00 30.21           C
ATOM   1999  HG  LEU A 244      19.615 178.911  33.075  1.00 30.21           H
ATOM   2000  CD1 LEU A 244      21.193 180.334  32.826  1.00 30.40           C
ATOM   2001 1HD1 LEU A 244      20.544 181.189  33.016  1.00 30.40           H
ATOM   2002 2HD1 LEU A 244      21.940 180.603  32.079  1.00 30.40           H
ATOM   2003 3HD1 LEU A 244      21.691 180.043  33.751  1.00 30.40           H
ATOM   2004  CD2 LEU A 244      19.597 179.619  31.061  1.00 32.30           C
ATOM   2005 1HD2 LEU A 244      18.979 180.483  31.303  1.00 32.30           H
ATOM   2006 2HD2 LEU A 244      18.964 178.808  30.702  1.00 32.30           H
ATOM   2007 3HD2 LEU A 244      20.315 179.890  30.286  1.00 32.30           H
ATOM   2008  N   SER A 245      22.236 174.908  32.423  1.00 30.10           N
ATOM   2009  H   SER A 245      22.176 175.273  33.363  1.00 30.10           H
ATOM   2010  CA  SER A 245      23.214 173.845  32.189  1.00 35.38           C
ATOM   2011  HA  SER A 245      23.882 174.181  31.396  1.00 35.38           H
ATOM   2012  C   SER A 245      22.560 172.521  31.727  1.00 34.73           C
ATOM   2013  O   SER A 245      23.133 171.793  30.907  1.00 33.15           O
ATOM   2014  CB  SER A 245      24.052 173.653  33.453  1.00 30.83           C
ATOM   2015 1HB  SER A 245      24.495 174.607  33.740  1.00 30.83           H
ATOM   2016 2HB  SER A 245      23.409 173.307  34.263  1.00 30.83           H
ATOM   2017  OG  SER A 245      25.090 172.713  33.230  1.00 38.50           O
ATOM   2018  HG  SER A 245      25.542 172.959  32.419  1.00 38.50           H
ATOM   2019  N   TYR A 246      21.325 172.257  32.174  1.00 31.12           N
ATOM   2020  H   TYR A 246      20.910 172.878  32.853  1.00 31.12           H
ATOM   2021  CA  TYR A 246      20.467 171.213  31.618  1.00 30.85           C
ATOM   2022  HA  TYR A 246      21.022 170.275  31.628  1.00 30.85           H
ATOM   2023  C   TYR A 246      20.102 171.530  30.148  1.00 34.80           C
ATOM   2024  O   TYR A 246      20.354 170.695  29.282  1.00 31.15           O
ATOM   2025  CB  TYR A 246      19.229 171.019  32.511  1.00 26.92           C
ATOM   2026 1HB  TYR A 246      19.557 170.644  33.480  1.00 26.92           H
ATOM   2027 2HB  TYR A 246      18.753 171.983  32.689  1.00 26.92           H
ATOM   2028  CG  TYR A 246      18.185 170.061  31.948  1.00 30.76           C
ATOM   2029  CD1 TYR A 246      18.246 168.686  32.247  1.00 34.05           C
ATOM   2030  HD1 TYR A 246      19.032 168.297  32.877  1.00 34.05           H
ATOM   2031  CD2 TYR A 246      17.153 170.552  31.125  1.00 32.26           C
ATOM   2032  HD2 TYR A 246      17.095 171.606  30.894  1.00 32.26           H
ATOM   2033  CE1 TYR A 246      17.278 167.804  31.729  1.00 32.44           C
ATOM   2034  HE1 TYR A 246      17.326 166.750  31.960  1.00 32.44           H
ATOM   2035  CE2 TYR A 246      16.194 169.673  30.593  1.00 34.60           C
ATOM   2036  HE2 TYR A 246      15.413 170.048  29.948  1.00 34.60           H
ATOM   2037  CZ  TYR A 246      16.250 168.296  30.898  1.00 36.00           C
ATOM   2038  OH  TYR A 246      15.326 167.450  30.355  1.00 37.01           O
ATOM   2039  HH  TYR A 246      15.320 166.586  30.773  1.00 37.01           H
ATOM   2040  N   CYS A 247      19.608 172.732  29.826  1.00 29.33           N
ATOM   2041  H   CYS A 247      19.423 173.407  30.554  1.00 29.33           H
ATOM   2042  CA  CYS A 247      19.295 173.155  28.453  1.00 31.08           C
ATOM   2043  HA  CYS A 247      18.504 172.512  28.068  1.00 31.08           H
ATOM   2044  C   CYS A 247      20.506 173.030  27.487  1.00 33.19           C
ATOM   2045  O   CYS A 247      20.351 172.525  26.370  1.00 33.11           O
ATOM   2046  CB  CYS A 247      18.766 174.588  28.485  1.00 30.09           C
ATOM   2047 1HB  CYS A 247      19.382 175.187  29.156  1.00 30.09           H
ATOM   2048 2HB  CYS A 247      18.836 175.022  27.488  1.00 30.09           H
ATOM   2049  SG  CYS A 247      17.042 174.601  29.045  1.00 33.62           S
ATOM   2050  HG  CYS A 247      16.517 174.212  27.880  1.00 33.62           H
ATOM   2051  N   HIS A 248      21.714 173.397  27.925  1.00 29.06           N
ATOM   2052  H   HIS A 248      21.791 173.853  28.823  1.00 29.06           H
ATOM   2053  CA  HIS A 248      22.926 173.336  27.108  1.00 34.53           C
ATOM   2054  HA  HIS A 248      22.751 173.920  26.205  1.00 34.53           H
ATOM   2055  C   HIS A 248      23.264 171.887  26.671  1.00 38.13           C
ATOM   2056  O   HIS A 248      23.691 171.673  25.538  1.00 35.74           O
ATOM   2057  CB  HIS A 248      24.106 173.983  27.857  1.00 31.07           C
ATOM   2058 1HB  HIS A 248      24.240 173.479  28.815  1.00 31.07           H
ATOM   2059 2HB  HIS A 248      25.011 173.825  27.270  1.00 31.07           H
ATOM   2060  CG  HIS A 248      23.967 175.477  28.123  1.00 35.63           C
ATOM   2061  ND1 HIS A 248      24.944 176.326  28.595  1.00 33.16           N
ATOM   2062  HD1 HIS A 248      25.936 176.164  28.686  1.00 33.16           H
ATOM   2063  CD2 HIS A 248      22.862 176.264  27.935  1.00 31.59           C
ATOM   2064  HD2 HIS A 248      21.884 175.981  27.576  1.00 31.59           H
ATOM   2065  CE1 HIS A 248      24.430 177.546  28.661  1.00 34.08           C
ATOM   2066  HE1 HIS A 248      24.942 178.461  28.918  1.00 34.08           H
ATOM   2067  NE2 HIS A 248      23.164 177.557  28.277  1.00 33.75           N
ATOM   2068  N   SER A 249      22.968 170.880  27.503  1.00 33.80           N
ATOM   2069  H   SER A 249      22.582 171.086  28.413  1.00 33.80           H
ATOM   2070  CA  SER A 249      23.138 169.459  27.172  1.00 33.21           C
ATOM   2071  HA  SER A 249      24.161 169.327  26.820  1.00 33.21           H
ATOM   2072  C   SER A 249      22.190 168.946  26.057  1.00 40.63           C
ATOM   2073  O   SER A 249      22.366 167.824  25.577  1.00 40.59           O
ATOM   2074  CB  SER A 249      22.980 168.600  28.428  1.00 37.52           C
ATOM   2075 1HB  SER A 249      23.408 167.614  28.244  1.00 37.52           H
ATOM   2076 2HB  SER A 249      23.522 169.066  29.251  1.00 37.52           H
ATOM   2077  OG  SER A 249      21.624 168.449  28.776  1.00 38.47           O
ATOM   2078  HG  SER A 249      21.290 169.294  29.084  1.00 38.47           H
ATOM   2079  N   LYS A 250      21.208 169.760  25.636  1.00 33.10           N
ATOM   2080  H   LYS A 250      21.098 170.641  26.118  1.00 33.10           H
ATOM   2081  CA  LYS A 250      20.308 169.547  24.483  1.00 32.10           C
ATOM   2082  HA  LYS A 250      20.597 168.612  24.003  1.00 32.10           H
ATOM   2083  C   LYS A 250      20.443 170.670  23.410  1.00 33.43           C
ATOM   2084  O   LYS A 250      19.570 170.797  22.546  1.00 35.57           O
ATOM   2085  CB  LYS A 250      18.844 169.378  24.951  1.00 38.37           C
ATOM   2086 1HB  LYS A 250      18.533 170.305  25.432  1.00 38.37           H
ATOM   2087 2HB  LYS A 250      18.220 169.237  24.068  1.00 38.37           H
ATOM   2088  CG  LYS A 250      18.595 168.175  25.883  1.00 44.41           C
ATOM   2089 1HG  LYS A 250      17.620 167.751  25.645  1.00 44.41           H
ATOM   2090 2HG  LYS A 250      19.360 167.423  25.686  1.00 44.41           H
ATOM   2091  CD  LYS A 250      18.588 168.563  27.371  1.00 50.43           C
ATOM   2092 1HD  LYS A 250      19.510 169.099  27.597  1.00 50.43           H
ATOM   2093 2HD  LYS A 250      17.758 169.246  27.550  1.00 50.43           H
ATOM   2094  CE  LYS A 250      18.431 167.361  28.326  1.00 59.87           C
ATOM   2095 1HE  LYS A 250      18.247 167.743  29.330  1.00 59.87           H
ATOM   2096 2HE  LYS A 250      17.556 166.790  28.018  1.00 59.87           H
ATOM   2097  NZ  LYS A 250      19.619 166.474  28.376  1.00 57.87           N
ATOM   2098 1HZ  LYS A 250      19.447 165.755  29.064  1.00 57.87           H
ATOM   2099 2HZ  LYS A 250      20.431 167.011  28.645  1.00 57.87           H
ATOM   2100 3HZ  LYS A 250      19.780 166.047  27.475  1.00 57.87           H
ATOM   2101  N   ARG A 251      21.521 171.472  23.463  1.00 32.52           N
ATOM   2102  H   ARG A 251      22.206 171.290  24.183  1.00 32.52           H
ATOM   2103  CA  ARG A 251      21.843 172.603  22.558  1.00 35.60           C
ATOM   2104  HA  ARG A 251      22.802 172.996  22.895  1.00 35.60           H
ATOM   2105  C   ARG A 251      20.822 173.777  22.611  1.00 37.59           C
ATOM   2106  O   ARG A 251      20.760 174.584  21.685  1.00 36.97           O
ATOM   2107  CB  ARG A 251      22.069 172.037  21.138  1.00  0.00           C
ATOM   2108 1HB  ARG A 251      22.527 171.054  21.244  1.00  0.00           H
ATOM   2109 2HB  ARG A 251      21.107 171.902  20.642  1.00  0.00           H
ATOM   2110  CG  ARG A 251      22.970 172.890  20.214  1.00  0.00           C
ATOM   2111 1HG  ARG A 251      22.497 173.851  20.011  1.00  0.00           H
ATOM   2112 2HG  ARG A 251      23.927 173.068  20.704  1.00  0.00           H
ATOM   2113  CD  ARG A 251      23.235 172.184  18.870  1.00  0.00           C
ATOM   2114 1HD  ARG A 251      22.287 172.002  18.363  1.00  0.00           H
ATOM   2115 2HD  ARG A 251      23.842 172.836  18.242  1.00  0.00           H
ATOM   2116  NE  ARG A 251      23.935 170.904  19.049  1.00  0.00           N
ATOM   2117  HE  ARG A 251      23.333 170.155  19.359  1.00  0.00           H
ATOM   2118  CZ  ARG A 251      25.252 170.701  18.927  1.00  0.00           C
ATOM   2119  NH1 ARG A 251      25.795 169.631  19.427  1.00  0.00           N
ATOM   2120 1HH1 ARG A 251      25.257 169.074  20.075  1.00  0.00           H
ATOM   2121 2HH1 ARG A 251      26.782 169.452  19.305  1.00  0.00           H
ATOM   2122  NH2 ARG A 251      26.045 171.538  18.330  1.00  0.00           N
ATOM   2123 1HH2 ARG A 251      25.657 172.267  17.749  1.00  0.00           H
ATOM   2124 2HH2 ARG A 251      27.047 171.421  18.393  1.00  0.00           H
ATOM   2125  N   VAL A 252      20.011 173.855  23.669  1.00 35.22           N
ATOM   2126  H   VAL A 252      20.151 173.214  24.436  1.00 35.22           H
ATOM   2127  CA  VAL A 252      18.999 174.904  23.879  1.00 35.52           C
ATOM   2128  HA  VAL A 252      18.586 175.175  22.907  1.00 35.52           H
ATOM   2129  C   VAL A 252      19.632 176.165  24.500  1.00 31.99           C
ATOM   2130  O   VAL A 252      20.506 176.052  25.358  1.00 31.28           O
ATOM   2131  CB  VAL A 252      17.827 174.369  24.731  1.00 34.37           C
ATOM   2132  HB  VAL A 252      18.238 173.932  25.641  1.00 34.37           H
ATOM   2133  CG1 VAL A 252      16.819 175.449  25.138  1.00 32.86           C
ATOM   2134 1HG1 VAL A 252      16.008 174.977  25.694  1.00 32.86           H
ATOM   2135 2HG1 VAL A 252      16.417 175.926  24.244  1.00 32.86           H
ATOM   2136 3HG1 VAL A 252      17.302 176.198  25.764  1.00 32.86           H
ATOM   2137  CG2 VAL A 252      17.057 173.272  23.983  1.00 31.44           C
ATOM   2138 1HG2 VAL A 252      16.233 172.916  24.602  1.00 31.44           H
ATOM   2139 2HG2 VAL A 252      17.729 172.443  23.759  1.00 31.44           H
ATOM   2140 3HG2 VAL A 252      16.662 173.681  23.053  1.00 31.44           H
ATOM   2141  N   ILE A 253      19.176 177.346  24.072  1.00 33.20           N
ATOM   2142  H   ILE A 253      18.488 177.333  23.333  1.00 33.20           H
ATOM   2143  CA  ILE A 253      19.541 178.692  24.574  1.00 33.56           C
ATOM   2144  HA  ILE A 253      20.198 178.600  25.439  1.00 33.56           H
ATOM   2145  C   ILE A 253      18.259 179.426  25.030  1.00 32.99           C
ATOM   2146  O   ILE A 253      17.218 179.286  24.377  1.00 34.85           O
ATOM   2147  CB  ILE A 253      20.304 179.460  23.452  1.00 34.98           C
ATOM   2148  HB  ILE A 253      19.757 179.302  22.522  1.00 34.98           H
ATOM   2149  CG1 ILE A 253      21.720 178.853  23.298  1.00 32.55           C
ATOM   2150 1HG1 ILE A 253      22.223 178.925  24.262  1.00 32.55           H
ATOM   2151 2HG1 ILE A 253      21.608 177.799  23.045  1.00 32.55           H
ATOM   2152  CG2 ILE A 253      20.381 180.983  23.675  1.00 34.26           C
ATOM   2153 1HG2 ILE A 253      20.865 181.452  22.819  1.00 34.26           H
ATOM   2154 2HG2 ILE A 253      20.968 181.170  24.574  1.00 34.26           H
ATOM   2155 3HG2 ILE A 253      19.381 181.399  23.801  1.00 34.26           H
ATOM   2156  CD1 ILE A 253      22.612 179.492  22.226  1.00 34.06           C
ATOM   2157 1HD1 ILE A 253      23.517 178.893  22.131  1.00 34.06           H
ATOM   2158 2HD1 ILE A 253      22.878 180.510  22.512  1.00 34.06           H
ATOM   2159 3HD1 ILE A 253      22.084 179.509  21.272  1.00 34.06           H
ATOM   2160  N   HIS A 254      18.313 180.227  26.102  1.00 32.24           N
ATOM   2161  H   HIS A 254      19.184 180.327  26.604  1.00 32.24           H
ATOM   2162  CA  HIS A 254      17.167 180.981  26.631  1.00 32.66           C
ATOM   2163  HA  HIS A 254      16.568 181.258  25.763  1.00 32.66           H
ATOM   2164  C   HIS A 254      17.553 182.314  27.353  1.00 39.07           C
ATOM   2165  O   HIS A 254      17.102 182.598  28.464  1.00 37.86           O
ATOM   2166  CB  HIS A 254      16.272 180.068  27.493  1.00 36.48           C
ATOM   2167 1HB  HIS A 254      16.420 179.029  27.199  1.00 36.48           H
ATOM   2168 2HB  HIS A 254      16.531 180.147  28.548  1.00 36.48           H
ATOM   2169  CG  HIS A 254      14.813 180.425  27.317  1.00 38.75           C
ATOM   2170  ND1 HIS A 254      13.992 179.958  26.322  1.00 38.32           N
ATOM   2171  HD1 HIS A 254      14.164 179.224  25.651  1.00 38.32           H
ATOM   2172  CD2 HIS A 254      14.090 181.391  27.963  1.00 42.12           C
ATOM   2173  HD2 HIS A 254      14.392 182.048  28.765  1.00 42.12           H
ATOM   2174  CE1 HIS A 254      12.842 180.587  26.408  1.00 40.96           C
ATOM   2175  HE1 HIS A 254      11.970 180.446  25.786  1.00 40.96           H
ATOM   2176  NE2 HIS A 254      12.853 181.489  27.375  1.00 39.70           N
ATOM   2177  N   ARG A 255      18.354 183.150  26.680  1.00 41.25           N
ATOM   2178  H   ARG A 255      18.813 182.757  25.870  1.00 41.25           H
ATOM   2179  CA  ARG A 255      18.881 184.475  27.111  1.00 44.46           C
ATOM   2180  HA  ARG A 255      19.764 184.303  27.725  1.00 44.46           H
ATOM   2181  C   ARG A 255      17.903 185.358  27.912  1.00 48.09           C
ATOM   2182  O   ARG A 255      18.332 186.102  28.796  1.00 43.31           O
ATOM   2183  CB  ARG A 255      19.308 185.207  25.820  1.00 45.46           C
ATOM   2184 1HB  ARG A 255      19.936 184.549  25.219  1.00 45.46           H
ATOM   2185 2HB  ARG A 255      18.407 185.414  25.243  1.00 45.46           H
ATOM   2186  CG  ARG A 255      20.064 186.537  26.030  1.00 48.94           C
ATOM   2187 1HG  ARG A 255      19.793 186.977  26.990  1.00 48.94           H
ATOM   2188 2HG  ARG A 255      21.135 186.332  26.052  1.00 48.94           H
ATOM   2189  CD  ARG A 255      19.797 187.586  24.926  1.00 50.80           C
ATOM   2190 1HD  ARG A 255      20.398 188.474  25.122  1.00 50.80           H
ATOM   2191 2HD  ARG A 255      20.093 187.162  23.967  1.00 50.80           H
ATOM   2192  NE  ARG A 255      18.378 187.990  24.841  1.00 65.47           N
ATOM   2193  HE  ARG A 255      17.920 187.689  23.992  1.00 65.47           H
ATOM   2194  CZ  ARG A 255      17.656 188.579  25.811  1.00 65.14           C
ATOM   2195  NH1 ARG A 255      18.182 189.110  26.880  1.00 58.51           N
ATOM   2196 1HH1 ARG A 255      19.177 189.276  26.923  1.00 58.51           H
ATOM   2197 2HH1 ARG A 255      17.596 189.346  27.669  1.00 58.51           H
ATOM   2198  NH2 ARG A 255      16.361 188.602  25.691  1.00 65.80           N
ATOM   2199 1HH2 ARG A 255      15.950 188.112  24.909  1.00 65.80           H
ATOM   2200 2HH2 ARG A 255      15.776 188.931  26.445  1.00 65.80           H
ATOM   2201  N   ASP A 256      16.617 185.339  27.581  1.00 46.44           N
ATOM   2202  H   ASP A 256      16.334 184.679  26.871  1.00 46.44           H
ATOM   2203  CA  ASP A 256      15.589 186.278  28.047  1.00 43.64           C
ATOM   2204  HA  ASP A 256      16.044 187.268  28.010  1.00 43.64           H
ATOM   2205  C   ASP A 256      15.088 186.070  29.515  1.00 43.17           C
ATOM   2206  O   ASP A 256      13.910 186.259  29.813  1.00 41.10           O
ATOM   2207  CB  ASP A 256      14.449 186.272  27.018  1.00 47.38           C
ATOM   2208 1HB  ASP A 256      14.879 186.228  26.017  1.00 47.38           H
ATOM   2209 2HB  ASP A 256      13.839 185.376  27.141  1.00 47.38           H
ATOM   2210  CG  ASP A 256      13.544 187.503  27.114  1.00 54.42           C
ATOM   2211  OD1 ASP A 256      14.085 188.619  27.321  1.00 53.64           O
ATOM   2212  OD2 ASP A 256      12.322 187.360  26.874  1.00 57.02           O
ATOM   2213  N   ILE A 257      15.966 185.694  30.447  1.00 39.35           N
ATOM   2214  H   ILE A 257      16.920 185.522  30.161  1.00 39.35           H
ATOM   2215  CA  ILE A 257      15.692 185.546  31.889  1.00 38.67           C
ATOM   2216  HA  ILE A 257      14.733 185.033  31.965  1.00 38.67           H
ATOM   2217  C   ILE A 257      15.523 186.917  32.629  1.00 42.30           C
ATOM   2218  O   ILE A 257      16.110 187.157  33.689  1.00 41.03           O
ATOM   2219  CB  ILE A 257      16.738 184.606  32.560  1.00 42.97           C
ATOM   2220  HB  ILE A 257      16.529 184.599  33.629  1.00 42.97           H
ATOM   2221  CG1 ILE A 257      18.195 185.078  32.365  1.00 40.80           C
ATOM   2222 1HG1 ILE A 257      18.447 184.983  31.309  1.00 40.80           H
ATOM   2223 2HG1 ILE A 257      18.254 186.130  32.646  1.00 40.80           H
ATOM   2224  CG2 ILE A 257      16.536 183.162  32.060  1.00 42.52           C
ATOM   2225 1HG2 ILE A 257      17.139 182.481  32.659  1.00 42.52           H
ATOM   2226 2HG2 ILE A 257      16.840 183.094  31.015  1.00 42.52           H
ATOM   2227 3HG2 ILE A 257      15.484 182.893  32.150  1.00 42.52           H
ATOM   2228  CD1 ILE A 257      19.231 184.304  33.190  1.00 38.00           C
ATOM   2229 1HD1 ILE A 257      20.205 184.777  33.062  1.00 38.00           H
ATOM   2230 2HD1 ILE A 257      19.281 183.271  32.846  1.00 38.00           H
ATOM   2231 3HD1 ILE A 257      18.953 184.324  34.244  1.00 38.00           H
ATOM   2232  N   LYS A 258      14.707 187.825  32.079  1.00 35.07           N
ATOM   2233  H   LYS A 258      14.225 187.578  31.227  1.00 35.07           H
ATOM   2234  CA  LYS A 258      14.265 189.056  32.746  1.00 37.88           C
ATOM   2235  HA  LYS A 258      15.150 189.572  33.119  1.00 37.88           H
ATOM   2236  C   LYS A 258      13.354 188.739  33.952  1.00 35.13           C
ATOM   2237  O   LYS A 258      12.656 187.724  33.913  1.00 34.02           O
ATOM   2238  CB  LYS A 258      13.551 190.007  31.764  1.00 41.98           C
ATOM   2239 1HB  LYS A 258      12.636 189.523  31.421  1.00 41.98           H
ATOM   2240 2HB  LYS A 258      13.277 190.914  32.302  1.00 41.98           H
ATOM   2241  CG  LYS A 258      14.404 190.418  30.554  1.00 43.46           C
ATOM   2242 1HG  LYS A 258      15.397 190.700  30.904  1.00 43.46           H
ATOM   2243 2HG  LYS A 258      14.493 189.565  29.881  1.00 43.46           H
ATOM   2244  CD  LYS A 258      13.787 191.620  29.811  1.00 47.27           C
ATOM   2245 1HD  LYS A 258      13.724 192.458  30.505  1.00 47.27           H
ATOM   2246 2HD  LYS A 258      14.463 191.912  29.008  1.00 47.27           H
ATOM   2247  CE  LYS A 258      12.382 191.341  29.248  1.00 48.90           C
ATOM   2248 1HE  LYS A 258      11.846 190.702  29.950  1.00 48.90           H
ATOM   2249 2HE  LYS A 258      11.841 192.284  29.179  1.00 48.90           H
ATOM   2250  NZ  LYS A 258      12.435 190.714  27.908  1.00 60.35           N
ATOM   2251 1HZ  LYS A 258      11.513 190.395  27.646  1.00 60.35           H
ATOM   2252 2HZ  LYS A 258      13.074 189.932  27.911  1.00 60.35           H
ATOM   2253 3HZ  LYS A 258      12.753 191.407  27.246  1.00 60.35           H
ATOM   2254  N   PRO A 259      13.302 189.557  35.025  1.00 34.58           N
ATOM   2255  CA  PRO A 259      12.599 189.173  36.257  1.00 36.26           C
ATOM   2256  HA  PRO A 259      13.069 188.266  36.635  1.00 36.26           H
ATOM   2257  C   PRO A 259      11.082 188.896  36.120  1.00 37.25           C
ATOM   2258  O   PRO A 259      10.523 188.177  36.946  1.00 31.57           O
ATOM   2259  CB  PRO A 259      12.875 190.308  37.250  1.00 37.79           C
ATOM   2260 1HB  PRO A 259      12.098 191.071  37.187  1.00 37.79           H
ATOM   2261 2HB  PRO A 259      12.978 189.943  38.271  1.00 37.79           H
ATOM   2262  CG  PRO A 259      14.198 190.873  36.763  1.00 40.05           C
ATOM   2263 1HG  PRO A 259      14.339 191.914  37.053  1.00 40.05           H
ATOM   2264 2HG  PRO A 259      15.023 190.253  37.115  1.00 40.05           H
ATOM   2265  CD  PRO A 259      14.064 190.761  35.258  1.00 38.78           C
ATOM   2266 1HD  PRO A 259      13.529 191.622  34.855  1.00 38.78           H
ATOM   2267 2HD  PRO A 259      15.052 190.667  34.808  1.00 38.78           H
ATOM   2268  N   GLU A 260      10.387 189.450  35.122  1.00 32.97           N
ATOM   2269  H   GLU A 260      10.843 190.081  34.479  1.00 32.97           H
ATOM   2270  CA  GLU A 260       8.960 189.180  34.854  1.00 37.28           C
ATOM   2271  HA  GLU A 260       8.455 189.058  35.812  1.00 37.28           H
ATOM   2272  C   GLU A 260       8.751 187.889  34.035  1.00 36.38           C
ATOM   2273  O   GLU A 260       7.650 187.334  33.991  1.00 38.48           O
ATOM   2274  CB  GLU A 260       8.286 190.375  34.156  1.00 37.92           C
ATOM   2275 1HB  GLU A 260       7.213 190.232  34.279  1.00 37.92           H
ATOM   2276 2HB  GLU A 260       8.543 191.304  34.666  1.00 37.92           H
ATOM   2277  CG  GLU A 260       8.573 190.566  32.646  1.00 41.04           C
ATOM   2278 1HG  GLU A 260       8.581 189.609  32.124  1.00 41.04           H
ATOM   2279 2HG  GLU A 260       7.741 191.136  32.233  1.00 41.04           H
ATOM   2280  CD  GLU A 260       9.880 191.307  32.330  1.00 50.81           C
ATOM   2281  OE1 GLU A 260      10.862 191.217  33.101  1.00 43.12           O
ATOM   2282  OE2 GLU A 260       9.894 192.033  31.306  1.00 57.41           O
ATOM   2283  N   ASN A 261       9.810 187.426  33.376  1.00 32.96           N
ATOM   2284  H   ASN A 261      10.673 187.942  33.469  1.00 32.96           H
ATOM   2285  CA  ASN A 261       9.873 186.166  32.632  1.00 35.11           C
ATOM   2286  HA  ASN A 261       8.876 185.935  32.259  1.00 35.11           H
ATOM   2287  C   ASN A 261      10.305 184.970  33.538  1.00 35.89           C
ATOM   2288  O   ASN A 261      10.399 183.831  33.077  1.00 34.81           O
ATOM   2289  CB  ASN A 261      10.785 186.406  31.419  1.00 34.70           C
ATOM   2290 1HB  ASN A 261      11.762 186.769  31.736  1.00 34.70           H
ATOM   2291 2HB  ASN A 261      10.942 185.446  30.927  1.00 34.70           H
ATOM   2292  CG  ASN A 261      10.194 187.391  30.407  1.00 43.28           C
ATOM   2293  OD1 ASN A 261      10.641 188.513  30.227  1.00 47.70           O
ATOM   2294  ND2 ASN A 261       9.119 187.028  29.747  1.00 39.81           N
ATOM   2295 1HD2 ASN A 261       8.742 187.670  29.064  1.00 39.81           H
ATOM   2296 2HD2 ASN A 261       8.633 186.168  29.955  1.00 39.81           H
ATOM   2297  N   LEU A 262      10.502 185.225  34.837  1.00 30.80           N
ATOM   2298  H   LEU A 262      10.418 186.185  35.138  1.00 30.80           H
ATOM   2299  CA  LEU A 262      10.740 184.228  35.888  1.00 36.17           C
ATOM   2300  HA  LEU A 262      10.828 183.239  35.440  1.00 36.17           H
ATOM   2301  C   LEU A 262       9.555 184.202  36.877  1.00 34.52           C
ATOM   2302  O   LEU A 262       9.193 185.233  37.447  1.00 34.85           O
ATOM   2303  CB  LEU A 262      12.067 184.560  36.614  1.00 28.77           C
ATOM   2304 1HB  LEU A 262      11.951 185.528  37.101  1.00 28.77           H
ATOM   2305 2HB  LEU A 262      12.223 183.810  37.389  1.00 28.77           H
ATOM   2306  CG  LEU A 262      13.316 184.620  35.719  1.00 33.20           C
ATOM   2307  HG  LEU A 262      13.176 185.405  34.976  1.00 33.20           H
ATOM   2308  CD1 LEU A 262      14.534 184.980  36.569  1.00 33.36           C
ATOM   2309 1HD1 LEU A 262      15.410 185.052  35.924  1.00 33.36           H
ATOM   2310 2HD1 LEU A 262      14.700 184.212  37.324  1.00 33.36           H
ATOM   2311 3HD1 LEU A 262      14.362 185.939  37.057  1.00 33.36           H
ATOM   2312  CD2 LEU A 262      13.578 183.297  34.999  1.00 32.70           C
ATOM   2313 1HD2 LEU A 262      14.560 183.327  34.526  1.00 32.70           H
ATOM   2314 2HD2 LEU A 262      12.812 183.153  34.237  1.00 32.70           H
ATOM   2315 3HD2 LEU A 262      13.543 182.472  35.711  1.00 32.70           H
ATOM   2316  N   LEU A 263       8.973 183.021  37.093  1.00 28.87           N
ATOM   2317  H   LEU A 263       9.351 182.211  36.622  1.00 28.87           H
ATOM   2318  CA  LEU A 263       7.882 182.769  38.046  1.00 30.36           C
ATOM   2319  HA  LEU A 263       7.448 183.723  38.344  1.00 30.36           H
ATOM   2320  C   LEU A 263       8.374 182.052  39.324  1.00 32.05           C
ATOM   2321  O   LEU A 263       9.460 181.474  39.350  1.00 28.86           O
ATOM   2322  CB  LEU A 263       6.779 181.928  37.364  1.00 30.84           C
ATOM   2323 1HB  LEU A 263       7.242 181.034  36.947  1.00 30.84           H
ATOM   2324 2HB  LEU A 263       6.069 181.613  38.129  1.00 30.84           H
ATOM   2325  CG  LEU A 263       5.997 182.638  36.253  1.00 36.22           C
ATOM   2326  HG  LEU A 263       6.703 183.070  35.543  1.00 36.22           H
ATOM   2327  CD1 LEU A 263       5.123 181.608  35.534  1.00 36.57           C
ATOM   2328 1HD1 LEU A 263       4.686 182.071  34.650  1.00 36.57           H
ATOM   2329 2HD1 LEU A 263       4.328 181.274  36.201  1.00 36.57           H
ATOM   2330 3HD1 LEU A 263       5.730 180.754  35.235  1.00 36.57           H
ATOM   2331  CD2 LEU A 263       5.098 183.743  36.805  1.00 34.67           C
ATOM   2332 1HD2 LEU A 263       4.571 184.216  35.976  1.00 34.67           H
ATOM   2333 2HD2 LEU A 263       5.706 184.487  37.321  1.00 34.67           H
ATOM   2334 3HD2 LEU A 263       4.375 183.319  37.501  1.00 34.67           H
ATOM   2335  N   LEU A 264       7.528 182.064  40.356  1.00 30.56           N
ATOM   2336  H   LEU A 264       6.704 182.641  40.265  1.00 30.56           H
ATOM   2337  CA  LEU A 264       7.731 181.413  41.655  1.00 33.57           C
ATOM   2338  HA  LEU A 264       8.730 180.978  41.690  1.00 33.57           H
ATOM   2339  C   LEU A 264       6.713 180.265  41.882  1.00 31.20           C
ATOM   2340  O   LEU A 264       5.495 180.472  41.846  1.00 31.16           O
ATOM   2341  CB  LEU A 264       7.631 182.498  42.757  1.00 31.51           C
ATOM   2342 1HB  LEU A 264       6.651 182.968  42.676  1.00 31.51           H
ATOM   2343 2HB  LEU A 264       7.694 182.000  43.725  1.00 31.51           H
ATOM   2344  CG  LEU A 264       8.691 183.612  42.702  1.00 38.70           C
ATOM   2345  HG  LEU A 264       8.687 184.048  41.704  1.00 38.70           H
ATOM   2346  CD1 LEU A 264       8.347 184.712  43.708  1.00 35.62           C
ATOM   2347 1HD1 LEU A 264       9.093 185.505  43.645  1.00 35.62           H
ATOM   2348 2HD1 LEU A 264       8.337 184.302  44.718  1.00 35.62           H
ATOM   2349 3HD1 LEU A 264       7.364 185.119  43.471  1.00 35.62           H
ATOM   2350  CD2 LEU A 264      10.089 183.082  43.021  1.00 32.56           C
ATOM   2351 1HD2 LEU A 264      10.797 183.911  43.045  1.00 32.56           H
ATOM   2352 2HD2 LEU A 264      10.388 182.370  42.252  1.00 32.56           H
ATOM   2353 3HD2 LEU A 264      10.076 182.586  43.991  1.00 32.56           H
ATOM   2354  N   GLY A 265       7.212 179.053  42.142  1.00 31.48           N
ATOM   2355  H   GLY A 265       8.216 178.943  42.145  1.00 31.48           H
ATOM   2356  CA  GLY A 265       6.429 177.897  42.601  1.00 31.92           C
ATOM   2357 1HA  GLY A 265       5.516 177.818  42.010  1.00 31.92           H
ATOM   2358 2HA  GLY A 265       7.004 176.983  42.453  1.00 31.92           H
ATOM   2359  C   GLY A 265       6.036 177.985  44.087  1.00 33.97           C
ATOM   2360  O   GLY A 265       6.381 178.950  44.767  1.00 33.71           O
ATOM   2361  N   SER A 266       5.293 177.010  44.631  1.00 36.59           N
ATOM   2362  H   SER A 266       5.051 176.184  44.103  1.00 36.59           H
ATOM   2363  CA  SER A 266       4.776 177.074  46.008  1.00 38.60           C
ATOM   2364  HA  SER A 266       4.315 178.055  46.122  1.00 38.60           H
ATOM   2365  C   SER A 266       5.854 176.937  47.118  1.00 44.84           C
ATOM   2366  O   SER A 266       5.599 177.359  48.250  1.00 47.29           O
ATOM   2367  CB  SER A 266       3.639 176.063  46.235  1.00 39.33           C
ATOM   2368 1HB  SER A 266       3.341 176.102  47.282  1.00 39.33           H
ATOM   2369 2HB  SER A 266       2.783 176.358  45.628  1.00 39.33           H
ATOM   2370  OG  SER A 266       3.988 174.742  45.890  1.00 46.34           O
ATOM   2371  HG  SER A 266       4.678 174.442  46.487  1.00 46.34           H
ATOM   2372  N   ALA A 267       7.059 176.436  46.827  1.00 42.29           N
ATOM   2373  H   ALA A 267       7.270 176.160  45.879  1.00 42.29           H
ATOM   2374  CA  ALA A 267       8.214 176.537  47.739  1.00 44.38           C
ATOM   2375  HA  ALA A 267       7.865 176.458  48.769  1.00 44.38           H
ATOM   2376  C   ALA A 267       8.952 177.897  47.602  1.00 43.42           C
ATOM   2377  O   ALA A 267       9.888 178.184  48.351  1.00 45.15           O
ATOM   2378  CB  ALA A 267       9.155 175.356  47.486  1.00 46.58           C
ATOM   2379 1HB  ALA A 267       8.602 174.421  47.584  1.00 46.58           H
ATOM   2380 2HB  ALA A 267       9.954 175.384  48.227  1.00 46.58           H
ATOM   2381 3HB  ALA A 267       9.583 175.423  46.486  1.00 46.58           H
ATOM   2382  N   GLY A 268       8.524 178.738  46.656  1.00 40.99           N
ATOM   2383  H   GLY A 268       7.751 178.440  46.077  1.00 40.99           H
ATOM   2384  CA  GLY A 268       9.270 179.914  46.196  1.00 36.60           C
ATOM   2385 1HA  GLY A 268       8.577 180.605  45.716  1.00 36.60           H
ATOM   2386 2HA  GLY A 268       9.731 180.411  47.049  1.00 36.60           H
ATOM   2387  C   GLY A 268      10.376 179.560  45.186  1.00 34.71           C
ATOM   2388  O   GLY A 268      11.230 180.406  44.918  1.00 34.57           O
ATOM   2389  N   GLU A 269      10.400 178.332  44.658  1.00 35.09           N
ATOM   2390  H   GLU A 269       9.643 177.691  44.849  1.00 35.09           H
ATOM   2391  CA  GLU A 269      11.386 177.903  43.660  1.00 33.17           C
ATOM   2392  HA  GLU A 269      12.376 178.147  44.045  1.00 33.17           H
ATOM   2393  C   GLU A 269      11.186 178.653  42.331  1.00 32.22           C
ATOM   2394  O   GLU A 269      10.052 178.877  41.899  1.00 33.03           O
ATOM   2395  CB  GLU A 269      11.372 176.375  43.473  1.00 40.75           C
ATOM   2396 1HB  GLU A 269      12.309 176.136  42.970  1.00 40.75           H
ATOM   2397 2HB  GLU A 269      11.398 175.882  44.445  1.00 40.75           H
ATOM   2398  CG  GLU A 269      10.219 175.741  42.652  1.00 39.75           C
ATOM   2399 1HG  GLU A 269       9.980 176.345  41.777  1.00 39.75           H
ATOM   2400 2HG  GLU A 269      10.590 174.792  42.265  1.00 39.75           H
ATOM   2401  CD  GLU A 269       8.915 175.471  43.424  1.00 41.95           C
ATOM   2402  OE1 GLU A 269       8.517 176.238  44.331  1.00 45.47           O
ATOM   2403  OE2 GLU A 269       8.251 174.465  43.073  1.00 44.60           O
ATOM   2404  N   LEU A 270      12.280 179.046  41.680  1.00 32.44           N
ATOM   2405  H   LEU A 270      13.195 178.872  42.071  1.00 32.44           H
ATOM   2406  CA  LEU A 270      12.212 179.740  40.405  1.00 33.41           C
ATOM   2407  HA  LEU A 270      11.462 180.525  40.497  1.00 33.41           H
ATOM   2408  C   LEU A 270      11.766 178.781  39.282  1.00 35.35           C
ATOM   2409  O   LEU A 270      12.150 177.611  39.250  1.00 33.62           O
ATOM   2410  CB  LEU A 270      13.555 180.415  40.076  1.00 35.12           C
ATOM   2411 1HB  LEU A 270      14.362 179.794  40.466  1.00 35.12           H
ATOM   2412 2HB  LEU A 270      13.663 180.468  38.993  1.00 35.12           H
ATOM   2413  CG  LEU A 270      13.657 181.849  40.630  1.00 43.16           C
ATOM   2414  HG  LEU A 270      12.826 182.432  40.232  1.00 43.16           H
ATOM   2415  CD1 LEU A 270      13.612 181.918  42.154  1.00 45.40           C
ATOM   2416 1HD1 LEU A 270      13.737 182.956  42.464  1.00 45.40           H
ATOM   2417 2HD1 LEU A 270      14.421 181.315  42.567  1.00 45.40           H
ATOM   2418 3HD1 LEU A 270      12.656 181.542  42.517  1.00 45.40           H
ATOM   2419  CD2 LEU A 270      14.957 182.490  40.151  1.00 36.41           C
ATOM   2420 1HD2 LEU A 270      15.026 183.508  40.535  1.00 36.41           H
ATOM   2421 2HD2 LEU A 270      14.964 182.511  39.062  1.00 36.41           H
ATOM   2422 3HD2 LEU A 270      15.806 181.908  40.510  1.00 36.41           H
ATOM   2423  N   LYS A 271      10.991 179.317  38.338  1.00 30.21           N
ATOM   2424  H   LYS A 271      10.639 180.246  38.517  1.00 30.21           H
ATOM   2425  CA  LYS A 271      10.533 178.673  37.101  1.00 31.19           C
ATOM   2426  HA  LYS A 271      11.081 177.746  36.934  1.00 31.19           H
ATOM   2427  C   LYS A 271      10.796 179.620  35.925  1.00 33.92           C
ATOM   2428  O   LYS A 271      10.184 180.685  35.859  1.00 32.01           O
ATOM   2429  CB  LYS A 271       9.019 178.363  37.211  1.00 34.64           C
ATOM   2430 1HB  LYS A 271       8.498 179.300  37.409  1.00 34.64           H
ATOM   2431 2HB  LYS A 271       8.680 177.992  36.244  1.00 34.64           H
ATOM   2432  CG  LYS A 271       8.589 177.372  38.308  1.00 32.00           C
ATOM   2433 1HG  LYS A 271       9.081 177.651  39.240  1.00 32.00           H
ATOM   2434 2HG  LYS A 271       7.514 177.465  38.458  1.00 32.00           H
ATOM   2435  CD  LYS A 271       8.897 175.913  37.966  1.00 30.77           C
ATOM   2436 1HD  LYS A 271       8.407 175.654  37.027  1.00 30.77           H
ATOM   2437 2HD  LYS A 271       9.975 175.789  37.863  1.00 30.77           H
ATOM   2438  CE  LYS A 271       8.368 175.012  39.091  1.00 34.36           C
ATOM   2439 1HE  LYS A 271       9.004 175.135  39.968  1.00 34.36           H
ATOM   2440 2HE  LYS A 271       7.359 175.331  39.352  1.00 34.36           H
ATOM   2441  NZ  LYS A 271       8.326 173.591  38.686  1.00 28.22           N
ATOM   2442 1HZ  LYS A 271       7.986 173.042  39.462  1.00 28.22           H
ATOM   2443 2HZ  LYS A 271       9.251 173.277  38.430  1.00 28.22           H
ATOM   2444 3HZ  LYS A 271       7.703 173.484  37.898  1.00 28.22           H
ATOM   2445  N   ILE A 272      11.670 179.250  34.986  1.00 29.32           N
ATOM   2446  H   ILE A 272      12.189 178.390  35.090  1.00 29.32           H
ATOM   2447  CA  ILE A 272      11.839 179.969  33.719  1.00 32.90           C
ATOM   2448  HA  ILE A 272      11.977 181.027  33.939  1.00 32.90           H
ATOM   2449  C   ILE A 272      10.533 179.812  32.914  1.00 35.48           C
ATOM   2450  O   ILE A 272      10.114 178.680  32.650  1.00 35.37           O
ATOM   2451  CB  ILE A 272      13.085 179.485  32.928  1.00 32.04           C
ATOM   2452  HB  ILE A 272      12.948 178.426  32.711  1.00 32.04           H
ATOM   2453  CG1 ILE A 272      14.376 179.651  33.761  1.00 34.04           C
ATOM   2454 1HG1 ILE A 272      14.525 180.714  33.949  1.00 34.04           H
ATOM   2455 2HG1 ILE A 272      14.231 179.146  34.716  1.00 34.04           H
ATOM   2456  CG2 ILE A 272      13.193 180.249  31.591  1.00 33.40           C
ATOM   2457 1HG2 ILE A 272      14.070 179.904  31.044  1.00 33.40           H
ATOM   2458 2HG2 ILE A 272      13.289 181.315  31.798  1.00 33.40           H
ATOM   2459 3HG2 ILE A 272      12.299 180.075  30.992  1.00 33.40           H
ATOM   2460  CD1 ILE A 272      15.648 179.067  33.129  1.00 35.64           C
ATOM   2461 1HD1 ILE A 272      16.452 179.103  33.864  1.00 35.64           H
ATOM   2462 2HD1 ILE A 272      15.931 179.647  32.251  1.00 35.64           H
ATOM   2463 3HD1 ILE A 272      15.467 178.032  32.839  1.00 35.64           H
ATOM   2464  N   ALA A 273       9.865 180.921  32.576  1.00 34.36           N
ATOM   2465  H   ALA A 273      10.274 181.819  32.791  1.00 34.36           H
ATOM   2466  CA  ALA A 273       8.433 180.935  32.222  1.00 37.63           C
ATOM   2467  HA  ALA A 273       8.033 179.929  32.346  1.00 37.63           H
ATOM   2468  C   ALA A 273       8.114 181.383  30.768  1.00 43.13           C
ATOM   2469  O   ALA A 273       6.940 181.464  30.403  1.00 44.86           O
ATOM   2470  CB  ALA A 273       7.712 181.811  33.248  1.00 39.88           C
ATOM   2471 1HB  ALA A 273       7.962 181.469  34.252  1.00 39.88           H
ATOM   2472 2HB  ALA A 273       6.637 181.730  33.093  1.00 39.88           H
ATOM   2473 3HB  ALA A 273       8.020 182.850  33.131  1.00 39.88           H
ATOM   2474  N   ASN A 274       9.130 181.680  29.956  1.00 41.29           N
ATOM   2475  H   ASN A 274      10.064 181.667  30.341  1.00 41.29           H
ATOM   2476  CA  ASN A 274       8.995 182.269  28.611  1.00 43.74           C
ATOM   2477  HA  ASN A 274       7.936 182.486  28.468  1.00 43.74           H
ATOM   2478  C   ASN A 274       9.421 181.327  27.437  1.00 41.81           C
ATOM   2479  O   ASN A 274       9.458 181.782  26.288  1.00 43.38           O
ATOM   2480  CB  ASN A 274       9.682 183.647  28.587  1.00 39.74           C
ATOM   2481 1HB  ASN A 274       9.643 184.050  27.575  1.00 39.74           H
ATOM   2482 2HB  ASN A 274       9.088 184.317  29.209  1.00 39.74           H
ATOM   2483  CG  ASN A 274      11.138 183.690  29.075  1.00 43.38           C
ATOM   2484  OD1 ASN A 274      11.577 182.935  29.930  1.00 35.17           O
ATOM   2485  ND2 ASN A 274      11.874 184.675  28.625  1.00 40.17           N
ATOM   2486 1HD2 ASN A 274      12.752 184.846  29.093  1.00 40.17           H
ATOM   2487 2HD2 ASN A 274      11.525 185.338  27.947  1.00 40.17           H
ATOM   2488  N   PHE A 275       9.626 180.027  27.685  1.00 43.59           N
ATOM   2489  H   PHE A 275       9.551 179.696  28.636  1.00 43.59           H
ATOM   2490  CA  PHE A 275       9.504 179.010  26.631  1.00 45.79           C
ATOM   2491  HA  PHE A 275      10.139 179.286  25.789  1.00 45.79           H
ATOM   2492  C   PHE A 275       8.047 178.950  26.136  1.00 47.60           C
ATOM   2493  O   PHE A 275       7.119 179.172  26.920  1.00 42.77           O
ATOM   2494  CB  PHE A 275       9.931 177.621  27.125  1.00 41.92           C
ATOM   2495 1HB  PHE A 275       9.331 177.354  27.995  1.00 41.92           H
ATOM   2496 2HB  PHE A 275       9.679 176.901  26.346  1.00 41.92           H
ATOM   2497  CG  PHE A 275      11.404 177.452  27.482  1.00 36.86           C
ATOM   2498  CD1 PHE A 275      12.305 177.005  26.498  1.00 38.60           C
ATOM   2499  HD1 PHE A 275      11.970 176.833  25.486  1.00 38.60           H
ATOM   2500  CD2 PHE A 275      11.870 177.692  28.787  1.00 37.96           C
ATOM   2501  HD2 PHE A 275      11.182 178.051  29.538  1.00 37.96           H
ATOM   2502  CE1 PHE A 275      13.657 176.800  26.825  1.00 44.52           C
ATOM   2503  HE1 PHE A 275      14.353 176.486  26.061  1.00 44.52           H
ATOM   2504  CE2 PHE A 275      13.219 177.479  29.113  1.00 39.94           C
ATOM   2505  HE2 PHE A 275      13.565 177.681  30.116  1.00 39.94           H
ATOM   2506  CZ  PHE A 275      14.116 177.033  28.130  1.00 42.91           C
ATOM   2507  HZ  PHE A 275      15.158 176.898  28.378  1.00 42.91           H
ATOM   2508  N   GLY A 276       7.820 178.639  24.860  1.00 44.18           N
ATOM   2509  H   GLY A 276       8.606 178.512  24.238  1.00 44.18           H
ATOM   2510  CA  GLY A 276       6.489 178.640  24.261  1.00 47.36           C
ATOM   2511 1HA  GLY A 276       6.456 177.933  23.432  1.00 47.36           H
ATOM   2512 2HA  GLY A 276       5.756 178.318  25.001  1.00 47.36           H
ATOM   2513  C   GLY A 276       6.084 180.025  23.740  1.00 47.58           C
ATOM   2514  O   GLY A 276       6.812 180.609  22.936  1.00 44.66           O
ATOM   2515  N   TRP A 277       4.921 180.539  24.165  1.00 44.30           N
ATOM   2516  H   TRP A 277       4.374 180.039  24.852  1.00 44.30           H
ATOM   2517  CA  TRP A 277       4.312 181.753  23.606  1.00 42.08           C
ATOM   2518  HA  TRP A 277       5.069 182.268  23.013  1.00 42.08           H
ATOM   2519  C   TRP A 277       3.780 182.739  24.666  1.00 45.72           C
ATOM   2520  O   TRP A 277       2.967 182.364  25.512  1.00 52.16           O
ATOM   2521  CB  TRP A 277       3.171 181.357  22.654  1.00 46.68           C
ATOM   2522 1HB  TRP A 277       3.329 180.334  22.311  1.00 46.68           H
ATOM   2523 2HB  TRP A 277       2.225 181.359  23.195  1.00 46.68           H
ATOM   2524  CG  TRP A 277       3.068 182.266  21.470  1.00 50.09           C
ATOM   2525  CD1 TRP A 277       2.142 183.228  21.264  1.00 49.53           C
ATOM   2526  HD1 TRP A 277       1.306 183.477  21.902  1.00 49.53           H
ATOM   2527  CD2 TRP A 277       4.022 182.413  20.380  1.00 52.36           C
ATOM   2528  NE1 TRP A 277       2.473 183.982  20.184  1.00 51.18           N
ATOM   2529  HE1 TRP A 277       1.986 184.825  19.914  1.00 51.18           H
ATOM   2530  CE2 TRP A 277       3.658 183.571  19.633  1.00 55.80           C
ATOM   2531  CE3 TRP A 277       5.221 181.757  20.022  1.00 53.14           C
ATOM   2532  HE3 TRP A 277       5.543 180.898  20.591  1.00 53.14           H
ATOM   2533  CZ2 TRP A 277       4.479 184.090  18.625  1.00 54.50           C
ATOM   2534  HZ2 TRP A 277       4.207 185.007  18.124  1.00 54.50           H
ATOM   2535  CZ3 TRP A 277       6.027 182.247  18.979  1.00 57.07           C
ATOM   2536  HZ3 TRP A 277       6.947 181.736  18.735  1.00 57.07           H
ATOM   2537  CH2 TRP A 277       5.668 183.420  18.293  1.00 53.69           C
ATOM   2538  HH2 TRP A 277       6.304 183.815  17.515  1.00 53.69           H
ATOM   2539  N   SER A 278       4.153 184.016  24.570  1.00 44.60           N
ATOM   2540  H   SER A 278       4.796 184.291  23.842  1.00 44.60           H
ATOM   2541  CA  SER A 278       3.464 185.096  25.282  1.00 49.30           C
ATOM   2542  HA  SER A 278       3.299 184.791  26.315  1.00 49.30           H
ATOM   2543  C   SER A 278       2.102 185.387  24.635  1.00 49.35           C
ATOM   2544  O   SER A 278       1.971 185.322  23.413  1.00 48.59           O
ATOM   2545  CB  SER A 278       4.308 186.371  25.296  1.00 45.94           C
ATOM   2546 1HB  SER A 278       5.273 186.159  25.755  1.00 45.94           H
ATOM   2547 2HB  SER A 278       4.464 186.711  24.272  1.00 45.94           H
ATOM   2548  OG  SER A 278       3.637 187.381  26.032  1.00 46.15           O
ATOM   2549  HG  SER A 278       4.091 187.483  26.872  1.00 46.15           H
ATOM   2550  N   VAL A 279       1.084 185.755  25.421  1.00 48.20           N
ATOM   2551  H   VAL A 279       1.221 185.845  26.418  1.00 48.20           H
ATOM   2552  CA  VAL A 279      -0.163 186.311  24.881  1.00 47.11           C
ATOM   2553  HA  VAL A 279      -0.480 185.661  24.066  1.00 47.11           H
ATOM   2554  C   VAL A 279       0.026 187.735  24.298  1.00 53.69           C
ATOM   2555  O   VAL A 279      -0.824 188.194  23.535  1.00 48.92           O
ATOM   2556  CB  VAL A 279      -1.315 186.309  25.913  1.00 47.00           C
ATOM   2557  HB  VAL A 279      -2.183 186.782  25.453  1.00 47.00           H
ATOM   2558  CG1 VAL A 279      -1.721 184.877  26.273  1.00 38.39           C
ATOM   2559 1HG1 VAL A 279      -2.597 184.910  26.920  1.00 38.39           H
ATOM   2560 2HG1 VAL A 279      -0.905 184.374  26.791  1.00 38.39           H
ATOM   2561 3HG1 VAL A 279      -1.964 184.331  25.361  1.00 38.39           H
ATOM   2562  CG2 VAL A 279      -0.993 187.083  27.195  1.00 44.07           C
ATOM   2563 1HG2 VAL A 279      -1.866 187.059  27.849  1.00 44.07           H
ATOM   2564 2HG2 VAL A 279      -0.755 188.116  26.944  1.00 44.07           H
ATOM   2565 3HG2 VAL A 279      -0.145 186.627  27.705  1.00 44.07           H
ATOM   2566  N   HIS A 280       1.131 188.405  24.632  1.00 50.53           N
ATOM   2567  H   HIS A 280       1.800 187.933  25.225  1.00 50.53           H
ATOM   2568  CA  HIS A 280       1.572 189.690  24.058  1.00 57.68           C
ATOM   2569  HA  HIS A 280       0.708 190.235  23.680  1.00 57.68           H
ATOM   2570  C   HIS A 280       2.548 189.467  22.882  1.00 53.75           C
ATOM   2571  O   HIS A 280       3.021 188.350  22.659  1.00 58.01           O
ATOM   2572  CB  HIS A 280       2.223 190.529  25.171  1.00 58.90           C
ATOM   2573 1HB  HIS A 280       3.202 190.108  25.401  1.00 58.90           H
ATOM   2574 2HB  HIS A 280       2.375 191.546  24.811  1.00 58.90           H
ATOM   2575  CG  HIS A 280       1.405 190.582  26.445  1.00 61.29           C
ATOM   2576  ND1 HIS A 280       0.158 191.132  26.603  1.00 60.26           N
ATOM   2577  HD1 HIS A 280      -0.397 191.655  25.940  1.00 60.26           H
ATOM   2578  CD2 HIS A 280       1.689 189.971  27.636  1.00 54.80           C
ATOM   2579  HD2 HIS A 280       2.560 189.395  27.913  1.00 54.80           H
ATOM   2580  CE1 HIS A 280      -0.249 190.880  27.826  1.00 60.76           C
ATOM   2581  HE1 HIS A 280      -1.178 191.181  28.288  1.00 60.76           H
ATOM   2582  NE2 HIS A 280       0.641 190.163  28.501  1.00 54.52           N
HETATM 2583  N   NME A 281       2.887 190.538  22.145  1.00 50.53           N
HETATM 2584  H   NME A 281       2.540 191.449  22.410  1.00 50.53           H
HETATM 2585  CH3 NME A 281       3.842 190.507  21.039  1.00 50.53           C
HETATM 2586 1HH3 NME A 281       3.528 191.219  20.276  1.00 50.53           H
HETATM 2587 2HH3 NME A 281       3.893 189.508  20.606  1.00 50.53           H
HETATM 2588 3HH3 NME A 281       4.824 190.790  21.419  1.00 50.53           H
HETATM 2589  CH3 ACE A 289      13.415 202.981  23.471  1.00 64.73           C
HETATM 2590 1HH3 ACE A 289      13.466 203.740  22.690  1.00 64.73           H
HETATM 2591 2HH3 ACE A 289      13.158 203.452  24.420  1.00 64.73           H
HETATM 2592 3HH3 ACE A 289      12.656 202.243  23.213  1.00 64.73           H
HETATM 2593  C   ACE A 289      14.752 202.289  23.584  1.00 64.73           C
HETATM 2594  O   ACE A 289      15.600 202.436  22.707  1.00 64.73           O
ATOM   2595  N   ALA A 290      14.952 201.574  24.686  1.00 64.73           N
ATOM   2596  H   ALA A 290      14.233 201.587  25.395  1.00 64.73           H
ATOM   2597  CA  ALA A 290      16.118 200.723  24.950  1.00 69.42           C
ATOM   2598  HA  ALA A 290      16.541 200.430  23.989  1.00 69.42           H
ATOM   2599  C   ALA A 290      15.743 199.410  25.702  1.00 75.04           C
ATOM   2600  O   ALA A 290      16.615 198.605  26.032  1.00 68.53           O
ATOM   2601  CB  ALA A 290      17.187 201.547  25.684  1.00 59.33           C
ATOM   2602 1HB  ALA A 290      17.462 202.410  25.079  1.00 59.33           H
ATOM   2603 2HB  ALA A 290      18.067 200.926  25.854  1.00 59.33           H
ATOM   2604 3HB  ALA A 290      16.790 201.885  26.641  1.00 59.33           H
ATOM   2605  N   GLY A 291      14.444 199.167  25.911  1.00 73.08           N
ATOM   2606  H   GLY A 291      13.784 199.875  25.623  1.00 73.08           H
ATOM   2607  CA  GLY A 291      13.887 198.003  26.612  1.00 68.72           C
ATOM   2608 1HA  GLY A 291      14.102 198.095  27.677  1.00 68.72           H
ATOM   2609 2HA  GLY A 291      12.805 198.009  26.480  1.00 68.72           H
ATOM   2610  C   GLY A 291      14.436 196.661  26.113  1.00 69.07           C
ATOM   2611  O   GLY A 291      14.611 196.461  24.911  1.00 71.67           O
ATOM   2612  N   THR A 292      14.749 195.758  27.043  1.00 65.84           N
ATOM   2613  H   THR A 292      14.569 196.009  28.005  1.00 65.84           H
ATOM   2614  CA  THR A 292      15.471 194.483  26.841  1.00 70.83           C
ATOM   2615  HA  THR A 292      15.557 194.036  27.832  1.00 70.83           H
ATOM   2616  C   THR A 292      16.915 194.625  26.276  1.00 68.31           C
ATOM   2617  O   THR A 292      17.734 193.761  26.570  1.00 52.21           O
ATOM   2618  CB  THR A 292      14.619 193.484  26.044  1.00  0.00           C
ATOM   2619  HB  THR A 292      14.342 193.940  25.094  1.00  0.00           H
ATOM   2620  OG1 THR A 292      13.456 193.198  26.796  1.00  0.00           O
ATOM   2621  HG1 THR A 292      12.912 193.989  26.818  1.00  0.00           H
ATOM   2622  CG2 THR A 292      15.275 192.128  25.775  1.00  0.00           C
ATOM   2623 1HG2 THR A 292      14.538 191.454  25.339  1.00  0.00           H
ATOM   2624 2HG2 THR A 292      15.645 191.707  26.710  1.00  0.00           H
ATOM   2625 3HG2 THR A 292      16.105 192.257  25.080  1.00  0.00           H
ATOM   2626  N   LEU A 293      17.292 195.706  25.579  1.00 57.99           N
ATOM   2627  H   LEU A 293      16.627 196.444  25.397  1.00 57.99           H
ATOM   2628  CA  LEU A 293      18.666 195.930  25.124  1.00 57.74           C
ATOM   2629  HA  LEU A 293      18.992 194.992  24.674  1.00 57.74           H
ATOM   2630  C   LEU A 293      19.631 196.240  26.301  1.00 52.25           C
ATOM   2631  O   LEU A 293      20.783 195.823  26.245  1.00 44.98           O
ATOM   2632  CB  LEU A 293      18.715 196.967  23.982  1.00 62.22           C
ATOM   2633 1HB  LEU A 293      17.986 196.677  23.225  1.00 62.22           H
ATOM   2634 2HB  LEU A 293      18.428 197.937  24.388  1.00 62.22           H
ATOM   2635  CG  LEU A 293      20.107 197.064  23.322  1.00 60.27           C
ATOM   2636  HG  LEU A 293      20.667 196.162  23.571  1.00 60.27           H
ATOM   2637  CD1 LEU A 293      19.999 197.147  21.803  1.00 59.91           C
ATOM   2638 1HD1 LEU A 293      20.994 197.227  21.365  1.00 59.91           H
ATOM   2639 2HD1 LEU A 293      19.413 198.027  21.539  1.00 59.91           H
ATOM   2640 3HD1 LEU A 293      19.505 196.253  21.422  1.00 59.91           H
ATOM   2641  CD2 LEU A 293      20.886 198.290  23.795  1.00 61.55           C
ATOM   2642 1HD2 LEU A 293      21.889 198.273  23.369  1.00 61.55           H
ATOM   2643 2HD2 LEU A 293      20.952 198.259  24.883  1.00 61.55           H
ATOM   2644 3HD2 LEU A 293      20.376 199.204  23.488  1.00 61.55           H
ATOM   2645  N   ASP A 294      19.143 196.815  27.409  1.00 50.12           N
ATOM   2646  H   ASP A 294      18.212 197.207  27.402  1.00 50.12           H
ATOM   2647  CA  ASP A 294      19.856 196.849  28.691  1.00 49.77           C
ATOM   2648  HA  ASP A 294      20.775 197.420  28.556  1.00 49.77           H
ATOM   2649  C   ASP A 294      20.284 195.425  29.182  1.00 43.82           C
ATOM   2650  O   ASP A 294      21.223 195.306  29.971  1.00 43.93           O
ATOM   2651  CB  ASP A 294      19.017 197.559  29.779  1.00 50.03           C
ATOM   2652 1HB  ASP A 294      18.131 196.956  29.976  1.00 50.03           H
ATOM   2653 2HB  ASP A 294      19.602 197.586  30.698  1.00 50.03           H
ATOM   2654  CG  ASP A 294      18.548 199.003  29.476  1.00 56.00           C
ATOM   2655  OD1 ASP A 294      19.388 199.872  29.152  1.00 52.74           O
ATOM   2656  OD2 ASP A 294      17.332 199.274  29.646  1.00 62.82           O
ATOM   2657  N   TYR A 295      19.653 194.355  28.672  1.00 38.61           N
ATOM   2658  H   TYR A 295      18.938 194.530  27.981  1.00 38.61           H
ATOM   2659  CA  TYR A 295      19.915 192.922  28.959  1.00 42.34           C
ATOM   2660  HA  TYR A 295      20.644 192.863  29.767  1.00 42.34           H
ATOM   2661  C   TYR A 295      20.517 192.137  27.750  1.00 44.73           C
ATOM   2662  O   TYR A 295      20.401 190.908  27.691  1.00 46.25           O
ATOM   2663  CB  TYR A 295      18.621 192.242  29.451  1.00 42.79           C
ATOM   2664 1HB  TYR A 295      17.899 192.224  28.634  1.00 42.79           H
ATOM   2665 2HB  TYR A 295      18.853 191.202  29.678  1.00 42.79           H
ATOM   2666  CG  TYR A 295      17.941 192.858  30.675  1.00 45.60           C
ATOM   2667  CD1 TYR A 295      17.045 193.935  30.536  1.00 54.05           C
ATOM   2668  HD1 TYR A 295      16.879 194.386  29.569  1.00 54.05           H
ATOM   2669  CD2 TYR A 295      18.155 192.292  31.945  1.00 45.54           C
ATOM   2670  HD2 TYR A 295      18.827 191.454  32.055  1.00 45.54           H
ATOM   2671  CE1 TYR A 295      16.355 194.431  31.657  1.00 54.36           C
ATOM   2672  HE1 TYR A 295      15.652 195.244  31.550  1.00 54.36           H
ATOM   2673  CE2 TYR A 295      17.491 192.799  33.077  1.00 45.32           C
ATOM   2674  HE2 TYR A 295      17.666 192.368  34.052  1.00 45.32           H
ATOM   2675  CZ  TYR A 295      16.578 193.862  32.930  1.00 52.49           C
ATOM   2676  OH  TYR A 295      15.904 194.330  34.015  1.00 48.18           O
ATOM   2677  HH  TYR A 295      16.218 193.963  34.845  1.00 48.18           H
ATOM   2678  N   LEU A 296      21.123 192.816  26.764  1.00 45.00           N
ATOM   2679  H   LEU A 296      21.164 193.824  26.809  1.00 45.00           H
ATOM   2680  CA  LEU A 296      21.849 192.187  25.648  1.00 39.98           C
ATOM   2681  HA  LEU A 296      21.616 191.122  25.657  1.00 39.98           H
ATOM   2682  C   LEU A 296      23.393 192.322  25.782  1.00 38.18           C
ATOM   2683  O   LEU A 296      23.863 193.317  26.334  1.00 36.27           O
ATOM   2684  CB  LEU A 296      21.362 192.760  24.295  1.00 45.73           C
ATOM   2685 1HB  LEU A 296      21.509 193.839  24.314  1.00 45.73           H
ATOM   2686 2HB  LEU A 296      21.994 192.347  23.508  1.00 45.73           H
ATOM   2687  CG  LEU A 296      19.899 192.461  23.930  1.00 50.13           C
ATOM   2688  HG  LEU A 296      19.252 192.910  24.684  1.00 50.13           H
ATOM   2689  CD1 LEU A 296      19.564 193.059  22.564  1.00 55.07           C
ATOM   2690 1HD1 LEU A 296      18.506 192.909  22.350  1.00 55.07           H
ATOM   2691 2HD1 LEU A 296      20.163 192.572  21.794  1.00 55.07           H
ATOM   2692 3HD1 LEU A 296      19.786 194.126  22.575  1.00 55.07           H
ATOM   2693  CD2 LEU A 296      19.595 190.968  23.878  1.00 49.88           C
ATOM   2694 1HD2 LEU A 296      18.601 190.803  23.463  1.00 49.88           H
ATOM   2695 2HD2 LEU A 296      19.635 190.574  24.894  1.00 49.88           H
ATOM   2696 3HD2 LEU A 296      20.336 190.459  23.261  1.00 49.88           H
ATOM   2697  N   PRO A 297      24.181 191.354  25.267  1.00 36.06           N
ATOM   2698  CA  PRO A 297      25.644 191.383  25.263  1.00 38.58           C
ATOM   2699  HA  PRO A 297      26.005 191.915  26.143  1.00 38.58           H
ATOM   2700  C   PRO A 297      26.246 192.069  24.014  1.00 37.80           C
ATOM   2701  O   PRO A 297      25.544 192.230  23.006  1.00 38.90           O
ATOM   2702  CB  PRO A 297      26.047 189.910  25.343  1.00 36.05           C
ATOM   2703 1HB  PRO A 297      27.027 189.711  24.911  1.00 36.05           H
ATOM   2704 2HB  PRO A 297      26.014 189.571  26.379  1.00 36.05           H
ATOM   2705  CG  PRO A 297      24.966 189.226  24.532  1.00 38.45           C
ATOM   2706 1HG  PRO A 297      25.219 189.265  23.472  1.00 38.45           H
ATOM   2707 2HG  PRO A 297      24.808 188.203  24.871  1.00 38.45           H
ATOM   2708  CD  PRO A 297      23.726 190.061  24.801  1.00 39.56           C
ATOM   2709 1HD  PRO A 297      23.128 190.188  23.898  1.00 39.56           H
ATOM   2710 2HD  PRO A 297      23.128 189.582  25.576  1.00 39.56           H
ATOM   2711  N   PRO A 298      27.553 192.420  24.025  1.00 36.87           N
ATOM   2712  CA  PRO A 298      28.216 193.154  22.939  1.00 40.88           C
ATOM   2713  HA  PRO A 298      27.792 194.157  22.890  1.00 40.88           H
ATOM   2714  C   PRO A 298      28.080 192.501  21.554  1.00 43.15           C
ATOM   2715  O   PRO A 298      27.646 193.140  20.599  1.00 42.22           O
ATOM   2716  CB  PRO A 298      29.689 193.260  23.357  1.00 40.43           C
ATOM   2717 1HB  PRO A 298      30.263 192.425  22.955  1.00 40.43           H
ATOM   2718 2HB  PRO A 298      30.131 194.209  23.052  1.00 40.43           H
ATOM   2719  CG  PRO A 298      29.640 193.173  24.873  1.00 37.90           C
ATOM   2720 1HG  PRO A 298      30.558 192.761  25.292  1.00 37.90           H
ATOM   2721 2HG  PRO A 298      29.422 194.153  25.297  1.00 37.90           H
ATOM   2722  CD  PRO A 298      28.481 192.227  25.118  1.00 37.99           C
ATOM   2723 1HD  PRO A 298      28.834 191.196  25.122  1.00 37.99           H
ATOM   2724 2HD  PRO A 298      27.994 192.477  26.061  1.00 37.99           H
ATOM   2725  N   GLU A 299      28.394 191.212  21.434  1.00 39.86           N
ATOM   2726  H   GLU A 299      28.723 190.714  22.249  1.00 39.86           H
ATOM   2727  CA  GLU A 299      28.396 190.473  20.168  1.00 40.03           C
ATOM   2728  HA  GLU A 299      29.025 191.027  19.471  1.00 40.03           H
ATOM   2729  C   GLU A 299      26.986 190.357  19.540  1.00 46.36           C
ATOM   2730  O   GLU A 299      26.856 190.302  18.313  1.00 40.97           O
ATOM   2731  CB  GLU A 299      29.048 189.088  20.370  1.00 36.15           C
ATOM   2732 1HB  GLU A 299      29.189 188.654  19.380  1.00 36.15           H
ATOM   2733 2HB  GLU A 299      30.041 189.210  20.803  1.00 36.15           H
ATOM   2734  CG  GLU A 299      28.277 188.058  21.235  1.00 37.99           C
ATOM   2735 1HG  GLU A 299      27.229 188.039  20.936  1.00 37.99           H
ATOM   2736 2HG  GLU A 299      28.692 187.073  21.021  1.00 37.99           H
ATOM   2737  CD  GLU A 299      28.337 188.283  22.759  1.00 40.32           C
ATOM   2738  OE1 GLU A 299      28.963 189.252  23.240  1.00 34.80           O
ATOM   2739  OE2 GLU A 299      27.764 187.466  23.509  1.00 36.96           O
ATOM   2740  N   MET A 300      25.927 190.385  20.359  1.00 41.86           N
ATOM   2741  H   MET A 300      26.079 190.530  21.347  1.00 41.86           H
ATOM   2742  CA  MET A 300      24.558 190.441  19.873  1.00 39.90           C
ATOM   2743  HA  MET A 300      24.453 189.691  19.089  1.00 39.90           H
ATOM   2744  C   MET A 300      24.238 191.820  19.277  1.00 43.65           C
ATOM   2745  O   MET A 300      23.915 191.900  18.091  1.00 47.83           O
ATOM   2746  CB  MET A 300      23.543 190.082  20.958  1.00 43.56           C
ATOM   2747 1HB  MET A 300      23.819 190.550  21.904  1.00 43.56           H
ATOM   2748 2HB  MET A 300      22.571 190.468  20.654  1.00 43.56           H
ATOM   2749  CG  MET A 300      23.446 188.568  21.155  1.00 41.39           C
ATOM   2750 1HG  MET A 300      23.348 188.092  20.179  1.00 41.39           H
ATOM   2751 2HG  MET A 300      24.373 188.211  21.604  1.00 41.39           H
ATOM   2752  SD  MET A 300      22.051 188.033  22.203  1.00 44.15           S
ATOM   2753  CE  MET A 300      20.644 188.529  21.167  1.00 40.80           C
ATOM   2754 1HE  MET A 300      19.721 188.179  21.630  1.00 40.80           H
ATOM   2755 2HE  MET A 300      20.748 188.081  20.178  1.00 40.80           H
ATOM   2756 3HE  MET A 300      20.616 189.615  21.073  1.00 40.80           H
ATOM   2757  N   ILE A 301      24.365 192.895  20.060  1.00 42.72           N
ATOM   2758  H   ILE A 301      24.699 192.797  21.009  1.00 42.72           H
ATOM   2759  CA  ILE A 301      23.991 194.243  19.629  1.00 48.85           C
ATOM   2760  HA  ILE A 301      22.965 194.181  19.267  1.00 48.85           H
ATOM   2761  C   ILE A 301      24.874 194.734  18.452  1.00 50.42           C
ATOM   2762  O   ILE A 301      24.364 195.402  17.554  1.00 43.17           O
ATOM   2763  CB  ILE A 301      23.967 195.239  20.825  1.00 45.25           C
ATOM   2764  HB  ILE A 301      23.553 196.179  20.460  1.00 45.25           H
ATOM   2765  CG1 ILE A 301      25.370 195.542  21.392  1.00 45.36           C
ATOM   2766 1HG1 ILE A 301      25.837 194.598  21.674  1.00 45.36           H
ATOM   2767 2HG1 ILE A 301      25.962 196.015  20.608  1.00 45.36           H
ATOM   2768  CG2 ILE A 301      23.004 194.724  21.909  1.00 52.44           C
ATOM   2769 1HG2 ILE A 301      22.802 195.522  22.622  1.00 52.44           H
ATOM   2770 2HG2 ILE A 301      23.459 193.879  22.427  1.00 52.44           H
ATOM   2771 3HG2 ILE A 301      22.071 194.406  21.444  1.00 52.44           H
ATOM   2772  CD1 ILE A 301      25.382 196.466  22.610  1.00 46.70           C
ATOM   2773 1HD1 ILE A 301      26.412 196.737  22.843  1.00 46.70           H
ATOM   2774 2HD1 ILE A 301      24.937 195.959  23.466  1.00 46.70           H
ATOM   2775 3HD1 ILE A 301      24.811 197.366  22.383  1.00 46.70           H
ATOM   2776  N   GLU A 302      26.135 194.303  18.383  1.00 45.71           N
ATOM   2777  H   GLU A 302      26.508 193.798  19.174  1.00 45.71           H
ATOM   2778  CA  GLU A 302      27.075 194.544  17.272  1.00 49.89           C
ATOM   2779  HA  GLU A 302      26.912 195.558  16.907  1.00 49.89           H
ATOM   2780  C   GLU A 302      26.866 193.587  16.056  1.00 48.22           C
ATOM   2781  O   GLU A 302      27.673 193.576  15.126  1.00 55.40           O
ATOM   2782  CB  GLU A 302      28.519 194.487  17.808  1.00 41.28           C
ATOM   2783 1HB  GLU A 302      28.689 193.510  18.259  1.00 41.28           H
ATOM   2784 2HB  GLU A 302      29.224 194.621  16.988  1.00 41.28           H
ATOM   2785  CG  GLU A 302      28.796 195.569  18.871  1.00 47.48           C
ATOM   2786 1HG  GLU A 302      28.806 196.539  18.372  1.00 47.48           H
ATOM   2787 2HG  GLU A 302      27.995 195.591  19.610  1.00 47.48           H
ATOM   2788  CD  GLU A 302      30.134 195.398  19.616  1.00 59.95           C
ATOM   2789  OE1 GLU A 302      30.842 194.379  19.434  1.00 60.36           O
ATOM   2790  OE2 GLU A 302      30.539 196.348  20.327  1.00 57.89           O
ATOM   2791  N   GLY A 303      25.790 192.789  16.039  1.00 50.04           N
ATOM   2792  H   GLY A 303      25.177 192.798  16.842  1.00 50.04           H
ATOM   2793  CA  GLY A 303      25.328 192.010  14.879  1.00 46.37           C
ATOM   2794 1HA  GLY A 303      24.315 191.660  15.079  1.00 46.37           H
ATOM   2795 2HA  GLY A 303      25.288 192.669  14.012  1.00 46.37           H
ATOM   2796  C   GLY A 303      26.186 190.780  14.499  1.00 50.51           C
ATOM   2797  O   GLY A 303      26.009 190.219  13.413  1.00 53.91           O
ATOM   2798  N   ARG A 304      27.114 190.370  15.367  1.00 47.61           N
ATOM   2799  H   ARG A 304      27.134 190.819  16.272  1.00 47.61           H
ATOM   2800  CA  ARG A 304      28.094 189.288  15.163  1.00 45.48           C
ATOM   2801  HA  ARG A 304      28.466 189.338  14.139  1.00 45.48           H
ATOM   2802  C   ARG A 304      27.473 187.894  15.381  1.00 48.08           C
ATOM   2803  O   ARG A 304      26.345 187.775  15.865  1.00 44.56           O
ATOM   2804  CB  ARG A 304      29.282 189.494  16.125  1.00 49.18           C
ATOM   2805 1HB  ARG A 304      29.001 189.137  17.116  1.00 49.18           H
ATOM   2806 2HB  ARG A 304      30.124 188.894  15.777  1.00 49.18           H
ATOM   2807  CG  ARG A 304      29.753 190.959  16.255  1.00 54.01           C
ATOM   2808 1HG  ARG A 304      29.963 191.363  15.264  1.00 54.01           H
ATOM   2809 2HG  ARG A 304      28.968 191.553  16.722  1.00 54.01           H
ATOM   2810  CD  ARG A 304      31.022 191.047  17.110  1.00 60.27           C
ATOM   2811 1HD  ARG A 304      30.863 190.499  18.039  1.00 60.27           H
ATOM   2812 2HD  ARG A 304      31.855 190.578  16.586  1.00 60.27           H
ATOM   2813  NE  ARG A 304      31.384 192.437  17.433  1.00 67.93           N
ATOM   2814  HE  ARG A 304      30.846 192.848  18.182  1.00 67.93           H
ATOM   2815  CZ  ARG A 304      32.513 193.044  17.020  1.00 72.92           C
ATOM   2816  NH1 ARG A 304      33.226 192.657  16.005  1.00 76.55           N
ATOM   2817 1HH1 ARG A 304      32.815 192.042  15.318  1.00 76.55           H
ATOM   2818 2HH1 ARG A 304      34.057 193.185  15.779  1.00 76.55           H
ATOM   2819  NH2 ARG A 304      32.935 194.078  17.673  1.00 69.18           N
ATOM   2820 1HH2 ARG A 304      32.392 194.366  18.474  1.00 69.18           H
ATOM   2821 2HH2 ARG A 304      33.898 194.370  17.584  1.00 69.18           H
ATOM   2822  N   MET A 305      28.229 186.837  15.083  1.00 42.62           N
ATOM   2823  H   MET A 305      29.136 186.994  14.665  1.00 42.62           H
ATOM   2824  CA  MET A 305      27.971 185.485  15.594  1.00 48.92           C
ATOM   2825  HA  MET A 305      26.993 185.155  15.244  1.00 48.92           H
ATOM   2826  C   MET A 305      27.949 185.480  17.139  1.00 42.79           C
ATOM   2827  O   MET A 305      28.676 186.242  17.777  1.00 41.93           O
ATOM   2828  CB  MET A 305      29.035 184.516  15.036  1.00 43.48           C
ATOM   2829 1HB  MET A 305      28.892 184.409  13.961  1.00 43.48           H
ATOM   2830 2HB  MET A 305      30.021 184.952  15.197  1.00 43.48           H
ATOM   2831  CG  MET A 305      29.022 183.106  15.667  1.00 47.84           C
ATOM   2832 1HG  MET A 305      29.853 182.538  15.249  1.00 47.84           H
ATOM   2833 2HG  MET A 305      29.207 183.187  16.738  1.00 47.84           H
ATOM   2834  SD  MET A 305      27.483 182.164  15.410  1.00 61.06           S
ATOM   2835  CE  MET A 305      27.843 181.461  13.779  1.00 45.53           C
ATOM   2836 1HE  MET A 305      26.997 180.857  13.454  1.00 45.53           H
ATOM   2837 2HE  MET A 305      28.734 180.836  13.844  1.00 45.53           H
ATOM   2838 3HE  MET A 305      28.014 182.264  13.062  1.00 45.53           H
ATOM   2839  N   HIS A 306      27.159 184.589  17.741  1.00 38.53           N
ATOM   2840  H   HIS A 306      26.628 183.946  17.172  1.00 38.53           H
ATOM   2841  CA  HIS A 306      27.170 184.327  19.186  1.00 38.16           C
ATOM   2842  HA  HIS A 306      28.173 184.527  19.565  1.00 38.16           H
ATOM   2843  C   HIS A 306      26.831 182.852  19.502  1.00 37.26           C
ATOM   2844  O   HIS A 306      26.315 182.118  18.652  1.00 37.66           O
ATOM   2845  CB  HIS A 306      26.213 185.290  19.908  1.00 33.69           C
ATOM   2846 1HB  HIS A 306      26.431 185.254  20.976  1.00 33.69           H
ATOM   2847 2HB  HIS A 306      26.419 186.307  19.575  1.00 33.69           H
ATOM   2848  CG  HIS A 306      24.739 185.002  19.705  1.00 38.69           C
ATOM   2849  ND1 HIS A 306      23.926 185.481  18.708  1.00 41.20           N
ATOM   2850  HD1 HIS A 306      24.163 186.043  17.902  1.00 41.20           H
ATOM   2851  CD2 HIS A 306      23.947 184.174  20.456  1.00 38.85           C
ATOM   2852  HD2 HIS A 306      24.210 183.587  21.323  1.00 38.85           H
ATOM   2853  CE1 HIS A 306      22.719 184.986  18.891  1.00 41.20           C
ATOM   2854  HE1 HIS A 306      21.843 185.148  18.281  1.00 41.20           H
ATOM   2855  NE2 HIS A 306      22.677 184.176  19.939  1.00 43.56           N
ATOM   2856  N   ASP A 307      27.100 182.445  20.740  1.00 37.25           N
ATOM   2857  H   ASP A 307      27.538 183.104  21.369  1.00 37.25           H
ATOM   2858  CA  ASP A 307      26.847 181.100  21.300  1.00 35.82           C
ATOM   2859  HA  ASP A 307      26.178 180.551  20.638  1.00 35.82           H
ATOM   2860  C   ASP A 307      26.151 181.211  22.681  1.00 34.22           C
ATOM   2861  O   ASP A 307      25.687 182.281  23.073  1.00 34.06           O
ATOM   2862  CB  ASP A 307      28.179 180.330  21.370  1.00 34.34           C
ATOM   2863 1HB  ASP A 307      27.985 179.302  21.678  1.00 34.34           H
ATOM   2864 2HB  ASP A 307      28.592 180.285  20.362  1.00 34.34           H
ATOM   2865  CG  ASP A 307      29.252 180.919  22.305  1.00 38.57           C
ATOM   2866  OD1 ASP A 307      29.153 182.102  22.700  1.00 37.66           O
ATOM   2867  OD2 ASP A 307      30.203 180.163  22.610  1.00 42.45           O
ATOM   2868  N   GLU A 308      26.041 180.117  23.438  1.00 37.16           N
ATOM   2869  H   GLU A 308      26.480 179.255  23.147  1.00 37.16           H
ATOM   2870  CA  GLU A 308      25.282 180.071  24.695  1.00 33.01           C
ATOM   2871  HA  GLU A 308      24.292 180.474  24.477  1.00 33.01           H
ATOM   2872  C   GLU A 308      25.891 180.939  25.834  1.00 34.17           C
ATOM   2873  O   GLU A 308      25.280 181.121  26.887  1.00 34.25           O
ATOM   2874  CB  GLU A 308      25.065 178.610  25.117  1.00 31.42           C
ATOM   2875 1HB  GLU A 308      24.169 178.586  25.737  1.00 31.42           H
ATOM   2876 2HB  GLU A 308      24.851 178.011  24.232  1.00 31.42           H
ATOM   2877  CG  GLU A 308      26.209 177.921  25.897  1.00 34.34           C
ATOM   2878 1HG  GLU A 308      26.381 178.470  26.823  1.00 34.34           H
ATOM   2879 2HG  GLU A 308      25.855 176.925  26.164  1.00 34.34           H
ATOM   2880  CD  GLU A 308      27.554 177.777  25.163  1.00 39.67           C
ATOM   2881  OE1 GLU A 308      27.571 177.656  23.917  1.00 32.66           O
ATOM   2882  OE2 GLU A 308      28.591 177.677  25.863  1.00 36.81           O
ATOM   2883  N   LYS A 309      27.070 181.530  25.613  1.00 29.49           N
ATOM   2884  H   LYS A 309      27.506 181.398  24.712  1.00 29.49           H
ATOM   2885  CA  LYS A 309      27.694 182.511  26.507  1.00 33.59           C
ATOM   2886  HA  LYS A 309      27.671 182.097  27.515  1.00 33.59           H
ATOM   2887  C   LYS A 309      26.927 183.862  26.544  1.00 32.45           C
ATOM   2888  O   LYS A 309      27.251 184.705  27.385  1.00 30.21           O
ATOM   2889  CB  LYS A 309      29.168 182.686  26.094  1.00 35.56           C
ATOM   2890 1HB  LYS A 309      29.198 183.086  25.080  1.00 35.56           H
ATOM   2891 2HB  LYS A 309      29.628 183.419  26.758  1.00 35.56           H
ATOM   2892  CG  LYS A 309      30.002 181.388  26.145  1.00 34.86           C
ATOM   2893 1HG  LYS A 309      29.573 180.677  25.439  1.00 34.86           H
ATOM   2894 2HG  LYS A 309      31.014 181.618  25.812  1.00 34.86           H
ATOM   2895  CD  LYS A 309      30.043 180.753  27.546  1.00 40.73           C
ATOM   2896 1HD  LYS A 309      30.327 181.519  28.268  1.00 40.73           H
ATOM   2897 2HD  LYS A 309      29.045 180.390  27.793  1.00 40.73           H
ATOM   2898  CE  LYS A 309      31.010 179.564  27.655  1.00 53.45           C
ATOM   2899 1HE  LYS A 309      30.855 179.074  28.616  1.00 53.45           H
ATOM   2900 2HE  LYS A 309      30.771 178.845  26.872  1.00 53.45           H
ATOM   2901  NZ  LYS A 309      32.425 179.981  27.558  1.00 50.59           N
ATOM   2902 1HZ  LYS A 309      33.005 179.190  27.799  1.00 50.59           H
ATOM   2903 2HZ  LYS A 309      32.609 180.742  28.197  1.00 50.59           H
ATOM   2904 3HZ  LYS A 309      32.633 180.277  26.614  1.00 50.59           H
ATOM   2905  N   VAL A 310      25.891 184.059  25.721  1.00 30.26           N
ATOM   2906  H   VAL A 310      25.702 183.392  24.986  1.00 30.26           H
ATOM   2907  CA  VAL A 310      24.901 185.128  25.903  1.00 33.65           C
ATOM   2908  HA  VAL A 310      25.449 186.061  26.029  1.00 33.65           H
ATOM   2909  C   VAL A 310      24.045 184.909  27.175  1.00 33.88           C
ATOM   2910  O   VAL A 310      23.781 185.873  27.890  1.00 31.11           O
ATOM   2911  CB  VAL A 310      23.997 185.328  24.657  1.00 32.14           C
ATOM   2912  HB  VAL A 310      23.364 186.196  24.842  1.00 32.14           H
ATOM   2913  CG1 VAL A 310      24.831 185.642  23.413  1.00 36.51           C
ATOM   2914 1HG1 VAL A 310      24.163 185.911  22.595  1.00 36.51           H
ATOM   2915 2HG1 VAL A 310      25.421 184.771  23.130  1.00 36.51           H
ATOM   2916 3HG1 VAL A 310      25.497 186.478  23.629  1.00 36.51           H
ATOM   2917  CG2 VAL A 310      23.066 184.153  24.340  1.00 31.18           C
ATOM   2918 1HG2 VAL A 310      22.558 184.339  23.393  1.00 31.18           H
ATOM   2919 2HG2 VAL A 310      22.328 184.067  25.137  1.00 31.18           H
ATOM   2920 3HG2 VAL A 310      23.637 183.228  24.271  1.00 31.18           H
ATOM   2921  N   ASP A 311      23.687 183.671  27.530  1.00 30.83           N
ATOM   2922  H   ASP A 311      23.880 182.888  26.921  1.00 30.83           H
ATOM   2923  CA  ASP A 311      22.884 183.373  28.729  1.00 32.03           C
ATOM   2924  HA  ASP A 311      22.028 184.047  28.739  1.00 32.03           H
ATOM   2925  C   ASP A 311      23.689 183.610  30.028  1.00 31.09           C
ATOM   2926  O   ASP A 311      23.136 184.005  31.053  1.00 31.46           O
ATOM   2927  CB  ASP A 311      22.327 181.933  28.696  1.00 33.60           C
ATOM   2928 1HB  ASP A 311      23.156 181.228  28.624  1.00 33.60           H
ATOM   2929 2HB  ASP A 311      21.812 181.748  29.638  1.00 33.60           H
ATOM   2930  CG  ASP A 311      21.343 181.634  27.546  1.00 33.03           C
ATOM   2931  OD1 ASP A 311      21.190 182.476  26.639  1.00 39.24           O
ATOM   2932  OD2 ASP A 311      20.693 180.564  27.578  1.00 38.52           O
ATOM   2933  N   LEU A 312      25.013 183.443  29.971  1.00 28.52           N
ATOM   2934  H   LEU A 312      25.411 183.108  29.105  1.00 28.52           H
ATOM   2935  CA  LEU A 312      25.940 183.730  31.062  1.00 30.32           C
ATOM   2936  HA  LEU A 312      25.572 183.250  31.969  1.00 30.32           H
ATOM   2937  C   LEU A 312      26.022 185.251  31.332  1.00 29.99           C
ATOM   2938  O   LEU A 312      26.007 185.669  32.488  1.00 26.81           O
ATOM   2939  CB  LEU A 312      27.329 183.148  30.716  1.00 31.82           C
ATOM   2940 1HB  LEU A 312      27.541 183.373  29.671  1.00 31.82           H
ATOM   2941 2HB  LEU A 312      28.075 183.674  31.311  1.00 31.82           H
ATOM   2942  CG  LEU A 312      27.522 181.626  30.951  1.00 33.41           C
ATOM   2943  HG  LEU A 312      28.450 181.329  30.462  1.00 33.41           H
ATOM   2944  CD1 LEU A 312      27.674 181.309  32.438  1.00 29.21           C
ATOM   2945 1HD1 LEU A 312      27.881 180.246  32.563  1.00 29.21           H
ATOM   2946 2HD1 LEU A 312      26.759 181.567  32.971  1.00 29.21           H
ATOM   2947 3HD1 LEU A 312      28.504 181.891  32.838  1.00 29.21           H
ATOM   2948  CD2 LEU A 312      26.400 180.748  30.379  1.00 29.62           C
ATOM   2949 1HD2 LEU A 312      26.626 179.694  30.540  1.00 29.62           H
ATOM   2950 2HD2 LEU A 312      26.313 180.943  29.310  1.00 29.62           H
ATOM   2951 3HD2 LEU A 312      25.461 180.998  30.872  1.00 29.62           H
ATOM   2952  N   TRP A 313      26.031 186.074  30.279  1.00 29.16           N
ATOM   2953  H   TRP A 313      26.014 185.688  29.346  1.00 29.16           H
ATOM   2954  CA  TRP A 313      25.929 187.525  30.401  1.00 31.80           C
ATOM   2955  HA  TRP A 313      26.727 187.877  31.055  1.00 31.80           H
ATOM   2956  C   TRP A 313      24.580 187.934  31.037  1.00 32.38           C
ATOM   2957  O   TRP A 313      24.557 188.702  31.999  1.00 30.03           O
ATOM   2958  CB  TRP A 313      26.132 188.161  29.021  1.00 30.25           C
ATOM   2959 1HB  TRP A 313      27.089 187.817  28.628  1.00 30.25           H
ATOM   2960 2HB  TRP A 313      25.362 187.794  28.342  1.00 30.25           H
ATOM   2961  CG  TRP A 313      26.116 189.669  28.995  1.00 32.63           C
ATOM   2962  CD1 TRP A 313      25.008 190.443  28.956  1.00 34.04           C
ATOM   2963  HD1 TRP A 313      23.979 190.115  28.945  1.00 34.04           H
ATOM   2964  CD2 TRP A 313      27.239 190.605  28.959  1.00 31.42           C
ATOM   2965  NE1 TRP A 313      25.350 191.754  28.917  1.00 30.78           N
ATOM   2966  HE1 TRP A 313      24.680 192.509  28.905  1.00 30.78           H
ATOM   2967  CE2 TRP A 313      26.706 191.927  28.877  1.00 36.43           C
ATOM   2968  CE3 TRP A 313      28.648 190.479  28.952  1.00 34.55           C
ATOM   2969  HE3 TRP A 313      29.088 189.495  29.021  1.00 34.55           H
ATOM   2970  CZ2 TRP A 313      27.523 193.059  28.770  1.00 37.86           C
ATOM   2971  HZ2 TRP A 313      27.077 194.041  28.699  1.00 37.86           H
ATOM   2972  CZ3 TRP A 313      29.475 191.615  28.850  1.00 38.05           C
ATOM   2973  HZ3 TRP A 313      30.548 191.489  28.852  1.00 38.05           H
ATOM   2974  CH2 TRP A 313      28.917 192.902  28.751  1.00 36.84           C
ATOM   2975  HH2 TRP A 313      29.553 193.770  28.658  1.00 36.84           H
ATOM   2976  N   SER A 314      23.466 187.336  30.592  1.00 28.99           N
ATOM   2977  H   SER A 314      23.515 186.719  29.793  1.00 28.99           H
ATOM   2978  CA  SER A 314      22.142 187.529  31.191  1.00 32.46           C
ATOM   2979  HA  SER A 314      21.854 188.574  31.073  1.00 32.46           H
ATOM   2980  C   SER A 314      22.101 187.171  32.680  1.00 33.47           C
ATOM   2981  O   SER A 314      21.483 187.896  33.461  1.00 28.92           O
ATOM   2982  CB  SER A 314      21.089 186.664  30.510  1.00 32.29           C
ATOM   2983 1HB  SER A 314      21.452 185.639  30.430  1.00 32.29           H
ATOM   2984 2HB  SER A 314      20.176 186.660  31.105  1.00 32.29           H
ATOM   2985  OG  SER A 314      20.779 187.165  29.226  1.00 37.77           O
ATOM   2986  HG  SER A 314      19.918 186.826  28.970  1.00 37.77           H
ATOM   2987  N   LEU A 315      22.757 186.077  33.077  1.00 28.74           N
ATOM   2988  H   LEU A 315      23.182 185.488  32.375  1.00 28.74           H
ATOM   2989  CA  LEU A 315      22.848 185.628  34.464  1.00 28.83           C
ATOM   2990  HA  LEU A 315      21.837 185.597  34.869  1.00 28.83           H
ATOM   2991  C   LEU A 315      23.672 186.614  35.325  1.00 30.97           C
ATOM   2992  O   LEU A 315      23.314 186.867  36.474  1.00 30.96           O
ATOM   2993  CB  LEU A 315      23.434 184.198  34.459  1.00 30.68           C
ATOM   2994 1HB  LEU A 315      22.921 183.623  33.688  1.00 30.68           H
ATOM   2995 2HB  LEU A 315      24.487 184.263  34.184  1.00 30.68           H
ATOM   2996  CG  LEU A 315      23.310 183.431  35.784  1.00 34.96           C
ATOM   2997  HG  LEU A 315      23.727 184.042  36.584  1.00 34.96           H
ATOM   2998  CD1 LEU A 315      21.855 183.072  36.109  1.00 32.59           C
ATOM   2999 1HD1 LEU A 315      21.827 182.461  37.011  1.00 32.59           H
ATOM   3000 2HD1 LEU A 315      21.424 182.514  35.277  1.00 32.59           H
ATOM   3001 3HD1 LEU A 315      21.283 183.985  36.269  1.00 32.59           H
ATOM   3002  CD2 LEU A 315      24.111 182.130  35.695  1.00 35.59           C
ATOM   3003 1HD2 LEU A 315      24.040 181.597  36.643  1.00 35.59           H
ATOM   3004 2HD2 LEU A 315      25.155 182.365  35.487  1.00 35.59           H
ATOM   3005 3HD2 LEU A 315      23.712 181.506  34.895  1.00 35.59           H
ATOM   3006  N   GLY A 316      24.714 187.229  34.752  1.00 30.10           N
ATOM   3007  H   GLY A 316      24.973 186.963  33.812  1.00 30.10           H
ATOM   3008  CA  GLY A 316      25.481 188.316  35.364  1.00 32.68           C
ATOM   3009 1HA  GLY A 316      25.874 187.993  36.327  1.00 32.68           H
ATOM   3010 2HA  GLY A 316      26.317 188.566  34.710  1.00 32.68           H
ATOM   3011  C   GLY A 316      24.643 189.588  35.585  1.00 32.22           C
ATOM   3012  O   GLY A 316      24.618 190.119  36.696  1.00 32.11           O
ATOM   3013  N   VAL A 317      23.901 190.033  34.564  1.00 32.49           N
ATOM   3014  H   VAL A 317      23.973 189.576  33.666  1.00 32.49           H
ATOM   3015  CA  VAL A 317      22.976 191.172  34.643  1.00 34.47           C
ATOM   3016  HA  VAL A 317      23.542 192.048  34.958  1.00 34.47           H
ATOM   3017  C   VAL A 317      21.871 190.918  35.693  1.00 33.98           C
ATOM   3018  O   VAL A 317      21.569 191.803  36.492  1.00 31.97           O
ATOM   3019  CB  VAL A 317      22.359 191.487  33.261  1.00 33.46           C
ATOM   3020  HB  VAL A 317      21.959 190.560  32.849  1.00 33.46           H
ATOM   3021  CG1 VAL A 317      21.215 192.505  33.351  1.00 31.36           C
ATOM   3022 1HG1 VAL A 317      20.931 192.824  32.348  1.00 31.36           H
ATOM   3023 2HG1 VAL A 317      21.544 193.369  33.928  1.00 31.36           H
ATOM   3024 3HG1 VAL A 317      20.359 192.043  33.842  1.00 31.36           H
ATOM   3025  CG2 VAL A 317      23.409 192.045  32.292  1.00 32.99           C
ATOM   3026 1HG2 VAL A 317      22.929 192.284  31.343  1.00 32.99           H
ATOM   3027 2HG2 VAL A 317      24.185 191.297  32.128  1.00 32.99           H
ATOM   3028 3HG2 VAL A 317      23.855 192.946  32.712  1.00 32.99           H
ATOM   3029  N   LEU A 318      21.308 189.707  35.734  1.00 29.65           N
ATOM   3030  H   LEU A 318      21.567 189.025  35.035  1.00 29.65           H
ATOM   3031  CA  LEU A 318      20.283 189.312  36.698  1.00 31.07           C
ATOM   3032  HA  LEU A 318      19.488 190.057  36.667  1.00 31.07           H
ATOM   3033  C   LEU A 318      20.830 189.262  38.143  1.00 32.19           C
ATOM   3034  O   LEU A 318      20.184 189.765  39.059  1.00 33.87           O
ATOM   3035  CB  LEU A 318      19.708 187.952  36.255  1.00 30.10           C
ATOM   3036 1HB  LEU A 318      19.350 188.046  35.230  1.00 30.10           H
ATOM   3037 2HB  LEU A 318      20.515 187.219  36.261  1.00 30.10           H
ATOM   3038  CG  LEU A 318      18.566 187.426  37.138  1.00 40.40           C
ATOM   3039  HG  LEU A 318      18.912 187.380  38.170  1.00 40.40           H
ATOM   3040  CD1 LEU A 318      17.294 188.274  37.057  1.00 34.01           C
ATOM   3041 1HD1 LEU A 318      16.523 187.819  37.679  1.00 34.01           H
ATOM   3042 2HD1 LEU A 318      16.949 188.317  36.024  1.00 34.01           H
ATOM   3043 3HD1 LEU A 318      17.501 189.282  37.414  1.00 34.01           H
ATOM   3044  CD2 LEU A 318      18.205 186.016  36.688  1.00 39.42           C
ATOM   3045 1HD2 LEU A 318      17.424 185.625  37.340  1.00 39.42           H
ATOM   3046 2HD2 LEU A 318      19.088 185.380  36.755  1.00 39.42           H
ATOM   3047 3HD2 LEU A 318      17.847 186.034  35.659  1.00 39.42           H
ATOM   3048  N   CYS A 319      22.029 188.705  38.347  1.00 30.71           N
ATOM   3049  H   CYS A 319      22.514 188.276  37.572  1.00 30.71           H
ATOM   3050  CA  CYS A 319      22.696 188.673  39.647  1.00 28.83           C
ATOM   3051  HA  CYS A 319      22.033 188.195  40.368  1.00 28.83           H
ATOM   3052  C   CYS A 319      23.010 190.097  40.166  1.00 31.14           C
ATOM   3053  O   CYS A 319      22.901 190.356  41.364  1.00 33.09           O
ATOM   3054  CB  CYS A 319      23.969 187.830  39.516  1.00 36.33           C
ATOM   3055 1HB  CYS A 319      23.716 186.873  39.058  1.00 36.33           H
ATOM   3056 2HB  CYS A 319      24.676 188.350  38.870  1.00 36.33           H
ATOM   3057  SG  CYS A 319      24.705 187.530  41.146  1.00 36.03           S
ATOM   3058  HG  CYS A 319      24.791 188.817  41.495  1.00 36.03           H
ATOM   3059  N   TYR A 320      23.356 191.026  39.267  1.00 33.62           N
ATOM   3060  H   TYR A 320      23.482 190.756  38.302  1.00 33.62           H
ATOM   3061  CA  TYR A 320      23.491 192.444  39.585  1.00 34.18           C
ATOM   3062  HA  TYR A 320      24.143 192.538  40.454  1.00 34.18           H
ATOM   3063  C   TYR A 320      22.122 193.067  39.958  1.00 32.04           C
ATOM   3064  O   TYR A 320      22.008 193.671  41.022  1.00 36.16           O
ATOM   3065  CB  TYR A 320      24.179 193.164  38.413  1.00 34.30           C
ATOM   3066 1HB  TYR A 320      25.141 192.687  38.222  1.00 34.30           H
ATOM   3067 2HB  TYR A 320      23.580 193.034  37.512  1.00 34.30           H
ATOM   3068  CG  TYR A 320      24.413 194.654  38.630  1.00 36.10           C
ATOM   3069  CD1 TYR A 320      23.344 195.545  38.439  1.00 39.57           C
ATOM   3070  HD1 TYR A 320      22.374 195.167  38.153  1.00 39.57           H
ATOM   3071  CD2 TYR A 320      25.680 195.155  38.992  1.00 41.14           C
ATOM   3072  HD2 TYR A 320      26.516 194.486  39.131  1.00 41.14           H
ATOM   3073  CE1 TYR A 320      23.526 196.926  38.619  1.00 36.34           C
ATOM   3074  HE1 TYR A 320      22.692 197.599  38.485  1.00 36.34           H
ATOM   3075  CE2 TYR A 320      25.877 196.543  39.149  1.00 40.23           C
ATOM   3076  HE2 TYR A 320      26.851 196.935  39.403  1.00 40.23           H
ATOM   3077  CZ  TYR A 320      24.797 197.434  38.951  1.00 41.92           C
ATOM   3078  OH  TYR A 320      24.977 198.782  39.043  1.00 42.51           O
ATOM   3079  HH  TYR A 320      24.235 199.284  38.697  1.00 42.51           H
ATOM   3080  N   GLU A 321      21.068 192.886  39.150  1.00 31.31           N
ATOM   3081  H   GLU A 321      21.174 192.386  38.279  1.00 31.31           H
ATOM   3082  CA  GLU A 321      19.745 193.454  39.424  1.00 34.91           C
ATOM   3083  HA  GLU A 321      19.876 194.530  39.532  1.00 34.91           H
ATOM   3084  C   GLU A 321      19.131 192.924  40.747  1.00 38.26           C
ATOM   3085  O   GLU A 321      18.512 193.699  41.472  1.00 33.63           O
ATOM   3086  CB  GLU A 321      18.786 193.242  38.234  1.00 37.54           C
ATOM   3087 1HB  GLU A 321      19.174 193.787  37.374  1.00 37.54           H
ATOM   3088 2HB  GLU A 321      18.714 192.183  37.988  1.00 37.54           H
ATOM   3089  CG  GLU A 321      17.370 193.767  38.546  1.00 39.30           C
ATOM   3090 1HG  GLU A 321      16.844 193.028  39.149  1.00 39.30           H
ATOM   3091 2HG  GLU A 321      17.460 194.679  39.136  1.00 39.30           H
ATOM   3092  CD  GLU A 321      16.512 194.078  37.305  1.00 44.12           C
ATOM   3093  OE1 GLU A 321      16.640 193.377  36.279  1.00 42.40           O
ATOM   3094  OE2 GLU A 321      15.688 195.027  37.370  1.00 44.22           O
ATOM   3095  N   PHE A 322      19.359 191.660  41.114  1.00 32.29           N
ATOM   3096  H   PHE A 322      19.832 191.033  40.479  1.00 32.29           H
ATOM   3097  CA  PHE A 322      18.963 191.120  42.411  1.00 32.51           C
ATOM   3098  HA  PHE A 322      17.884 191.224  42.517  1.00 32.51           H
ATOM   3099  C   PHE A 322      19.620 191.896  43.588  1.00 36.67           C
ATOM   3100  O   PHE A 322      18.915 192.290  44.515  1.00 34.41           O
ATOM   3101  CB  PHE A 322      19.316 189.621  42.472  1.00 32.60           C
ATOM   3102 1HB  PHE A 322      20.359 189.498  42.180  1.00 32.60           H
ATOM   3103 2HB  PHE A 322      19.240 189.305  43.513  1.00 32.60           H
ATOM   3104  CG  PHE A 322      18.480 188.642  41.628  1.00 33.81           C
ATOM   3105  CD1 PHE A 322      17.263 189.020  41.020  1.00 35.04           C
ATOM   3106  HD1 PHE A 322      16.910 190.039  41.078  1.00 35.04           H
ATOM   3107  CD2 PHE A 322      18.911 187.307  41.508  1.00 35.99           C
ATOM   3108  HD2 PHE A 322      19.845 187.010  41.961  1.00 35.99           H
ATOM   3109  CE1 PHE A 322      16.488 188.063  40.333  1.00 35.25           C
ATOM   3110  HE1 PHE A 322      15.562 188.360  39.863  1.00 35.25           H
ATOM   3111  CE2 PHE A 322      18.146 186.358  40.808  1.00 30.64           C
ATOM   3112  HE2 PHE A 322      18.510 185.345  40.713  1.00 30.64           H
ATOM   3113  CZ  PHE A 322      16.924 186.733  40.231  1.00 34.68           C
ATOM   3114  HZ  PHE A 322      16.339 186.002  39.693  1.00 34.68           H
ATOM   3115  N   LEU A 323      20.931 192.155  43.548  1.00 34.49           N
ATOM   3116  H   LEU A 323      21.476 191.838  42.760  1.00 34.49           H
ATOM   3117  CA  LEU A 323      21.663 192.822  44.629  1.00 39.35           C
ATOM   3118  HA  LEU A 323      21.270 192.464  45.580  1.00 39.35           H
ATOM   3119  C   LEU A 323      21.531 194.368  44.623  1.00 38.30           C
ATOM   3120  O   LEU A 323      21.696 194.992  45.674  1.00 39.42           O
ATOM   3121  CB  LEU A 323      23.153 192.427  44.536  1.00 28.46           C
ATOM   3122 1HB  LEU A 323      23.517 192.697  43.544  1.00 28.46           H
ATOM   3123 2HB  LEU A 323      23.708 193.012  45.270  1.00 28.46           H
ATOM   3124  CG  LEU A 323      23.436 190.935  44.784  1.00 35.55           C
ATOM   3125  HG  LEU A 323      22.807 190.346  44.117  1.00 35.55           H
ATOM   3126  CD1 LEU A 323      24.900 190.637  44.462  1.00 31.88           C
ATOM   3127 1HD1 LEU A 323      25.104 189.579  44.624  1.00 31.88           H
ATOM   3128 2HD1 LEU A 323      25.543 191.234  45.109  1.00 31.88           H
ATOM   3129 3HD1 LEU A 323      25.096 190.891  43.420  1.00 31.88           H
ATOM   3130  CD2 LEU A 323      23.169 190.514  46.231  1.00 36.46           C
ATOM   3131 1HD2 LEU A 323      23.456 189.470  46.356  1.00 36.46           H
ATOM   3132 2HD2 LEU A 323      22.109 190.630  46.455  1.00 36.46           H
ATOM   3133 3HD2 LEU A 323      23.754 191.136  46.910  1.00 36.46           H
ATOM   3134  N   VAL A 324      21.271 194.978  43.459  1.00 36.73           N
ATOM   3135  H   VAL A 324      21.236 194.396  42.634  1.00 36.73           H
ATOM   3136  CA  VAL A 324      21.368 196.432  43.209  1.00 39.39           C
ATOM   3137  HA  VAL A 324      21.698 196.908  44.133  1.00 39.39           H
ATOM   3138  C   VAL A 324      20.013 197.077  42.812  1.00 42.49           C
ATOM   3139  O   VAL A 324      19.854 198.289  42.953  1.00 45.13           O
ATOM   3140  CB  VAL A 324      22.477 196.718  42.163  1.00 39.47           C
ATOM   3141  HB  VAL A 324      22.196 196.219  41.235  1.00 39.47           H
ATOM   3142  CG1 VAL A 324      22.643 198.213  41.855  1.00 41.77           C
ATOM   3143 1HG1 VAL A 324      23.586 198.384  41.337  1.00 41.77           H
ATOM   3144 2HG1 VAL A 324      22.630 198.781  42.785  1.00 41.77           H
ATOM   3145 3HG1 VAL A 324      21.816 198.533  41.221  1.00 41.77           H
ATOM   3146  CG2 VAL A 324      23.839 196.173  42.628  1.00 36.68           C
ATOM   3147 1HG2 VAL A 324      24.603 196.438  41.896  1.00 36.68           H
ATOM   3148 2HG2 VAL A 324      23.784 195.089  42.719  1.00 36.68           H
ATOM   3149 3HG2 VAL A 324      24.095 196.608  43.594  1.00 36.68           H
ATOM   3150  N   GLY A 325      19.016 196.300  42.382  1.00 36.48           N
ATOM   3151  H   GLY A 325      19.167 195.304  42.313  1.00 36.48           H
ATOM   3152  CA  GLY A 325      17.642 196.763  42.111  1.00 40.33           C
ATOM   3153 1HA  GLY A 325      16.962 195.932  42.302  1.00 40.33           H
ATOM   3154 2HA  GLY A 325      17.387 197.564  42.805  1.00 40.33           H
ATOM   3155  C   GLY A 325      17.366 197.277  40.677  1.00 35.74           C
ATOM   3156  O   GLY A 325      16.259 197.742  40.408  1.00 43.05           O
ATOM   3157  N   LYS A 326      18.334 197.206  39.756  1.00 37.05           N
ATOM   3158  H   LYS A 326      19.228 196.828  40.035  1.00 37.05           H
ATOM   3159  CA  LYS A 326      18.211 197.531  38.313  1.00 45.45           C
ATOM   3160  HA  LYS A 326      17.280 197.112  37.931  1.00 45.45           H
ATOM   3161  C   LYS A 326      19.375 196.909  37.508  1.00 38.69           C
ATOM   3162  O   LYS A 326      20.379 196.575  38.135  1.00 38.19           O
ATOM   3163  CB  LYS A 326      18.177 199.060  38.107  1.00 43.49           C
ATOM   3164 1HB  LYS A 326      18.219 199.263  37.037  1.00 43.49           H
ATOM   3165 2HB  LYS A 326      17.219 199.433  38.471  1.00 43.49           H
ATOM   3166  CG  LYS A 326      19.302 199.838  38.800  1.00 48.10           C
ATOM   3167 1HG  LYS A 326      19.070 199.928  39.861  1.00 48.10           H
ATOM   3168 2HG  LYS A 326      20.238 199.294  38.676  1.00 48.10           H
ATOM   3169  CD  LYS A 326      19.437 201.224  38.154  1.00 54.40           C
ATOM   3170 1HD  LYS A 326      19.868 201.108  37.160  1.00 54.40           H
ATOM   3171 2HD  LYS A 326      18.443 201.658  38.040  1.00 54.40           H
ATOM   3172  CE  LYS A 326      20.311 202.198  38.957  1.00 54.49           C
ATOM   3173 1HE  LYS A 326      21.261 201.714  39.183  1.00 54.49           H
ATOM   3174 2HE  LYS A 326      20.518 203.074  38.341  1.00 54.49           H
ATOM   3175  NZ  LYS A 326      19.637 202.646  40.197  1.00 57.83           N
ATOM   3176 1HZ  LYS A 326      20.131 203.442  40.576  1.00 57.83           H
ATOM   3177 2HZ  LYS A 326      19.632 201.898  40.876  1.00 57.83           H
ATOM   3178 3HZ  LYS A 326      18.687 202.911  39.981  1.00 57.83           H
ATOM   3179  N   PRO A 327      19.295 196.751  36.170  1.00 41.94           N
ATOM   3180  CA  PRO A 327      20.434 196.319  35.351  1.00 41.39           C
ATOM   3181  HA  PRO A 327      20.789 195.362  35.733  1.00 41.39           H
ATOM   3182  C   PRO A 327      21.634 197.306  35.390  1.00 43.65           C
ATOM   3183  O   PRO A 327      21.461 198.486  35.713  1.00 42.34           O
ATOM   3184  CB  PRO A 327      19.868 196.107  33.938  1.00 43.78           C
ATOM   3185 1HB  PRO A 327      20.553 196.431  33.154  1.00 43.78           H
ATOM   3186 2HB  PRO A 327      19.603 195.058  33.805  1.00 43.78           H
ATOM   3187  CG  PRO A 327      18.612 196.965  33.912  1.00 41.42           C
ATOM   3188 1HG  PRO A 327      18.863 197.991  33.644  1.00 41.42           H
ATOM   3189 2HG  PRO A 327      17.855 196.565  33.237  1.00 41.42           H
ATOM   3190  CD  PRO A 327      18.118 196.904  35.345  1.00 42.32           C
ATOM   3191 1HD  PRO A 327      17.602 197.828  35.606  1.00 42.32           H
ATOM   3192 2HD  PRO A 327      17.461 196.044  35.476  1.00 42.32           H
ATOM   3193  N   PRO A 328      22.869 196.855  35.078  1.00 40.16           N
ATOM   3194  CA  PRO A 328      24.093 197.629  35.326  1.00 41.46           C
ATOM   3195  HA  PRO A 328      24.062 198.026  36.341  1.00 41.46           H
ATOM   3196  C   PRO A 328      24.325 198.816  34.361  1.00 41.48           C
ATOM   3197  O   PRO A 328      24.743 199.885  34.807  1.00 41.93           O
ATOM   3198  CB  PRO A 328      25.236 196.609  35.254  1.00 39.12           C
ATOM   3199 1HB  PRO A 328      26.130 197.021  34.787  1.00 39.12           H
ATOM   3200 2HB  PRO A 328      25.467 196.245  36.255  1.00 39.12           H
ATOM   3201  CG  PRO A 328      24.686 195.473  34.405  1.00 33.93           C
ATOM   3202 1HG  PRO A 328      24.878 195.680  33.352  1.00 33.93           H
ATOM   3203 2HG  PRO A 328      25.105 194.509  34.693  1.00 33.93           H
ATOM   3204  CD  PRO A 328      23.196 195.500  34.682  1.00 40.59           C
ATOM   3205 1HD  PRO A 328      22.647 195.244  33.776  1.00 40.59           H
ATOM   3206 2HD  PRO A 328      22.959 194.816  35.496  1.00 40.59           H
ATOM   3207  N   PHE A 329      24.055 198.657  33.064  1.00 38.69           N
ATOM   3208  H   PHE A 329      23.748 197.752  32.737  1.00 38.69           H
ATOM   3209  CA  PHE A 329      24.387 199.642  32.017  1.00 43.85           C
ATOM   3210  HA  PHE A 329      25.338 200.109  32.272  1.00 43.85           H
ATOM   3211  C   PHE A 329      23.343 200.775  31.842  1.00 47.34           C
ATOM   3212  O   PHE A 329      23.603 201.745  31.130  1.00 44.82           O
ATOM   3213  CB  PHE A 329      24.575 198.884  30.692  1.00 39.23           C
ATOM   3214 1HB  PHE A 329      23.603 198.533  30.345  1.00 39.23           H
ATOM   3215 2HB  PHE A 329      24.960 199.572  29.939  1.00 39.23           H
ATOM   3216  CG  PHE A 329      25.516 197.691  30.789  1.00 41.48           C
ATOM   3217  CD1 PHE A 329      26.890 197.896  31.015  1.00 40.55           C
ATOM   3218  HD1 PHE A 329      27.288 198.897  31.094  1.00 40.55           H
ATOM   3219  CD2 PHE A 329      25.018 196.380  30.699  1.00 39.31           C
ATOM   3220  HD2 PHE A 329      23.966 196.223  30.512  1.00 39.31           H
ATOM   3221  CE1 PHE A 329      27.755 196.795  31.150  1.00 43.15           C
ATOM   3222  HE1 PHE A 329      28.812 196.953  31.307  1.00 43.15           H
ATOM   3223  CE2 PHE A 329      25.881 195.281  30.847  1.00 40.74           C
ATOM   3224  HE2 PHE A 329      25.484 194.279  30.770  1.00 40.74           H
ATOM   3225  CZ  PHE A 329      27.250 195.488  31.078  1.00 36.00           C
ATOM   3226  HZ  PHE A 329      27.909 194.638  31.183  1.00 36.00           H
ATOM   3227  N   GLU A 330      22.175 200.632  32.475  1.00 42.13           N
ATOM   3228  H   GLU A 330      22.108 199.868  33.133  1.00 42.13           H
ATOM   3229  CA  GLU A 330      20.895 201.280  32.118  1.00 50.16           C
ATOM   3230  HA  GLU A 330      20.510 200.786  31.226  1.00 50.16           H
ATOM   3231  C   GLU A 330      20.992 202.794  31.813  1.00 40.56           C
ATOM   3232  O   GLU A 330      21.403 203.579  32.673  1.00 42.24           O
ATOM   3233  CB  GLU A 330      19.906 201.008  33.266  1.00 51.50           C
ATOM   3234 1HB  GLU A 330      19.907 199.938  33.476  1.00 51.50           H
ATOM   3235 2HB  GLU A 330      20.246 201.528  34.161  1.00 51.50           H
ATOM   3236  CG  GLU A 330      18.468 201.449  32.953  1.00 55.77           C
ATOM   3237 1HG  GLU A 330      18.443 202.527  32.798  1.00 55.77           H
ATOM   3238 2HG  GLU A 330      18.139 200.958  32.037  1.00 55.77           H
ATOM   3239  CD  GLU A 330      17.485 201.094  34.078  1.00 56.45           C
ATOM   3240  OE1 GLU A 330      17.802 201.326  35.267  1.00 59.37           O
ATOM   3241  OE2 GLU A 330      16.351 200.656  33.766  1.00 64.11           O
ATOM   3242  N   ALA A 331      20.575 203.201  30.609  1.00 46.31           N
ATOM   3243  H   ALA A 331      20.293 202.504  29.935  1.00 46.31           H
ATOM   3244  CA  ALA A 331      20.625 204.589  30.128  1.00 47.88           C
ATOM   3245  HA  ALA A 331      20.781 205.248  30.982  1.00 47.88           H
ATOM   3246  C   ALA A 331      19.320 205.031  29.423  1.00 50.35           C
ATOM   3247  O   ALA A 331      18.531 204.214  28.945  1.00 49.38           O
ATOM   3248  CB  ALA A 331      21.823 204.746  29.183  1.00 50.61           C
ATOM   3249 1HB  ALA A 331      22.698 204.252  29.604  1.00 50.61           H
ATOM   3250 2HB  ALA A 331      22.034 205.807  29.047  1.00 50.61           H
ATOM   3251 3HB  ALA A 331      21.580 204.297  28.220  1.00 50.61           H
ATOM   3252  N   ASN A 332      19.128 206.349  29.310  1.00 54.42           N
ATOM   3253  H   ASN A 332      19.791 206.968  29.755  1.00 54.42           H
ATOM   3254  CA  ASN A 332      17.957 206.983  28.691  1.00 58.70           C
ATOM   3255  HA  ASN A 332      17.064 206.492  29.076  1.00 58.70           H
ATOM   3256  C   ASN A 332      17.932 206.849  27.145  1.00 56.38           C
ATOM   3257  O   ASN A 332      16.908 207.147  26.525  1.00 59.90           O
ATOM   3258  CB  ASN A 332      17.901 208.476  29.097  1.00 64.48           C
ATOM   3259 1HB  ASN A 332      18.833 208.969  28.820  1.00 64.48           H
ATOM   3260 2HB  ASN A 332      17.103 208.954  28.528  1.00 64.48           H
ATOM   3261  CG  ASN A 332      17.646 208.705  30.591  1.00 68.64           C
ATOM   3262  OD1 ASN A 332      18.017 207.919  31.445  1.00 70.64           O
ATOM   3263  ND2 ASN A 332      16.968 209.760  30.966  1.00 70.04           N
ATOM   3264 1HD2 ASN A 332      16.943 209.950  31.957  1.00 70.04           H
ATOM   3265 2HD2 ASN A 332      16.754 210.494  30.305  1.00 70.04           H
ATOM   3266  N   THR A 333      19.030 206.424  26.512  1.00 51.17           N
ATOM   3267  H   THR A 333      19.828 206.131  27.057  1.00 51.17           H
ATOM   3268  CA  THR A 333      19.184 206.349  25.049  1.00 50.52           C
ATOM   3269  HA  THR A 333      18.194 206.384  24.593  1.00 50.52           H
ATOM   3270  C   THR A 333      19.872 205.043  24.617  1.00 51.59           C
ATOM   3271  O   THR A 333      20.812 204.569  25.260  1.00 47.90           O
ATOM   3272  CB  THR A 333      19.965 207.554  24.480  1.00 51.43           C
ATOM   3273  HB  THR A 333      20.017 207.446  23.397  1.00 51.43           H
ATOM   3274  OG1 THR A 333      21.291 207.599  24.985  1.00 50.14           O
ATOM   3275  HG1 THR A 333      21.811 208.148  24.394  1.00 50.14           H
ATOM   3276  CG2 THR A 333      19.335 208.913  24.790  1.00 58.24           C
ATOM   3277 1HG2 THR A 333      19.918 209.695  24.304  1.00 58.24           H
ATOM   3278 2HG2 THR A 333      19.323 209.083  25.866  1.00 58.24           H
ATOM   3279 3HG2 THR A 333      18.315 208.929  24.407  1.00 58.24           H
ATOM   3280  N   TYR A 334      19.415 204.498  23.486  1.00 51.31           N
ATOM   3281  H   TYR A 334      18.597 204.912  23.063  1.00 51.31           H
ATOM   3282  CA  TYR A 334      19.934 203.280  22.850  1.00 54.46           C
ATOM   3283  HA  TYR A 334      19.724 202.427  23.495  1.00 54.46           H
ATOM   3284  C   TYR A 334      21.459 203.366  22.647  1.00 54.62           C
ATOM   3285  O   TYR A 334      22.174 202.450  23.042  1.00 50.26           O
ATOM   3286  CB  TYR A 334      19.178 203.090  21.521  1.00 56.26           C
ATOM   3287 1HB  TYR A 334      18.110 203.116  21.741  1.00 56.26           H
ATOM   3288 2HB  TYR A 334      19.377 203.948  20.879  1.00 56.26           H
ATOM   3289  CG  TYR A 334      19.461 201.820  20.710  1.00 56.67           C
ATOM   3290  CD1 TYR A 334      20.688 201.642  20.035  1.00 58.27           C
ATOM   3291  HD1 TYR A 334      21.472 202.381  20.119  1.00 58.27           H
ATOM   3292  CD2 TYR A 334      18.440 200.860  20.554  1.00 56.12           C
ATOM   3293  HD2 TYR A 334      17.487 200.991  21.044  1.00 56.12           H
ATOM   3294  CE1 TYR A 334      20.905 200.502  19.232  1.00 55.49           C
ATOM   3295  HE1 TYR A 334      21.849 200.366  18.724  1.00 55.49           H
ATOM   3296  CE2 TYR A 334      18.645 199.731  19.737  1.00 59.93           C
ATOM   3297  HE2 TYR A 334      17.860 198.999  19.619  1.00 59.93           H
ATOM   3298  CZ  TYR A 334      19.884 199.540  19.085  1.00 60.01           C
ATOM   3299  OH  TYR A 334      20.077 198.422  18.334  1.00 69.95           O
ATOM   3300  HH  TYR A 334      20.899 198.435  17.839  1.00 69.95           H
ATOM   3301  N   GLN A 335      21.959 204.491  22.116  1.00 52.55           N
ATOM   3302  H   GLN A 335      21.315 205.211  21.819  1.00 52.55           H
ATOM   3303  CA  GLN A 335      23.386 204.759  21.896  1.00 50.04           C
ATOM   3304  HA  GLN A 335      23.763 204.056  21.153  1.00 50.04           H
ATOM   3305  C   GLN A 335      24.218 204.579  23.185  1.00 46.70           C
ATOM   3306  O   GLN A 335      25.288 203.973  23.156  1.00 44.54           O
ATOM   3307  CB  GLN A 335      23.535 206.193  21.341  1.00 42.45           C
ATOM   3308 1HB  GLN A 335      22.920 206.306  20.448  1.00 42.45           H
ATOM   3309 2HB  GLN A 335      23.163 206.884  22.097  1.00 42.45           H
ATOM   3310  CG  GLN A 335      24.982 206.613  20.980  1.00 40.82           C
ATOM   3311 1HG  GLN A 335      25.686 206.207  21.707  1.00 40.82           H
ATOM   3312 2HG  GLN A 335      25.237 206.195  20.007  1.00 40.82           H
ATOM   3313  CD  GLN A 335      25.181 208.139  20.917  1.00 42.73           C
ATOM   3314  OE1 GLN A 335      24.827 208.897  21.818  1.00 41.90           O
ATOM   3315  NE2 GLN A 335      25.800 208.673  19.890  1.00 36.44           N
ATOM   3316 1HE2 GLN A 335      25.967 209.669  19.904  1.00 36.44           H
ATOM   3317 2HE2 GLN A 335      26.140 208.114  19.120  1.00 36.44           H
ATOM   3318  N   GLU A 336      23.731 205.091  24.318  1.00 45.75           N
ATOM   3319  H   GLU A 336      22.802 205.489  24.331  1.00 45.75           H
ATOM   3320  CA  GLU A 336      24.486 205.122  25.566  1.00 42.97           C
ATOM   3321  HA  GLU A 336      25.516 205.374  25.316  1.00 42.97           H
ATOM   3322  C   GLU A 336      24.497 203.747  26.278  1.00 51.54           C
ATOM   3323  O   GLU A 336      25.573 203.281  26.652  1.00 47.99           O
ATOM   3324  CB  GLU A 336      23.934 206.254  26.446  1.00 50.78           C
ATOM   3325 1HB  GLU A 336      23.901 207.172  25.860  1.00 50.78           H
ATOM   3326 2HB  GLU A 336      22.911 206.005  26.729  1.00 50.78           H
ATOM   3327  CG  GLU A 336      24.740 206.527  27.733  1.00 53.17           C
ATOM   3328 1HG  GLU A 336      24.177 207.239  28.338  1.00 53.17           H
ATOM   3329 2HG  GLU A 336      24.829 205.600  28.299  1.00 53.17           H
ATOM   3330  CD  GLU A 336      26.154 207.095  27.511  1.00 66.04           C
ATOM   3331  OE1 GLU A 336      26.596 207.259  26.352  1.00 66.21           O
ATOM   3332  OE2 GLU A 336      26.832 207.386  28.521  1.00 68.41           O
ATOM   3333  N   THR A 337      23.355 203.049  26.380  1.00 45.87           N
ATOM   3334  H   THR A 337      22.480 203.442  26.064  1.00 45.87           H
ATOM   3335  CA  THR A 337      23.306 201.663  26.870  1.00 50.84           C
ATOM   3336  HA  THR A 337      23.692 201.640  27.889  1.00 50.84           H
ATOM   3337  C   THR A 337      24.204 200.758  25.999  1.00 47.49           C
ATOM   3338  O   THR A 337      25.020 200.002  26.526  1.00 45.63           O
ATOM   3339  CB  THR A 337      21.865 201.110  26.911  1.00 53.70           C
ATOM   3340  HB  THR A 337      21.389 201.327  25.955  1.00 53.70           H
ATOM   3341  OG1 THR A 337      21.113 201.683  27.962  1.00 48.56           O
ATOM   3342  HG1 THR A 337      20.481 201.030  28.270  1.00 48.56           H
ATOM   3343  CG2 THR A 337      21.795 199.608  27.170  1.00 51.60           C
ATOM   3344 1HG2 THR A 337      20.750 199.298  27.141  1.00 51.60           H
ATOM   3345 2HG2 THR A 337      22.214 199.385  28.151  1.00 51.60           H
ATOM   3346 3HG2 THR A 337      22.355 199.072  26.404  1.00 51.60           H
ATOM   3347  N   TYR A 338      24.102 200.865  24.669  1.00 45.52           N
ATOM   3348  H   TYR A 338      23.434 201.517  24.284  1.00 45.52           H
ATOM   3349  CA  TYR A 338      24.867 200.068  23.700  1.00 46.59           C
ATOM   3350  HA  TYR A 338      24.629 199.015  23.853  1.00 46.59           H
ATOM   3351  C   TYR A 338      26.388 200.246  23.881  1.00 45.48           C
ATOM   3352  O   TYR A 338      27.137 199.269  23.966  1.00 45.76           O
ATOM   3353  CB  TYR A 338      24.394 200.490  22.297  1.00 45.94           C
ATOM   3354 1HB  TYR A 338      23.311 200.374  22.284  1.00 45.94           H
ATOM   3355 2HB  TYR A 338      24.599 201.553  22.168  1.00 45.94           H
ATOM   3356  CG  TYR A 338      24.961 199.750  21.078  1.00 39.03           C
ATOM   3357  CD1 TYR A 338      26.316 199.870  20.709  1.00 43.39           C
ATOM   3358  HD1 TYR A 338      27.004 200.440  21.316  1.00 43.39           H
ATOM   3359  CD2 TYR A 338      24.076 199.026  20.256  1.00 42.26           C
ATOM   3360  HD2 TYR A 338      23.035 198.936  20.528  1.00 42.26           H
ATOM   3361  CE1 TYR A 338      26.786 199.260  19.527  1.00 42.21           C
ATOM   3362  HE1 TYR A 338      27.823 199.355  19.241  1.00 42.21           H
ATOM   3363  CE2 TYR A 338      24.538 198.421  19.075  1.00 45.84           C
ATOM   3364  HE2 TYR A 338      23.857 197.859  18.452  1.00 45.84           H
ATOM   3365  CZ  TYR A 338      25.894 198.538  18.707  1.00 43.72           C
ATOM   3366  OH  TYR A 338      26.326 197.996  17.535  1.00 53.91           O
ATOM   3367  HH  TYR A 338      25.608 197.735  16.953  1.00 53.91           H
ATOM   3368  N   LYS A 339      26.849 201.497  23.995  1.00 49.25           N
ATOM   3369  H   LYS A 339      26.201 202.265  23.901  1.00 49.25           H
ATOM   3370  CA  LYS A 339      28.251 201.842  24.240  1.00 47.69           C
ATOM   3371  HA  LYS A 339      28.866 201.389  23.462  1.00 47.69           H
ATOM   3372  C   LYS A 339      28.741 201.313  25.605  1.00 47.36           C
ATOM   3373  O   LYS A 339      29.815 200.713  25.672  1.00 50.16           O
ATOM   3374  CB  LYS A 339      28.375 203.371  24.138  1.00 55.84           C
ATOM   3375 1HB  LYS A 339      27.995 203.689  23.167  1.00 55.84           H
ATOM   3376 2HB  LYS A 339      27.758 203.824  24.913  1.00 55.84           H
ATOM   3377  CG  LYS A 339      29.824 203.853  24.269  1.00 49.32           C
ATOM   3378 1HG  LYS A 339      30.225 203.518  25.226  1.00 49.32           H
ATOM   3379 2HG  LYS A 339      30.418 203.416  23.466  1.00 49.32           H
ATOM   3380  CD  LYS A 339      29.933 205.382  24.202  1.00 54.86           C
ATOM   3381 1HD  LYS A 339      30.984 205.665  24.270  1.00 54.86           H
ATOM   3382 2HD  LYS A 339      29.550 205.721  23.239  1.00 54.86           H
ATOM   3383  CE  LYS A 339      29.129 206.034  25.338  1.00 63.58           C
ATOM   3384 1HE  LYS A 339      28.075 206.038  25.063  1.00 63.58           H
ATOM   3385 2HE  LYS A 339      29.236 205.425  26.236  1.00 63.58           H
ATOM   3386  NZ  LYS A 339      29.576 207.411  25.631  1.00 64.70           N
ATOM   3387 1HZ  LYS A 339      28.905 207.857  26.240  1.00 64.70           H
ATOM   3388 2HZ  LYS A 339      29.657 207.939  24.774  1.00 64.70           H
ATOM   3389 3HZ  LYS A 339      30.475 207.373  26.090  1.00 64.70           H
ATOM   3390  N   ARG A 340      27.945 201.474  26.670  1.00 45.67           N
ATOM   3391  H   ARG A 340      27.076 201.976  26.559  1.00 45.67           H
ATOM   3392  CA  ARG A 340      28.249 200.986  28.022  1.00 45.67           C
ATOM   3393  HA  ARG A 340      29.196 201.419  28.342  1.00 45.67           H
ATOM   3394  C   ARG A 340      28.379 199.452  28.070  1.00 40.18           C
ATOM   3395  O   ARG A 340      29.303 198.969  28.714  1.00 43.66           O
ATOM   3396  CB  ARG A 340      27.161 201.445  29.000  1.00 52.03           C
ATOM   3397 1HB  ARG A 340      26.178 201.263  28.565  1.00 52.03           H
ATOM   3398 2HB  ARG A 340      27.239 200.865  29.920  1.00 52.03           H
ATOM   3399  CG  ARG A 340      27.283 202.937  29.343  1.00 57.51           C
ATOM   3400 1HG  ARG A 340      28.177 203.092  29.947  1.00 57.51           H
ATOM   3401 2HG  ARG A 340      27.357 203.536  28.436  1.00 57.51           H
ATOM   3402  CD  ARG A 340      26.052 203.364  30.137  1.00 57.83           C
ATOM   3403 1HD  ARG A 340      25.164 203.196  29.528  1.00 57.83           H
ATOM   3404 2HD  ARG A 340      25.987 202.752  31.037  1.00 57.83           H
ATOM   3405  NE  ARG A 340      26.107 204.781  30.523  1.00 65.20           N
ATOM   3406  HE  ARG A 340      26.900 205.296  30.168  1.00 65.20           H
ATOM   3407  CZ  ARG A 340      25.189 205.381  31.279  1.00 69.51           C
ATOM   3408  NH1 ARG A 340      24.156 204.743  31.755  1.00 72.34           N
ATOM   3409 1HH1 ARG A 340      24.022 203.767  31.532  1.00 72.34           H
ATOM   3410 2HH1 ARG A 340      23.449 205.244  32.272  1.00 72.34           H
ATOM   3411  NH2 ARG A 340      25.297 206.647  31.556  1.00 72.72           N
ATOM   3412 1HH2 ARG A 340      26.058 207.193  31.180  1.00 72.72           H
ATOM   3413 2HH2 ARG A 340      24.675 207.052  32.241  1.00 72.72           H
ATOM   3414  N   ILE A 341      27.531 198.712  27.351  1.00 40.25           N
ATOM   3415  H   ILE A 341      26.756 199.167  26.890  1.00 40.25           H
ATOM   3416  CA  ILE A 341      27.648 197.262  27.156  1.00 40.48           C
ATOM   3417  HA  ILE A 341      27.647 196.777  28.132  1.00 40.48           H
ATOM   3418  C   ILE A 341      28.986 196.928  26.459  1.00 44.71           C
ATOM   3419  O   ILE A 341      29.779 196.154  26.991  1.00 42.20           O
ATOM   3420  CB  ILE A 341      26.429 196.727  26.354  1.00 41.75           C
ATOM   3421  HB  ILE A 341      26.255 197.411  25.523  1.00 41.75           H
ATOM   3422  CG1 ILE A 341      25.170 196.713  27.236  1.00 39.36           C
ATOM   3423 1HG1 ILE A 341      25.204 195.834  27.880  1.00 39.36           H
ATOM   3424 2HG1 ILE A 341      25.173 197.604  27.864  1.00 39.36           H
ATOM   3425  CG2 ILE A 341      26.678 195.329  25.757  1.00 39.57           C
ATOM   3426 1HG2 ILE A 341      25.746 194.923  25.363  1.00 39.57           H
ATOM   3427 2HG2 ILE A 341      27.062 194.668  26.535  1.00 39.57           H
ATOM   3428 3HG2 ILE A 341      27.409 195.408  24.953  1.00 39.57           H
ATOM   3429  CD1 ILE A 341      23.867 196.724  26.433  1.00 40.22           C
ATOM   3430 1HD1 ILE A 341      23.037 196.831  27.131  1.00 40.22           H
ATOM   3431 2HD1 ILE A 341      23.752 195.797  25.871  1.00 40.22           H
ATOM   3432 3HD1 ILE A 341      23.875 197.569  25.744  1.00 40.22           H
ATOM   3433  N   SER A 342      29.264 197.550  25.308  1.00 41.95           N
ATOM   3434  H   SER A 342      28.582 198.184  24.917  1.00 41.95           H
ATOM   3435  CA  SER A 342      30.455 197.284  24.494  1.00 46.24           C
ATOM   3436  HA  SER A 342      30.452 196.229  24.216  1.00 46.24           H
ATOM   3437  C   SER A 342      31.781 197.570  25.239  1.00 46.08           C
ATOM   3438  O   SER A 342      32.752 196.828  25.095  1.00 49.80           O
ATOM   3439  CB  SER A 342      30.359 198.107  23.205  1.00 49.02           C
ATOM   3440 1HB  SER A 342      29.408 197.896  22.717  1.00 49.02           H
ATOM   3441 2HB  SER A 342      30.400 199.167  23.455  1.00 49.02           H
ATOM   3442  OG  SER A 342      31.415 197.794  22.321  1.00 58.21           O
ATOM   3443  HG  SER A 342      31.099 197.140  21.693  1.00 58.21           H
ATOM   3444  N   ARG A 343      31.820 198.609  26.085  1.00 46.51           N
ATOM   3445  H   ARG A 343      31.017 199.219  26.125  1.00 46.51           H
ATOM   3446  CA  ARG A 343      32.980 199.025  26.902  1.00 44.63           C
ATOM   3447  HA  ARG A 343      33.881 198.649  26.417  1.00 44.63           H
ATOM   3448  C   ARG A 343      32.960 198.440  28.346  1.00 48.52           C
ATOM   3449  O   ARG A 343      33.884 198.680  29.131  1.00 44.88           O
ATOM   3450  CB  ARG A 343      33.069 200.567  26.873  1.00 48.37           C
ATOM   3451 1HB  ARG A 343      32.151 201.005  27.265  1.00 48.37           H
ATOM   3452 2HB  ARG A 343      33.914 200.900  27.476  1.00 48.37           H
ATOM   3453  CG  ARG A 343      33.270 201.060  25.429  1.00 53.62           C
ATOM   3454 1HG  ARG A 343      34.180 200.605  25.038  1.00 53.62           H
ATOM   3455 2HG  ARG A 343      32.441 200.717  24.810  1.00 53.62           H
ATOM   3456  CD  ARG A 343      33.389 202.592  25.273  1.00 58.33           C
ATOM   3457 1HD  ARG A 343      32.488 203.081  25.643  1.00 58.33           H
ATOM   3458 2HD  ARG A 343      34.259 202.952  25.822  1.00 58.33           H
ATOM   3459  NE  ARG A 343      33.555 202.886  23.849  1.00 60.54           N
ATOM   3460  HE  ARG A 343      33.362 202.094  23.254  1.00 60.54           H
ATOM   3461  CZ  ARG A 343      34.092 203.999  23.326  1.00 63.05           C
ATOM   3462  NH1 ARG A 343      34.259 205.091  24.012  1.00 62.35           N
ATOM   3463 1HH1 ARG A 343      33.877 205.146  24.946  1.00 62.35           H
ATOM   3464 2HH1 ARG A 343      34.645 205.915  23.575  1.00 62.35           H
ATOM   3465  NH2 ARG A 343      34.437 203.966  22.071  1.00 64.24           N
ATOM   3466 1HH2 ARG A 343      34.315 203.085  21.592  1.00 64.24           H
ATOM   3467 2HH2 ARG A 343      34.956 204.713  21.630  1.00 64.24           H
ATOM   3468  N   VAL A 344      31.915 197.674  28.669  1.00 48.33           N
ATOM   3469  H   VAL A 344      31.238 197.510  27.937  1.00 48.33           H
ATOM   3470  CA  VAL A 344      31.578 197.071  29.984  1.00 42.49           C
ATOM   3471  HA  VAL A 344      30.541 196.755  29.865  1.00 42.49           H
ATOM   3472  C   VAL A 344      31.611 198.107  31.146  1.00 46.46           C
ATOM   3473  O   VAL A 344      32.030 197.820  32.266  1.00 47.93           O
ATOM   3474  CB  VAL A 344      32.370 195.775  30.278  1.00 42.62           C
ATOM   3475  HB  VAL A 344      33.323 196.056  30.727  1.00 42.62           H
ATOM   3476  CG1 VAL A 344      31.603 194.873  31.256  1.00 42.16           C
ATOM   3477 1HG1 VAL A 344      32.240 194.030  31.524  1.00 42.16           H
ATOM   3478 2HG1 VAL A 344      30.693 194.506  30.783  1.00 42.16           H
ATOM   3479 3HG1 VAL A 344      31.346 195.435  32.154  1.00 42.16           H
ATOM   3480  CG2 VAL A 344      32.663 194.929  29.030  1.00 40.60           C
ATOM   3481 1HG2 VAL A 344      33.111 193.985  29.339  1.00 40.60           H
ATOM   3482 2HG2 VAL A 344      33.354 195.465  28.380  1.00 40.60           H
ATOM   3483 3HG2 VAL A 344      31.735 194.733  28.492  1.00 40.60           H
ATOM   3484  N   GLU A 345      31.200 199.345  30.881  1.00 46.96           N
ATOM   3485  H   GLU A 345      30.753 199.524  29.993  1.00 46.96           H
ATOM   3486  CA  GLU A 345      31.192 200.427  31.861  1.00 47.44           C
ATOM   3487  HA  GLU A 345      32.066 200.322  32.504  1.00 47.44           H
ATOM   3488  C   GLU A 345      29.933 200.378  32.750  1.00 43.48           C
ATOM   3489  O   GLU A 345      28.822 200.657  32.295  1.00 45.00           O
ATOM   3490  CB  GLU A 345      31.312 201.794  31.178  1.00  0.00           C
ATOM   3491 1HB  GLU A 345      30.531 201.908  30.426  1.00  0.00           H
ATOM   3492 2HB  GLU A 345      31.178 202.550  31.953  1.00  0.00           H
ATOM   3493  CG  GLU A 345      32.678 202.015  30.506  1.00  0.00           C
ATOM   3494 1HG  GLU A 345      33.468 201.788  31.222  1.00  0.00           H
ATOM   3495 2HG  GLU A 345      32.774 201.337  29.658  1.00  0.00           H
ATOM   3496  CD  GLU A 345      32.875 203.454  30.004  1.00  0.00           C
ATOM   3497  OE1 GLU A 345      31.980 204.314  30.204  1.00  0.00           O
ATOM   3498  OE2 GLU A 345      33.929 203.728  29.389  1.00  0.00           O
ATOM   3499  N   PHE A 346      30.120 200.064  34.034  1.00 40.37           N
ATOM   3500  H   PHE A 346      31.061 199.867  34.344  1.00 40.37           H
ATOM   3501  CA  PHE A 346      29.091 200.105  35.091  1.00 44.45           C
ATOM   3502  HA  PHE A 346      28.489 201.004  34.960  1.00 44.45           H
ATOM   3503  C   PHE A 346      29.766 200.181  36.478  1.00 42.39           C
ATOM   3504  O   PHE A 346      30.963 199.912  36.598  1.00 48.08           O
ATOM   3505  CB  PHE A 346      28.166 198.880  34.981  1.00 45.05           C
ATOM   3506 1HB  PHE A 346      27.281 199.070  35.588  1.00 45.05           H
ATOM   3507 2HB  PHE A 346      27.819 198.775  33.953  1.00 45.05           H
ATOM   3508  CG  PHE A 346      28.780 197.556  35.421  1.00 40.13           C
ATOM   3509  CD1 PHE A 346      29.436 196.721  34.497  1.00 40.45           C
ATOM   3510  HD1 PHE A 346      29.519 197.014  33.461  1.00 40.45           H
ATOM   3511  CD2 PHE A 346      28.673 197.156  36.763  1.00 42.23           C
ATOM   3512  HD2 PHE A 346      28.149 197.785  37.468  1.00 42.23           H
ATOM   3513  CE1 PHE A 346      29.995 195.502  34.918  1.00 41.06           C
ATOM   3514  HE1 PHE A 346      30.498 194.855  34.214  1.00 41.06           H
ATOM   3515  CE2 PHE A 346      29.245 195.946  37.189  1.00 40.93           C
ATOM   3516  HE2 PHE A 346      29.168 195.655  38.226  1.00 40.93           H
ATOM   3517  CZ  PHE A 346      29.912 195.122  36.269  1.00 37.71           C
ATOM   3518  HZ  PHE A 346      30.357 194.197  36.605  1.00 37.71           H
ATOM   3519  N   THR A 347      29.022 200.524  37.534  1.00 46.79           N
ATOM   3520  H   THR A 347      28.046 200.746  37.399  1.00 46.79           H
ATOM   3521  CA  THR A 347      29.565 200.809  38.877  1.00 51.62           C
ATOM   3522  HA  THR A 347      30.610 200.502  38.913  1.00 51.62           H
ATOM   3523  C   THR A 347      28.807 200.069  39.995  1.00 51.38           C
ATOM   3524  O   THR A 347      27.668 200.421  40.318  1.00 50.81           O
ATOM   3525  CB  THR A 347      29.561 202.323  39.153  1.00 49.82           C
ATOM   3526  HB  THR A 347      29.806 202.486  40.203  1.00 49.82           H
ATOM   3527  OG1 THR A 347      28.282 202.887  38.882  1.00 57.34           O
ATOM   3528  HG1 THR A 347      27.638 202.401  39.402  1.00 57.34           H
ATOM   3529  CG2 THR A 347      30.586 203.059  38.292  1.00 50.74           C
ATOM   3530 1HG2 THR A 347      30.602 204.106  38.595  1.00 50.74           H
ATOM   3531 2HG2 THR A 347      30.314 202.989  37.239  1.00 50.74           H
ATOM   3532 3HG2 THR A 347      31.572 202.621  38.443  1.00 50.74           H
ATOM   3533  N   PHE A 348      29.455 199.073  40.615  1.00 47.05           N
ATOM   3534  H   PHE A 348      30.407 198.864  40.350  1.00 47.05           H
ATOM   3535  CA  PHE A 348      28.937 198.385  41.801  1.00 49.90           C
ATOM   3536  HA  PHE A 348      27.956 197.974  41.565  1.00 49.90           H
ATOM   3537  C   PHE A 348      28.785 199.356  42.985  1.00 55.84           C
ATOM   3538  O   PHE A 348      29.757 200.030  43.337  1.00 57.94           O
ATOM   3539  CB  PHE A 348      29.853 197.229  42.242  1.00 48.01           C
ATOM   3540 1HB  PHE A 348      30.843 197.630  42.460  1.00 48.01           H
ATOM   3541 2HB  PHE A 348      29.468 196.844  43.186  1.00 48.01           H
ATOM   3542  CG  PHE A 348      30.011 196.059  41.274  1.00 50.74           C
ATOM   3543  CD1 PHE A 348      28.978 195.111  41.146  1.00 46.85           C
ATOM   3544  HD1 PHE A 348      28.047 195.242  41.678  1.00 46.85           H
ATOM   3545  CD2 PHE A 348      31.226 195.846  40.601  1.00 47.85           C
ATOM   3546  HD2 PHE A 348      32.033 196.553  40.723  1.00 47.85           H
ATOM   3547  CE1 PHE A 348      29.168 193.963  40.356  1.00 44.15           C
ATOM   3548  HE1 PHE A 348      28.385 193.224  40.274  1.00 44.15           H
ATOM   3549  CE2 PHE A 348      31.414 194.708  39.802  1.00 45.06           C
ATOM   3550  HE2 PHE A 348      32.358 194.556  39.301  1.00 45.06           H
ATOM   3551  CZ  PHE A 348      30.384 193.762  39.678  1.00 44.86           C
ATOM   3552  HZ  PHE A 348      30.539 192.879  39.076  1.00 44.86           H
ATOM   3553  N   PRO A 349      27.622 199.407  43.662  1.00 54.73           N
ATOM   3554  CA  PRO A 349      27.480 200.134  44.921  1.00 48.53           C
ATOM   3555  HA  PRO A 349      27.658 201.194  44.742  1.00 48.53           H
ATOM   3556  C   PRO A 349      28.439 199.647  46.011  1.00 54.94           C
ATOM   3557  O   PRO A 349      28.734 198.455  46.110  1.00 52.42           O
ATOM   3558  CB  PRO A 349      26.035 199.918  45.353  1.00 50.69           C
ATOM   3559 1HB  PRO A 349      25.974 199.058  46.021  1.00 50.69           H
ATOM   3560 2HB  PRO A 349      25.620 200.808  45.825  1.00 50.69           H
ATOM   3561  CG  PRO A 349      25.308 199.625  44.056  1.00 46.32           C
ATOM   3562 1HG  PRO A 349      24.430 199.001  44.218  1.00 46.32           H
ATOM   3563 2HG  PRO A 349      25.045 200.557  43.554  1.00 46.32           H
ATOM   3564  CD  PRO A 349      26.346 198.871  43.249  1.00 49.20           C
ATOM   3565 1HD  PRO A 349      26.303 197.805  43.473  1.00 49.20           H
ATOM   3566 2HD  PRO A 349      26.195 199.054  42.185  1.00 49.20           H
ATOM   3567  N   ASP A 350      28.875 200.550  46.891  1.00 58.95           N
ATOM   3568  H   ASP A 350      28.622 201.521  46.775  1.00 58.95           H
ATOM   3569  CA  ASP A 350      29.875 200.248  47.918  1.00 56.05           C
ATOM   3570  HA  ASP A 350      30.754 199.872  47.395  1.00 56.05           H
ATOM   3571  C   ASP A 350      29.444 199.158  48.940  1.00 56.36           C
ATOM   3572  O   ASP A 350      30.312 198.543  49.567  1.00 50.86           O
ATOM   3573  CB  ASP A 350      30.281 201.538  48.651  1.00 65.04           C
ATOM   3574 1HB  ASP A 350      29.384 202.084  48.942  1.00 65.04           H
ATOM   3575 2HB  ASP A 350      30.815 201.269  49.562  1.00 65.04           H
ATOM   3576  CG  ASP A 350      31.176 202.482  47.827  1.00 69.92           C
ATOM   3577  OD1 ASP A 350      31.769 202.061  46.806  1.00 74.97           O
ATOM   3578  OD2 ASP A 350      31.335 203.649  48.247  1.00 80.35           O
ATOM   3579  N   PHE A 351      28.146 198.882  49.094  1.00 52.53           N
ATOM   3580  H   PHE A 351      27.468 199.415  48.567  1.00 52.53           H
ATOM   3581  CA  PHE A 351      27.619 197.812  49.947  1.00 50.26           C
ATOM   3582  HA  PHE A 351      28.152 197.847  50.897  1.00 50.26           H
ATOM   3583  C   PHE A 351      27.811 196.383  49.362  1.00 50.58           C
ATOM   3584  O   PHE A 351      27.744 195.415  50.121  1.00 51.86           O
ATOM   3585  CB  PHE A 351      26.140 198.092  50.265  1.00 55.00           C
ATOM   3586 1HB  PHE A 351      25.754 197.274  50.872  1.00 55.00           H
ATOM   3587 2HB  PHE A 351      26.094 198.987  50.886  1.00 55.00           H
ATOM   3588  CG  PHE A 351      25.202 198.288  49.074  1.00 56.48           C
ATOM   3589  CD1 PHE A 351      24.762 197.185  48.317  1.00 55.28           C
ATOM   3590  HD1 PHE A 351      25.102 196.188  48.555  1.00 55.28           H
ATOM   3591  CD2 PHE A 351      24.726 199.573  48.756  1.00 50.53           C
ATOM   3592  HD2 PHE A 351      25.064 200.422  49.332  1.00 50.53           H
ATOM   3593  CE1 PHE A 351      23.857 197.370  47.254  1.00 51.75           C
ATOM   3594  HE1 PHE A 351      23.528 196.524  46.669  1.00 51.75           H
ATOM   3595  CE2 PHE A 351      23.797 199.753  47.716  1.00 56.84           C
ATOM   3596  HE2 PHE A 351      23.434 200.745  47.492  1.00 56.84           H
ATOM   3597  CZ  PHE A 351      23.361 198.651  46.964  1.00 50.03           C
ATOM   3598  HZ  PHE A 351      22.661 198.798  46.156  1.00 50.03           H
ATOM   3599  N   VAL A 352      28.061 196.240  48.053  1.00 48.72           N
ATOM   3600  H   VAL A 352      28.146 197.062  47.472  1.00 48.72           H
ATOM   3601  CA  VAL A 352      28.213 194.945  47.369  1.00 43.13           C
ATOM   3602  HA  VAL A 352      27.400 194.297  47.694  1.00 43.13           H
ATOM   3603  C   VAL A 352      29.546 194.282  47.760  1.00 50.14           C
ATOM   3604  O   VAL A 352      30.607 194.887  47.585  1.00 52.95           O
ATOM   3605  CB  VAL A 352      28.097 195.110  45.835  1.00 45.03           C
ATOM   3606  HB  VAL A 352      28.876 195.799  45.509  1.00 45.03           H
ATOM   3607  CG1 VAL A 352      28.279 193.794  45.067  1.00 42.65           C
ATOM   3608 1HG1 VAL A 352      28.233 193.996  43.997  1.00 42.65           H
ATOM   3609 2HG1 VAL A 352      27.481 193.104  45.342  1.00 42.65           H
ATOM   3610 3HG1 VAL A 352      29.244 193.349  45.311  1.00 42.65           H
ATOM   3611  CG2 VAL A 352      26.729 195.681  45.435  1.00 43.37           C
ATOM   3612 1HG2 VAL A 352      26.662 195.728  44.348  1.00 43.37           H
ATOM   3613 2HG2 VAL A 352      26.615 196.683  45.850  1.00 43.37           H
ATOM   3614 3HG2 VAL A 352      25.940 195.036  45.820  1.00 43.37           H
ATOM   3615  N   THR A 353      29.510 193.047  48.261  1.00 46.41           N
ATOM   3616  H   THR A 353      28.617 192.582  48.338  1.00 46.41           H
ATOM   3617  CA  THR A 353      30.674 192.267  48.743  1.00 48.96           C
ATOM   3618  HA  THR A 353      31.237 192.894  49.434  1.00 48.96           H
ATOM   3619  C   THR A 353      31.627 191.822  47.614  1.00 50.06           C
ATOM   3620  O   THR A 353      31.235 191.715  46.452  1.00 51.06           O
ATOM   3621  CB  THR A 353      30.223 191.029  49.536  1.00 48.99           C
ATOM   3622  HB  THR A 353      31.101 190.430  49.776  1.00 48.99           H
ATOM   3623  OG1 THR A 353      29.329 190.239  48.771  1.00 46.27           O
ATOM   3624  HG1 THR A 353      28.506 190.166  49.259  1.00 46.27           H
ATOM   3625  CG2 THR A 353      29.539 191.417  50.846  1.00 48.50           C
ATOM   3626 1HG2 THR A 353      29.225 190.510  51.363  1.00 48.50           H
ATOM   3627 2HG2 THR A 353      28.669 192.043  50.649  1.00 48.50           H
ATOM   3628 3HG2 THR A 353      30.248 191.964  51.467  1.00 48.50           H
ATOM   3629  N   GLU A 354      32.896 191.565  47.953  1.00 47.04           N
ATOM   3630  H   GLU A 354      33.184 191.703  48.911  1.00 47.04           H
ATOM   3631  CA  GLU A 354      33.975 191.253  46.996  1.00 50.29           C
ATOM   3632  HA  GLU A 354      34.145 192.127  46.367  1.00 50.29           H
ATOM   3633  C   GLU A 354      33.619 190.066  46.068  1.00 43.81           C
ATOM   3634  O   GLU A 354      33.706 190.193  44.849  1.00 43.82           O
ATOM   3635  CB  GLU A 354      35.287 190.953  47.750  1.00  0.00           C
ATOM   3636 1HB  GLU A 354      35.116 190.139  48.454  1.00  0.00           H
ATOM   3637 2HB  GLU A 354      36.041 190.642  47.027  1.00  0.00           H
ATOM   3638  CG  GLU A 354      35.831 192.166  48.530  1.00  0.00           C
ATOM   3639 1HG  GLU A 354      36.015 192.980  47.829  1.00  0.00           H
ATOM   3640 2HG  GLU A 354      35.078 192.495  49.247  1.00  0.00           H
ATOM   3641  CD  GLU A 354      37.139 191.895  49.303  1.00  0.00           C
ATOM   3642  OE1 GLU A 354      37.601 190.733  49.417  1.00  0.00           O
ATOM   3643  OE2 GLU A 354      37.697 192.860  49.876  1.00  0.00           O
ATOM   3644  N   GLY A 355      33.139 188.950  46.624  1.00 41.33           N
ATOM   3645  H   GLY A 355      33.116 188.869  47.630  1.00 41.33           H
ATOM   3646  CA  GLY A 355      32.777 187.754  45.859  1.00 45.76           C
ATOM   3647 1HA  GLY A 355      33.629 187.452  45.250  1.00 45.76           H
ATOM   3648 2HA  GLY A 355      32.556 186.953  46.564  1.00 45.76           H
ATOM   3649  C   GLY A 355      31.559 187.929  44.931  1.00 43.53           C
ATOM   3650  O   GLY A 355      31.475 187.249  43.907  1.00 43.05           O
ATOM   3651  N   ALA A 356      30.657 188.864  45.246  1.00 43.01           N
ATOM   3652  H   ALA A 356      30.786 189.409  46.086  1.00 43.01           H
ATOM   3653  CA  ALA A 356      29.569 189.256  44.357  1.00 42.10           C
ATOM   3654  HA  ALA A 356      29.091 188.359  43.965  1.00 42.10           H
ATOM   3655  C   ALA A 356      30.094 190.079  43.161  1.00 42.76           C
ATOM   3656  O   ALA A 356      29.690 189.829  42.022  1.00 40.23           O
ATOM   3657  CB  ALA A 356      28.530 190.044  45.160  1.00 37.52           C
ATOM   3658 1HB  ALA A 356      28.161 189.431  45.983  1.00 37.52           H
ATOM   3659 2HB  ALA A 356      27.702 190.303  44.500  1.00 37.52           H
ATOM   3660 3HB  ALA A 356      28.977 190.955  45.557  1.00 37.52           H
ATOM   3661  N   ARG A 357      31.024 191.021  43.401  1.00 40.53           N
ATOM   3662  H   ARG A 357      31.361 191.159  44.343  1.00 40.53           H
ATOM   3663  CA  ARG A 357      31.694 191.786  42.345  1.00 39.30           C
ATOM   3664  HA  ARG A 357      30.920 192.263  41.744  1.00 39.30           H
ATOM   3665  C   ARG A 357      32.504 190.846  41.434  1.00 42.79           C
ATOM   3666  O   ARG A 357      32.375 190.945  40.218  1.00 41.55           O
ATOM   3667  CB  ARG A 357      32.602 192.899  42.903  1.00 46.45           C
ATOM   3668 1HB  ARG A 357      33.400 192.464  43.505  1.00 46.45           H
ATOM   3669 2HB  ARG A 357      33.057 193.424  42.064  1.00 46.45           H
ATOM   3670  CG  ARG A 357      31.830 193.912  43.762  1.00 44.17           C
ATOM   3671 1HG  ARG A 357      30.948 194.258  43.225  1.00 44.17           H
ATOM   3672 2HG  ARG A 357      31.502 193.407  44.671  1.00 44.17           H
ATOM   3673  CD  ARG A 357      32.676 195.135  44.158  1.00 50.88           C
ATOM   3674 1HD  ARG A 357      33.687 194.813  44.409  1.00 50.88           H
ATOM   3675 2HD  ARG A 357      32.715 195.838  43.326  1.00 50.88           H
ATOM   3676  NE  ARG A 357      32.077 195.797  45.322  1.00 56.56           N
ATOM   3677  HE  ARG A 357      31.417 195.218  45.822  1.00 56.56           H
ATOM   3678  CZ  ARG A 357      32.408 197.004  45.813  1.00 57.93           C
ATOM   3679  NH1 ARG A 357      33.250 197.828  45.269  1.00 59.06           N
ATOM   3680 1HH1 ARG A 357      33.719 197.619  44.400  1.00 59.06           H
ATOM   3681 2HH1 ARG A 357      33.423 198.706  45.738  1.00 59.06           H
ATOM   3682  NH2 ARG A 357      31.874 197.392  46.928  1.00 53.47           N
ATOM   3683 1HH2 ARG A 357      31.224 196.794  47.416  1.00 53.47           H
ATOM   3684 2HH2 ARG A 357      32.146 198.277  47.331  1.00 53.47           H
ATOM   3685  N   ASP A 358      33.235 189.895  42.010  1.00 42.00           N
ATOM   3686  H   ASP A 358      33.344 189.923  43.014  1.00 42.00           H
ATOM   3687  CA  ASP A 358      34.011 188.885  41.290  1.00 42.60           C
ATOM   3688  HA  ASP A 358      34.730 189.392  40.646  1.00 42.60           H
ATOM   3689  C   ASP A 358      33.122 187.989  40.403  1.00 40.57           C
ATOM   3690  O   ASP A 358      33.368 187.867  39.205  1.00 37.44           O
ATOM   3691  CB  ASP A 358      34.781 188.045  42.317  1.00 35.26           C
ATOM   3692 1HB  ASP A 358      35.304 188.724  42.990  1.00 35.26           H
ATOM   3693 2HB  ASP A 358      34.077 187.461  42.909  1.00 35.26           H
ATOM   3694  CG  ASP A 358      35.809 187.085  41.697  1.00 46.14           C
ATOM   3695  OD1 ASP A 358      36.369 187.382  40.620  1.00 51.33           O
ATOM   3696  OD2 ASP A 358      36.169 186.086  42.359  1.00 44.25           O
ATOM   3697  N   LEU A 359      32.037 187.431  40.956  1.00 39.76           N
ATOM   3698  H   LEU A 359      31.858 187.569  41.941  1.00 39.76           H
ATOM   3699  CA  LEU A 359      31.088 186.591  40.225  1.00 38.16           C
ATOM   3700  HA  LEU A 359      31.621 185.711  39.864  1.00 38.16           H
ATOM   3701  C   LEU A 359      30.499 187.328  39.003  1.00 36.56           C
ATOM   3702  O   LEU A 359      30.534 186.818  37.883  1.00 35.26           O
ATOM   3703  CB  LEU A 359      29.972 186.137  41.194  1.00 34.71           C
ATOM   3704 1HB  LEU A 359      30.426 185.523  41.971  1.00 34.71           H
ATOM   3705 2HB  LEU A 359      29.554 187.025  41.669  1.00 34.71           H
ATOM   3706  CG  LEU A 359      28.819 185.356  40.539  1.00 37.47           C
ATOM   3707  HG  LEU A 359      28.331 186.002  39.809  1.00 37.47           H
ATOM   3708  CD1 LEU A 359      29.295 184.078  39.849  1.00 34.60           C
ATOM   3709 1HD1 LEU A 359      28.430 183.509  39.510  1.00 34.60           H
ATOM   3710 2HD1 LEU A 359      29.879 183.473  40.543  1.00 34.60           H
ATOM   3711 3HD1 LEU A 359      29.913 184.345  38.992  1.00 34.60           H
ATOM   3712  CD2 LEU A 359      27.787 184.970  41.594  1.00 32.29           C
ATOM   3713 1HD2 LEU A 359      26.935 184.493  41.109  1.00 32.29           H
ATOM   3714 2HD2 LEU A 359      27.453 185.865  42.119  1.00 32.29           H
ATOM   3715 3HD2 LEU A 359      28.236 184.276  42.306  1.00 32.29           H
ATOM   3716  N   ILE A 360      29.979 188.538  39.215  1.00 32.78           N
ATOM   3717  H   ILE A 360      29.988 188.928  40.147  1.00 32.78           H
ATOM   3718  CA  ILE A 360      29.380 189.349  38.160  1.00 34.17           C
ATOM   3719  HA  ILE A 360      28.664 188.728  37.621  1.00 34.17           H
ATOM   3720  C   ILE A 360      30.465 189.797  37.145  1.00 38.38           C
ATOM   3721  O   ILE A 360      30.203 189.798  35.944  1.00 37.75           O
ATOM   3722  CB  ILE A 360      28.580 190.519  38.793  1.00 30.18           C
ATOM   3723  HB  ILE A 360      29.232 191.015  39.512  1.00 30.18           H
ATOM   3724  CG1 ILE A 360      27.339 189.981  39.537  1.00 34.57           C
ATOM   3725 1HG1 ILE A 360      26.586 189.713  38.796  1.00 34.57           H
ATOM   3726 2HG1 ILE A 360      27.628 189.077  40.074  1.00 34.57           H
ATOM   3727  CG2 ILE A 360      28.144 191.549  37.732  1.00 31.31           C
ATOM   3728 1HG2 ILE A 360      27.548 192.332  38.200  1.00 31.31           H
ATOM   3729 2HG2 ILE A 360      27.548 191.043  36.973  1.00 31.31           H
ATOM   3730 3HG2 ILE A 360      29.026 191.990  37.269  1.00 31.31           H
ATOM   3731  CD1 ILE A 360      26.735 190.944  40.567  1.00 37.99           C
ATOM   3732 1HD1 ILE A 360      25.890 190.454  41.050  1.00 37.99           H
ATOM   3733 2HD1 ILE A 360      26.395 191.855  40.074  1.00 37.99           H
ATOM   3734 3HD1 ILE A 360      27.487 191.194  41.315  1.00 37.99           H
ATOM   3735  N   SER A 361      31.694 190.081  37.589  1.00 36.14           N
ATOM   3736  H   SER A 361      31.880 190.064  38.581  1.00 36.14           H
ATOM   3737  CA  SER A 361      32.832 190.392  36.715  1.00 39.03           C
ATOM   3738  HA  SER A 361      32.554 191.239  36.088  1.00 39.03           H
ATOM   3739  C   SER A 361      33.201 189.212  35.798  1.00 41.45           C
ATOM   3740  O   SER A 361      33.346 189.422  34.591  1.00 42.33           O
ATOM   3741  CB  SER A 361      34.057 190.809  37.525  1.00 42.49           C
ATOM   3742 1HB  SER A 361      34.315 190.016  38.227  1.00 42.49           H
ATOM   3743 2HB  SER A 361      34.900 190.967  36.852  1.00 42.49           H
ATOM   3744  OG  SER A 361      33.780 192.014  38.232  1.00 45.89           O
ATOM   3745  HG  SER A 361      33.394 191.769  39.077  1.00 45.89           H
ATOM   3746  N   ARG A 362      33.279 187.981  36.328  1.00 37.86           N
ATOM   3747  H   ARG A 362      33.170 187.864  37.325  1.00 37.86           H
ATOM   3748  CA  ARG A 362      33.536 186.763  35.550  1.00 37.71           C
ATOM   3749  HA  ARG A 362      34.481 186.895  35.024  1.00 37.71           H
ATOM   3750  C   ARG A 362      32.430 186.521  34.506  1.00 37.49           C
ATOM   3751  O   ARG A 362      32.749 186.209  33.359  1.00 38.09           O
ATOM   3752  CB  ARG A 362      33.664 185.531  36.471  1.00 41.01           C
ATOM   3753 1HB  ARG A 362      32.804 185.488  37.139  1.00 41.01           H
ATOM   3754 2HB  ARG A 362      33.659 184.631  35.856  1.00 41.01           H
ATOM   3755  CG  ARG A 362      34.946 185.529  37.328  1.00 48.13           C
ATOM   3756 1HG  ARG A 362      35.826 185.545  36.684  1.00 48.13           H
ATOM   3757 2HG  ARG A 362      34.961 186.415  37.962  1.00 48.13           H
ATOM   3758  CD  ARG A 362      35.013 184.280  38.223  1.00 43.68           C
ATOM   3759 1HD  ARG A 362      34.008 184.041  38.571  1.00 43.68           H
ATOM   3760 2HD  ARG A 362      35.386 183.428  37.655  1.00 43.68           H
ATOM   3761  NE  ARG A 362      35.884 184.494  39.390  1.00 51.86           N
ATOM   3762  HE  ARG A 362      35.384 184.805  40.211  1.00 51.86           H
ATOM   3763  CZ  ARG A 362      37.217 184.351  39.434  1.00 63.24           C
ATOM   3764  NH1 ARG A 362      37.922 183.824  38.474  1.00 57.05           N
ATOM   3765 1HH1 ARG A 362      37.456 183.447  37.661  1.00 57.05           H
ATOM   3766 2HH1 ARG A 362      38.897 183.618  38.639  1.00 57.05           H
ATOM   3767  NH2 ARG A 362      37.850 184.781  40.481  1.00 69.43           N
ATOM   3768 1HH2 ARG A 362      37.303 185.309  41.146  1.00 69.43           H
ATOM   3769 2HH2 ARG A 362      38.858 184.839  40.497  1.00 69.43           H
ATOM   3770  N   LEU A 363      31.159 186.684  34.882  1.00 37.27           N
ATOM   3771  H   LEU A 363      30.971 186.903  35.850  1.00 37.27           H
ATOM   3772  CA  LEU A 363      29.998 186.515  34.006  1.00 32.31           C
ATOM   3773  HA  LEU A 363      30.070 185.539  33.525  1.00 32.31           H
ATOM   3774  C   LEU A 363      29.940 187.585  32.883  1.00 33.18           C
ATOM   3775  O   LEU A 363      29.701 187.241  31.726  1.00 35.58           O
ATOM   3776  CB  LEU A 363      28.712 186.543  34.865  1.00 33.48           C
ATOM   3777 1HB  LEU A 363      28.746 187.433  35.495  1.00 33.48           H
ATOM   3778 2HB  LEU A 363      27.859 186.642  34.194  1.00 33.48           H
ATOM   3779  CG  LEU A 363      28.505 185.300  35.749  1.00 33.12           C
ATOM   3780  HG  LEU A 363      29.442 185.075  36.258  1.00 33.12           H
ATOM   3781  CD1 LEU A 363      27.424 185.543  36.803  1.00 28.87           C
ATOM   3782 1HD1 LEU A 363      27.366 184.677  37.462  1.00 28.87           H
ATOM   3783 2HD1 LEU A 363      26.460 185.696  36.317  1.00 28.87           H
ATOM   3784 3HD1 LEU A 363      27.681 186.427  37.386  1.00 28.87           H
ATOM   3785  CD2 LEU A 363      28.085 184.082  34.927  1.00 30.00           C
ATOM   3786 1HD2 LEU A 363      27.874 183.254  35.604  1.00 30.00           H
ATOM   3787 2HD2 LEU A 363      28.893 183.802  34.250  1.00 30.00           H
ATOM   3788 3HD2 LEU A 363      27.191 184.315  34.349  1.00 30.00           H
ATOM   3789  N   LEU A 364      30.195 188.857  33.207  1.00 34.67           N
ATOM   3790  H   LEU A 364      30.366 189.077  34.178  1.00 34.67           H
ATOM   3791  CA  LEU A 364      30.149 189.997  32.280  1.00 40.71           C
ATOM   3792  HA  LEU A 364      29.434 189.747  31.496  1.00 40.71           H
ATOM   3793  C   LEU A 364      31.511 190.289  31.577  1.00 38.76           C
ATOM   3794  O   LEU A 364      31.813 191.443  31.271  1.00 44.59           O
ATOM   3795  CB  LEU A 364      29.595 191.253  33.004  1.00 36.64           C
ATOM   3796 1HB  LEU A 364      30.302 191.523  33.789  1.00 36.64           H
ATOM   3797 2HB  LEU A 364      29.567 192.068  32.281  1.00 36.64           H
ATOM   3798  CG  LEU A 364      28.192 191.129  33.619  1.00 33.63           C
ATOM   3799  HG  LEU A 364      28.213 190.356  34.387  1.00 33.63           H
ATOM   3800  CD1 LEU A 364      27.783 192.455  34.264  1.00 39.14           C
ATOM   3801 1HD1 LEU A 364      26.819 192.336  34.759  1.00 39.14           H
ATOM   3802 2HD1 LEU A 364      27.706 193.229  33.499  1.00 39.14           H
ATOM   3803 3HD1 LEU A 364      28.536 192.743  34.997  1.00 39.14           H
ATOM   3804  CD2 LEU A 364      27.126 190.765  32.590  1.00 35.31           C
ATOM   3805 1HD2 LEU A 364      26.153 190.750  33.081  1.00 35.31           H
ATOM   3806 2HD2 LEU A 364      27.338 189.781  32.173  1.00 35.31           H
ATOM   3807 3HD2 LEU A 364      27.118 191.505  31.790  1.00 35.31           H
ATOM   3808  N   LYS A 365      32.373 189.291  31.339  1.00 38.48           N
ATOM   3809  H   LYS A 365      32.137 188.346  31.604  1.00 38.48           H
ATOM   3810  CA  LYS A 365      33.545 189.456  30.474  1.00 40.37           C
ATOM   3811  HA  LYS A 365      34.129 190.299  30.843  1.00 40.37           H
ATOM   3812  C   LYS A 365      33.087 189.799  29.033  1.00 37.82           C
ATOM   3813  O   LYS A 365      32.164 189.177  28.509  1.00 35.74           O
ATOM   3814  CB  LYS A 365      34.441 188.199  30.500  1.00 40.15           C
ATOM   3815 1HB  LYS A 365      33.808 187.324  30.356  1.00 40.15           H
ATOM   3816 2HB  LYS A 365      35.123 188.246  29.651  1.00 40.15           H
ATOM   3817  CG  LYS A 365      35.288 187.995  31.780  1.00 46.10           C
ATOM   3818 1HG  LYS A 365      34.607 187.945  32.630  1.00 46.10           H
ATOM   3819 2HG  LYS A 365      35.793 187.032  31.698  1.00 46.10           H
ATOM   3820  CD  LYS A 365      36.377 189.057  32.042  1.00 52.83           C
ATOM   3821 1HD  LYS A 365      37.188 188.587  32.597  1.00 52.83           H
ATOM   3822 2HD  LYS A 365      36.768 189.391  31.080  1.00 52.83           H
ATOM   3823  CE  LYS A 365      35.869 190.244  32.873  1.00 55.08           C
ATOM   3824 1HE  LYS A 365      34.894 190.548  32.493  1.00 55.08           H
ATOM   3825 2HE  LYS A 365      35.725 189.917  33.902  1.00 55.08           H
ATOM   3826  NZ  LYS A 365      36.789 191.404  32.829  1.00 60.65           N
ATOM   3827 1HZ  LYS A 365      36.335 192.200  33.254  1.00 60.65           H
ATOM   3828 2HZ  LYS A 365      37.022 191.621  31.870  1.00 60.65           H
ATOM   3829 3HZ  LYS A 365      37.633 191.185  33.340  1.00 60.65           H
ATOM   3830  N   HIS A 366      33.727 190.792  28.413  1.00 41.46           N
ATOM   3831  H   HIS A 366      34.511 191.230  28.874  1.00 41.46           H
ATOM   3832  CA  HIS A 366      33.393 191.285  27.074  1.00 38.25           C
ATOM   3833  HA  HIS A 366      32.377 191.682  27.086  1.00 38.25           H
ATOM   3834  C   HIS A 366      33.450 190.150  26.030  1.00 38.79           C
ATOM   3835  O   HIS A 366      32.476 189.917  25.313  1.00 39.75           O
ATOM   3836  CB  HIS A 366      34.352 192.434  26.709  1.00 43.46           C
ATOM   3837 1HB  HIS A 366      34.166 193.284  27.365  1.00 43.46           H
ATOM   3838 2HB  HIS A 366      35.377 192.105  26.885  1.00 43.46           H
ATOM   3839  CG  HIS A 366      34.234 192.898  25.270  1.00 43.32           C
ATOM   3840  ND1 HIS A 366      35.038 192.528  24.220  1.00 47.36           N
ATOM   3841  HD1 HIS A 366      35.878 191.967  24.222  1.00 47.36           H
ATOM   3842  CD2 HIS A 366      33.278 193.715  24.728  1.00 42.36           C
ATOM   3843  HD2 HIS A 366      32.455 194.216  25.217  1.00 42.36           H
ATOM   3844  CE1 HIS A 366      34.578 193.104  23.128  1.00 42.51           C
ATOM   3845  HE1 HIS A 366      34.979 193.035  22.128  1.00 42.51           H
ATOM   3846  NE2 HIS A 366      33.490 193.819  23.377  1.00 47.64           N
ATOM   3847  N   ASN A 367      34.560 189.412  26.012  1.00 42.68           N
ATOM   3848  H   ASN A 367      35.274 189.645  26.687  1.00 42.68           H
ATOM   3849  CA  ASN A 367      34.826 188.257  25.148  1.00 40.18           C
ATOM   3850  HA  ASN A 367      34.594 188.502  24.112  1.00 40.18           H
ATOM   3851  C   ASN A 367      33.983 187.033  25.555  1.00 33.02           C
ATOM   3852  O   ASN A 367      34.151 186.553  26.681  1.00 37.80           O
ATOM   3853  CB  ASN A 367      36.332 187.997  25.284  1.00 45.09           C
ATOM   3854 1HB  ASN A 367      36.851 188.923  25.036  1.00 45.09           H
ATOM   3855 2HB  ASN A 367      36.535 187.786  26.334  1.00 45.09           H
ATOM   3856  CG  ASN A 367      36.905 186.863  24.431  1.00 53.14           C
ATOM   3857  OD1 ASN A 367      36.267 185.869  24.135  1.00 45.60           O
ATOM   3858  ND2 ASN A 367      38.160 186.972  24.066  1.00 54.92           N
ATOM   3859 1HD2 ASN A 367      38.616 186.171  23.652  1.00 54.92           H
ATOM   3860 2HD2 ASN A 367      38.712 187.735  24.429  1.00 54.92           H
ATOM   3861  N   PRO A 368      33.133 186.457  24.678  1.00 35.61           N
ATOM   3862  CA  PRO A 368      32.310 185.293  25.017  1.00 36.51           C
ATOM   3863  HA  PRO A 368      31.619 185.575  25.812  1.00 36.51           H
ATOM   3864  C   PRO A 368      33.119 184.073  25.485  1.00 39.70           C
ATOM   3865  O   PRO A 368      32.721 183.406  26.442  1.00 39.10           O
ATOM   3866  CB  PRO A 368      31.508 184.976  23.751  1.00 39.25           C
ATOM   3867 1HB  PRO A 368      32.047 184.256  23.135  1.00 39.25           H
ATOM   3868 2HB  PRO A 368      30.506 184.614  23.980  1.00 39.25           H
ATOM   3869  CG  PRO A 368      31.431 186.314  23.040  1.00 43.27           C
ATOM   3870 1HG  PRO A 368      31.316 186.206  21.962  1.00 43.27           H
ATOM   3871 2HG  PRO A 368      30.621 186.908  23.465  1.00 43.27           H
ATOM   3872  CD  PRO A 368      32.770 186.943  23.365  1.00 36.90           C
ATOM   3873 1HD  PRO A 368      33.523 186.638  22.639  1.00 36.90           H
ATOM   3874 2HD  PRO A 368      32.663 188.028  23.391  1.00 36.90           H
ATOM   3875  N   SER A 369      34.288 183.806  24.885  1.00 41.99           N
ATOM   3876  H   SER A 369      34.630 184.400  24.142  1.00 41.99           H
ATOM   3877  CA  SER A 369      35.136 182.679  25.273  1.00 39.68           C
ATOM   3878  HA  SER A 369      34.513 181.785  25.226  1.00 39.68           H
ATOM   3879  C   SER A 369      35.685 182.808  26.707  1.00 42.05           C
ATOM   3880  O   SER A 369      35.916 181.784  27.349  1.00 47.97           O
ATOM   3881  CB  SER A 369      36.290 182.461  24.286  1.00 41.44           C
ATOM   3882 1HB  SER A 369      36.706 181.466  24.442  1.00 41.44           H
ATOM   3883 2HB  SER A 369      35.901 182.513  23.269  1.00 41.44           H
ATOM   3884  OG  SER A 369      37.323 183.417  24.465  1.00 48.90           O
ATOM   3885  HG  SER A 369      36.982 184.273  24.196  1.00 48.90           H
ATOM   3886  N   GLN A 370      35.835 184.038  27.215  1.00 37.67           N
ATOM   3887  H   GLN A 370      35.569 184.826  26.641  1.00 37.67           H
ATOM   3888  CA  GLN A 370      36.277 184.340  28.580  1.00 35.71           C
ATOM   3889  HA  GLN A 370      36.998 183.579  28.878  1.00 35.71           H
ATOM   3890  C   GLN A 370      35.127 184.331  29.617  1.00 41.97           C
ATOM   3891  O   GLN A 370      35.404 184.458  30.810  1.00 40.80           O
ATOM   3892  CB  GLN A 370      36.997 185.698  28.615  1.00 44.90           C
ATOM   3893 1HB  GLN A 370      36.331 186.479  28.249  1.00 44.90           H
ATOM   3894 2HB  GLN A 370      37.251 185.931  29.649  1.00 44.90           H
ATOM   3895  CG  GLN A 370      38.286 185.718  27.776  1.00 56.63           C
ATOM   3896 1HG  GLN A 370      38.920 184.882  28.071  1.00 56.63           H
ATOM   3897 2HG  GLN A 370      38.049 185.607  26.718  1.00 56.63           H
ATOM   3898  CD  GLN A 370      39.052 187.023  27.982  1.00 66.93           C
ATOM   3899  OE1 GLN A 370      38.682 188.083  27.496  1.00 64.10           O
ATOM   3900  NE2 GLN A 370      40.131 187.010  28.721  1.00 71.30           N
ATOM   3901 1HE2 GLN A 370      40.556 187.900  28.942  1.00 71.30           H
ATOM   3902 2HE2 GLN A 370      40.347 186.196  29.278  1.00 71.30           H
ATOM   3903  N   ARG A 371      33.857 184.176  29.218  1.00 39.75           N
ATOM   3904  H   ARG A 371      33.655 184.060  28.235  1.00 39.75           H
ATOM   3905  CA  ARG A 371      32.741 183.942  30.145  1.00 37.50           C
ATOM   3906  HA  ARG A 371      32.891 184.582  31.015  1.00 37.50           H
ATOM   3907  C   ARG A 371      32.772 182.474  30.626  1.00 38.98           C
ATOM   3908  O   ARG A 371      33.029 181.591  29.797  1.00 38.58           O
ATOM   3909  CB  ARG A 371      31.396 184.328  29.507  1.00 36.80           C
ATOM   3910 1HB  ARG A 371      31.212 183.697  28.638  1.00 36.80           H
ATOM   3911 2HB  ARG A 371      30.595 184.175  30.231  1.00 36.80           H
ATOM   3912  CG  ARG A 371      31.377 185.800  29.058  1.00 32.85           C
ATOM   3913 1HG  ARG A 371      31.566 186.451  29.911  1.00 32.85           H
ATOM   3914 2HG  ARG A 371      32.169 185.953  28.325  1.00 32.85           H
ATOM   3915  CD  ARG A 371      30.034 186.195  28.423  1.00 33.87           C
ATOM   3916 1HD  ARG A 371      29.692 185.375  27.791  1.00 33.87           H
ATOM   3917 2HD  ARG A 371      29.295 186.388  29.201  1.00 33.87           H
ATOM   3918  NE  ARG A 371      30.199 187.400  27.603  1.00 35.04           N
ATOM   3919  HE  ARG A 371      30.937 188.014  27.917  1.00 35.04           H
ATOM   3920  CZ  ARG A 371      29.543 187.665  26.467  1.00 33.04           C
ATOM   3921  NH1 ARG A 371      28.520 186.969  26.067  1.00 34.94           N
ATOM   3922 1HH1 ARG A 371      28.133 186.230  26.637  1.00 34.94           H
ATOM   3923 2HH1 ARG A 371      28.136 187.155  25.152  1.00 34.94           H
ATOM   3924  NH2 ARG A 371      29.944 188.633  25.705  1.00 33.27           N
ATOM   3925 1HH2 ARG A 371      30.802 189.126  25.909  1.00 33.27           H
ATOM   3926 2HH2 ARG A 371      29.462 188.798  24.833  1.00 33.27           H
ATOM   3927  N   PRO A 372      32.541 182.192  31.922  1.00 36.28           N
ATOM   3928  CA  PRO A 372      32.803 180.887  32.537  1.00 40.00           C
ATOM   3929  HA  PRO A 372      33.821 180.571  32.312  1.00 40.00           H
ATOM   3930  C   PRO A 372      31.839 179.780  32.075  1.00 44.32           C
ATOM   3931  O   PRO A 372      30.781 180.039  31.492  1.00 37.75           O
ATOM   3932  CB  PRO A 372      32.689 181.129  34.049  1.00 38.45           C
ATOM   3933 1HB  PRO A 372      32.294 180.270  34.589  1.00 38.45           H
ATOM   3934 2HB  PRO A 372      33.661 181.420  34.449  1.00 38.45           H
ATOM   3935  CG  PRO A 372      31.719 182.293  34.141  1.00 37.94           C
ATOM   3936 1HG  PRO A 372      30.695 181.937  34.035  1.00 37.94           H
ATOM   3937 2HG  PRO A 372      31.847 182.867  35.059  1.00 37.94           H
ATOM   3938  CD  PRO A 372      32.113 183.127  32.940  1.00 35.25           C
ATOM   3939 1HD  PRO A 372      31.264 183.703  32.574  1.00 35.25           H
ATOM   3940 2HD  PRO A 372      32.944 183.777  33.214  1.00 35.25           H
ATOM   3941  N   MET A 373      32.183 178.530  32.382  1.00 40.37           N
ATOM   3942  H   MET A 373      33.056 178.392  32.872  1.00 40.37           H
ATOM   3943  CA  MET A 373      31.256 177.394  32.362  1.00 41.35           C
ATOM   3944  HA  MET A 373      30.722 177.375  31.412  1.00 41.35           H
ATOM   3945  C   MET A 373      30.224 177.515  33.497  1.00 34.83           C
ATOM   3946  O   MET A 373      30.555 177.961  34.592  1.00 37.17           O
ATOM   3947  CB  MET A 373      32.036 176.082  32.503  1.00 44.80           C
ATOM   3948 1HB  MET A 373      32.623 176.103  33.421  1.00 44.80           H
ATOM   3949 2HB  MET A 373      31.329 175.255  32.573  1.00 44.80           H
ATOM   3950  CG  MET A 373      32.977 175.833  31.316  1.00 57.40           C
ATOM   3951 1HG  MET A 373      32.447 176.075  30.395  1.00 57.40           H
ATOM   3952 2HG  MET A 373      33.835 176.501  31.396  1.00 57.40           H
ATOM   3953  SD  MET A 373      33.585 174.117  31.204  1.00 86.36           S
ATOM   3954  CE  MET A 373      34.493 173.998  32.773  1.00 50.95           C
ATOM   3955 1HE  MET A 373      35.133 173.115  32.755  1.00 50.95           H
ATOM   3956 2HE  MET A 373      33.791 173.921  33.602  1.00 50.95           H
ATOM   3957 3HE  MET A 373      35.107 174.890  32.897  1.00 50.95           H
ATOM   3958  N   LEU A 374      28.987 177.047  33.298  1.00 34.01           N
ATOM   3959  H   LEU A 374      28.741 176.601  32.426  1.00 34.01           H
ATOM   3960  CA  LEU A 374      27.971 177.034  34.353  1.00 36.95           C
ATOM   3961  HA  LEU A 374      27.886 178.050  34.738  1.00 36.95           H
ATOM   3962  C   LEU A 374      28.373 176.120  35.543  1.00 38.84           C
ATOM   3963  O   LEU A 374      27.981 176.389  36.677  1.00 35.04           O
ATOM   3964  CB  LEU A 374      26.605 176.624  33.771  1.00 33.05           C
ATOM   3965 1HB  LEU A 374      26.739 175.719  33.178  1.00 33.05           H
ATOM   3966 2HB  LEU A 374      25.933 176.391  34.596  1.00 33.05           H
ATOM   3967  CG  LEU A 374      25.959 177.722  32.908  1.00 36.03           C
ATOM   3968  HG  LEU A 374      26.700 178.091  32.200  1.00 36.03           H
ATOM   3969  CD1 LEU A 374      24.788 177.147  32.125  1.00 32.00           C
ATOM   3970 1HD1 LEU A 374      24.356 177.921  31.490  1.00 32.00           H
ATOM   3971 2HD1 LEU A 374      24.035 176.792  32.829  1.00 32.00           H
ATOM   3972 3HD1 LEU A 374      25.128 176.317  31.506  1.00 32.00           H
ATOM   3973  CD2 LEU A 374      25.419 178.887  33.747  1.00 34.88           C
ATOM   3974 1HD2 LEU A 374      24.944 179.611  33.086  1.00 34.88           H
ATOM   3975 2HD2 LEU A 374      26.236 179.367  34.286  1.00 34.88           H
ATOM   3976 3HD2 LEU A 374      24.686 178.508  34.460  1.00 34.88           H
ATOM   3977  N   ARG A 375      29.229 175.118  35.302  1.00 42.68           N
ATOM   3978  H   ARG A 375      29.443 174.894  34.341  1.00 42.68           H
ATOM   3979  CA  ARG A 375      29.937 174.356  36.331  1.00 40.88           C
ATOM   3980  HA  ARG A 375      29.203 173.806  36.920  1.00 40.88           H
ATOM   3981  C   ARG A 375      30.721 175.282  37.281  1.00 40.19           C
ATOM   3982  O   ARG A 375      30.528 175.213  38.488  1.00 43.05           O
ATOM   3983  CB  ARG A 375      30.871 173.345  35.645  1.00  0.00           C
ATOM   3984 1HB  ARG A 375      30.277 172.712  34.986  1.00  0.00           H
ATOM   3985 2HB  ARG A 375      31.614 173.871  35.046  1.00  0.00           H
ATOM   3986  CG  ARG A 375      31.602 172.449  36.660  1.00  0.00           C
ATOM   3987 1HG  ARG A 375      32.224 173.075  37.299  1.00  0.00           H
ATOM   3988 2HG  ARG A 375      30.871 171.932  37.282  1.00  0.00           H
ATOM   3989  CD  ARG A 375      32.497 171.400  35.978  1.00  0.00           C
ATOM   3990 1HD  ARG A 375      33.273 171.917  35.415  1.00  0.00           H
ATOM   3991 2HD  ARG A 375      32.990 170.784  36.730  1.00  0.00           H
ATOM   3992  NE  ARG A 375      31.749 170.523  35.062  1.00  0.00           N
ATOM   3993  HE  ARG A 375      31.882 170.747  34.086  1.00  0.00           H
ATOM   3994  CZ  ARG A 375      30.968 169.498  35.418  1.00  0.00           C
ATOM   3995  NH1 ARG A 375      30.324 168.826  34.510  1.00  0.00           N
ATOM   3996 1HH1 ARG A 375      30.389 169.080  33.535  1.00  0.00           H
ATOM   3997 2HH1 ARG A 375      29.815 167.997  34.783  1.00  0.00           H
ATOM   3998  NH2 ARG A 375      30.795 169.136  36.655  1.00  0.00           N
ATOM   3999 1HH2 ARG A 375      31.320 169.584  37.393  1.00  0.00           H
ATOM   4000 2HH2 ARG A 375      30.139 168.401  36.877  1.00  0.00           H
ATOM   4001  N   GLU A 376      31.544 176.176  36.739  1.00 39.10           N
ATOM   4002  H   GLU A 376      31.590 176.263  35.734  1.00 39.10           H
ATOM   4003  CA  GLU A 376      32.353 177.118  37.518  1.00 40.83           C
ATOM   4004  HA  GLU A 376      32.952 176.563  38.240  1.00 40.83           H
ATOM   4005  C   GLU A 376      31.479 178.126  38.283  1.00 43.74           C
ATOM   4006  O   GLU A 376      31.775 178.436  39.436  1.00 37.67           O
ATOM   4007  CB  GLU A 376      33.306 177.892  36.602  1.00 42.49           C
ATOM   4008 1HB  GLU A 376      32.724 178.433  35.856  1.00 42.49           H
ATOM   4009 2HB  GLU A 376      33.838 178.624  37.210  1.00 42.49           H
ATOM   4010  CG  GLU A 376      34.327 176.999  35.888  1.00 53.88           C
ATOM   4011 1HG  GLU A 376      34.988 176.559  36.634  1.00 53.88           H
ATOM   4012 2HG  GLU A 376      33.823 176.197  35.349  1.00 53.88           H
ATOM   4013  CD  GLU A 376      35.154 177.823  34.906  1.00 54.08           C
ATOM   4014  OE1 GLU A 376      34.604 178.241  33.862  1.00 48.58           O
ATOM   4015  OE2 GLU A 376      36.362 178.031  35.182  1.00 69.61           O
ATOM   4016  N   VAL A 377      30.383 178.592  37.674  1.00 37.50           N
ATOM   4017  H   VAL A 377      30.217 178.341  36.709  1.00 37.50           H
ATOM   4018  CA  VAL A 377      29.395 179.475  38.301  1.00 33.91           C
ATOM   4019  HA  VAL A 377      29.903 180.385  38.620  1.00 33.91           H
ATOM   4020  C   VAL A 377      28.783 178.802  39.544  1.00 35.19           C
ATOM   4021  O   VAL A 377      28.711 179.420  40.603  1.00 33.07           O
ATOM   4022  CB  VAL A 377      28.292 179.875  37.296  1.00 37.58           C
ATOM   4023  HB  VAL A 377      27.835 178.963  36.911  1.00 37.58           H
ATOM   4024  CG1 VAL A 377      27.181 180.724  37.928  1.00 33.38           C
ATOM   4025 1HG1 VAL A 377      26.467 181.011  37.155  1.00 33.38           H
ATOM   4026 2HG1 VAL A 377      27.620 181.620  38.367  1.00 33.38           H
ATOM   4027 3HG1 VAL A 377      26.670 180.152  38.702  1.00 33.38           H
ATOM   4028  CG2 VAL A 377      28.869 180.661  36.113  1.00 31.37           C
ATOM   4029 1HG2 VAL A 377      28.068 180.893  35.412  1.00 31.37           H
ATOM   4030 2HG2 VAL A 377      29.635 180.071  35.609  1.00 31.37           H
ATOM   4031 3HG2 VAL A 377      29.309 181.588  36.483  1.00 31.37           H
ATOM   4032  N   LEU A 378      28.396 177.526  39.440  1.00 38.12           N
ATOM   4033  H   LEU A 378      28.483 177.059  38.549  1.00 38.12           H
ATOM   4034  CA  LEU A 378      27.888 176.731  40.558  1.00 39.32           C
ATOM   4035  HA  LEU A 378      27.083 177.289  41.036  1.00 39.32           H
ATOM   4036  C   LEU A 378      28.974 176.465  41.634  1.00 41.73           C
ATOM   4037  O   LEU A 378      28.651 176.457  42.821  1.00 38.77           O
ATOM   4038  CB  LEU A 378      27.314 175.404  40.010  1.00 38.22           C
ATOM   4039 1HB  LEU A 378      28.068 174.948  39.368  1.00 38.22           H
ATOM   4040 2HB  LEU A 378      27.148 174.733  40.853  1.00 38.22           H
ATOM   4041  CG  LEU A 378      25.999 175.548  39.224  1.00 40.48           C
ATOM   4042  HG  LEU A 378      26.093 176.391  38.539  1.00 40.48           H
ATOM   4043  CD1 LEU A 378      25.722 174.286  38.407  1.00 38.40           C
ATOM   4044 1HD1 LEU A 378      24.786 174.406  37.861  1.00 38.40           H
ATOM   4045 2HD1 LEU A 378      25.648 173.422  39.068  1.00 38.40           H
ATOM   4046 3HD1 LEU A 378      26.539 174.136  37.701  1.00 38.40           H
ATOM   4047  CD2 LEU A 378      24.808 175.792  40.152  1.00 33.58           C
ATOM   4048 1HD2 LEU A 378      23.886 175.790  39.572  1.00 33.58           H
ATOM   4049 2HD2 LEU A 378      24.927 176.757  40.645  1.00 33.58           H
ATOM   4050 3HD2 LEU A 378      24.767 175.003  40.903  1.00 33.58           H
ATOM   4051  N   GLU A 379      30.235 176.265  41.237  1.00 37.81           N
ATOM   4052  H   GLU A 379      30.418 176.222  40.245  1.00 37.81           H
ATOM   4053  CA  GLU A 379      31.394 176.020  42.116  1.00 39.85           C
ATOM   4054  HA  GLU A 379      31.113 175.289  42.874  1.00 39.85           H
ATOM   4055  C   GLU A 379      31.935 177.273  42.854  1.00 46.73           C
ATOM   4056  O   GLU A 379      32.726 177.117  43.789  1.00 43.76           O
ATOM   4057  CB  GLU A 379      32.555 175.441  41.286  1.00 40.72           C
ATOM   4058 1HB  GLU A 379      32.673 176.053  40.392  1.00 40.72           H
ATOM   4059 2HB  GLU A 379      33.477 175.511  41.863  1.00 40.72           H
ATOM   4060  CG  GLU A 379      32.363 173.974  40.851  1.00 47.92           C
ATOM   4061 1HG  GLU A 379      32.425 173.339  41.735  1.00 47.92           H
ATOM   4062 2HG  GLU A 379      31.375 173.834  40.413  1.00 47.92           H
ATOM   4063  CD  GLU A 379      33.416 173.496  39.836  1.00 60.34           C
ATOM   4064  OE1 GLU A 379      34.299 174.284  39.404  1.00 56.25           O
ATOM   4065  OE2 GLU A 379      33.371 172.302  39.470  1.00 70.01           O
ATOM   4066  N   HIS A 380      31.575 178.487  42.424  1.00 46.44           N
ATOM   4067  H   HIS A 380      30.934 178.537  41.645  1.00 46.44           H
ATOM   4068  CA  HIS A 380      32.244 179.745  42.795  1.00 40.06           C
ATOM   4069  HA  HIS A 380      33.277 179.664  42.457  1.00 40.06           H
ATOM   4070  C   HIS A 380      32.268 180.000  44.323  1.00 40.92           C
ATOM   4071  O   HIS A 380      31.239 179.788  44.968  1.00 39.03           O
ATOM   4072  CB  HIS A 380      31.578 180.894  42.016  1.00 39.40           C
ATOM   4073 1HB  HIS A 380      31.469 180.592  40.974  1.00 39.40           H
ATOM   4074 2HB  HIS A 380      30.574 181.054  42.409  1.00 39.40           H
ATOM   4075  CG  HIS A 380      32.328 182.214  42.058  1.00 40.31           C
ATOM   4076  ND1 HIS A 380      32.050 183.319  42.833  1.00 38.84           N
ATOM   4077  HD1 HIS A 380      31.250 183.501  43.421  1.00 38.84           H
ATOM   4078  CD2 HIS A 380      33.398 182.571  41.282  1.00 35.96           C
ATOM   4079  HD2 HIS A 380      33.915 181.992  40.531  1.00 35.96           H
ATOM   4080  CE1 HIS A 380      32.910 184.272  42.510  1.00 38.01           C
ATOM   4081  HE1 HIS A 380      32.948 185.282  42.890  1.00 38.01           H
ATOM   4082  NE2 HIS A 380      33.742 183.867  41.565  1.00 41.11           N
ATOM   4083  N   PRO A 381      33.365 180.504  44.939  1.00 41.46           N
ATOM   4084  CA  PRO A 381      33.489 180.606  46.405  1.00 41.49           C
ATOM   4085  HA  PRO A 381      33.520 179.596  46.813  1.00 41.49           H
ATOM   4086  C   PRO A 381      32.367 181.381  47.123  1.00 39.26           C
ATOM   4087  O   PRO A 381      31.953 181.026  48.229  1.00 37.62           O
ATOM   4088  CB  PRO A 381      34.846 181.268  46.649  1.00 43.02           C
ATOM   4089 1HB  PRO A 381      34.747 182.354  46.655  1.00 43.02           H
ATOM   4090 2HB  PRO A 381      35.310 180.916  47.570  1.00 43.02           H
ATOM   4091  CG  PRO A 381      35.660 180.824  45.450  1.00 52.16           C
ATOM   4092 1HG  PRO A 381      36.464 181.522  45.217  1.00 52.16           H
ATOM   4093 2HG  PRO A 381      36.051 179.820  45.615  1.00 52.16           H
ATOM   4094  CD  PRO A 381      34.640 180.808  44.328  1.00 42.89           C
ATOM   4095 1HD  PRO A 381      34.592 181.785  43.847  1.00 42.89           H
ATOM   4096 2HD  PRO A 381      34.901 180.028  43.613  1.00 42.89           H
ATOM   4097  N   TRP A 382      31.831 182.420  46.479  1.00 40.59           N
ATOM   4098  H   TRP A 382      32.270 182.733  45.624  1.00 40.59           H
ATOM   4099  CA  TRP A 382      30.693 183.197  46.964  1.00 37.36           C
ATOM   4100  HA  TRP A 382      30.861 183.433  48.015  1.00 37.36           H
ATOM   4101  C   TRP A 382      29.346 182.434  46.866  1.00 39.21           C
ATOM   4102  O   TRP A 382      28.459 182.624  47.697  1.00 38.18           O
ATOM   4103  CB  TRP A 382      30.675 184.521  46.196  1.00 39.53           C
ATOM   4104 1HB  TRP A 382      31.662 184.975  46.289  1.00 39.53           H
ATOM   4105 2HB  TRP A 382      30.523 184.307  45.138  1.00 39.53           H
ATOM   4106  CG  TRP A 382      29.641 185.528  46.635  1.00 41.13           C
ATOM   4107  CD1 TRP A 382      29.783 186.430  47.632  1.00 41.53           C
ATOM   4108  HD1 TRP A 382      30.638 186.568  48.277  1.00 41.53           H
ATOM   4109  CD2 TRP A 382      28.288 185.733  46.125  1.00 40.73           C
ATOM   4110  NE1 TRP A 382      28.664 187.190  47.747  1.00 41.24           N
ATOM   4111  HE1 TRP A 382      28.508 187.860  48.486  1.00 41.24           H
ATOM   4112  CE2 TRP A 382      27.707 186.826  46.833  1.00 43.02           C
ATOM   4113  CE3 TRP A 382      27.491 185.110  45.136  1.00 40.55           C
ATOM   4114  HE3 TRP A 382      27.895 184.272  44.587  1.00 40.55           H
ATOM   4115  CZ2 TRP A 382      26.419 187.298  46.553  1.00 37.70           C
ATOM   4116  HZ2 TRP A 382      26.026 188.147  47.094  1.00 37.70           H
ATOM   4117  CZ3 TRP A 382      26.191 185.571  44.858  1.00 43.34           C
ATOM   4118  HZ3 TRP A 382      25.612 185.087  44.086  1.00 43.34           H
ATOM   4119  CH2 TRP A 382      25.657 186.666  45.559  1.00 36.24           C
ATOM   4120  HH2 TRP A 382      24.663 187.024  45.336  1.00 36.24           H
ATOM   4121  N   ILE A 383      29.210 181.520  45.898  1.00 36.29           N
ATOM   4122  H   ILE A 383      30.018 181.296  45.334  1.00 36.29           H
ATOM   4123  CA  ILE A 383      28.052 180.621  45.753  1.00 35.38           C
ATOM   4124  HA  ILE A 383      27.154 181.187  45.998  1.00 35.38           H
ATOM   4125  C   ILE A 383      28.149 179.440  46.752  1.00 37.25           C
ATOM   4126  O   ILE A 383      27.135 179.115  47.374  1.00 37.03           O
ATOM   4127  CB  ILE A 383      27.917 180.146  44.280  1.00 36.23           C
ATOM   4128  HB  ILE A 383      28.877 179.728  43.978  1.00 36.23           H
ATOM   4129  CG1 ILE A 383      27.596 181.314  43.314  1.00 39.64           C
ATOM   4130 1HG1 ILE A 383      28.395 182.050  43.402  1.00 39.64           H
ATOM   4131 2HG1 ILE A 383      27.625 180.924  42.297  1.00 39.64           H
ATOM   4132  CG2 ILE A 383      26.879 179.023  44.116  1.00 36.80           C
ATOM   4133 1HG2 ILE A 383      26.760 178.807  43.055  1.00 36.80           H
ATOM   4134 2HG2 ILE A 383      25.920 179.331  44.534  1.00 36.80           H
ATOM   4135 3HG2 ILE A 383      27.229 178.129  44.633  1.00 36.80           H
ATOM   4136  CD1 ILE A 383      26.244 182.017  43.507  1.00 33.88           C
ATOM   4137 1HD1 ILE A 383      26.138 182.782  42.739  1.00 33.88           H
ATOM   4138 2HD1 ILE A 383      26.211 182.482  44.492  1.00 33.88           H
ATOM   4139 3HD1 ILE A 383      25.432 181.296  43.418  1.00 33.88           H
ATOM   4140  N   THR A 384      29.336 178.859  46.986  1.00 34.73           N
ATOM   4141  H   THR A 384      30.152 179.116  46.449  1.00 34.73           H
ATOM   4142  CA  THR A 384      29.544 177.849  48.037  1.00 36.12           C
ATOM   4143  HA  THR A 384      28.815 177.057  47.870  1.00 36.12           H
ATOM   4144  C   THR A 384      29.308 178.431  49.446  1.00 37.16           C
ATOM   4145  O   THR A 384      28.917 177.683  50.338  1.00 38.74           O
ATOM   4146  CB  THR A 384      30.941 177.184  47.998  1.00 36.27           C
ATOM   4147  HB  THR A 384      31.003 176.481  48.829  1.00 36.27           H
ATOM   4148  OG1 THR A 384      32.003 178.095  48.126  1.00 43.96           O
ATOM   4149  HG1 THR A 384      32.050 178.390  49.038  1.00 43.96           H
ATOM   4150  CG2 THR A 384      31.206 176.406  46.716  1.00 36.76           C
ATOM   4151 1HG2 THR A 384      32.250 176.092  46.694  1.00 36.76           H
ATOM   4152 2HG2 THR A 384      30.995 177.028  45.846  1.00 36.76           H
ATOM   4153 3HG2 THR A 384      30.562 175.527  46.700  1.00 36.76           H
ATOM   4154  N   ALA A 385      29.495 179.742  49.631  1.00 35.36           N
ATOM   4155  H   ALA A 385      29.910 180.277  48.882  1.00 35.36           H
ATOM   4156  CA  ALA A 385      29.142 180.465  50.849  1.00 39.12           C
ATOM   4157  HA  ALA A 385      29.445 179.871  51.711  1.00 39.12           H
ATOM   4158  C   ALA A 385      27.621 180.739  50.983  1.00 44.24           C
ATOM   4159  O   ALA A 385      27.010 180.349  51.978  1.00 39.93           O
ATOM   4160  CB  ALA A 385      29.945 181.773  50.876  1.00 41.84           C
ATOM   4161 1HB  ALA A 385      31.007 181.545  50.964  1.00 41.84           H
ATOM   4162 2HB  ALA A 385      29.627 182.363  51.736  1.00 41.84           H
ATOM   4163 3HB  ALA A 385      29.769 182.339  49.961  1.00 41.84           H
ATOM   4164  N   ASN A 386      27.016 181.447  50.022  1.00 39.41           N
ATOM   4165  H   ASN A 386      27.555 181.771  49.232  1.00 39.41           H
ATOM   4166  CA  ASN A 386      25.682 182.024  50.192  1.00 33.62           C
ATOM   4167  HA  ASN A 386      25.517 182.183  51.258  1.00 33.62           H
ATOM   4168  C   ASN A 386      24.506 181.142  49.675  1.00 35.27           C
ATOM   4169  O   ASN A 386      23.385 181.350  50.129  1.00 36.25           O
ATOM   4170  CB  ASN A 386      25.656 183.415  49.534  1.00 40.46           C
ATOM   4171 1HB  ASN A 386      26.087 183.360  48.534  1.00 40.46           H
ATOM   4172 2HB  ASN A 386      24.618 183.724  49.418  1.00 40.46           H
ATOM   4173  CG  ASN A 386      26.404 184.484  50.337  1.00 44.40           C
ATOM   4174  OD1 ASN A 386      26.204 184.657  51.531  1.00 43.00           O
ATOM   4175  ND2 ASN A 386      27.248 185.255  49.699  1.00 42.65           N
ATOM   4176 1HD2 ASN A 386      27.508 186.129  50.135  1.00 42.65           H
ATOM   4177 2HD2 ASN A 386      27.433 185.106  48.718  1.00 42.65           H
ATOM   4178  N   SER A 387      24.696 180.202  48.741  1.00 35.24           N
ATOM   4179  H   SER A 387      25.623 179.956  48.422  1.00 35.24           H
ATOM   4180  CA  SER A 387      23.587 179.396  48.227  1.00 34.51           C
ATOM   4181  HA  SER A 387      22.749 180.072  48.055  1.00 34.51           H
ATOM   4182  C   SER A 387      23.142 178.341  49.264  1.00 38.34           C
ATOM   4183  O   SER A 387      23.972 177.619  49.826  1.00 38.51           O
ATOM   4184  CB  SER A 387      23.903 178.767  46.861  1.00 39.59           C
ATOM   4185 1HB  SER A 387      22.982 178.367  46.438  1.00 39.59           H
ATOM   4186 2HB  SER A 387      24.268 179.547  46.192  1.00 39.59           H
ATOM   4187  OG  SER A 387      24.859 177.726  46.937  1.00 39.66           O
ATOM   4188  HG  SER A 387      25.707 178.116  47.162  1.00 39.66           H
ATOM   4189  N   SER A 388      21.836 178.249  49.529  1.00 33.45           N
ATOM   4190  H   SER A 388      21.190 178.871  49.065  1.00 33.45           H
ATOM   4191  CA  SER A 388      21.270 177.399  50.589  1.00 39.71           C
ATOM   4192  HA  SER A 388      22.077 176.802  51.014  1.00 39.71           H
ATOM   4193  C   SER A 388      20.195 176.427  50.049  1.00 43.48           C
ATOM   4194  O   SER A 388      19.531 176.684  49.042  1.00 44.25           O
ATOM   4195  CB  SER A 388      20.766 178.275  51.757  1.00 42.82           C
ATOM   4196 1HB  SER A 388      20.404 177.616  52.547  1.00 42.82           H
ATOM   4197 2HB  SER A 388      21.611 178.840  52.149  1.00 42.82           H
ATOM   4198  OG  SER A 388      19.753 179.200  51.419  1.00 45.87           O
ATOM   4199  HG  SER A 388      18.942 178.711  51.255  1.00 45.87           H
ATOM   4200  N   LYS A 389      20.060 175.274  50.715  1.00 39.91           N
ATOM   4201  H   LYS A 389      20.622 175.136  51.543  1.00 39.91           H
ATOM   4202  CA  LYS A 389      19.042 174.241  50.449  1.00 48.58           C
ATOM   4203  HA  LYS A 389      18.718 174.338  49.413  1.00 48.58           H
ATOM   4204  C   LYS A 389      17.795 174.444  51.349  1.00 50.00           C
ATOM   4205  O   LYS A 389      17.857 175.245  52.290  1.00 48.60           O
ATOM   4206  CB  LYS A 389      19.658 172.843  50.629  1.00 46.88           C
ATOM   4207 1HB  LYS A 389      20.452 172.905  51.373  1.00 46.88           H
ATOM   4208 2HB  LYS A 389      18.894 172.173  51.023  1.00 46.88           H
ATOM   4209  CG  LYS A 389      20.191 172.226  49.318  1.00 51.75           C
ATOM   4210 1HG  LYS A 389      20.465 171.190  49.515  1.00 51.75           H
ATOM   4211 2HG  LYS A 389      19.383 172.228  48.587  1.00 51.75           H
ATOM   4212  CD  LYS A 389      21.410 172.946  48.736  1.00 51.94           C
ATOM   4213 1HD  LYS A 389      21.151 173.987  48.541  1.00 51.94           H
ATOM   4214 2HD  LYS A 389      22.229 172.900  49.454  1.00 51.94           H
ATOM   4215  CE  LYS A 389      21.845 172.280  47.424  1.00 44.07           C
ATOM   4216 1HE  LYS A 389      21.911 171.203  47.579  1.00 44.07           H
ATOM   4217 2HE  LYS A 389      21.086 172.468  46.664  1.00 44.07           H
ATOM   4218  NZ  LYS A 389      23.157 172.794  46.976  1.00 41.55           N
ATOM   4219 1HZ  LYS A 389      23.372 172.432  46.058  1.00 41.55           H
ATOM   4220 2HZ  LYS A 389      23.868 172.498  47.630  1.00 41.55           H
ATOM   4221 3HZ  LYS A 389      23.130 173.803  46.942  1.00 41.55           H
ATOM   4222  N   PRO A 390      16.668 173.765  51.068  1.00 52.78           N
ATOM   4223  CA  PRO A 390      15.480 173.769  51.920  1.00 59.21           C
ATOM   4224  HA  PRO A 390      15.020 174.754  51.841  1.00 59.21           H
ATOM   4225  C   PRO A 390      15.757 173.476  53.402  1.00 58.35           C
ATOM   4226  O   PRO A 390      16.529 172.579  53.750  1.00 49.24           O
ATOM   4227  CB  PRO A 390      14.539 172.730  51.308  1.00 56.38           C
ATOM   4228 1HB  PRO A 390      14.759 171.736  51.699  1.00 56.38           H
ATOM   4229 2HB  PRO A 390      13.491 172.988  51.459  1.00 56.38           H
ATOM   4230  CG  PRO A 390      14.889 172.801  49.835  1.00 59.39           C
ATOM   4231 1HG  PRO A 390      14.670 171.870  49.311  1.00 59.39           H
ATOM   4232 2HG  PRO A 390      14.368 173.643  49.378  1.00 59.39           H
ATOM   4233  CD  PRO A 390      16.385 173.055  49.839  1.00 49.10           C
ATOM   4234 1HD  PRO A 390      16.934 172.113  49.825  1.00 49.10           H
ATOM   4235 2HD  PRO A 390      16.661 173.675  48.986  1.00 49.10           H
ATOM   4236  N   SER A 391      15.089 174.220  54.280  1.00 57.36           N
ATOM   4237  H   SER A 391      14.404 174.872  53.925  1.00 57.36           H
ATOM   4238  CA  SER A 391      15.303 174.234  55.736  1.00 62.56           C
ATOM   4239  HA  SER A 391      16.045 173.482  56.004  1.00 62.56           H
ATOM   4240  C   SER A 391      14.004 173.933  56.499  1.00 73.56           C
ATOM   4241  O   SER A 391      12.908 174.113  55.959  1.00 77.77           O
ATOM   4242  CB  SER A 391      15.862 175.604  56.148  1.00 61.69           C
ATOM   4243 1HB  SER A 391      16.297 175.521  57.144  1.00 61.69           H
ATOM   4244 2HB  SER A 391      16.648 175.887  55.448  1.00 61.69           H
ATOM   4245  OG  SER A 391      14.853 176.612  56.174  1.00 61.21           O
ATOM   4246  HG  SER A 391      14.410 176.550  57.024  1.00 61.21           H
ATOM   4247  N   ASN A 392      14.112 173.555  57.776  1.00 76.13           N
ATOM   4248  H   ASN A 392      15.043 173.471  58.158  1.00 76.13           H
ATOM   4249  CA  ASN A 392      13.043 173.852  58.747  1.00 76.96           C
ATOM   4250  HA  ASN A 392      12.082 173.828  58.232  1.00 76.96           H
ATOM   4251  C   ASN A 392      13.235 175.296  59.295  1.00 75.66           C
ATOM   4252  O   ASN A 392      12.857 175.557  60.459  1.00 77.37           O
ATOM   4253  OXT ASN A 392      13.734 176.155  58.538  1.00 77.37           O
ATOM   4254  CB  ASN A 392      12.993 172.742  59.824  1.00  0.00           C
ATOM   4255 1HB  ASN A 392      13.994 172.552  60.209  1.00  0.00           H
ATOM   4256 2HB  ASN A 392      12.382 173.082  60.660  1.00  0.00           H
ATOM   4257  CG  ASN A 392      12.411 171.433  59.285  1.00  0.00           C
ATOM   4258  OD1 ASN A 392      11.258 171.360  58.884  1.00  0.00           O
ATOM   4259  ND2 ASN A 392      13.164 170.361  59.260  1.00  0.00           N
ATOM   4260 1HD2 ASN A 392      12.762 169.484  58.962  1.00  0.00           H
ATOM   4261 2HD2 ASN A 392      14.138 170.407  59.522  1.00  0.00           H
TER    4262      ASN A 392 
HETATM 4263  CH3 ACE B 517      -4.473 170.493  46.864  1.00 65.40           C
HETATM 4264 1HH3 ACE B 517      -4.532 169.420  46.681  1.00 65.40           H
HETATM 4265 2HH3 ACE B 517      -3.533 170.726  47.364  1.00 65.40           H
HETATM 4266 3HH3 ACE B 517      -4.523 171.027  45.915  1.00 65.40           H
HETATM 4267  C   ACE B 517      -5.627 170.913  47.744  1.00 65.40           C
HETATM 4268  O   ACE B 517      -6.287 170.072  48.350  1.00 65.40           O
ATOM   4269  N   LEU B 518      -5.854 172.233  47.833  1.00 65.40           N
ATOM   4270  H   LEU B 518      -5.260 172.873  47.326  1.00 65.40           H
ATOM   4271  CA  LEU B 518      -6.977 172.846  48.565  1.00 67.90           C
ATOM   4272  HA  LEU B 518      -7.465 172.093  49.184  1.00 67.90           H
ATOM   4273  C   LEU B 518      -8.055 173.423  47.605  1.00 65.40           C
ATOM   4274  O   LEU B 518      -9.104 173.891  48.034  1.00 65.40           O
ATOM   4275  CB  LEU B 518      -6.357 173.924  49.501  1.00  0.00           C
ATOM   4276 1HB  LEU B 518      -5.645 173.419  50.154  1.00  0.00           H
ATOM   4277 2HB  LEU B 518      -5.798 174.618  48.874  1.00  0.00           H
ATOM   4278  CG  LEU B 518      -7.311 174.754  50.381  1.00  0.00           C
ATOM   4279  HG  LEU B 518      -7.959 175.340  49.730  1.00  0.00           H
ATOM   4280  CD1 LEU B 518      -8.158 173.889  51.317  1.00  0.00           C
ATOM   4281 1HD1 LEU B 518      -8.774 174.538  51.940  1.00  0.00           H
ATOM   4282 2HD1 LEU B 518      -7.509 173.284  51.952  1.00  0.00           H
ATOM   4283 3HD1 LEU B 518      -8.800 173.236  50.726  1.00  0.00           H
ATOM   4284  CD2 LEU B 518      -6.494 175.728  51.233  1.00  0.00           C
ATOM   4285 1HD2 LEU B 518      -7.176 176.358  51.804  1.00  0.00           H
ATOM   4286 2HD2 LEU B 518      -5.881 176.352  50.582  1.00  0.00           H
ATOM   4287 3HD2 LEU B 518      -5.851 175.174  51.918  1.00  0.00           H
ATOM   4288  N   GLU B 519      -7.793 173.436  46.299  1.00 65.40           N
ATOM   4289  H   GLU B 519      -7.054 172.852  45.933  1.00 65.40           H
ATOM   4290  CA  GLU B 519      -8.460 174.327  45.347  1.00 67.90           C
ATOM   4291  HA  GLU B 519      -8.925 175.133  45.915  1.00 67.90           H
ATOM   4292  C   GLU B 519      -9.578 173.581  44.583  1.00 65.40           C
ATOM   4293  O   GLU B 519      -9.580 173.467  43.361  1.00 65.40           O
ATOM   4294  CB  GLU B 519      -7.421 175.006  44.432  1.00  0.00           C
ATOM   4295 1HB  GLU B 519      -7.082 174.321  43.656  1.00  0.00           H
ATOM   4296 2HB  GLU B 519      -7.903 175.865  43.965  1.00  0.00           H
ATOM   4297  CG  GLU B 519      -6.193 175.502  45.218  1.00  0.00           C
ATOM   4298 1HG  GLU B 519      -6.515 175.814  46.212  1.00  0.00           H
ATOM   4299 2HG  GLU B 519      -5.495 174.675  45.349  1.00  0.00           H
ATOM   4300  CD  GLU B 519      -5.440 176.673  44.563  1.00  0.00           C
ATOM   4301  OE1 GLU B 519      -6.096 177.645  44.128  1.00  0.00           O
ATOM   4302  OE2 GLU B 519      -4.193 176.715  44.697  1.00  0.00           O
ATOM   4303  N   ALA B 520     -10.577 173.064  45.367  1.00 65.40           N
ATOM   4304  H   ALA B 520     -10.486 173.142  46.373  1.00 65.40           H
ATOM   4305  CA  ALA B 520     -11.838 172.564  44.831  1.00 67.90           C
ATOM   4306  HA  ALA B 520     -11.569 171.883  44.015  1.00 67.90           H
ATOM   4307  C   ALA B 520     -12.641 173.727  44.152  1.00 65.40           C
ATOM   4308  O   ALA B 520     -12.905 173.658  42.963  1.00 65.40           O
ATOM   4309  CB  ALA B 520     -12.625 171.703  45.843  1.00  0.00           C
ATOM   4310 1HB  ALA B 520     -11.915 171.184  46.499  1.00  0.00           H
ATOM   4311 2HB  ALA B 520     -13.290 172.310  46.470  1.00  0.00           H
ATOM   4312  N   LYS B 521     -12.927 174.903  44.861  1.00 65.40           N
ATOM   4313  H   LYS B 521     -13.249 175.618  44.225  1.00 65.40           H
ATOM   4314  CA  LYS B 521     -13.347 175.115  46.282  1.00 67.90           C
ATOM   4315  HA  LYS B 521     -14.128 174.384  46.493  1.00 67.90           H
ATOM   4316  C   LYS B 521     -13.991 176.526  46.422  1.00 65.40           C
ATOM   4317  O   LYS B 521     -15.198 176.658  46.225  1.00 65.40           O
ATOM   4318  CB  LYS B 521     -12.251 174.881  47.334  1.00  0.00           C
ATOM   4319 1HB  LYS B 521     -11.894 173.855  47.247  1.00  0.00           H
ATOM   4320 2HB  LYS B 521     -11.431 175.574  47.146  1.00  0.00           H
ATOM   4321  CG  LYS B 521     -12.777 175.014  48.773  1.00  0.00           C
ATOM   4322 1HG  LYS B 521     -13.094 176.044  48.936  1.00  0.00           H
ATOM   4323 2HG  LYS B 521     -13.640 174.358  48.891  1.00  0.00           H
ATOM   4324  CD  LYS B 521     -11.729 174.640  49.825  1.00  0.00           C
ATOM   4325 1HD  LYS B 521     -11.256 173.700  49.541  1.00  0.00           H
ATOM   4326 2HD  LYS B 521     -10.969 175.421  49.865  1.00  0.00           H
ATOM   4327  CE  LYS B 521     -12.386 174.429  51.203  1.00  0.00           C
ATOM   4328 1HE  LYS B 521     -13.244 173.768  51.078  1.00  0.00           H
ATOM   4329 2HE  LYS B 521     -11.674 173.918  51.850  1.00  0.00           H
ATOM   4330  NZ  LYS B 521     -12.814 175.687  51.858  1.00  0.00           N
ATOM   4331 1HZ  LYS B 521     -13.487 175.475  52.580  1.00  0.00           H
ATOM   4332 2HZ  LYS B 521     -13.228 176.316  51.186  1.00  0.00           H
ATOM   4333 3HZ  LYS B 521     -12.002 176.123  52.272  1.00  0.00           H
ATOM   4334  N   GLU B 522     -13.205 177.572  46.701  1.00 65.40           N
ATOM   4335  H   GLU B 522     -12.227 177.405  46.890  1.00 65.40           H
ATOM   4336  CA  GLU B 522     -13.579 178.974  46.438  1.00 67.90           C
ATOM   4337  HA  GLU B 522     -14.661 179.081  46.514  1.00 67.90           H
ATOM   4338  C   GLU B 522     -13.157 179.403  45.015  1.00 69.66           C
ATOM   4339  O   GLU B 522     -13.844 180.213  44.392  1.00 70.03           O
ATOM   4340  CB  GLU B 522     -12.950 179.951  47.447  1.00  0.00           C
ATOM   4341 1HB  GLU B 522     -11.862 179.892  47.411  1.00  0.00           H
ATOM   4342 2HB  GLU B 522     -13.202 180.962  47.127  1.00  0.00           H
ATOM   4343  CG  GLU B 522     -13.406 179.766  48.903  1.00  0.00           C
ATOM   4344 1HG  GLU B 522     -13.275 180.717  49.420  1.00  0.00           H
ATOM   4345 2HG  GLU B 522     -14.468 179.521  48.920  1.00  0.00           H
ATOM   4346  CD  GLU B 522     -12.636 178.680  49.661  1.00  0.00           C
ATOM   4347  OE1 GLU B 522     -11.421 178.493  49.402  1.00  0.00           O
ATOM   4348  OE2 GLU B 522     -13.256 178.027  50.531  1.00  0.00           O
ATOM   4349  N   GLU B 523     -12.070 178.831  44.491  1.00 64.46           N
ATOM   4350  H   GLU B 523     -11.532 178.200  45.068  1.00 64.46           H
ATOM   4351  CA  GLU B 523     -11.679 178.923  43.080  1.00 59.24           C
ATOM   4352  HA  GLU B 523     -11.642 179.974  42.794  1.00 59.24           H
ATOM   4353  C   GLU B 523     -12.731 178.224  42.192  1.00 58.61           C
ATOM   4354  O   GLU B 523     -13.071 177.060  42.422  1.00 60.63           O
ATOM   4355  CB  GLU B 523     -10.277 178.309  42.919  1.00 50.32           C
ATOM   4356 1HB  GLU B 523      -9.603 178.766  43.642  1.00 50.32           H
ATOM   4357 2HB  GLU B 523     -10.330 177.244  43.146  1.00 50.32           H
ATOM   4358  CG  GLU B 523      -9.679 178.481  41.511  1.00 63.41           C
ATOM   4359 1HG  GLU B 523      -8.728 177.948  41.478  1.00 63.41           H
ATOM   4360 2HG  GLU B 523     -10.347 178.043  40.770  1.00 63.41           H
ATOM   4361  CD  GLU B 523      -9.440 179.950  41.160  1.00 55.75           C
ATOM   4362  OE1 GLU B 523      -8.625 180.601  41.865  1.00 58.78           O
ATOM   4363  OE2 GLU B 523     -10.055 180.432  40.186  1.00 65.50           O
ATOM   4364  N   SER B 524     -13.290 178.939  41.211  1.00 50.05           N
ATOM   4365  H   SER B 524     -12.961 179.877  41.034  1.00 50.05           H
ATOM   4366  CA  SER B 524     -14.520 178.541  40.505  1.00 56.63           C
ATOM   4367  HA  SER B 524     -15.131 177.975  41.209  1.00 56.63           H
ATOM   4368  C   SER B 524     -14.256 177.636  39.277  1.00 48.66           C
ATOM   4369  O   SER B 524     -14.602 178.007  38.154  1.00 45.34           O
ATOM   4370  CB  SER B 524     -15.337 179.793  40.139  1.00 61.58           C
ATOM   4371 1HB  SER B 524     -16.299 179.475  39.736  1.00 61.58           H
ATOM   4372 2HB  SER B 524     -15.515 180.370  41.046  1.00 61.58           H
ATOM   4373  OG  SER B 524     -14.664 180.610  39.183  1.00 65.84           O
ATOM   4374  HG  SER B 524     -14.455 180.053  38.430  1.00 65.84           H
ATOM   4375  N   PHE B 525     -13.620 176.477  39.464  1.00 41.94           N
ATOM   4376  H   PHE B 525     -13.339 176.226  40.402  1.00 41.94           H
ATOM   4377  CA  PHE B 525     -13.290 175.515  38.405  1.00 39.60           C
ATOM   4378  HA  PHE B 525     -12.746 176.041  37.620  1.00 39.60           H
ATOM   4379  C   PHE B 525     -14.538 174.863  37.748  1.00 42.41           C
ATOM   4380  O   PHE B 525     -14.962 173.772  38.127  1.00 40.17           O
ATOM   4381  CB  PHE B 525     -12.360 174.432  38.958  1.00 40.30           C
ATOM   4382 1HB  PHE B 525     -12.823 174.033  39.860  1.00 40.30           H
ATOM   4383 2HB  PHE B 525     -12.312 173.624  38.228  1.00 40.30           H
ATOM   4384  CG  PHE B 525     -10.936 174.863  39.295  1.00 38.09           C
ATOM   4385  CD1 PHE B 525      -9.972 174.965  38.274  1.00 35.06           C
ATOM   4386  HD1 PHE B 525     -10.247 174.800  37.243  1.00 35.06           H
ATOM   4387  CD2 PHE B 525     -10.558 175.059  40.631  1.00 41.66           C
ATOM   4388  HD2 PHE B 525     -11.295 174.973  41.416  1.00 41.66           H
ATOM   4389  CE1 PHE B 525      -8.635 175.250  38.598  1.00 34.51           C
ATOM   4390  HE1 PHE B 525      -7.890 175.329  37.820  1.00 34.51           H
ATOM   4391  CE2 PHE B 525      -9.218 175.328  40.952  1.00 39.95           C
ATOM   4392  HE2 PHE B 525      -8.932 175.468  41.984  1.00 39.95           H
ATOM   4393  CZ  PHE B 525      -8.253 175.418  39.941  1.00 36.49           C
ATOM   4394  HZ  PHE B 525      -7.222 175.615  40.196  1.00 36.49           H
HETATM 4395  N   CYS B 526     -15.089 175.556  36.693  1.00 35.55           N
HETATM 4396  H   CYS B 526     -14.625 176.404  36.391  1.00 35.55           H
HETATM 4397  CA  CYS B 526     -16.243 175.110  35.893  1.00 37.17           C
HETATM 4398  HA  CYS B 526     -16.799 174.354  36.462  1.00 37.17           H
HETATM 4399  C   CYS B 526     -15.764 174.426  34.592  1.00 40.35           C
HETATM 4400  O   CYS B 526     -14.599 174.458  34.237  1.00 38.64           O
HETATM 4401  CB  CYS B 526     -17.185 176.296  35.563  1.00  0.00           C
HETATM 4402 1HB  CYS B 526     -17.084 177.087  36.317  1.00  0.00           H
HETATM 4403 2HB  CYS B 526     -16.926 176.723  34.587  1.00  0.00           H
HETATM 4404  C6  CYS B 526     -18.675 175.469  38.290  1.00  0.00           C
HETATM 4405  C1  CYS B 526     -19.466 176.216  37.227  1.00  0.00           C
HETATM 4406  S   CYS B 526     -18.949 175.759  35.516  1.00  0.00           S
HETATM 4407 1H1  CYS B 526     -20.533 175.991  37.345  1.00  0.00           H
HETATM 4408 2H1  CYS B 526     -19.330 177.296  37.369  1.00  0.00           H
HETATM 4409  C7  CYS B 526     -17.785 176.154  39.135  1.00  0.00           C
HETATM 4410  H7  CYS B 526     -17.630 177.223  39.018  1.00  0.00           H
HETATM 4411  C2  CYS B 526     -17.122 175.472  40.169  1.00  0.00           C
HETATM 4412  H2  CYS B 526     -16.458 176.016  40.834  1.00  0.00           H
HETATM 4413  C3  CYS B 526     -17.321 174.086  40.378  1.00  0.00           C
HETATM 4414  C8  CYS B 526     -16.689 173.379  41.539  1.00  0.00           C
HETATM 4415  C9  CYS B 526     -16.229 172.045  41.438  1.00  0.00           C
HETATM 4416  H9  CYS B 526     -16.289 171.537  40.480  1.00  0.00           H
HETATM 4417  C10 CYS B 526     -15.727 171.369  42.563  1.00  0.00           C
HETATM 4418  H10 CYS B 526     -15.390 170.342  42.459  1.00  0.00           H
HETATM 4419  C11 CYS B 526     -15.694 171.998  43.821  1.00  0.00           C
HETATM 4420  C14 CYS B 526     -15.313 171.208  45.066  1.00  0.00           C
HETATM 4421  S1  CYS B 526     -13.643 170.439  44.968  1.00  0.00           S
HETATM 4422 1H14 CYS B 526     -15.365 171.870  45.940  1.00  0.00           H
HETATM 4423 2H14 CYS B 526     -16.042 170.403  45.218  1.00  0.00           H
HETATM 4424  C4  CYS B 526     -16.106 173.336  43.929  1.00  0.00           C
HETATM 4425  H4  CYS B 526     -16.079 173.846  44.887  1.00  0.00           H
HETATM 4426  C5  CYS B 526     -16.587 174.016  42.799  1.00  0.00           C
HETATM 4427  H5  CYS B 526     -16.930 175.041  42.901  1.00  0.00           H
HETATM 4428  C12 CYS B 526     -18.194 173.407  39.497  1.00  0.00           C
HETATM 4429  H12 CYS B 526     -18.378 172.347  39.647  1.00  0.00           H
HETATM 4430  C13 CYS B 526     -18.867 174.088  38.470  1.00  0.00           C
HETATM 4431  H13 CYS B 526     -19.558 173.544  37.834  1.00  0.00           H
ATOM   4432  N   ASP B 527     -16.727 173.806  33.829  1.00 41.75           N
ATOM   4433  H   ASP B 527     -17.683 173.800  34.156  1.00 41.75           H
ATOM   4434  CA  ASP B 527     -16.500 173.413  32.440  1.00 42.18           C
ATOM   4435  HA  ASP B 527     -15.712 172.659  32.443  1.00 42.18           H
ATOM   4436  C   ASP B 527     -15.998 174.601  31.571  1.00 43.04           C
ATOM   4437  O   ASP B 527     -16.407 175.737  31.822  1.00 40.89           O
ATOM   4438  CB  ASP B 527     -17.775 172.764  31.881  1.00 48.63           C
ATOM   4439 1HB  ASP B 527     -17.943 171.816  32.392  1.00 48.63           H
ATOM   4440 2HB  ASP B 527     -18.621 173.416  32.095  1.00 48.63           H
ATOM   4441  CG  ASP B 527     -17.717 172.508  30.371  1.00 51.83           C
ATOM   4442  OD1 ASP B 527     -17.947 173.455  29.585  1.00 47.05           O
ATOM   4443  OD2 ASP B 527     -17.390 171.367  29.978  1.00 60.28           O
ATOM   4444  N   PRO B 528     -15.122 174.396  30.561  1.00 40.21           N
ATOM   4445  CA  PRO B 528     -14.513 175.488  29.796  1.00 38.37           C
ATOM   4446  HA  PRO B 528     -13.947 176.115  30.485  1.00 38.37           H
ATOM   4447  C   PRO B 528     -15.447 176.397  28.974  1.00 43.47           C
ATOM   4448  O   PRO B 528     -15.026 177.505  28.636  1.00 40.18           O
ATOM   4449  CB  PRO B 528     -13.546 174.797  28.828  1.00 37.03           C
ATOM   4450 1HB  PRO B 528     -14.049 174.586  27.884  1.00 37.03           H
ATOM   4451 2HB  PRO B 528     -12.652 175.397  28.654  1.00 37.03           H
ATOM   4452  CG  PRO B 528     -13.179 173.503  29.527  1.00 40.64           C
ATOM   4453 1HG  PRO B 528     -12.888 172.721  28.826  1.00 40.64           H
ATOM   4454 2HG  PRO B 528     -12.399 173.673  30.269  1.00 40.64           H
ATOM   4455  CD  PRO B 528     -14.484 173.149  30.203  1.00 39.98           C
ATOM   4456 1HD  PRO B 528     -15.119 172.596  29.511  1.00 39.98           H
ATOM   4457 2HD  PRO B 528     -14.276 172.570  31.104  1.00 39.98           H
ATOM   4458  N   ALA B 529     -16.641 175.933  28.580  1.00 42.02           N
ATOM   4459  H   ALA B 529     -16.973 175.065  28.976  1.00 42.02           H
ATOM   4460  CA  ALA B 529     -17.310 176.374  27.342  1.00 41.60           C
ATOM   4461  HA  ALA B 529     -16.710 176.015  26.506  1.00 41.60           H
ATOM   4462  C   ALA B 529     -17.451 177.911  27.189  1.00 36.96           C
ATOM   4463  O   ALA B 529     -16.980 178.471  26.199  1.00 43.40           O
ATOM   4464  CB  ALA B 529     -18.678 175.689  27.239  1.00 47.34           C
ATOM   4465 1HB  ALA B 529     -19.145 175.977  26.297  1.00 47.34           H
ATOM   4466 2HB  ALA B 529     -19.311 176.002  28.069  1.00 47.34           H
ATOM   4467 3HB  ALA B 529     -18.552 174.606  27.266  1.00 47.34           H
ATOM   4468  N   GLU B 530     -18.055 178.593  28.165  1.00 38.84           N
ATOM   4469  H   GLU B 530     -18.412 178.092  28.966  1.00 38.84           H
ATOM   4470  CA  GLU B 530     -18.213 180.051  28.178  1.00 38.47           C
ATOM   4471  HA  GLU B 530     -18.161 180.418  27.153  1.00 38.47           H
ATOM   4472  C   GLU B 530     -17.102 180.760  28.990  1.00 43.79           C
ATOM   4473  O   GLU B 530     -16.932 181.977  28.870  1.00 45.60           O
ATOM   4474  CB  GLU B 530     -19.594 180.437  28.732  1.00 38.90           C
ATOM   4475 1HB  GLU B 530     -19.627 180.210  29.798  1.00 38.90           H
ATOM   4476 2HB  GLU B 530     -19.725 181.511  28.606  1.00 38.90           H
ATOM   4477  CG  GLU B 530     -20.765 179.715  28.041  1.00 51.99           C
ATOM   4478 1HG  GLU B 530     -20.648 179.812  26.962  1.00 51.99           H
ATOM   4479 2HG  GLU B 530     -20.752 178.656  28.297  1.00 51.99           H
ATOM   4480  CD  GLU B 530     -22.127 180.300  28.441  1.00 68.17           C
ATOM   4481  OE1 GLU B 530     -22.342 180.617  29.636  1.00 67.67           O
ATOM   4482  OE2 GLU B 530     -22.989 180.483  27.547  1.00 76.01           O
ATOM   4483  N   VAL B 531     -16.325 180.025  29.797  1.00 39.60           N
ATOM   4484  H   VAL B 531     -16.475 179.026  29.833  1.00 39.60           H
ATOM   4485  CA  VAL B 531     -15.140 180.529  30.509  1.00 39.58           C
ATOM   4486  HA  VAL B 531     -15.457 181.366  31.131  1.00 39.58           H
ATOM   4487  C   VAL B 531     -14.116 181.040  29.485  1.00 40.57           C
ATOM   4488  O   VAL B 531     -13.572 182.141  29.611  1.00 44.90           O
ATOM   4489  CB  VAL B 531     -14.498 179.471  31.433  1.00 39.61           C
ATOM   4490  HB  VAL B 531     -14.057 178.694  30.808  1.00 39.61           H
ATOM   4491  CG1 VAL B 531     -13.389 180.099  32.288  1.00 43.35           C
ATOM   4492 1HG1 VAL B 531     -13.030 179.364  33.009  1.00 43.35           H
ATOM   4493 2HG1 VAL B 531     -13.784 180.965  32.818  1.00 43.35           H
ATOM   4494 3HG1 VAL B 531     -12.565 180.410  31.645  1.00 43.35           H
ATOM   4495  CG2 VAL B 531     -15.505 178.812  32.379  1.00 40.15           C
ATOM   4496 1HG2 VAL B 531     -14.993 178.055  32.973  1.00 40.15           H
ATOM   4497 2HG2 VAL B 531     -16.301 178.343  31.800  1.00 40.15           H
ATOM   4498 3HG2 VAL B 531     -15.932 179.566  33.040  1.00 40.15           H
HETATM 4499  N   LEU B 532     -13.905 180.223  28.399  1.00 39.56           N
HETATM 4500  H   LEU B 532     -14.365 179.320  28.388  1.00 39.56           H
HETATM 4501  CA  LEU B 532     -13.192 180.636  27.191  1.00 37.67           C
HETATM 4502  HA  LEU B 532     -12.307 181.216  27.481  1.00 37.67           H
HETATM 4503  C   LEU B 532     -14.094 181.599  26.373  1.00 46.65           C
HETATM 4504  HC  LEU B 532     -14.251 182.599  26.834  1.00 46.65           H
HETATM 4505  O   LEU B 532     -14.604 181.325  25.299  1.00 46.26           O
HETATM 4506  CB  LEU B 532     -12.725 179.398  26.373  1.00 43.16           C
HETATM 4507 1HB  LEU B 532     -13.611 178.875  25.995  1.00 43.16           H
HETATM 4508 2HB  LEU B 532     -12.158 179.749  25.502  1.00 43.16           H
HETATM 4509  CG  LEU B 532     -11.839 178.397  27.164  1.00 41.50           C
HETATM 4510  HG  LEU B 532     -12.446 177.933  27.950  1.00 41.50           H
HETATM 4511  CD1 LEU B 532     -11.357 177.285  26.221  1.00 40.97           C
HETATM 4512 1HD1 LEU B 532     -10.708 176.569  26.740  1.00 40.97           H
HETATM 4513 2HD1 LEU B 532     -10.788 177.695  25.377  1.00 40.97           H
HETATM 4514 3HD1 LEU B 532     -12.205 176.725  25.808  1.00 40.97           H
HETATM 4515  CD2 LEU B 532     -10.632 179.088  27.826  1.00 38.40           C
HETATM 4516 1HD2 LEU B 532      -9.899 178.360  28.195  1.00 38.40           H
HETATM 4517 2HD2 LEU B 532     -10.953 179.698  28.679  1.00 38.40           H
HETATM 4518 3HD2 LEU B 532     -10.113 179.751  27.122  1.00 38.40           H
TER    4519      LEU B 532 
CONECT 2570 2568 2571 2583                                   
CONECT 2583 2570 2584 2585                                   
CONECT 2584 2583                                             
CONECT 2585 2583 2586 2587 2588                              
CONECT 2586 2585                                             
CONECT 2587 2585                                             
CONECT 2588 2585                                             
CONECT 2589 2590 2591 2592 2593                              
CONECT 2590 2589                                             
CONECT 2591 2589                                             
CONECT 2592 2589                                             
CONECT 2593 2589 2594 2595                                   
CONECT 2594 2593                                             
CONECT 2595 2593 2596 2597                                   
CONECT 4263 4264 4265 4266 4267                              
CONECT 4264 4263                                             
CONECT 4265 4263                                             
CONECT 4266 4263                                             
CONECT 4267 4263 4268 4269                                   
CONECT 4268 4267                                             
CONECT 4269 4267 4270 4271                                   
CONECT 4309 4305 4310 4311 4421                              
CONECT 4379 4377 4380 4395                                   
CONECT 4395 4379 4396 4397                                   
CONECT 4396 4395                                             
CONECT 4397 4395 4398 4399 4401                              
CONECT 4398 4397                                             
CONECT 4399 4397 4400 4432                                   
CONECT 4400 4399                                             
CONECT 4401 4397 4402 4403 4406                              
CONECT 4402 4401                                             
CONECT 4403 4401                                             
CONECT 4404 4405 4409 4430                                   
CONECT 4405 4404 4406 4407 4408                              
CONECT 4406 4401 4405                                        
CONECT 4407 4405                                             
CONECT 4408 4405                                             
CONECT 4409 4404 4410 4411                                   
CONECT 4410 4409                                             
CONECT 4411 4409 4412 4413                                   
CONECT 4412 4411                                             
CONECT 4413 4411 4414 4428                                   
CONECT 4414 4413 4415 4426                                   
CONECT 4415 4414 4416 4417                                   
CONECT 4416 4415                                             
CONECT 4417 4415 4418 4419                                   
CONECT 4418 4417                                             
CONECT 4419 4417 4420 4424                                   
CONECT 4420 4419 4421 4422 4423                              
CONECT 4421 4309 4420                                        
CONECT 4422 4420                                             
CONECT 4423 4420                                             
CONECT 4424 4419 4425 4426                                   
CONECT 4425 4424                                             
CONECT 4426 4414 4424 4427                                   
CONECT 4427 4426                                             
CONECT 4428 4413 4429 4430                                   
CONECT 4429 4428                                             
CONECT 4430 4404 4428 4431                                   
CONECT 4431 4430                                             
CONECT 4432 4399 4433 4434                                   
CONECT 4487 4485 4488 4499                                   
CONECT 4499 4487 4500 4501                                   
CONECT 4500 4499                                             
CONECT 4501 4499 4502 4503 4506                              
CONECT 4502 4501                                             
CONECT 4503 4501 4504 4505                                   
CONECT 4504 4503                                             
CONECT 4505 4503                                             
CONECT 4506 4501 4507 4508 4509                              
CONECT 4507 4506                                             
CONECT 4508 4506                                             
CONECT 4509 4506 4510 4511 4515                              
CONECT 4510 4509                                             
CONECT 4511 4509 4512 4513 4514                              
CONECT 4512 4511                                             
CONECT 4513 4511                                             
CONECT 4514 4511                                             
CONECT 4515 4509 4516 4517 4518                              
CONECT 4516 4515                                             
CONECT 4517 4515                                             
CONECT 4518 4515                                             
END
