# Supplementary material for: Constrained TACC3 peptidomimetics for a non-canonical protein–protein interface elucidate allosteric communication in Aurora-A kinase
Source: Chem Sci. 2024 Nov 28;16(1):354–63. doi: 10.1039/d4sc06100d (PMC11604048; doi:10.1039/d4sc06100d)
Supplement: SC-016-D4SC06100D-s001 [file SC-016-D4SC06100D-s001.zip › aura_l_r_bph_constraint_run2_average.pdb]

REMARK YASARA *************************************************************
REMARK YASARA *                                                           *
REMARK YASARA *                     Y  A  S  A  R  A                      *
REMARK YASARA *                                                           *
REMARK YASARA *   Yet Another Scientific Artificial Reality Application   *
REMARK YASARA *                                                           *
REMARK YASARA *            MOLECULE STRUCTURE FILE, PDB FORMAT            *
REMARK YASARA *                                                           *
REMARK YASARA * Just use YASARA every day to make your questions go away! *
REMARK YASARA *                                                           *
REMARK YASARA *                      www.YASARA.org                       *
REMARK YASARA *                                                           *
REMARK YASARA *************************************************************
REMARK YASARA
REMARK YASARA Written on:        Wed Oct 23 08:57:42 2024
REMARK YASARA Number of models: 1
REMARK YASARA Number of atoms:   4517
REMARK YASARA Please address questions or suggestions to: Eliza@yasara.org
REMARK YASARA
REMARK   2 RESOLUTION. 2.02 ANGSTROMS.
REMARK 290 CRYSTALLOGRAPHIC SYMMETRY TRANSFORMATIONS
REMARK 290 THE FOLLOWING TRANSFORMATIONS OPERATE ON THE ATOM/HETATM
REMARK 290 RECORDS IN THIS ENTRY TO PRODUCE CRYSTALLOGRAPHICALLY
REMARK 290 RELATED MOLECULES.
REMARK 290   SMTRY1   1  1.000000  0.000000  0.000000        0.00000
REMARK 290   SMTRY2   1  0.000000  1.000000  0.000000        0.00000
REMARK 290   SMTRY3   1  0.000000  0.000000  1.000000        0.00000
REMARK 290   SMTRY1   2 -1.000000  0.000000  0.000000        0.00000
REMARK 290   SMTRY2   2  0.000000 -1.000000  0.000000        0.00000
REMARK 290   SMTRY3   2  0.000000  0.000000  1.000000        0.00000
REMARK 290   SMTRY1   3 -1.000000  0.000000  0.000000        0.00000
REMARK 290   SMTRY2   3  0.000000  1.000000  0.000000        0.00000
REMARK 290   SMTRY3   3  0.000000  0.000000 -1.000000        0.00000
REMARK 290   SMTRY1   4  1.000000  0.000000  0.000000        0.00000
REMARK 290   SMTRY2   4  0.000000 -1.000000  0.000000        0.00000
REMARK 290   SMTRY3   4  0.000000  0.000000 -1.000000        0.00000
REMARK 290   SMTRY1   5  0.000000  0.000000  1.000000        0.00000
REMARK 290   SMTRY2   5  1.000000  0.000000  0.000000        0.00000
REMARK 290   SMTRY3   5  0.000000  1.000000  0.000000        0.00000
REMARK 290   SMTRY1   6  0.000000  0.000000  1.000000        0.00000
REMARK 290   SMTRY2   6 -1.000000  0.000000  0.000000        0.00000
REMARK 290   SMTRY3   6  0.000000 -1.000000  0.000000        0.00000
REMARK 290   SMTRY1   7  0.000000  0.000000 -1.000000        0.00000
REMARK 290   SMTRY2   7 -1.000000  0.000000  0.000000        0.00000
REMARK 290   SMTRY3   7  0.000000  1.000000  0.000000        0.00000
REMARK 290   SMTRY1   8  0.000000  0.000000 -1.000000        0.00000
REMARK 290   SMTRY2   8  1.000000  0.000000  0.000000        0.00000
REMARK 290   SMTRY3   8  0.000000 -1.000000  0.000000        0.00000
REMARK 290   SMTRY1   9  0.000000  1.000000  0.000000        0.00000
REMARK 290   SMTRY2   9  0.000000  0.000000  1.000000        0.00000
REMARK 290   SMTRY3   9  1.000000  0.000000  0.000000        0.00000
REMARK 290   SMTRY1  10  0.000000 -1.000000  0.000000        0.00000
REMARK 290   SMTRY2  10  0.000000  0.000000  1.000000        0.00000
REMARK 290   SMTRY3  10 -1.000000  0.000000  0.000000        0.00000
REMARK 290   SMTRY1  11  0.000000  1.000000  0.000000        0.00000
REMARK 290   SMTRY2  11  0.000000  0.000000 -1.000000        0.00000
REMARK 290   SMTRY3  11 -1.000000  0.000000  0.000000        0.00000
REMARK 290   SMTRY1  12  0.000000 -1.000000  0.000000        0.00000
REMARK 290   SMTRY2  12  0.000000  0.000000 -1.000000        0.00000
REMARK 290   SMTRY3  12  1.000000  0.000000  0.000000        0.00000
REMARK 290   SMTRY1  13  1.000000  0.000000  0.000000       68.52000
REMARK 290   SMTRY2  13  0.000000  1.000000  0.000000       68.52000
REMARK 290   SMTRY3  13  0.000000  0.000000  1.000000       68.52000
REMARK 290   SMTRY1  14 -1.000000  0.000000  0.000000       68.52000
REMARK 290   SMTRY2  14  0.000000 -1.000000  0.000000       68.52000
REMARK 290   SMTRY3  14  0.000000  0.000000  1.000000       68.52000
REMARK 290   SMTRY1  15 -1.000000  0.000000  0.000000       68.52000
REMARK 290   SMTRY2  15  0.000000  1.000000  0.000000       68.52000
REMARK 290   SMTRY3  15  0.000000  0.000000 -1.000000       68.52000
REMARK 290   SMTRY1  16  1.000000  0.000000  0.000000       68.52000
REMARK 290   SMTRY2  16  0.000000 -1.000000  0.000000       68.52000
REMARK 290   SMTRY3  16  0.000000  0.000000 -1.000000       68.52000
REMARK 290   SMTRY1  17  0.000000  0.000000  1.000000       68.52000
REMARK 290   SMTRY2  17  1.000000  0.000000  0.000000       68.52000
REMARK 290   SMTRY3  17  0.000000  1.000000  0.000000       68.52000
REMARK 290   SMTRY1  18  0.000000  0.000000  1.000000       68.52000
REMARK 290   SMTRY2  18 -1.000000  0.000000  0.000000       68.52000
REMARK 290   SMTRY3  18  0.000000 -1.000000  0.000000       68.52000
REMARK 290   SMTRY1  19  0.000000  0.000000 -1.000000       68.52000
REMARK 290   SMTRY2  19 -1.000000  0.000000  0.000000       68.52000
REMARK 290   SMTRY3  19  0.000000  1.000000  0.000000       68.52000
REMARK 290   SMTRY1  20  0.000000  0.000000 -1.000000       68.52000
REMARK 290   SMTRY2  20  1.000000  0.000000  0.000000       68.52000
REMARK 290   SMTRY3  20  0.000000 -1.000000  0.000000       68.52000
REMARK 290   SMTRY1  21  0.000000  1.000000  0.000000       68.52000
REMARK 290   SMTRY2  21  0.000000  0.000000  1.000000       68.52000
REMARK 290   SMTRY3  21  1.000000  0.000000  0.000000       68.52000
REMARK 290   SMTRY1  22  0.000000 -1.000000  0.000000       68.52000
REMARK 290   SMTRY2  22  0.000000  0.000000  1.000000       68.52000
REMARK 290   SMTRY3  22 -1.000000  0.000000  0.000000       68.52000
REMARK 290   SMTRY1  23  0.000000  1.000000  0.000000       68.52000
REMARK 290   SMTRY2  23  0.000000  0.000000 -1.000000       68.52000
REMARK 290   SMTRY3  23 -1.000000  0.000000  0.000000       68.52000
REMARK 290   SMTRY1  24  0.000000 -1.000000  0.000000       68.52000
REMARK 290   SMTRY2  24  0.000000  0.000000 -1.000000       68.52000
REMARK 290   SMTRY3  24  1.000000  0.000000  0.000000       68.52000
REMARK 350 COORDINATES FOR A COMPLETE MULTIMER REPRESENTING THE KNOWN
REMARK 350 BIOLOGICALLY SIGNIFICANT OLIGOMERIZATION STATE OF THE
REMARK 350 MOLECULE CAN BE GENERATED BY APPLYING BIOMT TRANSFORMATIONS
REMARK 350 GIVEN BELOW. BOTH NON-CRYSTALLOGRAPHIC AND
REMARK 350 CRYSTALLOGRAPHIC OPERATIONS ARE GIVEN.
REMARK 350
REMARK 350 BIOMOLECULE: 1
REMARK 350 APPLY THE FOLLOWING TO CHAINS: A, B
REMARK 350   BIOMT1   1  1.000000  0.000000  0.000000        0.00000
REMARK 350   BIOMT2   1  0.000000  1.000000  0.000000        0.00000
REMARK 350   BIOMT3   1  0.000000  0.000000  1.000000        0.00000
COMPND    MOL_ID: 1;
COMPND   2 MOLECULE: AURORA KINASE A;
COMPND   3 CHAIN: A;
COMPND   4 MOL_ID: 2;
COMPND   5 MOLECULE: TRANSFORMING ACIDIC COILED-COIL-CONTAINING PROTEIN 3;
COMPND   6 CHAIN: B;
SEQRES   1 A  258  ARG GLN TRP ALA LEU GLU ASP PHE GLU ILE GLY ARG PRO 
SEQRES   2 A  258  LEU GLY LYS GLY LYS PHE GLY ASN VAL TYR LEU ALA ARG 
SEQRES   3 A  258  GLU LYS GLN SER LYS PHE ILE LEU ALA LEU LYS VAL LEU 
SEQRES   4 A  258  PHE LYS ALA GLN LEU GLU LYS ALA GLY VAL GLU HIS GLN 
SEQRES   5 A  258  LEU ARG ARG GLU VAL GLU ILE GLN SER HIS LEU ARG HIS 
SEQRES   6 A  258  PRO ASN ILE LEU ARG LEU TYR GLY TYR PHE HIS ASP ALA 
SEQRES   7 A  258  THR ARG VAL TYR LEU ILE LEU GLU TYR ALA PRO LEU GLY 
SEQRES   8 A  258  THR VAL TYR ARG GLU LEU GLN LYS LEU SER LYS PHE ASP 
SEQRES   9 A  258  GLU GLN ARG THR ALA THR TYR ILE THR GLU LEU ALA ASN 
SEQRES  10 A  258  ALA LEU SER TYR CYS HIS SER LYS ARG VAL ILE HIS ARG 
SEQRES  11 A  258  ASP ILE LYS PRO GLU ASN LEU LEU LEU GLY SER ALA GLY 
SEQRES  12 A  258  GLU LEU LYS ILE ALA ASN PHE GLY TRP SER VAL HIS ALA 
SEQRES  13 A  258  GLY THR LEU ASP TYR LEU PRO PRO GLU MET ILE GLU GLY 
SEQRES  14 A  258  ARG MET HIS ASP GLU LYS VAL ASP LEU TRP SER LEU GLY 
SEQRES  15 A  258  VAL LEU CYS TYR GLU PHE LEU VAL GLY LYS PRO PRO PHE 
SEQRES  16 A  258  GLU ALA ASN THR TYR GLN GLU THR TYR LYS ARG ILE SER 
SEQRES  17 A  258  ARG VAL GLU PHE THR PHE PRO ASP PHE VAL THR GLU GLY 
SEQRES  18 A  258  ALA ARG ASP LEU ILE SER ARG LEU LEU LYS HIS ASN PRO 
SEQRES  19 A  258  SER GLN ARG PRO MET LEU ARG GLU VAL LEU GLU HIS PRO 
SEQRES  20 A  258  TRP ILE THR ALA ASN SER SER LYS PRO SER ASN 
SEQRES   1 B   15  LEU GLU ALA LYS GLU GLU SER PHE CYS ASP PRO ALA GLU 
SEQRES   2 B   15  VAL LEU 
LINK         C   HIS A 280                 N   NME A 281                  1.33
LINK         C   ACE A 289                 N   ALA A 290                  1.33
LINK         C   ACE B 517                 N   LEU B 518                  1.33
LINK         CB  ALA B 520                 S1  CYS B 526                  1.86
LINK         C   PHE B 525                 N   CYS B 526                  1.37
LINK         C   CYS B 526                 N   ASP B 527                  1.38
LINK         C   VAL B 531                 N   LEU B 532                  1.37
CRYST1  137.040  137.040  137.040  90.00  90.00  90.00 I 2 3        24
ORIGX1      1.000000  0.000000  0.000000        0.00000
ORIGX2      0.000000  1.000000  0.000000        0.00000
ORIGX3      0.000000  0.000000  1.000000        0.00000
SCALE1      0.007297  0.000000  0.000000        0.00000
SCALE2      0.000000  0.007297  0.000000        0.00000
SCALE3      0.000000  0.000000  0.007297        0.00000
ATOM      1  N   ARG A 126       6.361 194.049  62.144  1.00136.79           N
ATOM      2 1H   ARG A 126       5.606 193.728  61.553  1.00162.02           H
ATOM      3 2H   ARG A 126       6.769 194.876  61.728  1.00170.53           H
ATOM      4 3H   ARG A 126       5.992 194.283  63.055  1.00168.09           H
ATOM      5  CA  ARG A 126       7.393 192.973  62.266  1.00117.01           C
ATOM      6  HA  ARG A 126       8.228 193.332  62.868  1.00126.13           H
ATOM      7  C   ARG A 126       7.933 192.562  60.898  1.00 88.26           C
ATOM      8  O   ARG A 126       7.200 192.016  60.075  1.00 94.04           O
ATOM      9  CB  ARG A 126       6.787 191.743  62.948  1.00143.14           C
ATOM     10 1HB  ARG A 126       6.375 192.043  63.911  1.00186.36           H
ATOM     11 2HB  ARG A 126       5.972 191.370  62.327  1.00159.85           H
ATOM     12  CG  ARG A 126       7.782 190.611  63.172  1.00139.26           C
ATOM     13 1HG  ARG A 126       8.281 190.380  62.231  1.00171.40           H
ATOM     14 2HG  ARG A 126       8.529 190.926  63.900  1.00181.30           H
ATOM     15  CD  ARG A 126       7.092 189.352  63.677  1.00135.93           C
ATOM     16 1HD  ARG A 126       6.587 189.574  64.617  1.00190.07           H
ATOM     17 2HD  ARG A 126       6.345 189.035  62.949  1.00169.87           H
ATOM     18  NE  ARG A 126       8.052 188.270  63.892  1.00127.78           N
ATOM     19  HE  ARG A 126       8.410 188.149  64.827  1.00178.31           H
ATOM     20  CZ  ARG A 126       8.484 187.427  62.961  1.00107.37           C
ATOM     21  NH1 ARG A 126       9.335 186.486  63.306  1.00139.15           N
ATOM     22 1HH1 ARG A 126       9.661 186.438  64.259  1.00198.54           H
ATOM     23 2HH1 ARG A 126       9.644 185.820  62.615  1.00136.14           H
ATOM     24  NH2 ARG A 126       8.086 187.487  61.706  1.00108.72           N
ATOM     25 1HH2 ARG A 126       7.429 188.197  61.425  1.00134.79           H
ATOM     26 2HH2 ARG A 126       8.457 186.823  61.044  1.00120.12           H
ATOM     27  N   GLN A 127       9.217 192.814  60.669  1.00 79.64           N
ATOM     28  H   GLN A 127       9.772 193.302  61.356  1.00 93.77           H
ATOM     29  CA  GLN A 127       9.872 192.367  59.444  1.00 72.39           C
ATOM     30  HA  GLN A 127       9.318 192.747  58.586  1.00 75.34           H
ATOM     31  C   GLN A 127       9.868 190.841  59.394  1.00 66.79           C
ATOM     32  O   GLN A 127      10.116 190.177  60.400  1.00 68.93           O
ATOM     33  CB  GLN A 127      11.308 192.900  59.399  1.00 88.51           C
ATOM     34 1HB  GLN A 127      11.281 193.979  59.551  1.00133.98           H
ATOM     35 2HB  GLN A 127      11.861 192.457  60.228  1.00 86.93           H
ATOM     36  CG  GLN A 127      12.080 192.615  58.114  1.00105.83           C
ATOM     37 1HG  GLN A 127      13.132 192.839  58.288  1.00135.25           H
ATOM     38 2HG  GLN A 127      11.995 191.557  57.872  1.00115.50           H
ATOM     39  CD  GLN A 127      11.607 193.426  56.923  1.00159.67           C
ATOM     40  OE1 GLN A 127      10.446 193.817  56.832  1.00198.72           O
ATOM     41  NE2 GLN A 127      12.511 193.677  55.988  1.00224.87           N
ATOM     42 1HE2 GLN A 127      12.246 194.227  55.184  1.00300.66           H
ATOM     43 2HE2 GLN A 127      13.452 193.328  56.085  1.00235.85           H
ATOM     44  N   TRP A 128       9.585 190.293  58.217  1.00 69.35           N
ATOM     45  H   TRP A 128       9.348 190.884  57.433  1.00 79.40           H
ATOM     46  CA  TRP A 128       9.655 188.854  57.981  1.00 70.06           C
ATOM     47  HA  TRP A 128       9.053 188.340  58.730  1.00 69.55           H
ATOM     48  C   TRP A 128      11.090 188.344  58.105  1.00 73.01           C
ATOM     49  O   TRP A 128      12.048 189.102  57.955  1.00 90.64           O
ATOM     50  CB  TRP A 128       9.094 188.540  56.590  1.00 78.28           C
ATOM     51 1HB  TRP A 128       9.304 187.498  56.348  1.00 74.92           H
ATOM     52 2HB  TRP A 128       8.011 188.667  56.624  1.00128.66           H
ATOM     53  CG  TRP A 128       9.633 189.418  55.492  1.00 80.09           C
ATOM     54  CD1 TRP A 128      10.899 189.904  55.365  1.00 74.57           C
ATOM     55  HD1 TRP A 128      11.702 189.698  56.060  1.00 63.63           H
ATOM     56  CD2 TRP A 128       8.915 189.933  54.360  1.00134.05           C
ATOM     57  NE1 TRP A 128      11.021 190.697  54.256  1.00122.13           N
ATOM     58  HE1 TRP A 128      11.873 191.164  53.981  1.00151.41           H
ATOM     59  CE2 TRP A 128       9.815 190.724  53.607  1.00161.17           C
ATOM     60  CE3 TRP A 128       7.611 189.759  53.875  1.00199.30           C
ATOM     61  HE3 TRP A 128       6.901 189.154  54.419  1.00210.19           H
ATOM     62  CZ2 TRP A 128       9.451 191.321  52.396  1.00251.10           C
ATOM     63  HZ2 TRP A 128      10.160 191.905  51.828  1.00299.85           H
ATOM     64  CZ3 TRP A 128       7.247 190.361  52.671  1.00286.53           C
ATOM     65  HZ3 TRP A 128       6.245 190.225  52.288  1.00361.98           H
ATOM     66  CH2 TRP A 128       8.169 191.136  51.942  1.00312.67           C
ATOM     67  HH2 TRP A 128       7.865 191.585  51.008  1.00408.81           H
ATOM     68  N   ALA A 129      11.240 187.053  58.381  1.00 67.08           N
ATOM     69  H   ALA A 129      10.432 186.454  58.472  1.00 68.00           H
ATOM     70  CA  ALA A 129      12.554 186.449  58.575  1.00 68.95           C
ATOM     71  HA  ALA A 129      13.303 187.072  58.086  1.00 74.54           H
ATOM     72  C   ALA A 129      12.613 185.057  57.951  1.00 66.87           C
ATOM     73  O   ALA A 129      11.583 184.437  57.694  1.00 67.59           O
ATOM     74  CB  ALA A 129      12.876 186.375  60.062  1.00 76.47           C
ATOM     75 1HB  ALA A 129      12.151 185.732  60.562  1.00102.45           H
ATOM     76 2HB  ALA A 129      12.833 187.375  60.495  1.00111.53           H
ATOM     77 3HB  ALA A 129      13.877 185.967  60.201  1.00107.75           H
ATOM     78  N   LEU A 130      13.827 184.567  57.719  1.00 69.52           N
ATOM     79  H   LEU A 130      14.638 185.115  57.970  1.00 73.45           H
ATOM     80  CA  LEU A 130      14.050 183.252  57.124  1.00 68.59           C
ATOM     81  HA  LEU A 130      13.558 183.215  56.151  1.00 67.69           H
ATOM     82  C   LEU A 130      13.491 182.113  57.974  1.00 64.82           C
ATOM     83  O   LEU A 130      13.114 181.066  57.449  1.00 64.89           O
ATOM     84  CB  LEU A 130      15.556 183.059  56.929  1.00 77.35           C
ATOM     85 1HB  LEU A 130      15.932 183.920  56.379  1.00 87.83           H
ATOM     86 2HB  LEU A 130      16.019 183.071  57.916  1.00 85.52           H
ATOM     87  CG  LEU A 130      16.050 181.801  56.206  1.00 76.63           C
ATOM     88  HG  LEU A 130      15.697 180.920  56.742  1.00 80.16           H
ATOM     89  CD1 LEU A 130      15.563 181.728  54.764  1.00 80.64           C
ATOM     90 1HD1 LEU A 130      14.478 181.626  54.747  1.00107.69           H
ATOM     91 2HD1 LEU A 130      16.007 180.862  54.272  1.00114.39           H
ATOM     92 3HD1 LEU A 130      15.852 182.633  54.229  1.00112.91           H
ATOM     93  CD2 LEU A 130      17.573 181.811  56.238  1.00 92.17           C
ATOM     94 1HD2 LEU A 130      17.918 181.830  57.271  1.00123.17           H
ATOM     95 2HD2 LEU A 130      17.949 182.689  55.713  1.00127.82           H
ATOM     96 3HD2 LEU A 130      17.954 180.913  55.752  1.00125.24           H
ATOM     97  N   GLU A 131      13.450 182.317  59.286  1.00 64.44           N
ATOM     98  H   GLU A 131      13.748 183.208  59.656  1.00 67.48           H
ATOM     99  CA  GLU A 131      12.956 181.313  60.226  1.00 62.66           C
ATOM    100  HA  GLU A 131      13.298 180.333  59.895  1.00 68.08           H
ATOM    101  C   GLU A 131      11.432 181.242  60.312  1.00 54.88           C
ATOM    102  O   GLU A 131      10.884 180.422  61.049  1.00 56.47           O
ATOM    103  CB  GLU A 131      13.544 181.571  61.617  1.00 71.55           C
ATOM    104 1HB  GLU A 131      13.282 180.735  62.265  1.00100.57           H
ATOM    105 2HB  GLU A 131      14.630 181.604  61.529  1.00104.09           H
ATOM    106  CG  GLU A 131      13.080 182.863  62.275  1.00127.27           C
ATOM    107 1HG  GLU A 131      13.293 183.698  61.608  1.00181.65           H
ATOM    108 2HG  GLU A 131      12.004 182.816  62.444  1.00179.01           H
ATOM    109  CD  GLU A 131      13.780 183.104  63.599  1.00200.25           C
ATOM    110  OE1 GLU A 131      14.488 184.126  63.722  1.00283.86           O
ATOM    111  OE2 GLU A 131      13.638 182.272  64.520  1.00286.14           O
ATOM    112  N   ASP A 132      10.743 182.068  59.533  1.00 51.89           N
ATOM    113  H   ASP A 132      11.235 182.751  58.973  1.00 54.91           H
ATOM    114  CA  ASP A 132       9.292 181.969  59.389  1.00 48.78           C
ATOM    115  HA  ASP A 132       8.857 181.632  60.330  1.00 51.09           H
ATOM    116  C   ASP A 132       8.931 180.961  58.300  1.00 45.43           C
ATOM    117  O   ASP A 132       7.760 180.766  57.972  1.00 46.70           O
ATOM    118  CB  ASP A 132       8.694 183.329  59.022  1.00 51.35           C
ATOM    119 1HB  ASP A 132       9.196 183.712  58.134  1.00 51.83           H
ATOM    120 2HB  ASP A 132       7.637 183.199  58.791  1.00 52.74           H
ATOM    121  CG  ASP A 132       8.822 184.344  60.139  1.00 59.35           C
ATOM    122  OD1 ASP A 132       8.503 184.018  61.302  1.00 94.48           O
ATOM    123  OD2 ASP A 132       9.224 185.493  59.857  1.00 93.94           O
ATOM    124  N   PHE A 133       9.955 180.331  57.735  1.00 44.77           N
ATOM    125  H   PHE A 133      10.890 180.525  58.069  1.00 48.31           H
ATOM    126  CA  PHE A 133       9.800 179.386  56.636  1.00 41.42           C
ATOM    127  HA  PHE A 133       8.741 179.162  56.511  1.00 39.86           H
ATOM    128  C   PHE A 133      10.537 178.083  56.930  1.00 42.62           C
ATOM    129  O   PHE A 133      11.510 178.054  57.683  1.00 49.55           O
ATOM    130  CB  PHE A 133      10.329 180.014  55.342  1.00 42.83           C
ATOM    131 1HB  PHE A 133      11.402 180.170  55.445  1.00 46.31           H
ATOM    132 2HB  PHE A 133      10.162 179.316  54.522  1.00 44.46           H
ATOM    133  CG  PHE A 133       9.679 181.327  55.002  1.00 43.48           C
ATOM    134  CD1 PHE A 133       8.462 181.361  54.330  1.00 44.52           C
ATOM    135  HD1 PHE A 133       8.013 180.441  53.987  1.00 46.04           H
ATOM    136  CD2 PHE A 133      10.268 182.529  55.382  1.00 47.72           C
ATOM    137  HD2 PHE A 133      11.223 182.521  55.887  1.00 51.88           H
ATOM    138  CE1 PHE A 133       7.807 182.570  54.102  1.00 48.62           C
ATOM    139  HE1 PHE A 133       6.847 182.581  53.608  1.00 53.73           H
ATOM    140  CE2 PHE A 133       9.634 183.744  55.136  1.00 51.33           C
ATOM    141  HE2 PHE A 133      10.099 184.669  55.445  1.00 58.29           H
ATOM    142  CZ  PHE A 133       8.396 183.765  54.501  1.00 51.48           C
ATOM    143  HZ  PHE A 133       7.897 184.704  54.317  1.00 57.88           H
ATOM    144  N   GLU A 134      10.074 176.999  56.319  1.00 40.44           N
ATOM    145  H   GLU A 134       9.257 177.071  55.727  1.00 40.04           H
ATOM    146  CA  GLU A 134      10.731 175.700  56.434  1.00 41.12           C
ATOM    147  HA  GLU A 134      11.652 175.818  57.005  1.00 46.32           H
ATOM    148  C   GLU A 134      11.100 175.199  55.042  1.00 36.21           C
ATOM    149  O   GLU A 134      10.368 175.413  54.076  1.00 34.23           O
ATOM    150  CB  GLU A 134       9.836 174.690  57.155  1.00 46.14           C
ATOM    151 1HB  GLU A 134       8.856 174.674  56.678  1.00 72.85           H
ATOM    152 2HB  GLU A 134      10.285 173.701  57.058  1.00 68.66           H
ATOM    153  CG  GLU A 134       9.669 174.988  58.636  1.00 63.85           C
ATOM    154 1HG  GLU A 134      10.658 175.067  59.089  1.00 99.91           H
ATOM    155 2HG  GLU A 134       9.154 175.941  58.755  1.00103.41           H
ATOM    156  CD  GLU A 134       8.886 173.907  59.354  1.00 63.69           C
ATOM    157  OE1 GLU A 134       7.693 173.712  59.039  1.00 94.53           O
ATOM    158  OE2 GLU A 134       9.474 173.241  60.233  1.00100.10           O
ATOM    159  N   ILE A 135      12.265 174.569  54.943  1.00 38.71           N
ATOM    160  H   ILE A 135      12.769 174.326  55.785  1.00 44.96           H
ATOM    161  CA  ILE A 135      12.901 174.275  53.662  1.00 35.26           C
ATOM    162  HA  ILE A 135      12.298 174.704  52.862  1.00 33.45           H
ATOM    163  C   ILE A 135      12.993 172.767  53.444  1.00 36.85           C
ATOM    164  O   ILE A 135      13.446 172.026  54.317  1.00 43.49           O
ATOM    165  CB  ILE A 135      14.317 174.897  53.595  1.00 37.28           C
ATOM    166  HB  ILE A 135      14.949 174.382  54.318  1.00 50.88           H
ATOM    167  CG1 ILE A 135      14.302 176.384  53.976  1.00 68.02           C
ATOM    168 1HG1 ILE A 135      14.027 176.469  55.027  1.00121.95           H
ATOM    169 2HG1 ILE A 135      15.316 176.771  53.873  1.00 94.39           H
ATOM    170  CG2 ILE A 135      14.929 174.704  52.211  1.00 64.83           C
ATOM    171 1HG2 ILE A 135      15.898 175.202  52.163  1.00104.97           H
ATOM    172 2HG2 ILE A 135      14.270 175.124  51.451  1.00109.62           H
ATOM    173 3HG2 ILE A 135      15.068 173.641  52.014  1.00106.21           H
ATOM    174  CD1 ILE A 135      13.370 177.284  53.179  1.00115.24           C
ATOM    175 1HD1 ILE A 135      13.505 178.315  53.504  1.00167.63           H
ATOM    176 2HD1 ILE A 135      12.334 176.994  53.349  1.00164.67           H
ATOM    177 3HD1 ILE A 135      13.599 177.209  52.116  1.00161.30           H
ATOM    178  N   GLY A 136      12.543 172.322  52.275  1.00 35.19           N
ATOM    179  H   GLY A 136      12.194 172.982  51.593  1.00 34.21           H
ATOM    180  CA  GLY A 136      12.570 170.917  51.908  1.00 38.13           C
ATOM    181 1HA  GLY A 136      12.724 170.303  52.796  1.00 45.04           H
ATOM    182 2HA  GLY A 136      11.608 170.652  51.471  1.00 40.18           H
ATOM    183  C   GLY A 136      13.663 170.599  50.905  1.00 36.06           C
ATOM    184  O   GLY A 136      14.820 170.981  51.083  1.00 38.74           O
ATOM    185  N   ARG A 137      13.298 169.879  49.849  1.00 36.38           N
ATOM    186  H   ARG A 137      12.331 169.606  49.750  1.00 38.59           H
ATOM    187  CA  ARG A 137      14.246 169.451  48.821  1.00 37.94           C
ATOM    188  HA  ARG A 137      15.125 169.047  49.323  1.00 42.58           H
ATOM    189  C   ARG A 137      14.714 170.589  47.915  1.00 34.10           C
ATOM    190  O   ARG A 137      13.986 171.561  47.712  1.00 31.22           O
ATOM    191  CB  ARG A 137      13.609 168.347  47.970  1.00 43.27           C
ATOM    192 1HB  ARG A 137      14.366 167.942  47.298  1.00 58.94           H
ATOM    193 2HB  ARG A 137      13.284 167.546  48.635  1.00 60.28           H
ATOM    194  CG  ARG A 137      12.415 168.796  47.137  1.00 64.44           C
ATOM    195 1HG  ARG A 137      11.669 169.243  47.793  1.00 88.67           H
ATOM    196 2HG  ARG A 137      12.738 169.542  46.410  1.00 90.58           H
ATOM    197  CD  ARG A 137      11.777 167.626  46.402  1.00 84.75           C
ATOM    198 1HD  ARG A 137      12.501 167.197  45.707  1.00106.80           H
ATOM    199 2HD  ARG A 137      11.504 166.862  47.131  1.00116.88           H
ATOM    200  NE  ARG A 137      10.573 168.038  45.680  1.00145.29           N
ATOM    201  HE  ARG A 137       9.696 167.956  46.171  1.00202.31           H
ATOM    202  CZ  ARG A 137      10.536 168.508  44.439  1.00225.33           C
ATOM    203  NH1 ARG A 137      11.612 168.641  43.691  1.00270.60           N
ATOM    204 1HH1 ARG A 137      12.517 168.413  44.073  1.00242.89           H
ATOM    205 2HH1 ARG A 137      11.518 168.978  42.746  1.00400.51           H
ATOM    206  NH2 ARG A 137       9.372 168.847  43.925  1.00367.69           N
ATOM    207 1HH2 ARG A 137       8.539 168.741  44.482  1.00424.33           H
ATOM    208 2HH2 ARG A 137       9.331 169.207  42.985  1.00484.61           H
ATOM    209  N   PRO A 138      15.922 170.476  47.338  1.00 37.44           N
ATOM    210  CA  PRO A 138      16.295 171.486  46.341  1.00 36.16           C
ATOM    211  HA  PRO A 138      16.184 172.487  46.755  1.00 33.31           H
ATOM    212  C   PRO A 138      15.497 171.374  45.045  1.00 37.00           C
ATOM    213  O   PRO A 138      15.001 170.302  44.698  1.00 44.27           O
ATOM    214  CB  PRO A 138      17.776 171.192  46.093  1.00 44.34           C
ATOM    215 1HB  PRO A 138      18.054 171.447  45.070  1.00 53.93           H
ATOM    216 2HB  PRO A 138      18.394 171.737  46.806  1.00 51.69           H
ATOM    217  CG  PRO A 138      17.890 169.728  46.324  1.00 54.10           C
ATOM    218 1HG  PRO A 138      17.540 169.181  45.448  1.00 71.70           H
ATOM    219 2HG  PRO A 138      18.918 169.454  46.562  1.00 73.07           H
ATOM    220  CD  PRO A 138      16.986 169.468  47.497  1.00 45.78           C
ATOM    221 1HD  PRO A 138      16.581 168.457  47.444  1.00 51.59           H
ATOM    222 2HD  PRO A 138      17.521 169.625  48.433  1.00 50.65           H
ATOM    223  N   LEU A 139      15.386 172.490  44.332  1.00 34.99           N
ATOM    224  H   LEU A 139      15.794 173.346  44.683  1.00 34.36           H
ATOM    225  CA  LEU A 139      14.704 172.544  43.042  1.00 37.48           C
ATOM    226  HA  LEU A 139      14.263 171.569  42.832  1.00 41.60           H
ATOM    227  C   LEU A 139      15.655 172.877  41.894  1.00 43.06           C
ATOM    228  O   LEU A 139      15.419 172.470  40.757  1.00 56.00           O
ATOM    229  CB  LEU A 139      13.585 173.590  43.085  1.00 35.07           C
ATOM    230 1HB  LEU A 139      14.044 174.554  43.303  1.00 39.16           H
ATOM    231 2HB  LEU A 139      13.149 173.654  42.088  1.00 46.59           H
ATOM    232  CG  LEU A 139      12.440 173.379  44.081  1.00 34.58           C
ATOM    233  HG  LEU A 139      12.861 173.227  45.074  1.00 45.19           H
ATOM    234  CD1 LEU A 139      11.551 174.616  44.119  1.00 41.53           C
ATOM    235 1HD1 LEU A 139      10.720 174.447  44.804  1.00 74.18           H
ATOM    236 2HD1 LEU A 139      11.160 174.823  43.123  1.00 73.25           H
ATOM    237 3HD1 LEU A 139      12.128 175.471  44.469  1.00 73.83           H
ATOM    238  CD2 LEU A 139      11.599 172.161  43.720  1.00 49.17           C
ATOM    239 1HD2 LEU A 139      11.202 172.271  42.711  1.00 81.61           H
ATOM    240 2HD2 LEU A 139      10.774 172.065  44.426  1.00 85.54           H
ATOM    241 3HD2 LEU A 139      12.218 171.266  43.774  1.00 83.07           H
ATOM    242  N   GLY A 140      16.721 173.620  42.176  1.00 42.17           N
ATOM    243  H   GLY A 140      16.879 173.942  43.121  1.00 42.49           H
ATOM    244  CA  GLY A 140      17.673 173.994  41.144  1.00 48.67           C
ATOM    245 1HA  GLY A 140      18.043 173.087  40.667  1.00 58.32           H
ATOM    246 2HA  GLY A 140      17.158 174.591  40.391  1.00 55.70           H
ATOM    247  C   GLY A 140      18.859 174.785  41.664  1.00 45.20           C
ATOM    248  O   GLY A 140      18.916 175.109  42.850  1.00 41.80           O
ATOM    249  N   LYS A 141      19.815 175.090  40.791  1.00 51.21           N
ATOM    250  H   LYS A 141      19.732 174.785  39.832  1.00 58.87           H
ATOM    251  CA  LYS A 141      21.007 175.850  41.167  1.00 53.08           C
ATOM    252  HA  LYS A 141      20.701 176.688  41.793  1.00 51.25           H
ATOM    253  C   LYS A 141      21.751 176.428  39.967  1.00 59.69           C
ATOM    254  O   LYS A 141      21.505 176.045  38.823  1.00 68.04           O
ATOM    255  CB  LYS A 141      21.960 174.969  41.982  1.00 61.44           C
ATOM    256 1HB  LYS A 141      22.758 175.596  42.380  1.00 90.14           H
ATOM    257 2HB  LYS A 141      21.409 174.551  42.826  1.00 92.43           H
ATOM    258  CG  LYS A 141      22.590 173.821  41.205  1.00 92.47           C
ATOM    259 1HG  LYS A 141      21.804 173.186  40.797  1.00142.09           H
ATOM    260 2HG  LYS A 141      23.185 174.225  40.385  1.00138.50           H
ATOM    261  CD  LYS A 141      23.487 172.986  42.106  1.00103.03           C
ATOM    262 1HD  LYS A 141      24.241 173.631  42.558  1.00121.94           H
ATOM    263 2HD  LYS A 141      22.883 172.538  42.895  1.00128.77           H
ATOM    264  CE  LYS A 141      24.177 171.884  41.320  1.00177.10           C
ATOM    265 1HE  LYS A 141      23.420 171.261  40.837  1.00238.43           H
ATOM    266 2HE  LYS A 141      24.799 172.336  40.543  1.00235.86           H
ATOM    267  NZ  LYS A 141      25.016 171.066  42.255  1.00240.29           N
ATOM    268 1HZ  LYS A 141      25.486 170.327  41.749  1.00289.07           H
ATOM    269 2HZ  LYS A 141      24.442 170.647  42.973  1.00287.31           H
ATOM    270 3HZ  LYS A 141      25.720 171.644  42.695  1.00287.49           H
ATOM    271  N   GLY A 142      22.677 177.338  40.246  1.00 61.10           N
ATOM    272  H   GLY A 142      22.826 177.623  41.205  1.00 59.58           H
ATOM    273  CA  GLY A 142      23.521 177.930  39.224  1.00 68.78           C
ATOM    274 1HA  GLY A 142      23.881 177.146  38.558  1.00 77.92           H
ATOM    275 2HA  GLY A 142      22.936 178.646  38.647  1.00 70.03           H
ATOM    276  C   GLY A 142      24.717 178.636  39.834  1.00 69.85           C
ATOM    277  O   GLY A 142      24.974 178.505  41.031  1.00 67.95           O
ATOM    278  N   LYS A 143      25.460 179.376  39.018  1.00 76.68           N
ATOM    279  H   LYS A 143      25.181 179.480  38.053  1.00 81.17           H
ATOM    280  CA  LYS A 143      26.672 180.065  39.459  1.00 82.46           C
ATOM    281  HA  LYS A 143      27.393 179.322  39.801  1.00 86.91           H
ATOM    282  C   LYS A 143      26.449 181.026  40.624  1.00 78.95           C
ATOM    283  O   LYS A 143      27.307 181.164  41.495  1.00 89.51           O
ATOM    284  CB  LYS A 143      27.270 180.837  38.279  1.00 94.24           C
ATOM    285 1HB  LYS A 143      27.409 180.148  37.446  1.00110.87           H
ATOM    286 2HB  LYS A 143      26.560 181.605  37.972  1.00110.36           H
ATOM    287  CG  LYS A 143      28.601 181.512  38.583  1.00143.59           C
ATOM    288 1HG  LYS A 143      28.471 182.202  39.417  1.00192.20           H
ATOM    289 2HG  LYS A 143      29.334 180.753  38.860  1.00193.63           H
ATOM    290  CD  LYS A 143      29.114 182.287  37.379  1.00179.40           C
ATOM    291 1HD  LYS A 143      29.263 181.599  36.546  1.00214.37           H
ATOM    292 2HD  LYS A 143      28.375 183.036  37.094  1.00210.65           H
ATOM    293  CE  LYS A 143      30.428 182.980  37.700  1.00262.18           C
ATOM    294 1HE  LYS A 143      30.275 183.658  38.543  1.00320.18           H
ATOM    295 2HE  LYS A 143      31.165 182.229  37.992  1.00318.48           H
ATOM    296  NZ  LYS A 143      30.894 183.735  36.491  1.00336.97           N
ATOM    297 1HZ  LYS A 143      31.742 184.244  36.701  1.00379.94           H
ATOM    298 2HZ  LYS A 143      30.189 184.396  36.192  1.00391.73           H
ATOM    299 3HZ  LYS A 143      31.085 183.099  35.729  1.00388.27           H
ATOM    300  N   PHE A 144      25.312 181.712  40.621  1.00 70.29           N
ATOM    301  H   PHE A 144      24.618 181.523  39.910  1.00 68.54           H
ATOM    302  CA  PHE A 144      25.033 182.748  41.610  1.00 68.64           C
ATOM    303  HA  PHE A 144      25.977 183.087  42.038  1.00 72.90           H
ATOM    304  C   PHE A 144      24.160 182.280  42.769  1.00 64.05           C
ATOM    305  O   PHE A 144      23.969 183.033  43.723  1.00 66.16           O
ATOM    306  CB  PHE A 144      24.360 183.947  40.937  1.00 71.45           C
ATOM    307 1HB  PHE A 144      23.521 183.593  40.338  1.00 73.66           H
ATOM    308 2HB  PHE A 144      23.969 184.605  41.713  1.00 74.56           H
ATOM    309  CG  PHE A 144      25.286 184.750  40.066  1.00 76.48           C
ATOM    310  CD1 PHE A 144      25.530 184.375  38.749  1.00107.68           C
ATOM    311  HD1 PHE A 144      25.041 183.504  38.339  1.00143.12           H
ATOM    312  CD2 PHE A 144      25.906 185.889  40.567  1.00 78.76           C
ATOM    313  HD2 PHE A 144      25.711 186.206  41.582  1.00 92.59           H
ATOM    314  CE1 PHE A 144      26.406 185.108  37.951  1.00119.21           C
ATOM    315  HE1 PHE A 144      26.595 184.802  36.933  1.00163.66           H
ATOM    316  CE2 PHE A 144      26.775 186.634  39.775  1.00 89.80           C
ATOM    317  HE2 PHE A 144      27.253 187.515  40.177  1.00111.80           H
ATOM    318  CZ  PHE A 144      27.034 186.237  38.467  1.00 99.14           C
ATOM    319  HZ  PHE A 144      27.715 186.808  37.853  1.00113.00           H
ATOM    320  N   GLY A 145      23.617 181.068  42.709  1.00 60.59           N
ATOM    321  H   GLY A 145      23.821 180.444  41.940  1.00 62.14           H
ATOM    322  CA  GLY A 145      22.725 180.629  43.767  1.00 58.80           C
ATOM    323 1HA  GLY A 145      23.281 180.638  44.705  1.00 66.03           H
ATOM    324 2HA  GLY A 145      21.936 181.376  43.853  1.00 65.69           H
ATOM    325  C   GLY A 145      22.044 179.280  43.651  1.00 49.93           C
ATOM    326  O   GLY A 145      22.298 178.493  42.740  1.00 53.25           O
ATOM    327  N   ASN A 146      21.148 179.033  44.601  1.00 43.68           N
ATOM    328  H   ASN A 146      20.967 179.746  45.295  1.00 44.52           H
ATOM    329  CA  ASN A 146      20.394 177.788  44.701  1.00 39.79           C
ATOM    330  HA  ASN A 146      20.537 177.194  43.798  1.00 42.23           H
ATOM    331  C   ASN A 146      18.906 178.094  44.859  1.00 34.58           C
ATOM    332  O   ASN A 146      18.531 179.166  45.333  1.00 35.25           O
ATOM    333  CB  ASN A 146      20.869 176.981  45.912  1.00 42.83           C
ATOM    334 1HB  ASN A 146      20.864 177.621  46.794  1.00 45.00           H
ATOM    335 2HB  ASN A 146      20.174 176.158  46.075  1.00 43.91           H
ATOM    336  CG  ASN A 146      22.259 176.409  45.733  1.00 52.18           C
ATOM    337  OD1 ASN A 146      23.236 177.131  45.557  1.00 78.70           O
ATOM    338  ND2 ASN A 146      22.356 175.090  45.793  1.00 79.14           N
ATOM    339 1HD2 ASN A 146      23.266 174.663  45.710  1.00 90.21           H
ATOM    340 2HD2 ASN A 146      21.530 174.527  45.926  1.00119.00           H
ATOM    341  N   VAL A 147      18.059 177.144  44.479  1.00 32.67           N
ATOM    342  H   VAL A 147      18.414 176.290  44.067  1.00 35.58           H
ATOM    343  CA  VAL A 147      16.612 177.269  44.639  1.00 29.40           C
ATOM    344  HA  VAL A 147      16.394 178.159  45.228  1.00 28.89           H
ATOM    345  C   VAL A 147      16.105 176.040  45.387  1.00 27.92           C
ATOM    346  O   VAL A 147      16.440 174.913  45.024  1.00 30.78           O
ATOM    347  CB  VAL A 147      15.879 177.387  43.284  1.00 31.99           C
ATOM    348  HB  VAL A 147      16.048 176.475  42.711  1.00 42.11           H
ATOM    349  CG1 VAL A 147      14.377 177.565  43.493  1.00 42.14           C
ATOM    350 1HG1 VAL A 147      13.975 176.710  44.033  1.00 76.64           H
ATOM    351 2HG1 VAL A 147      13.880 177.638  42.525  1.00 79.70           H
ATOM    352 3HG1 VAL A 147      14.188 178.474  44.065  1.00 71.29           H
ATOM    353  CG2 VAL A 147      16.419 178.568  42.480  1.00 47.30           C
ATOM    354 1HG2 VAL A 147      17.463 178.391  42.221  1.00 80.41           H
ATOM    355 2HG2 VAL A 147      16.341 179.483  43.067  1.00 83.87           H
ATOM    356 3HG2 VAL A 147      15.843 178.679  41.560  1.00 82.50           H
ATOM    357  N   TYR A 148      15.313 176.253  46.433  1.00 26.27           N
ATOM    358  H   TYR A 148      15.061 177.200  46.681  1.00 26.88           H
ATOM    359  CA  TYR A 148      14.789 175.171  47.264  1.00 25.52           C
ATOM    360  HA  TYR A 148      15.051 174.212  46.819  1.00 27.64           H
ATOM    361  C   TYR A 148      13.271 175.236  47.398  1.00 23.53           C
ATOM    362  O   TYR A 148      12.672 176.307  47.303  1.00 24.46           O
ATOM    363  CB  TYR A 148      15.382 175.239  48.674  1.00 27.40           C
ATOM    364 1HB  TYR A 148      15.084 176.182  49.132  1.00 27.99           H
ATOM    365 2HB  TYR A 148      14.949 174.430  49.263  1.00 30.18           H
ATOM    366  CG  TYR A 148      16.888 175.121  48.748  1.00 30.40           C
ATOM    367  CD1 TYR A 148      17.498 173.878  48.917  1.00 82.36           C
ATOM    368  HD1 TYR A 148      16.890 172.987  48.975  1.00172.48           H
ATOM    369  CD2 TYR A 148      17.699 176.256  48.694  1.00 60.83           C
ATOM    370  HD2 TYR A 148      17.248 177.228  48.556  1.00132.86           H
ATOM    371  CE1 TYR A 148      18.882 173.769  49.033  1.00 88.61           C
ATOM    372  HE1 TYR A 148      19.341 172.801  49.165  1.00182.17           H
ATOM    373  CE2 TYR A 148      19.082 176.154  48.828  1.00 68.32           C
ATOM    374  HE2 TYR A 148      19.696 177.041  48.808  1.00147.01           H
ATOM    375  CZ  TYR A 148      19.665 174.910  48.997  1.00 43.84           C
ATOM    376  OH  TYR A 148      21.029 174.808  49.143  1.00 55.75           O
ATOM    377  HH  TYR A 148      21.321 173.905  49.293  1.00 65.34           H
ATOM    378  N   LEU A 149      12.657 174.085  47.651  1.00 23.59           N
ATOM    379  H   LEU A 149      13.184 173.222  47.656  1.00 26.20           H
ATOM    380  CA  LEU A 149      11.242 174.020  47.999  1.00 22.76           C
ATOM    381  HA  LEU A 149      10.670 174.651  47.318  1.00 22.86           H
ATOM    382  C   LEU A 149      11.083 174.533  49.428  1.00 23.85           C
ATOM    383  O   LEU A 149      11.830 174.132  50.319  1.00 28.86           O
ATOM    384  CB  LEU A 149      10.759 172.570  47.901  1.00 25.35           C
ATOM    385 1HB  LEU A 149      11.041 172.184  46.922  1.00 35.05           H
ATOM    386 2HB  LEU A 149      11.298 171.992  48.651  1.00 35.33           H
ATOM    387  CG  LEU A 149       9.261 172.314  48.096  1.00 33.36           C
ATOM    388  HG  LEU A 149       8.943 172.768  49.034  1.00 62.15           H
ATOM    389  CD1 LEU A 149       8.442 172.907  46.959  1.00 51.18           C
ATOM    390 1HD1 LEU A 149       8.502 173.995  46.989  1.00 87.01           H
ATOM    391 2HD1 LEU A 149       7.399 172.610  47.066  1.00 90.17           H
ATOM    392 3HD1 LEU A 149       8.821 172.548  46.002  1.00 90.67           H
ATOM    393  CD2 LEU A 149       9.022 170.812  48.177  1.00 52.60           C
ATOM    394 1HD2 LEU A 149       9.574 170.398  49.021  1.00 89.18           H
ATOM    395 2HD2 LEU A 149       9.352 170.334  47.254  1.00 91.13           H
ATOM    396 3HD2 LEU A 149       7.959 170.621  48.322  1.00 91.07           H
ATOM    397  N   ALA A 150      10.123 175.424  49.649  1.00 23.41           N
ATOM    398  H   ALA A 150       9.499 175.699  48.902  1.00 23.82           H
ATOM    399  CA  ALA A 150       9.929 176.056  50.950  1.00 25.01           C
ATOM    400  HA  ALA A 150      10.494 175.510  51.706  1.00 27.25           H
ATOM    401  C   ALA A 150       8.454 176.028  51.340  1.00 25.32           C
ATOM    402  O   ALA A 150       7.596 175.659  50.538  1.00 25.09           O
ATOM    403  CB  ALA A 150      10.435 177.493  50.900  1.00 28.36           C
ATOM    404 1HB  ALA A 150      10.376 177.937  51.894  1.00 57.97           H
ATOM    405 2HB  ALA A 150       9.824 178.073  50.208  1.00 58.18           H
ATOM    406 3HB  ALA A 150      11.472 177.502  50.564  1.00 55.89           H
ATOM    407  N   ARG A 151       8.150 176.429  52.570  1.00 29.25           N
ATOM    408  H   ARG A 151       8.886 176.541  53.254  1.00 32.60           H
ATOM    409  CA  ARG A 151       6.780 176.747  52.965  1.00 33.30           C
ATOM    410  HA  ARG A 151       6.273 177.218  52.122  1.00 33.95           H
ATOM    411  C   ARG A 151       6.779 177.728  54.129  1.00 35.16           C
ATOM    412  O   ARG A 151       7.739 177.777  54.895  1.00 37.98           O
ATOM    413  CB  ARG A 151       6.016 175.478  53.353  1.00 39.45           C
ATOM    414 1HB  ARG A 151       4.957 175.726  53.426  1.00 70.26           H
ATOM    415 2HB  ARG A 151       6.138 174.738  52.562  1.00 65.31           H
ATOM    416  CG  ARG A 151       6.445 174.862  54.675  1.00 44.58           C
ATOM    417 1HG  ARG A 151       7.512 174.639  54.649  1.00 71.30           H
ATOM    418 2HG  ARG A 151       6.247 175.571  55.479  1.00 75.12           H
ATOM    419  CD  ARG A 151       5.668 173.586  54.947  1.00 47.78           C
ATOM    420 1HD  ARG A 151       4.607 173.771  54.781  1.00 52.53           H
ATOM    421 2HD  ARG A 151       5.997 172.813  54.253  1.00 49.88           H
ATOM    422  NE  ARG A 151       5.868 173.137  56.324  1.00 50.79           N
ATOM    423  HE  ARG A 151       6.448 173.711  56.919  1.00 52.69           H
ATOM    424  CZ  ARG A 151       5.337 172.046  56.859  1.00 56.44           C
ATOM    425  NH1 ARG A 151       4.560 171.232  56.172  1.00 63.65           N
ATOM    426 1HH1 ARG A 151       4.380 171.422  55.199  1.00 63.71           H
ATOM    427 2HH1 ARG A 151       4.165 170.427  56.631  1.00 74.10           H
ATOM    428  NH2 ARG A 151       5.565 171.783  58.128  1.00 61.26           N
ATOM    429 1HH2 ARG A 151       6.136 172.418  58.664  1.00 60.26           H
ATOM    430 2HH2 ARG A 151       5.184 170.945  58.538  1.00 69.17           H
ATOM    431  N   GLU A 152       5.706 178.495  54.269  1.00 36.77           N
ATOM    432  H   GLU A 152       4.957 178.440  53.593  1.00 37.84           H
ATOM    433  CA  GLU A 152       5.556 179.385  55.417  1.00 39.02           C
ATOM    434  HA  GLU A 152       6.500 179.899  55.601  1.00 40.98           H
ATOM    435  C   GLU A 152       5.223 178.518  56.630  1.00 38.86           C
ATOM    436  O   GLU A 152       4.352 177.654  56.557  1.00 40.54           O
ATOM    437  CB  GLU A 152       4.467 180.425  55.146  1.00 44.81           C
ATOM    438 1HB  GLU A 152       4.645 180.853  54.160  1.00 49.09           H
ATOM    439 2HB  GLU A 152       3.496 179.929  55.129  1.00 46.19           H
ATOM    440  CG  GLU A 152       4.427 181.568  56.151  1.00 51.11           C
ATOM    441 1HG  GLU A 152       5.444 181.917  56.332  1.00 55.25           H
ATOM    442 2HG  GLU A 152       3.851 182.389  55.724  1.00 60.80           H
ATOM    443  CD  GLU A 152       3.792 181.163  57.468  1.00 52.48           C
ATOM    444  OE1 GLU A 152       4.416 181.339  58.536  1.00 80.82           O
ATOM    445  OE2 GLU A 152       2.648 180.663  57.449  1.00 90.87           O
ATOM    446  N   LYS A 153       5.942 178.708  57.731  1.00 41.29           N
ATOM    447  H   LYS A 153       6.574 179.498  57.790  1.00 44.51           H
ATOM    448  CA  LYS A 153       5.934 177.756  58.839  1.00 45.30           C
ATOM    449  HA  LYS A 153       6.234 176.786  58.442  1.00 46.35           H
ATOM    450  C   LYS A 153       4.586 177.540  59.521  1.00 50.06           C
ATOM    451  O   LYS A 153       4.238 176.407  59.851  1.00 58.77           O
ATOM    452  CB  LYS A 153       6.984 178.198  59.862  1.00 52.76           C
ATOM    453 1HB  LYS A 153       7.903 178.431  59.323  1.00 74.03           H
ATOM    454 2HB  LYS A 153       6.641 179.109  60.355  1.00 97.68           H
ATOM    455  CG  LYS A 153       7.311 177.159  60.923  1.00 69.57           C
ATOM    456 1HG  LYS A 153       6.431 176.978  61.540  1.00123.46           H
ATOM    457 2HG  LYS A 153       7.598 176.229  60.433  1.00100.66           H
ATOM    458  CD  LYS A 153       8.460 177.631  61.802  1.00 78.10           C
ATOM    459 1HD  LYS A 153       9.309 177.892  61.170  1.00 92.51           H
ATOM    460 2HD  LYS A 153       8.149 178.517  62.355  1.00114.10           H
ATOM    461  CE  LYS A 153       8.885 176.548  62.781  1.00144.56           C
ATOM    462 1HE  LYS A 153       8.027 176.262  63.395  1.00217.01           H
ATOM    463 2HE  LYS A 153       9.217 175.672  62.219  1.00205.58           H
ATOM    464  NZ  LYS A 153       9.997 177.081  63.633  1.00175.78           N
ATOM    465 1HZ  LYS A 153       9.665 177.839  64.214  1.00211.43           H
ATOM    466 2HZ  LYS A 153      10.742 177.436  63.049  1.00216.34           H
ATOM    467 3HZ  LYS A 153      10.370 176.352  64.227  1.00210.90           H
ATOM    468  N   GLN A 154       3.839 178.613  59.755  1.00 52.09           N
ATOM    469  H   GLN A 154       4.156 179.518  59.438  1.00 51.59           H
ATOM    470  CA  GLN A 154       2.581 178.520  60.492  1.00 61.49           C
ATOM    471  HA  GLN A 154       2.734 177.866  61.351  1.00 67.08           H
ATOM    472  C   GLN A 154       1.434 177.928  59.675  1.00 64.34           C
ATOM    473  O   GLN A 154       0.651 177.127  60.184  1.00 77.16           O
ATOM    474  CB  GLN A 154       2.155 179.901  61.000  1.00 69.58           C
ATOM    475 1HB  GLN A 154       2.014 180.556  60.141  1.00 91.17           H
ATOM    476 2HB  GLN A 154       1.195 179.799  61.506  1.00102.24           H
ATOM    477  CG  GLN A 154       3.132 180.571  61.959  1.00 99.48           C
ATOM    478 1HG  GLN A 154       4.113 180.638  61.487  1.00152.44           H
ATOM    479 2HG  GLN A 154       2.779 181.582  62.161  1.00140.71           H
ATOM    480  CD  GLN A 154       3.269 179.841  63.281  1.00157.26           C
ATOM    481  OE1 GLN A 154       2.422 179.036  63.660  1.00214.07           O
ATOM    482  NE2 GLN A 154       4.341 180.129  64.004  1.00257.40           N
ATOM    483 1HE2 GLN A 154       4.469 179.673  64.895  1.00355.66           H
ATOM    484 2HE2 GLN A 154       5.013 180.803  63.669  1.00302.98           H
ATOM    485  N   SER A 155       1.313 178.344  58.419  1.00 59.94           N
ATOM    486  H   SER A 155       1.981 179.006  58.050  1.00 58.42           H
ATOM    487  CA  SER A 155       0.217 177.913  57.554  1.00 64.05           C
ATOM    488  HA  SER A 155      -0.640 177.647  58.174  1.00 75.35           H
ATOM    489  C   SER A 155       0.570 176.705  56.694  1.00 57.95           C
ATOM    490  O   SER A 155      -0.305 176.090  56.085  1.00 64.81           O
ATOM    491  CB  SER A 155      -0.189 179.063  56.629  1.00 67.36           C
ATOM    492 1HB  SER A 155      -1.052 178.757  56.038  1.00 74.28           H
ATOM    493 2HB  SER A 155      -0.458 179.931  57.231  1.00 75.82           H
ATOM    494  OG  SER A 155       0.876 179.410  55.760  1.00 58.71           O
ATOM    495  HG  SER A 155       1.539 179.885  56.268  1.00 57.92           H
ATOM    496  N   LYS A 156       1.863 176.397  56.636  1.00 50.12           N
ATOM    497  H   LYS A 156       2.514 176.961  57.165  1.00 48.91           H
ATOM    498  CA  LYS A 156       2.416 175.306  55.837  1.00 46.89           C
ATOM    499  HA  LYS A 156       3.498 175.322  55.970  1.00 44.66           H
ATOM    500  C   LYS A 156       2.146 175.480  54.344  1.00 44.16           C
ATOM    501  O   LYS A 156       2.119 174.510  53.587  1.00 46.26           O
ATOM    502  CB  LYS A 156       1.898 173.955  56.341  1.00 55.71           C
ATOM    503 1HB  LYS A 156       0.820 173.907  56.185  1.00 62.46           H
ATOM    504 2HB  LYS A 156       2.363 173.160  55.756  1.00 56.43           H
ATOM    505  CG  LYS A 156       2.191 173.711  57.816  1.00 68.57           C
ATOM    506 1HG  LYS A 156       3.263 173.818  57.987  1.00119.59           H
ATOM    507 2HG  LYS A 156       1.664 174.454  58.414  1.00 88.60           H
ATOM    508  CD  LYS A 156       1.753 172.326  58.266  1.00 88.98           C
ATOM    509 1HD  LYS A 156       0.682 172.216  58.099  1.00116.05           H
ATOM    510 2HD  LYS A 156       2.286 171.572  57.687  1.00150.19           H
ATOM    511  CE  LYS A 156       2.054 172.133  59.744  1.00112.44           C
ATOM    512 1HE  LYS A 156       3.116 172.327  59.916  1.00162.83           H
ATOM    513 2HE  LYS A 156       1.477 172.862  60.318  1.00119.98           H
ATOM    514  NZ  LYS A 156       1.699 170.734  60.153  1.00190.97           N
ATOM    515 1HZ  LYS A 156       0.711 170.569  60.010  1.00246.42           H
ATOM    516 2HZ  LYS A 156       1.912 170.590  61.130  1.00246.42           H
ATOM    517 3HZ  LYS A 156       2.222 170.065  59.605  1.00238.81           H
ATOM    518  N   PHE A 157       1.965 176.727  53.926  1.00 43.55           N
ATOM    519  H   PHE A 157       2.005 177.477  54.601  1.00 46.45           H
ATOM    520  CA  PHE A 157       1.697 177.060  52.530  1.00 43.12           C
ATOM    521  HA  PHE A 157       0.972 176.350  52.133  1.00 47.55           H
ATOM    522  C   PHE A 157       2.977 176.969  51.702  1.00 36.64           C
ATOM    523  O   PHE A 157       3.977 177.606  52.032  1.00 35.33           O
ATOM    524  CB  PHE A 157       1.112 178.471  52.441  1.00 49.35           C
ATOM    525 1HB  PHE A 157       0.243 178.529  53.097  1.00 60.19           H
ATOM    526 2HB  PHE A 157       1.856 179.184  52.796  1.00 57.76           H
ATOM    527  CG  PHE A 157       0.690 178.862  51.052  1.00 57.95           C
ATOM    528  CD1 PHE A 157      -0.551 178.478  50.555  1.00100.97           C
ATOM    529  HD1 PHE A 157      -1.224 177.904  51.175  1.00167.96           H
ATOM    530  CD2 PHE A 157       1.537 179.612  50.242  1.00107.74           C
ATOM    531  HD2 PHE A 157       2.500 179.924  50.617  1.00179.32           H
ATOM    532  CE1 PHE A 157      -0.938 178.822  49.262  1.00133.10           C
ATOM    533  HE1 PHE A 157      -1.904 178.517  48.887  1.00224.45           H
ATOM    534  CE2 PHE A 157       1.158 179.965  48.949  1.00139.54           C
ATOM    535  HE2 PHE A 157       1.829 180.538  48.326  1.00235.66           H
ATOM    536  CZ  PHE A 157      -0.081 179.567  48.457  1.00122.36           C
ATOM    537  HZ  PHE A 157      -0.376 179.833  47.453  1.00164.62           H
ATOM    538  N   ILE A 158       2.947 176.167  50.643  1.00 36.25           N
ATOM    539  H   ILE A 158       2.073 175.746  50.364  1.00 41.70           H
ATOM    540  CA  ILE A 158       4.141 175.830  49.869  1.00 32.30           C
ATOM    541  HA  ILE A 158       4.942 175.579  50.565  1.00 31.11           H
ATOM    542  C   ILE A 158       4.618 177.009  49.023  1.00 29.17           C
ATOM    543  O   ILE A 158       3.843 177.639  48.303  1.00 32.22           O
ATOM    544  CB  ILE A 158       3.900 174.604  48.956  1.00 37.52           C
ATOM    545  HB  ILE A 158       3.104 174.848  48.252  1.00 45.70           H
ATOM    546  CG1 ILE A 158       3.469 173.391  49.791  1.00 50.54           C
ATOM    547 1HG1 ILE A 158       4.324 173.042  50.371  1.00 98.17           H
ATOM    548 2HG1 ILE A 158       2.691 173.695  50.491  1.00 84.92           H
ATOM    549  CG2 ILE A 158       5.164 174.261  48.168  1.00 43.29           C
ATOM    550 1HG2 ILE A 158       5.980 174.031  48.854  1.00 76.85           H
ATOM    551 2HG2 ILE A 158       5.452 175.107  47.543  1.00 72.79           H
ATOM    552 3HG2 ILE A 158       4.982 173.403  47.521  1.00 74.19           H
ATOM    553  CD1 ILE A 158       2.924 172.227  48.984  1.00 68.63           C
ATOM    554 1HD1 ILE A 158       2.526 171.474  49.664  1.00111.01           H
ATOM    555 2HD1 ILE A 158       3.720 171.783  48.387  1.00111.59           H
ATOM    556 3HD1 ILE A 158       2.126 172.577  48.329  1.00110.72           H
ATOM    557  N   LEU A 159       5.910 177.296  49.137  1.00 25.62           N
ATOM    558  H   LEU A 159       6.494 176.691  49.700  1.00 26.35           H
ATOM    559  CA  LEU A 159       6.573 178.421  48.486  1.00 22.59           C
ATOM    560  HA  LEU A 159       5.973 178.793  47.656  1.00 23.66           H
ATOM    561  C   LEU A 159       7.921 177.939  47.951  1.00 21.10           C
ATOM    562  O   LEU A 159       8.271 176.768  48.101  1.00 25.49           O
ATOM    563  CB  LEU A 159       6.773 179.539  49.516  1.00 22.43           C
ATOM    564 1HB  LEU A 159       7.318 179.122  50.362  1.00 27.86           H
ATOM    565 2HB  LEU A 159       7.392 180.318  49.071  1.00 24.06           H
ATOM    566  CG  LEU A 159       5.497 180.203  50.046  1.00 31.41           C
ATOM    567  HG  LEU A 159       4.808 179.431  50.384  1.00 39.33           H
ATOM    568  CD1 LEU A 159       5.825 181.098  51.233  1.00 40.14           C
ATOM    569 1HD1 LEU A 159       6.461 181.922  50.910  1.00 70.90           H
ATOM    570 2HD1 LEU A 159       6.339 180.517  51.999  1.00 71.11           H
ATOM    571 3HD1 LEU A 159       4.901 181.499  51.649  1.00 72.62           H
ATOM    572  CD2 LEU A 159       4.816 181.025  48.958  1.00 45.47           C
ATOM    573 1HD2 LEU A 159       5.533 181.717  48.515  1.00 81.12           H
ATOM    574 2HD2 LEU A 159       3.989 181.589  49.389  1.00 77.06           H
ATOM    575 3HD2 LEU A 159       4.428 180.361  48.187  1.00 78.55           H
ATOM    576  N   ALA A 160       8.690 178.832  47.339  1.00 18.95           N
ATOM    577  H   ALA A 160       8.350 179.774  47.197  1.00 19.43           H
ATOM    578  CA  ALA A 160      10.044 178.516  46.892  1.00 18.51           C
ATOM    579  HA  ALA A 160      10.296 177.498  47.189  1.00 20.57           H
ATOM    580  C   ALA A 160      11.043 179.467  47.544  1.00 17.52           C
ATOM    581  O   ALA A 160      10.719 180.620  47.827  1.00 21.48           O
ATOM    582  CB  ALA A 160      10.128 178.617  45.374  1.00 21.51           C
ATOM    583 1HB  ALA A 160       9.882 179.631  45.060  1.00 51.21           H
ATOM    584 2HB  ALA A 160       9.424 177.918  44.922  1.00 52.66           H
ATOM    585 3HB  ALA A 160      11.139 178.372  45.049  1.00 47.95           H
ATOM    586  N   LEU A 161      12.265 179.001  47.779  1.00 19.34           N
ATOM    587  H   LEU A 161      12.480 178.036  47.562  1.00 24.08           H
ATOM    588  CA  LEU A 161      13.334 179.842  48.309  1.00 19.85           C
ATOM    589  HA  LEU A 161      12.943 180.834  48.534  1.00 19.15           H
ATOM    590  C   LEU A 161      14.455 179.981  47.284  1.00 23.38           C
ATOM    591  O   LEU A 161      15.067 178.988  46.893  1.00 30.23           O
ATOM    592  CB  LEU A 161      13.917 179.226  49.586  1.00 22.04           C
ATOM    593 1HB  LEU A 161      13.127 179.143  50.332  1.00 23.09           H
ATOM    594 2HB  LEU A 161      14.257 178.221  49.341  1.00 25.40           H
ATOM    595  CG  LEU A 161      15.100 179.983  50.198  1.00 28.67           C
ATOM    596  HG  LEU A 161      15.817 180.206  49.409  1.00 47.49           H
ATOM    597  CD1 LEU A 161      14.665 181.295  50.836  1.00 39.11           C
ATOM    598 1HD1 LEU A 161      14.274 181.965  50.071  1.00 75.74           H
ATOM    599 2HD1 LEU A 161      15.523 181.764  51.316  1.00 74.02           H
ATOM    600 3HD1 LEU A 161      13.897 181.102  51.585  1.00 72.79           H
ATOM    601  CD2 LEU A 161      15.808 179.129  51.239  1.00 51.49           C
ATOM    602 1HD2 LEU A 161      15.174 179.020  52.118  1.00 89.86           H
ATOM    603 2HD2 LEU A 161      16.740 179.612  51.531  1.00 87.42           H
ATOM    604 3HD2 LEU A 161      16.030 178.147  50.822  1.00 91.20           H
ATOM    605  N   LYS A 162      14.751 181.213  46.884  1.00 22.46           N
ATOM    606  H   LYS A 162      14.182 181.990  47.196  1.00 21.45           H
ATOM    607  CA  LYS A 162      15.930 181.504  46.073  1.00 25.64           C
ATOM    608  HA  LYS A 162      16.276 180.591  45.589  1.00 27.33           H
ATOM    609  C   LYS A 162      17.026 182.005  47.006  1.00 27.32           C
ATOM    610  O   LYS A 162      16.808 182.915  47.804  1.00 28.65           O
ATOM    611  CB  LYS A 162      15.604 182.554  45.007  1.00 28.38           C
ATOM    612 1HB  LYS A 162      14.754 182.199  44.423  1.00 41.59           H
ATOM    613 2HB  LYS A 162      15.314 183.477  45.508  1.00 47.67           H
ATOM    614  CG  LYS A 162      16.762 182.855  44.063  1.00 48.05           C
ATOM    615 1HG  LYS A 162      17.639 183.111  44.658  1.00 82.28           H
ATOM    616 2HG  LYS A 162      16.988 181.963  43.479  1.00 77.06           H
ATOM    617  CD  LYS A 162      16.471 184.012  43.115  1.00 47.76           C
ATOM    618 1HD  LYS A 162      16.138 184.874  43.692  1.00 80.93           H
ATOM    619 2HD  LYS A 162      17.392 184.278  42.596  1.00 78.39           H
ATOM    620  CE  LYS A 162      15.416 183.659  42.077  1.00 79.38           C
ATOM    621 1HE  LYS A 162      15.733 182.763  41.538  1.00135.83           H
ATOM    622 2HE  LYS A 162      14.471 183.443  42.579  1.00137.36           H
ATOM    623  NZ  LYS A 162      15.256 184.810  41.130  1.00 78.11           N
ATOM    624 1HZ  LYS A 162      14.851 185.609  41.599  1.00102.85           H
ATOM    625 2HZ  LYS A 162      14.649 184.555  40.362  1.00105.31           H
ATOM    626 3HZ  LYS A 162      16.153 185.093  40.755  1.00103.37           H
ATOM    627  N   VAL A 163      18.201 181.394  46.906  1.00 30.91           N
ATOM    628  H   VAL A 163      18.316 180.644  46.237  1.00 33.07           H
ATOM    629  CA  VAL A 163      19.355 181.762  47.722  1.00 35.76           C
ATOM    630  HA  VAL A 163      19.082 182.558  48.414  1.00 36.34           H
ATOM    631  C   VAL A 163      20.447 182.252  46.782  1.00 43.10           C
ATOM    632  O   VAL A 163      20.903 181.496  45.928  1.00 50.61           O
ATOM    633  CB  VAL A 163      19.919 180.560  48.511  1.00 38.60           C
ATOM    634  HB  VAL A 163      20.273 179.812  47.801  1.00 60.02           H
ATOM    635  CG1 VAL A 163      21.093 180.993  49.385  1.00 71.89           C
ATOM    636 1HG1 VAL A 163      21.444 180.143  49.971  1.00112.71           H
ATOM    637 2HG1 VAL A 163      20.779 181.792  50.057  1.00116.17           H
ATOM    638 3HG1 VAL A 163      21.909 181.350  48.756  1.00119.98           H
ATOM    639  CG2 VAL A 163      18.829 179.919  49.360  1.00 69.42           C
ATOM    640 1HG2 VAL A 163      18.096 179.439  48.712  1.00114.93           H
ATOM    641 2HG2 VAL A 163      18.334 180.680  49.961  1.00109.80           H
ATOM    642 3HG2 VAL A 163      19.268 179.166  50.014  1.00117.13           H
ATOM    643  N   LEU A 164      20.856 183.508  46.921  1.00 44.68           N
ATOM    644  H   LEU A 164      20.448 184.094  47.638  1.00 42.73           H
ATOM    645  CA  LEU A 164      21.901 184.079  46.077  1.00 50.79           C
ATOM    646  HA  LEU A 164      22.191 183.358  45.314  1.00 53.44           H
ATOM    647  C   LEU A 164      23.126 184.395  46.929  1.00 56.66           C
ATOM    648  O   LEU A 164      23.004 184.917  48.036  1.00 57.18           O
ATOM    649  CB  LEU A 164      21.387 185.352  45.399  1.00 51.93           C
ATOM    650 1HB  LEU A 164      20.999 186.008  46.178  1.00 52.51           H
ATOM    651 2HB  LEU A 164      22.236 185.853  44.935  1.00 59.02           H
ATOM    652  CG  LEU A 164      20.303 185.182  44.331  1.00 49.90           C
ATOM    653  HG  LEU A 164      19.543 184.493  44.701  1.00 60.27           H
ATOM    654  CD1 LEU A 164      19.634 186.520  44.049  1.00 69.15           C
ATOM    655 1HD1 LEU A 164      19.168 186.893  44.961  1.00105.83           H
ATOM    656 2HD1 LEU A 164      18.866 186.391  43.286  1.00107.42           H
ATOM    657 3HD1 LEU A 164      20.373 187.239  43.698  1.00106.07           H
ATOM    658  CD2 LEU A 164      20.889 184.619  43.041  1.00 64.87           C
ATOM    659 1HD2 LEU A 164      21.306 183.631  43.229  1.00101.40           H
ATOM    660 2HD2 LEU A 164      21.675 185.280  42.673  1.00104.70           H
ATOM    661 3HD2 LEU A 164      20.104 184.538  42.288  1.00 97.43           H
ATOM    662  N   PHE A 165      24.310 184.070  46.424  1.00 64.54           N
ATOM    663  H   PHE A 165      24.372 183.654  45.504  1.00 67.03           H
ATOM    664  CA  PHE A 165      25.540 184.322  47.168  1.00 72.26           C
ATOM    665  HA  PHE A 165      25.366 184.073  48.215  1.00 72.54           H
ATOM    666  C   PHE A 165      25.899 185.802  47.080  1.00 75.41           C
ATOM    667  O   PHE A 165      26.013 186.365  45.991  1.00 80.26           O
ATOM    668  CB  PHE A 165      26.685 183.454  46.640  1.00 82.73           C
ATOM    669 1HB  PHE A 165      26.849 183.692  45.590  1.00 85.51           H
ATOM    670 2HB  PHE A 165      27.592 183.701  47.194  1.00 91.47           H
ATOM    671  CG  PHE A 165      26.430 181.978  46.772  1.00 90.19           C
ATOM    672  CD1 PHE A 165      26.119 181.210  45.655  1.00134.93           C
ATOM    673  HD1 PHE A 165      26.094 181.669  44.677  1.00211.56           H
ATOM    674  CD2 PHE A 165      26.486 181.362  48.018  1.00136.69           C
ATOM    675  HD2 PHE A 165      26.749 181.939  48.892  1.00214.18           H
ATOM    676  CE1 PHE A 165      25.829 179.854  45.781  1.00155.27           C
ATOM    677  HE1 PHE A 165      25.578 179.271  44.907  1.00246.90           H
ATOM    678  CE2 PHE A 165      26.193 180.007  48.156  1.00157.11           C
ATOM    679  HE2 PHE A 165      26.231 179.541  49.129  1.00250.47           H
ATOM    680  CZ  PHE A 165      25.857 179.252  47.035  1.00130.93           C
ATOM    681  HZ  PHE A 165      25.624 178.203  47.138  1.00155.79           H
ATOM    682  N   LYS A 166      26.057 186.434  48.238  1.00 76.47           N
ATOM    683  H   LYS A 166      26.053 185.905  49.100  1.00 76.82           H
ATOM    684  CA  LYS A 166      26.212 187.884  48.315  1.00 81.51           C
ATOM    685  HA  LYS A 166      25.395 188.349  47.764  1.00 78.19           H
ATOM    686  C   LYS A 166      27.513 188.351  47.673  1.00 94.40           C
ATOM    687  O   LYS A 166      27.556 189.402  47.038  1.00 98.88           O
ATOM    688  CB  LYS A 166      26.132 188.335  49.777  1.00 85.31           C
ATOM    689 1HB  LYS A 166      25.287 187.827  50.243  1.00101.02           H
ATOM    690 2HB  LYS A 166      27.041 188.034  50.297  1.00117.36           H
ATOM    691  CG  LYS A 166      25.930 189.832  49.955  1.00 89.87           C
ATOM    692 1HG  LYS A 166      26.795 190.370  49.566  1.00123.15           H
ATOM    693 2HG  LYS A 166      25.041 190.134  49.401  1.00110.69           H
ATOM    694  CD  LYS A 166      25.731 190.178  51.423  1.00 96.09           C
ATOM    695 1HD  LYS A 166      24.921 189.566  51.821  1.00120.88           H
ATOM    696 2HD  LYS A 166      26.644 189.957  51.976  1.00130.11           H
ATOM    697  CE  LYS A 166      25.369 191.643  51.604  1.00120.09           C
ATOM    698 1HE  LYS A 166      26.162 192.268  51.186  1.00164.68           H
ATOM    699 2HE  LYS A 166      24.442 191.848  51.063  1.00173.43           H
ATOM    700  NZ  LYS A 166      25.192 191.908  53.068  1.00145.65           N
ATOM    701 1HZ  LYS A 166      24.580 191.212  53.474  1.00180.14           H
ATOM    702 2HZ  LYS A 166      24.790 192.825  53.212  1.00182.11           H
ATOM    703 3HZ  LYS A 166      26.084 191.868  53.541  1.00185.40           H
ATOM    704  N   ALA A 167      28.566 187.558  47.834  1.00104.34           N
ATOM    705  H   ALA A 167      28.470 186.711  48.374  1.00102.85           H
ATOM    706  CA  ALA A 167      29.867 187.872  47.250  1.00122.68           C
ATOM    707  HA  ALA A 167      30.152 188.879  47.557  1.00130.36           H
ATOM    708  C   ALA A 167      29.826 187.846  45.724  1.00124.64           C
ATOM    709  O   ALA A 167      30.472 188.663  45.070  1.00138.38           O
ATOM    710  CB  ALA A 167      30.916 186.895  47.763  1.00139.13           C
ATOM    711 1HB  ALA A 167      30.977 186.960  48.850  1.00169.51           H
ATOM    712 2HB  ALA A 167      31.886 187.145  47.333  1.00171.56           H
ATOM    713 3HB  ALA A 167      30.645 185.879  47.475  1.00173.76           H
ATOM    714  N   GLN A 168      29.066 186.918  45.151  1.00114.93           N
ATOM    715  H   GLN A 168      28.543 186.272  45.725  1.00107.53           H
ATOM    716  CA  GLN A 168      28.942 186.824  43.699  1.00118.20           C
ATOM    717  HA  GLN A 168      29.936 186.860  43.252  1.00134.32           H
ATOM    718  C   GLN A 168      28.142 188.006  43.159  1.00112.19           C
ATOM    719  O   GLN A 168      28.485 188.576  42.124  1.00124.34           O
ATOM    720  CB  GLN A 168      28.257 185.517  43.288  1.00112.52           C
ATOM    721 1HB  GLN A 168      27.278 185.475  43.766  1.00115.27           H
ATOM    722 2HB  GLN A 168      28.104 185.538  42.209  1.00124.03           H
ATOM    723  CG  GLN A 168      29.017 184.240  43.628  1.00115.86           C
ATOM    724 1HG  GLN A 168      29.365 184.288  44.660  1.00123.66           H
ATOM    725 2HG  GLN A 168      28.331 183.399  43.535  1.00146.55           H
ATOM    726  CD  GLN A 168      30.205 183.985  42.719  1.00144.51           C
ATOM    727  OE1 GLN A 168      30.663 184.863  41.991  1.00191.75           O
ATOM    728  NE2 GLN A 168      30.710 182.761  42.749  1.00189.64           N
ATOM    729 1HE2 GLN A 168      31.515 182.545  42.180  1.00240.40           H
ATOM    730 2HE2 GLN A 168      30.287 182.051  43.329  1.00217.65           H
ATOM    731  N   LEU A 169      27.081 188.380  43.868  1.00 98.17           N
ATOM    732  H   LEU A 169      26.838 187.872  44.707  1.00 92.20           H
ATOM    733  CA  LEU A 169      26.261 189.524  43.481  1.00 94.74           C
ATOM    734  HA  LEU A 169      25.941 189.402  42.446  1.00 97.59           H
ATOM    735  C   LEU A 169      27.046 190.828  43.583  1.00107.16           C
ATOM    736  O   LEU A 169      26.900 191.718  42.747  1.00114.65           O
ATOM    737  CB  LEU A 169      25.030 189.635  44.384  1.00 80.37           C
ATOM    738 1HB  LEU A 169      25.386 189.746  45.408  1.00 81.14           H
ATOM    739 2HB  LEU A 169      24.519 190.559  44.117  1.00 81.35           H
ATOM    740  CG  LEU A 169      23.980 188.520  44.378  1.00 71.15           C
ATOM    741  HG  LEU A 169      24.466 187.566  44.578  1.00 74.16           H
ATOM    742  CD1 LEU A 169      22.986 188.809  45.497  1.00 66.28           C
ATOM    743 1HD1 LEU A 169      22.180 188.076  45.472  1.00 96.38           H
ATOM    744 2HD1 LEU A 169      22.565 189.806  45.369  1.00 94.93           H
ATOM    745 3HD1 LEU A 169      23.492 188.751  46.460  1.00 90.76           H
ATOM    746  CD2 LEU A 169      23.254 188.425  43.045  1.00 75.21           C
ATOM    747 1HD2 LEU A 169      23.973 188.248  42.245  1.00105.22           H
ATOM    748 2HD2 LEU A 169      22.715 189.353  42.848  1.00105.13           H
ATOM    749 3HD2 LEU A 169      22.546 187.597  43.074  1.00104.93           H
ATOM    750  N   GLU A 170      27.862 190.950  44.625  1.00113.76           N
ATOM    751  H   GLU A 170      27.910 190.208  45.310  1.00109.83           H
ATOM    752  CA  GLU A 170      28.685 192.137  44.831  1.00129.98           C
ATOM    753  HA  GLU A 170      28.049 193.021  44.778  1.00128.25           H
ATOM    754  C   GLU A 170      29.746 192.254  43.739  1.00151.14           C
ATOM    755  O   GLU A 170      30.033 193.349  43.257  1.00164.66           O
ATOM    756  CB  GLU A 170      29.345 192.081  46.212  1.00135.90           C
ATOM    757 1HB  GLU A 170      28.576 191.864  46.953  1.00156.97           H
ATOM    758 2HB  GLU A 170      30.064 191.262  46.221  1.00157.55           H
ATOM    759  CG  GLU A 170      30.061 193.357  46.632  1.00161.29           C
ATOM    760 1HG  GLU A 170      30.738 193.119  47.453  1.00193.87           H
ATOM    761 2HG  GLU A 170      30.653 193.731  45.797  1.00222.06           H
ATOM    762  CD  GLU A 170      29.099 194.438  47.089  1.00189.73           C
ATOM    763  OE1 GLU A 170      29.133 194.801  48.284  1.00251.91           O
ATOM    764  OE2 GLU A 170      28.296 194.926  46.265  1.00242.05           O
ATOM    765  N   LYS A 171      30.309 191.119  43.337  1.00158.51           N
ATOM    766  H   LYS A 171      30.045 190.252  43.785  1.00150.90           H
ATOM    767  CA  LYS A 171      31.289 191.078  42.254  1.00182.94           C
ATOM    768  HA  LYS A 171      32.093 191.778  42.484  1.00202.26           H
ATOM    769  C   LYS A 171      30.666 191.512  40.931  1.00182.77           C
ATOM    770  O   LYS A 171      31.319 192.150  40.107  1.00207.57           O
ATOM    771  CB  LYS A 171      31.864 189.664  42.134  1.00191.91           C
ATOM    772 1HB  LYS A 171      32.156 189.324  43.128  1.00199.78           H
ATOM    773 2HB  LYS A 171      31.086 189.000  41.759  1.00208.39           H
ATOM    774  CG  LYS A 171      33.073 189.566  41.216  1.00241.61           C
ATOM    775 1HG  LYS A 171      32.790 189.890  40.214  1.00283.53           H
ATOM    776 2HG  LYS A 171      33.862 190.217  41.591  1.00297.68           H
ATOM    777  CD  LYS A 171      33.591 188.138  41.149  1.00277.95           C
ATOM    778 1HD  LYS A 171      33.863 187.808  42.152  1.00321.17           H
ATOM    779 2HD  LYS A 171      32.805 187.489  40.763  1.00307.86           H
ATOM    780  CE  LYS A 171      34.808 188.048  40.243  1.00365.42           C
ATOM    781 1HE  LYS A 171      34.527 188.383  39.241  1.00421.04           H
ATOM    782 2HE  LYS A 171      35.583 188.717  40.623  1.00428.82           H
ATOM    783  NZ  LYS A 171      35.300 186.632  40.210  1.00458.44           N
ATOM    784 1HZ  LYS A 171      36.099 186.552  39.596  1.00520.36           H
ATOM    785 2HZ  LYS A 171      35.575 186.335  41.136  1.00511.54           H
ATOM    786 3HZ  LYS A 171      34.572 186.014  39.877  1.00511.96           H
ATOM    787  N   ALA A 172      29.399 191.159  40.739  1.00160.99           N
ATOM    788  H   ALA A 172      28.935 190.597  41.438  1.00147.65           H
ATOM    789  CA  ALA A 172      28.639 191.580  39.566  1.00161.99           C
ATOM    790  HA  ALA A 172      29.264 191.465  38.680  1.00182.54           H
ATOM    791  C   ALA A 172      28.222 193.047  39.662  1.00157.83           C
ATOM    792  O   ALA A 172      27.871 193.663  38.657  1.00168.38           O
ATOM    793  CB  ALA A 172      27.407 190.699  39.406  1.00147.83           C
ATOM    794 1HB  ALA A 172      26.784 190.771  40.298  1.00167.31           H
ATOM    795 2HB  ALA A 172      27.715 189.663  39.262  1.00178.84           H
ATOM    796 3HB  ALA A 172      26.834 191.028  38.539  1.00173.43           H
ATOM    797  N   GLY A 173      28.251 193.599  40.871  1.00149.56           N
ATOM    798  H   GLY A 173      28.571 193.054  41.661  1.00148.40           H
ATOM    799  CA  GLY A 173      27.825 194.968  41.103  1.00148.15           C
ATOM    800 1HA  GLY A 173      28.255 195.318  42.042  1.00149.55           H
ATOM    801 2HA  GLY A 173      28.199 195.597  40.296  1.00164.45           H
ATOM    802  C   GLY A 173      26.318 195.125  41.170  1.00130.76           C
ATOM    803  O   GLY A 173      25.791 196.221  40.985  1.00138.98           O
ATOM    804  N   VAL A 174      25.617 194.025  41.425  1.00114.96           N
ATOM    805  H   VAL A 174      26.110 193.162  41.615  1.00116.24           H
ATOM    806  CA  VAL A 174      24.156 193.998  41.389  1.00103.13           C
ATOM    807  HA  VAL A 174      23.809 194.974  41.053  1.00108.26           H
ATOM    808  C   VAL A 174      23.531 193.738  42.757  1.00 88.25           C
ATOM    809  O   VAL A 174      22.311 193.743  42.908  1.00 83.52           O
ATOM    810  CB  VAL A 174      23.663 192.954  40.359  1.00105.14           C
ATOM    811  HB  VAL A 174      24.341 192.984  39.507  1.00118.03           H
ATOM    812  CG1 VAL A 174      23.699 191.540  40.932  1.00128.27           C
ATOM    813 1HG1 VAL A 174      24.681 191.342  41.363  1.00173.47           H
ATOM    814 2HG1 VAL A 174      23.512 190.821  40.135  1.00175.58           H
ATOM    815 3HG1 VAL A 174      22.936 191.429  41.702  1.00174.43           H
ATOM    816  CG2 VAL A 174      22.268 193.306  39.847  1.00188.92           C
ATOM    817 1HG2 VAL A 174      22.266 194.325  39.461  1.00255.32           H
ATOM    818 2HG2 VAL A 174      21.540 193.220  40.653  1.00243.85           H
ATOM    819 3HG2 VAL A 174      21.994 192.624  39.043  1.00248.19           H
ATOM    820  N   GLU A 175      24.364 193.528  43.771  1.00 85.93           N
ATOM    821  H   GLU A 175      25.361 193.566  43.610  1.00 94.95           H
ATOM    822  CA  GLU A 175      23.877 193.227  45.114  1.00 75.82           C
ATOM    823  HA  GLU A 175      23.282 192.315  45.069  1.00 72.93           H
ATOM    824  C   GLU A 175      22.978 194.332  45.661  1.00 69.50           C
ATOM    825  O   GLU A 175      21.950 194.053  46.279  1.00 65.66           O
ATOM    826  CB  GLU A 175      25.060 192.996  46.060  1.00 81.41           C
ATOM    827 1HB  GLU A 175      25.722 192.266  45.597  1.00 88.53           H
ATOM    828 2HB  GLU A 175      25.616 193.927  46.171  1.00 86.94           H
ATOM    829  CG  GLU A 175      24.675 192.473  47.436  1.00 82.53           C
ATOM    830 1HG  GLU A 175      23.872 191.744  47.322  1.00 86.79           H
ATOM    831 2HG  GLU A 175      25.538 191.963  47.866  1.00 88.55           H
ATOM    832  CD  GLU A 175      24.227 193.560  48.398  1.00 86.22           C
ATOM    833  OE1 GLU A 175      23.567 193.218  49.402  1.00118.03           O
ATOM    834  OE2 GLU A 175      24.536 194.752  48.188  1.00124.71           O
ATOM    835  N   HIS A 176      23.367 195.583  45.444  1.00 73.01           N
ATOM    836  H   HIS A 176      24.225 195.758  44.940  1.00 81.52           H
ATOM    837  CA  HIS A 176      22.590 196.718  45.931  1.00 70.25           C
ATOM    838  HA  HIS A 176      22.234 196.487  46.935  1.00 66.65           H
ATOM    839  C   HIS A 176      21.376 196.980  45.043  1.00 69.90           C
ATOM    840  O   HIS A 176      20.308 197.351  45.526  1.00 67.78           O
ATOM    841  CB  HIS A 176      23.473 197.966  46.009  1.00 79.70           C
ATOM    842 1HB  HIS A 176      24.403 197.699  46.510  1.00108.32           H
ATOM    843 2HB  HIS A 176      23.710 198.300  44.999  1.00 98.79           H
ATOM    844  CG  HIS A 176      22.840 199.096  46.760  1.00118.90           C
ATOM    845  ND1 HIS A 176      21.903 199.955  46.230  1.00219.16           N
ATOM    846  HD1 HIS A 176      21.554 199.949  45.283  1.00289.41           H
ATOM    847  CD2 HIS A 176      22.990 199.492  48.050  1.00180.36           C
ATOM    848  HD2 HIS A 176      23.665 199.036  48.759  1.00228.47           H
ATOM    849  CE1 HIS A 176      21.524 200.798  47.201  1.00319.62           C
ATOM    850  HE1 HIS A 176      20.793 201.584  47.074  1.00488.63           H
ATOM    851  NE2 HIS A 176      22.146 200.538  48.334  1.00289.52           N
ATOM    852  N   GLN A 177      21.537 196.773  43.740  1.00 77.01           N
ATOM    853  H   GLN A 177      22.431 196.454  43.395  1.00 83.90           H
ATOM    854  CA  GLN A 177      20.447 196.952  42.784  1.00 81.47           C
ATOM    855  HA  GLN A 177      20.053 197.964  42.879  1.00 84.54           H
ATOM    856  C   GLN A 177      19.311 195.972  43.064  1.00 72.96           C
ATOM    857  O   GLN A 177      18.137 196.330  42.974  1.00 73.84           O
ATOM    858  CB  GLN A 177      20.971 196.756  41.359  1.00 96.96           C
ATOM    859 1HB  GLN A 177      21.826 197.417  41.213  1.00116.55           H
ATOM    860 2HB  GLN A 177      21.311 195.727  41.250  1.00120.65           H
ATOM    861  CG  GLN A 177      19.944 197.041  40.272  1.00130.71           C
ATOM    862 1HG  GLN A 177      20.396 196.844  39.300  1.00167.71           H
ATOM    863 2HG  GLN A 177      19.095 196.370  40.401  1.00176.67           H
ATOM    864  CD  GLN A 177      19.445 198.472  40.298  1.00189.66           C
ATOM    865  OE1 GLN A 177      20.220 199.414  40.440  1.00235.82           O
ATOM    866  NE2 GLN A 177      18.138 198.646  40.171  1.00288.23           N
ATOM    867 1HE2 GLN A 177      17.766 199.584  40.164  1.00384.62           H
ATOM    868 2HE2 GLN A 177      17.526 197.849  40.075  1.00324.52           H
ATOM    869  N   LEU A 178      19.665 194.742  43.423  1.00 67.90           N
ATOM    870  H   LEU A 178      20.648 194.510  43.486  1.00 71.15           H
ATOM    871  CA  LEU A 178      18.690 193.705  43.746  1.00 61.19           C
ATOM    872  HA  LEU A 178      18.080 193.508  42.864  1.00 66.26           H
ATOM    873  C   LEU A 178      17.755 194.127  44.876  1.00 53.08           C
ATOM    874  O   LEU A 178      16.589 193.736  44.896  1.00 50.32           O
ATOM    875  CB  LEU A 178      19.429 192.423  44.144  1.00 62.64           C
ATOM    876 1HB  LEU A 178      20.116 192.160  43.340  1.00 76.86           H
ATOM    877 2HB  LEU A 178      20.025 192.649  45.028  1.00 68.12           H
ATOM    878  CG  LEU A 178      18.570 191.195  44.463  1.00 60.94           C
ATOM    879  HG  LEU A 178      17.841 191.463  45.227  1.00 70.10           H
ATOM    880  CD1 LEU A 178      17.827 190.681  43.235  1.00 85.50           C
ATOM    881 1HD1 LEU A 178      18.535 190.489  42.429  1.00121.09           H
ATOM    882 2HD1 LEU A 178      17.098 191.423  42.911  1.00125.74           H
ATOM    883 3HD1 LEU A 178      17.304 189.758  43.486  1.00124.90           H
ATOM    884  CD2 LEU A 178      19.468 190.102  45.024  1.00 77.83           C
ATOM    885 1HD2 LEU A 178      20.188 189.792  44.267  1.00114.92           H
ATOM    886 2HD2 LEU A 178      18.858 189.247  45.315  1.00114.48           H
ATOM    887 3HD2 LEU A 178      19.998 190.475  45.899  1.00114.55           H
ATOM    888  N   ARG A 179      18.252 194.935  45.807  1.00 52.75           N
ATOM    889  H   ARG A 179      19.209 195.252  45.724  1.00 57.80           H
ATOM    890  CA  ARG A 179      17.441 195.411  46.927  1.00 48.91           C
ATOM    891  HA  ARG A 179      17.083 194.553  47.498  1.00 45.31           H
ATOM    892  C   ARG A 179      16.214 196.169  46.431  1.00 52.51           C
ATOM    893  O   ARG A 179      15.139 196.078  47.022  1.00 53.41           O
ATOM    894  CB  ARG A 179      18.262 196.325  47.841  1.00 52.57           C
ATOM    895 1HB  ARG A 179      18.578 197.195  47.265  1.00 63.54           H
ATOM    896 2HB  ARG A 179      17.621 196.672  48.651  1.00 54.25           H
ATOM    897  CG  ARG A 179      19.500 195.674  48.446  1.00 59.56           C
ATOM    898 1HG  ARG A 179      19.197 194.838  49.076  1.00 64.70           H
ATOM    899 2HG  ARG A 179      20.138 195.301  47.645  1.00 70.66           H
ATOM    900  CD  ARG A 179      20.293 196.670  49.278  1.00 69.12           C
ATOM    901 1HD  ARG A 179      20.535 197.538  48.663  1.00 81.84           H
ATOM    902 2HD  ARG A 179      19.684 196.994  50.123  1.00 78.67           H
ATOM    903  NE  ARG A 179      21.531 196.069  49.776  1.00 72.42           N
ATOM    904  HE  ARG A 179      21.713 195.110  49.520  1.00 76.81           H
ATOM    905  CZ  ARG A 179      22.425 196.679  50.543  1.00 86.94           C
ATOM    906  NH1 ARG A 179      22.302 197.936  50.922  1.00101.19           N
ATOM    907 1HH1 ARG A 179      21.527 198.484  50.583  1.00 96.58           H
ATOM    908 2HH1 ARG A 179      22.994 198.340  51.532  1.00127.92           H
ATOM    909  NH2 ARG A 179      23.488 196.012  50.939  1.00105.04           N
ATOM    910 1HH2 ARG A 179      23.603 195.055  50.643  1.00104.09           H
ATOM    911 2HH2 ARG A 179      24.174 196.469  51.519  1.00130.60           H
ATOM    912  N   ARG A 180      16.381 196.919  45.346  1.00 60.47           N
ATOM    913  H   ARG A 180      17.289 196.942  44.903  1.00 64.98           H
ATOM    914  CA  ARG A 180      15.287 197.684  44.751  1.00 68.51           C
ATOM    915  HA  ARG A 180      14.697 198.121  45.557  1.00 70.57           H
ATOM    916  C   ARG A 180      14.352 196.791  43.946  1.00 65.58           C
ATOM    917  O   ARG A 180      13.149 197.039  43.899  1.00 69.45           O
ATOM    918  CB  ARG A 180      15.840 198.811  43.872  1.00 84.23           C
ATOM    919 1HB  ARG A 180      16.466 199.454  44.491  1.00106.04           H
ATOM    920 2HB  ARG A 180      16.474 198.371  43.102  1.00 97.08           H
ATOM    921  CG  ARG A 180      14.789 199.672  43.176  1.00127.04           C
ATOM    922 1HG  ARG A 180      15.297 200.380  42.520  1.00152.07           H
ATOM    923 2HG  ARG A 180      14.162 199.030  42.556  1.00173.79           H
ATOM    924  CD  ARG A 180      13.890 200.447  44.133  1.00171.99           C
ATOM    925 1HD  ARG A 180      13.108 200.938  43.552  1.00243.99           H
ATOM    926 2HD  ARG A 180      13.412 199.746  44.818  1.00220.80           H
ATOM    927  NE  ARG A 180      14.618 201.458  44.899  1.00176.70           N
ATOM    928  HE  ARG A 180      15.585 201.613  44.658  1.00183.82           H
ATOM    929  CZ  ARG A 180      14.103 202.192  45.878  1.00235.48           C
ATOM    930  NH1 ARG A 180      14.865 203.080  46.482  1.00303.69           N
ATOM    931 1HH1 ARG A 180      15.819 203.196  46.181  1.00333.93           H
ATOM    932 2HH1 ARG A 180      14.483 203.630  47.236  1.00372.23           H
ATOM    933  NH2 ARG A 180      12.854 202.061  46.279  1.00297.55           N
ATOM    934 1HH2 ARG A 180      12.260 201.377  45.838  1.00323.42           H
ATOM    935 2HH2 ARG A 180      12.512 202.641  47.029  1.00365.12           H
ATOM    936  N   GLU A 181      14.894 195.758  43.312  1.00 62.04           N
ATOM    937  H   GLU A 181      15.890 195.599  43.373  1.00 63.17           H
ATOM    938  CA  GLU A 181      14.072 194.825  42.546  1.00 59.75           C
ATOM    939  HA  GLU A 181      13.427 195.393  41.876  1.00 67.79           H
ATOM    940  C   GLU A 181      13.167 194.017  43.473  1.00 50.30           C
ATOM    941  O   GLU A 181      12.022 193.731  43.131  1.00 53.04           O
ATOM    942  CB  GLU A 181      14.937 193.879  41.709  1.00 61.72           C
ATOM    943 1HB  GLU A 181      15.558 193.284  42.379  1.00 61.14           H
ATOM    944 2HB  GLU A 181      14.275 193.204  41.167  1.00 63.66           H
ATOM    945  CG  GLU A 181      15.844 194.575  40.703  1.00 72.11           C
ATOM    946 1HG  GLU A 181      16.593 195.155  41.242  1.00 76.66           H
ATOM    947 2HG  GLU A 181      16.359 193.818  40.111  1.00 80.33           H
ATOM    948  CD  GLU A 181      15.086 195.502  39.771  1.00 80.82           C
ATOM    949  OE1 GLU A 181      14.066 195.082  39.184  1.00118.83           O
ATOM    950  OE2 GLU A 181      15.507 196.670  39.625  1.00115.89           O
ATOM    951  N   VAL A 182      13.673 193.673  44.652  1.00 43.27           N
ATOM    952  H   VAL A 182      14.633 193.908  44.864  1.00 45.07           H
ATOM    953  CA  VAL A 182      12.886 192.983  45.673  1.00 37.43           C
ATOM    954  HA  VAL A 182      12.449 192.083  45.240  1.00 36.43           H
ATOM    955  C   VAL A 182      11.739 193.868  46.151  1.00 42.33           C
ATOM    956  O   VAL A 182      10.623 193.391  46.353  1.00 43.64           O
ATOM    957  CB  VAL A 182      13.763 192.577  46.879  1.00 35.31           C
ATOM    958  HB  VAL A 182      14.335 193.446  47.202  1.00 46.33           H
ATOM    959  CG1 VAL A 182      12.916 192.102  48.055  1.00 44.95           C
ATOM    960 1HG1 VAL A 182      12.286 192.917  48.412  1.00 77.87           H
ATOM    961 2HG1 VAL A 182      13.569 191.786  48.868  1.00 77.62           H
ATOM    962 3HG1 VAL A 182      12.289 191.267  47.747  1.00 79.77           H
ATOM    963  CG2 VAL A 182      14.737 191.472  46.474  1.00 45.83           C
ATOM    964 1HG2 VAL A 182      14.182 190.568  46.222  1.00 80.37           H
ATOM    965 2HG2 VAL A 182      15.415 191.262  47.300  1.00 78.73           H
ATOM    966 3HG2 VAL A 182      15.319 191.786  45.608  1.00 80.29           H
ATOM    967  N   GLU A 183      12.002 195.159  46.321  1.00 49.85           N
ATOM    968  H   GLU A 183      12.936 195.506  46.151  1.00 52.55           H
ATOM    969  CA  GLU A 183      10.966 196.105  46.728  1.00 60.12           C
ATOM    970  HA  GLU A 183      10.525 195.760  47.663  1.00 59.23           H
ATOM    971  C   GLU A 183       9.856 196.176  45.681  1.00 67.08           C
ATOM    972  O   GLU A 183       8.676 196.268  46.018  1.00 75.17           O
ATOM    973  CB  GLU A 183      11.582 197.491  46.943  1.00 72.68           C
ATOM    974 1HB  GLU A 183      12.444 197.388  47.603  1.00 78.23           H
ATOM    975 2HB  GLU A 183      11.935 197.865  45.983  1.00112.43           H
ATOM    976  CG  GLU A 183      10.644 198.530  47.541  1.00 91.91           C
ATOM    977 1HG  GLU A 183      11.069 199.519  47.364  1.00128.54           H
ATOM    978 2HG  GLU A 183       9.678 198.479  47.038  1.00119.89           H
ATOM    979  CD  GLU A 183      10.440 198.345  49.033  1.00119.43           C
ATOM    980  OE1 GLU A 183       9.861 197.315  49.441  1.00166.24           O
ATOM    981  OE2 GLU A 183      10.852 199.236  49.805  1.00178.22           O
ATOM    982  N   ILE A 184      10.238 196.121  44.410  1.00 68.43           N
ATOM    983  H   ILE A 184      11.223 196.049  44.196  1.00 67.81           H
ATOM    984  CA  ILE A 184       9.282 196.136  43.304  1.00 75.97           C
ATOM    985  HA  ILE A 184       8.564 196.940  43.468  1.00 88.45           H
ATOM    986  C   ILE A 184       8.508 194.821  43.262  1.00 67.89           C
ATOM    987  O   ILE A 184       7.294 194.823  43.065  1.00 76.36           O
ATOM    988  CB  ILE A 184       9.981 196.367  41.942  1.00 82.75           C
ATOM    989  HB  ILE A 184      10.744 195.599  41.809  1.00 78.28           H
ATOM    990  CG1 ILE A 184      10.650 197.747  41.913  1.00101.75           C
ATOM    991 1HG1 ILE A 184       9.878 198.507  41.792  1.00121.55           H
ATOM    992 2HG1 ILE A 184      11.142 197.924  42.868  1.00124.59           H
ATOM    993  CG2 ILE A 184       8.974 196.260  40.796  1.00 91.24           C
ATOM    994 1HG2 ILE A 184       8.562 195.251  40.760  1.00124.47           H
ATOM    995 2HG2 ILE A 184       9.467 196.467  39.847  1.00121.15           H
ATOM    996 3HG2 ILE A 184       8.164 196.974  40.945  1.00121.07           H
ATOM    997  CD1 ILE A 184      11.685 197.928  40.817  1.00149.56           C
ATOM    998 1HD1 ILE A 184      11.201 197.904  39.841  1.00199.71           H
ATOM    999 2HD1 ILE A 184      12.426 197.131  40.875  1.00197.07           H
ATOM   1000 3HD1 ILE A 184      12.181 198.890  40.946  1.00195.83           H
ATOM   1001  N   GLN A 185       9.199 193.703  43.456  1.00 55.72           N
ATOM   1002  H   GLN A 185      10.190 193.758  43.652  1.00 53.08           H
ATOM   1003  CA  GLN A 185       8.577 192.383  43.386  1.00 49.91           C
ATOM   1004  HA  GLN A 185       8.055 192.305  42.433  1.00 54.86           H
ATOM   1005  C   GLN A 185       7.561 192.159  44.503  1.00 53.38           C
ATOM   1006  O   GLN A 185       6.576 191.442  44.323  1.00 59.73           O
ATOM   1007  CB  GLN A 185       9.653 191.295  43.436  1.00 40.53           C
ATOM   1008 1HB  GLN A 185      10.487 191.603  42.806  1.00 41.41           H
ATOM   1009 2HB  GLN A 185      10.015 191.201  44.459  1.00 42.17           H
ATOM   1010  CG  GLN A 185       9.169 189.935  42.948  1.00 38.41           C
ATOM   1011 1HG  GLN A 185       8.373 189.583  43.603  1.00 46.26           H
ATOM   1012 2HG  GLN A 185       8.769 190.043  41.940  1.00 42.76           H
ATOM   1013  CD  GLN A 185      10.276 188.900  42.919  1.00 33.79           C
ATOM   1014  OE1 GLN A 185      11.347 189.093  43.489  1.00 35.04           O
ATOM   1015  NE2 GLN A 185      10.027 187.791  42.241  1.00 35.44           N
ATOM   1016 1HE2 GLN A 185      10.756 187.100  42.143  1.00 37.86           H
ATOM   1017 2HE2 GLN A 185       9.110 187.633  41.845  1.00 37.91           H
ATOM   1018  N   SER A 186       7.799 192.784  45.651  1.00 55.32           N
ATOM   1019  H   SER A 186       8.641 193.337  45.741  1.00 54.72           H
ATOM   1020  CA  SER A 186       6.887 192.726  46.791  1.00 62.88           C
ATOM   1021  HA  SER A 186       6.686 191.684  47.038  1.00 62.88           H
ATOM   1022  C   SER A 186       5.553 193.410  46.500  1.00 75.98           C
ATOM   1023  O   SER A 186       4.514 193.016  47.028  1.00 92.12           O
ATOM   1024  CB  SER A 186       7.547 193.398  47.998  1.00 64.74           C
ATOM   1025 1HB  SER A 186       8.508 192.922  48.191  1.00105.70           H
ATOM   1026 2HB  SER A 186       7.711 194.452  47.776  1.00 85.00           H
ATOM   1027  OG  SER A 186       6.732 193.284  49.152  1.00103.24           O
ATOM   1028  HG  SER A 186       7.111 193.825  49.849  1.00139.44           H
ATOM   1029  N   HIS A 187       5.580 194.428  45.646  1.00 79.21           N
ATOM   1030  H   HIS A 187       6.451 194.669  45.193  1.00 77.91           H
ATOM   1031  CA  HIS A 187       4.391 195.208  45.311  1.00 93.56           C
ATOM   1032  HA  HIS A 187       3.593 194.964  46.013  1.00105.26           H
ATOM   1033  C   HIS A 187       3.894 194.893  43.901  1.00 86.70           C
ATOM   1034  O   HIS A 187       3.071 195.615  43.337  1.00 88.68           O
ATOM   1035  CB  HIS A 187       4.707 196.702  45.417  1.00113.66           C
ATOM   1036 1HB  HIS A 187       5.525 196.936  44.736  1.00107.67           H
ATOM   1037 2HB  HIS A 187       3.829 197.266  45.103  1.00156.07           H
ATOM   1038  CG  HIS A 187       5.084 197.146  46.797  1.00152.49           C
ATOM   1039  ND1 HIS A 187       6.365 197.125  47.300  1.00205.37           N
ATOM   1040  HD1 HIS A 187       7.192 196.799  46.818  1.00238.61           H
ATOM   1041  CD2 HIS A 187       4.323 197.656  47.800  1.00229.85           C
ATOM   1042  HD2 HIS A 187       3.256 197.811  47.743  1.00293.44           H
ATOM   1043  CE1 HIS A 187       6.324 197.604  48.551  1.00289.21           C
ATOM   1044  HE1 HIS A 187       7.185 197.697  49.197  1.00396.68           H
ATOM   1045  NE2 HIS A 187       5.100 197.959  48.891  1.00305.99           N
ATOM   1046  N   LEU A 188       4.408 193.811  43.326  1.00 88.11           N
ATOM   1047  H   LEU A 188       5.052 193.236  43.852  1.00 97.48           H
ATOM   1048  CA  LEU A 188       4.103 193.431  41.952  1.00 82.87           C
ATOM   1049  HA  LEU A 188       4.108 194.331  41.337  1.00 80.79           H
ATOM   1050  C   LEU A 188       2.730 192.771  41.841  1.00 80.71           C
ATOM   1051  O   LEU A 188       2.474 191.726  42.438  1.00101.35           O
ATOM   1052  CB  LEU A 188       5.201 192.487  41.456  1.00100.22           C
ATOM   1053 1HB  LEU A 188       6.157 192.990  41.594  1.00122.61           H
ATOM   1054 2HB  LEU A 188       5.198 191.600  42.090  1.00136.61           H
ATOM   1055  CG  LEU A 188       5.104 192.033  39.997  1.00121.03           C
ATOM   1056  HG  LEU A 188       4.328 192.615  39.500  1.00179.30           H
ATOM   1057  CD1 LEU A 188       6.420 192.264  39.266  1.00145.71           C
ATOM   1058 1HD1 LEU A 188       6.679 193.322  39.302  1.00188.47           H
ATOM   1059 2HD1 LEU A 188       6.318 191.956  38.225  1.00190.15           H
ATOM   1060 3HD1 LEU A 188       7.211 191.681  39.738  1.00189.40           H
ATOM   1061  CD2 LEU A 188       4.719 190.564  39.939  1.00188.54           C
ATOM   1062 1HD2 LEU A 188       3.804 190.399  40.508  1.00244.95           H
ATOM   1063 2HD2 LEU A 188       4.546 190.276  38.903  1.00245.69           H
ATOM   1064 3HD2 LEU A 188       5.519 189.952  40.356  1.00249.31           H
ATOM   1065  N   ARG A 189       1.845 193.391  41.066  1.00 73.86           N
ATOM   1066  H   ARG A 189       2.107 194.256  40.614  1.00 74.30           H
ATOM   1067  CA  ARG A 189       0.484 192.891  40.874  1.00 81.32           C
ATOM   1068  HA  ARG A 189       0.236 192.227  41.704  1.00 96.16           H
ATOM   1069  C   ARG A 189       0.298 192.086  39.591  1.00 71.41           C
ATOM   1070  O   ARG A 189      -0.806 191.638  39.285  1.00 85.21           O
ATOM   1071  CB  ARG A 189      -0.509 194.058  40.868  1.00100.98           C
ATOM   1072 1HB  ARG A 189      -0.242 194.736  40.057  1.00105.91           H
ATOM   1073 2HB  ARG A 189      -1.503 193.661  40.664  1.00136.93           H
ATOM   1074  CG  ARG A 189      -0.574 194.853  42.166  1.00139.49           C
ATOM   1075 1HG  ARG A 189      -0.845 194.185  42.984  1.00194.06           H
ATOM   1076 2HG  ARG A 189       0.401 195.294  42.375  1.00175.38           H
ATOM   1077  CD  ARG A 189      -1.612 195.963  42.058  1.00180.47           C
ATOM   1078 1HD  ARG A 189      -1.354 196.600  41.212  1.00204.47           H
ATOM   1079 2HD  ARG A 189      -2.590 195.521  41.866  1.00238.94           H
ATOM   1080  NE  ARG A 189      -1.674 196.785  43.267  1.00242.97           N
ATOM   1081  HE  ARG A 189      -1.121 197.629  43.278  1.00293.80           H
ATOM   1082  CZ  ARG A 189      -2.403 196.519  44.344  1.00313.49           C
ATOM   1083  NH1 ARG A 189      -3.172 195.452  44.443  1.00352.01           N
ATOM   1084 1HH1 ARG A 189      -3.214 194.799  43.676  1.00333.79           H
ATOM   1085 2HH1 ARG A 189      -3.703 195.301  45.286  1.00458.82           H
ATOM   1086  NH2 ARG A 189      -2.376 197.360  45.357  1.00433.96           N
ATOM   1087 1HH2 ARG A 189      -1.794 198.180  45.298  1.00490.47           H
ATOM   1088 2HH2 ARG A 189      -2.929 197.169  46.178  1.00521.67           H
ATOM   1089  N   HIS A 190       1.374 191.925  38.830  1.00 60.18           N
ATOM   1090  H   HIS A 190       2.261 192.284  39.150  1.00 64.88           H
ATOM   1091  CA  HIS A 190       1.326 191.217  37.555  1.00 53.57           C
ATOM   1092  HA  HIS A 190       0.396 191.474  37.049  1.00 62.42           H
ATOM   1093  C   HIS A 190       1.376 189.705  37.780  1.00 43.97           C
ATOM   1094  O   HIS A 190       2.352 189.198  38.330  1.00 41.73           O
ATOM   1095  CB  HIS A 190       2.501 191.668  36.684  1.00 56.11           C
ATOM   1096 1HB  HIS A 190       2.441 192.748  36.546  1.00 83.87           H
ATOM   1097 2HB  HIS A 190       3.430 191.438  37.205  1.00 72.25           H
ATOM   1098  CG  HIS A 190       2.542 191.012  35.339  1.00 72.04           C
ATOM   1099  ND1 HIS A 190       1.619 191.217  34.337  1.00112.87           N
ATOM   1100  HD1 HIS A 190       0.822 191.835  34.371  1.00135.59           H
ATOM   1101  CD2 HIS A 190       3.435 190.132  34.821  1.00118.26           C
ATOM   1102  HD2 HIS A 190       4.300 189.752  35.344  1.00143.38           H
ATOM   1103  CE1 HIS A 190       1.974 190.458  33.291  1.00177.85           C
ATOM   1104  HE1 HIS A 190       1.422 190.398  32.364  1.00256.10           H
ATOM   1105  NE2 HIS A 190       3.091 189.802  33.534  1.00194.38           N
ATOM   1106  N   PRO A 191       0.329 188.964  37.382  1.00 45.25           N
ATOM   1107  CA  PRO A 191       0.247 187.590  37.893  1.00 42.23           C
ATOM   1108  HA  PRO A 191       0.442 187.581  38.966  1.00 43.67           H
ATOM   1109  C   PRO A 191       1.156 186.562  37.225  1.00 35.18           C
ATOM   1110  O   PRO A 191       1.292 185.442  37.717  1.00 35.82           O
ATOM   1111  CB  PRO A 191      -1.218 187.229  37.639  1.00 54.00           C
ATOM   1112 1HB  PRO A 191      -1.332 186.155  37.495  1.00 63.69           H
ATOM   1113 2HB  PRO A 191      -1.842 187.577  38.463  1.00 66.10           H
ATOM   1114  CG  PRO A 191      -1.548 187.972  36.394  1.00 67.75           C
ATOM   1115 1HG  PRO A 191      -1.153 187.445  35.525  1.00 89.16           H
ATOM   1116 2HG  PRO A 191      -2.625 188.112  36.303  1.00 93.33           H
ATOM   1117  CD  PRO A 191      -0.853 189.296  36.565  1.00 58.21           C
ATOM   1118 1HD  PRO A 191      -0.557 189.696  35.595  1.00 64.56           H
ATOM   1119 2HD  PRO A 191      -1.498 189.997  37.097  1.00 67.97           H
ATOM   1120  N   ASN A 192       1.767 186.918  36.101  1.00 33.61           N
ATOM   1121  H   ASN A 192       1.653 187.855  35.742  1.00 37.74           H
ATOM   1122  CA  ASN A 192       2.597 185.979  35.354  1.00 31.30           C
ATOM   1123  HA  ASN A 192       2.196 184.974  35.497  1.00 31.72           H
ATOM   1124  C   ASN A 192       4.047 185.961  35.830  1.00 28.88           C
ATOM   1125  O   ASN A 192       4.840 185.147  35.365  1.00 36.55           O
ATOM   1126  CB  ASN A 192       2.531 186.312  33.861  1.00 35.75           C
ATOM   1127 1HB  ASN A 192       2.895 187.326  33.705  1.00 40.53           H
ATOM   1128 2HB  ASN A 192       3.175 185.627  33.310  1.00 36.27           H
ATOM   1129  CG  ASN A 192       1.127 186.212  33.307  1.00 40.12           C
ATOM   1130  OD1 ASN A 192       0.478 187.218  33.030  1.00 63.81           O
ATOM   1131  ND2 ASN A 192       0.640 184.990  33.157  1.00 55.80           N
ATOM   1132 1HD2 ASN A 192      -0.297 184.871  32.803  1.00 61.09           H
ATOM   1133 2HD2 ASN A 192       1.206 184.191  33.405  1.00 87.68           H
ATOM   1134  N   ILE A 193       4.397 186.832  36.771  1.00 26.47           N
ATOM   1135  H   ILE A 193       3.700 187.463  37.143  1.00 31.36           H
ATOM   1136  CA  ILE A 193       5.739 186.871  37.348  1.00 24.85           C
ATOM   1137  HA  ILE A 193       6.386 186.156  36.841  1.00 27.17           H
ATOM   1138  C   ILE A 193       5.603 186.452  38.809  1.00 22.44           C
ATOM   1139  O   ILE A 193       4.715 186.930  39.514  1.00 25.10           O
ATOM   1140  CB  ILE A 193       6.369 188.279  37.242  1.00 29.06           C
ATOM   1141  HB  ILE A 193       5.679 188.996  37.686  1.00 30.86           H
ATOM   1142  CG1 ILE A 193       6.592 188.655  35.772  1.00 40.18           C
ATOM   1143 1HG1 ILE A 193       7.416 188.061  35.379  1.00 80.05           H
ATOM   1144 2HG1 ILE A 193       5.697 188.403  35.203  1.00 72.67           H
ATOM   1145  CG2 ILE A 193       7.690 188.340  38.007  1.00 32.64           C
ATOM   1146 1HG2 ILE A 193       8.402 187.633  37.580  1.00 61.50           H
ATOM   1147 2HG2 ILE A 193       7.523 188.097  39.057  1.00 60.96           H
ATOM   1148 3HG2 ILE A 193       8.100 189.348  37.951  1.00 63.08           H
ATOM   1149  CD1 ILE A 193       6.897 190.123  35.533  1.00 65.57           C
ATOM   1150 1HD1 ILE A 193       6.130 190.738  36.003  1.00109.83           H
ATOM   1151 2HD1 ILE A 193       6.908 190.319  34.461  1.00107.94           H
ATOM   1152 3HD1 ILE A 193       7.871 190.373  35.952  1.00113.82           H
ATOM   1153  N   LEU A 194       6.468 185.548  39.260  1.00 22.16           N
ATOM   1154  H   LEU A 194       7.225 185.239  38.667  1.00 25.26           H
ATOM   1155  CA  LEU A 194       6.352 184.999  40.607  1.00 21.96           C
ATOM   1156  HA  LEU A 194       5.370 184.535  40.700  1.00 24.03           H
ATOM   1157  C   LEU A 194       6.445 186.096  41.664  1.00 22.57           C
ATOM   1158  O   LEU A 194       7.350 186.932  41.647  1.00 26.45           O
ATOM   1159  CB  LEU A 194       7.434 183.946  40.871  1.00 25.53           C
ATOM   1160 1HB  LEU A 194       8.400 184.440  40.774  1.00 29.34           H
ATOM   1161 2HB  LEU A 194       7.337 183.630  41.909  1.00 27.71           H
ATOM   1162  CG  LEU A 194       7.474 182.681  40.007  1.00 32.40           C
ATOM   1163  HG  LEU A 194       7.605 182.973  38.965  1.00 46.02           H
ATOM   1164  CD1 LEU A 194       8.676 181.845  40.427  1.00 60.26           C
ATOM   1165 1HD1 LEU A 194       9.586 182.439  40.347  1.00 96.10           H
ATOM   1166 2HD1 LEU A 194       8.757 180.972  39.780  1.00 99.26           H
ATOM   1167 3HD1 LEU A 194       8.553 181.516  41.459  1.00101.91           H
ATOM   1168  CD2 LEU A 194       6.207 181.842  40.115  1.00 38.24           C
ATOM   1169 1HD2 LEU A 194       6.069 181.512  41.144  1.00 71.61           H
ATOM   1170 2HD2 LEU A 194       6.296 180.967  39.470  1.00 71.14           H
ATOM   1171 3HD2 LEU A 194       5.346 182.431  39.801  1.00 71.31           H
ATOM   1172  N   ARG A 195       5.482 186.085  42.580  1.00 24.13           N
ATOM   1173  H   ARG A 195       4.762 185.378  42.521  1.00 26.48           H
ATOM   1174  CA  ARG A 195       5.399 187.058  43.667  1.00 26.98           C
ATOM   1175  HA  ARG A 195       5.587 188.055  43.267  1.00 30.03           H
ATOM   1176  C   ARG A 195       6.433 186.764  44.749  1.00 23.85           C
ATOM   1177  O   ARG A 195       6.748 185.604  45.012  1.00 23.72           O
ATOM   1178  CB  ARG A 195       3.989 187.004  44.265  1.00 36.50           C
ATOM   1179 1HB  ARG A 195       3.271 187.051  43.446  1.00 47.57           H
ATOM   1180 2HB  ARG A 195       3.867 186.045  44.769  1.00 46.51           H
ATOM   1181  CG  ARG A 195       3.656 188.113  45.254  1.00 55.40           C
ATOM   1182 1HG  ARG A 195       4.348 188.071  46.095  1.00 77.61           H
ATOM   1183 2HG  ARG A 195       3.751 189.080  44.759  1.00 75.56           H
ATOM   1184  CD  ARG A 195       2.236 187.956  45.777  1.00 80.41           C
ATOM   1185 1HD  ARG A 195       1.544 187.976  44.934  1.00101.08           H
ATOM   1186 2HD  ARG A 195       2.153 186.993  46.282  1.00106.58           H
ATOM   1187  NE  ARG A 195       1.889 189.022  46.715  1.00132.98           N
ATOM   1188  HE  ARG A 195       2.593 189.723  46.895  1.00169.24           H
ATOM   1189  CZ  ARG A 195       0.731 189.136  47.353  1.00194.62           C
ATOM   1190  NH1 ARG A 195      -0.256 188.276  47.193  1.00222.28           N
ATOM   1191 1HH1 ARG A 195      -0.144 187.514  46.543  1.00202.09           H
ATOM   1192 2HH1 ARG A 195      -1.108 188.400  47.715  1.00308.48           H
ATOM   1193  NH2 ARG A 195       0.556 190.141  48.186  1.00298.10           N
ATOM   1194 1HH2 ARG A 195       1.310 190.796  48.326  1.00341.42           H
ATOM   1195 2HH2 ARG A 195      -0.319 190.237  48.675  1.00377.20           H
ATOM   1196  N   LEU A 196       6.948 187.813  45.382  1.00 24.99           N
ATOM   1197  H   LEU A 196       6.689 188.747  45.099  1.00 29.69           H
ATOM   1198  CA  LEU A 196       7.835 187.663  46.532  1.00 22.73           C
ATOM   1199  HA  LEU A 196       8.381 186.723  46.443  1.00 20.05           H
ATOM   1200  C   LEU A 196       7.018 187.637  47.821  1.00 25.03           C
ATOM   1201  O   LEU A 196       6.196 188.519  48.063  1.00 35.12           O
ATOM   1202  CB  LEU A 196       8.840 188.818  46.573  1.00 27.73           C
ATOM   1203 1HB  LEU A 196       9.369 188.842  45.621  1.00 35.82           H
ATOM   1204 2HB  LEU A 196       8.286 189.751  46.673  1.00 38.31           H
ATOM   1205  CG  LEU A 196       9.879 188.746  47.697  1.00 28.03           C
ATOM   1206  HG  LEU A 196       9.706 187.841  48.279  1.00 46.82           H
ATOM   1207  CD1 LEU A 196      11.284 188.674  47.116  1.00 37.58           C
ATOM   1208 1HD1 LEU A 196      12.012 188.649  47.927  1.00 72.83           H
ATOM   1209 2HD1 LEU A 196      11.470 189.543  46.486  1.00 71.38           H
ATOM   1210 3HD1 LEU A 196      11.383 187.768  46.519  1.00 72.49           H
ATOM   1211  CD2 LEU A 196       9.748 189.945  48.627  1.00 51.58           C
ATOM   1212 1HD2 LEU A 196       8.747 189.961  49.059  1.00 88.78           H
ATOM   1213 2HD2 LEU A 196       9.917 190.866  48.069  1.00 90.32           H
ATOM   1214 3HD2 LEU A 196      10.480 189.866  49.429  1.00 92.80           H
ATOM   1215  N   TYR A 197       7.260 186.625  48.648  1.00 21.48           N
ATOM   1216  H   TYR A 197       7.949 185.930  48.391  1.00 19.83           H
ATOM   1217  CA  TYR A 197       6.584 186.466  49.933  1.00 24.84           C
ATOM   1218  HA  TYR A 197       5.766 187.183  50.004  1.00 29.61           H
ATOM   1219  C   TYR A 197       7.519 186.709  51.116  1.00 26.54           C
ATOM   1220  O   TYR A 197       7.094 186.641  52.270  1.00 35.60           O
ATOM   1221  CB  TYR A 197       6.006 185.053  50.049  1.00 27.65           C
ATOM   1222 1HB  TYR A 197       6.767 184.334  49.746  1.00 29.91           H
ATOM   1223 2HB  TYR A 197       5.761 184.865  51.094  1.00 34.76           H
ATOM   1224  CG  TYR A 197       4.753 184.830  49.230  1.00 31.54           C
ATOM   1225  CD1 TYR A 197       3.493 184.978  49.811  1.00 51.38           C
ATOM   1226  HD1 TYR A 197       3.415 185.275  50.847  1.00 77.67           H
ATOM   1227  CD2 TYR A 197       4.824 184.459  47.886  1.00 45.98           C
ATOM   1228  HD2 TYR A 197       5.788 184.348  47.411  1.00 67.26           H
ATOM   1229  CE1 TYR A 197       2.333 184.735  49.079  1.00 64.32           C
ATOM   1230  HE1 TYR A 197       1.364 184.840  49.546  1.00 99.09           H
ATOM   1231  CE2 TYR A 197       3.665 184.218  47.151  1.00 60.74           C
ATOM   1232  HE2 TYR A 197       3.732 183.926  46.114  1.00 93.82           H
ATOM   1233  CZ  TYR A 197       2.426 184.350  47.754  1.00 59.33           C
ATOM   1234  OH  TYR A 197       1.284 184.105  47.027  1.00 82.62           O
ATOM   1235  HH  TYR A 197       1.469 183.824  46.128  1.00106.43           H
ATOM   1236  N   GLY A 198       8.791 186.979  50.844  1.00 23.22           N
ATOM   1237  H   GLY A 198       9.112 187.000  49.887  1.00 21.33           H
ATOM   1238  CA  GLY A 198       9.737 187.263  51.909  1.00 26.90           C
ATOM   1239 1HA  GLY A 198       9.376 188.130  52.459  1.00 36.46           H
ATOM   1240 2HA  GLY A 198       9.760 186.417  52.595  1.00 35.28           H
ATOM   1241  C   GLY A 198      11.152 187.547  51.443  1.00 19.91           C
ATOM   1242  O   GLY A 198      11.534 187.214  50.321  1.00 17.63           O
ATOM   1243  N   TYR A 199      11.932 188.179  52.313  1.00 21.31           N
ATOM   1244  H   TYR A 199      11.572 188.418  53.226  1.00 27.36           H
ATOM   1245  CA  TYR A 199      13.306 188.567  52.008  1.00 19.70           C
ATOM   1246  HA  TYR A 199      13.735 187.857  51.301  1.00 19.28           H
ATOM   1247  C   TYR A 199      14.147 188.563  53.281  1.00 20.51           C
ATOM   1248  O   TYR A 199      13.696 189.019  54.332  1.00 23.78           O
ATOM   1249  CB  TYR A 199      13.321 189.964  51.383  1.00 25.55           C
ATOM   1250 1HB  TYR A 199      12.788 189.927  50.433  1.00 34.81           H
ATOM   1251 2HB  TYR A 199      12.792 190.649  52.045  1.00 34.34           H
ATOM   1252  CG  TYR A 199      14.712 190.512  51.142  1.00 26.89           C
ATOM   1253  CD1 TYR A 199      15.451 190.123  50.025  1.00 33.68           C
ATOM   1254  HD1 TYR A 199      15.037 189.407  49.332  1.00 42.60           H
ATOM   1255  CD2 TYR A 199      15.280 191.429  52.027  1.00 39.08           C
ATOM   1256  HD2 TYR A 199      14.731 191.739  52.905  1.00 51.49           H
ATOM   1257  CE1 TYR A 199      16.716 190.656  49.784  1.00 45.05           C
ATOM   1258  HE1 TYR A 199      17.264 190.367  48.900  1.00 61.88           H
ATOM   1259  CE2 TYR A 199      16.549 191.957  51.795  1.00 51.78           C
ATOM   1260  HE2 TYR A 199      16.973 192.675  52.482  1.00 74.78           H
ATOM   1261  CZ  TYR A 199      17.262 191.565  50.675  1.00 50.67           C
ATOM   1262  OH  TYR A 199      18.513 192.087  50.442  1.00 72.19           O
ATOM   1263  HH  TYR A 199      18.918 191.741  49.644  1.00 93.61           H
ATOM   1264  N   PHE A 200      15.370 188.056  53.181  1.00 21.27           N
ATOM   1265  H   PHE A 200      15.695 187.705  52.290  1.00 22.90           H
ATOM   1266  CA  PHE A 200      16.295 187.997  54.309  1.00 23.65           C
ATOM   1267  HA  PHE A 200      16.148 188.867  54.949  1.00 24.23           H
ATOM   1268  C   PHE A 200      17.714 188.014  53.748  1.00 27.38           C
ATOM   1269  O   PHE A 200      17.914 187.707  52.575  1.00 28.88           O
ATOM   1270  CB  PHE A 200      16.034 186.718  55.112  1.00 28.94           C
ATOM   1271 1HB  PHE A 200      14.959 186.615  55.255  1.00 41.77           H
ATOM   1272 2HB  PHE A 200      16.382 185.861  54.536  1.00 55.98           H
ATOM   1273  CG  PHE A 200      16.696 186.698  56.462  1.00 31.55           C
ATOM   1274  CD1 PHE A 200      17.868 185.976  56.665  1.00 67.78           C
ATOM   1275  HD1 PHE A 200      18.319 185.439  55.843  1.00 93.96           H
ATOM   1276  CD2 PHE A 200      16.135 187.384  57.534  1.00 48.23           C
ATOM   1277  HD2 PHE A 200      15.239 187.969  57.386  1.00 60.55           H
ATOM   1278  CE1 PHE A 200      18.466 185.926  57.921  1.00116.78           C
ATOM   1279  HE1 PHE A 200      19.379 185.366  58.064  1.00181.99           H
ATOM   1280  CE2 PHE A 200      16.720 187.333  58.797  1.00 93.75           C
ATOM   1281  HE2 PHE A 200      16.272 187.867  59.622  1.00139.04           H
ATOM   1282  CZ  PHE A 200      17.889 186.603  58.991  1.00126.19           C
ATOM   1283  HZ  PHE A 200      18.350 186.568  59.967  1.00193.76           H
ATOM   1284  N   HIS A 201      18.706 188.377  54.555  1.00 32.42           N
ATOM   1285  H   HIS A 201      18.518 188.674  55.502  1.00 33.37           H
ATOM   1286  CA  HIS A 201      20.097 188.325  54.119  1.00 39.21           C
ATOM   1287  HA  HIS A 201      20.231 187.446  53.489  1.00 39.03           H
ATOM   1288  C   HIS A 201      21.057 188.197  55.299  1.00 46.53           C
ATOM   1289  O   HIS A 201      20.713 188.500  56.441  1.00 49.81           O
ATOM   1290  CB  HIS A 201      20.439 189.567  53.289  1.00 45.35           C
ATOM   1291 1HB  HIS A 201      21.460 189.473  52.921  1.00 53.15           H
ATOM   1292 2HB  HIS A 201      19.768 189.606  52.430  1.00 45.78           H
ATOM   1293  CG  HIS A 201      20.308 190.853  54.043  1.00 49.44           C
ATOM   1294  ND1 HIS A 201      21.258 191.352  54.906  1.00 64.67           N
ATOM   1295  HD1 HIS A 201      22.135 190.914  55.144  1.00 98.66           H
ATOM   1296  CD2 HIS A 201      19.302 191.765  54.062  1.00 70.76           C
ATOM   1297  HD2 HIS A 201      18.388 191.685  53.492  1.00111.37           H
ATOM   1298  CE1 HIS A 201      20.798 192.512  55.396  1.00 64.26           C
ATOM   1299  HE1 HIS A 201      21.332 193.128  56.106  1.00 81.82           H
ATOM   1300  NE2 HIS A 201      19.614 192.810  54.897  1.00 72.22           N
ATOM   1301  N   ASP A 202      22.272 187.753  54.999  1.00 53.44           N
ATOM   1302  H   ASP A 202      22.482 187.488  54.046  1.00 54.11           H
ATOM   1303  CA  ASP A 202      23.359 187.682  55.969  1.00 64.09           C
ATOM   1304  HA  ASP A 202      23.197 188.438  56.739  1.00 67.24           H
ATOM   1305  C   ASP A 202      24.653 188.021  55.230  1.00 73.72           C
ATOM   1306  O   ASP A 202      24.620 188.363  54.048  1.00 74.95           O
ATOM   1307  CB  ASP A 202      23.399 186.310  56.652  1.00 66.13           C
ATOM   1308 1HB  ASP A 202      24.150 186.328  57.442  1.00 75.61           H
ATOM   1309 2HB  ASP A 202      22.427 186.121  57.108  1.00 63.47           H
ATOM   1310  CG  ASP A 202      23.718 185.172  55.699  1.00 65.39           C
ATOM   1311  OD1 ASP A 202      22.999 184.151  55.726  1.00 62.41           O
ATOM   1312  OD2 ASP A 202      24.703 185.262  54.937  1.00124.01           O
ATOM   1313  N   ALA A 203      25.790 187.949  55.913  1.00 85.89           N
ATOM   1314  H   ALA A 203      25.787 187.594  56.859  1.00 90.21           H
ATOM   1315  CA  ALA A 203      27.064 188.390  55.350  1.00100.00           C
ATOM   1316  HA  ALA A 203      26.995 189.462  55.165  1.00106.21           H
ATOM   1317  C   ALA A 203      27.446 187.737  54.023  1.00 98.31           C
ATOM   1318  O   ALA A 203      28.140 188.350  53.212  1.00113.74           O
ATOM   1319  CB  ALA A 203      28.171 188.161  56.371  1.00120.46           C
ATOM   1320 1HB  ALA A 203      27.934 188.689  57.294  1.00154.92           H
ATOM   1321 2HB  ALA A 203      29.114 188.537  55.974  1.00152.86           H
ATOM   1322 3HB  ALA A 203      28.266 187.095  56.576  1.00154.67           H
ATOM   1323  N   THR A 204      27.017 186.500  53.792  1.00 87.04           N
ATOM   1324  H   THR A 204      26.392 186.060  54.453  1.00 81.65           H
ATOM   1325  CA  THR A 204      27.436 185.740  52.616  1.00 88.73           C
ATOM   1326  HA  THR A 204      28.177 186.323  52.069  1.00 99.07           H
ATOM   1327  C   THR A 204      26.314 185.391  51.642  1.00 77.38           C
ATOM   1328  O   THR A 204      26.587 184.955  50.523  1.00 81.19           O
ATOM   1329  CB  THR A 204      28.087 184.401  53.018  1.00101.87           C
ATOM   1330  HB  THR A 204      28.383 183.865  52.116  1.00124.38           H
ATOM   1331  OG1 THR A 204      27.138 183.610  53.744  1.00146.40           O
ATOM   1332  HG1 THR A 204      26.956 184.046  54.580  1.00190.36           H
ATOM   1333  CG2 THR A 204      29.319 184.616  53.889  1.00127.50           C
ATOM   1334 1HG2 THR A 204      30.011 185.293  53.388  1.00168.82           H
ATOM   1335 2HG2 THR A 204      29.813 183.659  54.058  1.00171.42           H
ATOM   1336 3HG2 THR A 204      29.026 185.041  54.850  1.00168.67           H
ATOM   1337  N   ARG A 205      25.059 185.553  52.053  1.00 67.94           N
ATOM   1338  H   ARG A 205      24.885 185.963  52.961  1.00 68.91           H
ATOM   1339  CA  ARG A 205      23.913 185.109  51.260  1.00 59.01           C
ATOM   1340  HA  ARG A 205      24.197 185.076  50.208  1.00 62.36           H
ATOM   1341  C   ARG A 205      22.706 186.033  51.368  1.00 51.17           C
ATOM   1342  O   ARG A 205      22.452 186.638  52.408  1.00 52.38           O
ATOM   1343  CB  ARG A 205      23.502 183.698  51.691  1.00 57.39           C
ATOM   1344 1HB  ARG A 205      23.386 183.686  52.775  1.00 58.95           H
ATOM   1345 2HB  ARG A 205      22.537 183.462  51.242  1.00 52.55           H
ATOM   1346  CG  ARG A 205      24.495 182.615  51.283  1.00 69.09           C
ATOM   1347 1HG  ARG A 205      24.542 182.578  50.195  1.00 74.88           H
ATOM   1348 2HG  ARG A 205      25.483 182.868  51.667  1.00 82.09           H
ATOM   1349  CD  ARG A 205      24.116 181.238  51.805  1.00 72.36           C
ATOM   1350 1HD  ARG A 205      23.080 181.026  51.537  1.00 92.74           H
ATOM   1351 2HD  ARG A 205      24.760 180.497  51.331  1.00 92.88           H
ATOM   1352  NE  ARG A 205      24.274 181.147  53.256  1.00 80.87           N
ATOM   1353  HE  ARG A 205      24.582 181.977  53.740  1.00114.30           H
ATOM   1354  CZ  ARG A 205      24.041 180.062  53.985  1.00 96.17           C
ATOM   1355  NH1 ARG A 205      23.652 178.922  53.452  1.00119.34           N
ATOM   1356 1HH1 ARG A 205      23.532 178.849  52.455  1.00139.54           H
ATOM   1357 2HH1 ARG A 205      23.490 178.139  54.069  1.00153.05           H
ATOM   1358  NH2 ARG A 205      24.201 180.115  55.290  1.00144.07           N
ATOM   1359 1HH2 ARG A 205      24.506 180.974  55.719  1.00191.02           H
ATOM   1360 2HH2 ARG A 205      24.012 179.290  55.839  1.00170.72           H
ATOM   1361  N   VAL A 206      21.970 186.120  50.266  1.00 47.13           N
ATOM   1362  H   VAL A 206      22.247 185.589  49.451  1.00 50.37           H
ATOM   1363  CA  VAL A 206      20.760 186.932  50.158  1.00 40.16           C
ATOM   1364  HA  VAL A 206      20.544 187.402  51.117  1.00 39.74           H
ATOM   1365  C   VAL A 206      19.617 185.989  49.793  1.00 33.56           C
ATOM   1366  O   VAL A 206      19.751 185.179  48.876  1.00 36.77           O
ATOM   1367  CB  VAL A 206      20.907 188.026  49.076  1.00 46.11           C
ATOM   1368  HB  VAL A 206      21.089 187.546  48.114  1.00 76.44           H
ATOM   1369  CG1 VAL A 206      19.637 188.861  48.972  1.00 69.64           C
ATOM   1370 1HG1 VAL A 206      19.779 189.653  48.236  1.00112.25           H
ATOM   1371 2HG1 VAL A 206      19.407 189.304  49.941  1.00109.65           H
ATOM   1372 3HG1 VAL A 206      18.807 188.229  48.656  1.00112.71           H
ATOM   1373  CG2 VAL A 206      22.093 188.937  49.390  1.00 72.93           C
ATOM   1374 1HG2 VAL A 206      21.980 189.365  50.386  1.00115.31           H
ATOM   1375 2HG2 VAL A 206      23.019 188.363  49.345  1.00115.81           H
ATOM   1376 3HG2 VAL A 206      22.142 189.741  48.655  1.00115.92           H
ATOM   1377  N   TYR A 207      18.512 186.067  50.527  1.00 27.95           N
ATOM   1378  H   TYR A 207      18.416 186.797  51.219  1.00 28.71           H
ATOM   1379  CA  TYR A 207      17.421 185.104  50.417  1.00 23.77           C
ATOM   1380  HA  TYR A 207      17.700 184.321  49.712  1.00 25.17           H
ATOM   1381  C   TYR A 207      16.134 185.769  49.938  1.00 20.90           C
ATOM   1382  O   TYR A 207      15.746 186.823  50.442  1.00 22.52           O
ATOM   1383  CB  TYR A 207      17.142 184.475  51.785  1.00 24.22           C
ATOM   1384 1HB  TYR A 207      16.763 185.253  52.446  1.00 24.59           H
ATOM   1385 2HB  TYR A 207      16.362 183.724  51.671  1.00 24.12           H
ATOM   1386  CG  TYR A 207      18.346 183.839  52.446  1.00 28.88           C
ATOM   1387  CD1 TYR A 207      18.659 182.497  52.231  1.00 32.30           C
ATOM   1388  HD1 TYR A 207      18.020 181.897  51.600  1.00 32.58           H
ATOM   1389  CD2 TYR A 207      19.161 184.577  53.304  1.00 33.72           C
ATOM   1390  HD2 TYR A 207      18.929 185.614  53.497  1.00 35.53           H
ATOM   1391  CE1 TYR A 207      19.776 181.918  52.830  1.00 39.56           C
ATOM   1392  HE1 TYR A 207      20.028 180.887  52.630  1.00 46.01           H
ATOM   1393  CE2 TYR A 207      20.262 183.998  53.926  1.00 40.27           C
ATOM   1394  HE2 TYR A 207      20.875 184.584  54.594  1.00 46.40           H
ATOM   1395  CZ  TYR A 207      20.558 182.666  53.693  1.00 42.80           C
ATOM   1396  OH  TYR A 207      21.628 182.084  54.332  1.00 52.50           O
ATOM   1397  HH  TYR A 207      22.093 182.693  54.910  1.00 55.50           H
ATOM   1398  N   LEU A 208      15.465 185.143  48.976  1.00 19.88           N
ATOM   1399  H   LEU A 208      15.848 184.299  48.570  1.00 22.00           H
ATOM   1400  CA  LEU A 208      14.173 185.610  48.483  1.00 18.47           C
ATOM   1401  HA  LEU A 208      13.805 186.423  49.111  1.00 18.69           H
ATOM   1402  C   LEU A 208      13.192 184.444  48.557  1.00 16.89           C
ATOM   1403  O   LEU A 208      13.466 183.363  48.037  1.00 20.26           O
ATOM   1404  CB  LEU A 208      14.266 186.088  47.030  1.00 21.91           C
ATOM   1405 1HB  LEU A 208      14.750 185.300  46.454  1.00 24.71           H
ATOM   1406 2HB  LEU A 208      13.241 186.159  46.665  1.00 25.01           H
ATOM   1407  CG  LEU A 208      14.947 187.413  46.671  1.00 28.47           C
ATOM   1408  HG  LEU A 208      14.513 188.205  47.280  1.00 52.73           H
ATOM   1409  CD1 LEU A 208      16.458 187.414  46.876  1.00 49.40           C
ATOM   1410 1HD1 LEU A 208      16.902 186.559  46.366  1.00 87.34           H
ATOM   1411 2HD1 LEU A 208      16.681 187.359  47.941  1.00 90.25           H
ATOM   1412 3HD1 LEU A 208      16.880 188.336  46.475  1.00 90.04           H
ATOM   1413  CD2 LEU A 208      14.649 187.712  45.206  1.00 55.22           C
ATOM   1414 1HD2 LEU A 208      15.110 188.659  44.926  1.00 96.05           H
ATOM   1415 2HD2 LEU A 208      13.572 187.788  45.058  1.00 97.30           H
ATOM   1416 3HD2 LEU A 208      15.047 186.918  44.575  1.00 96.50           H
ATOM   1417  N   ILE A 209      12.045 184.662  49.190  1.00 15.55           N
ATOM   1418  H   ILE A 209      11.866 185.564  49.613  1.00 16.95           H
ATOM   1419  CA  ILE A 209      11.002 183.644  49.265  1.00 15.41           C
ATOM   1420  HA  ILE A 209      11.427 182.674  49.007  1.00 16.80           H
ATOM   1421  C   ILE A 209       9.961 184.005  48.211  1.00 15.45           C
ATOM   1422  O   ILE A 209       9.495 185.142  48.147  1.00 16.80           O
ATOM   1423  CB  ILE A 209      10.357 183.534  50.665  1.00 17.95           C
ATOM   1424  HB  ILE A 209       9.909 184.490  50.934  1.00 19.69           H
ATOM   1425  CG1 ILE A 209      11.397 183.141  51.722  1.00 26.19           C
ATOM   1426 1HG1 ILE A 209      10.910 182.515  52.470  1.00 31.91           H
ATOM   1427 2HG1 ILE A 209      12.168 182.540  51.242  1.00 44.98           H
ATOM   1428  CG2 ILE A 209       9.268 182.466  50.649  1.00 24.87           C
ATOM   1429 1HG2 ILE A 209       8.500 182.731  49.922  1.00 55.15           H
ATOM   1430 2HG2 ILE A 209       8.808 182.395  51.633  1.00 53.64           H
ATOM   1431 3HG2 ILE A 209       9.697 181.500  50.381  1.00 57.60           H
ATOM   1432  CD1 ILE A 209      12.065 184.293  52.451  1.00 40.92           C
ATOM   1433 1HD1 ILE A 209      12.758 183.896  53.193  1.00 76.87           H
ATOM   1434 2HD1 ILE A 209      11.310 184.896  52.954  1.00 72.32           H
ATOM   1435 3HD1 ILE A 209      12.617 184.914  51.746  1.00 78.40           H
ATOM   1436  N   LEU A 210       9.645 183.041  47.354  1.00 17.01           N
ATOM   1437  H   LEU A 210       9.980 182.101  47.520  1.00 18.99           H
ATOM   1438  CA  LEU A 210       8.882 183.277  46.133  1.00 18.69           C
ATOM   1439  HA  LEU A 210       8.519 184.305  46.125  1.00 20.37           H
ATOM   1440  C   LEU A 210       7.683 182.342  46.004  1.00 19.11           C
ATOM   1441  O   LEU A 210       7.596 181.312  46.670  1.00 19.46           O
ATOM   1442  CB  LEU A 210       9.804 183.064  44.927  1.00 24.46           C
ATOM   1443 1HB  LEU A 210      10.120 182.021  44.933  1.00 44.79           H
ATOM   1444 2HB  LEU A 210       9.218 183.225  44.022  1.00 39.16           H
ATOM   1445  CG  LEU A 210      11.062 183.934  44.835  1.00 27.41           C
ATOM   1446  HG  LEU A 210      11.659 183.797  45.737  1.00 58.16           H
ATOM   1447  CD1 LEU A 210      11.896 183.493  43.640  1.00 52.45           C
ATOM   1448 1HD1 LEU A 210      11.315 183.602  42.724  1.00 91.66           H
ATOM   1449 2HD1 LEU A 210      12.187 182.450  43.764  1.00 90.45           H
ATOM   1450 3HD1 LEU A 210      12.790 184.112  43.577  1.00 94.57           H
ATOM   1451  CD2 LEU A 210      10.714 185.411  44.703  1.00 51.71           C
ATOM   1452 1HD2 LEU A 210      10.004 185.551  43.888  1.00 95.21           H
ATOM   1453 2HD2 LEU A 210      10.272 185.764  45.634  1.00 93.71           H
ATOM   1454 3HD2 LEU A 210      11.618 185.985  44.501  1.00 94.49           H
ATOM   1455  N   GLU A 211       6.771 182.710  45.112  1.00 21.96           N
ATOM   1456  H   GLU A 211       6.862 183.607  44.656  1.00 24.32           H
ATOM   1457  CA  GLU A 211       5.648 181.859  44.729  1.00 23.75           C
ATOM   1458  HA  GLU A 211       5.062 181.621  45.616  1.00 24.83           H
ATOM   1459  C   GLU A 211       6.131 180.556  44.094  1.00 23.15           C
ATOM   1460  O   GLU A 211       7.071 180.553  43.299  1.00 23.86           O
ATOM   1461  CB  GLU A 211       4.782 182.634  43.732  1.00 30.21           C
ATOM   1462 1HB  GLU A 211       4.568 183.616  44.153  1.00 55.82           H
ATOM   1463 2HB  GLU A 211       5.360 182.781  42.820  1.00 57.07           H
ATOM   1464  CG  GLU A 211       3.462 181.977  43.362  1.00 40.73           C
ATOM   1465 1HG  GLU A 211       3.658 180.981  42.965  1.00 75.78           H
ATOM   1466 2HG  GLU A 211       2.849 181.884  44.259  1.00 70.60           H
ATOM   1467  CD  GLU A 211       2.701 182.777  42.320  1.00 46.89           C
ATOM   1468  OE1 GLU A 211       3.178 183.858  41.913  1.00 80.95           O
ATOM   1469  OE2 GLU A 211       1.609 182.334  41.906  1.00 74.79           O
ATOM   1470  N   TYR A 212       5.482 179.446  44.433  1.00 25.35           N
ATOM   1471  H   TYR A 212       4.705 179.494  45.077  1.00 28.70           H
ATOM   1472  CA  TYR A 212       5.834 178.138  43.889  1.00 25.64           C
ATOM   1473  HA  TYR A 212       6.829 178.194  43.447  1.00 25.33           H
ATOM   1474  C   TYR A 212       4.850 177.707  42.803  1.00 25.42           C
ATOM   1475  O   TYR A 212       3.635 177.809  42.975  1.00 29.90           O
ATOM   1476  CB  TYR A 212       5.861 177.103  45.016  1.00 31.04           C
ATOM   1477 1HB  TYR A 212       6.638 177.386  45.725  1.00 35.46           H
ATOM   1478 2HB  TYR A 212       4.902 177.121  45.535  1.00 35.47           H
ATOM   1479  CG  TYR A 212       6.131 175.690  44.546  1.00 32.43           C
ATOM   1480  CD1 TYR A 212       7.397 175.315  44.094  1.00 33.24           C
ATOM   1481  HD1 TYR A 212       8.204 176.033  44.100  1.00 33.94           H
ATOM   1482  CD2 TYR A 212       5.115 174.734  44.545  1.00 38.36           C
ATOM   1483  HD2 TYR A 212       4.127 175.002  44.891  1.00 43.06           H
ATOM   1484  CE1 TYR A 212       7.633 174.025  43.621  1.00 38.28           C
ATOM   1485  HE1 TYR A 212       8.610 173.752  43.252  1.00 43.11           H
ATOM   1486  CE2 TYR A 212       5.358 173.432  44.113  1.00 43.23           C
ATOM   1487  HE2 TYR A 212       4.571 172.694  44.143  1.00 51.85           H
ATOM   1488  CZ  TYR A 212       6.612 173.091  43.633  1.00 42.61           C
ATOM   1489  OH  TYR A 212       6.844 171.814  43.177  1.00 51.75           O
ATOM   1490  HH  TYR A 212       6.060 171.261  43.205  1.00 70.54           H
ATOM   1491  N   ALA A 213       5.382 177.231  41.682  1.00 25.34           N
ATOM   1492  H   ALA A 213       6.386 177.179  41.593  1.00 28.24           H
ATOM   1493  CA  ALA A 213       4.576 176.750  40.564  1.00 26.26           C
ATOM   1494  HA  ALA A 213       3.597 177.226  40.602  1.00 28.09           H
ATOM   1495  C   ALA A 213       4.413 175.231  40.641  1.00 28.29           C
ATOM   1496  O   ALA A 213       5.368 174.497  40.384  1.00 29.50           O
ATOM   1497  CB  ALA A 213       5.242 177.143  39.253  1.00 27.98           C
ATOM   1498 1HB  ALA A 213       4.633 176.803  38.416  1.00 56.83           H
ATOM   1499 2HB  ALA A 213       6.227 176.680  39.191  1.00 56.66           H
ATOM   1500 3HB  ALA A 213       5.347 178.227  39.205  1.00 56.73           H
ATOM   1501  N   PRO A 214       3.225 174.730  41.021  1.00 32.35           N
ATOM   1502  CA  PRO A 214       3.127 173.279  41.220  1.00 36.18           C
ATOM   1503  HA  PRO A 214       3.867 172.972  41.957  1.00 40.46           H
ATOM   1504  C   PRO A 214       3.275 172.376  39.998  1.00 33.59           C
ATOM   1505  O   PRO A 214       3.655 171.215  40.142  1.00 40.44           O
ATOM   1506  CB  PRO A 214       1.724 173.097  41.808  1.00 45.57           C
ATOM   1507 1HB  PRO A 214       1.027 172.796  41.026  1.00 58.21           H
ATOM   1508 2HB  PRO A 214       1.740 172.357  42.608  1.00 60.20           H
ATOM   1509  CG  PRO A 214       1.350 174.433  42.345  1.00 49.20           C
ATOM   1510 1HG  PRO A 214       0.266 174.545  42.384  1.00 72.21           H
ATOM   1511 2HG  PRO A 214       1.790 174.578  43.332  1.00 68.55           H
ATOM   1512  CD  PRO A 214       1.953 175.391  41.363  1.00 38.15           C
ATOM   1513 1HD  PRO A 214       1.323 175.484  40.478  1.00 42.16           H
ATOM   1514 2HD  PRO A 214       2.116 176.359  41.835  1.00 43.51           H
ATOM   1515  N   LEU A 215       2.952 172.874  38.809  1.00 29.85           N
ATOM   1516  H   LEU A 215       2.674 173.841  38.722  1.00 30.52           H
ATOM   1517  CA  LEU A 215       2.979 172.036  37.612  1.00 30.27           C
ATOM   1518  HA  LEU A 215       2.677 171.027  37.892  1.00 33.42           H
ATOM   1519  C   LEU A 215       4.368 171.921  36.989  1.00 29.85           C
ATOM   1520  O   LEU A 215       4.595 171.068  36.131  1.00 35.29           O
ATOM   1521  CB  LEU A 215       1.995 172.558  36.561  1.00 33.01           C
ATOM   1522 1HB  LEU A 215       2.282 173.580  36.318  1.00 45.69           H
ATOM   1523 2HB  LEU A 215       2.133 171.958  35.661  1.00 47.52           H
ATOM   1524  CG  LEU A 215       0.498 172.557  36.886  1.00 47.90           C
ATOM   1525  HG  LEU A 215       0.321 173.205  37.744  1.00100.47           H
ATOM   1526  CD1 LEU A 215      -0.268 173.105  35.688  1.00 87.76           C
ATOM   1527 1HD1 LEU A 215       0.097 174.103  35.450  1.00135.43           H
ATOM   1528 2HD1 LEU A 215      -1.329 173.163  35.931  1.00138.09           H
ATOM   1529 3HD1 LEU A 215      -0.129 172.451  34.827  1.00139.27           H
ATOM   1530  CD2 LEU A 215      -0.019 171.162  37.220  1.00 91.95           C
ATOM   1531 1HD2 LEU A 215      -1.100 171.198  37.358  1.00141.72           H
ATOM   1532 2HD2 LEU A 215       0.443 170.809  38.142  1.00141.15           H
ATOM   1533 3HD2 LEU A 215       0.218 170.475  36.408  1.00143.61           H
ATOM   1534  N   GLY A 216       5.298 172.764  37.423  1.00 27.80           N
ATOM   1535  H   GLY A 216       5.068 173.441  38.137  1.00 29.25           H
ATOM   1536  CA  GLY A 216       6.655 172.711  36.908  1.00 28.09           C
ATOM   1537 1HA  GLY A 216       7.328 173.153  37.642  1.00 31.05           H
ATOM   1538 2HA  GLY A 216       6.932 171.665  36.775  1.00 33.48           H
ATOM   1539  C   GLY A 216       6.852 173.429  35.586  1.00 24.05           C
ATOM   1540  O   GLY A 216       6.105 174.343  35.241  1.00 23.93           O
ATOM   1541  N   THR A 217       7.887 173.029  34.855  1.00 24.94           N
ATOM   1542  H   THR A 217       8.442 172.244  35.163  1.00 29.27           H
ATOM   1543  CA  THR A 217       8.284 173.706  33.623  1.00 23.13           C
ATOM   1544  HA  THR A 217       8.354 174.775  33.822  1.00 22.29           H
ATOM   1545  C   THR A 217       7.322 173.506  32.456  1.00 22.38           C
ATOM   1546  O   THR A 217       6.718 172.445  32.298  1.00 25.97           O
ATOM   1547  CB  THR A 217       9.656 173.214  33.121  1.00 26.69           C
ATOM   1548  HB  THR A 217       9.904 173.732  32.194  1.00 27.06           H
ATOM   1549  OG1 THR A 217       9.583 171.805  32.868  1.00 31.79           O
ATOM   1550  HG1 THR A 217       8.657 171.555  32.848  1.00 42.76           H
ATOM   1551  CG2 THR A 217      10.759 173.474  34.139  1.00 31.38           C
ATOM   1552 1HG2 THR A 217      11.718 173.179  33.714  1.00 61.01           H
ATOM   1553 2HG2 THR A 217      10.575 172.894  35.044  1.00 61.47           H
ATOM   1554 3HG2 THR A 217      10.789 174.535  34.385  1.00 60.17           H
ATOM   1555  N   VAL A 218       7.236 174.522  31.603  1.00 20.09           N
ATOM   1556  H   VAL A 218       7.728 175.383  31.808  1.00 20.08           H
ATOM   1557  CA  VAL A 218       6.493 174.438  30.346  1.00 19.60           C
ATOM   1558  HA  VAL A 218       5.467 174.132  30.552  1.00 20.87           H
ATOM   1559  C   VAL A 218       7.136 173.382  29.452  1.00 22.00           C
ATOM   1560  O   VAL A 218       6.452 172.700  28.693  1.00 24.71           O
ATOM   1561  CB  VAL A 218       6.470 175.789  29.594  1.00 18.46           C
ATOM   1562  HB  VAL A 218       7.497 176.108  29.414  1.00 27.34           H
ATOM   1563  CG1 VAL A 218       5.762 175.659  28.249  1.00 21.39           C
ATOM   1564 1HG1 VAL A 218       6.339 175.013  27.588  1.00 53.46           H
ATOM   1565 2HG1 VAL A 218       5.668 176.643  27.788  1.00 50.07           H
ATOM   1566 3HG1 VAL A 218       4.768 175.235  28.393  1.00 53.04           H
ATOM   1567  CG2 VAL A 218       5.768 176.859  30.422  1.00 26.24           C
ATOM   1568 1HG2 VAL A 218       5.818 177.814  29.899  1.00 58.79           H
ATOM   1569 2HG2 VAL A 218       6.250 176.961  31.394  1.00 58.13           H
ATOM   1570 3HG2 VAL A 218       4.723 176.586  30.564  1.00 57.80           H
ATOM   1571  N   TYR A 219       8.451 173.225  29.566  1.00 24.07           N
ATOM   1572  H   TYR A 219       8.965 173.823  30.198  1.00 24.60           H
ATOM   1573  CA  TYR A 219       9.182 172.195  28.835  1.00 28.24           C
ATOM   1574  HA  TYR A 219       9.147 172.422  27.770  1.00 28.97           H
ATOM   1575  C   TYR A 219       8.580 170.805  29.022  1.00 31.47           C
ATOM   1576  O   TYR A 219       8.444 170.056  28.056  1.00 34.87           O
ATOM   1577  CB  TYR A 219      10.641 172.187  29.299  1.00 32.23           C
ATOM   1578 1HB  TYR A 219      11.091 173.151  29.063  1.00 33.62           H
ATOM   1579 2HB  TYR A 219      10.661 172.061  30.381  1.00 33.59           H
ATOM   1580  CG  TYR A 219      11.483 171.092  28.682  1.00 42.17           C
ATOM   1581  CD1 TYR A 219      11.709 169.899  29.368  1.00 99.67           C
ATOM   1582  HD1 TYR A 219      11.257 169.743  30.337  1.00180.00           H
ATOM   1583  CD2 TYR A 219      12.067 171.257  27.425  1.00 72.34           C
ATOM   1584  HD2 TYR A 219      11.902 172.169  26.872  1.00137.28           H
ATOM   1585  CE1 TYR A 219      12.522 168.906  28.828  1.00123.20           C
ATOM   1586  HE1 TYR A 219      12.695 167.990  29.374  1.00225.85           H
ATOM   1587  CE2 TYR A 219      12.874 170.261  26.877  1.00 88.60           C
ATOM   1588  HE2 TYR A 219      13.328 170.403  25.907  1.00160.93           H
ATOM   1589  CZ  TYR A 219      13.101 169.093  27.585  1.00 81.97           C
ATOM   1590  OH  TYR A 219      13.907 168.112  27.054  1.00112.67           O
ATOM   1591  HH  TYR A 219      14.271 168.352  26.199  1.00139.56           H
ATOM   1592  N   ARG A 220       8.221 170.454  30.252  1.00 32.82           N
ATOM   1593  H   ARG A 220       8.318 171.117  31.008  1.00 32.57           H
ATOM   1594  CA  ARG A 220       7.673 169.130  30.539  1.00 37.76           C
ATOM   1595  HA  ARG A 220       8.332 168.380  30.099  1.00 42.95           H
ATOM   1596  C   ARG A 220       6.299 168.939  29.909  1.00 37.06           C
ATOM   1597  O   ARG A 220       5.955 167.843  29.472  1.00 45.03           O
ATOM   1598  CB  ARG A 220       7.590 168.903  32.051  1.00 42.20           C
ATOM   1599 1HB  ARG A 220       7.996 169.776  32.562  1.00 52.54           H
ATOM   1600 2HB  ARG A 220       6.541 168.804  32.333  1.00 60.23           H
ATOM   1601  CG  ARG A 220       8.346 167.668  32.523  1.00 79.91           C
ATOM   1602 1HG  ARG A 220       7.890 166.781  32.084  1.00133.97           H
ATOM   1603 2HG  ARG A 220       9.380 167.735  32.185  1.00114.38           H
ATOM   1604  CD  ARG A 220       8.331 167.540  34.040  1.00127.62           C
ATOM   1605 1HD  ARG A 220       8.989 166.720  34.329  1.00163.39           H
ATOM   1606 2HD  ARG A 220       8.712 168.464  34.476  1.00185.53           H
ATOM   1607  NE  ARG A 220       6.985 167.282  34.552  1.00203.05           N
ATOM   1608  HE  ARG A 220       6.246 167.181  33.872  1.00234.18           H
ATOM   1609  CZ  ARG A 220       6.655 167.179  35.834  1.00331.80           C
ATOM   1610  NH1 ARG A 220       5.397 166.954  36.148  1.00485.30           N
ATOM   1611 1HH1 ARG A 220       4.712 166.878  35.412  1.00516.80           H
ATOM   1612 2HH1 ARG A 220       5.133 166.875  37.118  1.00641.54           H
ATOM   1613  NH2 ARG A 220       7.539 167.283  36.806  1.00422.66           N
ATOM   1614 1HH2 ARG A 220       8.508 167.443  36.580  1.00394.37           H
ATOM   1615 2HH2 ARG A 220       7.230 167.210  37.763  1.00594.49           H
ATOM   1616  N   GLU A 221       5.514 170.010  29.875  1.00 31.79           N
ATOM   1617  H   GLU A 221       5.848 170.877  30.269  1.00 30.45           H
ATOM   1618  CA  GLU A 221       4.189 169.984  29.261  1.00 31.62           C
ATOM   1619  HA  GLU A 221       3.667 169.086  29.591  1.00 35.74           H
ATOM   1620  C   GLU A 221       4.289 169.938  27.738  1.00 31.08           C
ATOM   1621  O   GLU A 221       3.497 169.268  27.075  1.00 36.41           O
ATOM   1622  CB  GLU A 221       3.393 171.212  29.712  1.00 30.65           C
ATOM   1623 1HB  GLU A 221       3.362 171.219  30.802  1.00 42.38           H
ATOM   1624 2HB  GLU A 221       3.923 172.107  29.387  1.00 37.03           H
ATOM   1625  CG  GLU A 221       1.966 171.291  29.186  1.00 41.88           C
ATOM   1626 1HG  GLU A 221       1.586 172.293  29.381  1.00 64.72           H
ATOM   1627 2HG  GLU A 221       1.976 171.136  28.107  1.00 55.97           H
ATOM   1628  CD  GLU A 221       1.024 170.279  29.813  1.00 46.12           C
ATOM   1629  OE1 GLU A 221      -0.157 170.252  29.404  1.00 83.79           O
ATOM   1630  OE2 GLU A 221       1.435 169.501  30.700  1.00 79.53           O
ATOM   1631  N   LEU A 222       5.276 170.639  27.191  1.00 27.81           N
ATOM   1632  H   LEU A 222       5.875 171.192  27.789  1.00 26.97           H
ATOM   1633  CA  LEU A 222       5.549 170.632  25.757  1.00 28.16           C
ATOM   1634  HA  LEU A 222       4.656 170.953  25.221  1.00 29.13           H
ATOM   1635  C   LEU A 222       5.905 169.227  25.283  1.00 33.75           C
ATOM   1636  O   LEU A 222       5.483 168.810  24.207  1.00 38.91           O
ATOM   1637  CB  LEU A 222       6.699 171.596  25.447  1.00 25.81           C
ATOM   1638 1HB  LEU A 222       6.441 172.574  25.854  1.00 31.49           H
ATOM   1639 2HB  LEU A 222       7.580 171.238  25.978  1.00 33.28           H
ATOM   1640  CG  LEU A 222       7.092 171.780  23.977  1.00 25.62           C
ATOM   1641  HG  LEU A 222       7.324 170.805  23.549  1.00 41.48           H
ATOM   1642  CD1 LEU A 222       5.983 172.427  23.157  1.00 37.72           C
ATOM   1643 1HD1 LEU A 222       5.106 171.781  23.150  1.00 72.85           H
ATOM   1644 2HD1 LEU A 222       6.327 172.566  22.131  1.00 70.84           H
ATOM   1645 3HD1 LEU A 222       5.722 173.394  23.585  1.00 71.98           H
ATOM   1646  CD2 LEU A 222       8.344 172.648  23.917  1.00 34.47           C
ATOM   1647 1HD2 LEU A 222       8.640 172.784  22.877  1.00 67.36           H
ATOM   1648 2HD2 LEU A 222       9.155 172.156  24.455  1.00 68.48           H
ATOM   1649 3HD2 LEU A 222       8.144 173.620  24.366  1.00 68.03           H
ATOM   1650  N   GLN A 223       6.664 168.490  26.087  1.00 36.84           N
ATOM   1651  H   GLN A 223       6.970 168.877  26.970  1.00 36.26           H
ATOM   1652  CA  GLN A 223       7.045 167.121  25.750  1.00 44.24           C
ATOM   1653  HA  GLN A 223       7.555 167.124  24.787  1.00 46.27           H
ATOM   1654  C   GLN A 223       5.845 166.186  25.625  1.00 47.77           C
ATOM   1655  O   GLN A 223       5.875 165.249  24.827  1.00 56.07           O
ATOM   1656  CB  GLN A 223       7.992 166.553  26.810  1.00 52.76           C
ATOM   1657 1HB  GLN A 223       7.550 166.713  27.794  1.00 76.35           H
ATOM   1658 2HB  GLN A 223       8.080 165.478  26.650  1.00 77.72           H
ATOM   1659  CG  GLN A 223       9.395 167.143  26.798  1.00 88.28           C
ATOM   1660 1HG  GLN A 223       9.860 166.930  25.836  1.00149.61           H
ATOM   1661 2HG  GLN A 223       9.337 168.223  26.925  1.00128.03           H
ATOM   1662  CD  GLN A 223      10.257 166.570  27.905  1.00148.02           C
ATOM   1663  OE1 GLN A 223       9.974 166.745  29.089  1.00214.70           O
ATOM   1664  NE2 GLN A 223      11.314 165.867  27.528  1.00239.65           N
ATOM   1665 1HE2 GLN A 223      11.913 165.464  28.233  1.00341.31           H
ATOM   1666 2HE2 GLN A 223      11.511 165.734  26.548  1.00276.70           H
ATOM   1667  N   LYS A 224       4.797 166.420  26.409  1.00 48.35           N
ATOM   1668  H   LYS A 224       4.809 167.224  27.022  1.00 49.57           H
ATOM   1669  CA  LYS A 224       3.624 165.547  26.414  1.00 54.42           C
ATOM   1670  HA  LYS A 224       3.955 164.518  26.558  1.00 61.81           H
ATOM   1671  C   LYS A 224       2.850 165.583  25.101  1.00 50.14           C
ATOM   1672  O   LYS A 224       2.224 164.596  24.720  1.00 59.41           O
ATOM   1673  CB  LYS A 224       2.680 165.932  27.555  1.00 65.95           C
ATOM   1674 1HB  LYS A 224       2.400 166.979  27.432  1.00 99.48           H
ATOM   1675 2HB  LYS A 224       1.776 165.326  27.482  1.00 98.07           H
ATOM   1676  CG  LYS A 224       3.279 165.747  28.941  1.00 81.74           C
ATOM   1677 1HG  LYS A 224       3.516 164.695  29.098  1.00115.75           H
ATOM   1678 2HG  LYS A 224       4.195 166.331  29.012  1.00117.02           H
ATOM   1679  CD  LYS A 224       2.320 166.219  30.022  1.00114.14           C
ATOM   1680 1HD  LYS A 224       2.028 167.247  29.808  1.00167.49           H
ATOM   1681 2HD  LYS A 224       1.430 165.590  30.020  1.00158.33           H
ATOM   1682  CE  LYS A 224       2.977 166.165  31.392  1.00158.90           C
ATOM   1683 1HE  LYS A 224       3.255 165.132  31.615  1.00202.50           H
ATOM   1684 2HE  LYS A 224       3.886 166.771  31.372  1.00214.09           H
ATOM   1685  NZ  LYS A 224       2.012 166.692  32.411  1.00219.43           N
ATOM   1686 1HZ  LYS A 224       1.170 166.133  32.425  1.00268.70           H
ATOM   1687 2HZ  LYS A 224       1.760 167.646  32.187  1.00260.25           H
ATOM   1688 3HZ  LYS A 224       2.427 166.681  33.333  1.00261.32           H
ATOM   1689  N   LEU A 225       2.877 166.731  24.432  1.00 45.13           N
ATOM   1690  H   LEU A 225       3.411 167.502  24.806  1.00 46.00           H
ATOM   1691  CA  LEU A 225       2.151 166.928  23.180  1.00 46.63           C
ATOM   1692  HA  LEU A 225       1.507 166.068  22.995  1.00 57.04           H
ATOM   1693  C   LEU A 225       3.082 167.084  21.980  1.00 38.60           C
ATOM   1694  O   LEU A 225       2.616 167.229  20.850  1.00 41.75           O
ATOM   1695  CB  LEU A 225       1.283 168.185  23.290  1.00 56.83           C
ATOM   1696 1HB  LEU A 225       1.948 169.032  23.457  1.00 75.75           H
ATOM   1697 2HB  LEU A 225       0.795 168.339  22.327  1.00 65.56           H
ATOM   1698  CG  LEU A 225       0.199 168.216  24.371  1.00 74.77           C
ATOM   1699  HG  LEU A 225       0.652 168.006  25.340  1.00107.43           H
ATOM   1700  CD1 LEU A 225      -0.421 169.606  24.421  1.00 96.39           C
ATOM   1701 1HD1 LEU A 225       0.343 170.331  24.698  1.00136.44           H
ATOM   1702 2HD1 LEU A 225      -1.215 169.624  25.168  1.00134.97           H
ATOM   1703 3HD1 LEU A 225      -0.833 169.863  23.445  1.00132.45           H
ATOM   1704  CD2 LEU A 225      -0.887 167.179  24.105  1.00107.93           C
ATOM   1705 1HD2 LEU A 225      -1.317 167.339  23.117  1.00150.26           H
ATOM   1706 2HD2 LEU A 225      -0.459 166.178  24.158  1.00147.60           H
ATOM   1707 3HD2 LEU A 225      -1.669 167.268  24.859  1.00157.98           H
ATOM   1708  N   SER A 226       4.383 167.082  22.252  1.00 34.33           N
ATOM   1709  H   SER A 226       4.667 166.869  23.198  1.00 36.46           H
ATOM   1710  CA  SER A 226       5.446 167.436  21.312  1.00 32.98           C
ATOM   1711  HA  SER A 226       6.395 167.268  21.821  1.00 35.95           H
ATOM   1712  C   SER A 226       5.437 168.906  20.894  1.00 26.92           C
ATOM   1713  O   SER A 226       6.494 169.527  20.783  1.00 30.35           O
ATOM   1714  CB  SER A 226       5.421 166.535  20.074  1.00 45.42           C
ATOM   1715 1HB  SER A 226       5.445 165.492  20.390  1.00 77.63           H
ATOM   1716 2HB  SER A 226       4.506 166.714  19.510  1.00 77.32           H
ATOM   1717  OG  SER A 226       6.535 166.794  19.236  1.00 87.21           O
ATOM   1718  HG  SER A 226       7.320 166.870  19.784  1.00131.23           H
ATOM   1719  N   LYS A 227       4.249 169.457  20.670  1.00 24.14           N
ATOM   1720  H   LYS A 227       3.424 168.885  20.791  1.00 27.97           H
ATOM   1721  CA  LYS A 227       4.057 170.841  20.242  1.00 20.29           C
ATOM   1722  HA  LYS A 227       4.865 171.460  20.631  1.00 19.63           H
ATOM   1723  C   LYS A 227       2.732 171.362  20.789  1.00 20.39           C
ATOM   1724  O   LYS A 227       1.887 170.580  21.225  1.00 27.53           O
ATOM   1725  CB  LYS A 227       4.070 170.911  18.712  1.00 22.25           C
ATOM   1726 1HB  LYS A 227       4.036 171.957  18.408  1.00 28.55           H
ATOM   1727 2HB  LYS A 227       5.008 170.482  18.356  1.00 28.68           H
ATOM   1728  CG  LYS A 227       2.916 170.171  18.047  1.00 30.61           C
ATOM   1729 1HG  LYS A 227       2.908 169.136  18.391  1.00 49.09           H
ATOM   1730 2HG  LYS A 227       1.976 170.645  18.333  1.00 52.72           H
ATOM   1731  CD  LYS A 227       3.034 170.177  16.531  1.00 39.37           C
ATOM   1732 1HD  LYS A 227       3.084 171.207  16.178  1.00 59.82           H
ATOM   1733 2HD  LYS A 227       3.945 169.654  16.241  1.00 66.97           H
ATOM   1734  CE  LYS A 227       1.832 169.488  15.905  1.00 57.58           C
ATOM   1735 1HE  LYS A 227       1.759 168.475  16.307  1.00 98.64           H
ATOM   1736 2HE  LYS A 227       0.929 170.034  16.189  1.00 98.67           H
ATOM   1737  NZ  LYS A 227       1.982 169.455  14.413  1.00111.19           N
ATOM   1738 1HZ  LYS A 227       1.181 169.008  13.988  1.00161.57           H
ATOM   1739 2HZ  LYS A 227       2.816 168.945  14.157  1.00160.04           H
ATOM   1740 3HZ  LYS A 227       2.059 170.396  14.051  1.00158.32           H
ATOM   1741  N   PHE A 228       2.537 172.676  20.751  1.00 17.22           N
ATOM   1742  H   PHE A 228       3.265 173.275  20.386  1.00 16.42           H
ATOM   1743  CA  PHE A 228       1.278 173.287  21.166  1.00 17.84           C
ATOM   1744  HA  PHE A 228       0.664 172.536  21.663  1.00 20.53           H
ATOM   1745  C   PHE A 228       0.502 173.788  19.952  1.00 19.44           C
ATOM   1746  O   PHE A 228       1.079 174.137  18.924  1.00 21.61           O
ATOM   1747  CB  PHE A 228       1.514 174.462  22.121  1.00 16.56           C
ATOM   1748 1HB  PHE A 228       2.142 175.198  21.619  1.00 16.11           H
ATOM   1749 2HB  PHE A 228       0.552 174.928  22.333  1.00 18.81           H
ATOM   1750  CG  PHE A 228       2.151 174.086  23.432  1.00 16.84           C
ATOM   1751  CD1 PHE A 228       1.702 172.994  24.170  1.00 51.25           C
ATOM   1752  HD1 PHE A 228       0.901 172.377  23.791  1.00112.44           H
ATOM   1753  CD2 PHE A 228       3.171 174.872  23.957  1.00 36.40           C
ATOM   1754  HD2 PHE A 228       3.527 175.728  23.405  1.00 86.29           H
ATOM   1755  CE1 PHE A 228       2.264 172.688  25.407  1.00 54.30           C
ATOM   1756  HE1 PHE A 228       1.916 171.829  25.961  1.00117.96           H
ATOM   1757  CE2 PHE A 228       3.730 174.583  25.199  1.00 38.95           C
ATOM   1758  HE2 PHE A 228       4.514 175.210  25.598  1.00 90.61           H
ATOM   1759  CZ  PHE A 228       3.274 173.490  25.928  1.00 22.68           C
ATOM   1760  HZ  PHE A 228       3.708 173.259  26.890  1.00 27.35           H
ATOM   1761  N   ASP A 229      -0.819 173.831  20.090  1.00 21.91           N
ATOM   1762  H   ASP A 229      -1.243 173.523  20.953  1.00 23.89           H
ATOM   1763  CA  ASP A 229      -1.697 174.341  19.041  1.00 24.42           C
ATOM   1764  HA  ASP A 229      -1.380 173.929  18.082  1.00 27.30           H
ATOM   1765  C   ASP A 229      -1.636 175.865  18.953  1.00 21.30           C
ATOM   1766  O   ASP A 229      -1.125 176.533  19.851  1.00 19.68           O
ATOM   1767  CB  ASP A 229      -3.136 173.903  19.318  1.00 31.15           C
ATOM   1768 1HB  ASP A 229      -3.762 174.187  18.472  1.00 53.70           H
ATOM   1769 2HB  ASP A 229      -3.165 172.819  19.422  1.00 48.18           H
ATOM   1770  CG  ASP A 229      -3.697 174.534  20.577  1.00 55.88           C
ATOM   1771  OD1 ASP A 229      -4.429 175.540  20.474  1.00109.02           O
ATOM   1772  OD2 ASP A 229      -3.397 174.029  21.681  1.00114.66           O
ATOM   1773  N   GLU A 230      -2.173 176.413  17.868  1.00 23.16           N
ATOM   1774  H   GLU A 230      -2.637 175.825  17.190  1.00 27.02           H
ATOM   1775  CA  GLU A 230      -2.083 177.844  17.588  1.00 22.34           C
ATOM   1776  HA  GLU A 230      -1.031 178.105  17.474  1.00 21.11           H
ATOM   1777  C   GLU A 230      -2.647 178.724  18.700  1.00 21.47           C
ATOM   1778  O   GLU A 230      -2.044 179.738  19.047  1.00 21.17           O
ATOM   1779  CB  GLU A 230      -2.815 178.193  16.288  1.00 29.09           C
ATOM   1780 1HB  GLU A 230      -3.854 177.876  16.375  1.00 67.70           H
ATOM   1781 2HB  GLU A 230      -2.803 179.277  16.172  1.00 64.54           H
ATOM   1782  CG  GLU A 230      -2.226 177.576  15.028  1.00 43.70           C
ATOM   1783 1HG  GLU A 230      -2.264 178.316  14.229  1.00 85.19           H
ATOM   1784 2HG  GLU A 230      -1.182 177.319  15.206  1.00 86.29           H
ATOM   1785  CD  GLU A 230      -2.984 176.338  14.587  1.00 84.33           C
ATOM   1786  OE1 GLU A 230      -3.594 176.372  13.497  1.00158.65           O
ATOM   1787  OE2 GLU A 230      -2.986 175.330  15.327  1.00140.86           O
ATOM   1788  N   GLN A 231      -3.798 178.357  19.253  1.00 23.91           N
ATOM   1789  H   GLN A 231      -4.247 177.501  18.957  1.00 27.25           H
ATOM   1790  CA  GLN A 231      -4.437 179.170  20.283  1.00 25.21           C
ATOM   1791  HA  GLN A 231      -4.461 180.205  19.945  1.00 26.51           H
ATOM   1792  C   GLN A 231      -3.652 179.146  21.590  1.00 22.27           C
ATOM   1793  O   GLN A 231      -3.530 180.165  22.271  1.00 22.55           O
ATOM   1794  CB  GLN A 231      -5.876 178.708  20.527  1.00 32.57           C
ATOM   1795 1HB  GLN A 231      -5.867 177.654  20.806  1.00 51.96           H
ATOM   1796 2HB  GLN A 231      -6.283 179.279  21.362  1.00 58.58           H
ATOM   1797  CG  GLN A 231      -6.795 178.893  19.328  1.00 55.38           C
ATOM   1798 1HG  GLN A 231      -6.763 179.937  19.016  1.00 92.50           H
ATOM   1799 2HG  GLN A 231      -6.442 178.272  18.504  1.00 91.88           H
ATOM   1800  CD  GLN A 231      -8.228 178.516  19.640  1.00115.28           C
ATOM   1801  OE1 GLN A 231      -8.526 177.367  19.958  1.00165.84           O
ATOM   1802  NE2 GLN A 231      -9.128 179.484  19.564  1.00213.37           N
ATOM   1803 1HE2 GLN A 231     -10.095 179.273  19.761  1.00319.32           H
ATOM   1804 2HE2 GLN A 231      -8.846 180.422  19.319  1.00244.83           H
ATOM   1805  N   ARG A 232      -3.105 177.988  21.942  1.00 21.66           N
ATOM   1806  H   ARG A 232      -3.220 177.182  21.341  1.00 23.70           H
ATOM   1807  CA  ARG A 232      -2.315 177.866  23.163  1.00 19.86           C
ATOM   1808  HA  ARG A 232      -2.850 178.368  23.969  1.00 22.13           H
ATOM   1809  C   ARG A 232      -0.977 178.577  22.994  1.00 16.14           C
ATOM   1810  O   ARG A 232      -0.512 179.254  23.908  1.00 16.13           O
ATOM   1811  CB  ARG A 232      -2.122 176.394  23.537  1.00 22.04           C
ATOM   1812 1HB  ARG A 232      -3.090 175.896  23.472  1.00 30.42           H
ATOM   1813 2HB  ARG A 232      -1.446 175.929  22.820  1.00 24.74           H
ATOM   1814  CG  ARG A 232      -1.576 176.195  24.943  1.00 28.30           C
ATOM   1815 1HG  ARG A 232      -0.584 176.640  25.007  1.00 37.73           H
ATOM   1816 2HG  ARG A 232      -2.236 176.699  25.649  1.00 41.67           H
ATOM   1817  CD  ARG A 232      -1.492 174.723  25.319  1.00 33.62           C
ATOM   1818 1HD  ARG A 232      -2.451 174.249  25.106  1.00 60.33           H
ATOM   1819 2HD  ARG A 232      -0.719 174.243  24.718  1.00 52.59           H
ATOM   1820  NE  ARG A 232      -1.185 174.565  26.740  1.00 44.61           N
ATOM   1821  HE  ARG A 232      -1.058 175.408  27.279  1.00 81.12           H
ATOM   1822  CZ  ARG A 232      -1.080 173.407  27.381  1.00 53.24           C
ATOM   1823  NH1 ARG A 232      -1.216 172.243  26.778  1.00 66.96           N
ATOM   1824 1HH1 ARG A 232      -1.395 172.214  25.787  1.00 86.73           H
ATOM   1825 2HH1 ARG A 232      -1.130 171.397  27.319  1.00 92.36           H
ATOM   1826  NH2 ARG A 232      -0.846 173.416  28.676  1.00 97.83           N
ATOM   1827 1HH2 ARG A 232      -0.739 174.298  29.153  1.00147.93           H
ATOM   1828 2HH2 ARG A 232      -0.772 172.541  29.171  1.00112.68           H
ATOM   1829  N   THR A 233      -0.377 178.439  21.817  1.00 14.84           N
ATOM   1830  H   THR A 233      -0.798 177.854  21.108  1.00 17.05           H
ATOM   1831  CA  THR A 233       0.874 179.126  21.507  1.00 12.29           C
ATOM   1832  HA  THR A 233       1.600 178.895  22.287  1.00 12.70           H
ATOM   1833  C   THR A 233       0.665 180.637  21.492  1.00 11.63           C
ATOM   1834  O   THR A 233       1.452 181.374  22.083  1.00 11.53           O
ATOM   1835  CB  THR A 233       1.454 178.679  20.149  1.00 12.39           C
ATOM   1836  HB  THR A 233       0.766 178.960  19.351  1.00 13.87           H
ATOM   1837  OG1 THR A 233       1.613 177.255  20.148  1.00 14.84           O
ATOM   1838  HG1 THR A 233       0.754 176.852  20.000  1.00 16.89           H
ATOM   1839  CG2 THR A 233       2.812 179.318  19.890  1.00 12.20           C
ATOM   1840 1HG2 THR A 233       3.246 178.893  18.985  1.00 40.63           H
ATOM   1841 2HG2 THR A 233       3.477 179.126  20.732  1.00 40.81           H
ATOM   1842 3HG2 THR A 233       2.695 180.394  19.758  1.00 39.82           H
ATOM   1843  N   ALA A 234      -0.392 181.107  20.837  1.00 12.99           N
ATOM   1844  H   ALA A 234      -1.022 180.473  20.363  1.00 15.18           H
ATOM   1845  CA  ALA A 234      -0.672 182.538  20.770  1.00 13.56           C
ATOM   1846  HA  ALA A 234       0.199 183.043  20.352  1.00 13.71           H
ATOM   1847  C   ALA A 234      -0.923 183.109  22.162  1.00 13.80           C
ATOM   1848  O   ALA A 234      -0.476 184.212  22.474  1.00 14.80           O
ATOM   1849  CB  ALA A 234      -1.869 182.807  19.869  1.00 17.04           C
ATOM   1850 1HB  ALA A 234      -2.072 183.877  19.844  1.00 45.34           H
ATOM   1851 2HB  ALA A 234      -2.744 182.284  20.256  1.00 47.64           H
ATOM   1852 3HB  ALA A 234      -1.655 182.457  18.859  1.00 44.52           H
ATOM   1853  N   THR A 235      -1.625 182.359  23.004  1.00 14.73           N
ATOM   1854  H   THR A 235      -1.996 181.471  22.693  1.00 16.35           H
ATOM   1855  CA  THR A 235      -1.877 182.782  24.379  1.00 15.62           C
ATOM   1856  HA  THR A 235      -2.317 183.779  24.357  1.00 17.12           H
ATOM   1857  C   THR A 235      -0.582 182.870  25.181  1.00 13.84           C
ATOM   1858  O   THR A 235      -0.386 183.839  25.912  1.00 15.01           O
ATOM   1859  CB  THR A 235      -2.862 181.838  25.096  1.00 19.23           C
ATOM   1860  HB  THR A 235      -2.433 180.837  25.152  1.00 20.01           H
ATOM   1861  OG1 THR A 235      -4.089 181.789  24.357  1.00 22.74           O
ATOM   1862  HG1 THR A 235      -3.933 181.307  23.541  1.00 24.17           H
ATOM   1863  CG2 THR A 235      -3.174 182.328  26.505  1.00 23.74           C
ATOM   1864 1HG2 THR A 235      -3.961 181.710  26.936  1.00 52.78           H
ATOM   1865 2HG2 THR A 235      -3.507 183.365  26.470  1.00 52.58           H
ATOM   1866 3HG2 THR A 235      -2.282 182.253  27.127  1.00 53.85           H
ATOM   1867  N   TYR A 236       0.314 181.896  25.054  1.00 12.92           N
ATOM   1868  H   TYR A 236       0.136 181.109  24.446  1.00 13.74           H
ATOM   1869  CA  TYR A 236       1.577 181.960  25.786  1.00 12.48           C
ATOM   1870  HA  TYR A 236       1.352 182.160  26.833  1.00 14.01           H
ATOM   1871  C   TYR A 236       2.455 183.111  25.305  1.00 11.97           C
ATOM   1872  O   TYR A 236       3.152 183.725  26.111  1.00 14.03           O
ATOM   1873  CB  TYR A 236       2.371 180.654  25.687  1.00 13.25           C
ATOM   1874 1HB  TYR A 236       2.415 180.348  24.641  1.00 14.13           H
ATOM   1875 2HB  TYR A 236       3.390 180.861  26.017  1.00 14.64           H
ATOM   1876  CG  TYR A 236       1.849 179.502  26.520  1.00 15.27           C
ATOM   1877  CD1 TYR A 236       1.457 179.687  27.848  1.00 47.62           C
ATOM   1878  HD1 TYR A 236       1.481 180.673  28.287  1.00116.36           H
ATOM   1879  CD2 TYR A 236       1.814 178.208  25.998  1.00 52.54           C
ATOM   1880  HD2 TYR A 236       2.104 178.036  24.972  1.00124.03           H
ATOM   1881  CE1 TYR A 236       1.039 178.613  28.631  1.00 51.18           C
ATOM   1882  HE1 TYR A 236       0.728 178.775  29.653  1.00120.98           H
ATOM   1883  CE2 TYR A 236       1.423 177.127  26.787  1.00 57.60           C
ATOM   1884  HE2 TYR A 236       1.420 176.127  26.378  1.00133.41           H
ATOM   1885  CZ  TYR A 236       1.030 177.337  28.098  1.00 23.86           C
ATOM   1886  OH  TYR A 236       0.625 176.279  28.879  1.00 30.75           O
ATOM   1887  HH  TYR A 236       0.395 176.545  29.772  1.00 33.83           H
ATOM   1888  N   ILE A 237       2.427 183.419  24.013  1.00 11.14           N
ATOM   1889  H   ILE A 237       1.889 182.848  23.374  1.00 11.55           H
ATOM   1890  CA  ILE A 237       3.138 184.586  23.495  1.00 11.45           C
ATOM   1891  HA  ILE A 237       4.164 184.564  23.862  1.00 11.90           H
ATOM   1892  C   ILE A 237       2.494 185.859  24.040  1.00 12.92           C
ATOM   1893  O   ILE A 237       3.195 186.798  24.410  1.00 15.30           O
ATOM   1894  CB  ILE A 237       3.164 184.612  21.947  1.00 12.46           C
ATOM   1895  HB  ILE A 237       2.135 184.556  21.593  1.00 14.09           H
ATOM   1896  CG1 ILE A 237       3.927 183.407  21.379  1.00 13.51           C
ATOM   1897 1HG1 ILE A 237       3.450 182.494  21.734  1.00 24.23           H
ATOM   1898 2HG1 ILE A 237       3.829 183.426  20.293  1.00 24.14           H
ATOM   1899  CG2 ILE A 237       3.766 185.917  21.427  1.00 15.48           C
ATOM   1900 1HG2 ILE A 237       3.888 185.861  20.345  1.00 41.92           H
ATOM   1901 2HG2 ILE A 237       4.736 186.096  21.892  1.00 46.14           H
ATOM   1902 3HG2 ILE A 237       3.099 186.747  21.662  1.00 44.37           H
ATOM   1903  CD1 ILE A 237       5.408 183.311  21.713  1.00 23.93           C
ATOM   1904 1HD1 ILE A 237       5.945 184.146  21.263  1.00 58.32           H
ATOM   1905 2HD1 ILE A 237       5.805 182.378  21.314  1.00 56.87           H
ATOM   1906 3HD1 ILE A 237       5.552 183.323  22.793  1.00 58.62           H
ATOM   1907  N   THR A 238       1.167 185.891  24.110  1.00 13.46           N
ATOM   1908  H   THR A 238       0.635 185.091  23.798  1.00 13.92           H
ATOM   1909  CA  THR A 238       0.445 187.048  24.636  1.00 15.17           C
ATOM   1910  HA  THR A 238       0.731 187.925  24.056  1.00 17.18           H
ATOM   1911  C   THR A 238       0.776 187.328  26.098  1.00 15.39           C
ATOM   1912  O   THR A 238       1.036 188.472  26.467  1.00 18.40           O
ATOM   1913  CB  THR A 238      -1.080 186.852  24.513  1.00 16.98           C
ATOM   1914  HB  THR A 238      -1.386 186.003  25.125  1.00 17.57           H
ATOM   1915  OG1 THR A 238      -1.410 186.585  23.145  1.00 18.67           O
ATOM   1916  HG1 THR A 238      -0.963 185.778  22.877  1.00 18.20           H
ATOM   1917  CG2 THR A 238      -1.854 188.085  24.961  1.00 22.03           C
ATOM   1918 1HG2 THR A 238      -2.921 187.913  24.817  1.00 53.99           H
ATOM   1919 2HG2 THR A 238      -1.549 188.947  24.369  1.00 49.87           H
ATOM   1920 3HG2 THR A 238      -1.664 188.280  26.016  1.00 50.34           H
ATOM   1921  N   GLU A 239       0.758 186.301  26.941  1.00 14.79           N
ATOM   1922  H   GLU A 239       0.533 185.374  26.604  1.00 14.97           H
ATOM   1923  CA  GLU A 239       1.062 186.481  28.359  1.00 16.64           C
ATOM   1924  HA  GLU A 239       0.464 187.305  28.749  1.00 18.54           H
ATOM   1925  C   GLU A 239       2.530 186.842  28.559  1.00 18.23           C
ATOM   1926  O   GLU A 239       2.868 187.658  29.417  1.00 23.01           O
ATOM   1927  CB  GLU A 239       0.749 185.214  29.161  1.00 19.02           C
ATOM   1928 1HB  GLU A 239       1.352 184.398  28.763  1.00 20.41           H
ATOM   1929 2HB  GLU A 239       1.052 185.379  30.195  1.00 22.31           H
ATOM   1930  CG  GLU A 239      -0.709 184.770  29.152  1.00 21.34           C
ATOM   1931 1HG  GLU A 239      -1.026 184.605  28.123  1.00 24.90           H
ATOM   1932 2HG  GLU A 239      -0.784 183.822  29.685  1.00 29.00           H
ATOM   1933  CD  GLU A 239      -1.656 185.766  29.798  1.00 25.55           C
ATOM   1934  OE1 GLU A 239      -1.209 186.704  30.491  1.00 62.28           O
ATOM   1935  OE2 GLU A 239      -2.881 185.605  29.619  1.00 58.90           O
ATOM   1936  N   LEU A 240       3.404 186.223  27.773  1.00 16.76           N
ATOM   1937  H   LEU A 240       3.071 185.569  27.077  1.00 15.90           H
ATOM   1938  CA  LEU A 240       4.841 186.440  27.894  1.00 18.35           C
ATOM   1939  HA  LEU A 240       5.108 186.362  28.948  1.00 21.26           H
ATOM   1940  C   LEU A 240       5.259 187.823  27.405  1.00 20.22           C
ATOM   1941  O   LEU A 240       6.154 188.441  27.978  1.00 25.31           O
ATOM   1942  CB  LEU A 240       5.589 185.359  27.109  1.00 18.03           C
ATOM   1943 1HB  LEU A 240       5.187 184.390  27.403  1.00 51.78           H
ATOM   1944 2HB  LEU A 240       5.372 185.501  26.051  1.00 35.04           H
ATOM   1945  CG  LEU A 240       7.110 185.307  27.278  1.00 25.23           C
ATOM   1946  HG  LEU A 240       7.531 186.261  26.964  1.00 81.85           H
ATOM   1947  CD1 LEU A 240       7.524 185.031  28.719  1.00 82.60           C
ATOM   1948 1HD1 LEU A 240       7.242 185.873  29.349  1.00135.18           H
ATOM   1949 2HD1 LEU A 240       8.605 184.901  28.770  1.00139.83           H
ATOM   1950 3HD1 LEU A 240       7.033 184.127  29.078  1.00136.46           H
ATOM   1951  CD2 LEU A 240       7.672 184.216  26.382  1.00 45.93           C
ATOM   1952 1HD2 LEU A 240       7.323 183.242  26.724  1.00 88.34           H
ATOM   1953 2HD2 LEU A 240       8.761 184.245  26.414  1.00 89.98           H
ATOM   1954 3HD2 LEU A 240       7.340 184.378  25.356  1.00 89.67           H
ATOM   1955  N   ALA A 241       4.625 188.308  26.342  1.00 19.07           N
ATOM   1956  H   ALA A 241       3.913 187.753  25.887  1.00 17.59           H
ATOM   1957  CA  ALA A 241       4.912 189.642  25.822  1.00 22.11           C
ATOM   1958  HA  ALA A 241       5.978 189.713  25.608  1.00 25.30           H
ATOM   1959  C   ALA A 241       4.564 190.702  26.864  1.00 24.45           C
ATOM   1960  O   ALA A 241       5.286 191.686  27.027  1.00 31.08           O
ATOM   1961  CB  ALA A 241       4.134 189.887  24.535  1.00 22.94           C
ATOM   1962 1HB  ALA A 241       4.456 189.178  23.772  1.00 49.70           H
ATOM   1963 2HB  ALA A 241       4.321 190.903  24.185  1.00 52.27           H
ATOM   1964 3HB  ALA A 241       3.067 189.760  24.721  1.00 52.37           H
ATOM   1965  N   ASN A 242       3.461 190.495  27.576  1.00 23.08           N
ATOM   1966  H   ASN A 242       2.889 189.685  27.380  1.00 22.55           H
ATOM   1967  CA  ASN A 242       3.056 191.389  28.656  1.00 26.36           C
ATOM   1968  HA  ASN A 242       3.021 192.410  28.276  1.00 28.81           H
ATOM   1969  C   ASN A 242       4.050 191.355  29.815  1.00 29.17           C
ATOM   1970  O   ASN A 242       4.333 192.389  30.419  1.00 36.07           O
ATOM   1971  CB  ASN A 242       1.661 190.998  29.149  1.00 28.45           C
ATOM   1972 1HB  ASN A 242       1.556 189.914  29.111  1.00 41.22           H
ATOM   1973 2HB  ASN A 242       1.552 191.322  30.184  1.00 47.68           H
ATOM   1974  CG  ASN A 242       0.559 191.644  28.342  1.00 48.36           C
ATOM   1975  OD1 ASN A 242       0.240 192.814  28.540  1.00 72.76           O
ATOM   1976  ND2 ASN A 242      -0.039 190.891  27.433  1.00 93.11           N
ATOM   1977 1HD2 ASN A 242      -0.815 191.270  26.911  1.00147.32           H
ATOM   1978 2HD2 ASN A 242       0.295 189.955  27.252  1.00105.94           H
ATOM   1979  N   ALA A 243       4.571 190.175  30.135  1.00 27.81           N
ATOM   1980  H   ALA A 243       4.275 189.346  29.638  1.00 25.97           H
ATOM   1981  CA  ALA A 243       5.550 190.030  31.209  1.00 32.76           C
ATOM   1982  HA  ALA A 243       5.165 190.525  32.101  1.00 37.47           H
ATOM   1983  C   ALA A 243       6.882 190.679  30.841  1.00 35.17           C
ATOM   1984  O   ALA A 243       7.503 191.372  31.648  1.00 42.95           O
ATOM   1985  CB  ALA A 243       5.760 188.556  31.528  1.00 34.37           C
ATOM   1986 1HB  ALA A 243       6.158 188.042  30.652  1.00 62.54           H
ATOM   1987 2HB  ALA A 243       4.810 188.104  31.811  1.00 63.40           H
ATOM   1988 3HB  ALA A 243       6.465 188.460  32.353  1.00 62.96           H
ATOM   1989  N   LEU A 244       7.313 190.459  29.603  1.00 32.73           N
ATOM   1990  H   LEU A 244       6.756 189.881  28.987  1.00 30.48           H
ATOM   1991  CA  LEU A 244       8.567 191.007  29.095  1.00 37.89           C
ATOM   1992  HA  LEU A 244       9.365 190.773  29.801  1.00 43.95           H
ATOM   1993  C   LEU A 244       8.513 192.523  28.936  1.00 40.84           C
ATOM   1994  O   LEU A 244       9.555 193.164  28.811  1.00 43.64           O
ATOM   1995  CB  LEU A 244       8.903 190.380  27.739  1.00 38.71           C
ATOM   1996 1HB  LEU A 244       7.982 190.003  27.297  1.00 65.21           H
ATOM   1997 2HB  LEU A 244       9.268 191.179  27.095  1.00 65.18           H
ATOM   1998  CG  LEU A 244       9.951 189.265  27.701  1.00 40.44           C
ATOM   1999  HG  LEU A 244      10.889 189.653  28.098  1.00 88.69           H
ATOM   2000  CD1 LEU A 244       9.544 188.049  28.518  1.00118.30           C
ATOM   2001 1HD1 LEU A 244      10.275 187.252  28.384  1.00177.20           H
ATOM   2002 2HD1 LEU A 244       8.562 187.706  28.195  1.00179.39           H
ATOM   2003 3HD1 LEU A 244       9.497 188.315  29.575  1.00180.31           H
ATOM   2004  CD2 LEU A 244      10.169 188.865  26.247  1.00 49.25           C
ATOM   2005 1HD2 LEU A 244       9.235 188.498  25.821  1.00 91.79           H
ATOM   2006 2HD2 LEU A 244      10.920 188.078  26.194  1.00 90.49           H
ATOM   2007 3HD2 LEU A 244      10.515 189.727  25.677  1.00 88.11           H
ATOM   2008  N   SER A 245       7.314 193.096  28.950  1.00 42.53           N
ATOM   2009  H   SER A 245       6.492 192.519  29.065  1.00 43.45           H
ATOM   2010  CA  SER A 245       7.145 194.541  28.827  1.00 44.08           C
ATOM   2011  HA  SER A 245       7.618 194.868  27.902  1.00 43.56           H
ATOM   2012  C   SER A 245       7.811 195.286  29.981  1.00 43.75           C
ATOM   2013  O   SER A 245       8.286 196.407  29.803  1.00 44.65           O
ATOM   2014  CB  SER A 245       5.659 194.901  28.760  1.00 52.75           C
ATOM   2015 1HB  SER A 245       5.157 194.537  29.656  1.00 68.01           H
ATOM   2016 2HB  SER A 245       5.555 195.985  28.714  1.00 72.37           H
ATOM   2017  OG  SER A 245       5.059 194.327  27.612  1.00134.95           O
ATOM   2018  HG  SER A 245       5.226 193.381  27.616  1.00163.09           H
ATOM   2019  N   TYR A 246       7.875 194.656  31.149  1.00 46.22           N
ATOM   2020  H   TYR A 246       7.446 193.746  31.248  1.00 49.47           H
ATOM   2021  CA  TYR A 246       8.599 195.212  32.289  1.00 47.71           C
ATOM   2022  HA  TYR A 246       8.171 196.179  32.556  1.00 51.09           H
ATOM   2023  C   TYR A 246      10.067 195.425  31.928  1.00 43.21           C
ATOM   2024  O   TYR A 246      10.650 196.465  32.227  1.00 45.89           O
ATOM   2025  CB  TYR A 246       8.492 194.264  33.486  1.00 54.56           C
ATOM   2026 1HB  TYR A 246       7.441 194.151  33.753  1.00 66.35           H
ATOM   2027 2HB  TYR A 246       8.872 193.286  33.189  1.00 58.29           H
ATOM   2028  CG  TYR A 246       9.265 194.724  34.704  1.00 65.60           C
ATOM   2029  CD1 TYR A 246      10.563 194.267  34.938  1.00134.55           C
ATOM   2030  HD1 TYR A 246      11.028 193.590  34.236  1.00217.76           H
ATOM   2031  CD2 TYR A 246       8.696 195.602  35.627  1.00 92.17           C
ATOM   2032  HD2 TYR A 246       7.694 195.973  35.466  1.00149.33           H
ATOM   2033  CE1 TYR A 246      11.269 194.663  36.072  1.00173.49           C
ATOM   2034  HE1 TYR A 246      12.269 194.292  36.244  1.00292.33           H
ATOM   2035  CE2 TYR A 246       9.399 196.002  36.762  1.00120.15           C
ATOM   2036  HE2 TYR A 246       8.945 196.678  37.471  1.00191.11           H
ATOM   2037  CZ  TYR A 246      10.679 195.522  36.983  1.00132.38           C
ATOM   2038  OH  TYR A 246      11.368 195.887  38.116  1.00186.03           O
ATOM   2039  HH  TYR A 246      12.228 195.465  38.182  1.00231.40           H
ATOM   2040  N   CYS A 247      10.663 194.438  31.268  1.00 41.51           N
ATOM   2041  H   CYS A 247      10.129 193.621  31.008  1.00 44.92           H
ATOM   2042  CA  CYS A 247      12.066 194.511  30.875  1.00 39.31           C
ATOM   2043  HA  CYS A 247      12.648 194.926  31.698  1.00 41.90           H
ATOM   2044  C   CYS A 247      12.248 195.411  29.655  1.00 37.75           C
ATOM   2045  O   CYS A 247      13.211 196.169  29.566  1.00 39.75           O
ATOM   2046  CB  CYS A 247      12.577 193.104  30.562  1.00 41.06           C
ATOM   2047 1HB  CYS A 247      11.986 192.688  29.746  1.00 50.84           H
ATOM   2048 2HB  CYS A 247      13.611 193.176  30.225  1.00 48.10           H
ATOM   2049  SG  CYS A 247      12.508 191.984  31.982  1.00 57.65           S
ATOM   2050  HG  CYS A 247      11.228 192.190  32.309  1.00 90.06           H
ATOM   2051  N   HIS A 248      11.318 195.312  28.712  1.00 38.92           N
ATOM   2052  H   HIS A 248      10.540 194.683  28.860  1.00 41.08           H
ATOM   2053  CA  HIS A 248      11.370 196.050  27.454  1.00 43.12           C
ATOM   2054  HA  HIS A 248      12.317 195.829  26.961  1.00 46.33           H
ATOM   2055  C   HIS A 248      11.282 197.558  27.672  1.00 45.86           C
ATOM   2056  O   HIS A 248      12.022 198.321  27.051  1.00 53.79           O
ATOM   2057  CB  HIS A 248      10.214 195.555  26.581  1.00 49.32           C
ATOM   2058 1HB  HIS A 248      10.119 194.479  26.730  1.00 69.28           H
ATOM   2059 2HB  HIS A 248       9.289 196.027  26.913  1.00 80.78           H
ATOM   2060  CG  HIS A 248      10.383 195.797  25.113  1.00 34.58           C
ATOM   2061  ND1 HIS A 248      11.376 195.239  24.339  1.00 69.61           N
ATOM   2062  HD1 HIS A 248      12.176 194.721  24.672  1.00130.30           H
ATOM   2063  CD2 HIS A 248       9.556 196.411  24.227  1.00 56.36           C
ATOM   2064  HD2 HIS A 248       8.671 196.968  24.498  1.00119.85           H
ATOM   2065  CE1 HIS A 248      11.089 195.494  23.054  1.00 82.22           C
ATOM   2066  HE1 HIS A 248      11.699 195.179  22.221  1.00153.32           H
ATOM   2067  NE2 HIS A 248       9.962 196.169  22.938  1.00 61.96           N
ATOM   2068  N   SER A 249      10.388 197.987  28.557  1.00 44.66           N
ATOM   2069  H   SER A 249       9.792 197.321  29.029  1.00 43.13           H
ATOM   2070  CA  SER A 249      10.220 199.404  28.871  1.00 51.95           C
ATOM   2071  HA  SER A 249      10.152 199.962  27.937  1.00 59.85           H
ATOM   2072  C   SER A 249      11.399 199.964  29.663  1.00 54.32           C
ATOM   2073  O   SER A 249      11.778 201.122  29.485  1.00 68.21           O
ATOM   2074  CB  SER A 249       8.928 199.619  29.663  1.00 55.45           C
ATOM   2075 1HB  SER A 249       8.807 200.683  29.867  1.00 73.83           H
ATOM   2076 2HB  SER A 249       8.082 199.274  29.068  1.00104.44           H
ATOM   2077  OG  SER A 249       8.951 198.906  30.887  1.00 83.18           O
ATOM   2078  HG  SER A 249       8.805 197.975  30.700  1.00117.71           H
ATOM   2079  N   LYS A 250      11.985 199.141  30.527  1.00 48.30           N
ATOM   2080  H   LYS A 250      11.601 198.216  30.661  1.00 45.04           H
ATOM   2081  CA  LYS A 250      13.179 199.520  31.282  1.00 52.65           C
ATOM   2082  HA  LYS A 250      13.098 200.566  31.580  1.00 62.58           H
ATOM   2083  C   LYS A 250      14.449 199.390  30.446  1.00 51.20           C
ATOM   2084  O   LYS A 250      15.525 199.796  30.883  1.00 55.90           O
ATOM   2085  CB  LYS A 250      13.314 198.659  32.541  1.00 55.73           C
ATOM   2086 1HB  LYS A 250      13.284 197.609  32.252  1.00 74.73           H
ATOM   2087 2HB  LYS A 250      14.287 198.863  32.988  1.00 85.68           H
ATOM   2088  CG  LYS A 250      12.239 198.915  33.592  1.00 85.61           C
ATOM   2089 1HG  LYS A 250      12.293 199.956  33.911  1.00149.39           H
ATOM   2090 2HG  LYS A 250      11.260 198.740  33.148  1.00126.48           H
ATOM   2091  CD  LYS A 250      12.389 198.014  34.812  1.00103.32           C
ATOM   2092 1HD  LYS A 250      11.497 198.116  35.430  1.00115.10           H
ATOM   2093 2HD  LYS A 250      12.463 196.978  34.481  1.00149.22           H
ATOM   2094  CE  LYS A 250      13.612 198.365  35.648  1.00170.39           C
ATOM   2095 1HE  LYS A 250      14.505 198.273  35.025  1.00248.06           H
ATOM   2096 2HE  LYS A 250      13.530 199.405  35.974  1.00197.51           H
ATOM   2097  NZ  LYS A 250      13.701 197.449  36.832  1.00240.00           N
ATOM   2098 1HZ  LYS A 250      12.876 197.543  37.410  1.00293.09           H
ATOM   2099 2HZ  LYS A 250      14.511 197.673  37.394  1.00286.39           H
ATOM   2100 3HZ  LYS A 250      13.778 196.488  36.528  1.00288.34           H
ATOM   2101  N   ARG A 251      14.302 198.829  29.250  1.00 49.16           N
ATOM   2102  H   ARG A 251      13.372 198.547  28.973  1.00 49.66           H
ATOM   2103  CA  ARG A 251      15.400 198.578  28.317  1.00 51.54           C
ATOM   2104  HA  ARG A 251      15.001 198.054  27.449  1.00 53.05           H
ATOM   2105  C   ARG A 251      16.454 197.671  28.942  1.00 49.41           C
ATOM   2106  O   ARG A 251      17.654 197.934  28.897  1.00 57.95           O
ATOM   2107  CB  ARG A 251      16.011 199.895  27.827  1.00 62.94           C
ATOM   2108 1HB  ARG A 251      16.490 200.405  28.663  1.00 88.64           H
ATOM   2109 2HB  ARG A 251      16.776 199.661  27.087  1.00 80.95           H
ATOM   2110  CG  ARG A 251      14.985 200.833  27.200  1.00 81.12           C
ATOM   2111 1HG  ARG A 251      14.334 200.260  26.541  1.00121.01           H
ATOM   2112 2HG  ARG A 251      14.380 201.277  27.990  1.00125.60           H
ATOM   2113  CD  ARG A 251      15.640 201.943  26.392  1.00104.97           C
ATOM   2114 1HD  ARG A 251      14.884 202.687  26.141  1.00136.93           H
ATOM   2115 2HD  ARG A 251      16.416 202.416  26.995  1.00150.88           H
ATOM   2116  NE  ARG A 251      16.227 201.416  25.160  1.00175.76           N
ATOM   2117  HE  ARG A 251      16.149 200.422  25.004  1.00224.84           H
ATOM   2118  CZ  ARG A 251      16.857 202.132  24.238  1.00276.18           C
ATOM   2119  NH1 ARG A 251      17.336 201.520  23.175  1.00437.28           N
ATOM   2120 1HH1 ARG A 251      17.215 200.523  23.090  1.00492.39           H
ATOM   2121 2HH1 ARG A 251      17.822 202.053  22.470  1.00573.50           H
ATOM   2122  NH2 ARG A 251      17.007 203.438  24.334  1.00327.40           N
ATOM   2123 1HH2 ARG A 251      16.640 203.919  25.139  1.00295.64           H
ATOM   2124 2HH2 ARG A 251      17.492 203.935  23.603  1.00470.69           H
ATOM   2125  N   VAL A 252      15.962 196.577  29.511  1.00 45.80           N
ATOM   2126  H   VAL A 252      14.962 196.428  29.487  1.00 46.27           H
ATOM   2127  CA  VAL A 252      16.785 195.561  30.163  1.00 46.86           C
ATOM   2128  HA  VAL A 252      17.834 195.854  30.123  1.00 53.29           H
ATOM   2129  C   VAL A 252      16.600 194.253  29.401  1.00 43.59           C
ATOM   2130  O   VAL A 252      15.476 193.871  29.078  1.00 41.37           O
ATOM   2131  CB  VAL A 252      16.370 195.352  31.639  1.00 51.93           C
ATOM   2132  HB  VAL A 252      15.315 195.080  31.668  1.00 91.52           H
ATOM   2133  CG1 VAL A 252      17.176 194.231  32.289  1.00 89.51           C
ATOM   2134 1HG1 VAL A 252      18.243 194.439  32.200  1.00137.10           H
ATOM   2135 2HG1 VAL A 252      16.911 194.154  33.343  1.00137.15           H
ATOM   2136 3HG1 VAL A 252      16.949 193.283  31.801  1.00142.86           H
ATOM   2137  CG2 VAL A 252      16.560 196.638  32.439  1.00 96.41           C
ATOM   2138 1HG2 VAL A 252      16.254 196.474  33.472  1.00149.63           H
ATOM   2139 2HG2 VAL A 252      15.949 197.433  32.011  1.00146.84           H
ATOM   2140 3HG2 VAL A 252      17.607 196.938  32.415  1.00145.37           H
ATOM   2141  N   ILE A 253      17.699 193.570  29.099  1.00 47.51           N
ATOM   2142  H   ILE A 253      18.606 193.939  29.345  1.00 52.38           H
ATOM   2143  CA  ILE A 253      17.637 192.263  28.449  1.00 47.35           C
ATOM   2144  HA  ILE A 253      16.991 192.327  27.573  1.00 45.43           H
ATOM   2145  C   ILE A 253      17.040 191.256  29.428  1.00 42.79           C
ATOM   2146  O   ILE A 253      17.596 191.014  30.499  1.00 48.31           O
ATOM   2147  CB  ILE A 253      19.035 191.768  28.012  1.00 59.72           C
ATOM   2148  HB  ILE A 253      19.672 191.722  28.896  1.00 61.00           H
ATOM   2149  CG1 ILE A 253      19.667 192.735  27.004  1.00 69.72           C
ATOM   2150 1HG1 ILE A 253      19.219 192.567  26.025  1.00 99.01           H
ATOM   2151 2HG1 ILE A 253      19.453 193.761  27.303  1.00 86.30           H
ATOM   2152  CG2 ILE A 253      18.935 190.366  27.413  1.00 71.51           C
ATOM   2153 1HG2 ILE A 253      19.909 190.046  27.044  1.00103.92           H
ATOM   2154 2HG2 ILE A 253      18.220 190.365  26.590  1.00101.98           H
ATOM   2155 3HG2 ILE A 253      18.604 189.666  28.179  1.00103.73           H
ATOM   2156  CD1 ILE A 253      21.171 192.600  26.874  1.00 85.79           C
ATOM   2157 1HD1 ILE A 253      21.421 191.607  26.502  1.00119.79           H
ATOM   2158 2HD1 ILE A 253      21.636 192.753  27.848  1.00125.21           H
ATOM   2159 3HD1 ILE A 253      21.540 193.352  26.176  1.00125.13           H
ATOM   2160  N   HIS A 254      15.899 190.677  29.069  1.00 36.76           N
ATOM   2161  H   HIS A 254      15.461 190.937  28.196  1.00 35.82           H
ATOM   2162  CA  HIS A 254      15.242 189.679  29.909  1.00 34.48           C
ATOM   2163  HA  HIS A 254      15.154 190.079  30.920  1.00 36.24           H
ATOM   2164  C   HIS A 254      16.048 188.384  29.988  1.00 39.96           C
ATOM   2165  O   HIS A 254      16.237 187.853  31.080  1.00 45.78           O
ATOM   2166  CB  HIS A 254      13.835 189.393  29.374  1.00 29.85           C
ATOM   2167 1HB  HIS A 254      13.296 190.337  29.289  1.00 31.38           H
ATOM   2168 2HB  HIS A 254      13.919 188.956  28.379  1.00 30.29           H
ATOM   2169  CG  HIS A 254      13.034 188.462  30.232  1.00 29.33           C
ATOM   2170  ND1 HIS A 254      13.253 187.106  30.319  1.00 40.44           N
ATOM   2171  HD1 HIS A 254      14.015 186.590  29.900  1.00 59.29           H
ATOM   2172  CD2 HIS A 254      11.971 188.695  31.044  1.00 32.45           C
ATOM   2173  HD2 HIS A 254      11.542 189.669  31.231  1.00 46.45           H
ATOM   2174  CE1 HIS A 254      12.311 186.583  31.114  1.00 38.69           C
ATOM   2175  HE1 HIS A 254      12.229 185.533  31.352  1.00 52.39           H
ATOM   2176  NE2 HIS A 254      11.504 187.518  31.577  1.00 33.98           N
ATOM   2177  N   ARG A 255      16.497 187.887  28.837  1.00 42.85           N
ATOM   2178  H   ARG A 255      16.316 188.416  27.995  1.00 41.61           H
ATOM   2179  CA  ARG A 255      17.196 186.608  28.686  1.00 51.18           C
ATOM   2180  HA  ARG A 255      17.202 186.373  27.622  1.00 56.09           H
ATOM   2181  C   ARG A 255      16.497 185.432  29.366  1.00 50.65           C
ATOM   2182  O   ARG A 255      15.426 185.582  29.946  1.00 64.14           O
ATOM   2183  CB  ARG A 255      18.665 186.707  29.117  1.00 60.99           C
ATOM   2184 1HB  ARG A 255      19.168 185.794  28.798  1.00 94.72           H
ATOM   2185 2HB  ARG A 255      19.129 187.534  28.580  1.00 50.18           H
ATOM   2186  CG  ARG A 255      18.932 186.900  30.606  1.00136.49           C
ATOM   2187 1HG  ARG A 255      18.616 187.902  30.895  1.00168.02           H
ATOM   2188 2HG  ARG A 255      18.362 186.168  31.178  1.00214.72           H
ATOM   2189  CD  ARG A 255      20.408 186.741  30.937  1.00162.96           C
ATOM   2190 1HD  ARG A 255      20.990 187.387  30.278  1.00132.63           H
ATOM   2191 2HD  ARG A 255      20.572 187.055  31.968  1.00225.08           H
ATOM   2192  NE  ARG A 255      20.848 185.353  30.784  1.00256.58           N
ATOM   2193  HE  ARG A 255      20.134 184.658  30.627  1.00325.94           H
ATOM   2194  CZ  ARG A 255      22.105 184.934  30.846  1.00334.09           C
ATOM   2195  NH1 ARG A 255      23.116 185.756  31.046  1.00327.21           N
ATOM   2196 1HH1 ARG A 255      22.938 186.743  31.144  1.00273.89           H
ATOM   2197 2HH1 ARG A 255      24.053 185.388  31.091  1.00432.68           H
ATOM   2198  NH2 ARG A 255      22.362 183.649  30.715  1.00511.07           N
ATOM   2199 1HH2 ARG A 255      21.592 183.007  30.608  1.00589.63           H
ATOM   2200 2HH2 ARG A 255      23.317 183.328  30.745  1.00620.75           H
ATOM   2201  N   ASP A 256      17.088 184.248  29.251  1.00 48.10           N
ATOM   2202  H   ASP A 256      17.946 184.173  28.724  1.00 55.29           H
ATOM   2203  CA  ASP A 256      16.537 183.032  29.848  1.00 49.05           C
ATOM   2204  HA  ASP A 256      17.118 182.175  29.505  1.00 57.81           H
ATOM   2205  C   ASP A 256      15.091 182.819  29.402  1.00 34.91           C
ATOM   2206  O   ASP A 256      14.215 182.452  30.185  1.00 42.37           O
ATOM   2207  CB  ASP A 256      16.639 183.079  31.376  1.00 64.61           C
ATOM   2208 1HB  ASP A 256      16.102 183.952  31.748  1.00 78.56           H
ATOM   2209 2HB  ASP A 256      16.171 182.184  31.787  1.00 77.01           H
ATOM   2210  CG  ASP A 256      18.075 183.134  31.866  1.00 72.66           C
ATOM   2211  OD1 ASP A 256      18.298 183.516  33.034  1.00100.23           O
ATOM   2212  OD2 ASP A 256      18.998 182.788  31.098  1.00 90.65           O
ATOM   2213  N   ILE A 257      14.848 183.044  28.115  1.00 25.12           N
ATOM   2214  H   ILE A 257      15.598 183.366  27.521  1.00 29.74           H
ATOM   2215  CA  ILE A 257      13.537 182.815  27.516  1.00 19.35           C
ATOM   2216  HA  ILE A 257      12.773 182.840  28.293  1.00 22.01           H
ATOM   2217  C   ILE A 257      13.591 181.412  26.920  1.00 21.40           C
ATOM   2218  O   ILE A 257      14.135 181.199  25.837  1.00 54.76           O
ATOM   2219  CB  ILE A 257      13.200 183.870  26.438  1.00 20.39           C
ATOM   2220  HB  ILE A 257      13.976 183.841  25.674  1.00 43.83           H
ATOM   2221  CG1 ILE A 257      13.169 185.272  27.061  1.00 37.26           C
ATOM   2222 1HG1 ILE A 257      12.241 185.388  27.621  1.00 75.90           H
ATOM   2223 2HG1 ILE A 257      13.997 185.371  27.762  1.00 79.21           H
ATOM   2224  CG2 ILE A 257      11.856 183.553  25.785  1.00 36.80           C
ATOM   2225 1HG2 ILE A 257      11.907 182.578  25.298  1.00 76.26           H
ATOM   2226 2HG2 ILE A 257      11.070 183.538  26.540  1.00 73.25           H
ATOM   2227 3HG2 ILE A 257      11.621 184.305  25.032  1.00 74.56           H
ATOM   2228  CD1 ILE A 257      13.281 186.409  26.065  1.00 60.14           C
ATOM   2229 1HD1 ILE A 257      14.230 186.337  25.535  1.00103.13           H
ATOM   2230 2HD1 ILE A 257      13.240 187.359  26.599  1.00 99.38           H
ATOM   2231 3HD1 ILE A 257      12.459 186.363  25.351  1.00102.02           H
ATOM   2232  N   LYS A 258      13.071 180.444  27.669  1.00 21.95           N
ATOM   2233  H   LYS A 258      12.609 180.682  28.535  1.00 44.77           H
ATOM   2234  CA  LYS A 258      13.201 179.030  27.327  1.00 20.11           C
ATOM   2235  HA  LYS A 258      13.208 178.920  26.243  1.00 19.61           H
ATOM   2236  C   LYS A 258      12.020 178.273  27.927  1.00 19.88           C
ATOM   2237  O   LYS A 258      11.558 178.650  29.002  1.00 23.03           O
ATOM   2238  CB  LYS A 258      14.521 178.527  27.925  1.00 26.85           C
ATOM   2239 1HB  LYS A 258      15.277 179.300  27.786  1.00 44.43           H
ATOM   2240 2HB  LYS A 258      14.382 178.396  28.998  1.00 81.02           H
ATOM   2241  CG  LYS A 258      15.074 177.227  27.357  1.00 48.68           C
ATOM   2242 1HG  LYS A 258      15.870 176.871  28.011  1.00 87.89           H
ATOM   2243 2HG  LYS A 258      14.284 176.479  27.335  1.00 73.64           H
ATOM   2244  CD  LYS A 258      15.638 177.420  25.956  1.00 86.95           C
ATOM   2245 1HD  LYS A 258      14.852 177.788  25.297  1.00138.58           H
ATOM   2246 2HD  LYS A 258      16.432 178.166  25.996  1.00107.56           H
ATOM   2247  CE  LYS A 258      16.204 176.131  25.379  1.00152.20           C
ATOM   2248 1HE  LYS A 258      16.804 176.383  24.502  1.00215.07           H
ATOM   2249 2HE  LYS A 258      16.868 175.677  26.119  1.00151.83           H
ATOM   2250  NZ  LYS A 258      15.112 175.172  25.000  1.00275.06           N
ATOM   2251 1HZ  LYS A 258      14.588 174.896  25.820  1.00327.36           H
ATOM   2252 2HZ  LYS A 258      15.508 174.335  24.594  1.00335.44           H
ATOM   2253 3HZ  LYS A 258      14.483 175.588  24.327  1.00351.47           H
ATOM   2254  N   PRO A 259      11.522 177.210  27.275  1.00 19.11           N
ATOM   2255  CA  PRO A 259      10.480 176.452  27.980  1.00 21.20           C
ATOM   2256  HA  PRO A 259       9.602 177.079  28.132  1.00 23.35           H
ATOM   2257  C   PRO A 259      10.926 175.884  29.326  1.00 22.92           C
ATOM   2258  O   PRO A 259      10.104 175.627  30.204  1.00 24.26           O
ATOM   2259  CB  PRO A 259      10.151 175.318  27.005  1.00 23.29           C
ATOM   2260 1HB  PRO A 259      10.715 174.423  27.267  1.00 30.28           H
ATOM   2261 2HB  PRO A 259       9.081 175.108  27.009  1.00 30.25           H
ATOM   2262  CG  PRO A 259      10.580 175.817  25.672  1.00 21.58           C
ATOM   2263 1HG  PRO A 259      10.798 174.985  25.002  1.00 31.20           H
ATOM   2264 2HG  PRO A 259       9.811 176.462  25.246  1.00 25.80           H
ATOM   2265  CD  PRO A 259      11.820 176.609  25.962  1.00 18.58           C
ATOM   2266 1HD  PRO A 259      12.683 175.947  26.027  1.00 22.31           H
ATOM   2267 2HD  PRO A 259      11.971 177.375  25.202  1.00 18.13           H
ATOM   2268  N   GLU A 260      12.230 175.678  29.483  1.00 25.37           N
ATOM   2269  H   GLU A 260      12.852 175.852  28.708  1.00 27.66           H
ATOM   2270  CA  GLU A 260      12.809 175.211  30.741  1.00 30.22           C
ATOM   2271  HA  GLU A 260      12.230 174.365  31.111  1.00 33.20           H
ATOM   2272  C   GLU A 260      12.799 176.281  31.832  1.00 31.70           C
ATOM   2273  O   GLU A 260      12.719 175.958  33.016  1.00 40.56           O
ATOM   2274  CB  GLU A 260      14.252 174.749  30.523  1.00 35.48           C
ATOM   2275 1HB  GLU A 260      14.798 175.529  29.992  1.00 48.09           H
ATOM   2276 2HB  GLU A 260      14.716 174.619  31.501  1.00 64.98           H
ATOM   2277  CG  GLU A 260      14.394 173.438  29.760  1.00 97.37           C
ATOM   2278 1HG  GLU A 260      15.233 172.883  30.182  1.00150.56           H
ATOM   2279 2HG  GLU A 260      13.491 172.843  29.897  1.00151.22           H
ATOM   2280  CD  GLU A 260      14.647 173.640  28.277  1.00153.75           C
ATOM   2281  OE1 GLU A 260      15.780 173.378  27.821  1.00217.50           O
ATOM   2282  OE2 GLU A 260      13.727 174.069  27.547  1.00236.62           O
ATOM   2283  N   ASN A 261      12.869 177.549  31.442  1.00 28.97           N
ATOM   2284  H   ASN A 261      12.890 177.766  30.456  1.00 28.68           H
ATOM   2285  CA  ASN A 261      12.891 178.654  32.397  1.00 30.93           C
ATOM   2286  HA  ASN A 261      13.248 178.281  33.358  1.00 37.34           H
ATOM   2287  C   ASN A 261      11.498 179.241  32.615  1.00 27.33           C
ATOM   2288  O   ASN A 261      11.323 180.194  33.375  1.00 43.59           O
ATOM   2289  CB  ASN A 261      13.836 179.752  31.901  1.00 33.47           C
ATOM   2290 1HB  ASN A 261      13.536 180.054  30.898  1.00 41.48           H
ATOM   2291 2HB  ASN A 261      13.757 180.618  32.557  1.00 44.81           H
ATOM   2292  CG  ASN A 261      15.284 179.313  31.860  1.00 58.22           C
ATOM   2293  OD1 ASN A 261      15.909 179.289  30.801  1.00116.18           O
ATOM   2294  ND2 ASN A 261      15.837 178.978  33.016  1.00 92.54           N
ATOM   2295 1HD2 ASN A 261      16.796 178.663  33.032  1.00130.51           H
ATOM   2296 2HD2 ASN A 261      15.301 179.029  33.869  1.00128.39           H
ATOM   2297  N   LEU A 262      10.505 178.658  31.951  1.00 18.27           N
ATOM   2298  H   LEU A 262      10.719 177.880  31.343  1.00 21.34           H
ATOM   2299  CA  LEU A 262       9.111 179.067  32.085  1.00 16.13           C
ATOM   2300  HA  LEU A 262       9.053 179.994  32.655  1.00 17.78           H
ATOM   2301  C   LEU A 262       8.359 177.982  32.848  1.00 16.98           C
ATOM   2302  O   LEU A 262       8.564 176.792  32.614  1.00 19.39           O
ATOM   2303  CB  LEU A 262       8.482 179.273  30.704  1.00 14.50           C
ATOM   2304 1HB  LEU A 262       8.634 178.358  30.132  1.00 15.19           H
ATOM   2305 2HB  LEU A 262       7.409 179.406  30.841  1.00 16.04           H
ATOM   2306  CG  LEU A 262       8.998 180.449  29.870  1.00 15.46           C
ATOM   2307  HG  LEU A 262      10.086 180.409  29.827  1.00 19.42           H
ATOM   2308  CD1 LEU A 262       8.456 180.344  28.450  1.00 18.12           C
ATOM   2309 1HD1 LEU A 262       7.366 180.366  28.465  1.00 46.22           H
ATOM   2310 2HD1 LEU A 262       8.795 179.412  27.998  1.00 46.08           H
ATOM   2311 3HD1 LEU A 262       8.826 181.180  27.857  1.00 50.17           H
ATOM   2312  CD2 LEU A 262       8.592 181.785  30.481  1.00 20.09           C
ATOM   2313 1HD2 LEU A 262       9.048 181.890  31.465  1.00 50.46           H
ATOM   2314 2HD2 LEU A 262       7.508 181.838  30.572  1.00 49.20           H
ATOM   2315 3HD2 LEU A 262       8.943 182.596  29.843  1.00 50.65           H
ATOM   2316  N   LEU A 263       7.497 178.402  33.768  1.00 17.34           N
ATOM   2317  H   LEU A 263       7.334 179.393  33.887  1.00 17.98           H
ATOM   2318  CA  LEU A 263       6.770 177.486  34.641  1.00 18.51           C
ATOM   2319  HA  LEU A 263       7.040 176.458  34.398  1.00 19.70           H
ATOM   2320  C   LEU A 263       5.266 177.648  34.441  1.00 19.43           C
ATOM   2321  O   LEU A 263       4.818 178.603  33.806  1.00 21.72           O
ATOM   2322  CB  LEU A 263       7.140 177.773  36.100  1.00 20.53           C
ATOM   2323 1HB  LEU A 263       6.792 178.778  36.331  1.00 23.22           H
ATOM   2324 2HB  LEU A 263       6.582 177.078  36.728  1.00 24.85           H
ATOM   2325  CG  LEU A 263       8.611 177.701  36.521  1.00 20.93           C
ATOM   2326  HG  LEU A 263       9.198 178.346  35.868  1.00 26.28           H
ATOM   2327  CD1 LEU A 263       8.752 178.216  37.949  1.00 30.75           C
ATOM   2328 1HD1 LEU A 263       8.233 177.547  38.636  1.00 64.49           H
ATOM   2329 2HD1 LEU A 263       8.326 179.216  38.023  1.00 64.84           H
ATOM   2330 3HD1 LEU A 263       9.808 178.256  38.215  1.00 59.84           H
ATOM   2331  CD2 LEU A 263       9.160 176.285  36.429  1.00 29.84           C
ATOM   2332 1HD2 LEU A 263       8.523 175.602  36.992  1.00 61.06           H
ATOM   2333 2HD2 LEU A 263      10.171 176.258  36.835  1.00 63.47           H
ATOM   2334 3HD2 LEU A 263       9.192 175.979  35.384  1.00 62.46           H
ATOM   2335  N   LEU A 264       4.489 176.721  34.990  1.00 20.85           N
ATOM   2336  H   LEU A 264       4.911 175.931  35.459  1.00 22.88           H
ATOM   2337  CA  LEU A 264       3.031 176.787  34.937  1.00 21.53           C
ATOM   2338  HA  LEU A 264       2.734 177.719  34.455  1.00 21.56           H
ATOM   2339  C   LEU A 264       2.431 176.772  36.341  1.00 24.35           C
ATOM   2340  O   LEU A 264       2.785 175.941  37.177  1.00 26.45           O
ATOM   2341  CB  LEU A 264       2.481 175.612  34.122  1.00 23.73           C
ATOM   2342 1HB  LEU A 264       2.841 174.694  34.585  1.00 27.50           H
ATOM   2343 2HB  LEU A 264       1.395 175.626  34.206  1.00 27.42           H
ATOM   2344  CG  LEU A 264       2.836 175.552  32.634  1.00 25.70           C
ATOM   2345  HG  LEU A 264       3.918 175.623  32.525  1.00 33.88           H
ATOM   2346  CD1 LEU A 264       2.381 174.221  32.049  1.00 35.98           C
ATOM   2347 1HD1 LEU A 264       1.302 174.119  32.157  1.00 68.36           H
ATOM   2348 2HD1 LEU A 264       2.878 173.405  32.575  1.00 66.81           H
ATOM   2349 3HD1 LEU A 264       2.646 174.178  30.993  1.00 70.69           H
ATOM   2350  CD2 LEU A 264       2.190 176.696  31.861  1.00 34.77           C
ATOM   2351 1HD2 LEU A 264       2.582 177.648  32.219  1.00 67.24           H
ATOM   2352 2HD2 LEU A 264       1.109 176.674  32.001  1.00 66.37           H
ATOM   2353 3HD2 LEU A 264       2.420 176.596  30.801  1.00 68.67           H
ATOM   2354  N   GLY A 265       1.524 177.709  36.593  1.00 28.75           N
ATOM   2355  H   GLY A 265       1.272 178.366  35.865  1.00 30.55           H
ATOM   2356  CA  GLY A 265       0.872 177.814  37.886  1.00 37.11           C
ATOM   2357 1HA  GLY A 265       1.629 177.786  38.669  1.00 40.68           H
ATOM   2358 2HA  GLY A 265       0.344 178.766  37.940  1.00 42.70           H
ATOM   2359  C   GLY A 265      -0.120 176.693  38.133  1.00 45.71           C
ATOM   2360  O   GLY A 265      -0.268 175.794  37.308  1.00 54.58           O
ATOM   2361  N   SER A 266      -0.820 176.738  39.261  1.00 57.25           N
ATOM   2362  H   SER A 266      -0.713 177.515  39.897  1.00 63.74           H
ATOM   2363  CA  SER A 266      -1.765 175.680  39.608  1.00 73.99           C
ATOM   2364  HA  SER A 266      -1.236 174.726  39.611  1.00 77.16           H
ATOM   2365  C   SER A 266      -2.905 175.564  38.599  1.00 86.22           C
ATOM   2366  O   SER A 266      -3.417 174.472  38.362  1.00107.87           O
ATOM   2367  CB  SER A 266      -2.342 175.927  41.003  1.00 97.03           C
ATOM   2368 1HB  SER A 266      -3.050 175.134  41.245  1.00133.20           H
ATOM   2369 2HB  SER A 266      -1.534 175.918  41.734  1.00126.39           H
ATOM   2370  OG  SER A 266      -3.001 177.181  41.060  1.00159.37           O
ATOM   2371  HG  SER A 266      -3.480 177.239  41.890  1.00201.29           H
ATOM   2372  N   ALA A 267      -3.290 176.686  37.999  1.00 87.19           N
ATOM   2373  H   ALA A 267      -2.848 177.558  38.251  1.00 82.45           H
ATOM   2374  CA  ALA A 267      -4.344 176.715  36.989  1.00108.71           C
ATOM   2375  HA  ALA A 267      -5.004 175.861  37.142  1.00133.02           H
ATOM   2376  C   ALA A 267      -3.796 176.633  35.565  1.00 99.26           C
ATOM   2377  O   ALA A 267      -4.548 176.758  34.599  1.00124.32           O
ATOM   2378  CB  ALA A 267      -5.170 177.984  37.159  1.00132.38           C
ATOM   2379 1HB  ALA A 267      -5.606 178.005  38.158  1.00169.14           H
ATOM   2380 2HB  ALA A 267      -5.971 178.001  36.419  1.00168.09           H
ATOM   2381 3HB  ALA A 267      -4.534 178.858  37.024  1.00167.41           H
ATOM   2382  N   GLY A 268      -2.491 176.422  35.429  1.00 78.77           N
ATOM   2383  H   GLY A 268      -1.915 176.272  36.246  1.00 73.28           H
ATOM   2384  CA  GLY A 268      -1.860 176.386  34.120  1.00 77.92           C
ATOM   2385 1HA  GLY A 268      -0.969 175.761  34.177  1.00 77.37           H
ATOM   2386 2HA  GLY A 268      -2.547 175.934  33.404  1.00 99.99           H
ATOM   2387  C   GLY A 268      -1.450 177.747  33.592  1.00 63.17           C
ATOM   2388  O   GLY A 268      -1.116 177.893  32.417  1.00 69.76           O
ATOM   2389  N   GLU A 269      -1.471 178.752  34.461  1.00 54.60           N
ATOM   2390  H   GLU A 269      -1.773 178.576  35.408  1.00 58.73           H
ATOM   2391  CA  GLU A 269      -1.070 180.106  34.091  1.00 49.02           C
ATOM   2392  HA  GLU A 269      -1.585 180.394  33.175  1.00 55.95           H
ATOM   2393  C   GLU A 269       0.435 180.165  33.847  1.00 34.96           C
ATOM   2394  O   GLU A 269       1.208 179.567  34.592  1.00 34.12           O
ATOM   2395  CB  GLU A 269      -1.418 181.097  35.206  1.00 62.56           C
ATOM   2396 1HB  GLU A 269      -0.886 180.797  36.109  1.00 79.87           H
ATOM   2397 2HB  GLU A 269      -1.060 182.085  34.917  1.00 87.36           H
ATOM   2398  CG  GLU A 269      -2.901 181.197  35.541  1.00126.23           C
ATOM   2399 1HG  GLU A 269      -3.263 180.214  35.841  1.00188.99           H
ATOM   2400 2HG  GLU A 269      -3.020 181.876  36.386  1.00167.40           H
ATOM   2401  CD  GLU A 269      -3.743 181.704  34.383  1.00193.19           C
ATOM   2402  OE1 GLU A 269      -4.974 181.500  34.409  1.00269.35           O
ATOM   2403  OE2 GLU A 269      -3.189 182.317  33.445  1.00277.36           O
ATOM   2404  N   LEU A 270       0.862 180.888  32.817  1.00 30.32           N
ATOM   2405  H   LEU A 270       0.200 181.362  32.219  1.00 35.80           H
ATOM   2406  CA  LEU A 270       2.286 181.024  32.532  1.00 23.42           C
ATOM   2407  HA  LEU A 270       2.723 180.026  32.479  1.00 23.49           H
ATOM   2408  C   LEU A 270       2.982 181.801  33.646  1.00 25.18           C
ATOM   2409  O   LEU A 270       2.564 182.906  33.994  1.00 32.03           O
ATOM   2410  CB  LEU A 270       2.488 181.741  31.194  1.00 21.23           C
ATOM   2411 1HB  LEU A 270       1.903 181.221  30.437  1.00 27.67           H
ATOM   2412 2HB  LEU A 270       2.087 182.750  31.292  1.00 26.75           H
ATOM   2413  CG  LEU A 270       3.931 181.857  30.691  1.00 19.67           C
ATOM   2414  HG  LEU A 270       4.538 182.328  31.463  1.00 49.81           H
ATOM   2415  CD1 LEU A 270       4.525 180.490  30.369  1.00 46.00           C
ATOM   2416 1HD1 LEU A 270       3.877 179.959  29.671  1.00 90.72           H
ATOM   2417 2HD1 LEU A 270       4.628 179.907  31.284  1.00 86.43           H
ATOM   2418 3HD1 LEU A 270       5.508 180.618  29.919  1.00 90.01           H
ATOM   2419  CD2 LEU A 270       3.968 182.732  29.447  1.00 44.40           C
ATOM   2420 1HD2 LEU A 270       3.345 182.297  28.666  1.00 86.46           H
ATOM   2421 2HD2 LEU A 270       4.995 182.809  29.090  1.00 87.04           H
ATOM   2422 3HD2 LEU A 270       3.602 183.729  29.691  1.00 87.51           H
ATOM   2423  N   LYS A 271       4.044 181.223  34.199  1.00 23.97           N
ATOM   2424  H   LYS A 271       4.330 180.303  33.888  1.00 23.97           H
ATOM   2425  CA  LYS A 271       4.813 181.854  35.269  1.00 26.06           C
ATOM   2426  HA  LYS A 271       4.389 182.836  35.476  1.00 29.46           H
ATOM   2427  C   LYS A 271       6.269 182.049  34.862  1.00 22.05           C
ATOM   2428  O   LYS A 271       6.958 181.108  34.469  1.00 21.67           O
ATOM   2429  CB  LYS A 271       4.747 181.006  36.543  1.00 32.78           C
ATOM   2430 1HB  LYS A 271       5.163 180.026  36.311  1.00 33.87           H
ATOM   2431 2HB  LYS A 271       5.374 181.469  37.304  1.00 37.09           H
ATOM   2432  CG  LYS A 271       3.355 180.788  37.123  1.00 41.45           C
ATOM   2433 1HG  LYS A 271       2.706 180.386  36.346  1.00 66.39           H
ATOM   2434 2HG  LYS A 271       3.429 180.047  37.919  1.00 60.34           H
ATOM   2435  CD  LYS A 271       2.719 182.046  37.699  1.00 38.51           C
ATOM   2436 1HD  LYS A 271       3.359 182.449  38.483  1.00 52.74           H
ATOM   2437 2HD  LYS A 271       2.598 182.791  36.913  1.00 58.07           H
ATOM   2438  CE  LYS A 271       1.355 181.709  38.280  1.00 44.66           C
ATOM   2439 1HE  LYS A 271       0.718 181.341  37.473  1.00 56.58           H
ATOM   2440 2HE  LYS A 271       1.473 180.915  39.020  1.00 54.87           H
ATOM   2441  NZ  LYS A 271       0.748 182.921  38.918  1.00 56.29           N
ATOM   2442 1HZ  LYS A 271       1.145 183.075  39.836  1.00 86.19           H
ATOM   2443 2HZ  LYS A 271      -0.253 182.819  39.009  1.00 88.78           H
ATOM   2444 3HZ  LYS A 271       0.936 183.746  38.360  1.00 79.77           H
ATOM   2445  N   ILE A 272       6.728 183.289  34.974  1.00 24.79           N
ATOM   2446  H   ILE A 272       6.089 184.020  35.261  1.00 31.67           H
ATOM   2447  CA  ILE A 272       8.108 183.670  34.693  1.00 23.29           C
ATOM   2448  HA  ILE A 272       8.584 182.907  34.077  1.00 23.02           H
ATOM   2449  C   ILE A 272       8.829 183.742  36.036  1.00 26.82           C
ATOM   2450  O   ILE A 272       8.422 184.480  36.934  1.00 32.31           O
ATOM   2451  CB  ILE A 272       8.191 185.036  33.969  1.00 26.72           C
ATOM   2452  HB  ILE A 272       7.634 185.778  34.542  1.00 35.61           H
ATOM   2453  CG1 ILE A 272       7.617 184.960  32.547  1.00 35.06           C
ATOM   2454 1HG1 ILE A 272       8.063 185.762  31.958  1.00 61.30           H
ATOM   2455 2HG1 ILE A 272       7.920 184.015  32.098  1.00 74.14           H
ATOM   2456  CG2 ILE A 272       9.642 185.498  33.867  1.00 31.30           C
ATOM   2457 1HG2 ILE A 272       9.689 186.441  33.322  1.00 63.35           H
ATOM   2458 2HG2 ILE A 272      10.238 184.750  33.343  1.00 60.81           H
ATOM   2459 3HG2 ILE A 272      10.050 185.659  34.865  1.00 61.78           H
ATOM   2460  CD1 ILE A 272       6.110 185.091  32.424  1.00 62.83           C
ATOM   2461 1HD1 ILE A 272       5.626 184.183  32.783  1.00107.95           H
ATOM   2462 2HD1 ILE A 272       5.846 185.241  31.377  1.00105.71           H
ATOM   2463 3HD1 ILE A 272       5.767 185.946  33.006  1.00105.97           H
ATOM   2464  N   ALA A 273       9.888 182.951  36.178  1.00 29.65           N
ATOM   2465  H   ALA A 273      10.176 182.355  35.414  1.00 29.72           H
ATOM   2466  CA  ALA A 273      10.655 182.884  37.419  1.00 36.69           C
ATOM   2467  HA  ALA A 273      10.026 183.234  38.237  1.00 47.65           H
ATOM   2468  C   ALA A 273      11.913 183.750  37.401  1.00 32.95           C
ATOM   2469  O   ALA A 273      12.639 183.833  38.392  1.00 46.38           O
ATOM   2470  CB  ALA A 273      11.036 181.435  37.696  1.00 49.54           C
ATOM   2471 1HB  ALA A 273      11.542 181.368  38.659  1.00 80.42           H
ATOM   2472 2HB  ALA A 273      11.703 181.075  36.912  1.00 81.17           H
ATOM   2473 3HB  ALA A 273      10.137 180.819  37.718  1.00 83.64           H
ATOM   2474  N   ASN A 274      12.174 184.387  36.264  1.00 28.17           N
ATOM   2475  H   ASN A 274      11.515 184.326  35.502  1.00 28.82           H
ATOM   2476  CA  ASN A 274      13.389 185.168  36.059  1.00 36.19           C
ATOM   2477  HA  ASN A 274      14.174 184.793  36.718  1.00 48.47           H
ATOM   2478  C   ASN A 274      13.177 186.649  36.366  1.00 34.67           C
ATOM   2479  O   ASN A 274      13.023 187.465  35.458  1.00 69.14           O
ATOM   2480  CB  ASN A 274      13.837 184.992  34.607  1.00 53.91           C
ATOM   2481 1HB  ASN A 274      13.877 183.930  34.364  1.00 69.56           H
ATOM   2482 2HB  ASN A 274      13.111 185.478  33.955  1.00 90.22           H
ATOM   2483  CG  ASN A 274      15.197 185.596  34.348  1.00 92.79           C
ATOM   2484  OD1 ASN A 274      16.170 185.279  35.027  1.00156.26           O
ATOM   2485  ND2 ASN A 274      15.268 186.481  33.368  1.00122.06           N
ATOM   2486 1HD2 ASN A 274      16.162 186.869  33.106  1.00195.94           H
ATOM   2487 2HD2 ASN A 274      14.429 186.776  32.892  1.00110.67           H
ATOM   2488  N   PHE A 275      13.156 186.998  37.648  1.00 25.41           N
ATOM   2489  H   PHE A 275      13.284 186.298  38.364  1.00 38.19           H
ATOM   2490  CA  PHE A 275      12.964 188.385  38.062  1.00 22.20           C
ATOM   2491  HA  PHE A 275      13.084 189.030  37.192  1.00 25.46           H
ATOM   2492  C   PHE A 275      13.995 188.791  39.111  1.00 25.33           C
ATOM   2493  O   PHE A 275      14.259 188.047  40.056  1.00 33.59           O
ATOM   2494  CB  PHE A 275      11.549 188.574  38.615  1.00 26.85           C
ATOM   2495 1HB  PHE A 275      10.845 188.095  37.933  1.00 26.73           H
ATOM   2496 2HB  PHE A 275      11.478 188.076  39.582  1.00 35.95           H
ATOM   2497  CG  PHE A 275      11.147 190.015  38.773  1.00 45.57           C
ATOM   2498  CD1 PHE A 275      11.438 190.712  39.942  1.00 87.54           C
ATOM   2499  HD1 PHE A 275      11.979 190.224  40.739  1.00107.83           H
ATOM   2500  CD2 PHE A 275      10.465 190.670  37.753  1.00 53.54           C
ATOM   2501  HD2 PHE A 275      10.255 190.151  36.829  1.00 55.27           H
ATOM   2502  CE1 PHE A 275      11.049 192.042  40.092  1.00134.23           C
ATOM   2503  HE1 PHE A 275      11.305 192.582  40.991  1.00197.90           H
ATOM   2504  CE2 PHE A 275      10.033 191.984  37.913  1.00 88.34           C
ATOM   2505  HE2 PHE A 275       9.473 192.468  37.126  1.00108.56           H
ATOM   2506  CZ  PHE A 275      10.322 192.670  39.087  1.00127.31           C
ATOM   2507  HZ  PHE A 275       9.991 193.690  39.216  1.00175.76           H
ATOM   2508  N   GLY A 276      14.575 189.974  38.940  1.00 33.25           N
ATOM   2509  H   GLY A 276      14.317 190.554  38.154  1.00 37.72           H
ATOM   2510  CA  GLY A 276      15.598 190.460  39.850  1.00 49.88           C
ATOM   2511 1HA  GLY A 276      15.601 191.549  39.840  1.00 67.30           H
ATOM   2512 2HA  GLY A 276      15.382 190.117  40.862  1.00 58.91           H
ATOM   2513  C   GLY A 276      16.973 189.970  39.442  1.00 50.02           C
ATOM   2514  O   GLY A 276      17.734 190.701  38.809  1.00 75.92           O
ATOM   2515  N   TRP A 277      17.290 188.727  39.788  1.00 45.89           N
ATOM   2516  H   TRP A 277      16.634 188.171  40.320  1.00 57.77           H
ATOM   2517  CA  TRP A 277      18.552 188.114  39.389  1.00 49.08           C
ATOM   2518  HA  TRP A 277      18.824 188.496  38.405  1.00 53.64           H
ATOM   2519  C   TRP A 277      18.418 186.596  39.304  1.00 48.56           C
ATOM   2520  O   TRP A 277      17.866 185.958  40.201  1.00 49.86           O
ATOM   2521  CB  TRP A 277      19.663 188.482  40.374  1.00 54.81           C
ATOM   2522 1HB  TRP A 277      19.618 189.553  40.571  1.00 59.23           H
ATOM   2523 2HB  TRP A 277      19.503 187.948  41.310  1.00 55.09           H
ATOM   2524  CG  TRP A 277      21.026 188.152  39.844  1.00 63.48           C
ATOM   2525  CD1 TRP A 277      21.802 187.082  40.174  1.00 65.29           C
ATOM   2526  HD1 TRP A 277      21.517 186.320  40.885  1.00 60.69           H
ATOM   2527  CD2 TRP A 277      21.772 188.872  38.851  1.00 77.56           C
ATOM   2528  NE1 TRP A 277      22.983 187.093  39.481  1.00 78.40           N
ATOM   2529  HE1 TRP A 277      23.704 186.392  39.571  1.00 83.13           H
ATOM   2530  CE2 TRP A 277      22.999 188.193  38.665  1.00 87.59           C
ATOM   2531  CE3 TRP A 277      21.517 190.016  38.083  1.00 87.93           C
ATOM   2532  HE3 TRP A 277      20.585 190.551  38.193  1.00 84.13           H
ATOM   2533  CZ2 TRP A 277      23.972 188.642  37.767  1.00108.81           C
ATOM   2534  HZ2 TRP A 277      24.906 188.114  37.649  1.00120.95           H
ATOM   2535  CZ3 TRP A 277      22.485 190.461  37.183  1.00108.44           C
ATOM   2536  HZ3 TRP A 277      22.299 191.348  36.595  1.00120.11           H
ATOM   2537  CH2 TRP A 277      23.708 189.777  37.041  1.00120.13           C
ATOM   2538  HH2 TRP A 277      24.448 190.150  36.348  1.00141.81           H
ATOM   2539  N   SER A 278      18.915 186.020  38.215  1.00 51.92           N
ATOM   2540  H   SER A 278      19.345 186.587  37.499  1.00 56.20           H
ATOM   2541  CA  SER A 278      18.875 184.575  38.019  1.00 54.35           C
ATOM   2542  HA  SER A 278      17.920 184.193  38.380  1.00 56.53           H
ATOM   2543  C   SER A 278      20.007 183.894  38.781  1.00 53.26           C
ATOM   2544  O   SER A 278      21.117 184.419  38.857  1.00 55.17           O
ATOM   2545  CB  SER A 278      19.011 184.250  36.529  1.00 62.20           C
ATOM   2546 1HB  SER A 278      18.203 184.735  35.983  1.00 67.16           H
ATOM   2547 2HB  SER A 278      19.963 184.634  36.162  1.00 69.57           H
ATOM   2548  OG  SER A 278      18.952 182.853  36.302  1.00 67.97           O
ATOM   2549  HG  SER A 278      18.706 182.708  35.385  1.00 81.60           H
ATOM   2550  N   VAL A 279      19.750 182.702  39.311  1.00 54.38           N
ATOM   2551  H   VAL A 279      18.823 182.306  39.246  1.00 57.47           H
ATOM   2552  CA  VAL A 279      20.807 181.925  39.957  1.00 56.32           C
ATOM   2553  HA  VAL A 279      21.340 182.578  40.648  1.00 54.86           H
ATOM   2554  C   VAL A 279      21.811 181.435  38.917  1.00 60.60           C
ATOM   2555  O   VAL A 279      22.921 181.030  39.255  1.00 64.21           O
ATOM   2556  CB  VAL A 279      20.281 180.708  40.754  1.00 62.67           C
ATOM   2557  HB  VAL A 279      21.137 180.199  41.196  1.00104.80           H
ATOM   2558  CG1 VAL A 279      19.363 181.161  41.885  1.00 83.24           C
ATOM   2559 1HG1 VAL A 279      19.076 180.300  42.488  1.00125.45           H
ATOM   2560 2HG1 VAL A 279      18.468 181.628  41.475  1.00123.83           H
ATOM   2561 3HG1 VAL A 279      19.887 181.876  42.519  1.00121.55           H
ATOM   2562  CG2 VAL A 279      19.552 179.712  39.855  1.00 74.25           C
ATOM   2563 1HG2 VAL A 279      20.230 179.345  39.084  1.00111.27           H
ATOM   2564 2HG2 VAL A 279      18.692 180.189  39.384  1.00115.82           H
ATOM   2565 3HG2 VAL A 279      19.209 178.866  40.451  1.00112.20           H
ATOM   2566  N   HIS A 280      21.422 181.485  37.648  1.00 64.52           N
ATOM   2567  H   HIS A 280      20.493 181.820  37.432  1.00 64.42           H
ATOM   2568  CA  HIS A 280      22.278 181.070  36.542  1.00 74.23           C
ATOM   2569  HA  HIS A 280      22.928 180.264  36.882  1.00 77.29           H
ATOM   2570  C   HIS A 280      23.155 182.212  36.034  1.00 85.36           C
ATOM   2571  O   HIS A 280      24.173 181.975  35.384  1.00 98.78           O
ATOM   2572  CB  HIS A 280      21.407 180.544  35.398  1.00 81.13           C
ATOM   2573 1HB  HIS A 280      20.814 181.369  35.004  1.00 95.05           H
ATOM   2574 2HB  HIS A 280      22.055 180.181  34.600  1.00101.27           H
ATOM   2575  CG  HIS A 280      20.472 179.449  35.809  1.00 97.97           C
ATOM   2576  ND1 HIS A 280      20.861 178.170  36.140  1.00165.66           N
ATOM   2577  HD1 HIS A 280      21.801 177.804  36.122  1.00244.66           H
ATOM   2578  CD2 HIS A 280      19.122 179.453  35.957  1.00143.48           C
ATOM   2579  HD2 HIS A 280      18.486 180.307  35.772  1.00211.55           H
ATOM   2580  CE1 HIS A 280      19.762 177.480  36.478  1.00204.97           C
ATOM   2581  HE1 HIS A 280      19.761 176.442  36.778  1.00304.20           H
ATOM   2582  NE2 HIS A 280      18.679 178.227  36.389  1.00191.96           N
HETATM 2583  N   NME A 281      22.756 183.442  36.345  1.00151.65           N
HETATM 2584  H   NME A 281      21.942 183.553  36.932  1.00224.90           H
HETATM 2585  CH3 NME A 281      23.433 184.646  35.899  1.00195.83           C
HETATM 2586 1HH3 NME A 281      24.484 184.430  35.706  1.00238.17           H
HETATM 2587 2HH3 NME A 281      23.359 185.414  36.670  1.00234.53           H
HETATM 2588 3HH3 NME A 281      22.966 185.009  34.983  1.00237.63           H
HETATM 2589  CH3 ACE A 289      22.229 177.235  33.018  1.00999.99           C
HETATM 2590 1HH3 ACE A 289      21.270 177.285  33.532  1.00999.99           H
HETATM 2591 2HH3 ACE A 289      23.046 177.241  33.738  1.00999.99           H
HETATM 2592 3HH3 ACE A 289      22.269 176.326  32.419  1.00999.99           H
HETATM 2593  C   ACE A 289      22.355 178.440  32.106  1.00964.06           C
HETATM 2594  O   ACE A 289      21.554 179.368  32.193  1.00949.89           O
ATOM   2595  N   ALA A 290      23.365 178.414  31.244  1.00788.60           N
ATOM   2596  H   ALA A 290      23.997 177.627  31.244  1.00892.58           H
ATOM   2597  CA  ALA A 290      23.574 179.464  30.252  1.00574.00           C
ATOM   2598  HA  ALA A 290      23.370 180.430  30.712  1.00623.38           H
ATOM   2599  C   ALA A 290      22.611 179.264  29.085  1.00380.39           C
ATOM   2600  O   ALA A 290      22.169 178.146  28.820  1.00408.56           O
ATOM   2601  CB  ALA A 290      25.016 179.442  29.761  1.00659.77           C
ATOM   2602 1HB  ALA A 290      25.692 179.590  30.604  1.00731.90           H
ATOM   2603 2HB  ALA A 290      25.228 178.483  29.289  1.00717.22           H
ATOM   2604 3HB  ALA A 290      25.165 180.242  29.035  1.00720.58           H
ATOM   2605  N   GLY A 291      22.281 180.344  28.384  1.00291.63           N
ATOM   2606  H   GLY A 291      22.678 181.244  28.613  1.00353.20           H
ATOM   2607  CA  GLY A 291      21.354 180.249  27.269  1.00216.33           C
ATOM   2608 1HA  GLY A 291      20.411 179.844  27.636  1.00268.75           H
ATOM   2609 2HA  GLY A 291      21.175 181.242  26.858  1.00249.46           H
ATOM   2610  C   GLY A 291      21.865 179.349  26.160  1.00144.87           C
ATOM   2611  O   GLY A 291      23.065 179.297  25.890  1.00171.25           O
ATOM   2612  N   THR A 292      20.956 178.626  25.516  1.00112.47           N
ATOM   2613  H   THR A 292      19.979 178.701  25.763  1.00147.50           H
ATOM   2614  CA  THR A 292      21.332 177.699  24.451  1.00 82.02           C
ATOM   2615  HA  THR A 292      22.183 177.109  24.791  1.00100.67           H
ATOM   2616  C   THR A 292      21.747 178.452  23.191  1.00 61.13           C
ATOM   2617  O   THR A 292      21.242 179.537  22.905  1.00 65.08           O
ATOM   2618  CB  THR A 292      20.181 176.739  24.085  1.00101.56           C
ATOM   2619  HB  THR A 292      20.482 176.130  23.232  1.00155.42           H
ATOM   2620  OG1 THR A 292      19.013 177.493  23.740  1.00147.11           O
ATOM   2621  HG1 THR A 292      18.423 176.926  23.239  1.00191.63           H
ATOM   2622  CG2 THR A 292      19.840 175.818  25.251  1.00158.91           C
ATOM   2623 1HG2 THR A 292      19.095 175.090  24.930  1.00214.56           H
ATOM   2624 2HG2 THR A 292      19.440 176.402  26.080  1.00216.26           H
ATOM   2625 3HG2 THR A 292      20.737 175.291  25.577  1.00215.33           H
ATOM   2626  N   LEU A 293      22.667 177.865  22.433  1.00 58.60           N
ATOM   2627  H   LEU A 293      23.045 176.968  22.702  1.00 73.90           H
ATOM   2628  CA  LEU A 293      23.176 178.491  21.215  1.00 52.08           C
ATOM   2629  HA  LEU A 293      23.537 179.489  21.465  1.00 56.87           H
ATOM   2630  C   LEU A 293      22.098 178.643  20.145  1.00 39.87           C
ATOM   2631  O   LEU A 293      22.154 179.557  19.326  1.00 42.39           O
ATOM   2632  CB  LEU A 293      24.336 177.666  20.651  1.00 66.15           C
ATOM   2633 1HB  LEU A 293      24.764 177.067  21.455  1.00 99.43           H
ATOM   2634 2HB  LEU A 293      23.927 176.982  19.907  1.00 58.39           H
ATOM   2635  CG  LEU A 293      25.471 178.459  19.995  1.00157.47           C
ATOM   2636  HG  LEU A 293      25.046 179.222  19.344  1.00252.90           H
ATOM   2637  CD1 LEU A 293      26.349 179.128  21.047  1.00239.94           C
ATOM   2638 1HD1 LEU A 293      27.103 179.741  20.553  1.00290.80           H
ATOM   2639 2HD1 LEU A 293      25.741 179.762  21.690  1.00293.69           H
ATOM   2640 3HD1 LEU A 293      26.843 178.369  21.654  1.00313.99           H
ATOM   2641  CD2 LEU A 293      26.324 177.518  19.157  1.00210.28           C
ATOM   2642 1HD2 LEU A 293      27.183 178.060  18.762  1.00262.83           H
ATOM   2643 2HD2 LEU A 293      26.675 176.691  19.774  1.00262.99           H
ATOM   2644 3HD2 LEU A 293      25.732 177.131  18.327  1.00269.05           H
ATOM   2645  N   ASP A 294      21.116 177.748  20.174  1.00 34.56           N
ATOM   2646  H   ASP A 294      21.115 177.055  20.907  1.00 39.60           H
ATOM   2647  CA  ASP A 294      20.015 177.735  19.212  1.00 28.85           C
ATOM   2648  HA  ASP A 294      20.416 177.739  18.199  1.00 30.39           H
ATOM   2649  C   ASP A 294      19.080 178.934  19.357  1.00 24.83           C
ATOM   2650  O   ASP A 294      18.278 179.216  18.466  1.00 24.05           O
ATOM   2651  CB  ASP A 294      19.182 176.467  19.421  1.00 35.54           C
ATOM   2652 1HB  ASP A 294      18.889 176.412  20.469  1.00 57.64           H
ATOM   2653 2HB  ASP A 294      18.280 176.529  18.812  1.00 55.19           H
ATOM   2654  CG  ASP A 294      19.932 175.202  19.054  1.00 46.68           C
ATOM   2655  OD1 ASP A 294      20.123 174.353  19.949  1.00 90.61           O
ATOM   2656  OD2 ASP A 294      20.319 175.044  17.877  1.00 93.66           O
ATOM   2657  N   TYR A 295      19.174 179.624  20.489  1.00 26.26           N
ATOM   2658  H   TYR A 295      19.894 179.379  21.155  1.00 31.06           H
ATOM   2659  CA  TYR A 295      18.286 180.736  20.814  1.00 25.32           C
ATOM   2660  HA  TYR A 295      17.406 180.684  20.174  1.00 22.81           H
ATOM   2661  C   TYR A 295      18.921 182.110  20.611  1.00 28.11           C
ATOM   2662  O   TYR A 295      18.260 183.133  20.792  1.00 31.04           O
ATOM   2663  CB  TYR A 295      17.840 180.609  22.274  1.00 29.77           C
ATOM   2664 1HB  TYR A 295      18.556 179.985  22.808  1.00 42.15           H
ATOM   2665 2HB  TYR A 295      17.849 181.599  22.731  1.00 36.72           H
ATOM   2666  CG  TYR A 295      16.455 180.022  22.436  1.00 22.33           C
ATOM   2667  CD1 TYR A 295      16.239 178.647  22.331  1.00 29.92           C
ATOM   2668  HD1 TYR A 295      17.071 177.992  22.116  1.00 42.19           H
ATOM   2669  CD2 TYR A 295      15.360 180.848  22.686  1.00 21.46           C
ATOM   2670  HD2 TYR A 295      15.504 181.915  22.772  1.00 28.73           H
ATOM   2671  CE1 TYR A 295      14.962 178.110  22.484  1.00 33.69           C
ATOM   2672  HE1 TYR A 295      14.806 177.045  22.393  1.00 50.47           H
ATOM   2673  CE2 TYR A 295      14.083 180.317  22.841  1.00 23.51           C
ATOM   2674  HE2 TYR A 295      13.247 180.969  23.046  1.00 30.97           H
ATOM   2675  CZ  TYR A 295      13.892 178.950  22.744  1.00 28.27           C
ATOM   2676  OH  TYR A 295      12.626 178.436  22.895  1.00 40.28           O
ATOM   2677  HH  TYR A 295      12.595 177.481  22.799  1.00 31.24           H
ATOM   2678  N   LEU A 296      20.200 182.143  20.252  1.00 30.45           N
ATOM   2679  H   LEU A 296      20.685 181.279  20.055  1.00 31.19           H
ATOM   2680  CA  LEU A 296      20.929 183.403  20.141  1.00 34.12           C
ATOM   2681  HA  LEU A 296      20.621 184.040  20.969  1.00 41.45           H
ATOM   2682  C   LEU A 296      20.646 184.134  18.830  1.00 28.46           C
ATOM   2683  O   LEU A 296      20.566 183.506  17.774  1.00 24.91           O
ATOM   2684  CB  LEU A 296      22.437 183.157  20.240  1.00 41.10           C
ATOM   2685 1HB  LEU A 296      22.707 182.447  19.458  1.00 43.01           H
ATOM   2686 2HB  LEU A 296      22.941 184.096  20.013  1.00 52.95           H
ATOM   2687  CG  LEU A 296      23.000 182.637  21.566  1.00 58.17           C
ATOM   2688  HG  LEU A 296      22.506 181.699  21.818  1.00 78.53           H
ATOM   2689  CD1 LEU A 296      24.489 182.372  21.400  1.00 80.27           C
ATOM   2690 1HD1 LEU A 296      24.643 181.646  20.602  1.00117.83           H
ATOM   2691 2HD1 LEU A 296      24.894 181.972  22.330  1.00118.40           H
ATOM   2692 3HD1 LEU A 296      25.006 183.298  21.149  1.00118.73           H
ATOM   2693  CD2 LEU A 296      22.784 183.627  22.705  1.00 88.82           C
ATOM   2694 1HD2 LEU A 296      21.717 183.738  22.898  1.00129.97           H
ATOM   2695 2HD2 LEU A 296      23.210 184.595  22.440  1.00126.80           H
ATOM   2696 3HD2 LEU A 296      23.268 183.253  23.608  1.00132.92           H
ATOM   2697  N   PRO A 297      20.515 185.470  18.870  1.00 31.68           N
ATOM   2698  CA  PRO A 297      20.492 186.221  17.609  1.00 30.44           C
ATOM   2699  HA  PRO A 297      19.819 185.735  16.903  1.00 27.34           H
ATOM   2700  C   PRO A 297      21.867 186.398  16.968  1.00 31.50           C
ATOM   2701  O   PRO A 297      22.890 186.222  17.630  1.00 35.42           O
ATOM   2702  CB  PRO A 297      19.922 187.573  18.038  1.00 38.38           C
ATOM   2703 1HB  PRO A 297      20.284 188.367  17.386  1.00 55.67           H
ATOM   2704 2HB  PRO A 297      18.834 187.545  18.043  1.00 38.95           H
ATOM   2705  CG  PRO A 297      20.437 187.742  19.414  1.00 47.74           C
ATOM   2706 1HG  PRO A 297      21.472 188.082  19.384  1.00 70.38           H
ATOM   2707 2HG  PRO A 297      19.816 188.445  19.968  1.00 62.72           H
ATOM   2708  CD  PRO A 297      20.355 186.372  20.025  1.00 40.39           C
ATOM   2709 1HD  PRO A 297      21.160 186.226  20.745  1.00 44.81           H
ATOM   2710 2HD  PRO A 297      19.382 186.219  20.492  1.00 47.64           H
ATOM   2711  N   PRO A 298      21.915 186.766  15.677  1.00 30.99           N
ATOM   2712  CA  PRO A 298      23.220 186.881  15.014  1.00 34.18           C
ATOM   2713  HA  PRO A 298      23.695 185.901  14.974  1.00 34.44           H
ATOM   2714  C   PRO A 298      24.193 187.872  15.646  1.00 39.34           C
ATOM   2715  O   PRO A 298      25.404 187.678  15.585  1.00 44.27           O
ATOM   2716  CB  PRO A 298      22.857 187.334  13.598  1.00 36.23           C
ATOM   2717 1HB  PRO A 298      22.925 188.420  13.523  1.00 44.82           H
ATOM   2718 2HB  PRO A 298      23.512 186.862  12.866  1.00 43.54           H
ATOM   2719  CG  PRO A 298      21.453 186.889  13.401  1.00 35.23           C
ATOM   2720 1HG  PRO A 298      20.955 187.501  12.650  1.00 52.35           H
ATOM   2721 2HG  PRO A 298      21.431 185.838  13.116  1.00 42.76           H
ATOM   2722  CD  PRO A 298      20.815 187.072  14.744  1.00 30.63           C
ATOM   2723 1HD  PRO A 298      20.479 188.102  14.872  1.00 37.05           H
ATOM   2724 2HD  PRO A 298      19.989 186.372  14.867  1.00 30.03           H
ATOM   2725  N   GLU A 299      23.684 188.944  16.244  1.00 41.37           N
ATOM   2726  H   GLU A 299      22.684 189.088  16.248  1.00 40.26           H
ATOM   2727  CA  GLU A 299      24.555 189.934  16.871  1.00 46.98           C
ATOM   2728  HA  GLU A 299      25.382 190.123  16.186  1.00 50.15           H
ATOM   2729  C   GLU A 299      25.185 189.446  18.174  1.00 50.00           C
ATOM   2730  O   GLU A 299      26.188 190.006  18.614  1.00 57.83           O
ATOM   2731  CB  GLU A 299      23.831 191.268  17.086  1.00 50.08           C
ATOM   2732 1HB  GLU A 299      24.571 191.995  17.421  1.00 57.14           H
ATOM   2733 2HB  GLU A 299      23.447 191.614  16.127  1.00 51.24           H
ATOM   2734  CG  GLU A 299      22.688 191.268  18.095  1.00 48.35           C
ATOM   2735 1HG  GLU A 299      22.949 190.633  18.942  1.00 49.19           H
ATOM   2736 2HG  GLU A 299      22.561 192.286  18.463  1.00 56.79           H
ATOM   2737  CD  GLU A 299      21.365 190.809  17.510  1.00 42.36           C
ATOM   2738  OE1 GLU A 299      21.293 190.425  16.323  1.00 41.07           O
ATOM   2739  OE2 GLU A 299      20.351 190.840  18.238  1.00 42.50           O
ATOM   2740  N   MET A 300      24.635 188.398  18.779  1.00 47.70           N
ATOM   2741  H   MET A 300      23.806 187.974  18.388  1.00 44.32           H
ATOM   2742  CA  MET A 300      25.247 187.782  19.955  1.00 53.66           C
ATOM   2743  HA  MET A 300      25.885 188.516  20.448  1.00 61.42           H
ATOM   2744  C   MET A 300      26.127 186.601  19.551  1.00 54.64           C
ATOM   2745  O   MET A 300      27.049 186.232  20.276  1.00 65.59           O
ATOM   2746  CB  MET A 300      24.187 187.317  20.956  1.00 54.97           C
ATOM   2747 1HB  MET A 300      23.491 186.650  20.449  1.00 67.91           H
ATOM   2748 2HB  MET A 300      24.687 186.756  21.746  1.00 72.59           H
ATOM   2749  CG  MET A 300      23.408 188.458  21.599  1.00 57.33           C
ATOM   2750 1HG  MET A 300      24.107 189.130  22.096  1.00 78.98           H
ATOM   2751 2HG  MET A 300      22.888 189.017  20.821  1.00 76.52           H
ATOM   2752  SD  MET A 300      22.198 187.871  22.803  1.00 64.82           S
ATOM   2753  CE  MET A 300      23.225 187.620  24.255  1.00 86.59           C
ATOM   2754 1HE  MET A 300      22.600 187.306  25.092  1.00128.22           H
ATOM   2755 2HE  MET A 300      23.731 188.550  24.512  1.00127.32           H
ATOM   2756 3HE  MET A 300      23.967 186.848  24.049  1.00127.36           H
ATOM   2757  N   ILE A 301      25.849 186.032  18.382  1.00 48.55           N
ATOM   2758  H   ILE A 301      25.016 186.314  17.885  1.00 45.29           H
ATOM   2759  CA  ILE A 301      26.737 185.064  17.743  1.00 52.80           C
ATOM   2760  HA  ILE A 301      27.003 184.283  18.455  1.00 61.00           H
ATOM   2761  C   ILE A 301      28.025 185.773  17.329  1.00 58.31           C
ATOM   2762  O   ILE A 301      29.119 185.224  17.452  1.00 69.12           O
ATOM   2763  CB  ILE A 301      26.058 184.432  16.503  1.00 48.82           C
ATOM   2764  HB  ILE A 301      25.670 185.243  15.888  1.00 57.65           H
ATOM   2765  CG1 ILE A 301      24.879 183.535  16.904  1.00 69.61           C
ATOM   2766 1HG1 ILE A 301      24.190 184.115  17.516  1.00121.59           H
ATOM   2767 2HG1 ILE A 301      24.353 183.249  15.993  1.00129.69           H
ATOM   2768  CG2 ILE A 301      27.049 183.652  15.646  1.00102.52           C
ATOM   2769 1HG2 ILE A 301      26.522 183.148  14.836  1.00152.74           H
ATOM   2770 2HG2 ILE A 301      27.561 182.913  16.261  1.00153.60           H
ATOM   2771 3HG2 ILE A 301      27.782 184.335  15.217  1.00151.77           H
ATOM   2772  CD1 ILE A 301      25.228 182.259  17.656  1.00 84.65           C
ATOM   2773 1HD1 ILE A 301      25.783 181.583  17.005  1.00131.39           H
ATOM   2774 2HD1 ILE A 301      24.309 181.766  17.973  1.00124.45           H
ATOM   2775 3HD1 ILE A 301      25.827 182.492  18.536  1.00127.99           H
ATOM   2776  N   GLU A 302      27.886 187.005  16.850  1.00 56.17           N
ATOM   2777  H   GLU A 302      26.958 187.392  16.751  1.00 52.12           H
ATOM   2778  CA  GLU A 302      29.021 187.827  16.438  1.00 63.99           C
ATOM   2779  HA  GLU A 302      29.752 187.193  15.936  1.00 70.38           H
ATOM   2780  C   GLU A 302      29.713 188.490  17.629  1.00 71.44           C
ATOM   2781  O   GLU A 302      30.877 188.877  17.546  1.00 84.60           O
ATOM   2782  CB  GLU A 302      28.523 188.887  15.449  1.00 66.82           C
ATOM   2783 1HB  GLU A 302      27.882 188.395  14.717  1.00 82.13           H
ATOM   2784 2HB  GLU A 302      27.916 189.609  15.994  1.00 95.30           H
ATOM   2785  CG  GLU A 302      29.612 189.635  14.692  1.00102.85           C
ATOM   2786 1HG  GLU A 302      29.167 190.506  14.210  1.00158.65           H
ATOM   2787 2HG  GLU A 302      30.368 189.984  15.395  1.00158.01           H
ATOM   2788  CD  GLU A 302      30.272 188.776  13.630  1.00141.05           C
ATOM   2789  OE1 GLU A 302      31.496 188.545  13.718  1.00206.78           O
ATOM   2790  OE2 GLU A 302      29.573 188.335  12.693  1.00205.89           O
ATOM   2791  N   GLY A 303      29.004 188.605  18.748  1.00 71.65           N
ATOM   2792  H   GLY A 303      28.060 188.247  18.775  1.00 68.96           H
ATOM   2793  CA  GLY A 303      29.570 189.198  19.948  1.00 85.25           C
ATOM   2794 1HA  GLY A 303      29.018 188.833  20.815  1.00 88.98           H
ATOM   2795 2HA  GLY A 303      30.605 188.867  20.042  1.00 96.62           H
ATOM   2796  C   GLY A 303      29.556 190.714  19.979  1.00 92.27           C
ATOM   2797  O   GLY A 303      30.427 191.342  20.581  1.00112.37           O
ATOM   2798  N   ARG A 304      28.558 191.313  19.337  1.00 86.81           N
ATOM   2799  H   ARG A 304      27.851 190.739  18.896  1.00 80.53           H
ATOM   2800  CA  ARG A 304      28.429 192.766  19.259  1.00 98.96           C
ATOM   2801  HA  ARG A 304      29.423 193.203  19.161  1.00113.11           H
ATOM   2802  C   ARG A 304      27.765 193.350  20.502  1.00 99.97           C
ATOM   2803  O   ARG A 304      27.096 192.648  21.260  1.00 93.68           O
ATOM   2804  CB  ARG A 304      27.576 193.154  18.047  1.00107.88           C
ATOM   2805 1HB  ARG A 304      26.593 192.696  18.158  1.00144.34           H
ATOM   2806 2HB  ARG A 304      27.445 194.236  18.049  1.00147.56           H
ATOM   2807  CG  ARG A 304      28.150 192.747  16.698  1.00114.48           C
ATOM   2808 1HG  ARG A 304      29.171 193.118  16.612  1.00150.45           H
ATOM   2809 2HG  ARG A 304      28.156 191.660  16.622  1.00151.60           H
ATOM   2810  CD  ARG A 304      27.308 193.329  15.572  1.00142.22           C
ATOM   2811 1HD  ARG A 304      26.270 193.025  15.711  1.00179.79           H
ATOM   2812 2HD  ARG A 304      27.365 194.418  15.619  1.00190.12           H
ATOM   2813  NE  ARG A 304      27.769 192.879  14.259  1.00188.50           N
ATOM   2814  HE  ARG A 304      28.505 192.189  14.243  1.00228.52           H
ATOM   2815  CZ  ARG A 304      27.299 193.302  13.093  1.00275.95           C
ATOM   2816  NH1 ARG A 304      26.347 194.209  12.997  1.00336.71           N
ATOM   2817 1HH1 ARG A 304      25.948 194.596  13.838  1.00315.53           H
ATOM   2818 2HH1 ARG A 304      26.039 194.507  12.085  1.00471.27           H
ATOM   2819  NH2 ARG A 304      27.799 192.804  11.982  1.00406.92           N
ATOM   2820 1HH2 ARG A 304      28.515 192.096  12.041  1.00445.51           H
ATOM   2821 2HH2 ARG A 304      27.458 193.127  11.091  1.00533.89           H
ATOM   2822  N   MET A 305      27.908 194.660  20.665  1.00114.55           N
ATOM   2823  H   MET A 305      28.569 195.166  20.094  1.00126.75           H
ATOM   2824  CA  MET A 305      27.052 195.417  21.573  1.00115.79           C
ATOM   2825  HA  MET A 305      27.155 195.023  22.585  1.00115.12           H
ATOM   2826  C   MET A 305      25.612 195.235  21.100  1.00100.40           C
ATOM   2827  O   MET A 305      25.349 195.243  19.897  1.00109.70           O
ATOM   2828  CB  MET A 305      27.435 196.900  21.548  1.00145.78           C
ATOM   2829 1HB  MET A 305      28.515 196.981  21.675  1.00185.50           H
ATOM   2830 2HB  MET A 305      27.175 197.308  20.571  1.00175.27           H
ATOM   2831  CG  MET A 305      26.763 197.744  22.622  1.00191.81           C
ATOM   2832 1HG  MET A 305      26.988 198.795  22.441  1.00247.24           H
ATOM   2833 2HG  MET A 305      25.683 197.606  22.562  1.00240.77           H
ATOM   2834  SD  MET A 305      27.323 197.301  24.279  1.00295.36           S
ATOM   2835  CE  MET A 305      28.855 198.230  24.429  1.00380.06           C
ATOM   2836 1HE  MET A 305      29.555 197.910  23.657  1.00441.66           H
ATOM   2837 2HE  MET A 305      29.293 198.050  25.411  1.00437.10           H
ATOM   2838 3HE  MET A 305      28.648 199.294  24.315  1.00450.73           H
ATOM   2839  N   HIS A 306      24.683 195.045  22.031  1.00 88.64           N
ATOM   2840  H   HIS A 306      24.915 195.136  23.011  1.00 94.19           H
ATOM   2841  CA  HIS A 306      23.313 194.672  21.692  1.00 78.60           C
ATOM   2842  HA  HIS A 306      23.060 195.110  20.726  1.00 85.32           H
ATOM   2843  C   HIS A 306      22.307 195.208  22.708  1.00 73.91           C
ATOM   2844  O   HIS A 306      22.670 195.607  23.814  1.00 79.40           O
ATOM   2845  CB  HIS A 306      23.210 193.149  21.568  1.00 74.49           C
ATOM   2846 1HB  HIS A 306      22.176 192.882  21.352  1.00 74.27           H
ATOM   2847 2HB  HIS A 306      23.826 192.829  20.727  1.00 81.04           H
ATOM   2848  CG  HIS A 306      23.667 192.404  22.784  1.00 74.29           C
ATOM   2849  ND1 HIS A 306      24.973 192.032  23.014  1.00109.92           N
ATOM   2850  HD1 HIS A 306      25.763 192.219  22.411  1.00178.96           H
ATOM   2851  CD2 HIS A 306      22.972 191.918  23.844  1.00 96.91           C
ATOM   2852  HD2 HIS A 306      21.907 192.031  23.986  1.00165.73           H
ATOM   2853  CE1 HIS A 306      25.012 191.364  24.175  1.00104.11           C
ATOM   2854  HE1 HIS A 306      25.912 190.959  24.614  1.00151.43           H
ATOM   2855  NE2 HIS A 306      23.811 191.253  24.705  1.00 89.52           N
ATOM   2856  N   ASP A 307      21.041 195.234  22.304  1.00 70.97           N
ATOM   2857  H   ASP A 307      20.794 194.810  21.421  1.00 76.31           H
ATOM   2858  CA  ASP A 307      19.967 195.854  23.075  1.00 66.21           C
ATOM   2859  HA  ASP A 307      20.386 196.392  23.926  1.00 73.10           H
ATOM   2860  C   ASP A 307      18.980 194.805  23.584  1.00 59.34           C
ATOM   2861  O   ASP A 307      19.097 193.624  23.262  1.00 61.96           O
ATOM   2862  CB  ASP A 307      19.226 196.843  22.171  1.00 75.48           C
ATOM   2863 1HB  ASP A 307      18.816 196.298  21.320  1.00115.53           H
ATOM   2864 2HB  ASP A 307      18.402 197.293  22.725  1.00100.26           H
ATOM   2865  CG  ASP A 307      20.127 197.948  21.653  1.00 90.94           C
ATOM   2866  OD1 ASP A 307      20.778 198.634  22.469  1.00136.81           O
ATOM   2867  OD2 ASP A 307      20.172 198.138  20.419  1.00146.86           O
ATOM   2868  N   GLU A 308      17.969 195.232  24.334  1.00 55.57           N
ATOM   2869  H   GLU A 308      17.915 196.209  24.586  1.00 57.47           H
ATOM   2870  CA  GLU A 308      16.912 194.335  24.801  1.00 52.65           C
ATOM   2871  HA  GLU A 308      17.382 193.515  25.343  1.00 57.88           H
ATOM   2872  C   GLU A 308      16.099 193.709  23.668  1.00 46.62           C
ATOM   2873  O   GLU A 308      15.263 192.835  23.897  1.00 46.25           O
ATOM   2874  CB  GLU A 308      15.980 195.065  25.774  1.00 57.16           C
ATOM   2875 1HB  GLU A 308      15.391 194.316  26.303  1.00 62.29           H
ATOM   2876 2HB  GLU A 308      16.590 195.592  26.508  1.00 63.42           H
ATOM   2877  CG  GLU A 308      15.013 196.058  25.139  1.00 56.88           C
ATOM   2878 1HG  GLU A 308      14.392 195.535  24.411  1.00 57.32           H
ATOM   2879 2HG  GLU A 308      14.361 196.455  25.917  1.00 66.63           H
ATOM   2880  CD  GLU A 308      15.716 197.215  24.451  1.00 59.09           C
ATOM   2881  OE1 GLU A 308      16.598 197.845  25.072  1.00 95.11           O
ATOM   2882  OE2 GLU A 308      15.400 197.497  23.276  1.00 92.70           O
ATOM   2883  N   LYS A 309      16.364 194.134  22.437  1.00 45.72           N
ATOM   2884  H   LYS A 309      17.073 194.844  22.317  1.00 50.66           H
ATOM   2885  CA  LYS A 309      15.714 193.584  21.249  1.00 42.14           C
ATOM   2886  HA  LYS A 309      14.644 193.515  21.443  1.00 43.41           H
ATOM   2887  C   LYS A 309      16.198 192.177  20.914  1.00 38.00           C
ATOM   2888  O   LYS A 309      15.639 191.525  20.033  1.00 36.31           O
ATOM   2889  CB  LYS A 309      15.930 194.514  20.052  1.00 47.53           C
ATOM   2890 1HB  LYS A 309      17.001 194.633  19.885  1.00 61.42           H
ATOM   2891 2HB  LYS A 309      15.489 194.056  19.166  1.00 45.67           H
ATOM   2892  CG  LYS A 309      15.304 195.887  20.252  1.00 63.96           C
ATOM   2893 1HG  LYS A 309      14.251 195.763  20.503  1.00 91.48           H
ATOM   2894 2HG  LYS A 309      15.809 196.382  21.081  1.00111.37           H
ATOM   2895  CD  LYS A 309      15.417 196.763  19.012  1.00105.56           C
ATOM   2896 1HD  LYS A 309      16.468 196.881  18.749  1.00173.14           H
ATOM   2897 2HD  LYS A 309      14.897 196.277  18.187  1.00146.12           H
ATOM   2898  CE  LYS A 309      14.799 198.135  19.241  1.00131.43           C
ATOM   2899 1HE  LYS A 309      14.806 198.685  18.297  1.00161.84           H
ATOM   2900 2HE  LYS A 309      13.758 198.003  19.544  1.00144.79           H
ATOM   2901  NZ  LYS A 309      15.551 198.894  20.295  1.00209.73           N
ATOM   2902 1HZ  LYS A 309      15.147 199.812  20.423  1.00259.38           H
ATOM   2903 2HZ  LYS A 309      16.521 199.001  20.030  1.00263.11           H
ATOM   2904 3HZ  LYS A 309      15.507 198.402  21.178  1.00263.49           H
ATOM   2905  N   VAL A 310      17.207 191.698  21.634  1.00 38.69           N
ATOM   2906  H   VAL A 310      17.665 192.301  22.304  1.00 42.60           H
ATOM   2907  CA  VAL A 310      17.644 190.306  21.528  1.00 36.62           C
ATOM   2908  HA  VAL A 310      17.784 190.064  20.475  1.00 37.55           H
ATOM   2909  C   VAL A 310      16.578 189.361  22.075  1.00 32.44           C
ATOM   2910  O   VAL A 310      16.553 188.178  21.741  1.00 32.21           O
ATOM   2911  CB  VAL A 310      18.975 190.023  22.266  1.00 40.32           C
ATOM   2912  HB  VAL A 310      19.220 188.971  22.126  1.00 40.02           H
ATOM   2913  CG1 VAL A 310      20.106 190.852  21.666  1.00 45.60           C
ATOM   2914 1HG1 VAL A 310      21.041 190.609  22.171  1.00 74.63           H
ATOM   2915 2HG1 VAL A 310      19.900 191.916  21.785  1.00 71.85           H
ATOM   2916 3HG1 VAL A 310      20.206 190.621  20.607  1.00 78.43           H
ATOM   2917  CG2 VAL A 310      18.860 190.284  23.765  1.00 43.55           C
ATOM   2918 1HG2 VAL A 310      18.541 191.311  23.947  1.00 71.97           H
ATOM   2919 2HG2 VAL A 310      19.829 190.122  24.237  1.00 71.21           H
ATOM   2920 3HG2 VAL A 310      18.136 189.597  24.203  1.00 74.14           H
ATOM   2921  N   ASP A 311      15.682 189.891  22.902  1.00 31.58           N
ATOM   2922  H   ASP A 311      15.749 190.870  23.145  1.00 34.87           H
ATOM   2923  CA  ASP A 311      14.588 189.110  23.470  1.00 28.09           C
ATOM   2924  HA  ASP A 311      14.975 188.158  23.834  1.00 28.93           H
ATOM   2925  C   ASP A 311      13.514 188.825  22.423  1.00 23.95           C
ATOM   2926  O   ASP A 311      12.794 187.831  22.512  1.00 21.41           O
ATOM   2927  CB  ASP A 311      13.955 189.869  24.639  1.00 30.62           C
ATOM   2928 1HB  ASP A 311      13.643 190.855  24.296  1.00 32.25           H
ATOM   2929 2HB  ASP A 311      13.072 189.325  24.975  1.00 31.03           H
ATOM   2930  CG  ASP A 311      14.904 190.029  25.810  1.00 35.59           C
ATOM   2931  OD1 ASP A 311      15.547 189.037  26.218  1.00 41.05           O
ATOM   2932  OD2 ASP A 311      15.006 191.149  26.354  1.00 38.89           O
ATOM   2933  N   LEU A 312      13.412 189.705  21.433  1.00 25.38           N
ATOM   2934  H   LEU A 312      14.052 190.485  21.404  1.00 30.38           H
ATOM   2935  CA  LEU A 312      12.424 189.569  20.367  1.00 22.99           C
ATOM   2936  HA  LEU A 312      11.450 189.362  20.811  1.00 21.56           H
ATOM   2937  C   LEU A 312      12.788 188.397  19.459  1.00 19.93           C
ATOM   2938  O   LEU A 312      11.915 187.679  18.974  1.00 18.39           O
ATOM   2939  CB  LEU A 312      12.346 190.863  19.551  1.00 28.01           C
ATOM   2940 1HB  LEU A 312      13.320 191.023  19.090  1.00 30.31           H
ATOM   2941 2HB  LEU A 312      11.621 190.715  18.750  1.00 28.21           H
ATOM   2942  CG  LEU A 312      11.969 192.144  20.302  1.00 40.04           C
ATOM   2943  HG  LEU A 312      12.644 192.264  21.150  1.00 81.71           H
ATOM   2944  CD1 LEU A 312      12.147 193.351  19.391  1.00 76.76           C
ATOM   2945 1HD1 LEU A 312      11.902 194.262  19.937  1.00118.11           H
ATOM   2946 2HD1 LEU A 312      13.180 193.404  19.050  1.00122.51           H
ATOM   2947 3HD1 LEU A 312      11.486 193.262  18.529  1.00121.62           H
ATOM   2948  CD2 LEU A 312      10.543 192.089  20.833  1.00 29.27           C
ATOM   2949 1HD2 LEU A 312      10.462 191.305  21.586  1.00 61.36           H
ATOM   2950 2HD2 LEU A 312       9.853 191.879  20.016  1.00 60.38           H
ATOM   2951 3HD2 LEU A 312      10.283 193.046  21.285  1.00 59.05           H
ATOM   2952  N   TRP A 313      14.086 188.197  19.251  1.00 21.33           N
ATOM   2953  H   TRP A 313      14.756 188.841  19.646  1.00 25.68           H
ATOM   2954  CA  TRP A 313      14.578 187.036  18.516  1.00 19.08           C
ATOM   2955  HA  TRP A 313      14.084 186.980  17.546  1.00 18.50           H
ATOM   2956  C   TRP A 313      14.264 185.760  19.291  1.00 16.27           C
ATOM   2957  O   TRP A 313      13.801 184.774  18.720  1.00 14.39           O
ATOM   2958  CB  TRP A 313      16.090 187.145  18.309  1.00 23.02           C
ATOM   2959 1HB  TRP A 313      16.305 188.057  17.753  1.00 26.97           H
ATOM   2960 2HB  TRP A 313      16.571 187.214  19.284  1.00 26.57           H
ATOM   2961  CG  TRP A 313      16.679 185.975  17.576  1.00 21.39           C
ATOM   2962  CD1 TRP A 313      17.090 184.792  18.114  1.00 21.69           C
ATOM   2963  HD1 TRP A 313      17.018 184.537  19.162  1.00 23.44           H
ATOM   2964  CD2 TRP A 313      16.988 185.884  16.177  1.00 20.82           C
ATOM   2965  NE1 TRP A 313      17.617 183.967  17.157  1.00 21.20           N
ATOM   2966  HE1 TRP A 313      17.995 183.048  17.342  1.00 22.40           H
ATOM   2967  CE2 TRP A 313      17.565 184.613  15.950  1.00 20.52           C
ATOM   2968  CE3 TRP A 313      16.865 186.765  15.094  1.00 22.34           C
ATOM   2969  HE3 TRP A 313      16.421 187.740  15.230  1.00 24.68           H
ATOM   2970  CZ2 TRP A 313      18.016 184.214  14.689  1.00 21.34           C
ATOM   2971  HZ2 TRP A 313      18.475 183.247  14.544  1.00 22.78           H
ATOM   2972  CZ3 TRP A 313      17.311 186.363  13.835  1.00 23.16           C
ATOM   2973  HZ3 TRP A 313      17.220 187.036  12.995  1.00 26.20           H
ATOM   2974  CH2 TRP A 313      17.872 185.087  13.641  1.00 22.52           C
ATOM   2975  HH2 TRP A 313      18.202 184.794  12.656  1.00 25.02           H
ATOM   2976  N   SER A 314      14.507 185.786  20.597  1.00 17.94           N
ATOM   2977  H   SER A 314      14.858 186.633  21.021  1.00 21.48           H
ATOM   2978  CA  SER A 314      14.265 184.623  21.445  1.00 17.10           C
ATOM   2979  HA  SER A 314      14.805 183.769  21.036  1.00 17.67           H
ATOM   2980  C   SER A 314      12.779 184.281  21.482  1.00 13.87           C
ATOM   2981  O   SER A 314      12.406 183.111  21.540  1.00 12.79           O
ATOM   2982  CB  SER A 314      14.764 184.893  22.866  1.00 22.21           C
ATOM   2983 1HB  SER A 314      14.229 185.750  23.274  1.00 25.65           H
ATOM   2984 2HB  SER A 314      14.564 184.019  23.486  1.00 28.07           H
ATOM   2985  OG  SER A 314      16.155 185.164  22.875  1.00 30.94           O
ATOM   2986  HG  SER A 314      16.338 185.849  22.226  1.00 57.48           H
ATOM   2987  N   LEU A 315      11.933 185.305  21.438  1.00 14.27           N
ATOM   2988  H   LEU A 315      12.299 186.248  21.446  1.00 17.23           H
ATOM   2989  CA  LEU A 315      10.487 185.123  21.363  1.00 12.65           C
ATOM   2990  HA  LEU A 315      10.172 184.487  22.191  1.00 12.87           H
ATOM   2991  C   LEU A 315      10.090 184.443  20.055  1.00 10.95           C
ATOM   2992  O   LEU A 315       9.167 183.631  20.025  1.00 10.72           O
ATOM   2993  CB  LEU A 315       9.792 186.484  21.477  1.00 15.12           C
ATOM   2994 1HB  LEU A 315      10.218 187.012  22.330  1.00 23.18           H
ATOM   2995 2HB  LEU A 315      10.033 187.055  20.580  1.00 24.39           H
ATOM   2996  CG  LEU A 315       8.269 186.479  21.636  1.00 18.50           C
ATOM   2997  HG  LEU A 315       7.829 185.878  20.840  1.00 38.71           H
ATOM   2998  CD1 LEU A 315       7.857 185.896  22.982  1.00 30.12           C
ATOM   2999 1HD1 LEU A 315       6.779 185.996  23.109  1.00 66.76           H
ATOM   3000 2HD1 LEU A 315       8.364 186.428  23.787  1.00 65.36           H
ATOM   3001 3HD1 LEU A 315       8.121 184.840  23.021  1.00 63.61           H
ATOM   3002  CD2 LEU A 315       7.743 187.903  21.512  1.00 34.77           C
ATOM   3003 1HD2 LEU A 315       8.000 188.305  20.532  1.00 70.35           H
ATOM   3004 2HD2 LEU A 315       8.184 188.529  22.288  1.00 71.43           H
ATOM   3005 3HD2 LEU A 315       6.658 187.902  21.623  1.00 70.00           H
ATOM   3006  N   GLY A 316      10.793 184.774  18.977  1.00 11.58           N
ATOM   3007  H   GLY A 316      11.526 185.466  19.052  1.00 14.15           H
ATOM   3008  CA  GLY A 316      10.560 184.140  17.690  1.00 11.14           C
ATOM   3009 1HA  GLY A 316       9.501 184.209  17.446  1.00 12.11           H
ATOM   3010 2HA  GLY A 316      11.134 184.661  16.923  1.00 13.50           H
ATOM   3011  C   GLY A 316      10.963 182.679  17.685  1.00  9.51           C
ATOM   3012  O   GLY A 316      10.245 181.832  17.155  1.00 10.16           O
ATOM   3013  N   VAL A 317      12.111 182.384  18.288  1.00  9.64           N
ATOM   3014  H   VAL A 317      12.667 183.131  18.684  1.00 11.77           H
ATOM   3015  CA  VAL A 317      12.589 181.009  18.414  1.00  9.14           C
ATOM   3016  HA  VAL A 317      12.610 180.550  17.426  1.00  9.13           H
ATOM   3017  C   VAL A 317      11.617 180.219  19.283  1.00  8.87           C
ATOM   3018  O   VAL A 317      11.280 179.081  18.960  1.00  9.60           O
ATOM   3019  CB  VAL A 317      14.003 180.922  19.033  1.00 11.11           C
ATOM   3020  HB  VAL A 317      14.000 181.430  19.997  1.00 16.06           H
ATOM   3021  CG1 VAL A 317      14.409 179.468  19.249  1.00 12.30           C
ATOM   3022 1HG1 VAL A 317      14.344 178.924  18.308  1.00 41.46           H
ATOM   3023 2HG1 VAL A 317      13.745 179.003  19.977  1.00 40.37           H
ATOM   3024 3HG1 VAL A 317      15.433 179.423  19.620  1.00 42.35           H
ATOM   3025  CG2 VAL A 317      15.030 181.597  18.128  1.00 14.84           C
ATOM   3026 1HG2 VAL A 317      15.008 181.142  17.138  1.00 45.33           H
ATOM   3027 2HG2 VAL A 317      16.027 181.481  18.554  1.00 44.68           H
ATOM   3028 3HG2 VAL A 317      14.807 182.660  18.044  1.00 43.19           H
ATOM   3029  N   LEU A 318      11.159 180.822  20.375  1.00  9.33           N
ATOM   3030  H   LEU A 318      11.478 181.755  20.598  1.00 10.53           H
ATOM   3031  CA  LEU A 318      10.212 180.178  21.280  1.00  9.25           C
ATOM   3032  HA  LEU A 318      10.623 179.215  21.584  1.00 10.50           H
ATOM   3033  C   LEU A 318       8.862 179.926  20.616  1.00  8.59           C
ATOM   3034  O   LEU A 318       8.239 178.890  20.840  1.00  9.81           O
ATOM   3035  CB  LEU A 318      10.004 181.054  22.518  1.00 10.60           C
ATOM   3036 1HB  LEU A 318      10.977 181.327  22.925  1.00 14.06           H
ATOM   3037 2HB  LEU A 318       9.505 181.970  22.199  1.00 12.01           H
ATOM   3038  CG  LEU A 318       9.169 180.421  23.635  1.00 12.94           C
ATOM   3039  HG  LEU A 318       8.274 179.980  23.200  1.00 42.08           H
ATOM   3040  CD1 LEU A 318       9.946 179.337  24.370  1.00 38.75           C
ATOM   3041 1HD1 LEU A 318      10.129 178.500  23.696  1.00 84.58           H
ATOM   3042 2HD1 LEU A 318       9.364 178.985  25.222  1.00 81.18           H
ATOM   3043 3HD1 LEU A 318      10.896 179.738  24.724  1.00 80.60           H
ATOM   3044  CD2 LEU A 318       8.738 181.497  24.618  1.00 40.47           C
ATOM   3045 1HD2 LEU A 318       8.121 181.052  25.398  1.00 81.56           H
ATOM   3046 2HD2 LEU A 318       8.155 182.256  24.094  1.00 87.31           H
ATOM   3047 3HD2 LEU A 318       9.615 181.959  25.070  1.00 82.11           H
ATOM   3048  N   CYS A 319       8.404 180.879  19.812  1.00  8.32           N
ATOM   3049  H   CYS A 319       8.946 181.723  19.683  1.00  9.26           H
ATOM   3050  CA  CYS A 319       7.141 180.741  19.095  1.00  8.59           C
ATOM   3051  HA  CYS A 319       6.343 180.538  19.810  1.00  9.49           H
ATOM   3052  C   CYS A 319       7.209 179.576  18.112  1.00  8.99           C
ATOM   3053  O   CYS A 319       6.262 178.798  17.996  1.00 11.40           O
ATOM   3054  CB  CYS A 319       6.826 182.040  18.349  1.00  9.73           C
ATOM   3055 1HB  CYS A 319       6.946 182.877  19.039  1.00 13.19           H
ATOM   3056 2HB  CYS A 319       7.549 182.162  17.541  1.00 10.81           H
ATOM   3057  SG  CYS A 319       5.150 182.084  17.663  1.00 13.30           S
ATOM   3058  HG  CYS A 319       5.131 180.831  17.195  1.00 30.28           H
ATOM   3059  N   TYR A 320       8.325 179.464  17.399  1.00  8.87           N
ATOM   3060  H   TYR A 320       9.054 180.157  17.500  1.00  9.82           H
ATOM   3061  CA  TYR A 320       8.557 178.336  16.504  1.00  9.35           C
ATOM   3062  HA  TYR A 320       7.713 178.243  15.820  1.00 10.51           H
ATOM   3063  C   TYR A 320       8.669 177.037  17.298  1.00 10.05           C
ATOM   3064  O   TYR A 320       8.066 176.031  16.930  1.00 12.01           O
ATOM   3065  CB  TYR A 320       9.831 178.572  15.689  1.00  9.95           C
ATOM   3066 1HB  TYR A 320       9.783 179.565  15.240  1.00 12.76           H
ATOM   3067 2HB  TYR A 320      10.683 178.551  16.368  1.00 11.92           H
ATOM   3068  CG  TYR A 320      10.067 177.551  14.596  1.00  9.80           C
ATOM   3069  CD1 TYR A 320      10.648 176.319  14.895  1.00 11.56           C
ATOM   3070  HD1 TYR A 320      10.888 176.081  15.921  1.00 14.24           H
ATOM   3071  CD2 TYR A 320       9.746 177.823  13.265  1.00 13.23           C
ATOM   3072  HD2 TYR A 320       9.270 178.759  13.009  1.00 17.47           H
ATOM   3073  CE1 TYR A 320      10.935 175.396  13.894  1.00 15.13           C
ATOM   3074  HE1 TYR A 320      11.391 174.450  14.145  1.00 20.65           H
ATOM   3075  CE2 TYR A 320      10.044 176.907  12.255  1.00 16.52           C
ATOM   3076  HE2 TYR A 320       9.815 177.140  11.226  1.00 23.13           H
ATOM   3077  CZ  TYR A 320      10.649 175.703  12.575  1.00 16.81           C
ATOM   3078  OH  TYR A 320      10.981 174.793  11.598  1.00 24.61           O
ATOM   3079  HH  TYR A 320      10.808 175.111  10.708  1.00 31.38           H
ATOM   3080  N   GLU A 321       9.445 177.042  18.377  1.00 10.16           N
ATOM   3081  H   GLU A 321       9.915 177.894  18.653  1.00 10.34           H
ATOM   3082  CA  GLU A 321       9.667 175.838  19.174  1.00 11.87           C
ATOM   3083  HA  GLU A 321      10.019 175.051  18.506  1.00 14.36           H
ATOM   3084  C   GLU A 321       8.398 175.324  19.850  1.00 11.97           C
ATOM   3085  O   GLU A 321       8.211 174.114  19.965  1.00 15.30           O
ATOM   3086  CB  GLU A 321      10.751 176.081  20.227  1.00 13.44           C
ATOM   3087 1HB  GLU A 321      11.624 176.511  19.735  1.00 22.06           H
ATOM   3088 2HB  GLU A 321      10.380 176.797  20.961  1.00 19.02           H
ATOM   3089  CG  GLU A 321      11.184 174.814  20.952  1.00 33.27           C
ATOM   3090 1HG  GLU A 321      10.336 174.409  21.503  1.00 71.26           H
ATOM   3091 2HG  GLU A 321      11.503 174.079  20.213  1.00 63.00           H
ATOM   3092  CD  GLU A 321      12.324 175.059  21.921  1.00 29.21           C
ATOM   3093  OE1 GLU A 321      13.385 174.413  21.782  1.00 58.65           O
ATOM   3094  OE2 GLU A 321      12.178 175.890  22.842  1.00 64.53           O
ATOM   3095  N   PHE A 322       7.515 176.214  20.290  1.00 10.39           N
ATOM   3096  H   PHE A 322       7.714 177.204  20.221  1.00 10.22           H
ATOM   3097  CA  PHE A 322       6.238 175.781  20.850  1.00 10.67           C
ATOM   3098  HA  PHE A 322       6.416 175.001  21.589  1.00 12.42           H
ATOM   3099  C   PHE A 322       5.343 175.173  19.776  1.00 11.56           C
ATOM   3100  O   PHE A 322       4.672 174.172  20.019  1.00 14.74           O
ATOM   3101  CB  PHE A 322       5.462 176.947  21.472  1.00 10.12           C
ATOM   3102 1HB  PHE A 322       5.492 177.791  20.782  1.00 10.56           H
ATOM   3103 2HB  PHE A 322       4.422 176.639  21.576  1.00 11.80           H
ATOM   3104  CG  PHE A 322       5.944 177.404  22.826  1.00 10.87           C
ATOM   3105  CD1 PHE A 322       6.612 176.565  23.716  1.00 14.20           C
ATOM   3106  HD1 PHE A 322       6.892 175.564  23.425  1.00 19.08           H
ATOM   3107  CD2 PHE A 322       5.628 178.694  23.242  1.00 13.64           C
ATOM   3108  HD2 PHE A 322       5.138 179.372  22.558  1.00 17.00           H
ATOM   3109  CE1 PHE A 322       6.915 176.990  25.007  1.00 16.88           C
ATOM   3110  HE1 PHE A 322       7.425 176.325  25.687  1.00 23.06           H
ATOM   3111  CE2 PHE A 322       5.911 179.122  24.536  1.00 16.73           C
ATOM   3112  HE2 PHE A 322       5.640 180.121  24.846  1.00 22.64           H
ATOM   3113  CZ  PHE A 322       6.551 178.266  25.424  1.00 17.07           C
ATOM   3114  HZ  PHE A 322       6.773 178.592  26.429  1.00 21.60           H
ATOM   3115  N   LEU A 323       5.295 175.805  18.609  1.00 11.57           N
ATOM   3116  H   LEU A 323       5.916 176.585  18.442  1.00 12.15           H
ATOM   3117  CA  LEU A 323       4.348 175.429  17.564  1.00 14.01           C
ATOM   3118  HA  LEU A 323       3.393 175.190  18.032  1.00 16.15           H
ATOM   3119  C   LEU A 323       4.799 174.209  16.766  1.00 16.65           C
ATOM   3120  O   LEU A 323       3.975 173.417  16.312  1.00 20.48           O
ATOM   3121  CB  LEU A 323       4.159 176.624  16.626  1.00 15.54           C
ATOM   3122 1HB  LEU A 323       3.974 177.505  17.240  1.00 38.67           H
ATOM   3123 2HB  LEU A 323       5.097 176.782  16.095  1.00 35.72           H
ATOM   3124  CG  LEU A 323       3.037 176.534  15.587  1.00 23.69           C
ATOM   3125  HG  LEU A 323       3.195 175.651  14.968  1.00 78.95           H
ATOM   3126  CD1 LEU A 323       1.655 176.452  16.221  1.00 54.41           C
ATOM   3127 1HD1 LEU A 323       1.566 175.526  16.789  1.00101.72           H
ATOM   3128 2HD1 LEU A 323       0.895 176.459  15.440  1.00 99.70           H
ATOM   3129 3HD1 LEU A 323       1.501 177.300  16.888  1.00101.40           H
ATOM   3130  CD2 LEU A 323       3.110 177.768  14.698  1.00 63.37           C
ATOM   3131 1HD2 LEU A 323       2.957 178.665  15.298  1.00110.34           H
ATOM   3132 2HD2 LEU A 323       4.087 177.814  14.217  1.00114.87           H
ATOM   3133 3HD2 LEU A 323       2.335 177.709  13.933  1.00111.25           H
ATOM   3134  N   VAL A 324       6.107 174.077  16.575  1.00 18.00           N
ATOM   3135  H   VAL A 324       6.730 174.771  16.969  1.00 17.75           H
ATOM   3136  CA  VAL A 324       6.692 172.986  15.798  1.00 21.43           C
ATOM   3137  HA  VAL A 324       5.921 172.562  15.156  1.00 25.43           H
ATOM   3138  C   VAL A 324       7.218 171.864  16.688  1.00 25.21           C
ATOM   3139  O   VAL A 324       7.064 170.689  16.356  1.00 33.40           O
ATOM   3140  CB  VAL A 324       7.837 173.497  14.893  1.00 19.92           C
ATOM   3141  HB  VAL A 324       8.599 173.963  15.518  1.00 19.29           H
ATOM   3142  CG1 VAL A 324       8.487 172.350  14.125  1.00 26.15           C
ATOM   3143 1HG1 VAL A 324       9.199 172.748  13.402  1.00 52.90           H
ATOM   3144 2HG1 VAL A 324       7.723 171.773  13.603  1.00 57.39           H
ATOM   3145 3HG1 VAL A 324       9.017 171.699  14.819  1.00 57.61           H
ATOM   3146  CG2 VAL A 324       7.300 174.539  13.912  1.00 20.89           C
ATOM   3147 1HG2 VAL A 324       8.084 174.823  13.211  1.00 50.43           H
ATOM   3148 2HG2 VAL A 324       6.977 175.426  14.457  1.00 51.19           H
ATOM   3149 3HG2 VAL A 324       6.455 174.126  13.360  1.00 47.30           H
ATOM   3150  N   GLY A 325       7.823 172.223  17.816  1.00 23.75           N
ATOM   3151  H   GLY A 325       7.870 173.199  18.074  1.00 21.49           H
ATOM   3152  CA  GLY A 325       8.378 171.247  18.739  1.00 28.58           C
ATOM   3153 1HA  GLY A 325       7.969 171.447  19.729  1.00 28.96           H
ATOM   3154 2HA  GLY A 325       8.050 170.249  18.447  1.00 33.77           H
ATOM   3155  C   GLY A 325       9.890 171.232  18.861  1.00 33.33           C
ATOM   3156  O   GLY A 325      10.430 170.535  19.719  1.00 48.97           O
ATOM   3157  N   LYS A 326      10.588 171.997  18.025  1.00 31.05           N
ATOM   3158  H   LYS A 326      10.096 172.550  17.338  1.00 31.30           H
ATOM   3159  CA  LYS A 326      12.048 172.079  18.070  1.00 37.41           C
ATOM   3160  HA  LYS A 326      12.369 171.902  19.096  1.00 48.11           H
ATOM   3161  C   LYS A 326      12.539 173.459  17.638  1.00 26.70           C
ATOM   3162  O   LYS A 326      11.803 174.176  16.961  1.00 22.07           O
ATOM   3163  CB  LYS A 326      12.670 171.007  17.168  1.00 54.30           C
ATOM   3164 1HB  LYS A 326      13.739 170.966  17.378  1.00 99.73           H
ATOM   3165 2HB  LYS A 326      12.239 170.038  17.420  1.00108.48           H
ATOM   3166  CG  LYS A 326      12.492 171.255  15.676  1.00 53.00           C
ATOM   3167 1HG  LYS A 326      11.434 171.201  15.421  1.00 97.70           H
ATOM   3168 2HG  LYS A 326      12.866 172.249  15.432  1.00 85.22           H
ATOM   3169  CD  LYS A 326      13.267 170.237  14.853  1.00 68.77           C
ATOM   3170 1HD  LYS A 326      14.304 170.225  15.190  1.00 97.83           H
ATOM   3171 2HD  LYS A 326      12.833 169.248  14.998  1.00112.40           H
ATOM   3172  CE  LYS A 326      13.232 170.600  13.378  1.00110.88           C
ATOM   3173 1HE  LYS A 326      12.195 170.601  13.036  1.00179.84           H
ATOM   3174 2HE  LYS A 326      13.639 171.606  13.254  1.00161.64           H
ATOM   3175  NZ  LYS A 326      14.048 169.605  12.608  1.00136.04           N
ATOM   3176 1HZ  LYS A 326      14.030 169.821  11.620  1.00178.91           H
ATOM   3177 2HZ  LYS A 326      13.690 168.669  12.747  1.00175.89           H
ATOM   3178 3HZ  LYS A 326      15.010 169.631  12.920  1.00169.12           H
ATOM   3179  N   PRO A 327      13.772 173.849  18.001  1.00 28.83           N
ATOM   3180  CA  PRO A 327      14.252 175.130  17.467  1.00 24.00           C
ATOM   3181  HA  PRO A 327      13.590 175.929  17.800  1.00 22.34           H
ATOM   3182  C   PRO A 327      14.387 175.153  15.944  1.00 19.49           C
ATOM   3183  O   PRO A 327      14.614 174.113  15.326  1.00 23.39           O
ATOM   3184  CB  PRO A 327      15.638 175.285  18.101  1.00 33.71           C
ATOM   3185 1HB  PRO A 327      16.407 174.982  17.391  1.00 41.21           H
ATOM   3186 2HB  PRO A 327      15.800 176.315  18.419  1.00 41.52           H
ATOM   3187  CG  PRO A 327      15.641 174.371  19.276  1.00 43.32           C
ATOM   3188 1HG  PRO A 327      16.655 174.048  19.510  1.00 58.20           H
ATOM   3189 2HG  PRO A 327      15.189 174.868  20.134  1.00 57.43           H
ATOM   3190  CD  PRO A 327      14.797 173.208  18.844  1.00 41.23           C
ATOM   3191 1HD  PRO A 327      15.387 172.502  18.259  1.00 48.51           H
ATOM   3192 2HD  PRO A 327      14.349 172.721  19.710  1.00 52.86           H
ATOM   3193  N   PRO A 328      14.266 176.334  15.315  1.00 16.14           N
ATOM   3194  CA  PRO A 328      14.365 176.394  13.852  1.00 15.50           C
ATOM   3195  HA  PRO A 328      13.742 175.617  13.410  1.00 17.62           H
ATOM   3196  C   PRO A 328      15.769 176.280  13.263  1.00 16.69           C
ATOM   3197  O   PRO A 328      15.920 175.957  12.086  1.00 20.25           O
ATOM   3198  CB  PRO A 328      13.766 177.766  13.532  1.00 16.54           C
ATOM   3199 1HB  PRO A 328      14.227 178.189  12.641  1.00 20.43           H
ATOM   3200 2HB  PRO A 328      12.687 177.688  13.406  1.00 22.02           H
ATOM   3201  CG  PRO A 328      14.078 178.595  14.718  1.00 16.96           C
ATOM   3202 1HG  PRO A 328      15.085 178.999  14.630  1.00 26.34           H
ATOM   3203 2HG  PRO A 328      13.353 179.403  14.820  1.00 21.95           H
ATOM   3204  CD  PRO A 328      14.000 177.663  15.893  1.00 17.39           C
ATOM   3205 1HD  PRO A 328      14.769 177.918  16.622  1.00 25.39           H
ATOM   3206 2HD  PRO A 328      13.006 177.693  16.340  1.00 20.08           H
ATOM   3207  N   PHE A 329      16.795 176.558  14.061  1.00 18.43           N
ATOM   3208  H   PHE A 329      16.625 176.777  15.032  1.00 20.62           H
ATOM   3209  CA  PHE A 329      18.172 176.576  13.574  1.00 20.76           C
ATOM   3210  HA  PHE A 329      18.161 176.572  12.484  1.00 21.41           H
ATOM   3211  C   PHE A 329      18.972 175.360  14.034  1.00 24.33           C
ATOM   3212  O   PHE A 329      20.182 175.285  13.825  1.00 29.75           O
ATOM   3213  CB  PHE A 329      18.875 177.854  14.042  1.00 22.11           C
ATOM   3214 1HB  PHE A 329      18.973 177.824  15.127  1.00 24.05           H
ATOM   3215 2HB  PHE A 329      19.875 177.878  13.610  1.00 26.35           H
ATOM   3216  CG  PHE A 329      18.155 179.116  13.653  1.00 19.44           C
ATOM   3217  CD1 PHE A 329      18.030 179.477  12.315  1.00 20.93           C
ATOM   3218  HD1 PHE A 329      18.471 178.859  11.547  1.00 24.99           H
ATOM   3219  CD2 PHE A 329      17.586 179.932  14.625  1.00 18.67           C
ATOM   3220  HD2 PHE A 329      17.691 179.679  15.670  1.00 21.15           H
ATOM   3221  CE1 PHE A 329      17.329 180.621  11.948  1.00 21.04           C
ATOM   3222  HE1 PHE A 329      17.236 180.884  10.905  1.00 25.59           H
ATOM   3223  CE2 PHE A 329      16.867 181.070  14.266  1.00 18.20           C
ATOM   3224  HE2 PHE A 329      16.412 181.684  15.029  1.00 20.07           H
ATOM   3225  CZ  PHE A 329      16.741 181.417  12.924  1.00 19.25           C
ATOM   3226  HZ  PHE A 329      16.196 182.307  12.643  1.00 21.89           H
ATOM   3227  N   GLU A 330      18.282 174.406  14.649  1.00 26.91           N
ATOM   3228  H   GLU A 330      17.277 174.491  14.715  1.00 29.25           H
ATOM   3229  CA  GLU A 330      18.911 173.206  15.193  1.00 31.60           C
ATOM   3230  HA  GLU A 330      19.671 173.504  15.915  1.00 36.26           H
ATOM   3231  C   GLU A 330      19.586 172.405  14.082  1.00 30.66           C
ATOM   3232  O   GLU A 330      19.014 172.211  13.009  1.00 33.67           O
ATOM   3233  CB  GLU A 330      17.850 172.354  15.895  1.00 41.68           C
ATOM   3234 1HB  GLU A 330      17.276 173.001  16.558  1.00 67.90           H
ATOM   3235 2HB  GLU A 330      17.172 171.952  15.142  1.00 85.17           H
ATOM   3236  CG  GLU A 330      18.400 171.203  16.721  1.00 50.39           C
ATOM   3237 1HG  GLU A 330      18.989 170.547  16.080  1.00 97.47           H
ATOM   3238 2HG  GLU A 330      19.048 171.607  17.499  1.00105.20           H
ATOM   3239  CD  GLU A 330      17.287 170.398  17.367  1.00 59.79           C
ATOM   3240  OE1 GLU A 330      17.210 170.371  18.614  1.00103.87           O
ATOM   3241  OE2 GLU A 330      16.471 169.799  16.635  1.00112.51           O
ATOM   3242  N   ALA A 331      20.809 171.949  14.332  1.00 32.69           N
ATOM   3243  H   ALA A 331      21.225 172.084  15.243  1.00 37.60           H
ATOM   3244  CA  ALA A 331      21.600 171.249  13.325  1.00 34.33           C
ATOM   3245  HA  ALA A 331      20.926 170.767  12.616  1.00 37.76           H
ATOM   3246  C   ALA A 331      22.464 170.174  13.982  1.00 40.77           C
ATOM   3247  O   ALA A 331      22.637 170.165  15.200  1.00 47.67           O
ATOM   3248  CB  ALA A 331      22.475 172.244  12.573  1.00 37.59           C
ATOM   3249 1HB  ALA A 331      22.990 171.734  11.759  1.00 66.57           H
ATOM   3250 2HB  ALA A 331      23.209 172.674  13.254  1.00 68.36           H
ATOM   3251 3HB  ALA A 331      21.854 173.040  12.162  1.00 67.85           H
ATOM   3252  N   ASN A 332      23.001 169.264  13.176  1.00 45.91           N
ATOM   3253  H   ASN A 332      22.842 169.323  12.180  1.00 48.06           H
ATOM   3254  CA  ASN A 332      23.804 168.155  13.682  1.00 55.16           C
ATOM   3255  HA  ASN A 332      23.202 167.589  14.394  1.00 62.23           H
ATOM   3256  C   ASN A 332      25.067 168.603  14.414  1.00 55.94           C
ATOM   3257  O   ASN A 332      25.559 167.896  15.292  1.00 69.63           O
ATOM   3258  CB  ASN A 332      24.195 167.233  12.524  1.00 65.14           C
ATOM   3259 1HB  ASN A 332      24.671 167.821  11.739  1.00 74.51           H
ATOM   3260 2HB  ASN A 332      24.912 166.497  12.888  1.00 70.97           H
ATOM   3261  CG  ASN A 332      23.009 166.504  11.933  1.00 88.02           C
ATOM   3262  OD1 ASN A 332      22.209 167.084  11.202  1.00113.22           O
ATOM   3263  ND2 ASN A 332      22.892 165.222  12.237  1.00136.33           N
ATOM   3264 1HD2 ASN A 332      22.120 164.694  11.858  1.00176.51           H
ATOM   3265 2HD2 ASN A 332      23.566 164.782  12.846  1.00169.50           H
ATOM   3266  N   THR A 333      25.591 169.772  14.062  1.00 48.95           N
ATOM   3267  H   THR A 333      25.165 170.308  13.318  1.00 45.74           H
ATOM   3268  CA  THR A 333      26.725 170.358  14.771  1.00 51.87           C
ATOM   3269  HA  THR A 333      26.817 169.864  15.739  1.00 59.34           H
ATOM   3270  C   THR A 333      26.447 171.836  15.029  1.00 47.31           C
ATOM   3271  O   THR A 333      25.740 172.490  14.263  1.00 43.21           O
ATOM   3272  CB  THR A 333      28.058 170.173  14.015  1.00 58.13           C
ATOM   3273  HB  THR A 333      28.197 169.113  13.802  1.00102.86           H
ATOM   3274  OG1 THR A 333      29.137 170.628  14.840  1.00 85.43           O
ATOM   3275  HG1 THR A 333      29.963 170.449  14.385  1.00138.26           H
ATOM   3276  CG2 THR A 333      28.093 170.947  12.703  1.00 79.32           C
ATOM   3277 1HG2 THR A 333      29.022 170.725  12.178  1.00120.48           H
ATOM   3278 2HG2 THR A 333      28.044 172.016  12.905  1.00121.36           H
ATOM   3279 3HG2 THR A 333      27.250 170.654  12.076  1.00124.36           H
ATOM   3280  N   TYR A 334      26.989 172.357  16.125  1.00 52.62           N
ATOM   3281  H   TYR A 334      27.601 171.797  16.701  1.00 61.25           H
ATOM   3282  CA  TYR A 334      26.712 173.729  16.543  1.00 51.76           C
ATOM   3283  HA  TYR A 334      25.633 173.879  16.520  1.00 50.87           H
ATOM   3284  C   TYR A 334      27.344 174.764  15.616  1.00 46.42           C
ATOM   3285  O   TYR A 334      26.936 175.924  15.594  1.00 42.08           O
ATOM   3286  CB  TYR A 334      27.195 173.945  17.980  1.00 66.69           C
ATOM   3287 1HB  TYR A 334      26.782 174.886  18.342  1.00 85.42           H
ATOM   3288 2HB  TYR A 334      26.804 173.142  18.605  1.00113.06           H
ATOM   3289  CG  TYR A 334      28.701 173.994  18.133  1.00 96.15           C
ATOM   3290  CD1 TYR A 334      29.431 172.837  18.412  1.00185.26           C
ATOM   3291  HD1 TYR A 334      28.918 171.894  18.533  1.00231.27           H
ATOM   3292  CD2 TYR A 334      29.392 175.200  18.011  1.00136.03           C
ATOM   3293  HD2 TYR A 334      28.848 176.110  17.801  1.00144.96           H
ATOM   3294  CE1 TYR A 334      30.818 172.881  18.542  1.00306.61           C
ATOM   3295  HE1 TYR A 334      31.372 171.978  18.752  1.00445.27           H
ATOM   3296  CE2 TYR A 334      30.778 175.249  18.145  1.00256.12           C
ATOM   3297  HE2 TYR A 334      31.300 176.190  18.051  1.00355.69           H
ATOM   3298  CZ  TYR A 334      31.484 174.087  18.411  1.00338.54           C
ATOM   3299  OH  TYR A 334      32.852 174.132  18.549  1.00543.17           O
ATOM   3300  HH  TYR A 334      33.206 175.020  18.459  1.00630.36           H
ATOM   3301  N   GLN A 335      28.335 174.337  14.842  1.00 51.46           N
ATOM   3302  H   GLN A 335      28.641 173.377  14.916  1.00 58.84           H
ATOM   3303  CA  GLN A 335      28.991 175.202  13.866  1.00 52.54           C
ATOM   3304  HA  GLN A 335      29.235 176.153  14.339  1.00 55.33           H
ATOM   3305  C   GLN A 335      28.062 175.480  12.688  1.00 44.80           C
ATOM   3306  O   GLN A 335      28.101 176.557  12.094  1.00 49.02           O
ATOM   3307  CB  GLN A 335      30.287 174.549  13.379  1.00 65.59           C
ATOM   3308 1HB  GLN A 335      30.052 173.574  12.952  1.00 80.23           H
ATOM   3309 2HB  GLN A 335      30.718 175.173  12.596  1.00 81.46           H
ATOM   3310  CG  GLN A 335      31.323 174.367  14.479  1.00108.99           C
ATOM   3311 1HG  GLN A 335      31.541 175.337  14.925  1.00143.76           H
ATOM   3312 2HG  GLN A 335      30.917 173.712  15.250  1.00164.54           H
ATOM   3313  CD  GLN A 335      32.610 173.758  13.964  1.00191.17           C
ATOM   3314  OE1 GLN A 335      32.618 172.647  13.441  1.00272.40           O
ATOM   3315  NE2 GLN A 335      33.712 174.476  14.118  1.00288.18           N
ATOM   3316 1HE2 GLN A 335      34.591 174.101  13.791  1.00413.88           H
ATOM   3317 2HE2 GLN A 335      33.670 175.387  14.548  1.00302.24           H
ATOM   3318  N   GLU A 336      27.210 174.516  12.357  1.00 40.67           N
ATOM   3319  H   GLU A 336      27.225 173.638  12.856  1.00 44.30           H
ATOM   3320  CA  GLU A 336      26.205 174.706  11.316  1.00 36.23           C
ATOM   3321  HA  GLU A 336      26.661 175.244  10.485  1.00 38.63           H
ATOM   3322  C   GLU A 336      25.052 175.552  11.852  1.00 31.13           C
ATOM   3323  O   GLU A 336      24.509 176.388  11.133  1.00 30.64           O
ATOM   3324  CB  GLU A 336      25.702 173.353  10.804  1.00 38.93           C
ATOM   3325 1HB  GLU A 336      26.563 172.764  10.489  1.00 57.43           H
ATOM   3326 2HB  GLU A 336      25.214 172.826  11.623  1.00 53.20           H
ATOM   3327  CG  GLU A 336      24.726 173.448   9.639  1.00 58.81           C
ATOM   3328 1HG  GLU A 336      24.297 172.462   9.460  1.00106.57           H
ATOM   3329 2HG  GLU A 336      23.920 174.128   9.910  1.00 97.51           H
ATOM   3330  CD  GLU A 336      25.372 173.947   8.357  1.00 91.06           C
ATOM   3331  OE1 GLU A 336      26.617 173.998   8.269  1.00166.15           O
ATOM   3332  OE2 GLU A 336      24.631 174.308   7.419  1.00136.46           O
ATOM   3333  N   THR A 337      24.704 175.364  13.121  1.00 30.51           N
ATOM   3334  H   THR A 337      25.149 174.628  13.652  1.00 34.99           H
ATOM   3335  CA  THR A 337      23.725 176.215  13.794  1.00 26.94           C
ATOM   3336  HA  THR A 337      22.766 176.140  13.282  1.00 27.13           H
ATOM   3337  C   THR A 337      24.190 177.669  13.744  1.00 24.44           C
ATOM   3338  O   THR A 337      23.400 178.579  13.497  1.00 22.80           O
ATOM   3339  CB  THR A 337      23.542 175.797  15.268  1.00 29.86           C
ATOM   3340  HB  THR A 337      24.489 175.917  15.793  1.00 34.93           H
ATOM   3341  OG1 THR A 337      23.152 174.420  15.327  1.00 39.93           O
ATOM   3342  HG1 THR A 337      22.343 174.314  14.821  1.00 81.39           H
ATOM   3343  CG2 THR A 337      22.488 176.640  15.971  1.00 26.90           C
ATOM   3344 1HG2 THR A 337      21.544 176.585  15.430  1.00 56.53           H
ATOM   3345 2HG2 THR A 337      22.821 177.677  16.018  1.00 53.55           H
ATOM   3346 3HG2 THR A 337      22.347 176.268  16.985  1.00 54.34           H
ATOM   3347  N   TYR A 338      25.487 177.872  13.952  1.00 26.70           N
ATOM   3348  H   TYR A 338      26.076 177.080  14.171  1.00 30.19           H
ATOM   3349  CA  TYR A 338      26.120 179.184  13.844  1.00 27.13           C
ATOM   3350  HA  TYR A 338      25.755 179.832  14.641  1.00 26.45           H
ATOM   3351  C   TYR A 338      25.776 179.820  12.498  1.00 26.60           C
ATOM   3352  O   TYR A 338      25.338 180.969  12.431  1.00 27.54           O
ATOM   3353  CB  TYR A 338      27.636 179.006  13.977  1.00 33.83           C
ATOM   3354 1HB  TYR A 338      27.832 177.971  14.254  1.00 54.79           H
ATOM   3355 2HB  TYR A 338      28.103 179.181  13.007  1.00 65.22           H
ATOM   3356  CG  TYR A 338      28.311 179.887  15.005  1.00 73.01           C
ATOM   3357  CD1 TYR A 338      29.180 180.907  14.615  1.00150.92           C
ATOM   3358  HD1 TYR A 338      29.327 181.115  13.565  1.00193.63           H
ATOM   3359  CD2 TYR A 338      28.131 179.655  16.370  1.00150.42           C
ATOM   3360  HD2 TYR A 338      27.462 178.870  16.692  1.00195.97           H
ATOM   3361  CE1 TYR A 338      29.874 181.657  15.563  1.00281.12           C
ATOM   3362  HE1 TYR A 338      30.554 182.435  15.249  1.00425.78           H
ATOM   3363  CE2 TYR A 338      28.811 180.413  17.321  1.00275.92           C
ATOM   3364  HE2 TYR A 338      28.658 180.229  18.374  1.00412.76           H
ATOM   3365  CZ  TYR A 338      29.677 181.414  16.913  1.00329.32           C
ATOM   3366  OH  TYR A 338      30.329 182.178  17.852  1.00537.11           O
ATOM   3367  HH  TYR A 338      30.831 182.898  17.464  1.00585.64           H
ATOM   3368  N   LYS A 339      25.962 179.059  11.424  1.00 28.10           N
ATOM   3369  H   LYS A 339      26.304 178.115  11.546  1.00 30.53           H
ATOM   3370  CA  LYS A 339      25.676 179.530  10.070  1.00 29.63           C
ATOM   3371  HA  LYS A 339      26.165 180.495   9.929  1.00 32.01           H
ATOM   3372  C   LYS A 339      24.184 179.737   9.836  1.00 25.91           C
ATOM   3373  O   LYS A 339      23.788 180.708   9.194  1.00 27.35           O
ATOM   3374  CB  LYS A 339      26.215 178.540   9.033  1.00 36.06           C
ATOM   3375 1HB  LYS A 339      25.740 177.573   9.199  1.00 47.62           H
ATOM   3376 2HB  LYS A 339      25.935 178.890   8.039  1.00 56.52           H
ATOM   3377  CG  LYS A 339      27.726 178.350   9.075  1.00 74.13           C
ATOM   3378 1HG  LYS A 339      28.212 179.308   8.889  1.00121.75           H
ATOM   3379 2HG  LYS A 339      28.017 177.993  10.062  1.00110.42           H
ATOM   3380  CD  LYS A 339      28.186 177.342   8.033  1.00 95.84           C
ATOM   3381 1HD  LYS A 339      27.664 176.398   8.194  1.00134.01           H
ATOM   3382 2HD  LYS A 339      27.945 177.716   7.038  1.00113.56           H
ATOM   3383  CE  LYS A 339      29.684 177.103   8.131  1.00167.52           C
ATOM   3384 1HE  LYS A 339      30.209 178.051   7.992  1.00210.78           H
ATOM   3385 2HE  LYS A 339      29.913 176.727   9.131  1.00233.60           H
ATOM   3386  NZ  LYS A 339      30.099 176.107   7.090  1.00245.46           N
ATOM   3387 1HZ  LYS A 339      31.080 175.881   7.187  1.00301.96           H
ATOM   3388 2HZ  LYS A 339      29.564 175.254   7.191  1.00292.46           H
ATOM   3389 3HZ  LYS A 339      29.943 176.476   6.161  1.00295.81           H
ATOM   3390  N   ARG A 340      23.354 178.827  10.334  1.00 24.04           N
ATOM   3391  H   ARG A 340      23.732 178.047  10.855  1.00 25.63           H
ATOM   3392  CA  ARG A 340      21.907 178.915  10.139  1.00 22.34           C
ATOM   3393  HA  ARG A 340      21.708 179.048   9.075  1.00 24.96           H
ATOM   3394  C   ARG A 340      21.319 180.135  10.837  1.00 19.55           C
ATOM   3395  O   ARG A 340      20.440 180.788  10.281  1.00 20.15           O
ATOM   3396  CB  ARG A 340      21.202 177.635  10.596  1.00 22.92           C
ATOM   3397 1HB  ARG A 340      21.510 177.397  11.614  1.00 25.35           H
ATOM   3398 2HB  ARG A 340      20.127 177.814  10.591  1.00 27.64           H
ATOM   3399  CG  ARG A 340      21.486 176.443   9.692  1.00 28.51           C
ATOM   3400 1HG  ARG A 340      21.224 176.708   8.667  1.00 42.22           H
ATOM   3401 2HG  ARG A 340      22.550 176.211   9.727  1.00 37.51           H
ATOM   3402  CD  ARG A 340      20.702 175.200  10.085  1.00 32.45           C
ATOM   3403 1HD  ARG A 340      20.925 174.943  11.122  1.00 42.27           H
ATOM   3404 2HD  ARG A 340      19.634 175.403   9.989  1.00 45.93           H
ATOM   3405  NE  ARG A 340      21.072 174.087   9.211  1.00 49.98           N
ATOM   3406  HE  ARG A 340      21.785 174.266   8.520  1.00 84.56           H
ATOM   3407  CZ  ARG A 340      20.552 172.867   9.252  1.00 58.50           C
ATOM   3408  NH1 ARG A 340      19.625 172.505  10.115  1.00 67.46           N
ATOM   3409 1HH1 ARG A 340      19.331 173.149  10.833  1.00 69.84           H
ATOM   3410 2HH1 ARG A 340      19.231 171.579  10.063  1.00102.12           H
ATOM   3411  NH2 ARG A 340      20.985 171.970   8.390  1.00100.46           N
ATOM   3412 1HH2 ARG A 340      21.689 172.235   7.720  1.00137.58           H
ATOM   3413 2HH2 ARG A 340      20.600 171.039   8.409  1.00123.36           H
ATOM   3414  N   ILE A 341      21.815 180.467  12.023  1.00 19.11           N
ATOM   3415  H   ILE A 341      22.505 179.871  12.461  1.00 21.03           H
ATOM   3416  CA  ILE A 341      21.402 181.691  12.705  1.00 18.15           C
ATOM   3417  HA  ILE A 341      20.314 181.714  12.762  1.00 17.25           H
ATOM   3418  C   ILE A 341      21.844 182.913  11.904  1.00 20.40           C
ATOM   3419  O   ILE A 341      21.060 183.840  11.701  1.00 21.18           O
ATOM   3420  CB  ILE A 341      21.975 181.778  14.139  1.00 19.02           C
ATOM   3421  HB  ILE A 341      23.052 181.617  14.091  1.00 21.63           H
ATOM   3422  CG1 ILE A 341      21.348 180.690  15.018  1.00 18.76           C
ATOM   3423 1HG1 ILE A 341      20.327 180.982  15.264  1.00 18.93           H
ATOM   3424 2HG1 ILE A 341      21.306 179.758  14.455  1.00 19.92           H
ATOM   3425  CG2 ILE A 341      21.721 183.159  14.740  1.00 20.86           C
ATOM   3426 1HG2 ILE A 341      22.058 183.183  15.777  1.00 49.05           H
ATOM   3427 2HG2 ILE A 341      20.658 183.394  14.705  1.00 49.49           H
ATOM   3428 3HG2 ILE A 341      22.276 183.912  14.181  1.00 49.38           H
ATOM   3429  CD1 ILE A 341      22.095 180.416  16.306  1.00 22.51           C
ATOM   3430 1HD1 ILE A 341      23.131 180.163  16.081  1.00 51.50           H
ATOM   3431 2HD1 ILE A 341      21.622 179.578  16.819  1.00 52.29           H
ATOM   3432 3HD1 ILE A 341      22.065 181.295  16.949  1.00 51.35           H
ATOM   3433  N   SER A 342      23.088 182.916  11.436  1.00 23.81           N
ATOM   3434  H   SER A 342      23.683 182.115  11.593  1.00 25.76           H
ATOM   3435  CA  SER A 342      23.638 184.068  10.725  1.00 27.77           C
ATOM   3436  HA  SER A 342      23.493 184.957  11.339  1.00 30.26           H
ATOM   3437  C   SER A 342      22.959 184.316   9.381  1.00 27.88           C
ATOM   3438  O   SER A 342      22.882 185.448   8.907  1.00 34.08           O
ATOM   3439  CB  SER A 342      25.139 183.872  10.504  1.00 34.06           C
ATOM   3440 1HB  SER A 342      25.297 183.023   9.839  1.00 61.50           H
ATOM   3441 2HB  SER A 342      25.552 184.768  10.040  1.00 61.29           H
ATOM   3442  OG  SER A 342      25.804 183.629  11.732  1.00 70.77           O
ATOM   3443  HG  SER A 342      25.537 182.767  12.061  1.00111.74           H
ATOM   3444  N   ARG A 343      22.472 183.249   8.757  1.00 26.07           N
ATOM   3445  H   ARG A 343      22.584 182.339   9.185  1.00 26.70           H
ATOM   3446  CA  ARG A 343      21.775 183.337   7.475  1.00 27.17           C
ATOM   3447  HA  ARG A 343      22.125 184.215   6.932  1.00 32.04           H
ATOM   3448  C   ARG A 343      20.265 183.474   7.642  1.00 24.94           C
ATOM   3449  O   ARG A 343      19.554 183.715   6.668  1.00 29.10           O
ATOM   3450  CB  ARG A 343      22.055 182.077   6.652  1.00 29.86           C
ATOM   3451 1HB  ARG A 343      21.743 181.216   7.243  1.00 40.55           H
ATOM   3452 2HB  ARG A 343      21.447 182.106   5.748  1.00 41.81           H
ATOM   3453  CG  ARG A 343      23.511 181.883   6.247  1.00 46.75           C
ATOM   3454 1HG  ARG A 343      23.782 182.627   5.498  1.00 71.22           H
ATOM   3455 2HG  ARG A 343      24.152 182.007   7.119  1.00 73.81           H
ATOM   3456  CD  ARG A 343      23.719 180.486   5.681  1.00 63.52           C
ATOM   3457 1HD  ARG A 343      23.383 179.757   6.419  1.00 99.08           H
ATOM   3458 2HD  ARG A 343      23.113 180.373   4.780  1.00103.69           H
ATOM   3459  NE  ARG A 343      25.122 180.227   5.358  1.00111.78           N
ATOM   3460  HE  ARG A 343      25.772 180.989   5.479  1.00169.42           H
ATOM   3461  CZ  ARG A 343      25.599 179.070   4.917  1.00180.03           C
ATOM   3462  NH1 ARG A 343      24.840 178.007   4.739  1.00216.85           N
ATOM   3463 1HH1 ARG A 343      23.856 178.060   4.952  1.00203.28           H
ATOM   3464 2HH1 ARG A 343      25.252 177.152   4.400  1.00326.62           H
ATOM   3465  NH2 ARG A 343      26.886 178.970   4.657  1.00318.40           N
ATOM   3466 1HH2 ARG A 343      27.478 179.776   4.783  1.00387.09           H
ATOM   3467 2HH2 ARG A 343      27.256 178.094   4.322  1.00421.05           H
ATOM   3468  N   VAL A 344      19.792 183.293   8.871  1.00 21.77           N
ATOM   3469  H   VAL A 344      20.447 183.173   9.631  1.00 22.17           H
ATOM   3470  CA  VAL A 344      18.365 183.178   9.168  1.00 20.56           C
ATOM   3471  HA  VAL A 344      18.254 182.882  10.211  1.00 19.89           H
ATOM   3472  C   VAL A 344      17.797 182.065   8.290  1.00 20.48           C
ATOM   3473  O   VAL A 344      16.764 182.207   7.636  1.00 25.96           O
ATOM   3474  CB  VAL A 344      17.579 184.494   8.960  1.00 25.12           C
ATOM   3475  HB  VAL A 344      17.401 184.642   7.895  1.00 39.62           H
ATOM   3476  CG1 VAL A 344      16.234 184.424   9.679  1.00 39.65           C
ATOM   3477 1HG1 VAL A 344      15.667 183.565   9.322  1.00 74.60           H
ATOM   3478 2HG1 VAL A 344      15.665 185.331   9.475  1.00 73.42           H
ATOM   3479 3HG1 VAL A 344      16.391 184.331  10.754  1.00 77.42           H
ATOM   3480  CG2 VAL A 344      18.365 185.695   9.488  1.00 38.81           C
ATOM   3481 1HG2 VAL A 344      19.243 185.864   8.864  1.00 76.15           H
ATOM   3482 2HG2 VAL A 344      18.680 185.511  10.515  1.00 71.06           H
ATOM   3483 3HG2 VAL A 344      17.736 186.584   9.458  1.00 74.85           H
ATOM   3484  N   GLU A 345      18.507 180.944   8.264  1.00 19.03           N
ATOM   3485  H   GLU A 345      19.317 180.860   8.864  1.00 19.37           H
ATOM   3486  CA  GLU A 345      18.172 179.824   7.390  1.00 20.58           C
ATOM   3487  HA  GLU A 345      17.532 180.184   6.584  1.00 23.05           H
ATOM   3488  C   GLU A 345      17.421 178.738   8.154  1.00 19.45           C
ATOM   3489  O   GLU A 345      18.015 177.942   8.884  1.00 23.71           O
ATOM   3490  CB  GLU A 345      19.446 179.242   6.773  1.00 26.43           C
ATOM   3491 1HB  GLU A 345      19.998 180.052   6.297  1.00 45.61           H
ATOM   3492 2HB  GLU A 345      20.064 178.825   7.568  1.00 41.24           H
ATOM   3493  CG  GLU A 345      19.194 178.161   5.732  1.00 42.79           C
ATOM   3494 1HG  GLU A 345      18.619 177.355   6.188  1.00 79.45           H
ATOM   3495 2HG  GLU A 345      18.609 178.586   4.917  1.00 83.69           H
ATOM   3496  CD  GLU A 345      20.482 177.586   5.168  1.00 60.03           C
ATOM   3497  OE1 GLU A 345      21.580 178.043   5.555  1.00108.70           O
ATOM   3498  OE2 GLU A 345      20.408 176.674   4.319  1.00111.92           O
ATOM   3499  N   PHE A 346      16.105 178.706   7.969  1.00 19.60           N
ATOM   3500  H   PHE A 346      15.660 179.397   7.382  1.00 22.66           H
ATOM   3501  CA  PHE A 346      15.258 177.689   8.581  1.00 21.08           C
ATOM   3502  HA  PHE A 346      15.823 176.758   8.641  1.00 23.89           H
ATOM   3503  C   PHE A 346      14.017 177.453   7.723  1.00 21.30           C
ATOM   3504  O   PHE A 346      13.695 178.261   6.852  1.00 25.38           O
ATOM   3505  CB  PHE A 346      14.869 178.110  10.001  1.00 24.75           C
ATOM   3506 1HB  PHE A 346      14.456 177.241  10.513  1.00 32.15           H
ATOM   3507 2HB  PHE A 346      15.768 178.421  10.532  1.00 26.75           H
ATOM   3508  CG  PHE A 346      13.855 179.219  10.061  1.00 25.53           C
ATOM   3509  CD1 PHE A 346      12.520 178.926  10.318  1.00 58.96           C
ATOM   3510  HD1 PHE A 346      12.209 177.899  10.437  1.00124.61           H
ATOM   3511  CD2 PHE A 346      14.232 180.549   9.901  1.00 60.63           C
ATOM   3512  HD2 PHE A 346      15.263 180.795   9.694  1.00126.76           H
ATOM   3513  CE1 PHE A 346      11.579 179.942  10.439  1.00 67.71           C
ATOM   3514  HE1 PHE A 346      10.554 179.699  10.675  1.00139.56           H
ATOM   3515  CE2 PHE A 346      13.291 181.572   9.993  1.00 70.04           C
ATOM   3516  HE2 PHE A 346      13.594 182.600   9.857  1.00144.42           H
ATOM   3517  CZ  PHE A 346      11.961 181.268  10.265  1.00 43.69           C
ATOM   3518  HZ  PHE A 346      11.231 182.060  10.348  1.00 57.54           H
ATOM   3519  N   THR A 347      13.329 176.341   7.956  1.00 22.64           N
ATOM   3520  H   THR A 347      13.602 175.732   8.715  1.00 26.25           H
ATOM   3521  CA  THR A 347      12.186 175.948   7.134  1.00 24.61           C
ATOM   3522  HA  THR A 347      11.982 176.734   6.407  1.00 28.45           H
ATOM   3523  C   THR A 347      10.940 175.725   7.985  1.00 21.27           C
ATOM   3524  O   THR A 347      10.969 174.963   8.950  1.00 29.88           O
ATOM   3525  CB  THR A 347      12.495 174.643   6.372  1.00 37.41           C
ATOM   3526  HB  THR A 347      12.598 173.826   7.086  1.00 68.04           H
ATOM   3527  OG1 THR A 347      13.727 174.798   5.657  1.00 90.21           O
ATOM   3528  HG1 THR A 347      14.386 175.141   6.265  1.00126.92           H
ATOM   3529  CG2 THR A 347      11.397 174.302   5.372  1.00 79.33           C
ATOM   3530 1HG2 THR A 347      11.713 173.452   4.766  1.00130.58           H
ATOM   3531 2HG2 THR A 347      11.209 175.157   4.723  1.00131.20           H
ATOM   3532 3HG2 THR A 347      10.483 174.039   5.905  1.00127.04           H
ATOM   3533  N   PHE A 348       9.839 176.377   7.625  1.00 20.56           N
ATOM   3534  H   PHE A 348       9.863 177.035   6.860  1.00 26.35           H
ATOM   3535  CA  PHE A 348       8.557 176.112   8.272  1.00 21.03           C
ATOM   3536  HA  PHE A 348       8.703 176.094   9.351  1.00 21.04           H
ATOM   3537  C   PHE A 348       8.023 174.756   7.813  1.00 24.19           C
ATOM   3538  O   PHE A 348       8.065 174.444   6.623  1.00 28.66           O
ATOM   3539  CB  PHE A 348       7.532 177.193   7.924  1.00 23.86           C
ATOM   3540 1HB  PHE A 348       7.452 177.271   6.840  1.00 28.66           H
ATOM   3541 2HB  PHE A 348       6.561 176.883   8.312  1.00 28.52           H
ATOM   3542  CG  PHE A 348       7.859 178.545   8.494  1.00 21.36           C
ATOM   3543  CD1 PHE A 348       7.620 178.814   9.837  1.00 19.90           C
ATOM   3544  HD1 PHE A 348       7.230 178.038  10.479  1.00 22.42           H
ATOM   3545  CD2 PHE A 348       8.387 179.550   7.690  1.00 25.60           C
ATOM   3546  HD2 PHE A 348       8.591 179.353   6.647  1.00 32.00           H
ATOM   3547  CE1 PHE A 348       7.882 180.073  10.368  1.00 20.37           C
ATOM   3548  HE1 PHE A 348       7.697 180.265  11.414  1.00 22.92           H
ATOM   3549  CE2 PHE A 348       8.649 180.815   8.211  1.00 26.86           C
ATOM   3550  HE2 PHE A 348       9.053 181.589   7.576  1.00 34.92           H
ATOM   3551  CZ  PHE A 348       8.391 181.078   9.553  1.00 23.19           C
ATOM   3552  HZ  PHE A 348       8.595 182.057   9.961  1.00 26.75           H
ATOM   3553  N   PRO A 349       7.503 173.935   8.739  1.00 24.98           N
ATOM   3554  CA  PRO A 349       6.533 172.927   8.298  1.00 28.81           C
ATOM   3555  HA  PRO A 349       7.004 172.246   7.589  1.00 32.54           H
ATOM   3556  C   PRO A 349       5.261 173.497   7.676  1.00 29.03           C
ATOM   3557  O   PRO A 349       4.887 174.643   7.921  1.00 27.81           O
ATOM   3558  CB  PRO A 349       6.188 172.185   9.591  1.00 33.11           C
ATOM   3559 1HB  PRO A 349       5.272 172.594  10.018  1.00 45.48           H
ATOM   3560 2HB  PRO A 349       6.078 171.117   9.402  1.00 45.11           H
ATOM   3561  CG  PRO A 349       7.335 172.435  10.501  1.00 33.73           C
ATOM   3562 1HG  PRO A 349       7.022 172.352  11.542  1.00 51.93           H
ATOM   3563 2HG  PRO A 349       8.145 171.737  10.285  1.00 48.68           H
ATOM   3564  CD  PRO A 349       7.764 173.837  10.186  1.00 25.30           C
ATOM   3565 1HD  PRO A 349       7.159 174.558  10.736  1.00 25.46           H
ATOM   3566 2HD  PRO A 349       8.824 173.968  10.400  1.00 28.11           H
ATOM   3567  N   ASP A 350       4.594 172.667   6.881  1.00 34.62           N
ATOM   3568  H   ASP A 350       4.928 171.722   6.761  1.00 39.39           H
ATOM   3569  CA  ASP A 350       3.398 173.066   6.144  1.00 38.49           C
ATOM   3570  HA  ASP A 350       3.622 173.959   5.560  1.00 39.26           H
ATOM   3571  C   ASP A 350       2.205 173.388   7.042  1.00 37.90           C
ATOM   3572  O   ASP A 350       1.340 174.179   6.670  1.00 44.71           O
ATOM   3573  CB  ASP A 350       2.994 171.942   5.186  1.00 49.53           C
ATOM   3574 1HB  ASP A 350       2.898 171.015   5.751  1.00 62.96           H
ATOM   3575 2HB  ASP A 350       2.026 172.183   4.746  1.00 71.79           H
ATOM   3576  CG  ASP A 350       4.000 171.738   4.070  1.00 70.82           C
ATOM   3577  OD1 ASP A 350       4.327 172.716   3.365  1.00120.78           O
ATOM   3578  OD2 ASP A 350       4.459 170.590   3.889  1.00123.90           O
ATOM   3579  N   PHE A 351       2.148 172.771   8.218  1.00 36.29           N
ATOM   3580  H   PHE A 351       2.882 172.129   8.479  1.00 38.24           H
ATOM   3581  CA  PHE A 351       1.055 173.014   9.155  1.00 38.11           C
ATOM   3582  HA  PHE A 351       0.121 173.013   8.592  1.00 42.90           H
ATOM   3583  C   PHE A 351       1.143 174.373   9.847  1.00 34.78           C
ATOM   3584  O   PHE A 351       0.197 174.791  10.516  1.00 40.36           O
ATOM   3585  CB  PHE A 351       0.966 171.890  10.193  1.00 41.86           C
ATOM   3586 1HB  PHE A 351       0.090 172.068  10.817  1.00 48.79           H
ATOM   3587 2HB  PHE A 351       0.821 170.945   9.669  1.00 46.58           H
ATOM   3588  CG  PHE A 351       2.173 171.763  11.083  1.00 40.35           C
ATOM   3589  CD1 PHE A 351       2.365 172.626  12.158  1.00 59.02           C
ATOM   3590  HD1 PHE A 351       1.654 173.417  12.346  1.00 95.82           H
ATOM   3591  CD2 PHE A 351       3.089 170.737  10.876  1.00 59.69           C
ATOM   3592  HD2 PHE A 351       2.961 170.062  10.043  1.00 96.32           H
ATOM   3593  CE1 PHE A 351       3.459 172.476  13.007  1.00 65.25           C
ATOM   3594  HE1 PHE A 351       3.602 173.162  13.829  1.00106.29           H
ATOM   3595  CE2 PHE A 351       4.167 170.556  11.741  1.00 66.49           C
ATOM   3596  HE2 PHE A 351       4.858 169.742  11.581  1.00108.88           H
ATOM   3597  CZ  PHE A 351       4.358 171.434  12.803  1.00 53.45           C
ATOM   3598  HZ  PHE A 351       5.195 171.300  13.472  1.00 64.42           H
ATOM   3599  N   VAL A 352       2.259 175.076   9.687  1.00 29.73           N
ATOM   3600  H   VAL A 352       2.996 174.714   9.097  1.00 29.52           H
ATOM   3601  CA  VAL A 352       2.419 176.399  10.285  1.00 26.73           C
ATOM   3602  HA  VAL A 352       1.997 176.379  11.289  1.00 28.34           H
ATOM   3603  C   VAL A 352       1.636 177.406   9.448  1.00 29.68           C
ATOM   3604  O   VAL A 352       1.966 177.667   8.292  1.00 33.87           O
ATOM   3605  CB  VAL A 352       3.896 176.840  10.376  1.00 23.35           C
ATOM   3606  HB  VAL A 352       4.323 176.871   9.374  1.00 24.86           H
ATOM   3607  CG1 VAL A 352       4.001 178.231  10.994  1.00 22.89           C
ATOM   3608 1HG1 VAL A 352       3.473 178.952  10.370  1.00 52.37           H
ATOM   3609 2HG1 VAL A 352       5.048 178.524  11.067  1.00 50.44           H
ATOM   3610 3HG1 VAL A 352       3.557 178.227  11.988  1.00 50.47           H
ATOM   3611  CG2 VAL A 352       4.695 175.852  11.221  1.00 25.25           C
ATOM   3612 1HG2 VAL A 352       4.234 175.744  12.203  1.00 56.39           H
ATOM   3613 2HG2 VAL A 352       5.716 176.215  11.341  1.00 52.18           H
ATOM   3614 3HG2 VAL A 352       4.720 174.881  10.725  1.00 53.99           H
ATOM   3615  N   THR A 353       0.581 177.958  10.039  1.00 32.37           N
ATOM   3616  H   THR A 353       0.371 177.730  11.000  1.00 34.08           H
ATOM   3617  CA  THR A 353      -0.318 178.864   9.328  1.00 39.03           C
ATOM   3618  HA  THR A 353      -0.680 178.358   8.433  1.00 46.04           H
ATOM   3619  C   THR A 353       0.395 180.141   8.895  1.00 35.72           C
ATOM   3620  O   THR A 353       1.392 180.539   9.495  1.00 31.12           O
ATOM   3621  CB  THR A 353      -1.524 179.268  10.200  1.00 47.94           C
ATOM   3622  HB  THR A 353      -2.171 179.934   9.629  1.00 91.44           H
ATOM   3623  OG1 THR A 353      -1.057 179.957  11.367  1.00 74.75           O
ATOM   3624  HG1 THR A 353      -0.259 179.521  11.674  1.00117.03           H
ATOM   3625  CG2 THR A 353      -2.332 178.051  10.637  1.00 99.45           C
ATOM   3626 1HG2 THR A 353      -1.737 177.430  11.306  1.00154.67           H
ATOM   3627 2HG2 THR A 353      -2.622 177.468   9.762  1.00155.28           H
ATOM   3628 3HG2 THR A 353      -3.229 178.382  11.160  1.00149.12           H
ATOM   3629  N   GLU A 354      -0.123 180.794   7.860  1.00 41.75           N
ATOM   3630  H   GLU A 354      -0.971 180.459   7.426  1.00 49.11           H
ATOM   3631  CA  GLU A 354       0.507 181.985   7.295  1.00 42.21           C
ATOM   3632  HA  GLU A 354       1.495 181.712   6.922  1.00 41.64           H
ATOM   3633  C   GLU A 354       0.703 183.098   8.323  1.00 37.09           C
ATOM   3634  O   GLU A 354       1.725 183.782   8.313  1.00 36.12           O
ATOM   3635  CB  GLU A 354      -0.342 182.503   6.130  1.00 53.58           C
ATOM   3636 1HB  GLU A 354      -0.520 181.677   5.442  1.00 82.05           H
ATOM   3637 2HB  GLU A 354      -1.306 182.826   6.523  1.00 63.66           H
ATOM   3638  CG  GLU A 354       0.268 183.660   5.353  1.00119.44           C
ATOM   3639 1HG  GLU A 354      -0.491 184.073   4.688  1.00164.80           H
ATOM   3640 2HG  GLU A 354       0.572 184.441   6.050  1.00176.51           H
ATOM   3641  CD  GLU A 354       1.467 183.235   4.527  1.00201.72           C
ATOM   3642  OE1 GLU A 354       2.552 183.836   4.674  1.00302.22           O
ATOM   3643  OE2 GLU A 354       1.336 182.284   3.727  1.00278.04           O
ATOM   3644  N   GLY A 355      -0.261 183.273   9.222  1.00 37.16           N
ATOM   3645  H   GLY A 355      -1.077 182.678   9.208  1.00 41.72           H
ATOM   3646  CA  GLY A 355      -0.143 184.302  10.240  1.00 35.10           C
ATOM   3647 1HA  GLY A 355       0.103 185.247   9.756  1.00 39.33           H
ATOM   3648 2HA  GLY A 355      -1.096 184.413  10.757  1.00 39.60           H
ATOM   3649  C   GLY A 355       0.938 184.002  11.260  1.00 27.46           C
ATOM   3650  O   GLY A 355       1.479 184.912  11.888  1.00 27.64           O
ATOM   3651  N   ALA A 356       1.266 182.724  11.419  1.00 24.77           N
ATOM   3652  H   ALA A 356       0.788 182.015  10.880  1.00 28.61           H
ATOM   3653  CA  ALA A 356       2.347 182.306  12.304  1.00 20.63           C
ATOM   3654  HA  ALA A 356       2.371 182.965  13.172  1.00 20.76           H
ATOM   3655  C   ALA A 356       3.687 182.414  11.581  1.00 18.87           C
ATOM   3656  O   ALA A 356       4.696 182.764  12.193  1.00 17.84           O
ATOM   3657  CB  ALA A 356       2.124 180.878  12.779  1.00 22.17           C
ATOM   3658 1HB  ALA A 356       2.094 180.205  11.922  1.00 48.76           H
ATOM   3659 2HB  ALA A 356       1.180 180.812  13.318  1.00 50.97           H
ATOM   3660 3HB  ALA A 356       2.939 180.584  13.441  1.00 52.58           H
ATOM   3661  N   ARG A 357       3.704 182.126  10.282  1.00 21.00           N
ATOM   3662  H   ARG A 357       2.847 181.851   9.821  1.00 24.38           H
ATOM   3663  CA  ARG A 357       4.935 182.223   9.502  1.00 20.94           C
ATOM   3664  HA  ARG A 357       5.704 181.625   9.992  1.00 19.66           H
ATOM   3665  C   ARG A 357       5.425 183.664   9.484  1.00 21.52           C
ATOM   3666  O   ARG A 357       6.619 183.922   9.627  1.00 21.89           O
ATOM   3667  CB  ARG A 357       4.756 181.739   8.059  1.00 26.94           C
ATOM   3668 1HB  ARG A 357       4.012 182.365   7.568  1.00 52.01           H
ATOM   3669 2HB  ARG A 357       5.705 181.876   7.541  1.00 59.35           H
ATOM   3670  CG  ARG A 357       4.335 180.283   7.911  1.00 49.36           C
ATOM   3671 1HG  ARG A 357       4.805 179.696   8.699  1.00 89.69           H
ATOM   3672 2HG  ARG A 357       3.253 180.212   8.015  1.00 83.63           H
ATOM   3673  CD  ARG A 357       4.741 179.691   6.568  1.00 82.07           C
ATOM   3674 1HD  ARG A 357       5.830 179.691   6.505  1.00125.44           H
ATOM   3675 2HD  ARG A 357       4.394 178.657   6.526  1.00 97.98           H
ATOM   3676  NE  ARG A 357       4.205 180.427   5.423  1.00168.38           N
ATOM   3677  HE  ARG A 357       3.609 181.217   5.617  1.00199.80           H
ATOM   3678  CZ  ARG A 357       4.454 180.140   4.151  1.00307.11           C
ATOM   3679  NH1 ARG A 357       5.230 179.137   3.789  1.00384.96           N
ATOM   3680 1HH1 ARG A 357       5.634 178.544   4.497  1.00329.28           H
ATOM   3681 2HH1 ARG A 357       5.398 178.970   2.810  1.00571.72           H
ATOM   3682  NH2 ARG A 357       3.932 180.892   3.204  1.00481.98           N
ATOM   3683 1HH2 ARG A 357       3.316 181.648   3.459  1.00505.62           H
ATOM   3684 2HH2 ARG A 357       4.145 180.695   2.239  1.00658.92           H
ATOM   3685  N   ASP A 358       4.494 184.592   9.295  1.00 24.40           N
ATOM   3686  H   ASP A 358       3.532 184.311   9.169  1.00 26.99           H
ATOM   3687  CA  ASP A 358       4.822 186.012   9.231  1.00 26.63           C
ATOM   3688  HA  ASP A 358       5.622 186.150   8.503  1.00 28.97           H
ATOM   3689  C   ASP A 358       5.306 186.549  10.575  1.00 23.47           C
ATOM   3690  O   ASP A 358       6.256 187.328  10.629  1.00 25.32           O
ATOM   3691  CB  ASP A 358       3.594 186.805   8.776  1.00 32.78           C
ATOM   3692 1HB  ASP A 358       3.173 186.331   7.889  1.00 45.96           H
ATOM   3693 2HB  ASP A 358       2.847 186.783   9.569  1.00 45.61           H
ATOM   3694  CG  ASP A 358       3.921 188.250   8.451  1.00 51.19           C
ATOM   3695  OD1 ASP A 358       3.039 189.109   8.658  1.00 99.11           O
ATOM   3696  OD2 ASP A 358       5.044 188.531   7.981  1.00 98.02           O
ATOM   3697  N   LEU A 359       4.659 186.140  11.661  1.00 21.20           N
ATOM   3698  H   LEU A 359       3.876 185.508  11.566  1.00 22.25           H
ATOM   3699  CA  LEU A 359       5.048 186.582  12.997  1.00 19.69           C
ATOM   3700  HA  LEU A 359       5.053 187.673  13.020  1.00 22.88           H
ATOM   3701  C   LEU A 359       6.449 186.096  13.357  1.00 16.94           C
ATOM   3702  O   LEU A 359       7.256 186.845  13.907  1.00 18.46           O
ATOM   3703  CB  LEU A 359       4.055 186.055  14.037  1.00 20.45           C
ATOM   3704 1HB  LEU A 359       3.064 186.443  13.802  1.00 24.52           H
ATOM   3705 2HB  LEU A 359       4.020 184.970  13.944  1.00 21.02           H
ATOM   3706  CG  LEU A 359       4.384 186.380  15.498  1.00 21.96           C
ATOM   3707  HG  LEU A 359       5.379 185.996  15.723  1.00 34.81           H
ATOM   3708  CD1 LEU A 359       4.368 187.874  15.792  1.00 44.31           C
ATOM   3709 1HD1 LEU A 359       4.689 188.040  16.820  1.00 79.69           H
ATOM   3710 2HD1 LEU A 359       3.360 188.267  15.659  1.00 82.85           H
ATOM   3711 3HD1 LEU A 359       5.054 188.394  15.123  1.00 86.55           H
ATOM   3712  CD2 LEU A 359       3.390 185.674  16.409  1.00 39.53           C
ATOM   3713 1HD2 LEU A 359       2.382 186.036  16.206  1.00 76.50           H
ATOM   3714 2HD2 LEU A 359       3.645 185.873  17.450  1.00 77.27           H
ATOM   3715 3HD2 LEU A 359       3.432 184.599  16.234  1.00 76.62           H
ATOM   3716  N   ILE A 360       6.723 184.830  13.064  1.00 14.78           N
ATOM   3717  H   ILE A 360       6.026 184.271  12.591  1.00 15.67           H
ATOM   3718  CA  ILE A 360       8.007 184.219  13.394  1.00 13.26           C
ATOM   3719  HA  ILE A 360       8.252 184.453  14.430  1.00 13.65           H
ATOM   3720  C   ILE A 360       9.101 184.826  12.520  1.00 14.90           C
ATOM   3721  O   ILE A 360      10.207 185.073  12.999  1.00 16.25           O
ATOM   3722  CB  ILE A 360       7.949 182.681  13.246  1.00 12.28           C
ATOM   3723  HB  ILE A 360       7.579 182.445  12.248  1.00 13.47           H
ATOM   3724  CG1 ILE A 360       6.993 182.090  14.290  1.00 12.51           C
ATOM   3725 1HG1 ILE A 360       7.480 182.127  15.265  1.00 15.82           H
ATOM   3726 2HG1 ILE A 360       6.097 182.708  14.343  1.00 15.01           H
ATOM   3727  CG2 ILE A 360       9.338 182.070  13.412  1.00 13.92           C
ATOM   3728 1HG2 ILE A 360       9.994 182.435  12.623  1.00 43.05           H
ATOM   3729 2HG2 ILE A 360       9.280 180.984  13.338  1.00 44.13           H
ATOM   3730 3HG2 ILE A 360       9.752 182.344  14.383  1.00 40.21           H
ATOM   3731  CD1 ILE A 360       6.550 180.661  14.029  1.00 14.16           C
ATOM   3732 1HD1 ILE A 360       6.059 180.599  13.058  1.00 44.84           H
ATOM   3733 2HD1 ILE A 360       5.851 180.353  14.806  1.00 42.82           H
ATOM   3734 3HD1 ILE A 360       7.413 179.995  14.041  1.00 41.72           H
ATOM   3735  N   SER A 361       8.802 185.098  11.254  1.00 16.88           N
ATOM   3736  H   SER A 361       7.876 184.895  10.903  1.00 17.99           H
ATOM   3737  CA  SER A 361       9.776 185.704  10.350  1.00 19.75           C
ATOM   3738  HA  SER A 361      10.702 185.132  10.404  1.00 20.59           H
ATOM   3739  C   SER A 361      10.093 187.149  10.728  1.00 21.55           C
ATOM   3740  O   SER A 361      11.228 187.602  10.582  1.00 24.88           O
ATOM   3741  CB  SER A 361       9.258 185.665   8.911  1.00 23.57           C
ATOM   3742 1HB  SER A 361       8.336 186.244   8.843  1.00 44.85           H
ATOM   3743 2HB  SER A 361      10.004 186.105   8.249  1.00 50.62           H
ATOM   3744  OG  SER A 361       9.001 184.332   8.507  1.00 45.18           O
ATOM   3745  HG  SER A 361       8.182 184.044   8.920  1.00 75.54           H
ATOM   3746  N   ARG A 362       9.089 187.878  11.204  1.00 21.99           N
ATOM   3747  H   ARG A 362       8.163 187.473  11.251  1.00 22.48           H
ATOM   3748  CA  ARG A 362       9.276 189.253  11.665  1.00 24.52           C
ATOM   3749  HA  ARG A 362       9.844 189.803  10.915  1.00 28.14           H
ATOM   3750  C   ARG A 362      10.077 189.324  12.960  1.00 22.84           C
ATOM   3751  O   ARG A 362      10.823 190.277  13.177  1.00 26.13           O
ATOM   3752  CB  ARG A 362       7.920 189.938  11.853  1.00 27.44           C
ATOM   3753 1HB  ARG A 362       7.258 189.265  12.399  1.00 32.86           H
ATOM   3754 2HB  ARG A 362       8.063 190.837  12.451  1.00 37.93           H
ATOM   3755  CG  ARG A 362       7.255 190.345  10.545  1.00 49.05           C
ATOM   3756 1HG  ARG A 362       7.863 191.111  10.064  1.00 72.40           H
ATOM   3757 2HG  ARG A 362       7.186 189.482   9.883  1.00 74.97           H
ATOM   3758  CD  ARG A 362       5.859 190.895  10.786  1.00 59.19           C
ATOM   3759 1HD  ARG A 362       5.237 190.105  11.209  1.00 89.35           H
ATOM   3760 2HD  ARG A 362       5.916 191.714  11.504  1.00 63.92           H
ATOM   3761  NE  ARG A 362       5.251 191.382   9.548  1.00123.78           N
ATOM   3762  HE  ARG A 362       5.801 191.316   8.704  1.00202.26           H
ATOM   3763  CZ  ARG A 362       4.029 191.890   9.450  1.00150.02           C
ATOM   3764  NH1 ARG A 362       3.226 192.017  10.488  1.00119.09           N
ATOM   3765 1HH1 ARG A 362       3.532 191.684  11.391  1.00 95.37           H
ATOM   3766 2HH1 ARG A 362       2.317 192.434  10.364  1.00167.24           H
ATOM   3767  NH2 ARG A 362       3.599 192.308   8.277  1.00283.42           N
ATOM   3768 1HH2 ARG A 362       4.200 192.213   7.473  1.00390.57           H
ATOM   3769 2HH2 ARG A 362       2.676 192.704   8.199  1.00327.81           H
ATOM   3770  N   LEU A 363       9.916 188.326  13.821  1.00 19.81           N
ATOM   3771  H   LEU A 363       9.269 187.582  13.599  1.00 19.71           H
ATOM   3772  CA  LEU A 363      10.655 188.264  15.079  1.00 18.75           C
ATOM   3773  HA  LEU A 363      10.712 189.266  15.505  1.00 21.40           H
ATOM   3774  C   LEU A 363      12.090 187.781  14.883  1.00 18.53           C
ATOM   3775  O   LEU A 363      12.968 188.112  15.678  1.00 20.63           O
ATOM   3776  CB  LEU A 363       9.929 187.348  16.069  1.00 16.63           C
ATOM   3777 1HB  LEU A 363       9.688 186.421  15.549  1.00 15.79           H
ATOM   3778 2HB  LEU A 363      10.622 187.106  16.874  1.00 16.84           H
ATOM   3779  CG  LEU A 363       8.646 187.892  16.707  1.00 18.57           C
ATOM   3780  HG  LEU A 363       8.001 188.290  15.924  1.00 21.60           H
ATOM   3781  CD1 LEU A 363       7.901 186.770  17.420  1.00 18.02           C
ATOM   3782 1HD1 LEU A 363       6.969 187.157  17.832  1.00 48.22           H
ATOM   3783 2HD1 LEU A 363       8.515 186.375  18.229  1.00 43.24           H
ATOM   3784 3HD1 LEU A 363       7.673 185.974  16.711  1.00 45.79           H
ATOM   3785  CD2 LEU A 363       8.951 189.008  17.699  1.00 23.29           C
ATOM   3786 1HD2 LEU A 363       8.023 189.349  18.158  1.00 55.01           H
ATOM   3787 2HD2 LEU A 363       9.421 189.846  17.185  1.00 51.70           H
ATOM   3788 3HD2 LEU A 363       9.620 188.639  18.476  1.00 51.82           H
ATOM   3789  N   LEU A 364      12.331 187.013  13.825  1.00 17.61           N
ATOM   3790  H   LEU A 364      11.573 186.784  13.198  1.00 18.15           H
ATOM   3791  CA  LEU A 364      13.658 186.478  13.531  1.00 17.57           C
ATOM   3792  HA  LEU A 364      14.272 186.557  14.428  1.00 18.47           H
ATOM   3793  C   LEU A 364      14.378 187.254  12.430  1.00 20.53           C
ATOM   3794  O   LEU A 364      15.060 186.677  11.584  1.00 22.84           O
ATOM   3795  CB  LEU A 364      13.564 184.997  13.146  1.00 15.68           C
ATOM   3796 1HB  LEU A 364      12.923 184.920  12.268  1.00 16.49           H
ATOM   3797 2HB  LEU A 364      14.561 184.666  12.855  1.00 16.91           H
ATOM   3798  CG  LEU A 364      13.048 184.011  14.199  1.00 14.24           C
ATOM   3799  HG  LEU A 364      12.062 184.329  14.537  1.00 15.09           H
ATOM   3800  CD1 LEU A 364      12.927 182.622  13.587  1.00 14.96           C
ATOM   3801 1HD1 LEU A 364      12.511 181.934  14.323  1.00 44.03           H
ATOM   3802 2HD1 LEU A 364      13.908 182.268  13.272  1.00 44.02           H
ATOM   3803 3HD1 LEU A 364      12.264 182.665  12.723  1.00 41.79           H
ATOM   3804  CD2 LEU A 364      13.971 183.943  15.406  1.00 16.23           C
ATOM   3805 1HD2 LEU A 364      13.609 183.181  16.095  1.00 44.48           H
ATOM   3806 2HD2 LEU A 364      13.982 184.905  15.919  1.00 45.52           H
ATOM   3807 3HD2 LEU A 364      14.981 183.690  15.085  1.00 45.13           H
ATOM   3808  N   LYS A 365      14.250 188.577  12.449  1.00 23.96           N
ATOM   3809  H   LYS A 365      13.648 189.005  13.138  1.00 26.89           H
ATOM   3810  CA  LYS A 365      14.991 189.429  11.522  1.00 27.37           C
ATOM   3811  HA  LYS A 365      14.956 188.979  10.530  1.00 28.03           H
ATOM   3812  C   LYS A 365      16.451 189.509  11.957  1.00 28.29           C
ATOM   3813  O   LYS A 365      16.747 189.647  13.142  1.00 29.19           O
ATOM   3814  CB  LYS A 365      14.382 190.834  11.477  1.00 32.84           C
ATOM   3815 1HB  LYS A 365      14.322 191.214  12.497  1.00 39.40           H
ATOM   3816 2HB  LYS A 365      15.047 191.491  10.916  1.00 41.84           H
ATOM   3817  CG  LYS A 365      12.992 190.901  10.857  1.00 37.17           C
ATOM   3818 1HG  LYS A 365      12.380 190.099  11.268  1.00 56.02           H
ATOM   3819 2HG  LYS A 365      12.537 191.856  11.119  1.00 59.98           H
ATOM   3820  CD  LYS A 365      13.022 190.773   9.340  1.00 50.45           C
ATOM   3821 1HD  LYS A 365      13.620 191.584   8.923  1.00 81.74           H
ATOM   3822 2HD  LYS A 365      13.472 189.819   9.064  1.00 78.24           H
ATOM   3823  CE  LYS A 365      11.615 190.839   8.768  1.00 62.65           C
ATOM   3824 1HE  LYS A 365      11.037 190.004   9.171  1.00 87.15           H
ATOM   3825 2HE  LYS A 365      11.146 191.772   9.090  1.00 95.35           H
ATOM   3826  NZ  LYS A 365      11.672 190.766   7.272  1.00 98.73           N
ATOM   3827 1HZ  LYS A 365      10.736 190.736   6.888  1.00141.11           H
ATOM   3828 2HZ  LYS A 365      12.163 189.931   6.980  1.00137.60           H
ATOM   3829 3HZ  LYS A 365      12.150 191.573   6.895  1.00137.29           H
ATOM   3830  N   HIS A 366      17.364 189.434  10.995  1.00 30.47           N
ATOM   3831  H   HIS A 366      17.077 189.290  10.039  1.00 31.92           H
ATOM   3832  CA  HIS A 366      18.790 189.559  11.288  1.00 32.72           C
ATOM   3833  HA  HIS A 366      19.073 188.785  12.003  1.00 32.02           H
ATOM   3834  C   HIS A 366      19.084 190.921  11.914  1.00 36.44           C
ATOM   3835  O   HIS A 366      19.902 191.038  12.825  1.00 38.87           O
ATOM   3836  CB  HIS A 366      19.610 189.379  10.006  1.00 35.47           C
ATOM   3837 1HB  HIS A 366      19.264 188.483   9.491  1.00 35.83           H
ATOM   3838 2HB  HIS A 366      19.435 190.237   9.357  1.00 40.43           H
ATOM   3839  CG  HIS A 366      21.083 189.249  10.242  1.00 42.79           C
ATOM   3840  ND1 HIS A 366      21.874 190.235  10.790  1.00 76.17           N
ATOM   3841  HD1 HIS A 366      21.564 191.139  11.115  1.00135.57           H
ATOM   3842  CD2 HIS A 366      21.934 188.221   9.985  1.00 68.49           C
ATOM   3843  HD2 HIS A 366      21.645 187.280   9.540  1.00126.40           H
ATOM   3844  CE1 HIS A 366      23.131 189.773  10.846  1.00 76.13           C
ATOM   3845  HE1 HIS A 366      23.970 190.331  11.234  1.00115.53           H
ATOM   3846  NE2 HIS A 366      23.210 188.543  10.378  1.00 71.43           N
ATOM   3847  N   ASN A 367      18.419 191.956  11.412  1.00 39.57           N
ATOM   3848  H   ASN A 367      17.760 191.806  10.662  1.00 40.10           H
ATOM   3849  CA  ASN A 367      18.568 193.309  11.936  1.00 44.82           C
ATOM   3850  HA  ASN A 367      19.606 193.471  12.226  1.00 48.38           H
ATOM   3851  C   ASN A 367      17.654 193.499  13.147  1.00 43.32           C
ATOM   3852  O   ASN A 367      16.433 193.441  13.001  1.00 42.39           O
ATOM   3853  CB  ASN A 367      18.196 194.307  10.837  1.00 51.36           C
ATOM   3854 1HB  ASN A 367      18.730 194.050   9.922  1.00 61.04           H
ATOM   3855 2HB  ASN A 367      17.126 194.236  10.650  1.00 69.12           H
ATOM   3856  CG  ASN A 367      18.526 195.737  11.207  1.00 80.33           C
ATOM   3857  OD1 ASN A 367      18.697 196.074  12.376  1.00135.99           O
ATOM   3858  ND2 ASN A 367      18.625 196.591  10.202  1.00105.25           N
ATOM   3859 1HD2 ASN A 367      18.847 197.557  10.393  1.00153.10           H
ATOM   3860 2HD2 ASN A 367      18.469 196.278   9.255  1.00113.10           H
ATOM   3861  N   PRO A 368      18.212 193.731  14.347  1.00 45.68           N
ATOM   3862  CA  PRO A 368      17.315 193.878  15.500  1.00 46.46           C
ATOM   3863  HA  PRO A 368      16.764 192.951  15.651  1.00 43.90           H
ATOM   3864  C   PRO A 368      16.316 195.030  15.422  1.00 50.07           C
ATOM   3865  O   PRO A 368      15.273 194.989  16.071  1.00 50.58           O
ATOM   3866  CB  PRO A 368      18.274 194.107  16.671  1.00 52.02           C
ATOM   3867 1HB  PRO A 368      18.374 195.174  16.872  1.00 61.86           H
ATOM   3868 2HB  PRO A 368      17.922 193.584  17.560  1.00 57.05           H
ATOM   3869  CG  PRO A 368      19.571 193.542  16.219  1.00 56.48           C
ATOM   3870 1HG  PRO A 368      20.402 194.009  16.748  1.00 74.43           H
ATOM   3871 2HG  PRO A 368      19.575 192.463  16.366  1.00 68.00           H
ATOM   3872  CD  PRO A 368      19.623 193.858  14.755  1.00 50.25           C
ATOM   3873 1HD  PRO A 368      19.979 194.876  14.592  1.00 58.01           H
ATOM   3874 2HD  PRO A 368      20.252 193.133  14.238  1.00 51.58           H
ATOM   3875  N   SER A 369      16.636 196.056  14.641  1.00 55.61           N
ATOM   3876  H   SER A 369      17.499 196.032  14.115  1.00 57.89           H
ATOM   3877  CA  SER A 369      15.764 197.219  14.496  1.00 62.85           C
ATOM   3878  HA  SER A 369      15.437 197.539  15.485  1.00 66.93           H
ATOM   3879  C   SER A 369      14.514 196.918  13.673  1.00 59.83           C
ATOM   3880  O   SER A 369      13.542 197.671  13.722  1.00 68.29           O
ATOM   3881  CB  SER A 369      16.531 198.372  13.844  1.00 74.70           C
ATOM   3882 1HB  SER A 369      15.892 199.255  13.818  1.00 98.52           H
ATOM   3883 2HB  SER A 369      17.419 198.594  14.436  1.00114.81           H
ATOM   3884  OG  SER A 369      16.923 198.043  12.522  1.00111.70           O
ATOM   3885  HG  SER A 369      17.596 197.359  12.566  1.00142.21           H
ATOM   3886  N   GLN A 370      14.531 195.817  12.929  1.00 53.27           N
ATOM   3887  H   GLN A 370      15.346 195.220  12.945  1.00 53.01           H
ATOM   3888  CA  GLN A 370      13.395 195.423  12.101  1.00 51.20           C
ATOM   3889  HA  GLN A 370      12.815 196.312  11.853  1.00 57.59           H
ATOM   3890  C   GLN A 370      12.458 194.451  12.815  1.00 44.43           C
ATOM   3891  O   GLN A 370      11.405 194.100  12.283  1.00 45.89           O
ATOM   3892  CB  GLN A 370      13.889 194.788  10.799  1.00 51.62           C
ATOM   3893 1HB  GLN A 370      14.532 193.942  11.043  1.00 57.08           H
ATOM   3894 2HB  GLN A 370      13.027 194.417  10.246  1.00 59.62           H
ATOM   3895  CG  GLN A 370      14.657 195.746   9.898  1.00 71.87           C
ATOM   3896 1HG  GLN A 370      14.030 196.611   9.686  1.00105.70           H
ATOM   3897 2HG  GLN A 370      15.554 196.085  10.415  1.00103.87           H
ATOM   3898  CD  GLN A 370      15.064 195.098   8.590  1.00 93.73           C
ATOM   3899  OE1 GLN A 370      15.796 194.110   8.571  1.00123.48           O
ATOM   3900  NE2 GLN A 370      14.602 195.656   7.482  1.00144.06           N
ATOM   3901 1HE2 GLN A 370      14.854 195.261   6.588  1.00190.44           H
ATOM   3902 2HE2 GLN A 370      14.010 196.472   7.534  1.00175.47           H
ATOM   3903  N   ARG A 371      12.829 194.023  14.018  1.00 40.48           N
ATOM   3904  H   ARG A 371      13.700 194.350  14.412  1.00 43.33           H
ATOM   3905  CA  ARG A 371      11.988 193.128  14.811  1.00 35.40           C
ATOM   3906  HA  ARG A 371      11.549 192.383  14.148  1.00 33.71           H
ATOM   3907  C   ARG A 371      10.870 193.948  15.451  1.00 37.26           C
ATOM   3908  O   ARG A 371      11.115 195.052  15.935  1.00 43.72           O
ATOM   3909  CB  ARG A 371      12.813 192.429  15.896  1.00 33.55           C
ATOM   3910 1HB  ARG A 371      13.252 193.194  16.538  1.00 39.14           H
ATOM   3911 2HB  ARG A 371      12.147 191.813  16.501  1.00 33.50           H
ATOM   3912  CG  ARG A 371      13.932 191.550  15.356  1.00 31.02           C
ATOM   3913 1HG  ARG A 371      13.503 190.721  14.792  1.00 30.59           H
ATOM   3914 2HG  ARG A 371      14.552 192.145  14.686  1.00 36.63           H
ATOM   3915  CD  ARG A 371      14.818 191.000  16.463  1.00 29.80           C
ATOM   3916 1HD  ARG A 371      15.067 191.811  17.149  1.00 34.20           H
ATOM   3917 2HD  ARG A 371      14.286 190.218  17.005  1.00 28.44           H
ATOM   3918  NE  ARG A 371      16.047 190.460  15.881  1.00 29.58           N
ATOM   3919  HE  ARG A 371      16.013 190.193  14.908  1.00 30.07           H
ATOM   3920  CZ  ARG A 371      17.209 190.321  16.505  1.00 31.19           C
ATOM   3921  NH1 ARG A 371      17.392 190.650  17.769  1.00 33.49           N
ATOM   3922 1HH1 ARG A 371      16.604 190.944  18.325  1.00 33.88           H
ATOM   3923 2HH1 ARG A 371      18.319 190.595  18.161  1.00 36.29           H
ATOM   3924  NH2 ARG A 371      18.242 189.885  15.817  1.00 32.82           N
ATOM   3925 1HH2 ARG A 371      18.105 189.637  14.849  1.00 33.90           H
ATOM   3926 2HH2 ARG A 371      19.146 189.817  16.255  1.00 35.41           H
ATOM   3927  N   PRO A 372       9.629 193.436  15.452  1.00 34.61           N
ATOM   3928  CA  PRO A 372       8.564 194.275  16.012  1.00 36.43           C
ATOM   3929  HA  PRO A 372       8.585 195.261  15.546  1.00 42.51           H
ATOM   3930  C   PRO A 372       8.637 194.427  17.528  1.00 37.37           C
ATOM   3931  O   PRO A 372       9.031 193.503  18.238  1.00 37.93           O
ATOM   3932  CB  PRO A 372       7.291 193.530  15.603  1.00 34.92           C
ATOM   3933 1HB  PRO A 372       6.507 193.670  16.348  1.00 37.63           H
ATOM   3934 2HB  PRO A 372       6.956 193.866  14.622  1.00 41.86           H
ATOM   3935  CG  PRO A 372       7.711 192.104  15.543  1.00 35.97           C
ATOM   3936 1HG  PRO A 372       7.741 191.680  16.547  1.00 44.49           H
ATOM   3937 2HG  PRO A 372       7.042 191.530  14.902  1.00 45.39           H
ATOM   3938  CD  PRO A 372       9.095 192.154  14.959  1.00 32.69           C
ATOM   3939 1HD  PRO A 372       9.693 191.318  15.322  1.00 32.81           H
ATOM   3940 2HD  PRO A 372       9.053 192.160  13.870  1.00 35.91           H
ATOM   3941  N   MET A 373       8.234 195.593  18.021  1.00 43.83           N
ATOM   3942  H   MET A 373       7.939 196.327  17.393  1.00 50.49           H
ATOM   3943  CA  MET A 373       8.153 195.838  19.458  1.00 46.47           C
ATOM   3944  HA  MET A 373       9.107 195.600  19.930  1.00 49.97           H
ATOM   3945  C   MET A 373       7.071 194.936  20.043  1.00 38.31           C
ATOM   3946  O   MET A 373       6.175 194.491  19.328  1.00 36.77           O
ATOM   3947  CB  MET A 373       7.797 197.300  19.736  1.00 61.80           C
ATOM   3948 1HB  MET A 373       6.866 197.536  19.222  1.00 89.09           H
ATOM   3949 2HB  MET A 373       7.636 197.421  20.807  1.00 95.77           H
ATOM   3950  CG  MET A 373       8.859 198.297  19.300  1.00117.54           C
ATOM   3951 1HG  MET A 373       9.781 198.101  19.847  1.00182.20           H
ATOM   3952 2HG  MET A 373       9.046 198.186  18.232  1.00169.52           H
ATOM   3953  SD  MET A 373       8.312 199.983  19.639  1.00197.13           S
ATOM   3954  CE  MET A 373       8.687 200.809  18.089  1.00247.46           C
ATOM   3955 1HE  MET A 373       8.128 200.338  17.280  1.00300.47           H
ATOM   3956 2HE  MET A 373       9.755 200.735  17.885  1.00306.60           H
ATOM   3957 3HE  MET A 373       8.404 201.859  18.160  1.00302.10           H
ATOM   3958  N   LEU A 374       7.130 194.676  21.345  1.00 37.17           N
ATOM   3959  H   LEU A 374       7.850 195.103  21.912  1.00 42.36           H
ATOM   3960  CA  LEU A 374       6.173 193.768  21.973  1.00 31.84           C
ATOM   3961  HA  LEU A 374       6.237 192.803  21.470  1.00 29.27           H
ATOM   3962  C   LEU A 374       4.726 194.237  21.842  1.00 32.68           C
ATOM   3963  O   LEU A 374       3.815 193.413  21.768  1.00 31.01           O
ATOM   3964  CB  LEU A 374       6.506 193.575  23.455  1.00 33.57           C
ATOM   3965 1HB  LEU A 374       6.494 194.556  23.930  1.00 41.94           H
ATOM   3966 2HB  LEU A 374       5.708 192.983  23.904  1.00 35.94           H
ATOM   3967  CG  LEU A 374       7.837 192.898  23.790  1.00 34.96           C
ATOM   3968  HG  LEU A 374       8.643 193.429  23.284  1.00 44.03           H
ATOM   3969  CD1 LEU A 374       8.066 192.994  25.289  1.00 46.83           C
ATOM   3970 1HD1 LEU A 374       9.083 192.677  25.517  1.00 77.92           H
ATOM   3971 2HD1 LEU A 374       7.358 192.353  25.814  1.00 83.01           H
ATOM   3972 3HD1 LEU A 374       7.929 194.024  25.617  1.00 76.47           H
ATOM   3973  CD2 LEU A 374       7.867 191.437  23.357  1.00 34.58           C
ATOM   3974 1HD2 LEU A 374       8.799 190.978  23.686  1.00 63.65           H
ATOM   3975 2HD2 LEU A 374       7.806 191.374  22.271  1.00 64.98           H
ATOM   3976 3HD2 LEU A 374       7.026 190.903  23.799  1.00 63.90           H
ATOM   3977  N   ARG A 375       4.507 195.547  21.801  1.00 38.39           N
ATOM   3978  H   ARG A 375       5.287 196.184  21.884  1.00 42.05           H
ATOM   3979  CA  ARG A 375       3.162 196.085  21.611  1.00 42.48           C
ATOM   3980  HA  ARG A 375       2.499 195.620  22.340  1.00 42.61           H
ATOM   3981  C   ARG A 375       2.624 195.743  20.225  1.00 42.21           C
ATOM   3982  O   ARG A 375       1.427 195.527  20.050  1.00 46.51           O
ATOM   3983  CB  ARG A 375       3.147 197.602  21.818  1.00 53.15           C
ATOM   3984 1HB  ARG A 375       3.737 197.841  22.703  1.00 65.10           H
ATOM   3985 2HB  ARG A 375       3.611 198.080  20.955  1.00 72.99           H
ATOM   3986  CG  ARG A 375       1.746 198.170  22.009  1.00 86.80           C
ATOM   3987 1HG  ARG A 375       1.112 197.862  21.177  1.00134.86           H
ATOM   3988 2HG  ARG A 375       1.329 197.767  22.932  1.00140.52           H
ATOM   3989  CD  ARG A 375       1.748 199.691  22.095  1.00122.03           C
ATOM   3990 1HD  ARG A 375       0.794 200.023  22.505  1.00160.47           H
ATOM   3991 2HD  ARG A 375       2.538 200.005  22.777  1.00146.81           H
ATOM   3992  NE  ARG A 375       1.956 200.322  20.791  1.00214.48           N
ATOM   3993  HE  ARG A 375       2.902 200.579  20.549  1.00257.42           H
ATOM   3994  CZ  ARG A 375       1.004 200.587  19.905  1.00352.12           C
ATOM   3995  NH1 ARG A 375       1.326 201.180  18.775  1.00536.14           N
ATOM   3996 1HH1 ARG A 375       2.297 201.369  18.578  1.00571.97           H
ATOM   3997 2HH1 ARG A 375       0.604 201.417  18.113  1.00715.49           H
ATOM   3998  NH2 ARG A 375      -0.267 200.308  20.117  1.00427.51           N
ATOM   3999 1HH2 ARG A 375      -0.538 199.855  20.975  1.00368.98           H
ATOM   4000 2HH2 ARG A 375      -0.948 200.541  19.412  1.00618.58           H
ATOM   4001  N   GLU A 376       3.521 195.698  19.248  1.00 41.41           N
ATOM   4002  H   GLU A 376       4.493 195.866  19.462  1.00 42.24           H
ATOM   4003  CA  GLU A 376       3.163 195.373  17.870  1.00 42.73           C
ATOM   4004  HA  GLU A 376       2.235 195.883  17.610  1.00 47.79           H
ATOM   4005  C   GLU A 376       2.938 193.873  17.704  1.00 37.17           C
ATOM   4006  O   GLU A 376       2.118 193.457  16.888  1.00 40.60           O
ATOM   4007  CB  GLU A 376       4.264 195.821  16.905  1.00 48.18           C
ATOM   4008 1HB  GLU A 376       5.178 195.279  17.145  1.00 71.93           H
ATOM   4009 2HB  GLU A 376       3.966 195.551  15.892  1.00 69.91           H
ATOM   4010  CG  GLU A 376       4.575 197.311  16.938  1.00 94.81           C
ATOM   4011 1HG  GLU A 376       4.964 197.573  17.923  1.00160.34           H
ATOM   4012 2HG  GLU A 376       5.348 197.524  16.198  1.00134.81           H
ATOM   4013  CD  GLU A 376       3.359 198.168  16.643  1.00141.30           C
ATOM   4014  OE1 GLU A 376       3.106 199.120  17.411  1.00219.33           O
ATOM   4015  OE2 GLU A 376       2.658 197.903  15.644  1.00197.74           O
ATOM   4016  N   VAL A 377       3.650 193.061  18.479  1.00 31.76           N
ATOM   4017  H   VAL A 377       4.319 193.462  19.123  1.00 32.99           H
ATOM   4018  CA  VAL A 377       3.471 191.609  18.468  1.00 27.44           C
ATOM   4019  HA  VAL A 377       3.672 191.228  17.467  1.00 29.09           H
ATOM   4020  C   VAL A 377       2.029 191.258  18.816  1.00 27.93           C
ATOM   4021  O   VAL A 377       1.431 190.378  18.198  1.00 30.14           O
ATOM   4022  CB  VAL A 377       4.415 190.899  19.467  1.00 24.15           C
ATOM   4023  HB  VAL A 377       4.306 191.366  20.445  1.00 26.53           H
ATOM   4024  CG1 VAL A 377       4.068 189.419  19.607  1.00 23.41           C
ATOM   4025 1HG1 VAL A 377       4.020 188.954  18.623  1.00 52.94           H
ATOM   4026 2HG1 VAL A 377       3.103 189.314  20.102  1.00 51.47           H
ATOM   4027 3HG1 VAL A 377       4.827 188.919  20.209  1.00 51.15           H
ATOM   4028  CG2 VAL A 377       5.865 191.045  19.017  1.00 28.57           C
ATOM   4029 1HG2 VAL A 377       6.522 190.557  19.737  1.00 56.43           H
ATOM   4030 2HG2 VAL A 377       6.132 192.099  18.953  1.00 58.36           H
ATOM   4031 3HG2 VAL A 377       5.995 190.582  18.038  1.00 59.90           H
ATOM   4032  N   LEU A 378       1.470 191.963  19.794  1.00 29.17           N
ATOM   4033  H   LEU A 378       2.000 192.704  20.232  1.00 30.43           H
ATOM   4034  CA  LEU A 378       0.099 191.733  20.240  1.00 32.50           C
ATOM   4035  HA  LEU A 378      -0.043 190.671  20.438  1.00 33.12           H
ATOM   4036  C   LEU A 378      -0.914 192.148  19.177  1.00 38.78           C
ATOM   4037  O   LEU A 378      -2.025 191.622  19.122  1.00 48.65           O
ATOM   4038  CB  LEU A 378      -0.162 192.529  21.523  1.00 34.21           C
ATOM   4039 1HB  LEU A 378      -0.022 193.584  21.289  1.00 38.55           H
ATOM   4040 2HB  LEU A 378      -1.208 192.391  21.796  1.00 40.84           H
ATOM   4041  CG  LEU A 378       0.694 192.199  22.749  1.00 33.89           C
ATOM   4042  HG  LEU A 378       1.747 192.239  22.471  1.00 41.93           H
ATOM   4043  CD1 LEU A 378       0.449 193.235  23.839  1.00 47.64           C
ATOM   4044 1HD1 LEU A 378       0.693 194.228  23.461  1.00 81.72           H
ATOM   4045 2HD1 LEU A 378       1.080 193.015  24.700  1.00 82.24           H
ATOM   4046 3HD1 LEU A 378      -0.598 193.210  24.143  1.00 80.86           H
ATOM   4047  CD2 LEU A 378       0.387 190.805  23.278  1.00 42.03           C
ATOM   4048 1HD2 LEU A 378       0.700 190.058  22.548  1.00 74.17           H
ATOM   4049 2HD2 LEU A 378      -0.684 190.712  23.459  1.00 74.96           H
ATOM   4050 3HD2 LEU A 378       0.926 190.641  24.211  1.00 75.39           H
ATOM   4051  N   GLU A 379      -0.519 193.104  18.344  1.00 39.66           N
ATOM   4052  H   GLU A 379       0.419 193.470  18.429  1.00 39.96           H
ATOM   4053  CA  GLU A 379      -1.384 193.669  17.311  1.00 46.85           C
ATOM   4054  HA  GLU A 379      -2.394 193.753  17.711  1.00 53.04           H
ATOM   4055  C   GLU A 379      -1.442 192.802  16.053  1.00 42.98           C
ATOM   4056  O   GLU A 379      -2.275 193.024  15.174  1.00 49.39           O
ATOM   4057  CB  GLU A 379      -0.874 195.071  16.960  1.00 60.03           C
ATOM   4058 1HB  GLU A 379      -0.528 195.549  17.876  1.00 71.99           H
ATOM   4059 2HB  GLU A 379      -0.017 194.970  16.294  1.00 92.60           H
ATOM   4060  CG  GLU A 379      -1.894 195.993  16.304  1.00 93.12           C
ATOM   4061 1HG  GLU A 379      -1.362 196.834  15.859  1.00153.75           H
ATOM   4062 2HG  GLU A 379      -2.407 195.454  15.507  1.00141.26           H
ATOM   4063  CD  GLU A 379      -2.928 196.534  17.277  1.00111.44           C
ATOM   4064  OE1 GLU A 379      -3.870 197.215  16.821  1.00172.82           O
ATOM   4065  OE2 GLU A 379      -2.815 196.302  18.500  1.00159.20           O
ATOM   4066  N   HIS A 380      -0.572 191.802  15.958  1.00 37.04           N
ATOM   4067  H   HIS A 380       0.075 191.631  16.716  1.00 35.20           H
ATOM   4068  CA  HIS A 380      -0.569 190.920  14.796  1.00 35.51           C
ATOM   4069  HA  HIS A 380      -0.472 191.536  13.903  1.00 40.38           H
ATOM   4070  C   HIS A 380      -1.896 190.165  14.735  1.00 35.54           C
ATOM   4071  O   HIS A 380      -2.386 189.690  15.761  1.00 34.03           O
ATOM   4072  CB  HIS A 380       0.591 189.921  14.850  1.00 32.47           C
ATOM   4073 1HB  HIS A 380       0.681 189.542  15.869  1.00 34.16           H
ATOM   4074 2HB  HIS A 380       0.356 189.083  14.195  1.00 41.71           H
ATOM   4075  CG  HIS A 380       1.905 190.492  14.415  1.00 34.68           C
ATOM   4076  ND1 HIS A 380       2.503 191.596  14.980  1.00 49.50           N
ATOM   4077  HD1 HIS A 380       2.132 192.161  15.732  1.00 62.01           H
ATOM   4078  CD2 HIS A 380       2.757 190.099  13.433  1.00 45.58           C
ATOM   4079  HD2 HIS A 380       2.592 189.257  12.778  1.00 58.46           H
ATOM   4080  CE1 HIS A 380       3.664 191.807  14.347  1.00 65.34           C
ATOM   4081  HE1 HIS A 380       4.345 192.614  14.579  1.00 94.80           H
ATOM   4082  NE2 HIS A 380       3.864 190.913  13.398  1.00 62.02           N
ATOM   4083  N   PRO A 381      -2.494 190.030  13.540  1.00 40.85           N
ATOM   4084  CA  PRO A 381      -3.803 189.367  13.536  1.00 44.52           C
ATOM   4085  HA  PRO A 381      -4.501 189.940  14.147  1.00 48.35           H
ATOM   4086  C   PRO A 381      -3.791 187.920  14.021  1.00 38.93           C
ATOM   4087  O   PRO A 381      -4.810 187.412  14.487  1.00 41.54           O
ATOM   4088  CB  PRO A 381      -4.228 189.426  12.066  1.00 56.66           C
ATOM   4089 1HB  PRO A 381      -3.984 188.489  11.566  1.00 64.13           H
ATOM   4090 2HB  PRO A 381      -5.295 189.633  11.985  1.00 70.68           H
ATOM   4091  CG  PRO A 381      -3.437 190.545  11.482  1.00 65.45           C
ATOM   4092 1HG  PRO A 381      -3.313 190.410  10.407  1.00 86.59           H
ATOM   4093 2HG  PRO A 381      -3.922 191.497  11.697  1.00 86.98           H
ATOM   4094  CD  PRO A 381      -2.114 190.470  12.185  1.00 49.53           C
ATOM   4095 1HD  PRO A 381      -1.465 189.735  11.709  1.00 50.76           H
ATOM   4096 2HD  PRO A 381      -1.646 191.455  12.205  1.00 53.78           H
ATOM   4097  N   TRP A 382      -2.650 187.250  13.904  1.00 34.61           N
ATOM   4098  H   TRP A 382      -1.849 187.696  13.480  1.00 35.77           H
ATOM   4099  CA  TRP A 382      -2.525 185.878  14.386  1.00 30.88           C
ATOM   4100  HA  TRP A 382      -3.338 185.290  13.959  1.00 34.26           H
ATOM   4101  C   TRP A 382      -2.652 185.805  15.905  1.00 26.90           C
ATOM   4102  O   TRP A 382      -3.264 184.876  16.428  1.00 28.68           O
ATOM   4103  CB  TRP A 382      -1.197 185.268  13.933  1.00 30.15           C
ATOM   4104 1HB  TRP A 382      -1.085 185.440  12.862  1.00 35.20           H
ATOM   4105 2HB  TRP A 382      -0.377 185.766  14.449  1.00 29.64           H
ATOM   4106  CG  TRP A 382      -1.119 183.793  14.194  1.00 28.68           C
ATOM   4107  CD1 TRP A 382      -1.675 182.791  13.456  1.00 36.43           C
ATOM   4108  HD1 TRP A 382      -2.258 182.943  12.560  1.00 47.07           H
ATOM   4109  CD2 TRP A 382      -0.450 183.137  15.283  1.00 25.29           C
ATOM   4110  NE1 TRP A 382      -1.407 181.564  14.004  1.00 36.31           N
ATOM   4111  HE1 TRP A 382      -1.723 180.685  13.618  1.00 46.57           H
ATOM   4112  CE2 TRP A 382      -0.644 181.745  15.127  1.00 28.48           C
ATOM   4113  CE3 TRP A 382       0.332 183.587  16.355  1.00 27.11           C
ATOM   4114  HE3 TRP A 382       0.489 184.644  16.507  1.00 31.14           H
ATOM   4115  CZ2 TRP A 382      -0.052 180.809  15.981  1.00 29.97           C
ATOM   4116  HZ2 TRP A 382      -0.184 179.750  15.822  1.00 36.19           H
ATOM   4117  CZ3 TRP A 382       0.914 182.655  17.213  1.00 31.08           C
ATOM   4118  HZ3 TRP A 382       1.531 182.995  18.032  1.00 39.83           H
ATOM   4119  CH2 TRP A 382       0.717 181.275  17.018  1.00 30.53           C
ATOM   4120  HH2 TRP A 382       1.186 180.572  17.689  1.00 36.50           H
ATOM   4121  N   ILE A 383      -2.096 186.782  16.613  1.00 25.29           N
ATOM   4122  H   ILE A 383      -1.605 187.528  16.140  1.00 28.04           H
ATOM   4123  CA  ILE A 383      -2.232 186.846  18.066  1.00 24.02           C
ATOM   4124  HA  ILE A 383      -2.096 185.848  18.482  1.00 22.75           H
ATOM   4125  C   ILE A 383      -3.648 187.298  18.410  1.00 28.73           C
ATOM   4126  O   ILE A 383      -4.296 186.713  19.275  1.00 31.53           O
ATOM   4127  CB  ILE A 383      -1.209 187.810  18.714  1.00 24.33           C
ATOM   4128  HB  ILE A 383      -1.316 188.786  18.241  1.00 31.27           H
ATOM   4129  CG1 ILE A 383       0.231 187.329  18.490  1.00 25.56           C
ATOM   4130 1HG1 ILE A 383       0.405 187.234  17.419  1.00 42.40           H
ATOM   4131 2HG1 ILE A 383       0.905 188.098  18.866  1.00 39.01           H
ATOM   4132  CG2 ILE A 383      -1.492 187.981  20.206  1.00 30.03           C
ATOM   4133 1HG2 ILE A 383      -2.408 188.557  20.341  1.00 61.31           H
ATOM   4134 2HG2 ILE A 383      -0.668 188.515  20.681  1.00 60.11           H
ATOM   4135 3HG2 ILE A 383      -1.609 187.006  20.678  1.00 60.40           H
ATOM   4136  CD1 ILE A 383       0.615 186.017  19.158  1.00 29.51           C
ATOM   4137 1HD1 ILE A 383       0.555 186.117  20.242  1.00 62.95           H
ATOM   4138 2HD1 ILE A 383       1.638 185.760  18.884  1.00 60.90           H
ATOM   4139 3HD1 ILE A 383      -0.051 185.220  18.829  1.00 61.78           H
ATOM   4140  N   THR A 384      -4.132 188.329  17.725  1.00 33.60           N
ATOM   4141  H   THR A 384      -3.571 188.753  16.999  1.00 34.60           H
ATOM   4142  CA  THR A 384      -5.453 188.887  18.003  1.00 41.41           C
ATOM   4143  HA  THR A 384      -5.461 189.260  19.027  1.00 45.44           H
ATOM   4144  C   THR A 384      -6.559 187.843  17.875  1.00 43.16           C
ATOM   4145  O   THR A 384      -7.481 187.807  18.690  1.00 51.72           O
ATOM   4146  CB  THR A 384      -5.767 190.062  17.054  1.00 50.03           C
ATOM   4147  HB  THR A 384      -5.851 189.688  16.034  1.00 69.49           H
ATOM   4148  OG1 THR A 384      -4.704 191.021  17.113  1.00 62.25           O
ATOM   4149  HG1 THR A 384      -3.881 190.585  16.880  1.00 77.85           H
ATOM   4150  CG2 THR A 384      -7.066 190.760  17.439  1.00 76.30           C
ATOM   4151 1HG2 THR A 384      -7.206 191.636  16.805  1.00116.31           H
ATOM   4152 2HG2 THR A 384      -7.020 191.074  18.482  1.00116.16           H
ATOM   4153 3HG2 THR A 384      -7.906 190.080  17.299  1.00116.06           H
ATOM   4154  N   ALA A 385      -6.479 187.002  16.850  1.00 40.36           N
ATOM   4155  H   ALA A 385      -5.697 187.062  16.213  1.00 38.72           H
ATOM   4156  CA  ALA A 385      -7.514 186.006  16.585  1.00 44.88           C
ATOM   4157  HA  ALA A 385      -8.483 186.460  16.794  1.00 52.74           H
ATOM   4158  C   ALA A 385      -7.410 184.745  17.441  1.00 42.83           C
ATOM   4159  O   ALA A 385      -8.427 184.127  17.755  1.00 55.60           O
ATOM   4160  CB  ALA A 385      -7.482 185.621  15.112  1.00 49.21           C
ATOM   4161 1HB  ALA A 385      -6.523 185.163  14.873  1.00 80.05           H
ATOM   4162 2HB  ALA A 385      -7.622 186.511  14.498  1.00 74.50           H
ATOM   4163 3HB  ALA A 385      -8.283 184.911  14.904  1.00 81.97           H
ATOM   4164  N   ASN A 386      -6.193 184.334  17.783  1.00 36.57           N
ATOM   4165  H   ASN A 386      -5.390 184.905  17.558  1.00 37.61           H
ATOM   4166  CA  ASN A 386      -5.978 183.047  18.439  1.00 37.13           C
ATOM   4167  HA  ASN A 386      -6.860 182.427  18.274  1.00 43.38           H
ATOM   4168  C   ASN A 386      -5.764 183.116  19.950  1.00 38.13           C
ATOM   4169  O   ASN A 386      -5.881 182.098  20.631  1.00 45.79           O
ATOM   4170  CB  ASN A 386      -4.782 182.344  17.791  1.00 34.69           C
ATOM   4171 1HB  ASN A 386      -3.933 183.026  17.768  1.00 31.40           H
ATOM   4172 2HB  ASN A 386      -4.511 181.477  18.390  1.00 37.74           H
ATOM   4173  CG  ASN A 386      -5.080 181.860  16.390  1.00 39.35           C
ATOM   4174  OD1 ASN A 386      -5.756 180.852  16.199  1.00 48.85           O
ATOM   4175  ND2 ASN A 386      -4.567 182.567  15.396  1.00 40.21           N
ATOM   4176 1HD2 ASN A 386      -4.732 182.276  14.445  1.00 47.27           H
ATOM   4177 2HD2 ASN A 386      -4.024 183.393  15.607  1.00 39.55           H
ATOM   4178  N   SER A 387      -5.435 184.290  20.481  1.00 39.44           N
ATOM   4179  H   SER A 387      -5.365 185.107  19.890  1.00 43.18           H
ATOM   4180  CA  SER A 387      -5.161 184.437  21.908  1.00 44.36           C
ATOM   4181  HA  SER A 387      -4.624 183.553  22.250  1.00 60.45           H
ATOM   4182  C   SER A 387      -6.428 184.584  22.745  1.00 60.38           C
ATOM   4183  O   SER A 387      -7.421 185.165  22.306  1.00 74.13           O
ATOM   4184  CB  SER A 387      -4.279 185.664  22.145  1.00 47.90           C
ATOM   4185 1HB  SER A 387      -3.355 185.555  21.577  1.00 80.22           H
ATOM   4186 2HB  SER A 387      -4.804 186.556  21.804  1.00 66.87           H
ATOM   4187  OG  SER A 387      -3.968 185.803  23.521  1.00 71.35           O
ATOM   4188  HG  SER A 387      -3.332 186.517  23.612  1.00 98.77           H
ATOM   4189  N   SER A 388      -6.381 184.076  23.973  1.00 86.39           N
ATOM   4190  H   SER A 388      -5.548 183.598  24.286  1.00 94.33           H
ATOM   4191  CA  SER A 388      -7.499 184.196  24.905  1.00134.04           C
ATOM   4192  HA  SER A 388      -8.422 183.973  24.369  1.00170.46           H
ATOM   4193  C   SER A 388      -7.639 185.594  25.503  1.00139.91           C
ATOM   4194  O   SER A 388      -8.684 185.924  26.065  1.00183.04           O
ATOM   4195  CB  SER A 388      -7.340 183.178  26.037  1.00192.84           C
ATOM   4196 1HB  SER A 388      -8.223 183.214  26.675  1.00232.90           H
ATOM   4197 2HB  SER A 388      -7.248 182.180  25.610  1.00236.80           H
ATOM   4198  OG  SER A 388      -6.190 183.463  26.814  1.00270.96           O
ATOM   4199  HG  SER A 388      -6.135 182.824  27.528  1.00327.13           H
ATOM   4200  N   LYS A 389      -6.605 186.420  25.372  1.00168.21           N
ATOM   4201  H   LYS A 389      -5.767 186.087  24.915  1.00206.49           H
ATOM   4202  CA  LYS A 389      -6.659 187.814  25.809  1.00213.69           C
ATOM   4203  HA  LYS A 389      -7.653 188.020  26.206  1.00254.60           H
ATOM   4204  C   LYS A 389      -6.414 188.773  24.647  1.00246.04           C
ATOM   4205  O   LYS A 389      -5.315 189.308  24.506  1.00302.85           O
ATOM   4206  CB  LYS A 389      -5.640 188.097  26.918  1.00333.50           C
ATOM   4207 1HB  LYS A 389      -4.641 187.854  26.553  1.00392.60           H
ATOM   4208 2HB  LYS A 389      -5.670 189.164  27.137  1.00390.89           H
ATOM   4209  CG  LYS A 389      -5.885 187.336  28.214  1.00481.56           C
ATOM   4210 2HG  LYS A 389      -5.643 186.285  28.054  1.00518.43           H
ATOM   4211 1HG  LYS A 389      -6.939 187.413  28.484  1.00514.18           H
ATOM   4212  CD  LYS A 389      -5.036 187.870  29.361  1.00735.47           C
ATOM   4213 1HD  LYS A 389      -4.912 187.073  30.095  1.00808.91           H
ATOM   4214 2HD  LYS A 389      -4.050 188.144  28.986  1.00847.45           H
ATOM   4215  CE  LYS A 389      -5.672 189.066  30.057  1.00934.44           C
ATOM   4216 1HE  LYS A 389      -6.732 189.103  29.796  1.00966.84           H
ATOM   4217 2HE  LYS A 389      -5.601 188.915  31.137  1.00957.64           H
ATOM   4218  NZ  LYS A 389      -4.998 190.351  29.675  1.00999.99           N
ATOM   4219 1HZ  LYS A 389      -5.363 191.120  30.220  1.00999.99           H
ATOM   4220 2HZ  LYS A 389      -4.000 190.290  29.827  1.00999.99           H
ATOM   4221 3HZ  LYS A 389      -5.166 190.564  28.700  1.00999.99           H
ATOM   4222  N   PRO A 390      -7.434 189.022  23.810  1.00339.55           N
ATOM   4223  CA  PRO A 390      -7.256 190.004  22.734  1.00505.25           C
ATOM   4224  HA  PRO A 390      -6.299 189.851  22.235  1.00561.54           H
ATOM   4225  C   PRO A 390      -7.362 191.463  23.178  1.00559.71           C
ATOM   4226  O   PRO A 390      -7.519 192.356  22.346  1.00580.12           O
ATOM   4227  CB  PRO A 390      -8.395 189.650  21.776  1.00722.58           C
ATOM   4228 1HB  PRO A 390      -8.704 190.518  21.195  1.00867.45           H
ATOM   4229 2HB  PRO A 390      -8.095 188.834  21.119  1.00863.80           H
ATOM   4230  CG  PRO A 390      -9.484 189.205  22.687  1.00684.82           C
ATOM   4231 1HG  PRO A 390      -9.988 190.070  23.118  1.00807.72           H
ATOM   4232 2HG  PRO A 390     -10.194 188.573  22.155  1.00810.50           H
ATOM   4233  CD  PRO A 390      -8.780 188.422  23.763  1.00440.11           C
ATOM   4234 1HD  PRO A 390      -9.296 188.536  24.717  1.00471.33           H
ATOM   4235 2HD  PRO A 390      -8.715 187.370  23.482  1.00426.84           H
ATOM   4236  N   SER A 391      -7.290 191.719  24.481  1.00692.38           N
ATOM   4237  H   SER A 391      -7.138 190.963  25.134  1.00768.05           H
ATOM   4238  CA  SER A 391      -7.400 193.075  25.011  1.00843.10           C
ATOM   4239  HA  SER A 391      -7.023 193.773  24.263  1.00981.32           H
ATOM   4240  C   SER A 391      -6.595 193.263  26.293  1.00892.21           C
ATOM   4241  O   SER A 391      -6.440 192.333  27.085  1.00871.29           O
ATOM   4242  CB  SER A 391      -8.867 193.406  25.291  1.00940.05           C
ATOM   4243 1HB  SER A 391      -9.444 193.278  24.375  1.00995.06           H
ATOM   4244 2HB  SER A 391      -9.251 192.726  26.052  1.00969.39           H
ATOM   4245  OG  SER A 391      -9.004 194.742  25.744  1.00999.99           O
ATOM   4246  HG  SER A 391      -8.580 194.819  26.603  1.00999.99           H
ATOM   4247  N   ASN A 392      -6.096 194.479  26.490  1.00999.99           N
ATOM   4248  H   ASN A 392      -6.234 195.188  25.784  1.00999.99           H
ATOM   4249  CA  ASN A 392      -5.368 194.848  27.701  1.00999.99           C
ATOM   4250  HA  ASN A 392      -4.608 194.090  27.899  1.00999.99           H
ATOM   4251  C   ASN A 392      -6.305 194.897  28.907  1.00999.99           C
ATOM   4252  O   ASN A 392      -5.854 194.566  30.023  1.00999.99           O
ATOM   4253  OXT ASN A 392      -7.480 195.278  28.718  1.00999.99           O
ATOM   4254  CB  ASN A 392      -4.686 196.203  27.474  1.00999.99           C
ATOM   4255 1HB  ASN A 392      -4.196 196.191  26.500  1.00999.99           H
ATOM   4256 2HB  ASN A 392      -5.433 196.996  27.480  1.00999.99           H
ATOM   4257  CG  ASN A 392      -3.627 196.519  28.510  1.00999.99           C
ATOM   4258  OD1 ASN A 392      -2.435 196.389  28.246  1.00999.99           O
ATOM   4259  ND2 ASN A 392      -4.051 196.960  29.683  1.00999.99           N
ATOM   4260 1HD2 ASN A 392      -3.374 197.221  30.385  1.00999.99           H
ATOM   4261 2HD2 ASN A 392      -5.040 197.017  29.873  1.00999.99           H
TER    4262      ASN A 392 
HETATM 4263  CH3 ACE B 517      12.430 159.215  55.386  1.00999.99           C
HETATM 4264 1HH3 ACE B 517      11.930 160.185  55.415  1.00999.99           H
HETATM 4265 2HH3 ACE B 517      13.109 159.176  54.536  1.00999.99           H
HETATM 4266 3HH3 ACE B 517      12.981 159.080  56.316  1.00999.99           H
HETATM 4267  C   ACE B 517      11.389 158.121  55.254  1.00999.99           C
HETATM 4268  O   ACE B 517      11.669 157.061  54.694  1.00999.99           O
ATOM   4269  N   LEU B 518      10.193 158.395  55.762  1.00999.99           N
ATOM   4270  H   LEU B 518      10.049 159.306  56.181  1.00999.99           H
ATOM   4271  CA  LEU B 518       9.074 157.459  55.691  1.00999.99           C
ATOM   4272  HA  LEU B 518       9.449 156.487  55.371  1.00999.99           H
ATOM   4273  C   LEU B 518       8.076 157.950  54.644  1.00999.99           C
ATOM   4274  O   LEU B 518       8.329 158.912  53.920  1.00999.99           O
ATOM   4275  CB  LEU B 518       8.414 157.301  57.067  1.00999.99           C
ATOM   4276 2HB  LEU B 518       7.595 156.590  56.969  1.00999.99           H
ATOM   4277 1HB  LEU B 518       7.981 158.260  57.348  1.00999.99           H
ATOM   4278  CG  LEU B 518       9.288 156.831  58.233  1.00999.99           C
ATOM   4279  HG  LEU B 518      10.118 157.524  58.370  1.00999.99           H
ATOM   4280  CD1 LEU B 518       8.436 156.832  59.498  1.00999.99           C
ATOM   4281 1HD1 LEU B 518       8.067 157.841  59.687  1.00999.99           H
ATOM   4282 2HD1 LEU B 518       7.593 156.151  59.381  1.00999.99           H
ATOM   4283 3HD1 LEU B 518       9.043 156.514  60.345  1.00999.99           H
ATOM   4284  CD2 LEU B 518       9.844 155.431  57.998  1.00999.99           C
ATOM   4285 1HD2 LEU B 518       9.029 154.734  57.804  1.00999.99           H
ATOM   4286 2HD2 LEU B 518      10.523 155.447  57.145  1.00999.99           H
ATOM   4287 3HD2 LEU B 518      10.397 155.106  58.880  1.00999.99           H
ATOM   4288  N   GLU B 519       6.910 157.318  54.565  1.00999.99           N
ATOM   4289  H   GLU B 519       6.721 156.527  55.163  1.00999.99           H
ATOM   4290  CA  GLU B 519       5.875 157.753  53.630  1.00999.99           C
ATOM   4291  HA  GLU B 519       6.355 158.037  52.693  1.00999.99           H
ATOM   4292  C   GLU B 519       5.101 158.977  54.121  1.00999.99           C
ATOM   4293  O   GLU B 519       3.962 159.215  53.722  1.00999.99           O
ATOM   4294  CB  GLU B 519       4.899 156.609  53.339  1.00999.99           C
ATOM   4295 1HB  GLU B 519       4.494 156.246  54.284  1.00999.99           H
ATOM   4296 2HB  GLU B 519       4.075 156.998  52.741  1.00999.99           H
ATOM   4297  CG  GLU B 519       5.512 155.438  52.583  1.00999.99           C
ATOM   4298 1HG  GLU B 519       6.311 155.002  53.184  1.00999.99           H
ATOM   4299 2HG  GLU B 519       4.743 154.681  52.431  1.00999.99           H
ATOM   4300  CD  GLU B 519       6.069 155.849  51.232  1.00999.99           C
ATOM   4301  OE1 GLU B 519       5.395 156.609  50.504  1.00999.99           O
ATOM   4302  OE2 GLU B 519       7.192 155.423  50.891  1.00999.99           O
ATOM   4303  N   ALA B 520       5.771 159.815  54.989  1.00999.99           N
ATOM   4304  H   ALA B 520       6.717 159.565  55.255  1.00999.99           H
ATOM   4305  CA  ALA B 520       5.179 161.087  55.439  1.00999.99           C
ATOM   4306  HA  ALA B 520       4.103 160.917  55.574  1.00999.99           H
ATOM   4307  C   ALA B 520       5.314 162.155  54.347  1.00999.99           C
ATOM   4308  O   ALA B 520       5.149 163.334  54.585  1.00999.99           O
ATOM   4309  CB  ALA B 520       5.741 161.592  56.796  1.00926.73           C
ATOM   4310 1HB  ALA B 520       4.999 162.266  57.242  1.00955.06           H
ATOM   4311 2HB  ALA B 520       5.872 160.746  57.484  1.00907.07           H
ATOM   4312  N   LYS B 521       5.649 161.693  53.090  1.00997.20           N
ATOM   4313  H   LYS B 521       5.079 160.949  52.713  1.00999.99           H
ATOM   4314  CA  LYS B 521       6.814 162.138  52.322  1.00999.99           C
ATOM   4315  HA  LYS B 521       7.706 161.964  52.926  1.00999.99           H
ATOM   4316  C   LYS B 521       6.896 163.608  51.911  1.00898.82           C
ATOM   4317  O   LYS B 521       7.987 164.115  51.659  1.00976.50           O
ATOM   4318  CB  LYS B 521       6.945 161.263  51.069  1.00999.99           C
ATOM   4319 1HB  LYS B 521       7.529 161.812  50.330  1.00999.99           H
ATOM   4320 2HB  LYS B 521       7.497 160.360  51.330  1.00999.99           H
ATOM   4321  CG  LYS B 521       5.619 160.851  50.435  1.00999.99           C
ATOM   4322 1HG  LYS B 521       5.063 160.229  51.136  1.00999.99           H
ATOM   4323 2HG  LYS B 521       5.037 161.748  50.225  1.00999.99           H
ATOM   4324  CD  LYS B 521       5.801 160.076  49.138  1.00999.99           C
ATOM   4325 1HD  LYS B 521       6.432 160.657  48.464  1.00999.99           H
ATOM   4326 2HD  LYS B 521       6.291 159.125  49.347  1.00999.99           H
ATOM   4327  CE  LYS B 521       4.463 159.818  48.459  1.00999.99           C
ATOM   4328 1HE  LYS B 521       3.971 160.777  48.277  1.00999.99           H
ATOM   4329 2HE  LYS B 521       4.646 159.344  47.492  1.00999.99           H
ATOM   4330  NZ  LYS B 521       3.598 158.938  49.313  1.00999.99           N
ATOM   4331 1HZ  LYS B 521       4.082 158.076  49.533  1.00999.99           H
ATOM   4332 2HZ  LYS B 521       2.740 158.708  48.830  1.00999.99           H
ATOM   4333 3HZ  LYS B 521       3.360 159.405  50.178  1.00999.99           H
ATOM   4334  N   GLU B 522       5.764 164.299  51.853  1.00813.91           N
ATOM   4335  H   GLU B 522       4.892 163.842  52.075  1.00818.74           H
ATOM   4336  CA  GLU B 522       5.745 165.728  51.540  1.00818.95           C
ATOM   4337  HA  GLU B 522       6.499 165.942  50.782  1.00921.80           H
ATOM   4338  C   GLU B 522       6.070 166.591  52.758  1.00684.98           C
ATOM   4339  O   GLU B 522       6.379 167.773  52.623  1.00724.69           O
ATOM   4340  CB  GLU B 522       4.378 166.134  50.981  1.00974.23           C
ATOM   4341 1HB  GLU B 522       3.597 165.692  51.601  1.00999.99           H
ATOM   4342 2HB  GLU B 522       4.287 167.219  51.038  1.00999.99           H
ATOM   4343  CG  GLU B 522       4.161 165.720  49.533  1.00999.99           C
ATOM   4344 1HG  GLU B 522       3.259 166.204  49.159  1.00999.99           H
ATOM   4345 2HG  GLU B 522       5.008 166.066  48.939  1.00999.99           H
ATOM   4346  CD  GLU B 522       4.024 164.217  49.365  1.00999.99           C
ATOM   4347  OE1 GLU B 522       4.839 163.618  48.631  1.00999.99           O
ATOM   4348  OE2 GLU B 522       3.110 163.621  49.973  1.00999.99           O
ATOM   4349  N   GLU B 523       6.006 166.000  53.946  1.00613.48           N
ATOM   4350  H   GLU B 523       5.743 165.024  53.987  1.00665.45           H
ATOM   4351  CA  GLU B 523       6.270 166.683  55.211  1.00545.62           C
ATOM   4352  HA  GLU B 523       5.927 167.714  55.125  1.00580.63           H
ATOM   4353  C   GLU B 523       7.756 166.718  55.566  1.00460.51           C
ATOM   4354  O   GLU B 523       8.131 167.049  56.688  1.00535.63           O
ATOM   4355  CB  GLU B 523       5.461 165.985  56.310  1.00638.86           C
ATOM   4356 1HB  GLU B 523       4.436 165.887  55.950  1.00669.17           H
ATOM   4357 2HB  GLU B 523       5.857 164.979  56.443  1.00695.66           H
ATOM   4358  CG  GLU B 523       5.402 166.646  57.680  1.00756.59           C
ATOM   4359 1HG  GLU B 523       4.621 166.156  58.263  1.00854.12           H
ATOM   4360 2HG  GLU B 523       6.348 166.487  58.197  1.00820.60           H
ATOM   4361  CD  GLU B 523       5.109 168.132  57.619  1.00819.96           C
ATOM   4362  OE1 GLU B 523       3.937 168.522  57.806  1.00942.85           O
ATOM   4363  OE2 GLU B 523       6.041 168.931  57.387  1.00858.26           O
ATOM   4364  N   SER B 524       8.616 166.417  54.598  1.00393.77           N
ATOM   4365  H   SER B 524       8.257 166.166  53.688  1.00408.11           H
ATOM   4366  CA  SER B 524      10.067 166.458  54.779  1.00385.49           C
ATOM   4367  HA  SER B 524      10.319 166.007  55.739  1.00422.61           H
ATOM   4368  C   SER B 524      10.621 167.884  54.780  1.00374.39           C
ATOM   4369  O   SER B 524      11.760 168.142  54.389  1.00398.44           O
ATOM   4370  CB  SER B 524      10.731 165.623  53.681  1.00423.95           C
ATOM   4371 1HB  SER B 524      11.814 165.690  53.777  1.00465.85           H
ATOM   4372 2HB  SER B 524      10.434 164.582  53.806  1.00463.00           H
ATOM   4373  OG  SER B 524      10.333 166.056  52.390  1.00486.87           O
ATOM   4374  HG  SER B 524       9.595 165.510  52.107  1.00512.24           H
ATOM   4375  N   PHE B 525       9.809 168.826  55.248  1.00359.44           N
ATOM   4376  H   PHE B 525       8.893 168.553  55.574  1.00362.67           H
ATOM   4377  CA  PHE B 525      10.209 170.222  55.377  1.00355.70           C
ATOM   4378  HA  PHE B 525      10.854 170.484  54.539  1.00357.81           H
ATOM   4379  C   PHE B 525      10.989 170.396  56.676  1.00361.91           C
ATOM   4380  O   PHE B 525      10.474 170.207  57.776  1.00363.85           O
ATOM   4381  CB  PHE B 525       8.991 171.146  55.369  1.00350.59           C
ATOM   4382 1HB  PHE B 525       8.224 170.732  56.024  1.00352.71           H
ATOM   4383 2HB  PHE B 525       9.291 172.115  55.768  1.00353.96           H
ATOM   4384  CG  PHE B 525       8.416 171.370  53.999  1.00346.87           C
ATOM   4385  CD1 PHE B 525       8.949 172.351  53.170  1.00348.68           C
ATOM   4386  HD1 PHE B 525       9.784 172.946  53.509  1.00354.54           H
ATOM   4387  CD2 PHE B 525       7.342 170.614  53.544  1.00348.04           C
ATOM   4388  HD2 PHE B 525       6.924 169.841  54.173  1.00352.97           H
ATOM   4389  CE1 PHE B 525       8.416 172.580  51.905  1.00349.04           C
ATOM   4390  HE1 PHE B 525       8.845 173.338  51.267  1.00355.48           H
ATOM   4391  CE2 PHE B 525       6.788 170.850  52.288  1.00349.06           C
ATOM   4392  HE2 PHE B 525       5.942 170.269  51.952  1.00355.32           H
ATOM   4393  CZ  PHE B 525       7.331 171.830  51.463  1.00347.90           C
ATOM   4394  HZ  PHE B 525       6.909 172.009  50.485  1.00352.06           H
HETATM 4395  N   CYS B 526      12.303 170.764  56.525  1.00374.07           N
HETATM 4396  H   CYS B 526      12.642 170.962  55.589  1.00379.75           H
HETATM 4397  CA  CYS B 526      13.224 170.842  57.666  1.00385.07           C
HETATM 4398  HA  CYS B 526      12.785 170.291  58.509  1.00385.93           H
HETATM 4399  C   CYS B 526      13.367 172.306  58.104  1.00386.53           C
HETATM 4400  O   CYS B 526      13.039 173.231  57.386  1.00382.90           O
HETATM 4401  CB  CYS B 526      14.591 170.207  57.308  1.00407.30           C
HETATM 4402 1HB  CYS B 526      15.105 170.816  56.552  1.00474.98           H
HETATM 4403 2HB  CYS B 526      15.220 170.164  58.204  1.00421.51           H
HETATM 4404  C6  CYS B 526      15.065 166.348  57.978  1.00442.44           C
HETATM 4405  C1  CYS B 526      15.720 167.568  57.434  1.00468.30           C
HETATM 4406  S   CYS B 526      14.356 168.506  56.620  1.00447.85           S
HETATM 4407 1H1  CYS B 526      16.176 168.152  58.241  1.00516.39           H
HETATM 4408 2H1  CYS B 526      16.484 167.306  56.691  1.00522.23           H
HETATM 4409  C7  CYS B 526      15.131 165.037  57.655  1.00481.27           C
HETATM 4410  H7  CYS B 526      15.670 164.456  56.912  1.00550.93           H
HETATM 4411  C2  CYS B 526      14.105 164.659  58.707  1.00492.18           C
HETATM 4412  H2  CYS B 526      14.374 163.968  59.527  1.00572.13           H
HETATM 4413  C3  CYS B 526      12.667 164.729  58.258  1.00463.51           C
HETATM 4414  C8  CYS B 526      11.794 163.819  57.766  1.00511.93           C
HETATM 4415  C9  CYS B 526      11.724 162.346  57.413  1.00592.21           C
HETATM 4416  H9  CYS B 526      12.496 161.571  57.462  1.00659.35           H
HETATM 4417  C10 CYS B 526      10.792 162.702  56.218  1.00670.73           C
HETATM 4418  H10 CYS B 526      11.111 162.907  55.192  1.00791.84           H
HETATM 4419  C11 CYS B 526       9.787 161.694  56.744  1.00678.57           C
HETATM 4420  C14 CYS B 526       8.494 161.179  56.264  1.00809.76           C
HETATM 4421  S1  CYS B 526       7.332 162.542  56.661  1.00909.73           S
HETATM 4422 1H14 CYS B 526       8.518 160.992  55.184  1.00864.69           H
HETATM 4423 2H14 CYS B 526       8.212 160.282  56.821  1.00881.26           H
HETATM 4424  C4  CYS B 526      10.297 162.316  58.033  1.00658.63           C
HETATM 4425  H4  CYS B 526      10.039 162.096  59.074  1.00774.89           H
HETATM 4426  C5  CYS B 526      10.350 163.704  57.324  1.00573.11           C
HETATM 4427  H5  CYS B 526       9.567 164.466  57.279  1.00619.82           H
HETATM 4428  C12 CYS B 526      12.570 166.052  58.572  1.00457.55           C
HETATM 4429  H12 CYS B 526      11.751 166.759  58.505  1.00507.29           H
HETATM 4430  C13 CYS B 526      14.011 166.113  59.053  1.00449.70           C
HETATM 4431  H13 CYS B 526      14.220 166.387  60.095  1.00496.21           H
ATOM   4432  N   ASP B 527      13.924 172.508  59.350  1.00399.53           N
ATOM   4433  H   ASP B 527      14.095 171.715  59.950  1.00408.40           H
ATOM   4434  CA  ASP B 527      14.330 173.844  59.783  1.00407.74           C
ATOM   4435  HA  ASP B 527      13.459 174.499  59.825  1.00405.31           H
ATOM   4436  C   ASP B 527      15.321 174.376  58.748  1.00407.97           C
ATOM   4437  O   ASP B 527      16.064 173.587  58.162  1.00412.51           O
ATOM   4438  CB  ASP B 527      14.988 173.794  61.164  1.00429.24           C
ATOM   4439 1HB  ASP B 527      15.786 173.052  61.149  1.00466.13           H
ATOM   4440 2HB  ASP B 527      15.422 174.769  61.385  1.00445.78           H
ATOM   4441  CG  ASP B 527      14.006 173.434  62.261  1.00476.23           C
ATOM   4442  OD1 ASP B 527      12.955 174.101  62.357  1.00544.20           O
ATOM   4443  OD2 ASP B 527      14.276 172.475  63.014  1.00545.36           O
ATOM   4444  N   PRO B 528      15.331 175.692  58.478  1.00410.52           N
ATOM   4445  CA  PRO B 528      16.251 176.150  57.429  1.00414.58           C
ATOM   4446  HA  PRO B 528      15.960 175.718  56.472  1.00402.60           H
ATOM   4447  C   PRO B 528      17.722 175.830  57.680  1.00436.44           C
ATOM   4448  O   PRO B 528      18.478 175.601  56.738  1.00441.13           O
ATOM   4449  CB  PRO B 528      16.032 177.666  57.401  1.00424.47           C
ATOM   4450 1HB  PRO B 528      16.774 178.167  58.022  1.00449.94           H
ATOM   4451 2HB  PRO B 528      16.076 178.040  56.379  1.00423.21           H
ATOM   4452  CG  PRO B 528      14.672 177.863  57.962  1.00421.70           C
ATOM   4453 1HG  PRO B 528      14.571 178.862  58.388  1.00448.88           H
ATOM   4454 2HG  PRO B 528      13.925 177.701  57.185  1.00415.31           H
ATOM   4455  CD  PRO B 528      14.547 176.813  59.028  1.00414.42           C
ATOM   4456 1HD  PRO B 528      14.981 177.163  59.965  1.00434.12           H
ATOM   4457 2HD  PRO B 528      13.500 176.539  59.160  1.00403.97           H
ATOM   4458  N   ALA B 529      18.124 175.798  58.946  1.00457.75           N
ATOM   4459  H   ALA B 529      17.457 175.973  59.684  1.00461.11           H
ATOM   4460  CA  ALA B 529      19.504 175.499  59.316  1.00488.17           C
ATOM   4461  HA  ALA B 529      20.162 176.219  58.829  1.00498.99           H
ATOM   4462  C   ALA B 529      19.934 174.104  58.866  1.00486.86           C
ATOM   4463  O   ALA B 529      21.102 173.883  58.554  1.00513.67           O
ATOM   4464  CB  ALA B 529      19.675 175.637  60.823  1.00527.40           C
ATOM   4465 1HB  ALA B 529      19.010 174.940  61.334  1.00561.56           H
ATOM   4466 2HB  ALA B 529      19.436 176.656  61.127  1.00569.75           H
ATOM   4467 3HB  ALA B 529      20.707 175.414  61.093  1.00568.00           H
ATOM   4468  N   GLU B 530      18.994 173.165  58.819  1.00466.39           N
ATOM   4469  H   GLU B 530      18.038 173.410  59.034  1.00452.07           H
ATOM   4470  CA  GLU B 530      19.292 171.784  58.446  1.00471.94           C
ATOM   4471  HA  GLU B 530      20.180 171.451  58.984  1.00497.83           H
ATOM   4472  C   GLU B 530      19.565 171.623  56.953  1.00459.72           C
ATOM   4473  O   GLU B 530      20.091 170.597  56.524  1.00482.26           O
ATOM   4474  CB  GLU B 530      18.114 170.870  58.798  1.00471.48           C
ATOM   4475 1HB  GLU B 530      17.242 171.213  58.242  1.00485.14           H
ATOM   4476 2HB  GLU B 530      18.347 169.859  58.463  1.00503.32           H
ATOM   4477  CG  GLU B 530      17.746 170.812  60.273  1.00501.89           C
ATOM   4478 1HG  GLU B 530      17.458 171.808  60.609  1.00531.02           H
ATOM   4479 2HG  GLU B 530      16.885 170.151  60.386  1.00539.07           H
ATOM   4480  CD  GLU B 530      18.878 170.301  61.146  1.00547.78           C
ATOM   4481  OE1 GLU B 530      19.097 170.877  62.232  1.00604.44           O
ATOM   4482  OE2 GLU B 530      19.539 169.317  60.752  1.00606.23           O
ATOM   4483  N   VAL B 531      19.188 172.621  56.162  1.00439.71           N
ATOM   4484  H   VAL B 531      18.769 173.443  56.577  1.00437.14           H
ATOM   4485  CA  VAL B 531      19.378 172.577  54.713  1.00436.35           C
ATOM   4486  HA  VAL B 531      19.705 171.577  54.430  1.00449.76           H
ATOM   4487  C   VAL B 531      20.454 173.561  54.266  1.00440.72           C
ATOM   4488  O   VAL B 531      21.287 173.258  53.414  1.00457.83           O
ATOM   4489  CB  VAL B 531      18.071 172.896  53.950  1.00427.47           C
ATOM   4490  HB  VAL B 531      17.751 173.905  54.210  1.00459.91           H
ATOM   4491  CG1 VAL B 531      18.293 172.831  52.443  1.00421.61           C
ATOM   4492 1HG1 VAL B 531      18.718 171.865  52.171  1.00450.32           H
ATOM   4493 2HG1 VAL B 531      18.974 173.626  52.137  1.00450.79           H
ATOM   4494 3HG1 VAL B 531      17.343 172.963  51.925  1.00462.21           H
ATOM   4495  CG2 VAL B 531      16.963 171.925  54.357  1.00452.64           C
ATOM   4496 1HG2 VAL B 531      16.697 172.091  55.401  1.00487.55           H
ATOM   4497 2HG2 VAL B 531      17.306 170.898  54.226  1.00497.11           H
ATOM   4498 3HG2 VAL B 531      16.083 172.092  53.735  1.00495.82           H
HETATM 4499  N   LEU B 532      20.410 174.797  54.865  1.00438.02           N
HETATM 4500  H   LEU B 532      19.745 174.946  55.617  1.00434.54           H
HETATM 4501  CA  LEU B 532      21.212 175.929  54.393  1.00454.11           C
HETATM 4502  HA  LEU B 532      21.433 175.774  53.331  1.00462.27           H
HETATM 4503  C   LEU B 532      22.572 175.933  55.114  1.00500.76           C
HETATM 4504  HC  LEU B 532      23.101 174.955  55.120  1.00545.78           H
HETATM 4505  O   LEU B 532      23.068 176.917  55.641  1.00548.97           O
HETATM 4506  CB  LEU B 532      20.433 177.260  54.563  1.00450.01           C
HETATM 4507 1HB  LEU B 532      20.265 177.433  55.634  1.00474.45           H
HETATM 4508 2HB  LEU B 532      21.050 178.095  54.206  1.00485.25           H
HETATM 4509  CG  LEU B 532      19.068 177.282  53.825  1.00428.49           C
HETATM 4510  HG  LEU B 532      18.481 176.405  54.124  1.00434.16           H
HETATM 4511  CD1 LEU B 532      18.263 178.531  54.242  1.00461.05           C
HETATM 4512 1HD1 LEU B 532      18.137 178.564  55.331  1.00507.35           H
HETATM 4513 2HD1 LEU B 532      17.264 178.520  53.790  1.00505.50           H
HETATM 4514 3HD1 LEU B 532      18.772 179.450  53.930  1.00500.95           H
HETATM 4515  CD2 LEU B 532      19.248 177.237  52.290  1.00454.72           C
HETATM 4516 1HD2 LEU B 532      19.903 178.047  51.947  1.00491.93           H
HETATM 4517 2HD2 LEU B 532      18.280 177.342  51.783  1.00504.03           H
HETATM 4518 3HD2 LEU B 532      19.681 176.282  51.969  1.00498.22           H
TER    4519      LEU B 532 
CONECT 2570 2568 2571 2583                                   
CONECT 2583 2570 2584 2585                                   
CONECT 2584 2583                                             
CONECT 2585 2583 2586 2587 2588                              
CONECT 2586 2585                                             
CONECT 2587 2585                                             
CONECT 2588 2585                                             
CONECT 2589 2590 2591 2592 2593                              
CONECT 2590 2589                                             
CONECT 2591 2589                                             
CONECT 2592 2589                                             
CONECT 2593 2589 2594 2595                                   
CONECT 2594 2593                                             
CONECT 2595 2593 2596 2597                                   
CONECT 4263 4264 4265 4266 4267                              
CONECT 4264 4263                                             
CONECT 4265 4263                                             
CONECT 4266 4263                                             
CONECT 4267 4263 4268 4269                                   
CONECT 4268 4267                                             
CONECT 4269 4267 4270 4271                                   
CONECT 4309 4305 4310 4311 4421                              
CONECT 4379 4377 4380 4395                                   
CONECT 4395 4379 4396 4397                                   
CONECT 4396 4395                                             
CONECT 4397 4395 4398 4399 4401                              
CONECT 4398 4397                                             
CONECT 4399 4397 4400 4432                                   
CONECT 4400 4399                                             
CONECT 4401 4397 4402 4403 4406                              
CONECT 4402 4401                                             
CONECT 4403 4401                                             
CONECT 4404 4405 4409 4430                                   
CONECT 4405 4404 4406 4407 4408                              
CONECT 4406 4401 4405                                        
CONECT 4407 4405                                             
CONECT 4408 4405                                             
CONECT 4409 4404 4410 4411                                   
CONECT 4410 4409                                             
CONECT 4411 4409 4412 4413 4430                              
CONECT 4412 4411                                             
CONECT 4413 4411 4414 4428                                   
CONECT 4414 4413 4415 4426                                   
CONECT 4415 4414 4416 4417 4424                              
CONECT 4416 4415                                             
CONECT 4417 4415 4418 4419 4426                              
CONECT 4418 4417                                             
CONECT 4419 4417 4420 4424                                   
CONECT 4420 4419 4421 4422 4423                              
CONECT 4421 4309 4420                                        
CONECT 4422 4420                                             
CONECT 4423 4420                                             
CONECT 4424 4415 4419 4425 4426                              
CONECT 4425 4424                                             
CONECT 4426 4414 4417 4424 4427                              
CONECT 4427 4426                                             
CONECT 4428 4413 4429 4430                                   
CONECT 4429 4428                                             
CONECT 4430 4404 4411 4428 4431                              
CONECT 4431 4430                                             
CONECT 4432 4399 4433 4434                                   
CONECT 4487 4485 4488 4499                                   
CONECT 4499 4487 4500 4501                                   
CONECT 4500 4499                                             
CONECT 4501 4499 4502 4503 4506                              
CONECT 4502 4501                                             
CONECT 4503 4501 4504 4505                                   
CONECT 4504 4503                                             
CONECT 4505 4503                                             
CONECT 4506 4501 4507 4508 4509                              
CONECT 4507 4506                                             
CONECT 4508 4506                                             
CONECT 4509 4506 4510 4511 4515                              
CONECT 4510 4509                                             
CONECT 4511 4509 4512 4513 4514                              
CONECT 4512 4511                                             
CONECT 4513 4511                                             
CONECT 4514 4511                                             
CONECT 4515 4509 4516 4517 4518                              
CONECT 4516 4515                                             
CONECT 4517 4515                                             
CONECT 4518 4515                                             
END
