# Supplementary material for: Constrained TACC3 peptidomimetics for a non-canonical protein–protein interface elucidate allosteric communication in Aurora-A kinase
Source: Chem Sci. 2024 Nov 28;16(1):354–63. doi: 10.1039/d4sc06100d (PMC11604048; doi:10.1039/d4sc06100d)
Supplement: SC-016-D4SC06100D-s001 [file SC-016-D4SC06100D-s001.zip › aura_l_r_bph_if_fp_constraint_run1_average.pdb]

REMARK YASARA *************************************************************
REMARK YASARA *                                                           *
REMARK YASARA *                     Y  A  S  A  R  A                      *
REMARK YASARA *                                                           *
REMARK YASARA *   Yet Another Scientific Artificial Reality Application   *
REMARK YASARA *                                                           *
REMARK YASARA *            MOLECULE STRUCTURE FILE, PDB FORMAT            *
REMARK YASARA *                                                           *
REMARK YASARA * Just use YASARA every day to make your questions go away! *
REMARK YASARA *                                                           *
REMARK YASARA *                      www.YASARA.org                       *
REMARK YASARA *                                                           *
REMARK YASARA *************************************************************
REMARK YASARA
REMARK YASARA Written on:        Wed Oct 23 08:59:59 2024
REMARK YASARA Number of models: 1
REMARK YASARA Number of atoms:   4502
REMARK YASARA Please address questions or suggestions to: Eliza@yasara.org
REMARK YASARA
REMARK   2 RESOLUTION. 2.02 ANGSTROMS.
REMARK 290 CRYSTALLOGRAPHIC SYMMETRY TRANSFORMATIONS
REMARK 290 THE FOLLOWING TRANSFORMATIONS OPERATE ON THE ATOM/HETATM
REMARK 290 RECORDS IN THIS ENTRY TO PRODUCE CRYSTALLOGRAPHICALLY
REMARK 290 RELATED MOLECULES.
REMARK 290   SMTRY1   1  1.000000  0.000000  0.000000        0.00000
REMARK 290   SMTRY2   1  0.000000  1.000000  0.000000        0.00000
REMARK 290   SMTRY3   1  0.000000  0.000000  1.000000        0.00000
REMARK 290   SMTRY1   2 -1.000000  0.000000  0.000000        0.00000
REMARK 290   SMTRY2   2  0.000000 -1.000000  0.000000        0.00000
REMARK 290   SMTRY3   2  0.000000  0.000000  1.000000        0.00000
REMARK 290   SMTRY1   3 -1.000000  0.000000  0.000000        0.00000
REMARK 290   SMTRY2   3  0.000000  1.000000  0.000000        0.00000
REMARK 290   SMTRY3   3  0.000000  0.000000 -1.000000        0.00000
REMARK 290   SMTRY1   4  1.000000  0.000000  0.000000        0.00000
REMARK 290   SMTRY2   4  0.000000 -1.000000  0.000000        0.00000
REMARK 290   SMTRY3   4  0.000000  0.000000 -1.000000        0.00000
REMARK 290   SMTRY1   5  0.000000  0.000000  1.000000        0.00000
REMARK 290   SMTRY2   5  1.000000  0.000000  0.000000        0.00000
REMARK 290   SMTRY3   5  0.000000  1.000000  0.000000        0.00000
REMARK 290   SMTRY1   6  0.000000  0.000000  1.000000        0.00000
REMARK 290   SMTRY2   6 -1.000000  0.000000  0.000000        0.00000
REMARK 290   SMTRY3   6  0.000000 -1.000000  0.000000        0.00000
REMARK 290   SMTRY1   7  0.000000  0.000000 -1.000000        0.00000
REMARK 290   SMTRY2   7 -1.000000  0.000000  0.000000        0.00000
REMARK 290   SMTRY3   7  0.000000  1.000000  0.000000        0.00000
REMARK 290   SMTRY1   8  0.000000  0.000000 -1.000000        0.00000
REMARK 290   SMTRY2   8  1.000000  0.000000  0.000000        0.00000
REMARK 290   SMTRY3   8  0.000000 -1.000000  0.000000        0.00000
REMARK 290   SMTRY1   9  0.000000  1.000000  0.000000        0.00000
REMARK 290   SMTRY2   9  0.000000  0.000000  1.000000        0.00000
REMARK 290   SMTRY3   9  1.000000  0.000000  0.000000        0.00000
REMARK 290   SMTRY1  10  0.000000 -1.000000  0.000000        0.00000
REMARK 290   SMTRY2  10  0.000000  0.000000  1.000000        0.00000
REMARK 290   SMTRY3  10 -1.000000  0.000000  0.000000        0.00000
REMARK 290   SMTRY1  11  0.000000  1.000000  0.000000        0.00000
REMARK 290   SMTRY2  11  0.000000  0.000000 -1.000000        0.00000
REMARK 290   SMTRY3  11 -1.000000  0.000000  0.000000        0.00000
REMARK 290   SMTRY1  12  0.000000 -1.000000  0.000000        0.00000
REMARK 290   SMTRY2  12  0.000000  0.000000 -1.000000        0.00000
REMARK 290   SMTRY3  12  1.000000  0.000000  0.000000        0.00000
REMARK 290   SMTRY1  13  1.000000  0.000000  0.000000       68.52000
REMARK 290   SMTRY2  13  0.000000  1.000000  0.000000       68.52000
REMARK 290   SMTRY3  13  0.000000  0.000000  1.000000       68.52000
REMARK 290   SMTRY1  14 -1.000000  0.000000  0.000000       68.52000
REMARK 290   SMTRY2  14  0.000000 -1.000000  0.000000       68.52000
REMARK 290   SMTRY3  14  0.000000  0.000000  1.000000       68.52000
REMARK 290   SMTRY1  15 -1.000000  0.000000  0.000000       68.52000
REMARK 290   SMTRY2  15  0.000000  1.000000  0.000000       68.52000
REMARK 290   SMTRY3  15  0.000000  0.000000 -1.000000       68.52000
REMARK 290   SMTRY1  16  1.000000  0.000000  0.000000       68.52000
REMARK 290   SMTRY2  16  0.000000 -1.000000  0.000000       68.52000
REMARK 290   SMTRY3  16  0.000000  0.000000 -1.000000       68.52000
REMARK 290   SMTRY1  17  0.000000  0.000000  1.000000       68.52000
REMARK 290   SMTRY2  17  1.000000  0.000000  0.000000       68.52000
REMARK 290   SMTRY3  17  0.000000  1.000000  0.000000       68.52000
REMARK 290   SMTRY1  18  0.000000  0.000000  1.000000       68.52000
REMARK 290   SMTRY2  18 -1.000000  0.000000  0.000000       68.52000
REMARK 290   SMTRY3  18  0.000000 -1.000000  0.000000       68.52000
REMARK 290   SMTRY1  19  0.000000  0.000000 -1.000000       68.52000
REMARK 290   SMTRY2  19 -1.000000  0.000000  0.000000       68.52000
REMARK 290   SMTRY3  19  0.000000  1.000000  0.000000       68.52000
REMARK 290   SMTRY1  20  0.000000  0.000000 -1.000000       68.52000
REMARK 290   SMTRY2  20  1.000000  0.000000  0.000000       68.52000
REMARK 290   SMTRY3  20  0.000000 -1.000000  0.000000       68.52000
REMARK 290   SMTRY1  21  0.000000  1.000000  0.000000       68.52000
REMARK 290   SMTRY2  21  0.000000  0.000000  1.000000       68.52000
REMARK 290   SMTRY3  21  1.000000  0.000000  0.000000       68.52000
REMARK 290   SMTRY1  22  0.000000 -1.000000  0.000000       68.52000
REMARK 290   SMTRY2  22  0.000000  0.000000  1.000000       68.52000
REMARK 290   SMTRY3  22 -1.000000  0.000000  0.000000       68.52000
REMARK 290   SMTRY1  23  0.000000  1.000000  0.000000       68.52000
REMARK 290   SMTRY2  23  0.000000  0.000000 -1.000000       68.52000
REMARK 290   SMTRY3  23 -1.000000  0.000000  0.000000       68.52000
REMARK 290   SMTRY1  24  0.000000 -1.000000  0.000000       68.52000
REMARK 290   SMTRY2  24  0.000000  0.000000 -1.000000       68.52000
REMARK 290   SMTRY3  24  1.000000  0.000000  0.000000       68.52000
REMARK 350 COORDINATES FOR A COMPLETE MULTIMER REPRESENTING THE KNOWN
REMARK 350 BIOLOGICALLY SIGNIFICANT OLIGOMERIZATION STATE OF THE
REMARK 350 MOLECULE CAN BE GENERATED BY APPLYING BIOMT TRANSFORMATIONS
REMARK 350 GIVEN BELOW. BOTH NON-CRYSTALLOGRAPHIC AND
REMARK 350 CRYSTALLOGRAPHIC OPERATIONS ARE GIVEN.
REMARK 350
REMARK 350 BIOMOLECULE: 1
REMARK 350 APPLY THE FOLLOWING TO CHAINS: A, B
REMARK 350   BIOMT1   1  1.000000  0.000000  0.000000        0.00000
REMARK 350   BIOMT2   1  0.000000  1.000000  0.000000        0.00000
REMARK 350   BIOMT3   1  0.000000  0.000000  1.000000        0.00000
COMPND    MOL_ID: 1;
COMPND   2 MOLECULE: AURORA KINASE A;
COMPND   3 CHAIN: A;
COMPND   4 MOL_ID: 2;
COMPND   5 MOLECULE: TRANSFORMING ACIDIC COILED-COIL-CONTAINING PROTEIN 3;
COMPND   6 CHAIN: B;
SEQRES   1 A  258  ARG GLN TRP ALA LEU GLU ASP PHE GLU ILE GLY ARG PRO 
SEQRES   2 A  258  LEU GLY LYS GLY LYS PHE GLY ASN VAL TYR LEU ALA ARG 
SEQRES   3 A  258  GLU LYS GLN SER LYS PHE ILE LEU ALA LEU LYS VAL LEU 
SEQRES   4 A  258  PHE LYS ALA GLN LEU GLU LYS ALA GLY VAL GLU HIS GLN 
SEQRES   5 A  258  LEU ARG ARG GLU VAL GLU ILE GLN SER HIS LEU ARG HIS 
SEQRES   6 A  258  PRO ASN ILE LEU ARG LEU TYR GLY TYR PHE HIS ASP ALA 
SEQRES   7 A  258  THR ARG VAL TYR LEU ILE LEU GLU TYR ALA PRO LEU GLY 
SEQRES   8 A  258  THR VAL TYR ARG GLU LEU GLN LYS LEU SER LYS PHE ASP 
SEQRES   9 A  258  GLU GLN ARG THR ALA THR TYR ILE THR GLU LEU ALA ASN 
SEQRES  10 A  258  ALA LEU SER TYR CYS HIS SER LYS ARG VAL ILE HIS ARG 
SEQRES  11 A  258  ASP ILE LYS PRO GLU ASN LEU LEU LEU GLY SER ALA GLY 
SEQRES  12 A  258  GLU LEU LYS ILE ALA ASN PHE GLY TRP SER VAL HIS ALA 
SEQRES  13 A  258  GLY THR LEU ASP TYR LEU PRO PRO GLU MET ILE GLU GLY 
SEQRES  14 A  258  ARG MET HIS ASP GLU LYS VAL ASP LEU TRP SER LEU GLY 
SEQRES  15 A  258  VAL LEU CYS TYR GLU PHE LEU VAL GLY LYS PRO PRO PHE 
SEQRES  16 A  258  GLU ALA ASN THR TYR GLN GLU THR TYR LYS ARG ILE SER 
SEQRES  17 A  258  ARG VAL GLU PHE THR PHE PRO ASP PHE VAL THR GLU GLY 
SEQRES  18 A  258  ALA ARG ASP LEU ILE SER ARG LEU LEU LYS HIS ASN PRO 
SEQRES  19 A  258  SER GLN ARG PRO MET LEU ARG GLU VAL LEU GLU HIS PRO 
SEQRES  20 A  258  TRP ILE THR ALA ASN SER SER LYS PRO SER ASN 
SEQRES   1 B   15  LEU GLU ALA LYS GLU GLU SER PHE CYS ASP PRO ALA GLU 
SEQRES   2 B   15  VAL LEU 
LINK         C   SER A 391                 N   ASN A 392                  1.54
LINK         C   ACE B 517                 N   LEU B 518                  1.33
LINK         CB  ALA B 520                 S1  CYS B 526                  1.85
LINK         C   SER B 524                 N   PHE B 525                  1.37
LINK         C   PHE B 525                 N   CYS B 526                  1.38
LINK         C   CYS B 526                 N   ASP B 527                  1.38
LINK         C   ASP B 527                 N   PRO B 528                  1.39
LINK         C   PRO B 528                 N   ALA B 529                  1.38
LINK         C   VAL B 531                 N   LEU B 532                  1.37
CRYST1  137.040  137.040  137.040  90.00  90.00  90.00 I 2 3        24
ORIGX1      1.000000  0.000000  0.000000        0.00000
ORIGX2      0.000000  1.000000  0.000000        0.00000
ORIGX3      0.000000  0.000000  1.000000        0.00000
SCALE1      0.007297  0.000000  0.000000        0.00000
SCALE2      0.000000  0.007297  0.000000        0.00000
SCALE3      0.000000  0.000000  0.007297        0.00000
ATOM      1  N   ARG A 126       6.875 194.749  56.292  1.00516.64           N
ATOM      2 1H   ARG A 126       7.521 195.525  56.253  1.00516.64           H
ATOM      3 2H   ARG A 126       6.875 194.284  55.394  1.00516.64           H
ATOM      4 3H   ARG A 126       5.946 195.096  56.486  1.00554.03           H
ATOM      5  CA  ARG A 126       7.299 193.783  57.353  1.00440.96           C
ATOM      6  HA  ARG A 126       7.347 194.298  58.312  1.00470.35           H
ATOM      7  C   ARG A 126       8.673 193.191  57.047  1.00369.18           C
ATOM      8  O   ARG A 126       8.900 192.690  55.947  1.00361.64           O
ATOM      9  CB  ARG A 126       6.282 192.641  57.452  1.00444.00           C
ATOM     10 1HB  ARG A 126       5.278 193.061  57.396  1.00472.62           H
ATOM     11 2HB  ARG A 126       6.423 191.978  56.597  1.00488.27           H
ATOM     12  CG  ARG A 126       6.386 191.820  58.731  1.00431.80           C
ATOM     13 1HG  ARG A 126       7.421 191.517  58.888  1.00472.80           H
ATOM     14 2HG  ARG A 126       6.065 192.433  59.573  1.00445.87           H
ATOM     15  CD  ARG A 126       5.516 190.572  58.664  1.00437.95           C
ATOM     16 1HD  ARG A 126       4.518 190.854  58.328  1.00510.43           H
ATOM     17 2HD  ARG A 126       5.941 189.880  57.936  1.00461.80           H
ATOM     18  NE  ARG A 126       5.402 189.907  59.962  1.00388.40           N
ATOM     19  HE  ARG A 126       4.562 190.081  60.494  1.00421.38           H
ATOM     20  CZ  ARG A 126       6.299 189.086  60.491  1.00363.84           C
ATOM     21  NH1 ARG A 126       6.043 188.539  61.660  1.00357.67           N
ATOM     22 1HH1 ARG A 126       5.178 188.758  62.129  1.00377.98           H
ATOM     23 2HH1 ARG A 126       6.713 187.903  62.064  1.00369.78           H
ATOM     24  NH2 ARG A 126       7.446 188.803  59.907  1.00407.51           N
ATOM     25 1HH2 ARG A 126       7.670 189.213  59.014  1.00451.71           H
ATOM     26 2HH2 ARG A 126       8.095 188.187  60.372  1.00440.34           H
ATOM     27  N   GLN A 127       9.578 193.237  58.019  1.00350.53           N
ATOM     28  H   GLN A 127       9.360 193.676  58.900  1.00387.29           H
ATOM     29  CA  GLN A 127      10.885 192.606  57.861  1.00310.61           C
ATOM     30  HA  GLN A 127      11.295 192.868  56.885  1.00310.38           H
ATOM     31  C   GLN A 127      10.710 191.092  57.924  1.00265.55           C
ATOM     32  O   GLN A 127       9.730 190.602  58.486  1.00282.54           O
ATOM     33  CB  GLN A 127      11.849 193.066  58.959  1.00356.99           C
ATOM     34 1HB  GLN A 127      11.420 192.810  59.928  1.00373.65           H
ATOM     35 2HB  GLN A 127      12.785 192.519  58.847  1.00387.31           H
ATOM     36  CG  GLN A 127      12.163 194.557  58.947  1.00462.78           C
ATOM     37 1HG  GLN A 127      11.246 195.121  59.116  1.00534.05           H
ATOM     38 2HG  GLN A 127      12.857 194.776  59.759  1.00516.60           H
ATOM     39  CD  GLN A 127      12.779 195.015  57.640  1.00577.59           C
ATOM     40  OE1 GLN A 127      12.072 195.300  56.676  1.00644.63           O
ATOM     41  NE2 GLN A 127      14.100 195.081  57.594  1.00728.21           N
ATOM     42 1HE2 GLN A 127      14.547 195.389  56.742  1.00728.21           H
ATOM     43 2HE2 GLN A 127      14.650 194.835  58.403  1.00874.17           H
ATOM     44  N   TRP A 128      11.657 190.357  57.351  1.00234.10           N
ATOM     45  H   TRP A 128      12.464 190.803  56.937  1.00247.89           H
ATOM     46  CA  TRP A 128      11.587 188.900  57.304  1.00203.64           C
ATOM     47  HA  TRP A 128      10.730 188.566  57.889  1.00200.70           H
ATOM     48  C   TRP A 128      12.842 188.274  57.904  1.00198.37           C
ATOM     49  O   TRP A 128      13.920 188.868  57.866  1.00211.76           O
ATOM     50  CB  TRP A 128      11.406 188.434  55.858  1.00195.46           C
ATOM     51 1HB  TRP A 128      12.236 188.806  55.257  1.00206.14           H
ATOM     52 2HB  TRP A 128      11.431 187.346  55.842  1.00182.78           H
ATOM     53  CG  TRP A 128      10.113 188.892  55.246  1.00204.57           C
ATOM     54  CD1 TRP A 128       9.950 189.804  54.247  1.00230.33           C
ATOM     55  HD1 TRP A 128      10.761 190.330  53.763  1.00248.95           H
ATOM     56  CD2 TRP A 128       8.786 188.461  55.588  1.00201.73           C
ATOM     57  NE1 TRP A 128       8.627 189.964  53.931  1.00242.28           N
ATOM     58  HE1 TRP A 128       8.284 190.582  53.209  1.00268.95           H
ATOM     59  CE2 TRP A 128       7.883 189.155  54.748  1.00225.91           C
ATOM     60  CE3 TRP A 128       8.268 187.562  56.530  1.00192.55           C
ATOM     61  HE3 TRP A 128       8.931 187.017  57.184  1.00183.63           H
ATOM     62  CZ2 TRP A 128       6.499 188.967  54.826  1.00239.60           C
ATOM     63  HZ2 TRP A 128       5.829 189.506  54.173  1.00266.07           H
ATOM     64  CZ3 TRP A 128       6.889 187.371  56.603  1.00207.61           C
ATOM     65  HZ3 TRP A 128       6.485 186.672  57.321  1.00211.00           H
ATOM     66  CH2 TRP A 128       6.017 188.072  55.748  1.00230.37           C
ATOM     67  HH2 TRP A 128       4.953 187.897  55.815  1.00249.84           H
ATOM     68  N   ALA A 129      12.693 187.082  58.474  1.00186.26           N
ATOM     69  H   ALA A 129      11.804 186.605  58.421  1.00182.49           H
ATOM     70  CA  ALA A 129      13.763 186.435  59.227  1.00184.98           C
ATOM     71  HA  ALA A 129      14.723 186.739  58.811  1.00191.93           H
ATOM     72  C   ALA A 129      13.659 184.913  59.139  1.00163.83           C
ATOM     73  O   ALA A 129      12.716 184.375  58.559  1.00153.40           O
ATOM     74  CB  ALA A 129      13.696 186.886  60.683  1.00207.97           C
ATOM     75 1HB  ALA A 129      12.771 186.527  61.135  1.00207.97           H
ATOM     76 2HB  ALA A 129      14.547 186.484  61.233  1.00207.97           H
ATOM     77 3HB  ALA A 129      13.723 187.974  60.731  1.00242.67           H
ATOM     78  N   LEU A 130      14.626 184.223  59.736  1.00165.80           N
ATOM     79  H   LEU A 130      15.351 184.721  60.231  1.00181.05           H
ATOM     80  CA  LEU A 130      14.675 182.762  59.740  1.00154.10           C
ATOM     81  HA  LEU A 130      14.473 182.398  58.732  1.00143.75           H
ATOM     82  C   LEU A 130      13.647 182.130  60.676  1.00152.28           C
ATOM     83  O   LEU A 130      13.606 180.909  60.822  1.00145.93           O
ATOM     84  CB  LEU A 130      16.069 182.294  60.173  1.00170.43           C
ATOM     85 1HB  LEU A 130      16.234 182.665  61.185  1.00214.54           H
ATOM     86 2HB  LEU A 130      16.049 181.206  60.232  1.00201.51           H
ATOM     87  CG  LEU A 130      17.288 182.685  59.332  1.00167.93           C
ATOM     88  HG  LEU A 130      17.296 183.767  59.203  1.00216.69           H
ATOM     89  CD1 LEU A 130      17.275 182.027  57.960  1.00230.91           C
ATOM     90 1HD1 LEU A 130      17.342 180.944  58.068  1.00230.91           H
ATOM     91 2HD1 LEU A 130      18.127 182.380  57.379  1.00230.91           H
ATOM     92 3HD1 LEU A 130      16.356 182.285  57.433  1.00230.91           H
ATOM     93  CD2 LEU A 130      18.557 182.279  60.070  1.00189.07           C
ATOM     94 1HD2 LEU A 130      19.429 182.571  59.483  1.00189.07           H
ATOM     95 2HD2 LEU A 130      18.596 182.781  61.037  1.00189.07           H
ATOM     96 3HD2 LEU A 130      18.569 181.200  60.221  1.00232.89           H
ATOM     97  N   GLU A 131      12.826 182.952  61.319  1.00166.71           N
ATOM     98  H   GLU A 131      12.908 183.948  61.175  1.00180.22           H
ATOM     99  CA  GLU A 131      11.788 182.471  62.228  1.00174.33           C
ATOM    100  HA  GLU A 131      11.879 181.389  62.326  1.00174.85           H
ATOM    101  C   GLU A 131      10.376 182.763  61.724  1.00165.52           C
ATOM    102  O   GLU A 131       9.397 182.509  62.423  1.00172.24           O
ATOM    103  CB  GLU A 131      11.983 183.101  63.609  1.00203.47           C
ATOM    104 1HB  GLU A 131      12.981 183.536  63.657  1.00229.34           H
ATOM    105 2HB  GLU A 131      11.257 183.904  63.739  1.00221.93           H
ATOM    106  CG  GLU A 131      11.831 182.112  64.755  1.00274.11           C
ATOM    107 1HG  GLU A 131      11.775 182.663  65.695  1.00329.97           H
ATOM    108 2HG  GLU A 131      10.902 181.557  64.621  1.00326.69           H
ATOM    109  CD  GLU A 131      12.988 181.132  64.821  1.00323.43           C
ATOM    110  OE1 GLU A 131      14.141 181.572  65.012  1.00383.53           O
ATOM    111  OE2 GLU A 131      12.745 179.916  64.670  1.00397.15           O
ATOM    112  N   ASP A 132      10.264 183.287  60.508  1.00156.91           N
ATOM    113  H   ASP A 132      11.098 183.503  59.979  1.00156.57           H
ATOM    114  CA  ASP A 132       8.962 183.551  59.898  1.00155.27           C
ATOM    115  HA  ASP A 132       8.202 183.591  60.679  1.00169.25           H
ATOM    116  C   ASP A 132       8.562 182.468  58.899  1.00138.97           C
ATOM    117  O   ASP A 132       7.407 182.385  58.480  1.00143.62           O
ATOM    118  CB  ASP A 132       8.991 184.897  59.173  1.00161.10           C
ATOM    119 1HB  ASP A 132       9.817 184.897  58.461  1.00152.18           H
ATOM    120 2HB  ASP A 132       8.058 185.021  58.622  1.00164.73           H
ATOM    121  CG  ASP A 132       9.154 186.065  60.123  1.00184.40           C
ATOM    122  OD1 ASP A 132       8.405 186.157  61.119  1.00230.25           O
ATOM    123  OD2 ASP A 132      10.029 186.920  59.868  1.00219.47           O
ATOM    124  N   PHE A 133       9.530 181.645  58.510  1.00127.00           N
ATOM    125  H   PHE A 133      10.446 181.736  58.927  1.00131.00           H
ATOM    126  CA  PHE A 133       9.325 180.612  57.501  1.00112.87           C
ATOM    127  HA  PHE A 133       8.269 180.569  57.237  1.00113.56           H
ATOM    128  C   PHE A 133       9.741 179.249  58.041  1.00110.60           C
ATOM    129  O   PHE A 133      10.444 179.151  59.047  1.00122.13           O
ATOM    130  CB  PHE A 133      10.139 180.925  56.242  1.00107.23           C
ATOM    131 1HB  PHE A 133      11.199 180.879  56.491  1.00117.32           H
ATOM    132 2HB  PHE A 133       9.932 180.161  55.493  1.00111.66           H
ATOM    133  CG  PHE A 133       9.838 182.272  55.647  1.00107.26           C
ATOM    134  CD1 PHE A 133      10.750 183.314  55.772  1.00128.04           C
ATOM    135  HD1 PHE A 133      11.685 183.152  56.289  1.00182.71           H
ATOM    136  CD2 PHE A 133       8.645 182.499  54.969  1.00163.97           C
ATOM    137  HD2 PHE A 133       7.936 181.693  54.846  1.00245.39           H
ATOM    138  CE1 PHE A 133      10.476 184.567  55.232  1.00146.56           C
ATOM    139  HE1 PHE A 133      11.207 185.357  55.312  1.00214.42           H
ATOM    140  CE2 PHE A 133       8.347 183.759  54.454  1.00183.46           C
ATOM    141  HE2 PHE A 133       7.407 183.932  53.953  1.00280.96           H
ATOM    142  CZ  PHE A 133       9.268 184.794  54.581  1.00145.32           C
ATOM    143  HZ  PHE A 133       9.049 185.768  54.169  1.00173.22           H
ATOM    144  N   GLU A 134       9.311 178.193  57.360  1.00101.73           N
ATOM    145  H   GLU A 134       8.646 178.314  56.608  1.00 99.81           H
ATOM    146  CA  GLU A 134       9.783 176.845  57.654  1.00 99.46           C
ATOM    147  HA  GLU A 134      10.750 176.930  58.148  1.00104.42           H
ATOM    148  C   GLU A 134      10.010 176.053  56.366  1.00 90.87           C
ATOM    149  O   GLU A 134       9.244 176.156  55.409  1.00 86.85           O
ATOM    150  CB  GLU A 134       8.825 176.156  58.628  1.00107.61           C
ATOM    151 1HB  GLU A 134       9.209 175.160  58.846  1.00141.38           H
ATOM    152 2HB  GLU A 134       8.829 176.725  59.558  1.00132.11           H
ATOM    153  CG  GLU A 134       7.381 176.049  58.158  1.00135.97           C
ATOM    154 1HG  GLU A 134       7.022 177.036  57.865  1.00178.88           H
ATOM    155 2HG  GLU A 134       7.336 175.392  57.290  1.00188.31           H
ATOM    156  CD  GLU A 134       6.467 175.511  59.243  1.00137.61           C
ATOM    157  OE1 GLU A 134       6.902 174.637  60.024  1.00164.15           O
ATOM    158  OE2 GLU A 134       5.307 175.965  59.332  1.00177.86           O
ATOM    159  N   ILE A 135      11.109 175.305  56.338  1.00 93.45           N
ATOM    160  H   ILE A 135      11.661 175.218  57.180  1.00101.37           H
ATOM    161  CA  ILE A 135      11.622 174.654  55.133  1.00 89.29           C
ATOM    162  HA  ILE A 135      11.192 175.136  54.254  1.00 86.15           H
ATOM    163  C   ILE A 135      11.281 173.169  55.099  1.00 91.12           C
ATOM    164  O   ILE A 135      11.506 172.461  56.079  1.00 99.37           O
ATOM    165  CB  ILE A 135      13.166 174.743  55.056  1.00 93.78           C
ATOM    166  HB  ILE A 135      13.581 174.190  55.899  1.00132.41           H
ATOM    167  CG1 ILE A 135      13.667 176.189  55.159  1.00105.27           C
ATOM    168 1HG1 ILE A 135      13.383 176.576  56.136  1.00162.91           H
ATOM    169 2HG1 ILE A 135      14.756 176.177  55.115  1.00132.74           H
ATOM    170  CG2 ILE A 135      13.684 174.105  53.772  1.00132.68           C
ATOM    171 1HG2 ILE A 135      13.618 173.020  53.847  1.00132.68           H
ATOM    172 2HG2 ILE A 135      13.084 174.445  52.928  1.00132.68           H
ATOM    173 3HG2 ILE A 135      14.724 174.387  53.609  1.00173.15           H
ATOM    174  CD1 ILE A 135      13.163 177.152  54.101  1.00149.01           C
ATOM    175 1HD1 ILE A 135      13.474 176.817  53.112  1.00149.01           H
ATOM    176 2HD1 ILE A 135      13.585 178.139  54.292  1.00149.01           H
ATOM    177 3HD1 ILE A 135      12.076 177.218  54.141  1.00149.01           H
ATOM    178  N   GLY A 136      10.754 172.704  53.972  1.00 90.09           N
ATOM    179  H   GLY A 136      10.599 173.329  53.192  1.00 89.13           H
ATOM    180  CA  GLY A 136      10.418 171.302  53.794  1.00 94.42           C
ATOM    181 1HA  GLY A 136      10.478 170.789  54.753  1.00100.82           H
ATOM    182 2HA  GLY A 136       9.391 171.234  53.436  1.00 94.11           H
ATOM    183  C   GLY A 136      11.323 170.578  52.816  1.00 99.15           C
ATOM    184  O   GLY A 136      12.547 170.682  52.890  1.00104.48           O
ATOM    185  N   ARG A 137      10.723 169.823  51.901  1.00103.05           N
ATOM    186  H   ARG A 137       9.714 169.794  51.864  1.00104.29           H
ATOM    187  CA  ARG A 137      11.482 169.010  50.952  1.00111.75           C
ATOM    188  HA  ARG A 137      12.155 168.376  51.529  1.00117.35           H
ATOM    189  C   ARG A 137      12.328 169.859  50.005  1.00111.28           C
ATOM    190  O   ARG A 137      11.944 170.978  49.661  1.00105.92           O
ATOM    191  CB  ARG A 137      10.538 168.114  50.142  1.00121.88           C
ATOM    192 1HB  ARG A 137      11.134 167.353  49.637  1.00148.87           H
ATOM    193 2HB  ARG A 137       9.854 167.612  50.826  1.00135.97           H
ATOM    194  CG  ARG A 137       9.723 168.852  49.087  1.00140.62           C
ATOM    195 1HG  ARG A 137       9.177 169.668  49.559  1.00161.09           H
ATOM    196 2HG  ARG A 137      10.403 169.268  48.344  1.00173.66           H
ATOM    197  CD  ARG A 137       8.732 167.942  48.377  1.00155.53           C
ATOM    198 1HD  ARG A 137       9.247 167.041  48.043  1.00213.50           H
ATOM    199 2HD  ARG A 137       7.938 167.660  49.070  1.00165.43           H
ATOM    200  NE  ARG A 137       8.159 168.624  47.217  1.00176.40           N
ATOM    201  HE  ARG A 137       8.487 169.558  47.023  1.00208.04           H
ATOM    202  CZ  ARG A 137       7.260 168.106  46.391  1.00238.52           C
ATOM    203  NH1 ARG A 137       6.760 166.898  46.550  1.00301.55           N
ATOM    204 1HH1 ARG A 137       7.035 166.343  47.347  1.00302.82           H
ATOM    205 2HH1 ARG A 137       6.102 166.541  45.875  1.00406.79           H
ATOM    206  NH2 ARG A 137       6.853 168.824  45.365  1.00327.94           N
ATOM    207 1HH2 ARG A 137       7.248 169.739  45.215  1.00356.45           H
ATOM    208 2HH2 ARG A 137       6.160 168.442  44.740  1.00423.98           H
ATOM    209  N   PRO A 138      13.477 169.335  49.548  1.00121.07           N
ATOM    210  CA  PRO A 138      14.160 170.063  48.473  1.00124.81           C
ATOM    211  HA  PRO A 138      14.307 171.107  48.748  1.00119.54           H
ATOM    212  C   PRO A 138      13.409 169.980  47.147  1.00127.75           C
ATOM    213  O   PRO A 138      12.687 169.016  46.892  1.00137.18           O
ATOM    214  CB  PRO A 138      15.511 169.350  48.378  1.00140.66           C
ATOM    215 1HB  PRO A 138      15.891 169.376  47.357  1.00158.22           H
ATOM    216 2HB  PRO A 138      16.226 169.804  49.065  1.00142.73           H
ATOM    217  CG  PRO A 138      15.209 167.954  48.796  1.00151.56           C
ATOM    218 1HG  PRO A 138      14.782 167.399  47.960  1.00178.51           H
ATOM    219 2HG  PRO A 138      16.108 167.460  49.165  1.00167.50           H
ATOM    220  CD  PRO A 138      14.193 168.094  49.896  1.00134.72           C
ATOM    221 1HD  PRO A 138      13.517 167.239  49.897  1.00141.59           H
ATOM    222 2HD  PRO A 138      14.688 168.200  50.862  1.00137.81           H
ATOM    223  N   LEU A 139      13.577 171.000  46.312  1.00127.51           N
ATOM    224  H   LEU A 139      14.146 171.788  46.592  1.00125.16           H
ATOM    225  CA  LEU A 139      12.960 171.044  44.989  1.00135.14           C
ATOM    226  HA  LEU A 139      12.324 170.168  44.860  1.00139.35           H
ATOM    227  C   LEU A 139      13.998 171.034  43.868  1.00148.99           C
ATOM    228  O   LEU A 139      13.695 170.632  42.745  1.00164.80           O
ATOM    229  CB  LEU A 139      12.096 172.303  44.862  1.00129.07           C
ATOM    230 1HB  LEU A 139      12.748 173.164  45.000  1.00142.73           H
ATOM    231 2HB  LEU A 139      11.710 172.342  43.843  1.00142.89           H
ATOM    232  CG  LEU A 139      10.912 172.467  45.819  1.00120.90           C
ATOM    233  HG  LEU A 139      11.262 172.331  46.842  1.00132.23           H
ATOM    234  CD1 LEU A 139      10.362 173.881  45.681  1.00144.80           C
ATOM    235 1HD1 LEU A 139      10.056 174.062  44.651  1.00144.80           H
ATOM    236 2HD1 LEU A 139       9.502 174.003  46.340  1.00144.80           H
ATOM    237 3HD1 LEU A 139      11.129 174.601  45.964  1.00179.60           H
ATOM    238  CD2 LEU A 139       9.813 171.447  45.542  1.00124.13           C
ATOM    239 1HD2 LEU A 139       8.965 171.638  46.199  1.00124.13           H
ATOM    240 2HD2 LEU A 139       9.490 171.524  44.503  1.00124.13           H
ATOM    241 3HD2 LEU A 139      10.191 170.443  45.731  1.00153.93           H
ATOM    242  N   GLY A 140      15.214 171.486  44.159  1.00150.98           N
ATOM    243  H   GLY A 140      15.416 171.832  45.087  1.00148.07           H
ATOM    244  CA  GLY A 140      16.271 171.508  43.163  1.00165.23           C
ATOM    245 1HA  GLY A 140      16.370 170.507  42.744  1.00185.24           H
ATOM    246 2HA  GLY A 140      15.987 172.188  42.360  1.00179.28           H
ATOM    247  C   GLY A 140      17.620 171.939  43.706  1.00148.43           C
ATOM    248  O   GLY A 140      17.709 172.495  44.802  1.00138.97           O
ATOM    249  N   LYS A 141      18.676 171.670  42.944  1.00153.44           N
ATOM    250  H   LYS A 141      18.539 171.248  42.035  1.00169.02           H
ATOM    251  CA  LYS A 141      20.050 171.946  43.360  1.00145.87           C
ATOM    252  HA  LYS A 141      20.048 172.722  44.125  1.00139.55           H
ATOM    253  C   LYS A 141      20.903 172.435  42.194  1.00155.76           C
ATOM    254  O   LYS A 141      20.568 172.200  41.034  1.00177.28           O
ATOM    255  CB  LYS A 141      20.691 170.682  43.944  1.00154.10           C
ATOM    256 1HB  LYS A 141      20.693 169.908  43.177  1.00184.17           H
ATOM    257 2HB  LYS A 141      21.726 170.912  44.201  1.00177.69           H
ATOM    258  CG  LYS A 141      19.998 170.140  45.190  1.00219.18           C
ATOM    259 1HG  LYS A 141      19.812 170.966  45.877  1.00279.87           H
ATOM    260 2HG  LYS A 141      19.041 169.701  44.907  1.00285.89           H
ATOM    261  CD  LYS A 141      20.836 169.091  45.910  1.00247.28           C
ATOM    262 1HD  LYS A 141      21.821 169.507  46.121  1.00266.55           H
ATOM    263 2HD  LYS A 141      20.351 168.848  46.855  1.00267.45           H
ATOM    264  CE  LYS A 141      20.990 167.816  45.095  1.00360.10           C
ATOM    265 1HE  LYS A 141      19.999 167.446  44.822  1.00360.10           H
ATOM    266 2HE  LYS A 141      21.537 168.042  44.176  1.00435.74           H
ATOM    267  NZ  LYS A 141      21.730 166.794  45.906  1.00438.32           N
ATOM    268 1HZ  LYS A 141      22.653 167.133  46.144  1.00438.32           H
ATOM    269 2HZ  LYS A 141      21.229 166.589  46.760  1.00438.32           H
ATOM    270 3HZ  LYS A 141      21.833 165.935  45.382  1.00483.78           H
ATOM    271  N   GLY A 142      22.014 173.094  42.506  1.00153.06           N
ATOM    272  H   GLY A 142      22.238 173.279  43.474  1.00146.14           H
ATOM    273  CA  GLY A 142      22.929 173.580  41.488  1.00172.53           C
ATOM    274 1HA  GLY A 142      23.227 172.741  40.858  1.00197.30           H
ATOM    275 2HA  GLY A 142      22.415 174.316  40.869  1.00188.55           H
ATOM    276  C   GLY A 142      24.175 174.213  42.077  1.00161.59           C
ATOM    277  O   GLY A 142      24.311 174.308  43.296  1.00148.07           O
ATOM    278  N   LYS A 143      25.098 174.639  41.219  1.00183.80           N
ATOM    279  H   LYS A 143      24.926 174.558  40.227  1.00212.68           H
ATOM    280  CA  LYS A 143      26.377 175.195  41.659  1.00184.42           C
ATOM    281  HA  LYS A 143      26.897 174.442  42.253  1.00194.00           H
ATOM    282  C   LYS A 143      26.240 176.430  42.543  1.00154.86           C
ATOM    283  O   LYS A 143      26.937 176.571  43.547  1.00153.87           O
ATOM    284  CB  LYS A 143      27.230 175.549  40.437  1.00235.67           C
ATOM    285 1HB  LYS A 143      27.352 174.657  39.822  1.00267.76           H
ATOM    286 2HB  LYS A 143      26.694 176.296  39.852  1.00286.01           H
ATOM    287  CG  LYS A 143      28.607 176.111  40.770  1.00262.93           C
ATOM    288 1HG  LYS A 143      28.491 176.963  41.440  1.00306.42           H
ATOM    289 2HG  LYS A 143      29.203 175.345  41.266  1.00277.88           H
ATOM    290  CD  LYS A 143      29.326 176.581  39.514  1.00329.35           C
ATOM    291 1HD  LYS A 143      29.462 175.738  38.836  1.00367.58           H
ATOM    292 2HD  LYS A 143      28.718 177.338  39.020  1.00391.92           H
ATOM    293  CE  LYS A 143      30.680 177.183  39.851  1.00391.73           C
ATOM    294 1HE  LYS A 143      30.546 177.966  40.603  1.00444.71           H
ATOM    295 2HE  LYS A 143      31.319 176.407  40.279  1.00419.65           H
ATOM    296  NZ  LYS A 143      31.288 177.746  38.601  1.00484.98           N
ATOM    297 1HZ  LYS A 143      32.207 178.117  38.798  1.00484.98           H
ATOM    298 2HZ  LYS A 143      31.379 177.026  37.896  1.00484.98           H
ATOM    299 3HZ  LYS A 143      30.715 178.494  38.235  1.00547.05           H
ATOM    300  N   PHE A 144      25.372 177.348  42.136  1.00153.40           N
ATOM    301  H   PHE A 144      24.808 177.170  41.318  1.00170.68           H
ATOM    302  CA  PHE A 144      25.227 178.627  42.823  1.00153.75           C
ATOM    303  HA  PHE A 144      26.192 178.907  43.249  1.00149.31           H
ATOM    304  C   PHE A 144      24.224 178.573  43.970  1.00151.29           C
ATOM    305  O   PHE A 144      24.196 179.475  44.808  1.00163.49           O
ATOM    306  CB  PHE A 144      24.816 179.713  41.826  1.00188.61           C
ATOM    307 1HB  PHE A 144      23.938 179.375  41.275  1.00217.62           H
ATOM    308 2HB  PHE A 144      24.545 180.609  42.384  1.00224.77           H
ATOM    309  CG  PHE A 144      25.904 180.074  40.853  1.00196.25           C
ATOM    310  CD1 PHE A 144      26.776 181.120  41.136  1.00228.00           C
ATOM    311  HD1 PHE A 144      26.652 181.692  42.044  1.00282.07           H
ATOM    312  CD2 PHE A 144      26.074 179.357  39.672  1.00269.00           C
ATOM    313  HD2 PHE A 144      25.396 178.553  39.429  1.00355.32           H
ATOM    314  CE1 PHE A 144      27.817 181.434  40.268  1.00277.61           C
ATOM    315  HE1 PHE A 144      28.493 182.241  40.506  1.00369.33           H
ATOM    316  CE2 PHE A 144      27.119 179.658  38.801  1.00317.09           C
ATOM    317  HE2 PHE A 144      27.246 179.090  37.891  1.00438.72           H
ATOM    318  CZ  PHE A 144      27.993 180.700  39.099  1.00294.59           C
ATOM    319  HZ  PHE A 144      28.798 180.943  38.422  1.00361.33           H
ATOM    320  N   GLY A 145      23.402 177.530  44.019  1.00144.99           N
ATOM    321  H   GLY A 145      23.475 176.780  43.347  1.00143.42           H
ATOM    322  CA  GLY A 145      22.389 177.446  45.055  1.00151.04           C
ATOM    323 1HA  GLY A 145      22.889 177.398  46.022  1.00158.61           H
ATOM    324 2HA  GLY A 145      21.803 178.364  45.028  1.00171.35           H
ATOM    325  C   GLY A 145      21.420 176.283  44.975  1.00140.76           C
ATOM    326  O   GLY A 145      21.477 175.452  44.071  1.00146.15           O
ATOM    327  N   ASN A 146      20.513 176.250  45.946  1.00136.03           N
ATOM    328  H   ASN A 146      20.495 177.001  46.622  1.00143.32           H
ATOM    329  CA  ASN A 146      19.509 175.200  46.075  1.00130.43           C
ATOM    330  HA  ASN A 146      19.491 174.588  45.172  1.00140.90           H
ATOM    331  C   ASN A 146      18.144 175.853  46.272  1.00118.43           C
ATOM    332  O   ASN A 146      18.064 177.014  46.671  1.00113.96           O
ATOM    333  CB  ASN A 146      19.846 174.321  47.282  1.00130.01           C
ATOM    334 1HB  ASN A 146      19.893 174.947  48.172  1.00125.87           H
ATOM    335 2HB  ASN A 146      19.057 173.581  47.413  1.00133.48           H
ATOM    336  CG  ASN A 146      21.164 173.594  47.123  1.00147.89           C
ATOM    337  OD1 ASN A 146      21.446 173.004  46.084  1.00188.31           O
ATOM    338  ND2 ASN A 146      21.980 173.622  48.165  1.00174.28           N
ATOM    339 1HD2 ASN A 146      22.875 173.160  48.099  1.00195.99           H
ATOM    340 2HD2 ASN A 146      21.710 174.107  49.007  1.00210.18           H
ATOM    341  N   VAL A 147      17.066 175.122  46.010  1.00118.56           N
ATOM    342  H   VAL A 147      17.166 174.173  45.673  1.00126.63           H
ATOM    343  CA  VAL A 147      15.719 175.647  46.218  1.00111.99           C
ATOM    344  HA  VAL A 147      15.787 176.507  46.883  1.00107.19           H
ATOM    345  C   VAL A 147      14.862 174.607  46.934  1.00108.41           C
ATOM    346  O   VAL A 147      14.918 173.415  46.631  1.00115.60           O
ATOM    347  CB  VAL A 147      15.081 176.140  44.897  1.00119.74           C
ATOM    348  HB  VAL A 147      15.733 176.911  44.486  1.00144.03           H
ATOM    349  CG1 VAL A 147      14.981 175.029  43.856  1.00147.63           C
ATOM    350 1HG1 VAL A 147      15.978 174.666  43.607  1.00147.63           H
ATOM    351 2HG1 VAL A 147      14.384 174.206  44.246  1.00147.63           H
ATOM    352 3HG1 VAL A 147      14.511 175.416  42.952  1.00187.15           H
ATOM    353  CG2 VAL A 147      13.717 176.776  45.149  1.00139.68           C
ATOM    354 1HG2 VAL A 147      13.809 177.559  45.901  1.00139.68           H
ATOM    355 2HG2 VAL A 147      13.344 177.215  44.223  1.00139.68           H
ATOM    356 3HG2 VAL A 147      13.012 176.021  45.497  1.00181.03           H
ATOM    357  N   TYR A 148      14.111 175.069  47.928  1.00100.63           N
ATOM    358  H   TYR A 148      14.091 176.062  48.116  1.00 98.44           H
ATOM    359  CA  TYR A 148      13.324 174.208  48.805  1.00 96.67           C
ATOM    360  HA  TYR A 148      13.357 173.179  48.447  1.00101.69           H
ATOM    361  C   TYR A 148      11.867 174.653  48.875  1.00 91.87           C
ATOM    362  O   TYR A 148      11.548 175.825  48.677  1.00 91.28           O
ATOM    363  CB  TYR A 148      13.888 174.260  50.228  1.00 94.68           C
ATOM    364 1HB  TYR A 148      13.935 175.302  50.546  1.00 93.40           H
ATOM    365 2HB  TYR A 148      13.190 173.739  50.883  1.00 95.64           H
ATOM    366  CG  TYR A 148      15.251 173.628  50.405  1.00 99.87           C
ATOM    367  CD1 TYR A 148      15.370 172.334  50.913  1.00107.24           C
ATOM    368  HD1 TYR A 148      14.481 171.783  51.186  1.00109.65           H
ATOM    369  CD2 TYR A 148      16.419 174.331  50.102  1.00103.71           C
ATOM    370  HD2 TYR A 148      16.351 175.343  49.730  1.00103.92           H
ATOM    371  CE1 TYR A 148      16.619 171.744  51.088  1.00117.63           C
ATOM    372  HE1 TYR A 148      16.694 170.742  51.483  1.00128.76           H
ATOM    373  CE2 TYR A 148      17.671 173.747  50.281  1.00112.93           C
ATOM    374  HE2 TYR A 148      18.568 174.302  50.052  1.00119.88           H
ATOM    375  CZ  TYR A 148      17.763 172.452  50.763  1.00119.91           C
ATOM    376  OH  TYR A 148      18.998 171.870  50.933  1.00135.74           O
ATOM    377  HH  TYR A 148      18.943 170.983  51.294  1.00145.66           H
ATOM    378  N   LEU A 149      10.992 173.705  49.196  1.00 91.23           N
ATOM    379  H   LEU A 149      11.305 172.748  49.289  1.00 95.22           H
ATOM    380  CA  LEU A 149       9.599 174.000  49.512  1.00 86.04           C
ATOM    381  HA  LEU A 149       9.182 174.674  48.763  1.00 87.52           H
ATOM    382  C   LEU A 149       9.561 174.668  50.884  1.00 80.32           C
ATOM    383  O   LEU A 149      10.236 174.221  51.810  1.00 81.28           O
ATOM    384  CB  LEU A 149       8.805 172.692  49.543  1.00 89.92           C
ATOM    385 1HB  LEU A 149       8.948 172.187  48.588  1.00112.02           H
ATOM    386 2HB  LEU A 149       9.242 172.063  50.318  1.00 97.60           H
ATOM    387  CG  LEU A 149       7.299 172.780  49.811  1.00105.36           C
ATOM    388  HG  LEU A 149       7.136 173.336  50.734  1.00149.53           H
ATOM    389  CD1 LEU A 149       6.571 173.485  48.674  1.00152.97           C
ATOM    390 1HD1 LEU A 149       5.495 173.438  48.847  1.00152.97           H
ATOM    391 2HD1 LEU A 149       6.875 174.530  48.631  1.00152.97           H
ATOM    392 3HD1 LEU A 149       6.804 172.999  47.727  1.00199.00           H
ATOM    393  CD2 LEU A 149       6.746 171.372  49.986  1.00116.15           C
ATOM    394 1HD2 LEU A 149       6.916 170.791  49.079  1.00116.15           H
ATOM    395 2HD2 LEU A 149       7.238 170.886  50.828  1.00116.15           H
ATOM    396 3HD2 LEU A 149       5.675 171.424  50.183  1.00159.67           H
ATOM    397  N   ALA A 150       8.773 175.726  51.030  1.00 80.28           N
ATOM    398  H   ALA A 150       8.218 176.063  50.254  1.00 85.72           H
ATOM    399  CA  ALA A 150       8.683 176.449  52.294  1.00 79.14           C
ATOM    400  HA  ALA A 150       9.000 175.793  53.104  1.00 79.07           H
ATOM    401  C   ALA A 150       7.245 176.885  52.560  1.00 84.41           C
ATOM    402  O   ALA A 150       6.391 176.799  51.679  1.00 91.64           O
ATOM    403  CB  ALA A 150       9.605 177.661  52.255  1.00 79.89           C
ATOM    404 1HB  ALA A 150       9.587 178.168  53.220  1.00 79.89           H
ATOM    405 2HB  ALA A 150      10.623 177.336  52.040  1.00 79.89           H
ATOM    406 3HB  ALA A 150       9.274 178.350  51.478  1.00109.00           H
ATOM    407  N   ARG A 151       6.977 177.372  53.767  1.00 86.65           N
ATOM    408  H   ARG A 151       7.647 177.257  54.516  1.00 85.46           H
ATOM    409  CA  ARG A 151       5.766 178.145  54.028  1.00 99.40           C
ATOM    410  HA  ARG A 151       5.523 178.702  53.122  1.00105.51           H
ATOM    411  C   ARG A 151       5.988 179.159  55.142  1.00105.82           C
ATOM    412  O   ARG A 151       6.867 178.986  55.984  1.00104.85           O
ATOM    413  CB  ARG A 151       4.576 177.235  54.352  1.00107.55           C
ATOM    414 1HB  ARG A 151       3.672 177.843  54.337  1.00165.00           H
ATOM    415 2HB  ARG A 151       4.491 176.487  53.564  1.00126.86           H
ATOM    416  CG  ARG A 151       4.635 176.523  55.694  1.00133.64           C
ATOM    417 1HG  ARG A 151       5.541 175.918  55.746  1.00172.62           H
ATOM    418 2HG  ARG A 151       4.647 177.260  56.496  1.00203.79           H
ATOM    419  CD  ARG A 151       3.419 175.624  55.857  1.00132.38           C
ATOM    420 1HD  ARG A 151       2.514 176.212  55.703  1.00147.07           H
ATOM    421 2HD  ARG A 151       3.456 174.846  55.094  1.00130.85           H
ATOM    422  NE  ARG A 151       3.377 175.004  57.181  1.00130.32           N
ATOM    423  HE  ARG A 151       4.050 175.327  57.861  1.00131.34           H
ATOM    424  CZ  ARG A 151       2.540 174.045  57.552  1.00136.94           C
ATOM    425  NH1 ARG A 151       1.619 173.555  56.747  1.00149.57           N
ATOM    426 1HH1 ARG A 151       1.524 173.930  55.816  1.00151.56           H
ATOM    427 2HH1 ARG A 151       1.025 172.806  57.068  1.00163.36           H
ATOM    428  NH2 ARG A 151       2.635 173.557  58.771  1.00141.68           N
ATOM    429 1HH2 ARG A 151       3.337 173.927  59.393  1.00139.62           H
ATOM    430 2HH2 ARG A 151       2.013 172.820  59.063  1.00154.30           H
ATOM    431  N   GLU A 152       5.192 180.221  55.129  1.00117.98           N
ATOM    432  H   GLU A 152       4.517 180.330  54.385  1.00122.47           H
ATOM    433  CA  GLU A 152       5.231 181.220  56.192  1.00130.05           C
ATOM    434  HA  GLU A 152       6.269 181.427  56.454  1.00126.82           H
ATOM    435  C   GLU A 152       4.521 180.615  57.401  1.00142.50           C
ATOM    436  O   GLU A 152       3.424 180.073  57.272  1.00150.00           O
ATOM    437  CB  GLU A 152       4.567 182.515  55.717  1.00142.31           C
ATOM    438 1HB  GLU A 152       4.935 182.736  54.716  1.00138.67           H
ATOM    439 2HB  GLU A 152       3.490 182.358  55.652  1.00150.74           H
ATOM    440  CG  GLU A 152       4.842 183.729  56.593  1.00157.83           C
ATOM    441 1HG  GLU A 152       5.904 183.760  56.837  1.00155.96           H
ATOM    442 2HG  GLU A 152       4.593 184.629  56.031  1.00168.98           H
ATOM    443  CD  GLU A 152       4.027 183.716  57.872  1.00177.83           C
ATOM    444  OE1 GLU A 152       4.607 183.729  58.978  1.00223.51           O
ATOM    445  OE2 GLU A 152       2.782 183.683  57.778  1.00216.26           O
ATOM    446  N   LYS A 153       5.156 180.660  58.568  1.00149.95           N
ATOM    447  H   LYS A 153       6.003 181.207  58.660  1.00148.26           H
ATOM    448  CA  LYS A 153       4.702 179.879  59.717  1.00164.30           C
ATOM    449  HA  LYS A 153       4.701 178.827  59.431  1.00159.28           H
ATOM    450  C   LYS A 153       3.290 180.190  60.201  1.00185.36           C
ATOM    451  O   LYS A 153       2.582 179.287  60.642  1.00197.98           O
ATOM    452  CB  LYS A 153       5.656 180.057  60.902  1.00175.64           C
ATOM    453 1HB  LYS A 153       5.734 181.120  61.132  1.00198.76           H
ATOM    454 2HB  LYS A 153       5.218 179.555  61.764  1.00223.41           H
ATOM    455  CG  LYS A 153       7.057 179.500  60.693  1.00175.95           C
ATOM    456 1HG  LYS A 153       6.992 178.452  60.402  1.00217.46           H
ATOM    457 2HG  LYS A 153       7.556 180.062  59.904  1.00195.27           H
ATOM    458  CD  LYS A 153       7.861 179.614  61.981  1.00185.24           C
ATOM    459 1HD  LYS A 153       7.852 180.653  62.310  1.00225.50           H
ATOM    460 2HD  LYS A 153       7.392 178.999  62.748  1.00225.65           H
ATOM    461  CE  LYS A 153       9.302 179.170  61.798  1.00209.95           C
ATOM    462 1HE  LYS A 153       9.319 178.147  61.418  1.00261.84           H
ATOM    463 2HE  LYS A 153       9.779 179.821  61.061  1.00263.84           H
ATOM    464  NZ  LYS A 153      10.000 179.264  63.122  1.00224.56           N
ATOM    465 1HZ  LYS A 153       9.920 180.206  63.483  1.00224.56           H
ATOM    466 2HZ  LYS A 153       9.582 178.632  63.791  1.00224.56           H
ATOM    467 3HZ  LYS A 153      10.982 179.038  63.033  1.00253.74           H
ATOM    468  N   GLN A 154       2.894 181.457  60.164  1.00196.00           N
ATOM    469  H   GLN A 154       3.504 182.159  59.770  1.00189.88           H
ATOM    470  CA  GLN A 154       1.613 181.869  60.734  1.00222.09           C
ATOM    471  HA  GLN A 154       1.430 181.263  61.621  1.00234.20           H
ATOM    472  C   GLN A 154       0.428 181.663  59.793  1.00224.29           C
ATOM    473  O   GLN A 154      -0.640 181.227  60.221  1.00250.02           O
ATOM    474  CB  GLN A 154       1.671 183.339  61.160  1.00242.80           C
ATOM    475 1HB  GLN A 154       1.794 183.958  60.271  1.00258.44           H
ATOM    476 2HB  GLN A 154       0.720 183.598  61.625  1.00284.18           H
ATOM    477  CG  GLN A 154       2.794 183.676  62.134  1.00280.15           C
ATOM    478 1HG  GLN A 154       3.755 183.525  61.641  1.00325.79           H
ATOM    479 2HG  GLN A 154       2.713 184.726  62.414  1.00325.91           H
ATOM    480  CD  GLN A 154       2.752 182.833  63.393  1.00354.65           C
ATOM    481  OE1 GLN A 154       1.702 182.664  64.009  1.00419.27           O
ATOM    482  NE2 GLN A 154       3.896 182.293  63.784  1.00464.40           N
ATOM    483 1HE2 GLN A 154       3.909 181.714  64.610  1.00580.56           H
ATOM    484 2HE2 GLN A 154       4.744 182.468  63.264  1.00502.75           H
ATOM    485  N   SER A 155       0.606 181.992  58.518  1.00207.72           N
ATOM    486  H   SER A 155       1.502 182.353  58.220  1.00197.50           H
ATOM    487  CA  SER A 155      -0.463 181.891  57.526  1.00213.42           C
ATOM    488  HA  SER A 155      -1.423 182.004  58.029  1.00236.84           H
ATOM    489  C   SER A 155      -0.475 180.556  56.787  1.00196.67           C
ATOM    490  O   SER A 155      -1.426 180.246  56.071  1.00208.06           O
ATOM    491  CB  SER A 155      -0.318 183.015  56.498  1.00214.35           C
ATOM    492 1HB  SER A 155      -1.156 182.974  55.802  1.00225.61           H
ATOM    493 2HB  SER A 155      -0.330 183.976  57.013  1.00229.66           H
ATOM    494  OG  SER A 155       0.896 182.888  55.779  1.00191.08           O
ATOM    495  HG  SER A 155       1.618 183.157  56.353  1.00187.19           H
ATOM    496  N   LYS A 156       0.598 179.789  56.959  1.00176.40           N
ATOM    497  H   LYS A 156       1.337 180.130  57.560  1.00173.03           H
ATOM    498  CA  LYS A 156       0.798 178.489  56.321  1.00162.30           C
ATOM    499  HA  LYS A 156       1.769 178.111  56.643  1.00152.48           H
ATOM    500  C   LYS A 156       0.830 178.578  54.797  1.00152.74           C
ATOM    501  O   LYS A 156       0.600 177.587  54.105  1.00151.17           O
ATOM    502  CB  LYS A 156      -0.282 177.487  56.747  1.00177.79           C
ATOM    503 1HB  LYS A 156      -1.206 177.743  56.228  1.00193.96           H
ATOM    504 2HB  LYS A 156       0.020 176.493  56.414  1.00174.72           H
ATOM    505  CG  LYS A 156      -0.597 177.423  58.239  1.00193.95           C
ATOM    506 1HG  LYS A 156      -0.960 178.397  58.568  1.00238.37           H
ATOM    507 2HG  LYS A 156      -1.394 176.695  58.392  1.00224.87           H
ATOM    508  CD  LYS A 156       0.595 177.028  59.098  1.00220.52           C
ATOM    509 1HD  LYS A 156       0.986 176.068  58.763  1.00254.92           H
ATOM    510 2HD  LYS A 156       1.373 177.785  59.001  1.00274.80           H
ATOM    511  CE  LYS A 156       0.184 176.924  60.559  1.00250.93           C
ATOM    512 1HE  LYS A 156      -0.292 177.861  60.858  1.00297.42           H
ATOM    513 2HE  LYS A 156      -0.539 176.114  60.674  1.00271.19           H
ATOM    514  NZ  LYS A 156       1.408 176.676  61.387  1.00311.90           N
ATOM    515 1HZ  LYS A 156       1.162 176.565  62.361  1.00311.90           H
ATOM    516 2HZ  LYS A 156       2.033 177.469  61.302  1.00311.90           H
ATOM    517 3HZ  LYS A 156       1.893 175.848  61.067  1.00311.90           H
ATOM    518  N   PHE A 157       1.112 179.768  54.276  1.00151.85           N
ATOM    519  H   PHE A 157       1.324 180.536  54.896  1.00157.91           H
ATOM    520  CA  PHE A 157       1.096 180.013  52.838  1.00146.48           C
ATOM    521  HA  PHE A 157       0.182 179.586  52.425  1.00156.03           H
ATOM    522  C   PHE A 157       2.292 179.352  52.158  1.00126.48           C
ATOM    523  O   PHE A 157       3.435 179.575  52.555  1.00119.15           O
ATOM    524  CB  PHE A 157       1.098 181.521  52.571  1.00156.52           C
ATOM    525 1HB  PHE A 157       0.344 181.987  53.206  1.00177.87           H
ATOM    526 2HB  PHE A 157       2.072 181.925  52.848  1.00155.89           H
ATOM    527  CG  PHE A 157       0.807 181.881  51.141  1.00166.41           C
ATOM    528  CD1 PHE A 157      -0.499 182.108  50.721  1.00182.71           C
ATOM    529  HD1 PHE A 157      -1.312 182.033  51.428  1.00223.10           H
ATOM    530  CD2 PHE A 157       1.839 181.983  50.214  1.00236.90           C
ATOM    531  HD2 PHE A 157       2.857 181.811  50.528  1.00321.66           H
ATOM    532  CE1 PHE A 157      -0.775 182.422  49.392  1.00217.49           C
ATOM    533  HE1 PHE A 157      -1.794 182.593  49.076  1.00287.20           H
ATOM    534  CE2 PHE A 157       1.574 182.290  48.882  1.00265.81           C
ATOM    535  HE2 PHE A 157       2.384 182.347  48.170  1.00369.85           H
ATOM    536  CZ  PHE A 157       0.264 182.512  48.470  1.00230.56           C
ATOM    537  HZ  PHE A 157       0.054 182.745  47.436  1.00272.07           H
ATOM    538  N   ILE A 158       2.024 178.532  51.147  1.00124.01           N
ATOM    539  H   ILE A 158       1.074 178.446  50.817  1.00135.74           H
ATOM    540  CA  ILE A 158       3.048 177.719  50.493  1.00111.46           C
ATOM    541  HA  ILE A 158       3.672 177.265  51.262  1.00105.81           H
ATOM    542  C   ILE A 158       3.942 178.585  49.607  1.00105.34           C
ATOM    543  O   ILE A 158       3.462 179.355  48.776  1.00112.63           O
ATOM    544  CB  ILE A 158       2.421 176.590  49.640  1.00119.03           C
ATOM    545  HB  ILE A 158       1.820 177.046  48.852  1.00131.97           H
ATOM    546  CG1 ILE A 158       1.511 175.706  50.503  1.00127.77           C
ATOM    547 1HG1 ILE A 158       2.131 175.134  51.193  1.00139.65           H
ATOM    548 2HG1 ILE A 158       0.849 176.339  51.093  1.00157.87           H
ATOM    549  CG2 ILE A 158       3.516 175.743  48.993  1.00115.56           C
ATOM    550 1HG2 ILE A 158       4.129 176.367  48.343  1.00115.56           H
ATOM    551 2HG2 ILE A 158       4.147 175.302  49.764  1.00115.56           H
ATOM    552 3HG2 ILE A 158       3.071 174.950  48.392  1.00140.26           H
ATOM    553  CD1 ILE A 158       0.638 174.739  49.724  1.00153.38           C
ATOM    554 1HD1 ILE A 158       0.063 175.285  48.976  1.00153.38           H
ATOM    555 2HD1 ILE A 158       1.258 173.989  49.232  1.00153.38           H
ATOM    556 3HD1 ILE A 158      -0.047 174.241  50.410  1.00197.03           H
ATOM    557  N   LEU A 159       5.248 178.458  49.813  1.00 96.05           N
ATOM    558  H   LEU A 159       5.578 177.765  50.472  1.00 94.89           H
ATOM    559  CA  LEU A 159       6.261 179.285  49.164  1.00 90.78           C
ATOM    560  HA  LEU A 159       5.829 179.823  48.319  1.00 92.15           H
ATOM    561  C   LEU A 159       7.412 178.415  48.667  1.00 87.51           C
ATOM    562  O   LEU A 159       7.531 177.248  49.040  1.00 93.04           O
ATOM    563  CB  LEU A 159       6.800 180.287  50.190  1.00 93.17           C
ATOM    564 1HB  LEU A 159       7.176 179.717  51.039  1.00106.35           H
ATOM    565 2HB  LEU A 159       7.643 180.820  49.748  1.00 96.88           H
ATOM    566  CG  LEU A 159       5.806 181.327  50.717  1.00105.33           C
ATOM    567  HG  LEU A 159       4.864 180.834  50.952  1.00116.98           H
ATOM    568  CD1 LEU A 159       6.339 181.956  51.995  1.00118.54           C
ATOM    569 1HD1 LEU A 159       6.477 181.183  52.751  1.00118.54           H
ATOM    570 2HD1 LEU A 159       7.293 182.443  51.798  1.00118.54           H
ATOM    571 3HD1 LEU A 159       5.624 182.692  52.362  1.00153.87           H
ATOM    572  CD2 LEU A 159       5.546 182.404  49.673  1.00123.93           C
ATOM    573 1HD2 LEU A 159       6.488 182.865  49.374  1.00123.93           H
ATOM    574 2HD2 LEU A 159       5.068 181.961  48.800  1.00123.93           H
ATOM    575 3HD2 LEU A 159       4.888 183.167  50.089  1.00160.91           H
ATOM    576  N   ALA A 160       8.286 178.998  47.855  1.00 84.31           N
ATOM    577  H   ALA A 160       8.106 179.932  47.511  1.00 84.88           H
ATOM    578  CA  ALA A 160       9.568 178.385  47.521  1.00 85.85           C
ATOM    579  HA  ALA A 160       9.632 177.396  47.975  1.00 87.68           H
ATOM    580  C   ALA A 160      10.669 179.267  48.105  1.00 86.24           C
ATOM    581  O   ALA A 160      10.556 180.492  48.103  1.00 90.09           O
ATOM    582  CB  ALA A 160       9.721 178.255  46.011  1.00 89.90           C
ATOM    583 1HB  ALA A 160      10.715 177.873  45.778  1.00 89.90           H
ATOM    584 2HB  ALA A 160       8.970 177.564  45.628  1.00 89.90           H
ATOM    585 3HB  ALA A 160       9.587 179.230  45.542  1.00121.82           H
ATOM    586  N   LEU A 161      11.728 178.659  48.627  1.00 88.58           N
ATOM    587  H   LEU A 161      11.783 177.648  48.619  1.00 92.13           H
ATOM    588  CA  LEU A 161      12.822 179.409  49.238  1.00 90.48           C
ATOM    589  HA  LEU A 161      12.648 180.475  49.088  1.00 90.59           H
ATOM    590  C   LEU A 161      14.135 179.030  48.561  1.00 91.50           C
ATOM    591  O   LEU A 161      14.586 177.887  48.647  1.00 95.47           O
ATOM    592  CB  LEU A 161      12.852 179.121  50.743  1.00 96.24           C
ATOM    593 1HB  LEU A 161      11.820 179.194  51.085  1.00 95.99           H
ATOM    594 2HB  LEU A 161      13.140 178.077  50.865  1.00102.78           H
ATOM    595  CG  LEU A 161      13.701 179.937  51.725  1.00110.33           C
ATOM    596  HG  LEU A 161      14.354 179.244  52.254  1.00144.63           H
ATOM    597  CD1 LEU A 161      14.584 181.018  51.114  1.00128.63           C
ATOM    598 1HD1 LEU A 161      15.315 180.562  50.448  1.00128.63           H
ATOM    599 2HD1 LEU A 161      13.972 181.731  50.561  1.00128.63           H
ATOM    600 3HD1 LEU A 161      15.113 181.542  51.910  1.00167.92           H
ATOM    601  CD2 LEU A 161      12.781 180.590  52.751  1.00147.22           C
ATOM    602 1HD2 LEU A 161      12.109 181.290  52.253  1.00147.22           H
ATOM    603 2HD2 LEU A 161      12.193 179.825  53.258  1.00147.22           H
ATOM    604 3HD2 LEU A 161      13.377 181.125  53.490  1.00186.26           H
ATOM    605  N   LYS A 162      14.732 179.990  47.861  1.00 92.95           N
ATOM    606  H   LYS A 162      14.323 180.915  47.838  1.00 93.17           H
ATOM    607  CA  LYS A 162      15.982 179.764  47.142  1.00 96.27           C
ATOM    608  HA  LYS A 162      16.087 178.696  46.951  1.00 98.66           H
ATOM    609  C   LYS A 162      17.169 180.210  47.989  1.00 98.89           C
ATOM    610  O   LYS A 162      17.200 181.327  48.504  1.00101.63           O
ATOM    611  CB  LYS A 162      15.967 180.506  45.803  1.00 98.35           C
ATOM    612 1HB  LYS A 162      15.025 180.292  45.299  1.00101.38           H
ATOM    613 2HB  LYS A 162      16.020 181.577  45.996  1.00119.10           H
ATOM    614  CG  LYS A 162      17.108 180.113  44.874  1.00114.05           C
ATOM    615 1HG  LYS A 162      18.059 180.284  45.378  1.00150.18           H
ATOM    616 2HG  LYS A 162      17.020 179.053  44.635  1.00130.24           H
ATOM    617  CD  LYS A 162      17.079 180.918  43.583  1.00113.67           C
ATOM    618 1HD  LYS A 162      16.099 180.818  43.116  1.00127.15           H
ATOM    619 2HD  LYS A 162      17.257 181.969  43.812  1.00146.30           H
ATOM    620  CE  LYS A 162      18.144 180.426  42.616  1.00149.71           C
ATOM    621 1HE  LYS A 162      19.113 180.438  43.119  1.00209.50           H
ATOM    622 2HE  LYS A 162      17.921 179.395  42.334  1.00194.69           H
ATOM    623  NZ  LYS A 162      18.169 181.309  41.404  1.00153.81           N
ATOM    624 1HZ  LYS A 162      17.293 181.253  40.902  1.00153.81           H
ATOM    625 2HZ  LYS A 162      18.322 182.275  41.663  1.00153.81           H
ATOM    626 3HZ  LYS A 162      18.909 181.033  40.771  1.00179.82           H
ATOM    627  N   VAL A 163      18.145 179.319  48.109  1.00101.90           N
ATOM    628  H   VAL A 163      18.060 178.430  47.634  1.00104.04           H
ATOM    629  CA  VAL A 163      19.369 179.564  48.869  1.00107.58           C
ATOM    630  HA  VAL A 163      19.256 180.455  49.486  1.00109.13           H
ATOM    631  C   VAL A 163      20.482 179.772  47.850  1.00110.34           C
ATOM    632  O   VAL A 163      20.717 178.896  47.021  1.00113.12           O
ATOM    633  CB  VAL A 163      19.806 178.361  49.739  1.00115.56           C
ATOM    634  HB  VAL A 163      20.543 177.782  49.183  1.00149.47           H
ATOM    635  CG1 VAL A 163      20.469 178.844  51.024  1.00129.99           C
ATOM    636 1HG1 VAL A 163      20.887 177.993  51.561  1.00129.99           H
ATOM    637 2HG1 VAL A 163      19.732 179.340  51.655  1.00129.99           H
ATOM    638 3HG1 VAL A 163      21.271 179.543  50.784  1.00173.44           H
ATOM    639  CG2 VAL A 163      18.640 177.425  50.056  1.00173.73           C
ATOM    640 1HG2 VAL A 163      18.923 176.739  50.854  1.00173.73           H
ATOM    641 2HG2 VAL A 163      18.385 176.846  49.169  1.00173.73           H
ATOM    642 3HG2 VAL A 163      17.770 178.003  50.368  1.00173.73           H
ATOM    643  N   LEU A 164      21.159 180.913  47.891  1.00114.88           N
ATOM    644  H   LEU A 164      20.908 181.630  48.560  1.00117.78           H
ATOM    645  CA  LEU A 164      22.284 181.168  46.997  1.00117.12           C
ATOM    646  HA  LEU A 164      22.427 180.311  46.338  1.00119.21           H
ATOM    647  C   LEU A 164      23.561 181.355  47.807  1.00121.86           C
ATOM    648  O   LEU A 164      23.577 182.065  48.811  1.00119.46           O
ATOM    649  CB  LEU A 164      22.014 182.411  46.144  1.00116.71           C
ATOM    650 1HB  LEU A 164      21.694 183.211  46.812  1.00119.76           H
ATOM    651 2HB  LEU A 164      22.957 182.713  45.690  1.00120.66           H
ATOM    652  CG  LEU A 164      20.980 182.275  45.022  1.00114.96           C
ATOM    653  HG  LEU A 164      20.082 181.801  45.418  1.00128.69           H
ATOM    654  CD1 LEU A 164      20.602 183.651  44.494  1.00127.26           C
ATOM    655 1HD1 LEU A 164      19.841 183.549  43.721  1.00127.26           H
ATOM    656 2HD1 LEU A 164      20.203 184.256  45.308  1.00127.26           H
ATOM    657 3HD1 LEU A 164      21.481 184.141  44.073  1.00156.25           H
ATOM    658  CD2 LEU A 164      21.526 181.425  43.880  1.00135.79           C
ATOM    659 1HD2 LEU A 164      22.510 181.789  43.584  1.00135.79           H
ATOM    660 2HD2 LEU A 164      21.606 180.388  44.203  1.00135.79           H
ATOM    661 3HD2 LEU A 164      20.853 181.482  43.025  1.00172.33           H
ATOM    662  N   PHE A 165      24.635 180.705  47.371  1.00132.79           N
ATOM    663  H   PHE A 165      24.582 180.158  46.523  1.00139.85           H
ATOM    664  CA  PHE A 165      25.911 180.782  48.073  1.00136.94           C
ATOM    665  HA  PHE A 165      25.725 180.786  49.147  1.00137.21           H
ATOM    666  C   PHE A 165      26.607 182.086  47.699  1.00136.58           C
ATOM    667  O   PHE A 165      26.935 182.318  46.535  1.00138.71           O
ATOM    668  CB  PHE A 165      26.794 179.581  47.726  1.00147.22           C
ATOM    669 1HB  PHE A 165      26.974 179.576  46.651  1.00151.73           H
ATOM    670 2HB  PHE A 165      27.752 179.696  48.234  1.00150.69           H
ATOM    671  CG  PHE A 165      26.196 178.260  48.124  1.00158.82           C
ATOM    672  CD1 PHE A 165      25.674 177.401  47.162  1.00240.30           C
ATOM    673  HD1 PHE A 165      25.730 177.666  46.117  1.00240.30           H
ATOM    674  CD2 PHE A 165      26.146 177.882  49.462  1.00172.67           C
ATOM    675  HD2 PHE A 165      26.565 178.528  50.219  1.00223.07           H
ATOM    676  CE1 PHE A 165      25.088 176.191  47.529  1.00263.95           C
ATOM    677  HE1 PHE A 165      24.692 175.530  46.772  1.00263.95           H
ATOM    678  CE2 PHE A 165      25.553 176.680  49.841  1.00195.15           C
ATOM    679  HE2 PHE A 165      25.514 176.401  50.883  1.00195.15           H
ATOM    680  CZ  PHE A 165      25.022 175.833  48.872  1.00204.92           C
ATOM    681  HZ  PHE A 165      24.569 174.897  49.162  1.00231.10           H
ATOM    682  N   LYS A 166      26.820 182.946  48.689  1.00138.02           N
ATOM    683  H   LYS A 166      26.633 182.672  49.645  1.00140.27           H
ATOM    684  CA  LYS A 166      27.303 184.301  48.440  1.00140.90           C
ATOM    685  HA  LYS A 166      26.649 184.768  47.703  1.00138.15           H
ATOM    686  C   LYS A 166      28.710 184.290  47.854  1.00149.72           C
ATOM    687  O   LYS A 166      29.039 185.118  47.009  1.00151.90           O
ATOM    688  CB  LYS A 166      27.244 185.120  49.732  1.00144.27           C
ATOM    689 1HB  LYS A 166      26.303 184.892  50.233  1.00164.43           H
ATOM    690 2HB  LYS A 166      28.062 184.816  50.385  1.00163.28           H
ATOM    691  CG  LYS A 166      27.301 186.625  49.528  1.00166.32           C
ATOM    692 1HG  LYS A 166      28.241 186.897  49.046  1.00198.65           H
ATOM    693 2HG  LYS A 166      26.470 186.926  48.891  1.00203.51           H
ATOM    694  CD  LYS A 166      27.186 187.343  50.864  1.00172.31           C
ATOM    695 1HD  LYS A 166      26.304 186.978  51.390  1.00199.40           H
ATOM    696 2HD  LYS A 166      28.071 187.125  51.462  1.00195.69           H
ATOM    697  CE  LYS A 166      27.062 188.846  50.687  1.00214.99           C
ATOM    698 1HE  LYS A 166      27.926 189.220  50.132  1.00267.18           H
ATOM    699 2HE  LYS A 166      26.156 189.068  50.117  1.00281.06           H
ATOM    700  NZ  LYS A 166      26.996 189.461  52.052  1.00235.59           N
ATOM    701 1HZ  LYS A 166      27.897 189.396  52.507  1.00235.59           H
ATOM    702 2HZ  LYS A 166      26.735 190.436  51.985  1.00235.59           H
ATOM    703 3HZ  LYS A 166      26.316 188.972  52.619  1.00272.75           H
ATOM    704  N   ALA A 167      29.526 183.336  48.287  1.00158.64           N
ATOM    705  H   ALA A 167      29.201 182.688  48.989  1.00159.63           H
ATOM    706  CA  ALA A 167      30.882 183.185  47.767  1.00172.57           C
ATOM    707  HA  ALA A 167      31.405 184.134  47.885  1.00178.49           H
ATOM    708  C   ALA A 167      30.896 182.830  46.282  1.00171.96           C
ATOM    709  O   ALA A 167      31.759 183.299  45.541  1.00181.40           O
ATOM    710  CB  ALA A 167      31.626 182.122  48.565  1.00186.93           C
ATOM    711 1HB  ALA A 167      31.117 181.164  48.464  1.00186.93           H
ATOM    712 2HB  ALA A 167      32.644 182.031  48.187  1.00186.93           H
ATOM    713 3HB  ALA A 167      31.657 182.408  49.616  1.00214.54           H
ATOM    714  N   GLN A 168      29.943 182.016  45.838  1.00164.53           N
ATOM    715  H   GLN A 168      29.253 181.653  46.479  1.00160.64           H
ATOM    716  CA  GLN A 168      29.836 181.663  44.425  1.00166.16           C
ATOM    717  HA  GLN A 168      30.818 181.375  44.049  1.00178.01           H
ATOM    718  C   GLN A 168      29.359 182.862  43.610  1.00159.47           C
ATOM    719  O   GLN A 168      29.851 183.108  42.509  1.00168.56           O
ATOM    720  CB  GLN A 168      28.862 180.498  44.227  1.00165.36           C
ATOM    721 1HB  GLN A 168      27.919 180.744  44.715  1.00168.60           H
ATOM    722 2HB  GLN A 168      28.672 180.390  43.159  1.00177.54           H
ATOM    723  CG  GLN A 168      29.356 179.158  44.755  1.00179.52           C
ATOM    724 1HG  GLN A 168      29.587 179.250  45.816  1.00193.77           H
ATOM    725 2HG  GLN A 168      28.563 178.421  44.634  1.00232.40           H
ATOM    726  CD  GLN A 168      30.583 178.662  44.014  1.00210.33           C
ATOM    727  OE1 GLN A 168      30.598 178.594  42.787  1.00263.88           O
ATOM    728  NE2 GLN A 168      31.628 178.321  44.753  1.00266.00           N
ATOM    729 1HE2 GLN A 168      32.463 177.982  44.299  1.00328.95           H
ATOM    730 2HE2 GLN A 168      31.582 178.387  45.759  1.00298.09           H
ATOM    731  N   LEU A 169      28.404 183.609  44.156  1.00148.68           N
ATOM    732  H   LEU A 169      28.031 183.356  45.060  1.00145.93           H
ATOM    733  CA  LEU A 169      27.886 184.798  43.487  1.00145.39           C
ATOM    734  HA  LEU A 169      27.567 184.530  42.480  1.00147.98           H
ATOM    735  C   LEU A 169      28.959 185.877  43.369  1.00152.21           C
ATOM    736  O   LEU A 169      29.051 186.561  42.352  1.00156.72           O
ATOM    737  CB  LEU A 169      26.697 185.375  44.260  1.00138.15           C
ATOM    738 1HB  LEU A 169      27.056 185.639  45.255  1.00142.40           H
ATOM    739 2HB  LEU A 169      26.414 186.302  43.761  1.00141.90           H
ATOM    740  CG  LEU A 169      25.421 184.548  44.435  1.00135.65           C
ATOM    741  HG  LEU A 169      25.672 183.582  44.870  1.00151.17           H
ATOM    742  CD1 LEU A 169      24.512 185.301  45.399  1.00143.65           C
ATOM    743 1HD1 LEU A 169      24.337 186.312  45.028  1.00143.65           H
ATOM    744 2HD1 LEU A 169      23.557 184.785  45.486  1.00143.65           H
ATOM    745 3HD1 LEU A 169      24.981 185.353  46.381  1.00175.80           H
ATOM    746  CD2 LEU A 169      24.702 184.317  43.112  1.00142.79           C
ATOM    747 1HD2 LEU A 169      23.812 183.712  43.283  1.00142.79           H
ATOM    748 2HD2 LEU A 169      24.410 185.273  42.678  1.00142.79           H
ATOM    749 3HD2 LEU A 169      25.362 183.791  42.422  1.00174.53           H
ATOM    750  N   GLU A 170      29.761 186.041  44.416  1.00156.94           N
ATOM    751  H   GLU A 170      29.613 185.488  45.249  1.00156.14           H
ATOM    752  CA  GLU A 170      30.853 187.012  44.414  1.00167.36           C
ATOM    753  HA  GLU A 170      30.464 187.990  44.128  1.00165.53           H
ATOM    754  C   GLU A 170      31.933 186.628  43.408  1.00181.16           C
ATOM    755  O   GLU A 170      32.502 187.492  42.742  1.00190.27           O
ATOM    756  CB  GLU A 170      31.492 187.117  45.802  1.00174.28           C
ATOM    757 1HB  GLU A 170      31.683 186.111  46.174  1.00187.41           H
ATOM    758 2HB  GLU A 170      32.448 187.630  45.701  1.00207.43           H
ATOM    759  CG  GLU A 170      30.659 187.871  46.830  1.00202.42           C
ATOM    760 1HG  GLU A 170      29.603 187.651  46.677  1.00242.23           H
ATOM    761 2HG  GLU A 170      30.938 187.526  47.826  1.00265.40           H
ATOM    762  CD  GLU A 170      30.869 189.372  46.754  1.00230.70           C
ATOM    763  OE1 GLU A 170      31.354 189.957  47.745  1.00296.10           O
ATOM    764  OE2 GLU A 170      30.543 189.979  45.711  1.00281.98           O
ATOM    765  N   LYS A 171      32.206 185.332  43.292  1.00187.08           N
ATOM    766  H   LYS A 171      31.706 184.669  43.869  1.00183.02           H
ATOM    767  CA  LYS A 171      33.199 184.829  42.347  1.00204.23           C
ATOM    768  HA  LYS A 171      34.147 185.335  42.534  1.00217.11           H
ATOM    769  C   LYS A 171      32.794 185.135  40.909  1.00203.38           C
ATOM    770  O   LYS A 171      33.638 185.458  40.074  1.00222.01           O
ATOM    771  CB  LYS A 171      33.378 183.321  42.545  1.00214.62           C
ATOM    772 1HB  LYS A 171      33.564 183.131  43.602  1.00222.75           H
ATOM    773 2HB  LYS A 171      32.452 182.819  42.263  1.00230.92           H
ATOM    774  CG  LYS A 171      34.520 182.721  41.738  1.00262.08           C
ATOM    775 1HG  LYS A 171      34.349 182.913  40.679  1.00303.17           H
ATOM    776 2HG  LYS A 171      35.456 183.194  42.038  1.00312.01           H
ATOM    777  CD  LYS A 171      34.626 181.220  41.957  1.00302.87           C
ATOM    778 1HD  LYS A 171      34.745 181.018  43.022  1.00352.22           H
ATOM    779 2HD  LYS A 171      33.712 180.741  41.602  1.00336.82           H
ATOM    780  CE  LYS A 171      35.816 180.651  41.202  1.00381.03           C
ATOM    781 1HE  LYS A 171      35.709 180.888  40.141  1.00381.03           H
ATOM    782 2HE  LYS A 171      36.729 181.127  41.568  1.00381.03           H
ATOM    783  NZ  LYS A 171      35.873 179.167  41.411  1.00478.59           N
ATOM    784 1HZ  LYS A 171      36.646 178.771  40.892  1.00478.59           H
ATOM    785 2HZ  LYS A 171      35.017 178.733  41.094  1.00478.59           H
ATOM    786 3HZ  LYS A 171      36.004 178.954  42.391  1.00478.59           H
ATOM    787  N   ALA A 172      31.501 185.019  40.628  1.00188.31           N
ATOM    788  H   ALA A 172      30.865 184.714  41.351  1.00179.07           H
ATOM    789  CA  ALA A 172      30.957 185.342  39.312  1.00188.33           C
ATOM    790  HA  ALA A 172      31.647 184.983  38.548  1.00203.43           H
ATOM    791  C   ALA A 172      30.787 186.848  39.115  1.00182.76           C
ATOM    792  O   ALA A 172      30.640 187.318  37.987  1.00189.09           O
ATOM    793  CB  ALA A 172      29.621 184.637  39.121  1.00181.63           C
ATOM    794 1HB  ALA A 172      29.783 183.560  39.081  1.00181.63           H
ATOM    795 2HB  ALA A 172      28.960 184.873  39.954  1.00181.63           H
ATOM    796 3HB  ALA A 172      29.164 184.967  38.188  1.00211.32           H
ATOM    797  N   GLY A 173      30.796 187.599  40.211  1.00177.06           N
ATOM    798  H   GLY A 173      30.942 187.165  41.113  1.00177.93           H
ATOM    799  CA  GLY A 173      30.612 189.039  40.157  1.00176.44           C
ATOM    800 1HA  GLY A 173      31.031 189.483  41.060  1.00180.77           H
ATOM    801 2HA  GLY A 173      31.157 189.431  39.298  1.00188.19           H
ATOM    802  C   GLY A 173      29.163 189.469  40.035  1.00162.55           C
ATOM    803  O   GLY A 173      28.877 190.581  39.592  1.00170.15           O
ATOM    804  N   VAL A 174      28.241 188.596  40.427  1.00150.16           N
ATOM    805  H   VAL A 174      28.537 187.718  40.831  1.00151.79           H
ATOM    806  CA  VAL A 174      26.808 188.844  40.264  1.00141.53           C
ATOM    807  HA  VAL A 174      26.682 189.767  39.699  1.00143.52           H
ATOM    808  C   VAL A 174      26.078 189.020  41.592  1.00133.40           C
ATOM    809  O   VAL A 174      24.863 189.212  41.622  1.00130.35           O
ATOM    810  CB  VAL A 174      26.109 187.716  39.472  1.00146.68           C
ATOM    811  HB  VAL A 174      25.058 187.981  39.356  1.00160.19           H
ATOM    812  CG1 VAL A 174      26.717 187.584  38.078  1.00187.46           C
ATOM    813 1HG1 VAL A 174      26.677 188.545  37.567  1.00187.46           H
ATOM    814 2HG1 VAL A 174      27.755 187.257  38.152  1.00187.46           H
ATOM    815 3HG1 VAL A 174      26.153 186.850  37.503  1.00236.17           H
ATOM    816  CG2 VAL A 174      26.185 186.384  40.214  1.00176.54           C
ATOM    817 1HG2 VAL A 174      25.677 186.470  41.174  1.00176.54           H
ATOM    818 2HG2 VAL A 174      25.700 185.607  39.622  1.00176.54           H
ATOM    819 3HG2 VAL A 174      27.226 186.109  40.380  1.00216.50           H
ATOM    820  N   GLU A 175      26.816 188.967  42.694  1.00135.74           N
ATOM    821  H   GLU A 175      27.810 188.799  42.616  1.00143.48           H
ATOM    822  CA  GLU A 175      26.234 189.132  44.023  1.00133.21           C
ATOM    823  HA  GLU A 175      25.458 188.379  44.161  1.00130.58           H
ATOM    824  C   GLU A 175      25.586 190.502  44.198  1.00132.70           C
ATOM    825  O   GLU A 175      24.512 190.615  44.786  1.00131.76           O
ATOM    826  CB  GLU A 175      27.310 188.935  45.094  1.00141.32           C
ATOM    827 1HB  GLU A 175      27.809 187.987  44.898  1.00146.85           H
ATOM    828 2HB  GLU A 175      28.052 189.728  45.003  1.00148.64           H
ATOM    829  CG  GLU A 175      26.781 188.901  46.520  1.00144.52           C
ATOM    830 1HG  GLU A 175      25.839 188.353  46.532  1.00143.61           H
ATOM    831 2HG  GLU A 175      27.495 188.361  47.142  1.00153.25           H
ATOM    832  CD  GLU A 175      26.564 190.278  47.124  1.00151.43           C
ATOM    833  OE1 GLU A 175      27.168 191.271  46.670  1.00194.30           O
ATOM    834  OE2 GLU A 175      25.785 190.372  48.096  1.00180.72           O
ATOM    835  N   HIS A 176      26.242 191.544  43.699  1.00137.72           N
ATOM    836  H   HIS A 176      27.124 191.403  43.227  1.00142.75           H
ATOM    837  CA  HIS A 176      25.717 192.898  43.836  1.00140.87           C
ATOM    838  HA  HIS A 176      25.312 193.007  44.842  1.00143.64           H
ATOM    839  C   HIS A 176      24.592 193.153  42.837  1.00133.18           C
ATOM    840  O   HIS A 176      23.645 193.884  43.125  1.00136.14           O
ATOM    841  CB  HIS A 176      26.834 193.928  43.653  1.00155.63           C
ATOM    842 1HB  HIS A 176      27.773 193.492  43.994  1.00180.03           H
ATOM    843 2HB  HIS A 176      26.929 194.163  42.593  1.00187.60           H
ATOM    844  CG  HIS A 176      26.600 195.194  44.417  1.00200.96           C
ATOM    845  ND1 HIS A 176      27.138 195.459  45.657  1.00300.49           N
ATOM    846  HD1 HIS A 176      27.758 194.858  46.180  1.00361.64           H
ATOM    847  CD2 HIS A 176      25.829 196.274  44.129  1.00277.86           C
ATOM    848  HD2 HIS A 176      25.256 196.398  43.221  1.00330.54           H
ATOM    849  CE1 HIS A 176      26.686 196.657  46.052  1.00418.06           C
ATOM    850  HE1 HIS A 176      26.951 197.131  46.986  1.00593.89           H
ATOM    851  NE2 HIS A 176      25.865 197.179  45.162  1.00402.23           N
ATOM    852  N   GLN A 177      24.691 192.530  41.667  1.00128.90           N
ATOM    853  H   GLN A 177      25.495 191.948  41.482  1.00132.36           H
ATOM    854  CA  GLN A 177      23.648 192.620  40.650  1.00125.57           C
ATOM    855  HA  GLN A 177      23.474 193.669  40.407  1.00131.07           H
ATOM    856  C   GLN A 177      22.347 192.025  41.181  1.00115.43           C
ATOM    857  O   GLN A 177      21.267 192.563  40.940  1.00115.35           O
ATOM    858  CB  GLN A 177      24.085 191.878  39.384  1.00132.38           C
ATOM    859 1HB  GLN A 177      25.070 192.243  39.093  1.00155.21           H
ATOM    860 2HB  GLN A 177      24.167 190.815  39.611  1.00136.65           H
ATOM    861  CG  GLN A 177      23.137 192.046  38.203  1.00177.45           C
ATOM    862 1HG  GLN A 177      23.486 191.421  37.382  1.00215.27           H
ATOM    863 2HG  GLN A 177      22.140 191.714  38.494  1.00220.79           H
ATOM    864  CD  GLN A 177      23.053 193.480  37.720  1.00266.38           C
ATOM    865  OE1 GLN A 177      24.059 194.182  37.638  1.00335.80           O
ATOM    866  NE2 GLN A 177      21.850 193.934  37.404  1.00379.52           N
ATOM    867 1HE2 GLN A 177      21.755 194.881  37.070  1.00509.13           H
ATOM    868 2HE2 GLN A 177      21.041 193.334  37.489  1.00402.19           H
ATOM    869  N   LEU A 178      22.455 190.924  41.918  1.00110.83           N
ATOM    870  H   LEU A 178      23.373 190.535  42.088  1.00114.87           H
ATOM    871  CA  LEU A 178      21.300 190.259  42.514  1.00103.86           C
ATOM    872  HA  LEU A 178      20.638 189.920  41.716  1.00101.45           H
ATOM    873  C   LEU A 178      20.498 191.188  43.421  1.00104.44           C
ATOM    874  O   LEU A 178      19.276 191.071  43.499  1.00100.46           O
ATOM    875  CB  LEU A 178      21.779 189.049  43.321  1.00104.75           C
ATOM    876 1HB  LEU A 178      22.373 188.411  42.665  1.00107.78           H
ATOM    877 2HB  LEU A 178      22.437 189.420  44.107  1.00112.02           H
ATOM    878  CG  LEU A 178      20.703 188.187  43.989  1.00104.41           C
ATOM    879  HG  LEU A 178      20.072 188.822  44.610  1.00117.27           H
ATOM    880  CD1 LEU A 178      19.830 187.464  42.972  1.00114.87           C
ATOM    881 1HD1 LEU A 178      19.262 188.192  42.394  1.00114.87           H
ATOM    882 2HD1 LEU A 178      20.454 186.870  42.305  1.00114.87           H
ATOM    883 3HD1 LEU A 178      19.132 186.808  43.494  1.00150.81           H
ATOM    884  CD2 LEU A 178      21.393 187.170  44.882  1.00116.71           C
ATOM    885 1HD2 LEU A 178      21.990 186.490  44.274  1.00116.71           H
ATOM    886 2HD2 LEU A 178      22.041 187.684  45.593  1.00116.71           H
ATOM    887 3HD2 LEU A 178      20.642 186.602  45.431  1.00148.75           H
ATOM    888  N   ARG A 179      21.176 192.113  44.093  1.00113.23           N
ATOM    889  H   ARG A 179      22.178 192.173  43.971  1.00119.72           H
ATOM    890  CA  ARG A 179      20.512 193.077  44.968  1.00119.59           C
ATOM    891  HA  ARG A 179      19.925 192.541  45.714  1.00120.67           H
ATOM    892  C   ARG A 179      19.548 193.959  44.182  1.00119.68           C
ATOM    893  O   ARG A 179      18.529 194.406  44.706  1.00128.52           O
ATOM    894  CB  ARG A 179      21.538 193.967  45.677  1.00132.29           C
ATOM    895 1HB  ARG A 179      22.075 194.545  44.925  1.00149.63           H
ATOM    896 2HB  ARG A 179      21.004 194.664  46.322  1.00152.19           H
ATOM    897  CG  ARG A 179      22.556 193.209  46.518  1.00144.78           C
ATOM    898 1HG  ARG A 179      22.034 192.611  47.265  1.00167.42           H
ATOM    899 2HG  ARG A 179      23.135 192.547  45.874  1.00165.40           H
ATOM    900  CD  ARG A 179      23.508 194.166  47.218  1.00156.89           C
ATOM    901 1HD  ARG A 179      23.955 194.830  46.477  1.00169.50           H
ATOM    902 2HD  ARG A 179      22.944 194.764  47.935  1.00173.93           H
ATOM    903  NE  ARG A 179      24.566 193.439  47.918  1.00161.92           N
ATOM    904  HE  ARG A 179      24.594 192.437  47.799  1.00162.00           H
ATOM    905  CZ  ARG A 179      25.485 193.987  48.702  1.00195.37           C
ATOM    906  NH1 ARG A 179      25.547 195.285  48.926  1.00236.40           N
ATOM    907 1HH1 ARG A 179      24.873 195.894  48.489  1.00228.67           H
ATOM    908 2HH1 ARG A 179      26.258 195.649  49.540  1.00297.16           H
ATOM    909  NH2 ARG A 179      26.391 193.216  49.265  1.00220.96           N
ATOM    910 1HH2 ARG A 179      26.359 192.222  49.094  1.00208.16           H
ATOM    911 2HH2 ARG A 179      27.093 193.622  49.863  1.00273.96           H
ATOM    912  N   ARG A 180      19.883 194.214  42.921  1.00115.33           N
ATOM    913  H   ARG A 180      20.748 193.835  42.561  1.00114.29           H
ATOM    914  CA  ARG A 180      19.034 194.996  42.025  1.00115.37           C
ATOM    915  HA  ARG A 180      18.567 195.796  42.600  1.00121.34           H
ATOM    916  C   ARG A 180      17.923 194.137  41.432  1.00106.12           C
ATOM    917  O   ARG A 180      16.824 194.627  41.186  1.00109.38           O
ATOM    918  CB  ARG A 180      19.883 195.610  40.908  1.00124.26           C
ATOM    919 1HB  ARG A 180      20.756 196.082  41.359  1.00147.50           H
ATOM    920 2HB  ARG A 180      20.227 194.812  40.250  1.00159.57           H
ATOM    921  CG  ARG A 180      19.149 196.651  40.071  1.00156.24           C
ATOM    922 1HG  ARG A 180      18.248 196.201  39.655  1.00210.96           H
ATOM    923 2HG  ARG A 180      18.861 197.484  40.712  1.00211.42           H
ATOM    924  CD  ARG A 180      20.007 197.173  38.926  1.00193.69           C
ATOM    925 1HD  ARG A 180      20.288 196.332  38.291  1.00241.11           H
ATOM    926 2HD  ARG A 180      19.416 197.867  38.327  1.00234.09           H
ATOM    927  NE  ARG A 180      21.224 197.842  39.389  1.00272.70           N
ATOM    928  HE  ARG A 180      22.067 197.289  39.414  1.00272.70           H
ATOM    929  CZ  ARG A 180      21.312 199.108  39.780  1.00417.89           C
ATOM    930  NH1 ARG A 180      22.477 199.568  40.185  1.00594.22           N
ATOM    931 1HH1 ARG A 180      23.273 198.950  40.198  1.00594.22           H
ATOM    932 2HH1 ARG A 180      22.558 200.528  40.482  1.00777.66           H
ATOM    933  NH2 ARG A 180      20.282 199.930  39.780  1.00514.36           N
ATOM    934 1HH2 ARG A 180      19.383 199.601  39.465  1.00472.12           H
ATOM    935 2HH2 ARG A 180      20.407 200.878  40.100  1.00706.88           H
ATOM    936  N   GLU A 181      18.206 192.862  41.192  1.00 98.64           N
ATOM    937  H   GLU A 181      19.122 192.504  41.425  1.00100.53           H
ATOM    938  CA  GLU A 181      17.222 191.960  40.597  1.00 92.56           C
ATOM    939  HA  GLU A 181      16.811 192.431  39.704  1.00 94.85           H
ATOM    940  C   GLU A 181      16.053 191.684  41.537  1.00 91.96           C
ATOM    941  O   GLU A 181      14.909 191.601  41.092  1.00 92.17           O
ATOM    942  CB  GLU A 181      17.853 190.623  40.198  1.00 89.33           C
ATOM    943 1HB  GLU A 181      18.258 190.144  41.090  1.00112.26           H
ATOM    944 2HB  GLU A 181      17.065 189.983  39.800  1.00109.53           H
ATOM    945  CG  GLU A 181      18.957 190.719  39.156  1.00101.31           C
ATOM    946 1HG  GLU A 181      19.816 191.228  39.591  1.00150.54           H
ATOM    947 2HG  GLU A 181      19.263 189.711  38.876  1.00133.33           H
ATOM    948  CD  GLU A 181      18.524 191.472  37.912  1.00120.44           C
ATOM    949  OE1 GLU A 181      19.261 192.390  37.492  1.00165.68           O
ATOM    950  OE2 GLU A 181      17.448 191.160  37.359  1.00175.24           O
ATOM    951  N   VAL A 182      16.332 191.548  42.829  1.00 95.24           N
ATOM    952  H   VAL A 182      17.291 191.613  43.144  1.00 98.91           H
ATOM    953  CA  VAL A 182      15.282 191.303  43.816  1.00 99.04           C
ATOM    954  HA  VAL A 182      14.639 190.510  43.435  1.00 94.89           H
ATOM    955  C   VAL A 182      14.401 192.534  44.006  1.00104.90           C
ATOM    956  O   VAL A 182      13.234 192.423  44.379  1.00107.57           O
ATOM    957  CB  VAL A 182      15.835 190.846  45.188  1.00108.73           C
ATOM    958  HB  VAL A 182      14.997 190.729  45.874  1.00115.00           H
ATOM    959  CG1 VAL A 182      16.524 189.490  45.057  1.00108.02           C
ATOM    960 1HG1 VAL A 182      15.823 188.766  44.642  1.00108.02           H
ATOM    961 2HG1 VAL A 182      17.390 189.572  44.399  1.00108.02           H
ATOM    962 3HG1 VAL A 182      16.850 189.150  46.040  1.00136.81           H
ATOM    963  CG2 VAL A 182      16.798 191.865  45.789  1.00119.65           C
ATOM    964 1HG2 VAL A 182      17.193 191.482  46.729  1.00119.65           H
ATOM    965 2HG2 VAL A 182      17.625 192.047  45.103  1.00119.65           H
ATOM    966 3HG2 VAL A 182      16.273 192.801  45.980  1.00151.62           H
ATOM    967  N   GLU A 183      14.952 193.711  43.726  1.00111.09           N
ATOM    968  H   GLU A 183      15.921 193.751  43.445  1.00112.67           H
ATOM    969  CA  GLU A 183      14.192 194.955  43.794  1.00120.41           C
ATOM    970  HA  GLU A 183      13.598 194.956  44.708  1.00127.66           H
ATOM    971  C   GLU A 183      13.247 195.058  42.599  1.00115.74           C
ATOM    972  O   GLU A 183      12.102 195.489  42.735  1.00124.31           O
ATOM    973  CB  GLU A 183      15.153 196.146  43.812  1.00133.24           C
ATOM    974 1HB  GLU A 183      15.923 195.956  44.561  1.00172.69           H
ATOM    975 2HB  GLU A 183      15.638 196.223  42.839  1.00159.14           H
ATOM    976  CG  GLU A 183      14.496 197.481  44.128  1.00145.40           C
ATOM    977 1HG  GLU A 183      15.179 198.287  43.861  1.00183.81           H
ATOM    978 2HG  GLU A 183      13.596 197.582  43.521  1.00185.23           H
ATOM    979  CD  GLU A 183      14.125 197.609  45.594  1.00184.03           C
ATOM    980  OE1 GLU A 183      15.028 197.562  46.454  1.00252.98           O
ATOM    981  OE2 GLU A 183      12.921 197.750  45.897  1.00237.84           O
ATOM    982  N   ILE A 184      13.729 194.650  41.430  1.00106.46           N
ATOM    983  H   ILE A 184      14.675 194.294  41.389  1.00103.98           H
ATOM    984  CA  ILE A 184      12.942 194.680  40.201  1.00104.12           C
ATOM    985  HA  ILE A 184      12.496 195.668  40.088  1.00112.85           H
ATOM    986  C   ILE A 184      11.811 193.661  40.287  1.00 97.31           C
ATOM    987  O   ILE A 184      10.669 193.965  39.945  1.00102.15           O
ATOM    988  CB  ILE A 184      13.812 194.378  38.959  1.00102.16           C
ATOM    989  HB  ILE A 184      14.328 193.431  39.118  1.00103.30           H
ATOM    990  CG1 ILE A 184      14.853 195.487  38.756  1.00116.83           C
ATOM    991 1HG1 ILE A 184      14.354 196.361  38.338  1.00140.36           H
ATOM    992 2HG1 ILE A 184      15.264 195.771  39.724  1.00153.96           H
ATOM    993  CG2 ILE A 184      12.943 194.252  37.709  1.00104.60           C
ATOM    994 1HG2 ILE A 184      12.355 195.160  37.570  1.00104.60           H
ATOM    995 2HG2 ILE A 184      13.571 194.090  36.832  1.00104.60           H
ATOM    996 3HG2 ILE A 184      12.272 193.399  37.813  1.00132.28           H
ATOM    997  CD1 ILE A 184      16.011 195.108  37.852  1.00150.84           C
ATOM    998 1HD1 ILE A 184      16.505 194.217  38.240  1.00150.84           H
ATOM    999 2HD1 ILE A 184      15.648 194.913  36.843  1.00150.84           H
ATOM   1000 3HD1 ILE A 184      16.726 195.930  37.820  1.00198.69           H
ATOM   1001  N   GLN A 185      12.124 192.457  40.753  1.00 90.02           N
ATOM   1002  H   GLN A 185      13.076 192.260  41.032  1.00 89.35           H
ATOM   1003  CA  GLN A 185      11.132 191.394  40.883  1.00 85.38           C
ATOM   1004  HA  GLN A 185      10.712 191.187  39.898  1.00 82.87           H
ATOM   1005  C   GLN A 185       9.989 191.800  41.812  1.00 92.49           C
ATOM   1006  O   GLN A 185       8.842 191.406  41.605  1.00 93.77           O
ATOM   1007  CB  GLN A 185      11.815 190.125  41.399  1.00 80.93           C
ATOM   1008 1HB  GLN A 185      12.717 189.956  40.811  1.00 79.37           H
ATOM   1009 2HB  GLN A 185      12.106 190.279  42.438  1.00 87.26           H
ATOM   1010  CG  GLN A 185      10.948 188.878  41.310  1.00 75.82           C
ATOM   1011 1HG  GLN A 185      10.070 189.008  41.943  1.00 80.39           H
ATOM   1012 2HG  GLN A 185      10.617 188.749  40.279  1.00 74.26           H
ATOM   1013  CD  GLN A 185      11.683 187.626  41.745  1.00 73.25           C
ATOM   1014  OE1 GLN A 185      12.764 187.685  42.327  1.00 76.11           O
ATOM   1015  NE2 GLN A 185      11.091 186.473  41.474  1.00 71.94           N
ATOM   1016 1HE2 GLN A 185      11.541 185.612  41.745  1.00 73.21           H
ATOM   1017 2HE2 GLN A 185      10.193 186.465  41.010  1.00 72.34           H
ATOM   1018  N   SER A 186      10.301 192.599  42.827  1.00 99.96           N
ATOM   1019  H   SER A 186      11.263 192.885  42.953  1.00101.92           H
ATOM   1020  CA  SER A 186       9.301 193.092  43.770  1.00109.80           C
ATOM   1021  HA  SER A 186       8.697 192.250  44.106  1.00111.84           H
ATOM   1022  C   SER A 186       8.362 194.128  43.154  1.00115.23           C
ATOM   1023  O   SER A 186       7.193 194.213  43.531  1.00128.03           O
ATOM   1024  CB  SER A 186       9.995 193.710  44.986  1.00118.02           C
ATOM   1025 1HB  SER A 186      10.607 194.553  44.664  1.00142.25           H
ATOM   1026 2HB  SER A 186       9.240 194.067  45.686  1.00155.39           H
ATOM   1027  OG  SER A 186      10.819 192.758  45.638  1.00160.25           O
ATOM   1028  HG  SER A 186      11.586 192.586  45.086  1.00183.20           H
ATOM   1029  N   HIS A 187       8.870 194.922  42.218  1.00112.05           N
ATOM   1030  H   HIS A 187       9.842 194.821  41.958  1.00108.43           H
ATOM   1031  CA  HIS A 187       8.067 195.933  41.533  1.00118.08           C
ATOM   1032  HA  HIS A 187       7.404 196.409  42.256  1.00131.95           H
ATOM   1033  C   HIS A 187       7.197 195.337  40.429  1.00107.76           C
ATOM   1034  O   HIS A 187       6.142 195.880  40.100  1.00113.39           O
ATOM   1035  CB  HIS A 187       8.967 197.003  40.910  1.00127.16           C
ATOM   1036 1HB  HIS A 187       9.794 196.517  40.393  1.00129.96           H
ATOM   1037 2HB  HIS A 187       8.382 197.553  40.173  1.00150.71           H
ATOM   1038  CG  HIS A 187       9.504 197.993  41.896  1.00209.09           C
ATOM   1039  ND1 HIS A 187      10.611 197.790  42.689  1.00319.77           N
ATOM   1040  HD1 HIS A 187      11.184 196.957  42.716  1.00359.34           H
ATOM   1041  CD2 HIS A 187       9.072 199.241  42.214  1.00312.30           C
ATOM   1042  HD2 HIS A 187       8.213 199.724  41.771  1.00353.39           H
ATOM   1043  CE1 HIS A 187      10.792 198.891  43.434  1.00475.36           C
ATOM   1044  HE1 HIS A 187      11.589 199.019  44.150  1.00665.63           H
ATOM   1045  NE2 HIS A 187       9.880 199.806  43.168  1.00475.63           N
ATOM   1046  N   LEU A 188       7.638 194.229  39.843  1.00 97.01           N
ATOM   1047  H   LEU A 188       8.505 193.814  40.156  1.00 95.76           H
ATOM   1048  CA  LEU A 188       6.899 193.580  38.765  1.00 90.39           C
ATOM   1049  HA  LEU A 188       6.411 194.349  38.167  1.00 92.80           H
ATOM   1050  C   LEU A 188       5.809 192.672  39.329  1.00 91.44           C
ATOM   1051  O   LEU A 188       5.863 191.449  39.217  1.00 97.38           O
ATOM   1052  CB  LEU A 188       7.850 192.788  37.862  1.00 84.75           C
ATOM   1053 1HB  LEU A 188       8.366 192.056  38.484  1.00 85.82           H
ATOM   1054 2HB  LEU A 188       7.243 192.239  37.143  1.00 82.92           H
ATOM   1055  CG  LEU A 188       8.906 193.568  37.073  1.00 86.81           C
ATOM   1056  HG  LEU A 188       9.515 194.153  37.761  1.00 96.06           H
ATOM   1057  CD1 LEU A 188       9.797 192.575  36.348  1.00 85.89           C
ATOM   1058 1HD1 LEU A 188      10.280 191.926  37.079  1.00 85.89           H
ATOM   1059 2HD1 LEU A 188       9.201 191.971  35.663  1.00 85.89           H
ATOM   1060 3HD1 LEU A 188      10.562 193.111  35.788  1.00113.30           H
ATOM   1061  CD2 LEU A 188       8.276 194.513  36.057  1.00 92.38           C
ATOM   1062 1HD2 LEU A 188       7.620 193.955  35.389  1.00 92.38           H
ATOM   1063 2HD2 LEU A 188       7.705 195.280  36.578  1.00 92.38           H
ATOM   1064 3HD2 LEU A 188       9.062 194.993  35.473  1.00122.61           H
ATOM   1065  N   ARG A 189       4.802 193.299  39.928  1.00 97.62           N
ATOM   1066  H   ARG A 189       4.829 194.308  39.987  1.00106.08           H
ATOM   1067  CA  ARG A 189       3.681 192.593  40.547  1.00105.45           C
ATOM   1068  HA  ARG A 189       4.070 191.703  41.044  1.00110.09           H
ATOM   1069  C   ARG A 189       2.627 192.123  39.548  1.00 98.39           C
ATOM   1070  O   ARG A 189       1.516 191.757  39.929  1.00132.22           O
ATOM   1071  CB  ARG A 189       3.032 193.497  41.600  1.00127.45           C
ATOM   1072 1HB  ARG A 189       2.642 194.386  41.103  1.00145.69           H
ATOM   1073 2HB  ARG A 189       2.196 192.962  42.051  1.00159.51           H
ATOM   1074  CG  ARG A 189       3.981 193.934  42.709  1.00161.46           C
ATOM   1075 1HG  ARG A 189       4.362 193.051  43.221  1.00204.67           H
ATOM   1076 2HG  ARG A 189       4.821 194.479  42.277  1.00204.32           H
ATOM   1077  CD  ARG A 189       3.287 194.832  43.721  1.00205.02           C
ATOM   1078 1HD  ARG A 189       2.851 195.688  43.204  1.00244.03           H
ATOM   1079 2HD  ARG A 189       2.493 194.269  44.213  1.00251.55           H
ATOM   1080  NE  ARG A 189       4.242 195.303  44.723  1.00282.14           N
ATOM   1081  HE  ARG A 189       5.189 194.962  44.647  1.00282.14           H
ATOM   1082  CZ  ARG A 189       3.973 196.144  45.713  1.00374.60           C
ATOM   1083  NH1 ARG A 189       2.776 196.668  45.893  1.00417.75           N
ATOM   1084 1HH1 ARG A 189       2.027 196.420  45.267  1.00389.24           H
ATOM   1085 2HH1 ARG A 189       2.629 197.315  46.652  1.00551.91           H
ATOM   1086  NH2 ARG A 189       4.937 196.485  46.542  1.00533.95           N
ATOM   1087 1HH2 ARG A 189       5.858 196.097  46.408  1.00601.01           H
ATOM   1088 2HH2 ARG A 189       4.746 197.130  47.293  1.00654.96           H
ATOM   1089  N   HIS A 190       2.985 192.145  38.270  1.00 88.33           N
ATOM   1090  H   HIS A 190       3.918 192.450  38.037  1.00106.97           H
ATOM   1091  CA  HIS A 190       2.117 191.689  37.188  1.00 82.05           C
ATOM   1092  HA  HIS A 190       1.178 192.238  37.235  1.00 89.35           H
ATOM   1093  C   HIS A 190       1.842 190.193  37.355  1.00 76.09           C
ATOM   1094  O   HIS A 190       2.737 189.452  37.762  1.00 75.12           O
ATOM   1095  CB  HIS A 190       2.823 191.997  35.865  1.00 81.00           C
ATOM   1096 1HB  HIS A 190       3.040 193.064  35.830  1.00 87.47           H
ATOM   1097 2HB  HIS A 190       3.769 191.458  35.841  1.00 84.71           H
ATOM   1098  CG  HIS A 190       2.037 191.631  34.644  1.00 91.48           C
ATOM   1099  ND1 HIS A 190       1.199 192.492  33.971  1.00 93.15           N
ATOM   1100  HD1 HIS A 190       0.997 193.448  34.224  1.00103.01           H
ATOM   1101  CD2 HIS A 190       2.018 190.483  33.921  1.00140.32           C
ATOM   1102  HD2 HIS A 190       2.589 189.597  34.156  1.00191.94           H
ATOM   1103  CE1 HIS A 190       0.721 191.845  32.898  1.00118.68           C
ATOM   1104  HE1 HIS A 190       0.050 192.279  32.171  1.00136.38           H
ATOM   1105  NE2 HIS A 190       1.179 190.611  32.842  1.00157.61           N
ATOM   1106  N   PRO A 191       0.610 189.725  37.084  1.00 77.43           N
ATOM   1107  CA  PRO A 191       0.319 188.333  37.454  1.00 77.37           C
ATOM   1108  HA  PRO A 191       0.456 188.214  38.529  1.00 86.71           H
ATOM   1109  C   PRO A 191       1.108 187.234  36.748  1.00 66.66           C
ATOM   1110  O   PRO A 191       1.229 186.130  37.275  1.00 68.47           O
ATOM   1111  CB  PRO A 191      -1.166 188.179  37.112  1.00 88.08           C
ATOM   1112 1HB  PRO A 191      -1.278 187.709  36.135  1.00 90.23           H
ATOM   1113 2HB  PRO A 191      -1.673 187.590  37.877  1.00104.11           H
ATOM   1114  CG  PRO A 191      -1.706 189.563  37.084  1.00101.54           C
ATOM   1115 1HG  PRO A 191      -2.588 189.621  36.446  1.00122.62           H
ATOM   1116 2HG  PRO A 191      -1.939 189.894  38.096  1.00127.80           H
ATOM   1117  CD  PRO A 191      -0.583 190.379  36.518  1.00 87.66           C
ATOM   1118 1HD  PRO A 191      -0.574 190.312  35.430  1.00 89.60           H
ATOM   1119 2HD  PRO A 191      -0.669 191.414  36.847  1.00 98.58           H
ATOM   1120  N   ASN A 192       1.638 187.511  35.561  1.00 61.56           N
ATOM   1121  H   ASN A 192       1.504 188.425  35.155  1.00 65.78           H
ATOM   1122  CA  ASN A 192       2.419 186.523  34.821  1.00 57.04           C
ATOM   1123  HA  ASN A 192       2.089 185.527  35.116  1.00 58.61           H
ATOM   1124  C   ASN A 192       3.911 186.616  35.140  1.00 54.91           C
ATOM   1125  O   ASN A 192       4.762 186.224  34.342  1.00 56.38           O
ATOM   1126  CB  ASN A 192       2.163 186.690  33.319  1.00 60.23           C
ATOM   1127 1HB  ASN A 192       2.323 187.730  33.040  1.00 57.45           H
ATOM   1128 2HB  ASN A 192       2.863 186.066  32.765  1.00 77.28           H
ATOM   1129  CG  ASN A 192       0.758 186.292  32.919  1.00 83.19           C
ATOM   1130  OD1 ASN A 192      -0.043 187.122  32.497  1.00111.42           O
ATOM   1131  ND2 ASN A 192       0.450 185.010  33.038  1.00135.58           N
ATOM   1132 1HD2 ASN A 192      -0.481 184.702  32.799  1.00173.83           H
ATOM   1133 2HD2 ASN A 192       1.144 184.355  33.372  1.00176.35           H
ATOM   1134  N   ILE A 193       4.222 187.115  36.332  1.00 58.39           N
ATOM   1135  H   ILE A 193       3.477 187.414  36.947  1.00 65.64           H
ATOM   1136  CA  ILE A 193       5.593 187.239  36.821  1.00 58.80           C
ATOM   1137  HA  ILE A 193       6.290 186.831  36.089  1.00 57.79           H
ATOM   1138  C   ILE A 193       5.705 186.443  38.118  1.00 59.57           C
ATOM   1139  O   ILE A 193       4.874 186.591  39.014  1.00 63.91           O
ATOM   1140  CB  ILE A 193       5.963 188.710  37.125  1.00 64.12           C
ATOM   1141  HB  ILE A 193       5.289 189.068  37.903  1.00 66.46           H
ATOM   1142  CG1 ILE A 193       5.770 189.610  35.898  1.00 73.98           C
ATOM   1143 1HG1 ILE A 193       4.731 189.537  35.578  1.00129.62           H
ATOM   1144 2HG1 ILE A 193       5.946 190.640  36.207  1.00124.49           H
ATOM   1145  CG2 ILE A 193       7.388 188.810  37.662  1.00 70.06           C
ATOM   1146 1HG2 ILE A 193       7.670 189.857  37.767  1.00 70.06           H
ATOM   1147 2HG2 ILE A 193       7.446 188.334  38.641  1.00 70.06           H
ATOM   1148 3HG2 ILE A 193       8.078 188.315  36.979  1.00 99.34           H
ATOM   1149  CD1 ILE A 193       6.648 189.330  34.692  1.00 63.26           C
ATOM   1150 1HD1 ILE A 193       7.699 189.432  34.961  1.00 63.26           H
ATOM   1151 2HD1 ILE A 193       6.458 188.322  34.325  1.00 63.26           H
ATOM   1152 3HD1 ILE A 193       6.410 190.045  33.904  1.00100.35           H
ATOM   1153  N   LEU A 194       6.732 185.608  38.230  1.00 58.66           N
ATOM   1154  H   LEU A 194       7.394 185.512  37.470  1.00 58.45           H
ATOM   1155  CA  LEU A 194       6.970 184.861  39.460  1.00 61.06           C
ATOM   1156  HA  LEU A 194       6.034 184.400  39.776  1.00 61.61           H
ATOM   1157  C   LEU A 194       7.420 185.862  40.521  1.00 65.00           C
ATOM   1158  O   LEU A 194       8.465 186.498  40.384  1.00 67.85           O
ATOM   1159  CB  LEU A 194       8.034 183.784  39.217  1.00 61.73           C
ATOM   1160 1HB  LEU A 194       7.868 183.384  38.217  1.00 61.17           H
ATOM   1161 2HB  LEU A 194       9.004 184.281  39.197  1.00 64.40           H
ATOM   1162  CG  LEU A 194       8.149 182.582  40.160  1.00 67.62           C
ATOM   1163  HG  LEU A 194       8.957 181.952  39.791  1.00109.72           H
ATOM   1164  CD1 LEU A 194       8.502 182.995  41.581  1.00109.71           C
ATOM   1165 1HD1 LEU A 194       8.666 182.101  42.183  1.00109.71           H
ATOM   1166 2HD1 LEU A 194       7.687 183.573  42.016  1.00109.71           H
ATOM   1167 3HD1 LEU A 194       9.410 183.597  41.573  1.00109.71           H
ATOM   1168  CD2 LEU A 194       6.871 181.751  40.145  1.00109.30           C
ATOM   1169 1HD2 LEU A 194       6.999 180.880  40.788  1.00109.30           H
ATOM   1170 2HD2 LEU A 194       6.666 181.416  39.129  1.00109.30           H
ATOM   1171 3HD2 LEU A 194       6.032 182.343  40.510  1.00109.30           H
ATOM   1172  N   ARG A 195       6.601 186.042  41.552  1.00 67.41           N
ATOM   1173  H   ARG A 195       5.781 185.459  41.645  1.00 67.32           H
ATOM   1174  CA  ARG A 195       6.801 187.120  42.517  1.00 72.55           C
ATOM   1175  HA  ARG A 195       7.214 187.977  41.983  1.00 74.23           H
ATOM   1176  C   ARG A 195       7.768 186.770  43.642  1.00 74.51           C
ATOM   1177  O   ARG A 195       7.900 185.612  44.038  1.00 75.41           O
ATOM   1178  CB  ARG A 195       5.455 187.528  43.124  1.00 77.55           C
ATOM   1179 1HB  ARG A 195       5.030 186.669  43.643  1.00111.05           H
ATOM   1180 2HB  ARG A 195       5.631 188.316  43.857  1.00 87.15           H
ATOM   1181  CG  ARG A 195       4.445 188.037  42.101  1.00106.19           C
ATOM   1182 1HG  ARG A 195       4.897 188.847  41.528  1.00119.99           H
ATOM   1183 2HG  ARG A 195       4.183 187.228  41.418  1.00172.62           H
ATOM   1184  CD  ARG A 195       3.175 188.552  42.763  1.00156.01           C
ATOM   1185 1HD  ARG A 195       3.442 189.321  43.489  1.00199.63           H
ATOM   1186 2HD  ARG A 195       2.538 188.998  41.998  1.00160.09           H
ATOM   1187  NE  ARG A 195       2.439 187.483  43.437  1.00287.07           N
ATOM   1188  HE  ARG A 195       2.799 186.545  43.339  1.00334.66           H
ATOM   1189  CZ  ARG A 195       1.341 187.647  44.164  1.00448.09           C
ATOM   1190  NH1 ARG A 195       0.790 188.828  44.363  1.00503.65           N
ATOM   1191 1HH1 ARG A 195       1.202 189.643  43.935  1.00428.00           H
ATOM   1192 2HH1 ARG A 195      -0.038 188.899  44.932  1.00697.15           H
ATOM   1193  NH2 ARG A 195       0.779 186.595  44.723  1.00672.04           N
ATOM   1194 1HH2 ARG A 195       1.187 185.685  44.574  1.00727.97           H
ATOM   1195 2HH2 ARG A 195      -0.054 186.711  45.279  1.00858.92           H
ATOM   1196  N   LEU A 196       8.425 187.803  44.159  1.00 79.32           N
ATOM   1197  H   LEU A 196       8.297 188.720  43.757  1.00 84.44           H
ATOM   1198  CA  LEU A 196       9.287 187.693  45.331  1.00 82.26           C
ATOM   1199  HA  LEU A 196       9.553 186.648  45.496  1.00 82.12           H
ATOM   1200  C   LEU A 196       8.535 188.230  46.546  1.00 86.53           C
ATOM   1201  O   LEU A 196       8.062 189.365  46.533  1.00 92.60           O
ATOM   1202  CB  LEU A 196      10.557 188.522  45.118  1.00 86.93           C
ATOM   1203 1HB  LEU A 196      11.020 188.214  44.182  1.00 89.45           H
ATOM   1204 2HB  LEU A 196      10.259 189.565  45.015  1.00 90.98           H
ATOM   1205  CG  LEU A 196      11.616 188.438  46.222  1.00 92.14           C
ATOM   1206  HG  LEU A 196      11.116 188.329  47.184  1.00104.58           H
ATOM   1207  CD1 LEU A 196      12.539 187.246  46.013  1.00109.57           C
ATOM   1208 1HD1 LEU A 196      13.035 187.326  45.045  1.00109.57           H
ATOM   1209 2HD1 LEU A 196      13.289 187.226  46.804  1.00109.57           H
ATOM   1210 3HD1 LEU A 196      11.960 186.324  46.050  1.00147.34           H
ATOM   1211  CD2 LEU A 196      12.430 189.720  46.250  1.00115.95           C
ATOM   1212 1HD2 LEU A 196      11.781 190.558  46.501  1.00115.95           H
ATOM   1213 2HD2 LEU A 196      13.213 189.638  47.004  1.00115.95           H
ATOM   1214 3HD2 LEU A 196      12.880 189.890  45.272  1.00157.80           H
ATOM   1215  N   TYR A 197       8.435 187.425  47.598  1.00 90.72           N
ATOM   1216  H   TYR A 197       8.842 186.500  47.564  1.00 92.42           H
ATOM   1217  CA  TYR A 197       7.759 187.840  48.825  1.00 98.79           C
ATOM   1218  HA  TYR A 197       7.006 188.589  48.579  1.00102.13           H
ATOM   1219  C   TYR A 197       8.725 188.466  49.828  1.00106.69           C
ATOM   1220  O   TYR A 197       8.305 189.112  50.787  1.00116.96           O
ATOM   1221  CB  TYR A 197       7.063 186.644  49.479  1.00100.43           C
ATOM   1222 1HB  TYR A 197       7.777 185.826  49.564  1.00113.91           H
ATOM   1223 2HB  TYR A 197       6.752 186.930  50.484  1.00119.64           H
ATOM   1224  CG  TYR A 197       5.843 186.158  48.725  1.00102.77           C
ATOM   1225  CD1 TYR A 197       4.565 186.571  49.103  1.00143.97           C
ATOM   1226  HD1 TYR A 197       4.446 187.253  49.933  1.00176.95           H
ATOM   1227  CD2 TYR A 197       5.965 185.281  47.647  1.00114.48           C
ATOM   1228  HD2 TYR A 197       6.943 184.939  47.339  1.00129.22           H
ATOM   1229  CE1 TYR A 197       3.434 186.107  48.433  1.00187.73           C
ATOM   1230  HE1 TYR A 197       2.450 186.420  48.749  1.00259.17           H
ATOM   1231  CE2 TYR A 197       4.839 184.830  46.964  1.00151.22           C
ATOM   1232  HE2 TYR A 197       4.947 184.158  46.128  1.00189.51           H
ATOM   1233  CZ  TYR A 197       3.579 185.236  47.367  1.00183.17           C
ATOM   1234  OH  TYR A 197       2.468 184.764  46.708  1.00256.67           O
ATOM   1235  HH  TYR A 197       1.648 185.102  47.075  1.00279.78           H
ATOM   1236  N   GLY A 198      10.021 188.274  49.607  1.00107.50           N
ATOM   1237  H   GLY A 198      10.320 187.711  48.823  1.00105.70           H
ATOM   1238  CA  GLY A 198      11.033 188.869  50.461  1.00115.87           C
ATOM   1239 1HA  GLY A 198      10.992 189.952  50.351  1.00123.91           H
ATOM   1240 2HA  GLY A 198      10.815 188.616  51.499  1.00128.05           H
ATOM   1241  C   GLY A 198      12.436 188.398  50.130  1.00107.93           C
ATOM   1242  O   GLY A 198      12.625 187.431  49.391  1.00108.73           O
ATOM   1243  N   TYR A 199      13.425 189.087  50.687  1.00106.25           N
ATOM   1244  H   TYR A 199      13.217 189.883  51.274  1.00110.30           H
ATOM   1245  CA  TYR A 199      14.831 188.740  50.507  1.00105.77           C
ATOM   1246  HA  TYR A 199      14.932 187.656  50.461  1.00106.21           H
ATOM   1247  C   TYR A 199      15.601 189.254  51.721  1.00111.69           C
ATOM   1248  O   TYR A 199      15.357 190.364  52.195  1.00117.67           O
ATOM   1249  CB  TYR A 199      15.370 189.345  49.205  1.00108.39           C
ATOM   1250 1HB  TYR A 199      15.497 188.543  48.479  1.00119.13           H
ATOM   1251 2HB  TYR A 199      14.625 190.037  48.813  1.00143.78           H
ATOM   1252  CG  TYR A 199      16.681 190.092  49.340  1.00118.11           C
ATOM   1253  CD1 TYR A 199      17.904 189.425  49.252  1.00136.75           C
ATOM   1254  HD1 TYR A 199      17.920 188.356  49.093  1.00148.13           H
ATOM   1255  CD2 TYR A 199      16.692 191.472  49.544  1.00175.45           C
ATOM   1256  HD2 TYR A 199      15.759 192.011  49.615  1.00215.18           H
ATOM   1257  CE1 TYR A 199      19.107 190.118  49.381  1.00200.25           C
ATOM   1258  HE1 TYR A 199      20.048 189.594  49.314  1.00258.65           H
ATOM   1259  CE2 TYR A 199      17.893 192.169  49.670  1.00241.33           C
ATOM   1260  HE2 TYR A 199      17.886 193.237  49.829  1.00332.53           H
ATOM   1261  CZ  TYR A 199      19.095 191.486  49.594  1.00247.44           C
ATOM   1262  OH  TYR A 199      20.278 192.175  49.732  1.00360.68           O
ATOM   1263  HH  TYR A 199      21.050 191.606  49.693  1.00442.81           H
ATOM   1264  N   PHE A 200      16.512 188.435  52.231  1.00114.49           N
ATOM   1265  H   PHE A 200      16.602 187.494  51.872  1.00112.52           H
ATOM   1266  CA  PHE A 200      17.454 188.847  53.267  1.00128.85           C
ATOM   1267  HA  PHE A 200      17.784 189.864  53.055  1.00138.48           H
ATOM   1268  C   PHE A 200      18.658 187.915  53.165  1.00123.77           C
ATOM   1269  O   PHE A 200      18.596 186.904  52.467  1.00116.92           O
ATOM   1270  CB  PHE A 200      16.810 188.834  54.659  1.00147.99           C
ATOM   1271 1HB  PHE A 200      17.532 189.217  55.381  1.00210.74           H
ATOM   1272 2HB  PHE A 200      15.955 189.509  54.649  1.00184.49           H
ATOM   1273  CG  PHE A 200      16.340 187.481  55.121  1.00115.52           C
ATOM   1274  CD1 PHE A 200      15.039 187.060  54.869  1.00118.06           C
ATOM   1275  HD1 PHE A 200      14.374 187.685  54.292  1.00150.52           H
ATOM   1276  CD2 PHE A 200      17.179 186.659  55.865  1.00160.97           C
ATOM   1277  HD2 PHE A 200      18.191 186.972  56.075  1.00223.76           H
ATOM   1278  CE1 PHE A 200      14.575 185.842  55.362  1.00148.72           C
ATOM   1279  HE1 PHE A 200      13.557 185.534  55.176  1.00202.88           H
ATOM   1280  CE2 PHE A 200      16.727 185.437  56.357  1.00194.65           C
ATOM   1281  HE2 PHE A 200      17.393 184.806  56.927  1.00285.76           H
ATOM   1282  CZ  PHE A 200      15.423 185.025  56.102  1.00180.68           C
ATOM   1283  HZ  PHE A 200      15.068 184.079  56.482  1.00250.87           H
ATOM   1284  N   HIS A 201      19.764 188.255  53.818  1.00131.50           N
ATOM   1285  H   HIS A 201      19.779 189.064  54.423  1.00141.51           H
ATOM   1286  CA  HIS A 201      20.995 187.485  53.672  1.00130.07           C
ATOM   1287  HA  HIS A 201      20.740 186.439  53.502  1.00124.62           H
ATOM   1288  C   HIS A 201      21.880 187.560  54.912  1.00141.90           C
ATOM   1289  O   HIS A 201      21.703 188.427  55.767  1.00152.75           O
ATOM   1290  CB  HIS A 201      21.772 188.000  52.457  1.00131.01           C
ATOM   1291 1HB  HIS A 201      22.583 187.304  52.242  1.00138.30           H
ATOM   1292 2HB  HIS A 201      21.101 188.027  51.598  1.00132.36           H
ATOM   1293  CG  HIS A 201      22.366 189.361  52.645  1.00141.74           C
ATOM   1294  ND1 HIS A 201      23.572 189.600  53.264  1.00173.00           N
ATOM   1295  HD1 HIS A 201      24.176 188.904  53.677  1.00236.37           H
ATOM   1296  CD2 HIS A 201      21.918 190.584  52.262  1.00188.47           C
ATOM   1297  HD2 HIS A 201      20.986 190.764  51.747  1.00267.79           H
ATOM   1298  CE1 HIS A 201      23.793 190.922  53.233  1.00180.16           C
ATOM   1299  HE1 HIS A 201      24.662 191.403  53.658  1.00219.43           H
ATOM   1300  NE2 HIS A 201      22.820 191.558  52.611  1.00198.82           N
ATOM   1301  N   ASP A 202      22.852 186.658  54.983  1.00143.69           N
ATOM   1302  H   ASP A 202      22.925 185.945  54.269  1.00138.45           H
ATOM   1303  CA  ASP A 202      23.891 186.704  56.007  1.00155.58           C
ATOM   1304  HA  ASP A 202      23.711 187.563  56.655  1.00163.94           H
ATOM   1305  C   ASP A 202      25.247 186.888  55.324  1.00159.29           C
ATOM   1306  O   ASP A 202      25.315 187.281  54.159  1.00155.72           O
ATOM   1307  CB  ASP A 202      23.865 185.438  56.869  1.00158.62           C
ATOM   1308 1HB  ASP A 202      24.465 185.615  57.762  1.00171.99           H
ATOM   1309 2HB  ASP A 202      22.841 185.235  57.181  1.00159.39           H
ATOM   1310  CG  ASP A 202      24.423 184.226  56.149  1.00152.63           C
ATOM   1311  OD1 ASP A 202      23.895 183.850  55.083  1.00152.94           O
ATOM   1312  OD2 ASP A 202      25.416 183.647  56.639  1.00153.92           O
ATOM   1313  N   ALA A 203      26.334 186.621  56.041  1.00171.93           N
ATOM   1314  H   ALA A 203      26.242 186.310  56.997  1.00180.64           H
ATOM   1315  CA  ALA A 203      27.679 186.771  55.493  1.00179.71           C
ATOM   1316  HA  ALA A 203      27.766 187.773  55.071  1.00184.56           H
ATOM   1317  C   ALA A 203      28.014 185.778  54.381  1.00173.77           C
ATOM   1318  O   ALA A 203      28.828 186.080  53.509  1.00185.50           O
ATOM   1319  CB  ALA A 203      28.699 186.642  56.617  1.00198.72           C
ATOM   1320 1HB  ALA A 203      28.634 185.647  57.059  1.00198.72           H
ATOM   1321 2HB  ALA A 203      29.702 186.794  56.217  1.00198.72           H
ATOM   1322 3HB  ALA A 203      28.499 187.392  57.382  1.00225.28           H
ATOM   1323  N   THR A 204      27.423 184.588  54.412  1.00163.09           N
ATOM   1324  H   THR A 204      26.719 184.398  55.111  1.00160.72           H
ATOM   1325  CA  THR A 204      27.817 183.511  53.503  1.00160.88           C
ATOM   1326  HA  THR A 204      28.709 183.826  52.963  1.00170.89           H
ATOM   1327  C   THR A 204      26.780 183.105  52.458  1.00145.36           C
ATOM   1328  O   THR A 204      27.128 182.445  51.478  1.00145.60           O
ATOM   1329  CB  THR A 204      28.171 182.227  54.282  1.00173.66           C
ATOM   1330  HB  THR A 204      28.450 181.447  53.573  1.00190.64           H
ATOM   1331  OG1 THR A 204      27.031 181.795  55.034  1.00196.96           O
ATOM   1332  HG1 THR A 204      26.854 182.444  55.719  1.00221.85           H
ATOM   1333  CG2 THR A 204      29.332 182.458  55.242  1.00208.32           C
ATOM   1334 1HG2 THR A 204      30.181 182.875  54.701  1.00208.32           H
ATOM   1335 2HG2 THR A 204      29.030 183.145  56.033  1.00208.32           H
ATOM   1336 3HG2 THR A 204      29.625 181.507  55.688  1.00249.35           H
ATOM   1337  N   ARG A 205      25.518 183.475  52.654  1.00137.01           N
ATOM   1338  H   ARG A 205      25.290 184.055  53.450  1.00142.41           H
ATOM   1339  CA  ARG A 205      24.421 183.043  51.790  1.00127.59           C
ATOM   1340  HA  ARG A 205      24.803 182.843  50.789  1.00125.31           H
ATOM   1341  C   ARG A 205      23.332 184.102  51.655  1.00124.02           C
ATOM   1342  O   ARG A 205      23.122 184.920  52.550  1.00130.67           O
ATOM   1343  CB  ARG A 205      23.809 181.753  52.345  1.00128.96           C
ATOM   1344 1HB  ARG A 205      23.784 181.823  53.432  1.00135.80           H
ATOM   1345 2HB  ARG A 205      22.782 181.670  51.989  1.00125.20           H
ATOM   1346  CG  ARG A 205      24.548 180.483  51.942  1.00134.39           C
ATOM   1347 1HG  ARG A 205      24.208 180.178  50.952  1.00140.59           H
ATOM   1348 2HG  ARG A 205      25.618 180.683  51.895  1.00153.54           H
ATOM   1349  CD  ARG A 205      24.327 179.340  52.920  1.00148.96           C
ATOM   1350 1HD  ARG A 205      23.261 179.247  53.132  1.00162.10           H
ATOM   1351 2HD  ARG A 205      24.681 178.414  52.465  1.00184.17           H
ATOM   1352  NE  ARG A 205      25.056 179.572  54.166  1.00166.29           N
ATOM   1353  HE  ARG A 205      25.497 180.472  54.281  1.00186.84           H
ATOM   1354  CZ  ARG A 205      25.169 178.705  55.164  1.00193.25           C
ATOM   1355  NH1 ARG A 205      24.679 177.482  55.100  1.00216.50           N
ATOM   1356 1HH1 ARG A 205      24.172 177.197  54.278  1.00220.03           H
ATOM   1357 2HH1 ARG A 205      24.813 176.855  55.878  1.00258.04           H
ATOM   1358  NH2 ARG A 205      25.851 179.048  56.236  1.00239.84           N
ATOM   1359 1HH2 ARG A 205      26.259 179.969  56.280  1.00265.23           H
ATOM   1360 2HH2 ARG A 205      25.946 178.395  56.998  1.00278.67           H
ATOM   1361  N   VAL A 206      22.664 184.081  50.507  1.00117.39           N
ATOM   1362  H   VAL A 206      22.870 183.355  49.834  1.00117.71           H
ATOM   1363  CA  VAL A 206      21.622 185.047  50.167  1.00113.84           C
ATOM   1364  HA  VAL A 206      21.486 185.736  50.999  1.00116.56           H
ATOM   1365  C   VAL A 206      20.317 184.291  49.938  1.00111.29           C
ATOM   1366  O   VAL A 206      20.310 183.269  49.252  1.00113.35           O
ATOM   1367  CB  VAL A 206      21.983 185.854  48.900  1.00114.53           C
ATOM   1368  HB  VAL A 206      22.093 185.162  48.065  1.00120.23           H
ATOM   1369  CG1 VAL A 206      20.880 186.850  48.563  1.00137.76           C
ATOM   1370 1HG1 VAL A 206      21.217 187.524  47.775  1.00137.76           H
ATOM   1371 2HG1 VAL A 206      19.996 186.314  48.216  1.00137.76           H
ATOM   1372 3HG1 VAL A 206      20.623 187.433  49.447  1.00177.78           H
ATOM   1373  CG2 VAL A 206      23.307 186.594  49.086  1.00131.81           C
ATOM   1374 1HG2 VAL A 206      23.247 187.255  49.950  1.00131.81           H
ATOM   1375 2HG2 VAL A 206      24.114 185.876  49.234  1.00131.81           H
ATOM   1376 3HG2 VAL A 206      23.522 187.184  48.196  1.00170.28           H
ATOM   1377  N   TYR A 207      19.229 184.772  50.530  1.00110.34           N
ATOM   1378  H   TYR A 207      19.266 185.644  51.040  1.00112.88           H
ATOM   1379  CA  TYR A 207      17.961 184.048  50.527  1.00108.66           C
ATOM   1380  HA  TYR A 207      18.111 183.087  50.035  1.00106.84           H
ATOM   1381  C   TYR A 207      16.862 184.807  49.789  1.00106.00           C
ATOM   1382  O   TYR A 207      16.684 186.010  49.985  1.00111.68           O
ATOM   1383  CB  TYR A 207      17.523 183.795  51.973  1.00114.22           C
ATOM   1384 1HB  TYR A 207      17.133 184.727  52.382  1.00118.59           H
ATOM   1385 2HB  TYR A 207      16.718 183.060  51.977  1.00116.92           H
ATOM   1386  CG  TYR A 207      18.644 183.317  52.871  1.00117.01           C
ATOM   1387  CD1 TYR A 207      19.332 182.134  52.598  1.00120.20           C
ATOM   1388  HD1 TYR A 207      19.033 181.524  51.758  1.00122.80           H
ATOM   1389  CD2 TYR A 207      19.047 184.076  53.971  1.00122.54           C
ATOM   1390  HD2 TYR A 207      18.537 185.002  54.192  1.00127.13           H
ATOM   1391  CE1 TYR A 207      20.408 181.738  53.387  1.00125.52           C
ATOM   1392  HE1 TYR A 207      20.948 180.832  53.159  1.00132.62           H
ATOM   1393  CE2 TYR A 207      20.103 183.667  54.781  1.00127.58           C
ATOM   1394  HE2 TYR A 207      20.398 184.263  55.632  1.00136.03           H
ATOM   1395  CZ  TYR A 207      20.778 182.496  54.484  1.00128.19           C
ATOM   1396  OH  TYR A 207      21.814 182.073  55.284  1.00138.13           O
ATOM   1397  HH  TYR A 207      21.988 182.670  56.015  1.00142.69           H
ATOM   1398  N   LEU A 208      16.127 184.102  48.935  1.00100.76           N
ATOM   1399  H   LEU A 208      16.324 183.118  48.803  1.00100.69           H
ATOM   1400  CA  LEU A 208      15.023 184.687  48.179  1.00 96.72           C
ATOM   1401  HA  LEU A 208      14.852 185.711  48.513  1.00100.15           H
ATOM   1402  C   LEU A 208      13.753 183.879  48.429  1.00 94.77           C
ATOM   1403  O   LEU A 208      13.734 182.664  48.231  1.00 94.53           O
ATOM   1404  CB  LEU A 208      15.322 184.686  46.677  1.00 94.44           C
ATOM   1405 1HB  LEU A 208      15.786 183.732  46.427  1.00 97.00           H
ATOM   1406 2HB  LEU A 208      14.359 184.714  46.168  1.00 93.74           H
ATOM   1407  CG  LEU A 208      16.174 185.804  46.067  1.00103.97           C
ATOM   1408  HG  LEU A 208      15.744 186.764  46.353  1.00150.70           H
ATOM   1409  CD1 LEU A 208      17.631 185.773  46.511  1.00126.01           C
ATOM   1410 1HD1 LEU A 208      17.692 186.003  47.574  1.00126.01           H
ATOM   1411 2HD1 LEU A 208      18.052 184.784  46.328  1.00126.01           H
ATOM   1412 3HD1 LEU A 208      18.198 186.520  45.956  1.00172.81           H
ATOM   1413  CD2 LEU A 208      16.108 185.677  44.549  1.00128.32           C
ATOM   1414 1HD2 LEU A 208      16.685 186.481  44.091  1.00128.32           H
ATOM   1415 2HD2 LEU A 208      16.518 184.716  44.239  1.00128.32           H
ATOM   1416 3HD2 LEU A 208      15.073 185.755  44.219  1.00174.95           H
ATOM   1417  N   ILE A 209      12.694 184.559  48.852  1.00 97.21           N
ATOM   1418  H   ILE A 209      12.757 185.559  48.984  1.00101.54           H
ATOM   1419  CA  ILE A 209      11.413 183.911  49.125  1.00 95.63           C
ATOM   1420  HA  ILE A 209      11.573 182.838  49.230  1.00 95.36           H
ATOM   1421  C   ILE A 209      10.496 184.147  47.929  1.00 88.54           C
ATOM   1422  O   ILE A 209      10.240 185.286  47.539  1.00 91.10           O
ATOM   1423  CB  ILE A 209      10.761 184.441  50.421  1.00107.50           C
ATOM   1424  HB  ILE A 209      10.559 185.506  50.304  1.00111.23           H
ATOM   1425  CG1 ILE A 209      11.692 184.233  51.621  1.00122.24           C
ATOM   1426 1HG1 ILE A 209      11.121 183.789  52.437  1.00146.26           H
ATOM   1427 2HG1 ILE A 209      12.478 183.529  51.347  1.00141.23           H
ATOM   1428  CG2 ILE A 209       9.445 183.718  50.686  1.00109.71           C
ATOM   1429 1HG2 ILE A 209       8.964 184.146  51.565  1.00109.71           H
ATOM   1430 2HG2 ILE A 209       8.780 183.831  49.830  1.00109.71           H
ATOM   1431 3HG2 ILE A 209       9.632 182.657  50.855  1.00135.98           H
ATOM   1432  CD1 ILE A 209      12.343 185.500  52.137  1.00199.46           C
ATOM   1433 1HD1 ILE A 209      12.911 185.270  53.037  1.00199.46           H
ATOM   1434 2HD1 ILE A 209      11.577 186.239  52.373  1.00199.46           H
ATOM   1435 3HD1 ILE A 209      13.019 185.901  51.382  1.00199.46           H
ATOM   1436  N   LEU A 210      10.046 183.052  47.326  1.00 83.59           N
ATOM   1437  H   LEU A 210      10.172 182.152  47.770  1.00 86.15           H
ATOM   1438  CA  LEU A 210       9.431 183.057  46.004  1.00 78.28           C
ATOM   1439  HA  LEU A 210       9.294 184.082  45.661  1.00 79.06           H
ATOM   1440  C   LEU A 210       8.073 182.361  46.014  1.00 78.88           C
ATOM   1441  O   LEU A 210       7.755 181.588  46.917  1.00 84.02           O
ATOM   1442  CB  LEU A 210      10.358 182.309  45.040  1.00 75.31           C
ATOM   1443 1HB  LEU A 210      10.468 181.294  45.422  1.00 77.41           H
ATOM   1444 2HB  LEU A 210       9.862 182.240  44.072  1.00 77.26           H
ATOM   1445  CG  LEU A 210      11.763 182.874  44.812  1.00 76.43           C
ATOM   1446  HG  LEU A 210      12.220 183.104  45.774  1.00 88.31           H
ATOM   1447  CD1 LEU A 210      12.627 181.834  44.109  1.00 86.96           C
ATOM   1448 1HD1 LEU A 210      12.694 180.940  44.728  1.00 86.96           H
ATOM   1449 2HD1 LEU A 210      12.185 181.576  43.146  1.00 86.96           H
ATOM   1450 3HD1 LEU A 210      13.627 182.238  43.953  1.00122.32           H
ATOM   1451  CD2 LEU A 210      11.711 184.145  43.975  1.00 86.34           C
ATOM   1452 1HD2 LEU A 210      11.086 184.887  44.471  1.00 86.34           H
ATOM   1453 2HD2 LEU A 210      12.718 184.547  43.860  1.00 86.34           H
ATOM   1454 3HD2 LEU A 210      11.296 183.922  42.993  1.00121.77           H
ATOM   1455  N   GLU A 211       7.277 182.629  44.985  1.00 76.74           N
ATOM   1456  H   GLU A 211       7.541 183.344  44.321  1.00 75.76           H
ATOM   1457  CA  GLU A 211       6.038 181.894  44.755  1.00 77.06           C
ATOM   1458  HA  GLU A 211       5.467 181.866  45.683  1.00 82.02           H
ATOM   1459  C   GLU A 211       6.330 180.461  44.313  1.00 74.97           C
ATOM   1460  O   GLU A 211       7.188 180.224  43.461  1.00 73.80           O
ATOM   1461  CB  GLU A 211       5.220 182.615  43.681  1.00 78.50           C
ATOM   1462 1HB  GLU A 211       5.162 183.672  43.943  1.00 98.19           H
ATOM   1463 2HB  GLU A 211       5.749 182.529  42.733  1.00108.48           H
ATOM   1464  CG  GLU A 211       3.806 182.091  43.491  1.00 77.16           C
ATOM   1465 1HG  GLU A 211       3.850 181.027  43.255  1.00113.69           H
ATOM   1466 2HG  GLU A 211       3.253 182.221  44.422  1.00 95.35           H
ATOM   1467  CD  GLU A 211       3.076 182.812  42.373  1.00 90.45           C
ATOM   1468  OE1 GLU A 211       3.651 183.747  41.773  1.00125.68           O
ATOM   1469  OE2 GLU A 211       1.918 182.444  42.081  1.00139.06           O
ATOM   1470  N   TYR A 212       5.628 179.495  44.897  1.00 78.83           N
ATOM   1471  H   TYR A 212       4.944 179.722  45.604  1.00 83.60           H
ATOM   1472  CA  TYR A 212       5.815 178.092  44.543  1.00 79.13           C
ATOM   1473  HA  TYR A 212       6.879 177.921  44.380  1.00 80.41           H
ATOM   1474  C   TYR A 212       5.069 177.728  43.261  1.00 81.56           C
ATOM   1475  O   TYR A 212       3.869 177.972  43.133  1.00 89.19           O
ATOM   1476  CB  TYR A 212       5.351 177.204  45.700  1.00 85.53           C
ATOM   1477 1HB  TYR A 212       5.948 177.447  46.580  1.00 88.72           H
ATOM   1478 2HB  TYR A 212       4.310 177.436  45.922  1.00 93.63           H
ATOM   1479  CG  TYR A 212       5.469 175.719  45.433  1.00 89.68           C
ATOM   1480  CD1 TYR A 212       6.693 175.143  45.088  1.00 88.79           C
ATOM   1481  HD1 TYR A 212       7.579 175.758  45.023  1.00 86.99           H
ATOM   1482  CD2 TYR A 212       4.353 174.888  45.538  1.00100.45           C
ATOM   1483  HD2 TYR A 212       3.394 175.311  45.799  1.00107.76           H
ATOM   1484  CE1 TYR A 212       6.789 173.780  44.813  1.00 97.03           C
ATOM   1485  HE1 TYR A 212       7.730 173.353  44.501  1.00101.51           H
ATOM   1486  CE2 TYR A 212       4.459 173.515  45.325  1.00108.34           C
ATOM   1487  HE2 TYR A 212       3.595 172.879  45.446  1.00121.45           H
ATOM   1488  CZ  TYR A 212       5.674 172.971  44.947  1.00105.61           C
ATOM   1489  OH  TYR A 212       5.778 171.623  44.697  1.00118.53           O
ATOM   1490  HH  TYR A 212       4.954 171.151  44.844  1.00144.19           H
ATOM   1491  N   ALA A 213       5.787 177.131  42.315  1.00 84.19           N
ATOM   1492  H   ALA A 213       6.772 176.968  42.469  1.00 86.08           H
ATOM   1493  CA  ALA A 213       5.215 176.671  41.053  1.00 93.68           C
ATOM   1494  HA  ALA A 213       4.202 177.059  40.952  1.00106.81           H
ATOM   1495  C   ALA A 213       5.180 175.143  41.045  1.00 89.69           C
ATOM   1496  O   ALA A 213       6.196 174.505  40.768  1.00 85.86           O
ATOM   1497  CB  ALA A 213       6.045 177.190  39.886  1.00113.15           C
ATOM   1498 1HB  ALA A 213       7.084 176.885  40.009  1.00113.15           H
ATOM   1499 2HB  ALA A 213       5.658 176.779  38.953  1.00113.15           H
ATOM   1500 3HB  ALA A 213       5.988 178.278  39.852  1.00148.66           H
ATOM   1501  N   PRO A 214       4.029 174.529  41.368  1.00 99.57           N
ATOM   1502  CA  PRO A 214       4.038 173.065  41.474  1.00104.75           C
ATOM   1503  HA  PRO A 214       4.861 172.746  42.113  1.00108.00           H
ATOM   1504  C   PRO A 214       4.129 172.296  40.158  1.00 97.41           C
ATOM   1505  O   PRO A 214       4.450 171.109  40.158  1.00106.72           O
ATOM   1506  CB  PRO A 214       2.706 172.767  42.166  1.00127.89           C
ATOM   1507 1HB  PRO A 214       2.319 171.796  41.857  1.00149.74           H
ATOM   1508 2HB  PRO A 214       2.824 172.807  43.248  1.00140.73           H
ATOM   1509  CG  PRO A 214       1.815 173.866  41.711  1.00133.12           C
ATOM   1510 1HG  PRO A 214       1.446 173.658  40.707  1.00156.59           H
ATOM   1511 2HG  PRO A 214       0.986 174.001  42.407  1.00152.37           H
ATOM   1512  CD  PRO A 214       2.703 175.080  41.701  1.00116.74           C
ATOM   1513 1HD  PRO A 214       2.372 175.786  40.940  1.00119.26           H
ATOM   1514 2HD  PRO A 214       2.724 175.547  42.686  1.00130.38           H
ATOM   1515  N   LEU A 215       3.838 172.957  39.042  1.00 89.13           N
ATOM   1516  H   LEU A 215       3.579 173.932  39.092  1.00 90.14           H
ATOM   1517  CA  LEU A 215       3.905 172.313  37.733  1.00 86.16           C
ATOM   1518  HA  LEU A 215       3.636 171.263  37.843  1.00 93.08           H
ATOM   1519  C   LEU A 215       5.312 172.362  37.142  1.00 79.15           C
ATOM   1520  O   LEU A 215       5.626 171.622  36.210  1.00 81.79           O
ATOM   1521  CB  LEU A 215       2.919 172.976  36.767  1.00 89.75           C
ATOM   1522 1HB  LEU A 215       3.192 174.028  36.686  1.00 91.70           H
ATOM   1523 2HB  LEU A 215       3.062 172.522  35.786  1.00 96.54           H
ATOM   1524  CG  LEU A 215       1.426 172.901  37.102  1.00106.51           C
ATOM   1525  HG  LEU A 215       1.257 173.365  38.074  1.00142.19           H
ATOM   1526  CD1 LEU A 215       0.640 173.675  36.052  1.00132.98           C
ATOM   1527 1HD1 LEU A 215       0.801 173.236  35.067  1.00132.98           H
ATOM   1528 2HD1 LEU A 215      -0.422 173.642  36.295  1.00132.98           H
ATOM   1529 3HD1 LEU A 215       0.970 174.713  36.048  1.00181.36           H
ATOM   1530  CD2 LEU A 215       0.923 171.463  37.157  1.00155.92           C
ATOM   1531 1HD2 LEU A 215      -0.156 171.460  37.314  1.00155.92           H
ATOM   1532 2HD2 LEU A 215       1.401 170.938  37.984  1.00155.92           H
ATOM   1533 3HD2 LEU A 215       1.153 170.954  36.221  1.00155.92           H
ATOM   1534  N   GLY A 216       6.159 173.226  37.692  1.00 75.71           N
ATOM   1535  H   GLY A 216       5.860 173.793  38.472  1.00 80.29           H
ATOM   1536  CA  GLY A 216       7.521 173.361  37.208  1.00 72.49           C
ATOM   1537 1HA  GLY A 216       8.124 173.844  37.977  1.00 77.25           H
ATOM   1538 2HA  GLY A 216       7.926 172.365  37.029  1.00 79.44           H
ATOM   1539  C   GLY A 216       7.637 174.168  35.929  1.00 62.70           C
ATOM   1540  O   GLY A 216       6.818 175.044  35.649  1.00 61.95           O
ATOM   1541  N   THR A 217       8.678 173.884  35.154  1.00 60.40           N
ATOM   1542  H   THR A 217       9.316 173.146  35.416  1.00 67.28           H
ATOM   1543  CA  THR A 217       8.951 174.620  33.922  1.00 53.20           C
ATOM   1544  HA  THR A 217       8.882 175.687  34.129  1.00 52.63           H
ATOM   1545  C   THR A 217       7.957 174.288  32.814  1.00 49.33           C
ATOM   1546  O   THR A 217       7.406 173.189  32.758  1.00 53.81           O
ATOM   1547  CB  THR A 217      10.363 174.323  33.378  1.00 55.58           C
ATOM   1548  HB  THR A 217      10.506 174.865  32.444  1.00 85.16           H
ATOM   1549  OG1 THR A 217      10.496 172.918  33.131  1.00 83.22           O
ATOM   1550  HG1 THR A 217      11.425 172.723  32.991  1.00134.28           H
ATOM   1551  CG2 THR A 217      11.446 174.744  34.363  1.00 67.78           C
ATOM   1552 1HG2 THR A 217      12.425 174.525  33.938  1.00 67.78           H
ATOM   1553 2HG2 THR A 217      11.372 175.815  34.553  1.00 67.78           H
ATOM   1554 3HG2 THR A 217      11.333 174.198  35.300  1.00106.73           H
ATOM   1555  N   VAL A 218       7.764 175.233  31.899  1.00 44.36           N
ATOM   1556  H   VAL A 218       8.235 176.124  31.997  1.00 44.36           H
ATOM   1557  CA  VAL A 218       6.935 175.014  30.713  1.00 41.23           C
ATOM   1558  HA  VAL A 218       5.935 174.712  31.022  1.00 43.73           H
ATOM   1559  C   VAL A 218       7.546 173.895  29.875  1.00 41.17           C
ATOM   1560  O   VAL A 218       6.839 173.142  29.208  1.00 42.48           O
ATOM   1561  CB  VAL A 218       6.827 176.280  29.834  1.00 39.53           C
ATOM   1562  HB  VAL A 218       7.824 176.556  29.490  1.00 71.56           H
ATOM   1563  CG1 VAL A 218       5.944 176.027  28.614  1.00 52.14           C
ATOM   1564 1HG1 VAL A 218       6.433 175.318  27.946  1.00 52.14           H
ATOM   1565 2HG1 VAL A 218       4.982 175.622  28.930  1.00 52.14           H
ATOM   1566 3HG1 VAL A 218       5.780 176.962  28.079  1.00 88.68           H
ATOM   1567  CG2 VAL A 218       6.258 177.450  30.628  1.00 60.45           C
ATOM   1568 1HG2 VAL A 218       5.238 177.225  30.939  1.00 60.45           H
ATOM   1569 2HG2 VAL A 218       6.870 177.641  31.509  1.00 60.45           H
ATOM   1570 3HG2 VAL A 218       6.254 178.341  30.002  1.00102.03           H
ATOM   1571  N   TYR A 219       8.867 173.775  29.941  1.00 42.64           N
ATOM   1572  H   TYR A 219       9.388 174.434  30.503  1.00 44.15           H
ATOM   1573  CA  TYR A 219       9.603 172.715  29.261  1.00 45.70           C
ATOM   1574  HA  TYR A 219       9.490 172.844  28.185  1.00 44.83           H
ATOM   1575  C   TYR A 219       9.091 171.319  29.611  1.00 50.88           C
ATOM   1576  O   TYR A 219       9.079 170.439  28.753  1.00 53.33           O
ATOM   1577  CB  TYR A 219      11.087 172.836  29.617  1.00 49.95           C
ATOM   1578 1HB  TYR A 219      11.397 173.868  29.460  1.00 49.93           H
ATOM   1579 2HB  TYR A 219      11.214 172.599  30.673  1.00 54.50           H
ATOM   1580  CG  TYR A 219      11.995 171.936  28.809  1.00 60.67           C
ATOM   1581  CD1 TYR A 219      12.381 172.281  27.513  1.00 70.11           C
ATOM   1582  HD1 TYR A 219      12.018 173.197  27.071  1.00 73.31           H
ATOM   1583  CD2 TYR A 219      12.485 170.747  29.353  1.00 80.15           C
ATOM   1584  HD2 TYR A 219      12.188 170.450  30.348  1.00 90.08           H
ATOM   1585  CE1 TYR A 219      13.240 171.464  26.781  1.00 93.04           C
ATOM   1586  HE1 TYR A 219      13.529 171.741  25.778  1.00113.84           H
ATOM   1587  CE2 TYR A 219      13.363 169.941  28.633  1.00103.72           C
ATOM   1588  HE2 TYR A 219      13.752 169.036  29.075  1.00132.72           H
ATOM   1589  CZ  TYR A 219      13.731 170.300  27.348  1.00107.26           C
ATOM   1590  OH  TYR A 219      14.592 169.495  26.638  1.00143.86           O
ATOM   1591  HH  TYR A 219      14.790 169.842  25.765  1.00180.40           H
ATOM   1592  N   ARG A 220       8.648 171.107  30.847  1.00 56.14           N
ATOM   1593  H   ARG A 220       8.637 171.867  31.514  1.00 57.75           H
ATOM   1594  CA  ARG A 220       8.129 169.802  31.254  1.00 64.43           C
ATOM   1595  HA  ARG A 220       8.874 169.039  31.023  1.00 70.38           H
ATOM   1596  C   ARG A 220       6.864 169.435  30.489  1.00 61.42           C
ATOM   1597  O   ARG A 220       6.661 168.277  30.131  1.00 70.00           O
ATOM   1598  CB  ARG A 220       7.818 169.779  32.753  1.00 76.61           C
ATOM   1599 1HB  ARG A 220       7.200 170.643  32.999  1.00 80.74           H
ATOM   1600 2HB  ARG A 220       7.243 168.879  32.968  1.00116.13           H
ATOM   1601  CG  ARG A 220       9.049 169.777  33.646  1.00116.83           C
ATOM   1602 1HG  ARG A 220       9.615 168.865  33.458  1.00116.83           H
ATOM   1603 2HG  ARG A 220       9.676 170.637  33.412  1.00116.83           H
ATOM   1604  CD  ARG A 220       8.655 169.825  35.115  1.00190.04           C
ATOM   1605 1HD  ARG A 220       8.152 170.772  35.316  1.00190.04           H
ATOM   1606 2HD  ARG A 220       7.952 169.017  35.322  1.00229.89           H
ATOM   1607  NE  ARG A 220       9.820 169.691  35.990  1.00292.83           N
ATOM   1608  HE  ARG A 220      10.227 170.541  36.349  1.00292.83           H
ATOM   1609  CZ  ARG A 220      10.378 168.540  36.346  1.00465.37           C
ATOM   1610  NH1 ARG A 220      11.433 168.562  37.133  1.00647.73           N
ATOM   1611 1HH1 ARG A 220      11.788 169.449  37.455  1.00647.73           H
ATOM   1612 2HH1 ARG A 220      11.865 167.695  37.411  1.00844.86           H
ATOM   1613  NH2 ARG A 220       9.933 167.368  35.937  1.00575.93           N
ATOM   1614 1HH2 ARG A 220       9.126 167.327  35.334  1.00527.10           H
ATOM   1615 2HH2 ARG A 220      10.400 166.527  36.239  1.00786.98           H
ATOM   1616  N   GLU A 221       6.008 170.423  30.259  1.00 55.66           N
ATOM   1617  H   GLU A 221       6.225 171.352  30.589  1.00 55.67           H
ATOM   1618  CA  GLU A 221       4.769 170.212  29.517  1.00 54.96           C
ATOM   1619  HA  GLU A 221       4.313 169.279  29.848  1.00 62.15           H
ATOM   1620  C   GLU A 221       5.055 170.100  28.021  1.00 50.19           C
ATOM   1621  O   GLU A 221       4.405 169.333  27.310  1.00 56.60           O
ATOM   1622  CB  GLU A 221       3.799 171.366  29.788  1.00 56.72           C
ATOM   1623 1HB  GLU A 221       3.725 171.515  30.865  1.00 74.06           H
ATOM   1624 2HB  GLU A 221       4.214 172.274  29.349  1.00 77.58           H
ATOM   1625  CG  GLU A 221       2.398 171.162  29.230  1.00 76.44           C
ATOM   1626 1HG  GLU A 221       1.935 172.141  29.104  1.00109.74           H
ATOM   1627 2HG  GLU A 221       2.465 170.687  28.251  1.00118.91           H
ATOM   1628  CD  GLU A 221       1.513 170.316  30.128  1.00 74.41           C
ATOM   1629  OE1 GLU A 221       1.990 169.304  30.685  1.00111.49           O
ATOM   1630  OE2 GLU A 221       0.319 170.654  30.277  1.00105.55           O
ATOM   1631  N   LEU A 222       6.040 170.861  27.556  1.00 44.44           N
ATOM   1632  H   LEU A 222       6.527 171.474  28.195  1.00 43.25           H
ATOM   1633  CA  LEU A 222       6.462 170.840  26.159  1.00 42.90           C
ATOM   1634  HA  LEU A 222       5.609 171.085  25.526  1.00 43.09           H
ATOM   1635  C   LEU A 222       6.965 169.456  25.759  1.00 51.65           C
ATOM   1636  O   LEU A 222       6.676 168.985  24.661  1.00 58.84           O
ATOM   1637  CB  LEU A 222       7.571 171.873  25.938  1.00 38.06           C
ATOM   1638 1HB  LEU A 222       7.212 172.839  26.292  1.00 42.30           H
ATOM   1639 2HB  LEU A 222       8.416 171.583  26.563  1.00 44.89           H
ATOM   1640  CG  LEU A 222       8.102 172.052  24.511  1.00 36.55           C
ATOM   1641  HG  LEU A 222       8.422 171.083  24.128  1.00 56.09           H
ATOM   1642  CD1 LEU A 222       7.051 172.632  23.574  1.00 44.55           C
ATOM   1643 1HD1 LEU A 222       6.733 173.609  23.935  1.00 44.55           H
ATOM   1644 2HD1 LEU A 222       7.476 172.738  22.575  1.00 44.55           H
ATOM   1645 3HD1 LEU A 222       6.192 171.963  23.524  1.00 77.07           H
ATOM   1646  CD2 LEU A 222       9.308 172.982  24.554  1.00 43.98           C
ATOM   1647 1HD2 LEU A 222       9.707 173.102  23.546  1.00 43.98           H
ATOM   1648 2HD2 LEU A 222       9.010 173.955  24.942  1.00 43.98           H
ATOM   1649 3HD2 LEU A 222      10.080 172.551  25.192  1.00 74.30           H
ATOM   1650  N   GLN A 223       7.705 168.800  26.646  1.00 56.12           N
ATOM   1651  H   GLN A 223       7.897 169.225  27.542  1.00 54.24           H
ATOM   1652  CA  GLN A 223       8.239 167.469  26.370  1.00 66.52           C
ATOM   1653  HA  GLN A 223       8.801 167.500  25.437  1.00 68.65           H
ATOM   1654  C   GLN A 223       7.149 166.412  26.210  1.00 72.22           C
ATOM   1655  O   GLN A 223       7.293 165.489  25.410  1.00 80.96           O
ATOM   1656  CB  GLN A 223       9.171 167.026  27.500  1.00 75.72           C
ATOM   1657 1HB  GLN A 223       8.657 167.171  28.451  1.00100.05           H
ATOM   1658 2HB  GLN A 223       9.367 165.960  27.383  1.00100.08           H
ATOM   1659  CG  GLN A 223      10.510 167.744  27.551  1.00104.80           C
ATOM   1660 1HG  GLN A 223      11.048 167.557  26.622  1.00104.80           H
ATOM   1661 2HG  GLN A 223      10.348 168.817  27.647  1.00104.80           H
ATOM   1662  CD  GLN A 223      11.351 167.270  28.718  1.00156.95           C
ATOM   1663  OE1 GLN A 223      11.028 167.515  29.879  1.00220.34           O
ATOM   1664  NE2 GLN A 223      12.434 166.569  28.420  1.00240.39           N
ATOM   1665 1HE2 GLN A 223      13.013 166.218  29.168  1.00331.81           H
ATOM   1666 2HE2 GLN A 223      12.671 166.388  27.456  1.00277.55           H
ATOM   1667  N   LYS A 224       6.067 166.534  26.974  1.00 73.77           N
ATOM   1668  H   LYS A 224       5.985 167.334  27.586  1.00 74.34           H
ATOM   1669  CA  LYS A 224       4.993 165.543  26.961  1.00 80.62           C
ATOM   1670  HA  LYS A 224       5.425 164.555  27.121  1.00 89.76           H
ATOM   1671  C   LYS A 224       4.254 165.489  25.628  1.00 74.09           C
ATOM   1672  O   LYS A 224       3.727 164.445  25.250  1.00 85.76           O
ATOM   1673  CB  LYS A 224       3.992 165.834  28.082  1.00 94.03           C
ATOM   1674 1HB  LYS A 224       3.629 166.855  27.967  1.00138.75           H
ATOM   1675 2HB  LYS A 224       3.144 165.155  27.983  1.00118.17           H
ATOM   1676  CG  LYS A 224       4.582 165.674  29.476  1.00114.36           C
ATOM   1677 1HG  LYS A 224       4.912 164.643  29.609  1.00141.17           H
ATOM   1678 2HG  LYS A 224       5.444 166.332  29.574  1.00162.55           H
ATOM   1679  CD  LYS A 224       3.576 166.026  30.560  1.00148.73           C
ATOM   1680 1HD  LYS A 224       3.212 167.040  30.394  1.00209.97           H
ATOM   1681 2HD  LYS A 224       2.735 165.333  30.512  1.00182.78           H
ATOM   1682  CE  LYS A 224       4.221 165.947  31.934  1.00194.49           C
ATOM   1683 1HE  LYS A 224       4.619 164.941  32.086  1.00226.55           H
ATOM   1684 2HE  LYS A 224       5.053 166.656  31.971  1.00256.36           H
ATOM   1685  NZ  LYS A 224       3.198 166.278  32.980  1.00260.15           N
ATOM   1686 1HZ  LYS A 224       2.457 165.590  32.981  1.00260.15           H
ATOM   1687 2HZ  LYS A 224       3.624 166.301  33.897  1.00260.15           H
ATOM   1688 3HZ  LYS A 224       2.793 167.186  32.794  1.00304.79           H
ATOM   1689  N   LEU A 225       4.210 166.619  24.931  1.00 64.35           N
ATOM   1690  H   LEU A 225       4.661 167.443  25.304  1.00 63.06           H
ATOM   1691  CA  LEU A 225       3.539 166.716  23.638  1.00 63.77           C
ATOM   1692  HA  LEU A 225       2.955 165.813  23.461  1.00 73.25           H
ATOM   1693  C   LEU A 225       4.532 166.869  22.488  1.00 53.16           C
ATOM   1694  O   LEU A 225       4.130 166.940  21.327  1.00 54.23           O
ATOM   1695  CB  LEU A 225       2.599 167.926  23.647  1.00 76.45           C
ATOM   1696 1HB  LEU A 225       3.208 168.816  23.804  1.00 79.32           H
ATOM   1697 2HB  LEU A 225       2.149 168.009  22.658  1.00 79.52           H
ATOM   1698  CG  LEU A 225       1.467 167.942  24.679  1.00103.50           C
ATOM   1699  HG  LEU A 225       1.886 167.778  25.672  1.00117.87           H
ATOM   1700  CD1 LEU A 225       0.791 169.308  24.665  1.00137.48           C
ATOM   1701 1HD1 LEU A 225       1.521 170.072  24.931  1.00137.48           H
ATOM   1702 2HD1 LEU A 225       0.394 169.513  23.671  1.00137.48           H
ATOM   1703 3HD1 LEU A 225      -0.020 169.320  25.392  1.00177.29           H
ATOM   1704  CD2 LEU A 225       0.435 166.855  24.402  1.00130.63           C
ATOM   1705 1HD2 LEU A 225       0.900 165.875  24.501  1.00130.63           H
ATOM   1706 2HD2 LEU A 225      -0.380 166.934  25.121  1.00130.63           H
ATOM   1707 3HD2 LEU A 225       0.040 166.969  23.392  1.00170.96           H
ATOM   1708  N   SER A 226       5.812 166.946  22.838  1.00 49.98           N
ATOM   1709  H   SER A 226       6.049 166.759  23.802  1.00 54.62           H
ATOM   1710  CA  SER A 226       6.909 167.357  21.961  1.00 47.49           C
ATOM   1711  HA  SER A 226       7.830 167.269  22.536  1.00 52.23           H
ATOM   1712  C   SER A 226       6.821 168.812  21.503  1.00 39.86           C
ATOM   1713  O   SER A 226       7.836 169.506  21.431  1.00 42.92           O
ATOM   1714  CB  SER A 226       7.033 166.431  20.750  1.00 58.48           C
ATOM   1715 1HB  SER A 226       6.148 166.529  20.120  1.00 81.66           H
ATOM   1716 2HB  SER A 226       7.911 166.715  20.170  1.00 92.78           H
ATOM   1717  OG  SER A 226       7.163 165.083  21.170  1.00107.81           O
ATOM   1718  HG  SER A 226       6.452 164.891  21.785  1.00151.27           H
ATOM   1719  N   LYS A 227       5.613 169.265  21.183  1.00 36.03           N
ATOM   1720  H   LYS A 227       4.828 168.630  21.251  1.00 40.27           H
ATOM   1721  CA  LYS A 227       5.345 170.625  20.725  1.00 30.90           C
ATOM   1722  HA  LYS A 227       6.046 171.312  21.198  1.00 29.98           H
ATOM   1723  C   LYS A 227       3.925 171.026  21.112  1.00 30.22           C
ATOM   1724  O   LYS A 227       3.094 170.168  21.408  1.00 36.64           O
ATOM   1725  CB  LYS A 227       5.530 170.697  19.206  1.00 32.13           C
ATOM   1726 1HB  LYS A 227       5.441 171.737  18.891  1.00 33.89           H
ATOM   1727 2HB  LYS A 227       6.538 170.355  18.972  1.00 36.19           H
ATOM   1728  CG  LYS A 227       4.541 169.855  18.409  1.00 37.88           C
ATOM   1729 1HG  LYS A 227       4.561 168.831  18.782  1.00 50.15           H
ATOM   1730 2HG  LYS A 227       3.538 170.261  18.538  1.00 49.49           H
ATOM   1731  CD  LYS A 227       4.893 169.846  16.928  1.00 49.06           C
ATOM   1732 1HD  LYS A 227       4.968 170.875  16.580  1.00 64.65           H
ATOM   1733 2HD  LYS A 227       5.861 169.364  16.793  1.00 74.22           H
ATOM   1734  CE  LYS A 227       3.848 169.124  16.092  1.00 66.48           C
ATOM   1735 1HE  LYS A 227       2.872 169.575  16.288  1.00 66.48           H
ATOM   1736 2HE  LYS A 227       4.083 169.272  15.035  1.00 66.48           H
ATOM   1737  NZ  LYS A 227       3.828 167.660  16.423  1.00115.55           N
ATOM   1738 1HZ  LYS A 227       3.147 167.176  15.853  1.00115.55           H
ATOM   1739 2HZ  LYS A 227       3.584 167.531  17.396  1.00115.55           H
ATOM   1740 3HZ  LYS A 227       4.739 167.251  16.267  1.00115.55           H
ATOM   1741  N   PHE A 228       3.638 172.322  21.102  1.00 25.89           N
ATOM   1742  H   PHE A 228       4.353 172.993  20.851  1.00 24.64           H
ATOM   1743  CA  PHE A 228       2.295 172.817  21.385  1.00 26.01           C
ATOM   1744  HA  PHE A 228       1.732 172.042  21.906  1.00 29.77           H
ATOM   1745  C   PHE A 228       1.571 173.131  20.080  1.00 26.26           C
ATOM   1746  O   PHE A 228       2.193 173.483  19.079  1.00 27.24           O
ATOM   1747  CB  PHE A 228       2.343 174.075  22.257  1.00 24.64           C
ATOM   1748 1HB  PHE A 228       2.947 174.830  21.753  1.00 23.34           H
ATOM   1749 2HB  PHE A 228       1.329 174.462  22.355  1.00 26.92           H
ATOM   1750  CG  PHE A 228       2.894 173.846  23.639  1.00 26.42           C
ATOM   1751  CD1 PHE A 228       2.310 172.916  24.493  1.00 34.21           C
ATOM   1752  HD1 PHE A 228       1.468 172.331  24.155  1.00 41.46           H
ATOM   1753  CD2 PHE A 228       3.977 174.587  24.099  1.00 26.19           C
ATOM   1754  HD2 PHE A 228       4.450 175.306  23.447  1.00 27.55           H
ATOM   1755  CE1 PHE A 228       2.790 172.735  25.787  1.00 38.93           C
ATOM   1756  HE1 PHE A 228       2.331 172.002  26.434  1.00 49.85           H
ATOM   1757  CE2 PHE A 228       4.455 174.425  25.397  1.00 30.46           C
ATOM   1758  HE2 PHE A 228       5.292 175.013  25.743  1.00 34.35           H
ATOM   1759  CZ  PHE A 228       3.861 173.496  26.244  1.00 35.42           C
ATOM   1760  HZ  PHE A 228       4.234 173.362  27.249  1.00 41.55           H
ATOM   1761  N   ASP A 229       0.248 173.009  20.100  1.00 28.65           N
ATOM   1762  H   ASP A 229      -0.219 172.711  20.943  1.00 32.17           H
ATOM   1763  CA  ASP A 229      -0.570 173.329  18.935  1.00 29.32           C
ATOM   1764  HA  ASP A 229      -0.072 172.944  18.044  1.00 31.28           H
ATOM   1765  C   ASP A 229      -0.735 174.839  18.781  1.00 25.17           C
ATOM   1766  O   ASP A 229      -0.351 175.613  19.658  1.00 24.33           O
ATOM   1767  CB  ASP A 229      -1.947 172.668  19.050  1.00 36.55           C
ATOM   1768 1HB  ASP A 229      -2.456 172.754  18.089  1.00 49.92           H
ATOM   1769 2HB  ASP A 229      -1.821 171.609  19.277  1.00 54.13           H
ATOM   1770  CG  ASP A 229      -2.815 173.310  20.114  1.00 57.57           C
ATOM   1771  OD1 ASP A 229      -2.422 173.317  21.301  1.00111.62           O
ATOM   1772  OD2 ASP A 229      -3.904 173.814  19.768  1.00106.91           O
ATOM   1773  N   GLU A 230      -1.322 175.258  17.665  1.00 25.02           N
ATOM   1774  H   GLU A 230      -1.688 174.581  17.011  1.00 28.19           H
ATOM   1775  CA  GLU A 230      -1.446 176.676  17.336  1.00 22.88           C
ATOM   1776  HA  GLU A 230      -0.449 177.108  17.261  1.00 23.07           H
ATOM   1777  C   GLU A 230      -2.199 177.461  18.405  1.00 22.08           C
ATOM   1778  O   GLU A 230      -1.798 178.569  18.758  1.00 21.35           O
ATOM   1779  CB  GLU A 230      -2.163 176.861  15.994  1.00 27.03           C
ATOM   1780 1HB  GLU A 230      -3.093 176.294  16.019  1.00 59.00           H
ATOM   1781 2HB  GLU A 230      -2.420 177.914  15.887  1.00 58.66           H
ATOM   1782  CG  GLU A 230      -1.362 176.440  14.767  1.00 45.10           C
ATOM   1783 1HG  GLU A 230      -1.878 176.804  13.879  1.00 89.47           H
ATOM   1784 2HG  GLU A 230      -0.377 176.906  14.808  1.00 83.44           H
ATOM   1785  CD  GLU A 230      -1.190 174.936  14.659  1.00 91.35           C
ATOM   1786  OE1 GLU A 230      -0.040 174.474  14.510  1.00163.22           O
ATOM   1787  OE2 GLU A 230      -2.198 174.200  14.727  1.00153.89           O
ATOM   1788  N   GLN A 231      -3.292 176.905  18.917  1.00 25.18           N
ATOM   1789  H   GLN A 231      -3.571 175.981  18.620  1.00 28.72           H
ATOM   1790  CA  GLN A 231      -4.117 177.612  19.892  1.00 27.23           C
ATOM   1791  HA  GLN A 231      -4.331 178.606  19.501  1.00 28.16           H
ATOM   1792  C   GLN A 231      -3.411 177.810  21.230  1.00 26.86           C
ATOM   1793  O   GLN A 231      -3.506 178.877  21.836  1.00 27.87           O
ATOM   1794  CB  GLN A 231      -5.447 176.885  20.105  1.00 33.10           C
ATOM   1795 1HB  GLN A 231      -5.247 175.878  20.471  1.00 43.23           H
ATOM   1796 2HB  GLN A 231      -6.012 177.421  20.868  1.00 50.75           H
ATOM   1797  CG  GLN A 231      -6.305 176.790  18.849  1.00 62.18           C
ATOM   1798 1HG  GLN A 231      -6.452 177.792  18.445  1.00104.70           H
ATOM   1799 2HG  GLN A 231      -5.786 176.188  18.104  1.00 94.99           H
ATOM   1800  CD  GLN A 231      -7.665 176.173  19.110  1.00116.55           C
ATOM   1801  OE1 GLN A 231      -7.926 175.623  20.177  1.00173.23           O
ATOM   1802  NE2 GLN A 231      -8.544 176.250  18.122  1.00202.73           N
ATOM   1803 1HE2 GLN A 231      -9.459 175.843  18.245  1.00299.27           H
ATOM   1804 2HE2 GLN A 231      -8.299 176.718  17.262  1.00234.63           H
ATOM   1805  N   ARG A 232      -2.692 176.794  21.698  1.00 27.39           N
ATOM   1806  H   ARG A 232      -2.616 175.943  21.158  1.00 29.24           H
ATOM   1807  CA  ARG A 232      -1.996 176.897  22.978  1.00 27.54           C
ATOM   1808  HA  ARG A 232      -2.656 177.408  23.679  1.00 30.63           H
ATOM   1809  C   ARG A 232      -0.736 177.744  22.840  1.00 23.65           C
ATOM   1810  O   ARG A 232      -0.401 178.508  23.744  1.00 24.74           O
ATOM   1811  CB  ARG A 232      -1.671 175.511  23.539  1.00 31.05           C
ATOM   1812 1HB  ARG A 232      -2.560 174.887  23.449  1.00 51.68           H
ATOM   1813 2HB  ARG A 232      -0.871 175.061  22.950  1.00 38.93           H
ATOM   1814  CG  ARG A 232      -1.259 175.545  25.005  1.00 47.75           C
ATOM   1815 1HG  ARG A 232      -0.332 176.108  25.107  1.00 75.81           H
ATOM   1816 2HG  ARG A 232      -2.040 176.049  25.575  1.00 68.18           H
ATOM   1817  CD  ARG A 232      -1.066 174.150  25.578  1.00 83.57           C
ATOM   1818 1HD  ARG A 232      -1.954 173.554  25.364  1.00105.60           H
ATOM   1819 2HD  ARG A 232      -0.203 173.683  25.105  1.00131.73           H
ATOM   1820  NE  ARG A 232      -0.868 174.207  27.026  1.00139.86           N
ATOM   1821  HE  ARG A 232      -0.860 175.121  27.454  1.00181.78           H
ATOM   1822  CZ  ARG A 232      -0.714 173.157  27.822  1.00212.78           C
ATOM   1823  NH1 ARG A 232      -0.698 171.919  27.370  1.00242.91           N
ATOM   1824 1HH1 ARG A 232      -0.778 171.749  26.380  1.00223.62           H
ATOM   1825 2HH1 ARG A 232      -0.601 171.158  28.024  1.00337.50           H
ATOM   1826  NH2 ARG A 232      -0.586 173.352  29.118  1.00337.56           N
ATOM   1827 1HH2 ARG A 232      -0.625 174.290  29.484  1.00393.79           H
ATOM   1828 2HH2 ARG A 232      -0.461 172.558  29.728  1.00426.40           H
ATOM   1829  N   THR A 233      -0.058 177.632  21.704  1.00 20.97           N
ATOM   1830  H   THR A 233      -0.350 176.963  21.004  1.00 22.44           H
ATOM   1831  CA  THR A 233       1.093 178.486  21.425  1.00 18.09           C
ATOM   1832  HA  THR A 233       1.806 178.391  22.244  1.00 19.05           H
ATOM   1833  C   THR A 233       0.647 179.943  21.352  1.00 17.29           C
ATOM   1834  O   THR A 233       1.274 180.812  21.953  1.00 17.54           O
ATOM   1835  CB  THR A 233       1.802 178.105  20.110  1.00 17.36           C
ATOM   1836  HB  THR A 233       1.117 178.242  19.274  1.00 18.10           H
ATOM   1837  OG1 THR A 233       2.202 176.730  20.168  1.00 19.91           O
ATOM   1838  HG1 THR A 233       1.440 176.183  19.963  1.00 22.03           H
ATOM   1839  CG2 THR A 233       3.040 178.966  19.891  1.00 17.11           C
ATOM   1840 1HG2 THR A 233       3.611 178.575  19.050  1.00 17.11           H
ATOM   1841 2HG2 THR A 233       2.742 179.992  19.674  1.00 17.11           H
ATOM   1842 3HG2 THR A 233       3.662 178.954  20.787  1.00 48.35           H
ATOM   1843  N   ALA A 234      -0.441 180.217  20.640  1.00 18.20           N
ATOM   1844  H   ALA A 234      -0.938 179.479  20.159  1.00 19.75           H
ATOM   1845  CA  ALA A 234      -0.957 181.579  20.538  1.00 18.79           C
ATOM   1846  HA  ALA A 234      -0.166 182.224  20.157  1.00 18.32           H
ATOM   1847  C   ALA A 234      -1.369 182.105  21.911  1.00 20.86           C
ATOM   1848  O   ALA A 234      -1.165 183.279  22.216  1.00 22.48           O
ATOM   1849  CB  ALA A 234      -2.133 181.631  19.573  1.00 20.85           C
ATOM   1850 1HB  ALA A 234      -2.920 180.959  19.914  1.00 20.85           H
ATOM   1851 2HB  ALA A 234      -2.522 182.649  19.528  1.00 20.85           H
ATOM   1852 3HB  ALA A 234      -1.804 181.328  18.578  1.00 48.01           H
ATOM   1853  N   THR A 235      -1.928 181.236  22.747  1.00 22.92           N
ATOM   1854  H   THR A 235      -2.097 180.289  22.437  1.00 23.93           H
ATOM   1855  CA  THR A 235      -2.296 181.602  24.112  1.00 26.35           C
ATOM   1856  HA  THR A 235      -2.972 182.457  24.070  1.00 29.27           H
ATOM   1857  C   THR A 235      -1.077 182.017  24.932  1.00 24.98           C
ATOM   1858  O   THR A 235      -1.125 183.024  25.638  1.00 26.74           O
ATOM   1859  CB  THR A 235      -3.019 180.441  24.829  1.00 31.27           C
ATOM   1860  HB  THR A 235      -2.345 179.589  24.906  1.00 30.90           H
ATOM   1861  OG1 THR A 235      -4.175 180.065  24.070  1.00 33.55           O
ATOM   1862  HG1 THR A 235      -3.885 179.706  23.228  1.00 32.17           H
ATOM   1863  CG2 THR A 235      -3.482 180.835  26.224  1.00 39.99           C
ATOM   1864 1HG2 THR A 235      -4.223 181.630  26.148  1.00 39.99           H
ATOM   1865 2HG2 THR A 235      -3.934 179.971  26.710  1.00 39.99           H
ATOM   1866 3HG2 THR A 235      -2.635 181.176  26.819  1.00 71.69           H
ATOM   1867  N   TYR A 236       0.018 181.268  24.843  1.00 23.44           N
ATOM   1868  H   TYR A 236       0.027 180.446  24.255  1.00 24.31           H
ATOM   1869  CA  TYR A 236       1.229 181.621  25.580  1.00 23.03           C
ATOM   1870  HA  TYR A 236       0.957 181.811  26.618  1.00 26.34           H
ATOM   1871  C   TYR A 236       1.871 182.896  25.042  1.00 21.39           C
ATOM   1872  O   TYR A 236       2.378 183.706  25.816  1.00 23.92           O
ATOM   1873  CB  TYR A 236       2.271 180.499  25.534  1.00 22.72           C
ATOM   1874 1HB  TYR A 236       2.410 180.191  24.498  1.00 22.26           H
ATOM   1875 2HB  TYR A 236       3.217 180.910  25.889  1.00 23.73           H
ATOM   1876  CG  TYR A 236       1.958 179.280  26.377  1.00 25.97           C
ATOM   1877  CD1 TYR A 236       1.648 179.402  27.733  1.00 56.85           C
ATOM   1878  HD1 TYR A 236       1.568 180.380  28.182  1.00129.15           H
ATOM   1879  CD2 TYR A 236       2.039 177.998  25.831  1.00 74.62           C
ATOM   1880  HD2 TYR A 236       2.261 177.876  24.781  1.00160.81           H
ATOM   1881  CE1 TYR A 236       1.451 178.275  28.528  1.00 62.80           C
ATOM   1882  HE1 TYR A 236       1.215 178.385  29.576  1.00138.98           H
ATOM   1883  CE2 TYR A 236       1.854 176.868  26.626  1.00 80.51           C
ATOM   1884  HE2 TYR A 236       1.937 175.881  26.195  1.00170.11           H
ATOM   1885  CZ  TYR A 236       1.570 177.012  27.973  1.00 37.48           C
ATOM   1886  OH  TYR A 236       1.411 175.901  28.768  1.00 46.73           O
ATOM   1887  HH  TYR A 236       1.237 176.123  29.686  1.00 53.45           H
ATOM   1888  N   ILE A 237       1.863 183.076  23.726  1.00 19.10           N
ATOM   1889  H   ILE A 237       1.461 182.367  23.128  1.00 19.21           H
ATOM   1890  CA  ILE A 237       2.414 184.284  23.116  1.00 18.35           C
ATOM   1891  HA  ILE A 237       3.412 184.456  23.518  1.00 18.41           H
ATOM   1892  C   ILE A 237       1.566 185.494  23.501  1.00 21.34           C
ATOM   1893  O   ILE A 237       2.109 186.568  23.751  1.00 23.66           O
ATOM   1894  CB  ILE A 237       2.527 184.159  21.578  1.00 17.23           C
ATOM   1895  HB  ILE A 237       1.541 183.908  21.187  1.00 18.90           H
ATOM   1896  CG1 ILE A 237       3.498 183.040  21.176  1.00 16.51           C
ATOM   1897 1HG1 ILE A 237       3.157 182.106  21.617  1.00 19.50           H
ATOM   1898 2HG1 ILE A 237       3.452 182.926  20.093  1.00 20.79           H
ATOM   1899  CG2 ILE A 237       2.959 185.483  20.949  1.00 19.22           C
ATOM   1900 1HG2 ILE A 237       3.161 185.340  19.888  1.00 45.81           H
ATOM   1901 2HG2 ILE A 237       3.857 185.858  21.442  1.00 48.15           H
ATOM   1902 3HG2 ILE A 237       2.161 186.217  21.059  1.00 45.43           H
ATOM   1903  CD1 ILE A 237       4.956 183.227  21.566  1.00 17.88           C
ATOM   1904 1HD1 ILE A 237       5.382 184.070  21.022  1.00 17.88           H
ATOM   1905 2HD1 ILE A 237       5.040 183.404  22.638  1.00 17.88           H
ATOM   1906 3HD1 ILE A 237       5.512 182.324  21.315  1.00 44.98           H
ATOM   1907  N   THR A 238       0.250 185.330  23.582  1.00 23.13           N
ATOM   1908  H   THR A 238      -0.159 184.435  23.349  1.00 23.74           H
ATOM   1909  CA  THR A 238      -0.631 186.408  24.025  1.00 26.54           C
ATOM   1910  HA  THR A 238      -0.505 187.259  23.356  1.00 27.45           H
ATOM   1911  C   THR A 238      -0.277 186.864  25.438  1.00 28.97           C
ATOM   1912  O   THR A 238      -0.226 188.062  25.712  1.00 33.00           O
ATOM   1913  CB  THR A 238      -2.114 185.981  24.005  1.00 28.97           C
ATOM   1914  HB  THR A 238      -2.270 185.178  24.725  1.00 30.05           H
ATOM   1915  OG1 THR A 238      -2.453 185.509  22.695  1.00 29.36           O
ATOM   1916  HG1 THR A 238      -1.904 184.745  22.497  1.00 27.92           H
ATOM   1917  CG2 THR A 238      -3.043 187.141  24.343  1.00 34.81           C
ATOM   1918 1HG2 THR A 238      -2.861 187.476  25.364  1.00 34.81           H
ATOM   1919 2HG2 THR A 238      -2.870 187.964  23.650  1.00 34.81           H
ATOM   1920 3HG2 THR A 238      -4.078 186.813  24.253  1.00 64.18           H
ATOM   1921  N   GLU A 239      -0.034 185.916  26.337  1.00 29.04           N
ATOM   1922  H   GLU A 239      -0.094 184.942  26.074  1.00 28.33           H
ATOM   1923  CA  GLU A 239       0.337 186.249  27.710  1.00 32.61           C
ATOM   1924  HA  GLU A 239      -0.375 186.976  28.101  1.00 38.11           H
ATOM   1925  C   GLU A 239       1.724 186.884  27.770  1.00 30.76           C
ATOM   1926  O   GLU A 239       1.944 187.834  28.518  1.00 35.36           O
ATOM   1927  CB  GLU A 239       0.318 185.004  28.601  1.00 36.03           C
ATOM   1928 1HB  GLU A 239       0.906 184.221  28.121  1.00 61.73           H
ATOM   1929 2HB  GLU A 239       0.795 185.253  29.548  1.00 60.14           H
ATOM   1930  CG  GLU A 239      -1.071 184.454  28.901  1.00 55.37           C
ATOM   1931 1HG  GLU A 239      -1.678 184.479  27.996  1.00 96.16           H
ATOM   1932 2HG  GLU A 239      -0.973 183.416  29.220  1.00112.48           H
ATOM   1933  CD  GLU A 239      -1.777 185.240  29.992  1.00 54.55           C
ATOM   1934  OE1 GLU A 239      -1.989 184.681  31.089  1.00 76.23           O
ATOM   1935  OE2 GLU A 239      -2.135 186.413  29.749  1.00107.47           O
ATOM   1936  N   LEU A 240       2.658 186.365  26.980  1.00 26.84           N
ATOM   1937  H   LEU A 240       2.423 185.578  26.390  1.00 25.73           H
ATOM   1938  CA  LEU A 240       4.017 186.895  26.937  1.00 26.53           C
ATOM   1939  HA  LEU A 240       4.414 186.934  27.952  1.00 29.76           H
ATOM   1940  C   LEU A 240       4.042 188.311  26.375  1.00 26.29           C
ATOM   1941  O   LEU A 240       4.756 189.170  26.886  1.00 29.05           O
ATOM   1942  CB  LEU A 240       4.908 185.999  26.074  1.00 26.33           C
ATOM   1943 1HB  LEU A 240       4.363 185.770  25.158  1.00 44.90           H
ATOM   1944 2HB  LEU A 240       5.802 186.557  25.798  1.00 42.92           H
ATOM   1945  CG  LEU A 240       5.344 184.683  26.722  1.00 46.89           C
ATOM   1946  HG  LEU A 240       4.494 184.258  27.255  1.00106.84           H
ATOM   1947  CD1 LEU A 240       5.772 183.697  25.648  1.00 95.94           C
ATOM   1948 1HD1 LEU A 240       6.135 182.784  26.118  1.00 95.94           H
ATOM   1949 2HD1 LEU A 240       6.561 184.138  25.040  1.00 95.94           H
ATOM   1950 3HD1 LEU A 240       4.918 183.457  25.015  1.00 95.94           H
ATOM   1951  CD2 LEU A 240       6.483 184.907  27.711  1.00 69.50           C
ATOM   1952 1HD2 LEU A 240       6.149 185.567  28.512  1.00 69.50           H
ATOM   1953 2HD2 LEU A 240       6.785 183.952  28.140  1.00 69.50           H
ATOM   1954 3HD2 LEU A 240       7.333 185.358  27.199  1.00112.70           H
ATOM   1955  N   ALA A 241       3.276 188.557  25.319  1.00 25.33           N
ATOM   1956  H   ALA A 241       2.712 187.817  24.922  1.00 24.92           H
ATOM   1957  CA  ALA A 241       3.217 189.884  24.717  1.00 26.71           C
ATOM   1958  HA  ALA A 241       4.226 190.187  24.440  1.00 26.63           H
ATOM   1959  C   ALA A 241       2.678 190.899  25.722  1.00 30.98           C
ATOM   1960  O   ALA A 241       3.109 192.051  25.736  1.00 34.47           O
ATOM   1961  CB  ALA A 241       2.355 189.856  23.464  1.00 27.71           C
ATOM   1962 1HB  ALA A 241       2.270 190.864  23.058  1.00 27.71           H
ATOM   1963 2HB  ALA A 241       2.813 189.205  22.720  1.00 27.71           H
ATOM   1964 3HB  ALA A 241       1.363 189.479  23.712  1.00 54.77           H
ATOM   1965  N   ASN A 242       1.750 190.469  26.572  1.00 33.22           N
ATOM   1966  H   ASN A 242       1.443 189.507  26.524  1.00 33.16           H
ATOM   1967  CA  ASN A 242       1.168 191.334  27.594  1.00 38.50           C
ATOM   1968  HA  ASN A 242       0.983 192.314  27.152  1.00 41.36           H
ATOM   1969  C   ASN A 242       2.100 191.521  28.790  1.00 39.84           C
ATOM   1970  O   ASN A 242       2.234 192.625  29.318  1.00 44.97           O
ATOM   1971  CB  ASN A 242      -0.162 190.732  28.056  1.00 43.28           C
ATOM   1972 1HB  ASN A 242      -0.518 190.036  27.297  1.00 62.16           H
ATOM   1973 2HB  ASN A 242      -0.005 190.179  28.982  1.00 65.49           H
ATOM   1974  CG  ASN A 242      -1.228 191.779  28.286  1.00 65.42           C
ATOM   1975  OD1 ASN A 242      -1.173 192.564  29.231  1.00 84.78           O
ATOM   1976  ND2 ASN A 242      -2.225 191.786  27.416  1.00122.12           N
ATOM   1977 1HD2 ASN A 242      -2.966 192.465  27.505  1.00192.10           H
ATOM   1978 2HD2 ASN A 242      -2.233 191.116  26.660  1.00132.57           H
ATOM   1979  N   ALA A 243       2.735 190.436  29.221  1.00 37.56           N
ATOM   1980  H   ALA A 243       2.563 189.545  28.773  1.00 35.83           H
ATOM   1981  CA  ALA A 243       3.655 190.472  30.353  1.00 40.02           C
ATOM   1982  HA  ALA A 243       3.156 190.965  31.188  1.00 45.63           H
ATOM   1983  C   ALA A 243       4.913 191.264  30.009  1.00 38.25           C
ATOM   1984  O   ALA A 243       5.418 192.039  30.821  1.00 43.39           O
ATOM   1985  CB  ALA A 243       4.024 189.056  30.774  1.00 40.28           C
ATOM   1986 1HB  ALA A 243       4.662 189.093  31.657  1.00 40.28           H
ATOM   1987 2HB  ALA A 243       3.117 188.498  31.007  1.00 40.28           H
ATOM   1988 3HB  ALA A 243       4.555 188.557  29.963  1.00 66.52           H
ATOM   1989  N   LEU A 244       5.415 191.076  28.793  1.00 33.31           N
ATOM   1990  H   LEU A 244       4.966 190.419  28.167  1.00 31.46           H
ATOM   1991  CA  LEU A 244       6.591 191.795  28.316  1.00 32.90           C
ATOM   1992  HA  LEU A 244       7.351 191.775  29.097  1.00 35.41           H
ATOM   1993  C   LEU A 244       6.261 193.258  28.034  1.00 36.81           C
ATOM   1994  O   LEU A 244       7.146 194.107  28.113  1.00 41.04           O
ATOM   1995  CB  LEU A 244       7.166 191.130  27.062  1.00 28.88           C
ATOM   1996 1HB  LEU A 244       6.366 191.062  26.326  1.00 28.46           H
ATOM   1997 2HB  LEU A 244       7.931 191.792  26.654  1.00 30.95           H
ATOM   1998  CG  LEU A 244       7.793 189.739  27.213  1.00 28.09           C
ATOM   1999  HG  LEU A 244       7.088 189.081  27.719  1.00 33.08           H
ATOM   2000  CD1 LEU A 244       8.091 189.161  25.836  1.00 31.78           C
ATOM   2001 1HD1 LEU A 244       7.169 189.097  25.259  1.00 31.78           H
ATOM   2002 2HD1 LEU A 244       8.803 189.799  25.311  1.00 31.78           H
ATOM   2003 3HD1 LEU A 244       8.513 188.162  25.943  1.00 61.82           H
ATOM   2004  CD2 LEU A 244       9.076 189.792  28.034  1.00 38.20           C
ATOM   2005 1HD2 LEU A 244       9.525 188.800  28.069  1.00 38.20           H
ATOM   2006 2HD2 LEU A 244       9.779 190.489  27.578  1.00 38.20           H
ATOM   2007 3HD2 LEU A 244       8.849 190.114  29.051  1.00 72.49           H
ATOM   2008  N   SER A 245       5.006 193.569  27.728  1.00 37.85           N
ATOM   2009  H   SER A 245       4.318 192.837  27.619  1.00 37.03           H
ATOM   2010  CA  SER A 245       4.588 194.961  27.574  1.00 42.88           C
ATOM   2011  HA  SER A 245       5.296 195.467  26.918  1.00 44.05           H
ATOM   2012  C   SER A 245       4.602 195.673  28.923  1.00 48.97           C
ATOM   2013  O   SER A 245       4.993 196.836  29.013  1.00 55.05           O
ATOM   2014  CB  SER A 245       3.191 195.065  26.958  1.00 44.37           C
ATOM   2015 1HB  SER A 245       2.488 194.480  27.550  1.00 57.77           H
ATOM   2016 2HB  SER A 245       2.878 196.109  26.966  1.00 76.76           H
ATOM   2017  OG  SER A 245       3.191 194.596  25.621  1.00 71.62           O
ATOM   2018  HG  SER A 245       3.239 193.636  25.637  1.00 99.04           H
ATOM   2019  N   TYR A 246       4.189 194.974  29.976  1.00 49.99           N
ATOM   2020  H   TYR A 246       3.805 194.048  29.842  1.00 47.29           H
ATOM   2021  CA  TYR A 246       4.298 195.505  31.331  1.00 56.38           C
ATOM   2022  HA  TYR A 246       3.787 196.467  31.382  1.00 62.03           H
ATOM   2023  C   TYR A 246       5.767 195.714  31.686  1.00 57.25           C
ATOM   2024  O   TYR A 246       6.139 196.729  32.274  1.00 64.44           O
ATOM   2025  CB  TYR A 246       3.656 194.544  32.336  1.00 57.94           C
ATOM   2026 1HB  TYR A 246       2.661 194.276  31.980  1.00 60.98           H
ATOM   2027 2HB  TYR A 246       4.256 193.636  32.388  1.00 56.72           H
ATOM   2028  CG  TYR A 246       3.540 195.124  33.729  1.00 62.92           C
ATOM   2029  CD1 TYR A 246       2.377 195.778  34.137  1.00 71.86           C
ATOM   2030  HD1 TYR A 246       1.557 195.896  33.443  1.00 77.54           H
ATOM   2031  CD2 TYR A 246       4.593 195.015  34.638  1.00 64.69           C
ATOM   2032  HD2 TYR A 246       5.508 194.525  34.339  1.00 64.89           H
ATOM   2033  CE1 TYR A 246       2.259 196.290  35.428  1.00 79.73           C
ATOM   2034  HE1 TYR A 246       1.352 196.792  35.731  1.00 91.39           H
ATOM   2035  CE2 TYR A 246       4.484 195.537  35.925  1.00 72.13           C
ATOM   2036  HE2 TYR A 246       5.312 195.463  36.614  1.00 78.18           H
ATOM   2037  CZ  TYR A 246       3.313 196.164  36.316  1.00 78.31           C
ATOM   2038  OH  TYR A 246       3.205 196.670  37.591  1.00 89.32           O
ATOM   2039  HH  TYR A 246       2.358 197.092  37.754  1.00 97.97           H
ATOM   2040  N   CYS A 247       6.603 194.752  31.313  1.00 52.07           N
ATOM   2041  H   CYS A 247       6.242 193.940  30.833  1.00 48.63           H
ATOM   2042  CA  CYS A 247       8.037 194.838  31.565  1.00 52.92           C
ATOM   2043  HA  CYS A 247       8.202 194.996  32.631  1.00 58.72           H
ATOM   2044  C   CYS A 247       8.640 196.016  30.806  1.00 54.93           C
ATOM   2045  O   CYS A 247       9.445 196.764  31.354  1.00 61.36           O
ATOM   2046  CB  CYS A 247       8.721 193.537  31.138  1.00 47.85           C
ATOM   2047 1HB  CYS A 247       8.580 193.404  30.065  1.00 44.52           H
ATOM   2048 2HB  CYS A 247       9.792 193.633  31.321  1.00 50.53           H
ATOM   2049  SG  CYS A 247       8.099 192.076  32.011  1.00 51.47           S
ATOM   2050  HG  CYS A 247       6.841 192.108  31.545  1.00 57.28           H
ATOM   2051  N   HIS A 248       8.238 196.181  29.550  1.00 52.53           N
ATOM   2052  H   HIS A 248       7.583 195.522  29.152  1.00 49.33           H
ATOM   2053  CA  HIS A 248       8.705 197.272  28.701  1.00 56.80           C
ATOM   2054  HA  HIS A 248       9.791 197.224  28.627  1.00 58.43           H
ATOM   2055  C   HIS A 248       8.326 198.634  29.277  1.00 66.10           C
ATOM   2056  O   HIS A 248       9.132 199.563  29.260  1.00 73.83           O
ATOM   2057  CB  HIS A 248       8.099 197.102  27.305  1.00 55.03           C
ATOM   2058 1HB  HIS A 248       8.346 196.107  26.935  1.00 54.02           H
ATOM   2059 2HB  HIS A 248       7.014 197.177  27.385  1.00 57.61           H
ATOM   2060  CG  HIS A 248       8.570 198.115  26.309  1.00 62.05           C
ATOM   2061  ND1 HIS A 248       9.710 197.986  25.546  1.00 81.09           N
ATOM   2062  HD1 HIS A 248      10.374 197.227  25.585  1.00110.34           H
ATOM   2063  CD2 HIS A 248       8.010 199.285  25.909  1.00 84.56           C
ATOM   2064  HD2 HIS A 248       7.098 199.701  26.313  1.00120.58           H
ATOM   2065  CE1 HIS A 248       9.777 199.046  24.728  1.00 91.34           C
ATOM   2066  HE1 HIS A 248      10.563 199.210  24.006  1.00119.99           H
ATOM   2067  NE2 HIS A 248       8.753 199.857  24.906  1.00 93.45           N
ATOM   2068  N   SER A 249       7.109 198.749  29.799  1.00 68.22           N
ATOM   2069  H   SER A 249       6.473 197.964  29.753  1.00 64.09           H
ATOM   2070  CA  SER A 249       6.651 199.973  30.452  1.00 79.41           C
ATOM   2071  HA  SER A 249       6.743 200.803  29.752  1.00 85.16           H
ATOM   2072  C   SER A 249       7.493 200.296  31.684  1.00 84.75           C
ATOM   2073  O   SER A 249       7.791 201.457  31.963  1.00 97.20           O
ATOM   2074  CB  SER A 249       5.181 199.825  30.851  1.00 83.48           C
ATOM   2075 1HB  SER A 249       4.594 199.576  29.966  1.00 96.55           H
ATOM   2076 2HB  SER A 249       5.084 199.021  31.580  1.00115.46           H
ATOM   2077  OG  SER A 249       4.686 201.028  31.413  1.00130.49           O
ATOM   2078  HG  SER A 249       3.749 200.921  31.593  1.00169.12           H
ATOM   2079  N   LYS A 250       7.900 199.259  32.409  1.00 80.33           N
ATOM   2080  H   LYS A 250       7.596 198.331  32.146  1.00 75.39           H
ATOM   2081  CA  LYS A 250       8.798 199.397  33.555  1.00 87.05           C
ATOM   2082  HA  LYS A 250       8.579 200.335  34.066  1.00 96.66           H
ATOM   2083  C   LYS A 250      10.267 199.457  33.144  1.00 87.68           C
ATOM   2084  O   LYS A 250      11.146 199.551  34.000  1.00 94.87           O
ATOM   2085  CB  LYS A 250       8.583 198.235  34.530  1.00 85.99           C
ATOM   2086 1HB  LYS A 250       8.752 197.301  33.994  1.00 81.50           H
ATOM   2087 2HB  LYS A 250       9.327 198.304  35.324  1.00 95.12           H
ATOM   2088  CG  LYS A 250       7.201 198.178  35.175  1.00 94.71           C
ATOM   2089 1HG  LYS A 250       6.437 198.157  34.398  1.00109.94           H
ATOM   2090 2HG  LYS A 250       7.129 197.258  35.755  1.00121.31           H
ATOM   2091  CD  LYS A 250       6.937 199.356  36.103  1.00110.96           C
ATOM   2092 1HD  LYS A 250       7.752 199.434  36.824  1.00150.53           H
ATOM   2093 2HD  LYS A 250       6.892 200.274  35.518  1.00137.87           H
ATOM   2094  CE  LYS A 250       5.626 199.180  36.851  1.00131.52           C
ATOM   2095 1HE  LYS A 250       4.817 199.067  36.125  1.00153.79           H
ATOM   2096 2HE  LYS A 250       5.679 198.271  37.455  1.00159.77           H
ATOM   2097  NZ  LYS A 250       5.394 200.379  37.721  1.00162.55           N
ATOM   2098 1HZ  LYS A 250       6.139 200.474  38.399  1.00162.55           H
ATOM   2099 2HZ  LYS A 250       5.364 201.220  37.160  1.00162.55           H
ATOM   2100 3HZ  LYS A 250       4.518 200.294  38.220  1.00203.40           H
ATOM   2101  N   ARG A 251      10.511 199.415  31.838  1.00 83.57           N
ATOM   2102  H   ARG A 251       9.718 199.351  31.215  1.00 82.71           H
ATOM   2103  CA  ARG A 251      11.845 199.457  31.238  1.00 85.06           C
ATOM   2104  HA  ARG A 251      11.730 199.352  30.159  1.00 83.08           H
ATOM   2105  C   ARG A 251      12.722 198.299  31.704  1.00 82.49           C
ATOM   2106  O   ARG A 251      13.901 198.467  32.010  1.00 98.70           O
ATOM   2107  CB  ARG A 251      12.521 200.805  31.511  1.00 98.76           C
ATOM   2108 1HB  ARG A 251      12.684 200.910  32.584  1.00116.53           H
ATOM   2109 2HB  ARG A 251      13.493 200.809  31.018  1.00107.02           H
ATOM   2110  CG  ARG A 251      11.723 202.006  31.016  1.00124.41           C
ATOM   2111 1HG  ARG A 251      11.508 201.878  29.956  1.00151.09           H
ATOM   2112 2HG  ARG A 251      10.781 202.061  31.561  1.00171.47           H
ATOM   2113  CD  ARG A 251      12.485 203.309  31.217  1.00178.77           C
ATOM   2114 1HD  ARG A 251      12.779 203.388  32.264  1.00178.77           H
ATOM   2115 2HD  ARG A 251      13.388 203.295  30.605  1.00178.77           H
ATOM   2116  NE  ARG A 251      11.669 204.472  30.866  1.00236.74           N
ATOM   2117  HE  ARG A 251      11.192 204.941  31.621  1.00236.74           H
ATOM   2118  CZ  ARG A 251      11.498 204.953  29.641  1.00364.96           C
ATOM   2119  NH1 ARG A 251      10.725 206.006  29.476  1.00502.53           N
ATOM   2120 1HH1 ARG A 251      10.277 206.417  30.280  1.00502.53           H
ATOM   2121 2HH1 ARG A 251      10.585 206.380  28.551  1.00665.42           H
ATOM   2122  NH2 ARG A 251      12.071 204.431  28.574  1.00474.83           N
ATOM   2123 1HH2 ARG A 251      12.661 203.621  28.674  1.00474.83           H
ATOM   2124 2HH2 ARG A 251      11.900 204.843  27.670  1.00656.49           H
ATOM   2125  N   VAL A 252      12.123 197.113  31.727  1.00 72.27           N
ATOM   2126  H   VAL A 252      11.141 197.060  31.491  1.00 71.17           H
ATOM   2127  CA  VAL A 252      12.807 195.866  32.065  1.00 70.26           C
ATOM   2128  HA  VAL A 252      13.842 196.083  32.326  1.00 74.62           H
ATOM   2129  C   VAL A 252      12.766 194.964  30.834  1.00 64.45           C
ATOM   2130  O   VAL A 252      11.711 194.790  30.226  1.00 67.95           O
ATOM   2131  CB  VAL A 252      12.131 195.142  33.252  1.00 78.12           C
ATOM   2132  HB  VAL A 252      11.105 194.901  32.975  1.00108.81           H
ATOM   2133  CG1 VAL A 252      12.861 193.846  33.584  1.00117.21           C
ATOM   2134 1HG1 VAL A 252      12.399 193.375  34.452  1.00117.21           H
ATOM   2135 2HG1 VAL A 252      12.799 193.159  32.740  1.00117.21           H
ATOM   2136 3HG1 VAL A 252      13.908 194.054  33.806  1.00156.06           H
ATOM   2137  CG2 VAL A 252      12.092 196.042  34.485  1.00 93.14           C
ATOM   2138 1HG2 VAL A 252      11.626 195.507  35.312  1.00 93.14           H
ATOM   2139 2HG2 VAL A 252      13.105 196.332  34.766  1.00 93.14           H
ATOM   2140 3HG2 VAL A 252      11.506 196.936  34.272  1.00131.72           H
ATOM   2141  N   ILE A 253      13.912 194.412  30.450  1.00 64.99           N
ATOM   2142  H   ILE A 253      14.746 194.554  31.001  1.00 73.07           H
ATOM   2143  CA  ILE A 253      14.023 193.594  29.244  1.00 62.92           C
ATOM   2144  HA  ILE A 253      13.096 193.662  28.675  1.00 61.38           H
ATOM   2145  C   ILE A 253      14.263 192.137  29.630  1.00 60.42           C
ATOM   2146  O   ILE A 253      15.240 191.824  30.309  1.00 73.19           O
ATOM   2147  CB  ILE A 253      15.197 194.051  28.345  1.00 77.38           C
ATOM   2148  HB  ILE A 253      16.124 193.937  28.908  1.00 90.14           H
ATOM   2149  CG1 ILE A 253      15.043 195.525  27.949  1.00106.93           C
ATOM   2150 1HG1 ILE A 253      14.258 195.608  27.198  1.00143.19           H
ATOM   2151 2HG1 ILE A 253      14.738 196.102  28.821  1.00143.73           H
ATOM   2152  CG2 ILE A 253      15.281 193.184  27.087  1.00112.67           C
ATOM   2153 1HG2 ILE A 253      14.364 193.285  26.505  1.00112.67           H
ATOM   2154 2HG2 ILE A 253      16.129 193.497  26.477  1.00112.67           H
ATOM   2155 3HG2 ILE A 253      15.421 192.139  27.364  1.00156.41           H
ATOM   2156  CD1 ILE A 253      16.310 196.160  27.404  1.00162.41           C
ATOM   2157 1HD1 ILE A 253      16.141 197.226  27.253  1.00162.41           H
ATOM   2158 2HD1 ILE A 253      17.124 196.023  28.116  1.00162.41           H
ATOM   2159 3HD1 ILE A 253      16.575 195.701  26.452  1.00213.82           H
ATOM   2160  N   HIS A 254      13.390 191.242  29.178  1.00 55.52           N
ATOM   2161  H   HIS A 254      12.579 191.546  28.659  1.00 57.57           H
ATOM   2162  CA  HIS A 254      13.593 189.807  29.358  1.00 59.56           C
ATOM   2163  HA  HIS A 254      14.487 189.645  29.960  1.00 61.81           H
ATOM   2164  C   HIS A 254      13.796 189.159  27.990  1.00 63.28           C
ATOM   2165  O   HIS A 254      12.909 189.202  27.137  1.00115.03           O
ATOM   2166  CB  HIS A 254      12.396 189.167  30.066  1.00 74.24           C
ATOM   2167 1HB  HIS A 254      11.504 189.325  29.460  1.00 85.02           H
ATOM   2168 2HB  HIS A 254      12.571 188.094  30.139  1.00 84.55           H
ATOM   2169  CG  HIS A 254      12.145 189.701  31.443  1.00 86.13           C
ATOM   2170  ND1 HIS A 254      10.962 190.275  31.850  1.00143.89           N
ATOM   2171  HD1 HIS A 254      10.144 190.441  31.282  1.00220.59           H
ATOM   2172  CD2 HIS A 254      12.935 189.702  32.548  1.00 99.63           C
ATOM   2173  HD2 HIS A 254      13.941 189.312  32.586  1.00144.11           H
ATOM   2174  CE1 HIS A 254      11.080 190.584  33.149  1.00147.52           C
ATOM   2175  HE1 HIS A 254      10.298 191.034  33.743  1.00212.55           H
ATOM   2176  NE2 HIS A 254      12.269 190.257  33.613  1.00117.58           N
ATOM   2177  N   ARG A 255      14.972 188.577  27.778  1.00 38.78           N
ATOM   2178  H   ARG A 255      15.656 188.559  28.522  1.00 37.23           H
ATOM   2179  CA  ARG A 255      15.338 187.986  26.490  1.00 43.18           C
ATOM   2180  HA  ARG A 255      14.464 187.994  25.839  1.00 59.43           H
ATOM   2181  C   ARG A 255      15.806 186.537  26.586  1.00 34.83           C
ATOM   2182  O   ARG A 255      16.242 185.950  25.600  1.00 45.91           O
ATOM   2183  CB  ARG A 255      16.428 188.835  25.825  1.00 55.83           C
ATOM   2184 1HB  ARG A 255      16.591 188.459  24.814  1.00101.05           H
ATOM   2185 2HB  ARG A 255      16.071 189.862  25.750  1.00 90.28           H
ATOM   2186  CG  ARG A 255      17.762 188.835  26.559  1.00 67.14           C
ATOM   2187 1HG  ARG A 255      17.619 189.226  27.566  1.00100.35           H
ATOM   2188 2HG  ARG A 255      18.135 187.813  26.628  1.00117.57           H
ATOM   2189  CD  ARG A 255      18.800 189.689  25.847  1.00 90.14           C
ATOM   2190 1HD  ARG A 255      18.934 189.329  24.826  1.00142.01           H
ATOM   2191 2HD  ARG A 255      18.444 190.719  25.806  1.00 99.14           H
ATOM   2192  NE  ARG A 255      20.078 189.654  26.557  1.00143.89           N
ATOM   2193  HE  ARG A 255      20.248 190.389  27.227  1.00189.61           H
ATOM   2194  CZ  ARG A 255      21.034 188.749  26.386  1.00226.80           C
ATOM   2195  NH1 ARG A 255      20.934 187.746  25.536  1.00295.61           N
ATOM   2196 1HH1 ARG A 255      20.097 187.643  24.983  1.00279.80           H
ATOM   2197 2HH1 ARG A 255      21.699 187.097  25.442  1.00429.59           H
ATOM   2198  NH2 ARG A 255      22.133 188.847  27.104  1.00345.53           N
ATOM   2199 1HH2 ARG A 255      22.218 189.595  27.774  1.00385.87           H
ATOM   2200 2HH2 ARG A 255      22.870 188.172  26.978  1.00458.77           H
ATOM   2201  N   ASP A 256      15.723 185.969  27.783  1.00 28.61           N
ATOM   2202  H   ASP A 256      15.333 186.496  28.550  1.00 32.78           H
ATOM   2203  CA  ASP A 256      16.171 184.602  28.044  1.00 27.94           C
ATOM   2204  HA  ASP A 256      16.681 184.209  27.163  1.00 32.00           H
ATOM   2205  C   ASP A 256      14.982 183.697  28.362  1.00 24.13           C
ATOM   2206  O   ASP A 256      15.083 182.743  29.133  1.00 28.82           O
ATOM   2207  CB  ASP A 256      17.154 184.617  29.216  1.00 37.43           C
ATOM   2208 1HB  ASP A 256      16.684 185.122  30.061  1.00 73.77           H
ATOM   2209 2HB  ASP A 256      17.387 183.593  29.505  1.00 60.81           H
ATOM   2210  CG  ASP A 256      18.447 185.333  28.876  1.00 65.34           C
ATOM   2211  OD1 ASP A 256      19.149 184.881  27.946  1.00130.24           O
ATOM   2212  OD2 ASP A 256      18.768 186.339  29.543  1.00116.23           O
ATOM   2213  N   ILE A 257      13.840 184.029  27.769  1.00 24.79           N
ATOM   2214  H   ILE A 257      13.852 184.783  27.097  1.00 31.14           H
ATOM   2215  CA  ILE A 257      12.551 183.403  28.063  1.00 25.67           C
ATOM   2216  HA  ILE A 257      12.480 183.279  29.143  1.00 31.44           H
ATOM   2217  C   ILE A 257      12.359 182.010  27.463  1.00 22.63           C
ATOM   2218  O   ILE A 257      11.318 181.703  26.884  1.00 41.04           O
ATOM   2219  CB  ILE A 257      11.388 184.332  27.634  1.00 34.70           C
ATOM   2220  HB  ILE A 257      10.448 183.797  27.772  1.00 46.97           H
ATOM   2221  CG1 ILE A 257      11.515 184.732  26.158  1.00 71.86           C
ATOM   2222 1HG1 ILE A 257      12.379 185.387  26.041  1.00 94.24           H
ATOM   2223 2HG1 ILE A 257      11.690 183.834  25.566  1.00104.03           H
ATOM   2224  CG2 ILE A 257      11.361 185.571  28.531  1.00 68.68           C
ATOM   2225 1HG2 ILE A 257      12.240 186.189  28.343  1.00 68.68           H
ATOM   2226 2HG2 ILE A 257      10.463 186.154  28.329  1.00 68.68           H
ATOM   2227 3HG2 ILE A 257      11.353 185.266  29.577  1.00111.06           H
ATOM   2228  CD1 ILE A 257      10.305 185.447  25.584  1.00125.32           C
ATOM   2229 1HD1 ILE A 257       9.402 184.876  25.798  1.00125.32           H
ATOM   2230 2HD1 ILE A 257      10.220 186.440  26.026  1.00125.32           H
ATOM   2231 3HD1 ILE A 257      10.422 185.546  24.505  1.00172.42           H
ATOM   2232  N   LYS A 258      13.350 181.142  27.639  1.00 31.25           N
ATOM   2233  H   LYS A 258      14.189 181.450  28.113  1.00 58.98           H
ATOM   2234  CA  LYS A 258      13.240 179.746  27.220  1.00 29.62           C
ATOM   2235  HA  LYS A 258      13.003 179.717  26.156  1.00 29.18           H
ATOM   2236  C   LYS A 258      12.121 179.031  27.976  1.00 30.06           C
ATOM   2237  O   LYS A 258      11.776 179.431  29.087  1.00 35.28           O
ATOM   2238  CB  LYS A 258      14.552 178.999  27.476  1.00 36.92           C
ATOM   2239 1HB  LYS A 258      15.013 179.374  28.390  1.00 86.80           H
ATOM   2240 2HB  LYS A 258      14.309 177.947  27.626  1.00 74.55           H
ATOM   2241  CG  LYS A 258      15.553 179.074  26.335  1.00 48.73           C
ATOM   2242 1HG  LYS A 258      15.032 178.827  25.410  1.00109.69           H
ATOM   2243 2HG  LYS A 258      15.959 180.082  26.263  1.00 48.73           H
ATOM   2244  CD  LYS A 258      16.680 178.070  26.528  1.00 47.25           C
ATOM   2245 1HD  LYS A 258      17.238 178.315  27.432  1.00 89.15           H
ATOM   2246 2HD  LYS A 258      16.247 177.075  26.634  1.00 74.41           H
ATOM   2247  CE  LYS A 258      17.624 178.059  25.337  1.00 87.66           C
ATOM   2248 1HE  LYS A 258      17.041 177.979  24.417  1.00127.72           H
ATOM   2249 2HE  LYS A 258      18.176 179.002  25.310  1.00147.41           H
ATOM   2250  NZ  LYS A 258      18.562 176.894  25.462  1.00150.26           N
ATOM   2251 1HZ  LYS A 258      19.211 176.891  24.686  1.00150.26           H
ATOM   2252 2HZ  LYS A 258      19.091 176.962  26.321  1.00150.26           H
ATOM   2253 3HZ  LYS A 258      18.049 176.023  25.465  1.00197.43           H
ATOM   2254  N   PRO A 259      11.572 177.940  27.415  1.00 28.00           N
ATOM   2255  CA  PRO A 259      10.575 177.194  28.193  1.00 30.53           C
ATOM   2256  HA  PRO A 259       9.707 177.825  28.386  1.00 32.84           H
ATOM   2257  C   PRO A 259      11.096 176.638  29.517  1.00 35.14           C
ATOM   2258  O   PRO A 259      10.317 176.331  30.418  1.00 41.54           O
ATOM   2259  CB  PRO A 259      10.191 176.042  27.260  1.00 31.65           C
ATOM   2260 1HB  PRO A 259      10.752 175.146  27.525  1.00 38.33           H
ATOM   2261 2HB  PRO A 259       9.120 175.846  27.312  1.00 37.47           H
ATOM   2262  CG  PRO A 259      10.572 176.496  25.894  1.00 29.31           C
ATOM   2263 1HG  PRO A 259      10.769 175.643  25.244  1.00 37.05           H
ATOM   2264 2HG  PRO A 259       9.788 177.126  25.474  1.00 34.78           H
ATOM   2265  CD  PRO A 259      11.821 177.296  26.113  1.00 26.42           C
ATOM   2266 1HD  PRO A 259      12.691 176.642  26.168  1.00 29.34           H
ATOM   2267 2HD  PRO A 259      11.939 178.037  25.322  1.00 26.78           H
ATOM   2268  N   GLU A 260      12.412 176.494  29.629  1.00 36.36           N
ATOM   2269  H   GLU A 260      13.003 176.726  28.845  1.00 36.04           H
ATOM   2270  CA  GLU A 260      13.052 176.022  30.855  1.00 44.39           C
ATOM   2271  HA  GLU A 260      12.385 175.315  31.346  1.00 48.42           H
ATOM   2272  C   GLU A 260      13.334 177.142  31.857  1.00 47.29           C
ATOM   2273  O   GLU A 260      13.677 176.876  33.008  1.00 61.09           O
ATOM   2274  CB  GLU A 260      14.344 175.277  30.504  1.00 53.33           C
ATOM   2275 1HB  GLU A 260      14.704 174.753  31.390  1.00 81.22           H
ATOM   2276 2HB  GLU A 260      14.104 174.532  29.746  1.00 88.58           H
ATOM   2277  CG  GLU A 260      15.461 176.161  29.970  1.00 96.45           C
ATOM   2278 1HG  GLU A 260      15.027 176.968  29.382  1.00135.82           H
ATOM   2279 2HG  GLU A 260      16.002 176.600  30.809  1.00151.99           H
ATOM   2280  CD  GLU A 260      16.426 175.391  29.089  1.00169.80           C
ATOM   2281  OE1 GLU A 260      17.613 175.257  29.455  1.00266.78           O
ATOM   2282  OE2 GLU A 260      16.003 174.931  28.007  1.00243.72           O
ATOM   2283  N   ASN A 261      13.170 178.389  31.427  1.00 43.46           N
ATOM   2284  H   ASN A 261      12.909 178.549  30.464  1.00 41.63           H
ATOM   2285  CA  ASN A 261      13.285 179.547  32.309  1.00 49.56           C
ATOM   2286  HA  ASN A 261      13.873 179.280  33.188  1.00 62.66           H
ATOM   2287  C   ASN A 261      11.899 179.997  32.772  1.00 46.18           C
ATOM   2288  O   ASN A 261      11.745 180.651  33.803  1.00 60.14           O
ATOM   2289  CB  ASN A 261      13.984 180.684  31.558  1.00 52.50           C
ATOM   2290 1HB  ASN A 261      14.509 180.272  30.697  1.00 93.19           H
ATOM   2291 2HB  ASN A 261      13.233 181.391  31.206  1.00 94.73           H
ATOM   2292  CG  ASN A 261      14.982 181.426  32.421  1.00 69.17           C
ATOM   2293  OD1 ASN A 261      14.678 181.858  33.530  1.00141.02           O
ATOM   2294  ND2 ASN A 261      16.195 181.579  31.913  1.00 82.37           N
ATOM   2295 1HD2 ASN A 261      16.910 182.026  32.468  1.00134.83           H
ATOM   2296 2HD2 ASN A 261      16.391 181.262  30.975  1.00 84.65           H
ATOM   2297  N   LEU A 262      10.888 179.644  31.985  1.00 37.50           N
ATOM   2298  H   LEU A 262      11.086 179.097  31.159  1.00 36.68           H
ATOM   2299  CA  LEU A 262       9.498 179.986  32.268  1.00 38.11           C
ATOM   2300  HA  LEU A 262       9.463 180.913  32.841  1.00 40.98           H
ATOM   2301  C   LEU A 262       8.839 178.882  33.090  1.00 42.10           C
ATOM   2302  O   LEU A 262       9.101 177.698  32.881  1.00 48.27           O
ATOM   2303  CB  LEU A 262       8.730 180.166  30.955  1.00 35.66           C
ATOM   2304 1HB  LEU A 262       8.795 179.225  30.409  1.00 36.42           H
ATOM   2305 2HB  LEU A 262       7.681 180.330  31.203  1.00 41.36           H
ATOM   2306  CG  LEU A 262       9.167 181.287  30.007  1.00 34.55           C
ATOM   2307  HG  LEU A 262      10.237 181.205  29.822  1.00 36.76           H
ATOM   2308  CD1 LEU A 262       8.436 181.141  28.678  1.00 36.59           C
ATOM   2309 1HD1 LEU A 262       7.361 181.220  28.833  1.00 36.59           H
ATOM   2310 2HD1 LEU A 262       8.762 181.929  27.998  1.00 36.59           H
ATOM   2311 3HD1 LEU A 262       8.673 180.174  28.236  1.00 65.08           H
ATOM   2312  CD2 LEU A 262       8.886 182.661  30.601  1.00 47.38           C
ATOM   2313 1HD2 LEU A 262       9.520 182.814  31.474  1.00 47.38           H
ATOM   2314 2HD2 LEU A 262       9.110 183.431  29.862  1.00 47.38           H
ATOM   2315 3HD2 LEU A 262       7.838 182.732  30.892  1.00 78.91           H
ATOM   2316  N   LEU A 263       7.972 179.276  34.017  1.00 43.46           N
ATOM   2317  H   LEU A 263       7.763 180.261  34.115  1.00 44.19           H
ATOM   2318  CA  LEU A 263       7.285 178.339  34.901  1.00 48.59           C
ATOM   2319  HA  LEU A 263       7.610 177.323  34.676  1.00 49.39           H
ATOM   2320  C   LEU A 263       5.775 178.409  34.694  1.00 50.22           C
ATOM   2321  O   LEU A 263       5.266 179.329  34.053  1.00 50.35           O
ATOM   2322  CB  LEU A 263       7.615 178.659  36.363  1.00 55.42           C
ATOM   2323 1HB  LEU A 263       7.246 179.662  36.569  1.00 58.74           H
ATOM   2324 2HB  LEU A 263       7.054 177.968  36.992  1.00 66.90           H
ATOM   2325  CG  LEU A 263       9.078 178.607  36.816  1.00 56.56           C
ATOM   2326  HG  LEU A 263       9.680 179.229  36.154  1.00 70.24           H
ATOM   2327  CD1 LEU A 263       9.182 179.166  38.229  1.00 69.40           C
ATOM   2328 1HD1 LEU A 263      10.228 179.188  38.535  1.00 69.40           H
ATOM   2329 2HD1 LEU A 263       8.783 180.180  38.249  1.00 69.40           H
ATOM   2330 3HD1 LEU A 263       8.616 178.540  38.919  1.00105.57           H
ATOM   2331  CD2 LEU A 263       9.626 177.187  36.791  1.00 80.74           C
ATOM   2332 1HD2 LEU A 263       8.994 176.533  37.392  1.00 80.74           H
ATOM   2333 2HD2 LEU A 263       9.652 176.830  35.763  1.00 80.74           H
ATOM   2334 3HD2 LEU A 263      10.640 177.181  37.191  1.00118.07           H
ATOM   2335  N   LEU A 264       5.061 177.436  35.250  1.00 55.45           N
ATOM   2336  H   LEU A 264       5.535 176.670  35.710  1.00 59.03           H
ATOM   2337  CA  LEU A 264       3.601 177.436  35.255  1.00 59.08           C
ATOM   2338  HA  LEU A 264       3.237 178.348  34.782  1.00 57.91           H
ATOM   2339  C   LEU A 264       3.102 177.407  36.697  1.00 71.88           C
ATOM   2340  O   LEU A 264       3.557 176.601  37.509  1.00 85.66           O
ATOM   2341  CB  LEU A 264       3.065 176.222  34.489  1.00 59.94           C
ATOM   2342 1HB  LEU A 264       3.461 175.330  34.972  1.00 68.27           H
ATOM   2343 2HB  LEU A 264       1.981 176.209  34.601  1.00 69.13           H
ATOM   2344  CG  LEU A 264       3.382 176.118  32.994  1.00 55.19           C
ATOM   2345  HG  LEU A 264       4.458 176.217  32.854  1.00 63.08           H
ATOM   2346  CD1 LEU A 264       2.959 174.751  32.470  1.00 67.89           C
ATOM   2347 1HD1 LEU A 264       1.886 174.618  32.606  1.00 67.89           H
ATOM   2348 2HD1 LEU A 264       3.201 174.675  31.410  1.00 67.89           H
ATOM   2349 3HD1 LEU A 264       3.493 173.971  33.014  1.00102.02           H
ATOM   2350  CD2 LEU A 264       2.682 177.212  32.197  1.00 65.13           C
ATOM   2351 1HD2 LEU A 264       2.879 177.073  31.134  1.00 65.13           H
ATOM   2352 2HD2 LEU A 264       1.607 177.171  32.374  1.00 65.13           H
ATOM   2353 3HD2 LEU A 264       3.063 178.186  32.503  1.00 97.29           H
ATOM   2354  N   GLY A 265       2.176 178.305  37.015  1.00 75.75           N
ATOM   2355  H   GLY A 265       1.835 178.944  36.308  1.00 72.66           H
ATOM   2356  CA  GLY A 265       1.646 178.408  38.363  1.00 92.32           C
ATOM   2357 1HA  GLY A 265       2.478 178.412  39.067  1.00101.91           H
ATOM   2358 2HA  GLY A 265       1.109 179.352  38.455  1.00 98.78           H
ATOM   2359  C   GLY A 265       0.707 177.278  38.737  1.00102.14           C
ATOM   2360  O   GLY A 265       0.508 176.335  37.972  1.00102.70           O
ATOM   2361  N   SER A 266       0.106 177.366  39.919  1.00127.58           N
ATOM   2362  H   SER A 266       0.262 178.170  40.510  1.00145.63           H
ATOM   2363  CA  SER A 266      -0.791 176.317  40.398  1.00147.97           C
ATOM   2364  HA  SER A 266      -0.260 175.366  40.366  1.00152.86           H
ATOM   2365  C   SER A 266      -2.039 176.165  39.532  1.00149.46           C
ATOM   2366  O   SER A 266      -2.600 175.074  39.437  1.00170.04           O
ATOM   2367  CB  SER A 266      -1.201 176.600  41.845  1.00190.12           C
ATOM   2368 1HB  SER A 266      -1.839 175.792  42.204  1.00227.49           H
ATOM   2369 2HB  SER A 266      -0.307 176.652  42.467  1.00208.43           H
ATOM   2370  OG  SER A 266      -1.899 177.830  41.938  1.00283.47           O
ATOM   2371  HG  SER A 266      -2.750 177.734  41.503  1.00338.76           H
ATOM   2372  N   ALA A 267      -2.463 177.252  38.897  1.00145.42           N
ATOM   2373  H   ALA A 267      -1.975 178.125  39.030  1.00144.22           H
ATOM   2374  CA  ALA A 267      -3.608 177.235  37.991  1.00158.35           C
ATOM   2375  HA  ALA A 267      -4.246 176.385  38.238  1.00185.70           H
ATOM   2376  C   ALA A 267      -3.182 177.090  36.530  1.00137.71           C
ATOM   2377  O   ALA A 267      -4.016 177.154  35.627  1.00160.42           O
ATOM   2378  CB  ALA A 267      -4.423 178.507  38.178  1.00185.02           C
ATOM   2379 1HB  ALA A 267      -5.274 178.501  37.497  1.00185.02           H
ATOM   2380 2HB  ALA A 267      -4.784 178.562  39.205  1.00185.02           H
ATOM   2381 3HB  ALA A 267      -3.799 179.376  37.969  1.00227.43           H
ATOM   2382  N   GLY A 268      -1.888 176.894  36.296  1.00115.27           N
ATOM   2383  H   GLY A 268      -1.244 176.794  37.068  1.00118.57           H
ATOM   2384  CA  GLY A 268      -1.364 176.804  34.944  1.00104.63           C
ATOM   2385 1HA  GLY A 268      -0.463 176.192  34.957  1.00108.40           H
ATOM   2386 2HA  GLY A 268      -2.100 176.314  34.306  1.00119.71           H
ATOM   2387  C   GLY A 268      -1.014 178.144  34.324  1.00 84.25           C
ATOM   2388  O   GLY A 268      -0.721 178.226  33.133  1.00 86.43           O
ATOM   2389  N   GLU A 269      -1.043 179.201  35.128  1.00 79.35           N
ATOM   2390  H   GLU A 269      -1.304 179.080  36.096  1.00 90.66           H
ATOM   2391  CA  GLU A 269      -0.713 180.541  34.650  1.00 71.22           C
ATOM   2392  HA  GLU A 269      -1.284 180.740  33.743  1.00 72.29           H
ATOM   2393  C   GLU A 269       0.773 180.639  34.319  1.00 61.86           C
ATOM   2394  O   GLU A 269       1.620 180.192  35.092  1.00 70.44           O
ATOM   2395  CB  GLU A 269      -1.057 181.598  35.703  1.00 89.34           C
ATOM   2396 1HB  GLU A 269      -0.466 181.404  36.598  1.00115.01           H
ATOM   2397 2HB  GLU A 269      -0.774 182.575  35.312  1.00127.34           H
ATOM   2398  CG  GLU A 269      -2.527 181.643  36.099  1.00118.11           C
ATOM   2399 1HG  GLU A 269      -2.790 180.703  36.584  1.00174.37           H
ATOM   2400 2HG  GLU A 269      -2.670 182.451  36.817  1.00147.08           H
ATOM   2401  CD  GLU A 269      -3.448 181.864  34.913  1.00170.13           C
ATOM   2402  OE1 GLU A 269      -3.152 182.740  34.074  1.00255.02           O
ATOM   2403  OE2 GLU A 269      -4.473 181.158  34.805  1.00239.89           O
ATOM   2404  N   LEU A 270       1.094 181.217  33.167  1.00 52.79           N
ATOM   2405  H   LEU A 270       0.368 181.558  32.554  1.00 55.26           H
ATOM   2406  CA  LEU A 270       2.483 181.363  32.748  1.00 45.83           C
ATOM   2407  HA  LEU A 270       2.974 180.393  32.832  1.00 45.43           H
ATOM   2408  C   LEU A 270       3.217 182.358  33.642  1.00 48.67           C
ATOM   2409  O   LEU A 270       2.738 183.468  33.869  1.00 56.19           O
ATOM   2410  CB  LEU A 270       2.528 181.833  31.291  1.00 46.03           C
ATOM   2411 1HB  LEU A 270       1.927 181.147  30.694  1.00 71.66           H
ATOM   2412 2HB  LEU A 270       2.060 182.816  31.243  1.00 69.08           H
ATOM   2413  CG  LEU A 270       3.913 181.939  30.646  1.00 53.71           C
ATOM   2414  HG  LEU A 270       4.539 182.594  31.251  1.00100.44           H
ATOM   2415  CD1 LEU A 270       4.585 180.578  30.539  1.00 94.75           C
ATOM   2416 1HD1 LEU A 270       5.515 180.675  29.980  1.00 94.75           H
ATOM   2417 2HD1 LEU A 270       4.811 180.197  31.535  1.00 94.75           H
ATOM   2418 3HD1 LEU A 270       3.927 179.879  30.024  1.00143.93           H
ATOM   2419  CD2 LEU A 270       3.775 182.546  29.260  1.00 91.74           C
ATOM   2420 1HD2 LEU A 270       4.758 182.605  28.794  1.00 91.74           H
ATOM   2421 2HD2 LEU A 270       3.355 183.549  29.339  1.00 91.74           H
ATOM   2422 3HD2 LEU A 270       3.123 181.928  28.644  1.00 91.74           H
ATOM   2423  N   LYS A 271       4.384 181.964  34.143  1.00 48.32           N
ATOM   2424  H   LYS A 271       4.725 181.033  33.941  1.00 47.79           H
ATOM   2425  CA  LYS A 271       5.192 182.817  35.011  1.00 54.13           C
ATOM   2426  HA  LYS A 271       4.703 183.784  35.126  1.00 58.94           H
ATOM   2427  C   LYS A 271       6.579 183.045  34.422  1.00 50.60           C
ATOM   2428  O   LYS A 271       7.314 182.095  34.156  1.00 50.72           O
ATOM   2429  CB  LYS A 271       5.349 182.158  36.386  1.00 64.35           C
ATOM   2430 1HB  LYS A 271       5.799 181.178  36.232  1.00 66.23           H
ATOM   2431 2HB  LYS A 271       6.040 182.755  36.981  1.00 71.68           H
ATOM   2432  CG  LYS A 271       4.067 181.960  37.185  1.00 76.83           C
ATOM   2433 1HG  LYS A 271       3.322 181.465  36.563  1.00127.06           H
ATOM   2434 2HG  LYS A 271       4.291 181.312  38.033  1.00111.41           H
ATOM   2435  CD  LYS A 271       3.493 183.264  37.721  1.00 66.16           C
ATOM   2436 1HD  LYS A 271       4.265 183.792  38.280  1.00 90.91           H
ATOM   2437 2HD  LYS A 271       3.161 183.890  36.892  1.00101.43           H
ATOM   2438  CE  LYS A 271       2.317 182.986  38.642  1.00 77.85           C
ATOM   2439 1HE  LYS A 271       1.519 182.510  38.068  1.00100.48           H
ATOM   2440 2HE  LYS A 271       2.637 182.301  39.431  1.00100.45           H
ATOM   2441  NZ  LYS A 271       1.846 184.277  39.239  1.00 89.31           N
ATOM   2442 1HZ  LYS A 271       1.573 184.923  38.506  1.00 89.31           H
ATOM   2443 2HZ  LYS A 271       1.054 184.121  39.847  1.00 89.31           H
ATOM   2444 3HZ  LYS A 271       2.588 184.708  39.775  1.00120.90           H
ATOM   2445  N   ILE A 272       6.940 184.310  34.239  1.00 50.93           N
ATOM   2446  H   ILE A 272       6.257 185.045  34.364  1.00 53.85           H
ATOM   2447  CA  ILE A 272       8.314 184.685  33.913  1.00 49.27           C
ATOM   2448  HA  ILE A 272       8.747 183.942  33.244  1.00 48.59           H
ATOM   2449  C   ILE A 272       9.083 184.672  35.231  1.00 51.11           C
ATOM   2450  O   ILE A 272       8.660 185.301  36.199  1.00 55.75           O
ATOM   2451  CB  ILE A 272       8.402 186.082  33.253  1.00 51.95           C
ATOM   2452  HB  ILE A 272       7.950 186.809  33.927  1.00 55.36           H
ATOM   2453  CG1 ILE A 272       7.634 186.092  31.925  1.00 54.68           C
ATOM   2454 1HG1 ILE A 272       8.151 185.441  31.219  1.00 74.56           H
ATOM   2455 2HG1 ILE A 272       6.637 185.683  32.091  1.00 73.08           H
ATOM   2456  CG2 ILE A 272       9.862 186.480  33.028  1.00 58.36           C
ATOM   2457 1HG2 ILE A 272       9.913 187.486  32.613  1.00 58.36           H
ATOM   2458 2HG2 ILE A 272      10.399 186.472  33.976  1.00 58.36           H
ATOM   2459 3HG2 ILE A 272      10.334 185.781  32.337  1.00 91.33           H
ATOM   2460  CD1 ILE A 272       7.471 187.458  31.280  1.00 74.66           C
ATOM   2461 1HD1 ILE A 272       8.442 187.840  30.966  1.00 74.66           H
ATOM   2462 2HD1 ILE A 272       6.825 187.368  30.407  1.00 74.66           H
ATOM   2463 3HD1 ILE A 272       7.020 188.149  31.991  1.00113.12           H
ATOM   2464  N   ALA A 273      10.192 183.941  35.275  1.00 51.02           N
ATOM   2465  H   ALA A 273      10.520 183.469  34.444  1.00 50.74           H
ATOM   2466  CA  ALA A 273      10.973 183.770  36.498  1.00 55.17           C
ATOM   2467  HA  ALA A 273      10.639 184.493  37.242  1.00 60.92           H
ATOM   2468  C   ALA A 273      12.457 184.015  36.233  1.00 56.08           C
ATOM   2469  O   ALA A 273      13.330 183.386  36.831  1.00 64.26           O
ATOM   2470  CB  ALA A 273      10.756 182.366  37.049  1.00 59.10           C
ATOM   2471 1HB  ALA A 273      11.173 181.633  36.358  1.00 59.10           H
ATOM   2472 2HB  ALA A 273      11.250 182.273  38.017  1.00 59.10           H
ATOM   2473 3HB  ALA A 273       9.689 182.181  37.170  1.00 90.36           H
ATOM   2474  N   ASN A 274      12.734 184.951  35.332  1.00 56.44           N
ATOM   2475  H   ASN A 274      11.980 185.500  34.945  1.00 60.52           H
ATOM   2476  CA  ASN A 274      14.085 185.202  34.842  1.00 58.46           C
ATOM   2477  HA  ASN A 274      14.638 184.262  34.826  1.00 64.64           H
ATOM   2478  C   ASN A 274      14.846 186.188  35.728  1.00 58.86           C
ATOM   2479  O   ASN A 274      15.406 187.169  35.238  1.00 78.42           O
ATOM   2480  CB  ASN A 274      13.999 185.761  33.418  1.00 68.39           C
ATOM   2481 1HB  ASN A 274      13.352 186.639  33.417  1.00101.95           H
ATOM   2482 2HB  ASN A 274      14.997 186.068  33.108  1.00 92.41           H
ATOM   2483  CG  ASN A 274      13.471 184.757  32.417  1.00104.76           C
ATOM   2484  OD1 ASN A 274      12.344 184.276  32.504  1.00191.33           O
ATOM   2485  ND2 ASN A 274      14.292 184.457  31.424  1.00124.54           N
ATOM   2486 1HD2 ASN A 274      14.001 183.800  30.715  1.00210.28           H
ATOM   2487 2HD2 ASN A 274      15.214 184.866  31.393  1.00106.68           H
ATOM   2488  N   PHE A 275      14.859 185.937  37.033  1.00 66.61           N
ATOM   2489  H   PHE A 275      14.447 185.082  37.380  1.00 85.67           H
ATOM   2490  CA  PHE A 275      15.441 186.869  37.995  1.00 75.00           C
ATOM   2491  HA  PHE A 275      15.806 187.741  37.454  1.00 76.84           H
ATOM   2492  C   PHE A 275      16.616 186.254  38.748  1.00 82.86           C
ATOM   2493  O   PHE A 275      16.571 185.092  39.153  1.00 92.65           O
ATOM   2494  CB  PHE A 275      14.370 187.329  38.987  1.00 86.36           C
ATOM   2495 1HB  PHE A 275      14.036 186.469  39.568  1.00 91.45           H
ATOM   2496 2HB  PHE A 275      14.814 188.052  39.671  1.00 99.94           H
ATOM   2497  CG  PHE A 275      13.176 187.960  38.325  1.00 85.04           C
ATOM   2498  CD1 PHE A 275      13.236 189.272  37.868  1.00 94.20           C
ATOM   2499  HD1 PHE A 275      14.123 189.863  38.043  1.00103.23           H
ATOM   2500  CD2 PHE A 275      12.012 187.226  38.120  1.00 84.35           C
ATOM   2501  HD2 PHE A 275      11.944 186.213  38.488  1.00 85.90           H
ATOM   2502  CE1 PHE A 275      12.172 189.828  37.164  1.00101.36           C
ATOM   2503  HE1 PHE A 275      12.246 190.835  36.783  1.00116.32           H
ATOM   2504  CE2 PHE A 275      10.937 187.776  37.428  1.00 90.97           C
ATOM   2505  HE2 PHE A 275      10.044 187.192  37.266  1.00 97.82           H
ATOM   2506  CZ  PHE A 275      11.023 189.076  36.938  1.00 99.25           C
ATOM   2507  HZ  PHE A 275      10.202 189.499  36.379  1.00111.22           H
ATOM   2508  N   GLY A 276      17.665 187.046  38.943  1.00 94.53           N
ATOM   2509  H   GLY A 276      17.645 188.003  38.621  1.00101.50           H
ATOM   2510  CA  GLY A 276      18.875 186.543  39.567  1.00111.91           C
ATOM   2511 1HA  GLY A 276      19.432 187.374  39.999  1.00137.31           H
ATOM   2512 2HA  GLY A 276      18.600 185.847  40.360  1.00122.82           H
ATOM   2513  C   GLY A 276      19.764 185.825  38.571  1.00103.49           C
ATOM   2514  O   GLY A 276      19.615 185.984  37.360  1.00124.76           O
ATOM   2515  N   TRP A 277      20.698 185.026  39.074  1.00112.70           N
ATOM   2516  H   TRP A 277      20.772 184.897  40.073  1.00147.41           H
ATOM   2517  CA  TRP A 277      21.593 184.268  38.207  1.00113.11           C
ATOM   2518  HA  TRP A 277      21.745 184.828  37.284  1.00115.20           H
ATOM   2519  C   TRP A 277      20.994 182.915  37.836  1.00 90.49           C
ATOM   2520  O   TRP A 277      20.580 182.144  38.702  1.00102.70           O
ATOM   2521  CB  TRP A 277      22.951 184.056  38.881  1.00175.24           C
ATOM   2522 1HB  TRP A 277      23.392 185.026  39.109  1.00216.26           H
ATOM   2523 2HB  TRP A 277      22.801 183.509  39.812  1.00185.18           H
ATOM   2524  CG  TRP A 277      23.885 183.273  38.009  1.00223.07           C
ATOM   2525  CD1 TRP A 277      24.217 181.958  38.136  1.00296.54           C
ATOM   2526  HD1 TRP A 277      23.884 181.322  38.943  1.00364.49           H
ATOM   2527  CD2 TRP A 277      24.541 183.719  36.812  1.00281.42           C
ATOM   2528  NE1 TRP A 277      25.012 181.545  37.100  1.00352.52           N
ATOM   2529  HE1 TRP A 277      25.371 180.607  36.994  1.00438.32           H
ATOM   2530  CE2 TRP A 277      25.221 182.608  36.262  1.00350.69           C
ATOM   2531  CE3 TRP A 277      24.582 184.939  36.123  1.00368.38           C
ATOM   2532  HE3 TRP A 277      24.067 185.805  36.511  1.00361.25           H
ATOM   2533  CZ2 TRP A 277      25.934 182.689  35.062  1.00475.39           C
ATOM   2534  HZ2 TRP A 277      26.441 181.826  34.657  1.00547.68           H
ATOM   2535  CZ3 TRP A 277      25.296 185.021  34.928  1.00543.19           C
ATOM   2536  HZ3 TRP A 277      25.340 185.960  34.396  1.00703.18           H
ATOM   2537  CH2 TRP A 277      25.963 183.895  34.408  1.00583.13           C
ATOM   2538  HH2 TRP A 277      26.502 183.981  33.476  1.00754.29           H
ATOM   2539  N   SER A 278      20.974 182.629  36.538  1.00 82.98           N
ATOM   2540  H   SER A 278      21.323 183.303  35.872  1.00 90.47           H
ATOM   2541  CA  SER A 278      20.514 181.347  36.016  1.00 87.72           C
ATOM   2542  HA  SER A 278      20.521 180.608  36.817  1.00112.88           H
ATOM   2543  C   SER A 278      21.463 180.893  34.912  1.00 91.86           C
ATOM   2544  O   SER A 278      21.907 181.698  34.094  1.00101.05           O
ATOM   2545  CB  SER A 278      19.093 181.473  35.461  1.00106.96           C
ATOM   2546 1HB  SER A 278      18.423 181.788  36.262  1.00147.50           H
ATOM   2547 2HB  SER A 278      19.081 182.225  34.672  1.00133.58           H
ATOM   2548  OG  SER A 278      18.645 180.236  34.932  1.00130.62           O
ATOM   2549  HG  SER A 278      17.693 180.284  34.813  1.00174.51           H
ATOM   2550  N   VAL A 279      21.778 179.603  34.897  1.00114.31           N
ATOM   2551  H   VAL A 279      21.382 178.987  35.593  1.00135.19           H
ATOM   2552  CA  VAL A 279      22.670 179.025  33.892  1.00138.25           C
ATOM   2553  HA  VAL A 279      23.514 179.701  33.755  1.00158.17           H
ATOM   2554  C   VAL A 279      21.961 178.888  32.545  1.00115.88           C
ATOM   2555  O   VAL A 279      22.586 178.678  31.507  1.00139.07           O
ATOM   2556  CB  VAL A 279      23.225 177.660  34.367  1.00207.38           C
ATOM   2557  HB  VAL A 279      23.661 177.811  35.355  1.00268.09           H
ATOM   2558  CG1 VAL A 279      24.337 177.152  33.456  1.00279.31           C
ATOM   2559 1HG1 VAL A 279      25.087 177.931  33.323  1.00279.31           H
ATOM   2560 2HG1 VAL A 279      24.806 176.279  33.909  1.00279.31           H
ATOM   2561 3HG1 VAL A 279      23.927 176.873  32.485  1.00338.23           H
ATOM   2562  CG2 VAL A 279      22.116 176.618  34.501  1.00289.26           C
ATOM   2563 1HG2 VAL A 279      22.537 175.687  34.880  1.00289.26           H
ATOM   2564 2HG2 VAL A 279      21.355 176.971  35.196  1.00289.26           H
ATOM   2565 3HG2 VAL A 279      21.660 176.434  33.528  1.00357.86           H
ATOM   2566  N   HIS A 280      20.640 179.031  32.565  1.00100.19           N
ATOM   2567  H   HIS A 280      20.183 179.243  33.440  1.00101.49           H
ATOM   2568  CA  HIS A 280      19.814 178.898  31.369  1.00112.25           C
ATOM   2569  HA  HIS A 280      20.249 178.133  30.726  1.00127.09           H
ATOM   2570  C   HIS A 280      19.733 180.197  30.568  1.00117.25           C
ATOM   2571  O   HIS A 280      19.105 180.246  29.511  1.00154.19           O
ATOM   2572  CB  HIS A 280      18.414 178.441  31.789  1.00146.95           C
ATOM   2573 1HB  HIS A 280      17.961 179.222  32.399  1.00153.54           H
ATOM   2574 2HB  HIS A 280      17.805 178.306  30.896  1.00175.06           H
ATOM   2575  CG  HIS A 280      18.417 177.167  32.577  1.00179.81           C
ATOM   2576  ND1 HIS A 280      18.678 175.924  32.045  1.00214.05           N
ATOM   2577  HD1 HIS A 280      18.828 175.709  31.070  1.00230.19           H
ATOM   2578  CD2 HIS A 280      18.227 176.948  33.903  1.00224.81           C
ATOM   2579  HD2 HIS A 280      17.982 177.713  34.625  1.00252.56           H
ATOM   2580  CE1 HIS A 280      18.677 175.038  33.051  1.00267.49           C
ATOM   2581  HE1 HIS A 280      18.864 173.981  32.932  1.00329.02           H
ATOM   2582  NE2 HIS A 280      18.417 175.621  34.205  1.00277.64           N
ATOM   2583  N   ALA A 290      20.378 181.245  31.069  1.00123.75           N
ATOM   2584  H   ALA A 290      20.893 181.143  31.933  1.00129.79           H
ATOM   2585  CA  ALA A 290      20.427 182.539  30.396  1.00161.80           C
ATOM   2586  HA  ALA A 290      19.599 182.601  29.690  1.00193.45           H
ATOM   2587  C   ALA A 290      21.734 182.700  29.622  1.00133.47           C
ATOM   2588  O   ALA A 290      22.774 182.186  30.031  1.00143.88           O
ATOM   2589  CB  ALA A 290      20.285 183.656  31.421  1.00240.87           C
ATOM   2590 1HB  ALA A 290      19.323 183.568  31.927  1.00240.87           H
ATOM   2591 2HB  ALA A 290      21.088 183.584  32.155  1.00240.87           H
ATOM   2592 3HB  ALA A 290      20.343 184.622  30.920  1.00298.90           H
ATOM   2593  N   GLY A 291      21.684 183.425  28.509  1.00148.83           N
ATOM   2594  H   GLY A 291      20.813 183.840  28.209  1.00201.81           H
ATOM   2595  CA  GLY A 291      22.871 183.652  27.701  1.00142.59           C
ATOM   2596 1HA  GLY A 291      22.738 184.573  27.132  1.00179.24           H
ATOM   2597 2HA  GLY A 291      23.729 183.780  28.360  1.00172.92           H
ATOM   2598  C   GLY A 291      23.192 182.539  26.723  1.00 91.32           C
ATOM   2599  O   GLY A 291      24.286 182.493  26.160  1.00 99.73           O
ATOM   2600  N   THR A 292      22.238 181.639  26.513  1.00 71.23           N
ATOM   2601  H   THR A 292      21.357 181.727  26.999  1.00 92.54           H
ATOM   2602  CA  THR A 292      22.409 180.522  25.589  1.00 52.37           C
ATOM   2603  HA  THR A 292      23.346 180.016  25.822  1.00 59.24           H
ATOM   2604  C   THR A 292      22.471 181.025  24.150  1.00 40.07           C
ATOM   2605  O   THR A 292      21.712 181.913  23.764  1.00 58.86           O
ATOM   2606  CB  THR A 292      21.246 179.517  25.705  1.00 78.47           C
ATOM   2607  HB  THR A 292      21.362 178.746  24.943  1.00118.05           H
ATOM   2608  OG1 THR A 292      20.008 180.209  25.501  1.00 98.44           O
ATOM   2609  HG1 THR A 292      20.116 180.803  24.755  1.00142.20           H
ATOM   2610  CG2 THR A 292      21.228 178.858  27.080  1.00142.34           C
ATOM   2611 1HG2 THR A 292      20.415 178.134  27.126  1.00142.34           H
ATOM   2612 2HG2 THR A 292      22.174 178.345  27.254  1.00142.34           H
ATOM   2613 3HG2 THR A 292      21.079 179.612  27.853  1.00192.98           H
ATOM   2614  N   LEU A 293      23.383 180.466  23.361  1.00 30.91           N
ATOM   2615  H   LEU A 293      23.930 179.688  23.700  1.00 39.25           H
ATOM   2616  CA  LEU A 293      23.667 180.980  22.024  1.00 30.46           C
ATOM   2617  HA  LEU A 293      23.992 182.015  22.125  1.00 33.98           H
ATOM   2618  C   LEU A 293      22.461 180.972  21.091  1.00 29.54           C
ATOM   2619  O   LEU A 293      22.305 181.876  20.274  1.00 36.68           O
ATOM   2620  CB  LEU A 293      24.799 180.176  21.378  1.00 41.95           C
ATOM   2621 1HB  LEU A 293      25.649 180.167  22.060  1.00 60.98           H
ATOM   2622 2HB  LEU A 293      24.454 179.150  21.253  1.00 79.52           H
ATOM   2623  CG  LEU A 293      25.281 180.676  20.011  1.00 70.34           C
ATOM   2624  HG  LEU A 293      24.433 180.703  19.327  1.00123.14           H
ATOM   2625  CD1 LEU A 293      25.893 182.070  20.080  1.00 96.27           C
ATOM   2626 1HD1 LEU A 293      26.284 182.344  19.101  1.00 96.27           H
ATOM   2627 2HD1 LEU A 293      25.129 182.793  20.366  1.00 96.27           H
ATOM   2628 3HD1 LEU A 293      26.703 182.085  20.810  1.00143.18           H
ATOM   2629  CD2 LEU A 293      26.307 179.699  19.459  1.00134.34           C
ATOM   2630 1HD2 LEU A 293      26.634 180.033  18.474  1.00134.34           H
ATOM   2631 2HD2 LEU A 293      25.857 178.711  19.367  1.00134.34           H
ATOM   2632 3HD2 LEU A 293      27.168 179.649  20.126  1.00134.34           H
ATOM   2633  N   ASP A 294      21.606 179.963  21.216  1.00 28.03           N
ATOM   2634  H   ASP A 294      21.732 179.302  21.968  1.00 31.01           H
ATOM   2635  CA  ASP A 294      20.468 179.787  20.316  1.00 28.27           C
ATOM   2636  HA  ASP A 294      20.825 179.897  19.292  1.00 33.33           H
ATOM   2637  C   ASP A 294      19.347 180.807  20.511  1.00 22.73           C
ATOM   2638  O   ASP A 294      18.329 180.749  19.821  1.00 24.13           O
ATOM   2639  CB  ASP A 294      19.895 178.376  20.470  1.00 35.69           C
ATOM   2640 1HB  ASP A 294      19.153 178.215  19.687  1.00 43.56           H
ATOM   2641 2HB  ASP A 294      20.695 177.647  20.341  1.00 55.94           H
ATOM   2642  CG  ASP A 294      19.236 178.157  21.819  1.00 67.23           C
ATOM   2643  OD1 ASP A 294      19.924 178.265  22.857  1.00120.60           O
ATOM   2644  OD2 ASP A 294      18.024 177.856  21.858  1.00125.57           O
ATOM   2645  N   TYR A 295      19.541 181.745  21.431  1.00 21.87           N
ATOM   2646  H   TYR A 295      20.391 181.732  21.978  1.00 27.27           H
ATOM   2647  CA  TYR A 295      18.591 182.831  21.665  1.00 21.00           C
ATOM   2648  HA  TYR A 295      17.723 182.685  21.022  1.00 19.44           H
ATOM   2649  C   TYR A 295      19.171 184.205  21.338  1.00 24.51           C
ATOM   2650  O   TYR A 295      18.480 185.217  21.453  1.00 30.29           O
ATOM   2651  CB  TYR A 295      18.120 182.803  23.121  1.00 23.75           C
ATOM   2652 1HB  TYR A 295      18.842 182.245  23.716  1.00 28.92           H
ATOM   2653 2HB  TYR A 295      18.080 183.824  23.502  1.00 28.07           H
ATOM   2654  CG  TYR A 295      16.754 182.173  23.282  1.00 20.59           C
ATOM   2655  CD1 TYR A 295      16.580 180.801  23.104  1.00 21.05           C
ATOM   2656  HD1 TYR A 295      17.437 180.178  22.894  1.00 24.32           H
ATOM   2657  CD2 TYR A 295      15.633 182.953  23.573  1.00 21.72           C
ATOM   2658  HD2 TYR A 295      15.747 184.017  23.727  1.00 26.02           H
ATOM   2659  CE1 TYR A 295      15.313 180.227  23.169  1.00 21.29           C
ATOM   2660  HE1 TYR A 295      15.188 179.168  22.993  1.00 25.22           H
ATOM   2661  CE2 TYR A 295      14.365 182.380  23.657  1.00 21.85           C
ATOM   2662  HE2 TYR A 295      13.504 182.994  23.877  1.00 26.04           H
ATOM   2663  CZ  TYR A 295      14.213 181.021  23.444  1.00 21.03           C
ATOM   2664  OH  TYR A 295      12.966 180.445  23.493  1.00 24.63           O
ATOM   2665  HH  TYR A 295      12.980 179.509  23.280  1.00 24.34           H
ATOM   2666  N   LEU A 296      20.432 184.246  20.920  1.00 26.23           N
ATOM   2667  H   LEU A 296      20.943 183.383  20.800  1.00 27.71           H
ATOM   2668  CA  LEU A 296      21.105 185.504  20.609  1.00 31.07           C
ATOM   2669  HA  LEU A 296      20.984 186.178  21.456  1.00 35.88           H
ATOM   2670  C   LEU A 296      20.506 186.151  19.360  1.00 29.85           C
ATOM   2671  O   LEU A 296      20.382 185.499  18.324  1.00 30.76           O
ATOM   2672  CB  LEU A 296      22.600 185.260  20.381  1.00 39.75           C
ATOM   2673 1HB  LEU A 296      22.717 184.248  19.993  1.00 52.32           H
ATOM   2674 2HB  LEU A 296      22.915 185.933  19.584  1.00 72.90           H
ATOM   2675  CG  LEU A 296      23.594 185.437  21.535  1.00 62.56           C
ATOM   2676  HG  LEU A 296      24.535 184.977  21.235  1.00123.85           H
ATOM   2677  CD1 LEU A 296      23.141 184.776  22.831  1.00 72.13           C
ATOM   2678 1HD1 LEU A 296      23.968 184.754  23.540  1.00 72.13           H
ATOM   2679 2HD1 LEU A 296      22.309 185.332  23.263  1.00 72.13           H
ATOM   2680 3HD1 LEU A 296      22.816 183.757  22.623  1.00111.25           H
ATOM   2681  CD2 LEU A 296      23.861 186.915  21.784  1.00141.35           C
ATOM   2682 1HD2 LEU A 296      24.607 187.023  22.571  1.00141.35           H
ATOM   2683 2HD2 LEU A 296      22.940 187.412  22.088  1.00141.35           H
ATOM   2684 3HD2 LEU A 296      24.241 187.374  20.872  1.00141.35           H
ATOM   2685  N   PRO A 297      20.121 187.436  19.434  1.00 32.38           N
ATOM   2686  CA  PRO A 297      19.938 188.216  18.204  1.00 33.48           C
ATOM   2687  HA  PRO A 297      19.205 187.718  17.571  1.00 33.10           H
ATOM   2688  C   PRO A 297      21.224 188.467  17.419  1.00 34.41           C
ATOM   2689  O   PRO A 297      22.306 188.504  18.007  1.00 37.26           O
ATOM   2690  CB  PRO A 297      19.380 189.549  18.712  1.00 39.43           C
ATOM   2691 1HB  PRO A 297      20.183 190.284  18.769  1.00 54.21           H
ATOM   2692 2HB  PRO A 297      18.582 189.904  18.061  1.00 43.92           H
ATOM   2693  CG  PRO A 297      18.854 189.267  20.072  1.00 43.65           C
ATOM   2694 1HG  PRO A 297      18.877 190.167  20.684  1.00 64.51           H
ATOM   2695 2HG  PRO A 297      17.842 188.867  20.010  1.00 54.44           H
ATOM   2696  CD  PRO A 297      19.781 188.231  20.626  1.00 37.65           C
ATOM   2697 1HD  PRO A 297      20.674 188.694  21.044  1.00 42.53           H
ATOM   2698 2HD  PRO A 297      19.269 187.621  21.371  1.00 42.69           H
ATOM   2699  N   PRO A 298      21.136 188.669  16.094  1.00 35.19           N
ATOM   2700  CA  PRO A 298      22.368 188.925  15.337  1.00 39.83           C
ATOM   2701  HA  PRO A 298      23.035 188.067  15.421  1.00 41.21           H
ATOM   2702  C   PRO A 298      23.119 190.188  15.749  1.00 44.84           C
ATOM   2703  O   PRO A 298      24.338 190.271  15.618  1.00 51.33           O
ATOM   2704  CB  PRO A 298      21.877 189.058  13.892  1.00 43.14           C
ATOM   2705 1HB  PRO A 298      21.748 190.109  13.635  1.00 53.63           H
ATOM   2706 2HB  PRO A 298      22.577 188.583  13.205  1.00 53.05           H
ATOM   2707  CG  PRO A 298      20.566 188.357  13.863  1.00 41.10           C
ATOM   2708 1HG  PRO A 298      19.939 188.738  13.056  1.00 57.20           H
ATOM   2709 2HG  PRO A 298      20.717 187.283  13.759  1.00 52.77           H
ATOM   2710  CD  PRO A 298      19.963 188.669  15.202  1.00 34.93           C
ATOM   2711 1HD  PRO A 298      19.487 189.649  15.191  1.00 39.63           H
ATOM   2712 2HD  PRO A 298      19.254 187.892  15.484  1.00 35.65           H
ATOM   2713  N   GLU A 299      22.395 191.178  16.262  1.00 44.75           N
ATOM   2714  H   GLU A 299      21.392 191.077  16.321  1.00 42.55           H
ATOM   2715  CA  GLU A 299      23.010 192.413  16.742  1.00 50.57           C
ATOM   2716  HA  GLU A 299      23.708 192.767  15.983  1.00 55.15           H
ATOM   2717  C   GLU A 299      23.812 192.208  18.025  1.00 53.04           C
ATOM   2718  O   GLU A 299      24.655 193.034  18.378  1.00 61.82           O
ATOM   2719  CB  GLU A 299      21.946 193.496  16.945  1.00 52.34           C
ATOM   2720 1HB  GLU A 299      22.455 194.427  17.197  1.00 60.08           H
ATOM   2721 2HB  GLU A 299      21.426 193.649  15.999  1.00 54.15           H
ATOM   2722  CG  GLU A 299      20.905 193.216  18.021  1.00 48.22           C
ATOM   2723 1HG  GLU A 299      21.309 192.518  18.752  1.00 48.55           H
ATOM   2724 2HG  GLU A 299      20.680 194.151  18.531  1.00 55.82           H
ATOM   2725  CD  GLU A 299      19.607 192.657  17.468  1.00 40.94           C
ATOM   2726  OE1 GLU A 299      19.622 191.931  16.451  1.00 40.34           O
ATOM   2727  OE2 GLU A 299      18.542 192.933  18.058  1.00 40.06           O
ATOM   2728  N   MET A 300      23.563 191.099  18.714  1.00 48.71           N
ATOM   2729  H   MET A 300      22.871 190.448  18.369  1.00 45.53           H
ATOM   2730  CA  MET A 300      24.293 190.756  19.930  1.00 52.90           C
ATOM   2731  HA  MET A 300      24.799 191.647  20.303  1.00 59.41           H
ATOM   2732  C   MET A 300      25.356 189.698  19.641  1.00 56.56           C
ATOM   2733  O   MET A 300      26.304 189.541  20.409  1.00 67.47           O
ATOM   2734  CB  MET A 300      23.334 190.255  21.013  1.00 51.24           C
ATOM   2735 1HB  MET A 300      22.835 189.359  20.647  1.00 57.66           H
ATOM   2736 2HB  MET A 300      23.922 189.987  21.891  1.00 65.15           H
ATOM   2737  CG  MET A 300      22.273 191.263  21.430  1.00 56.32           C
ATOM   2738 1HG  MET A 300      22.749 192.217  21.658  1.00 77.42           H
ATOM   2739 2HG  MET A 300      21.580 191.409  20.602  1.00 72.36           H
ATOM   2740  SD  MET A 300      21.343 190.707  22.874  1.00 60.73           S
ATOM   2741  CE  MET A 300      22.336 191.381  24.210  1.00 86.00           C
ATOM   2742 1HE  MET A 300      21.847 191.182  25.164  1.00 86.00           H
ATOM   2743 2HE  MET A 300      23.322 190.915  24.204  1.00 86.00           H
ATOM   2744 3HE  MET A 300      22.442 192.457  24.080  1.00127.41           H
ATOM   2745  N   ILE A 301      25.208 188.997  18.521  1.00 53.65           N
ATOM   2746  H   ILE A 301      24.338 189.064  18.011  1.00 50.62           H
ATOM   2747  CA  ILE A 301      26.289 188.202  17.940  1.00 61.09           C
ATOM   2748  HA  ILE A 301      26.701 187.533  18.695  1.00 68.21           H
ATOM   2749  C   ILE A 301      27.395 189.154  17.495  1.00 70.28           C
ATOM   2750  O   ILE A 301      28.580 188.875  17.671  1.00 82.50           O
ATOM   2751  CB  ILE A 301      25.808 187.385  16.715  1.00 59.42           C
ATOM   2752  HB  ILE A 301      25.312 188.073  16.030  1.00 76.27           H
ATOM   2753  CG1 ILE A 301      24.794 186.303  17.110  1.00 74.72           C
ATOM   2754 1HG1 ILE A 301      23.964 186.776  17.633  1.00117.80           H
ATOM   2755 2HG1 ILE A 301      24.400 185.865  16.194  1.00125.67           H
ATOM   2756  CG2 ILE A 301      26.983 186.767  15.963  1.00100.90           C
ATOM   2757 1HG2 ILE A 301      26.617 186.065  15.213  1.00100.90           H
ATOM   2758 2HG2 ILE A 301      27.552 187.551  15.464  1.00100.90           H
ATOM   2759 3HG2 ILE A 301      27.632 186.245  16.666  1.00146.73           H
ATOM   2760  CD1 ILE A 301      25.319 185.171  17.978  1.00105.05           C
ATOM   2761 1HD1 ILE A 301      26.109 184.633  17.454  1.00105.05           H
ATOM   2762 2HD1 ILE A 301      25.706 185.568  18.916  1.00105.05           H
ATOM   2763 3HD1 ILE A 301      24.506 184.477  18.193  1.00153.65           H
ATOM   2764  N   GLU A 302      26.996 190.287  16.926  1.00 70.55           N
ATOM   2765  H   GLU A 302      26.007 190.448  16.791  1.00 65.18           H
ATOM   2766  CA  GLU A 302      27.931 191.314  16.476  1.00 84.11           C
ATOM   2767  HA  GLU A 302      28.735 190.841  15.911  1.00 96.17           H
ATOM   2768  C   GLU A 302      28.552 192.055  17.658  1.00 90.27           C
ATOM   2769  O   GLU A 302      29.653 192.594  17.557  1.00108.11           O
ATOM   2770  CB  GLU A 302      27.189 192.299  15.566  1.00 88.47           C
ATOM   2771 1HB  GLU A 302      26.633 191.726  14.823  1.00101.48           H
ATOM   2772 2HB  GLU A 302      26.472 192.855  16.170  1.00104.02           H
ATOM   2773  CG  GLU A 302      28.079 193.294  14.832  1.00131.87           C
ATOM   2774 1HG  GLU A 302      27.449 194.062  14.382  1.00183.00           H
ATOM   2775 2HG  GLU A 302      28.746 193.776  15.546  1.00176.08           H
ATOM   2776  CD  GLU A 302      28.904 192.636  13.742  1.00171.22           C
ATOM   2777  OE1 GLU A 302      30.150 192.701  13.804  1.00233.25           O
ATOM   2778  OE2 GLU A 302      28.310 192.058  12.807  1.00233.66           O
ATOM   2779  N   GLY A 303      27.852 192.071  18.788  1.00 84.00           N
ATOM   2780  H   GLY A 303      26.963 191.593  18.826  1.00 77.80           H
ATOM   2781  CA  GLY A 303      28.349 192.741  19.978  1.00 94.31           C
ATOM   2782 1HA  GLY A 303      27.744 192.444  20.835  1.00 94.59           H
ATOM   2783 2HA  GLY A 303      29.377 192.425  20.153  1.00107.50           H
ATOM   2784  C   GLY A 303      28.329 194.253  19.868  1.00100.71           C
ATOM   2785  O   GLY A 303      29.172 194.939  20.445  1.00122.11           O
ATOM   2786  N   ARG A 304      27.358 194.777  19.127  1.00 97.28           N
ATOM   2787  H   ARG A 304      26.664 194.158  18.729  1.00 96.14           H
ATOM   2788  CA  ARG A 304      27.258 196.210  18.856  1.00108.68           C
ATOM   2789  HA  ARG A 304      28.200 196.679  19.140  1.00123.07           H
ATOM   2790  C   ARG A 304      26.147 196.872  19.662  1.00104.08           C
ATOM   2791  O   ARG A 304      25.307 196.197  20.255  1.00 96.82           O
ATOM   2792  CB  ARG A 304      27.029 196.437  17.358  1.00122.67           C
ATOM   2793 1HB  ARG A 304      27.076 197.508  17.161  1.00154.88           H
ATOM   2794 2HB  ARG A 304      27.839 195.958  16.807  1.00153.28           H
ATOM   2795  CG  ARG A 304      25.705 195.904  16.825  1.00140.98           C
ATOM   2796 1HG  ARG A 304      25.699 194.817  16.899  1.00168.89           H
ATOM   2797 2HG  ARG A 304      24.881 196.304  17.417  1.00176.02           H
ATOM   2798  CD  ARG A 304      25.515 196.309  15.370  1.00175.74           C
ATOM   2799 1HD  ARG A 304      25.478 197.397  15.307  1.00202.65           H
ATOM   2800 2HD  ARG A 304      26.377 195.964  14.799  1.00218.04           H
ATOM   2801  NE  ARG A 304      24.306 195.742  14.772  1.00233.49           N
ATOM   2802  HE  ARG A 304      24.422 194.902  14.225  1.00271.90           H
ATOM   2803  CZ  ARG A 304      23.084 196.251  14.863  1.00331.07           C
ATOM   2804  NH1 ARG A 304      22.795 197.329  15.565  1.00405.04           N
ATOM   2805 1HH1 ARG A 304      23.505 197.753  16.142  1.00380.33           H
ATOM   2806 2HH1 ARG A 304      21.863 197.710  15.530  1.00554.36           H
ATOM   2807  NH2 ARG A 304      22.103 195.656  14.216  1.00461.05           N
ATOM   2808 1HH2 ARG A 304      22.304 194.828  13.677  1.00492.88           H
ATOM   2809 2HH2 ARG A 304      21.173 196.040  14.262  1.00593.40           H
ATOM   2810  N   MET A 305      26.133 198.200  19.654  1.00116.11           N
ATOM   2811  H   MET A 305      26.867 198.705  19.181  1.00129.09           H
ATOM   2812  CA  MET A 305      25.041 198.958  20.260  1.00116.62           C
ATOM   2813  HA  MET A 305      24.963 198.695  21.315  1.00113.50           H
ATOM   2814  C   MET A 305      23.740 198.572  19.562  1.00107.76           C
ATOM   2815  O   MET A 305      23.712 198.375  18.347  1.00115.69           O
ATOM   2816  CB  MET A 305      25.263 200.466  20.119  1.00141.32           C
ATOM   2817 1HB  MET A 305      25.366 200.703  19.060  1.00170.47           H
ATOM   2818 2HB  MET A 305      24.379 200.981  20.495  1.00186.57           H
ATOM   2819  CG  MET A 305      26.484 201.000  20.857  1.00178.71           C
ATOM   2820 1HG  MET A 305      27.373 200.496  20.478  1.00178.71           H
ATOM   2821 2HG  MET A 305      26.581 202.066  20.649  1.00178.71           H
ATOM   2822  SD  MET A 305      26.407 200.762  22.645  1.00270.72           S
ATOM   2823  CE  MET A 305      25.164 201.956  23.157  1.00338.34           C
ATOM   2824 1HE  MET A 305      25.098 201.965  24.245  1.00338.34           H
ATOM   2825 2HE  MET A 305      24.196 201.679  22.741  1.00338.34           H
ATOM   2826 3HE  MET A 305      25.443 202.948  22.803  1.00338.34           H
ATOM   2827  N   HIS A 306      22.674 198.442  20.343  1.00101.23           N
ATOM   2828  H   HIS A 306      22.723 198.694  21.320  1.00105.38           H
ATOM   2829  CA  HIS A 306      21.412 197.893  19.859  1.00 95.48           C
ATOM   2830  HA  HIS A 306      21.264 198.191  18.821  1.00106.05           H
ATOM   2831  C   HIS A 306      20.228 198.410  20.671  1.00 88.44           C
ATOM   2832  O   HIS A 306      20.395 198.948  21.765  1.00 89.37           O
ATOM   2833  CB  HIS A 306      21.452 196.364  19.931  1.00 92.74           C
ATOM   2834 1HB  HIS A 306      20.485 195.976  19.613  1.00 92.70           H
ATOM   2835 2HB  HIS A 306      22.214 196.003  19.240  1.00103.94           H
ATOM   2836  CG  HIS A 306      21.766 195.824  21.292  1.00 86.97           C
ATOM   2837  ND1 HIS A 306      23.042 195.567  21.742  1.00 94.13           N
ATOM   2838  HD1 HIS A 306      23.898 195.716  21.226  1.00103.33           H
ATOM   2839  CD2 HIS A 306      20.953 195.459  22.316  1.00 84.15           C
ATOM   2840  HD2 HIS A 306      19.874 195.522  22.299  1.00 85.17           H
ATOM   2841  CE1 HIS A 306      22.950 195.084  22.988  1.00 94.57           C
ATOM   2842  HE1 HIS A 306      23.797 194.803  23.596  1.00104.61           H
ATOM   2843  NE2 HIS A 306      21.693 194.985  23.373  1.00 89.40           N
ATOM   2844  N   ASP A 307      19.032 198.245  20.116  1.00 87.86           N
ATOM   2845  H   ASP A 307      18.956 197.788  19.219  1.00 92.56           H
ATOM   2846  CA  ASP A 307      17.798 198.657  20.777  1.00 85.51           C
ATOM   2847  HA  ASP A 307      17.987 199.551  21.371  1.00 95.31           H
ATOM   2848  C   ASP A 307      17.266 197.561  21.698  1.00 71.62           C
ATOM   2849  O   ASP A 307      17.671 196.402  21.613  1.00 67.74           O
ATOM   2850  CB  ASP A 307      16.734 198.975  19.723  1.00 96.45           C
ATOM   2851 1HB  ASP A 307      16.610 198.106  19.075  1.00119.66           H
ATOM   2852 2HB  ASP A 307      15.785 199.174  20.221  1.00 94.76           H
ATOM   2853  CG  ASP A 307      17.093 200.178  18.873  1.00113.69           C
ATOM   2854  OD1 ASP A 307      16.933 200.095  17.637  1.00155.79           O
ATOM   2855  OD2 ASP A 307      17.524 201.210  19.430  1.00160.37           O
ATOM   2856  N   GLU A 308      16.315 197.927  22.551  1.00 70.42           N
ATOM   2857  H   GLU A 308      16.026 198.895  22.576  1.00 78.61           H
ATOM   2858  CA  GLU A 308      15.651 196.994  23.460  1.00 64.64           C
ATOM   2859  HA  GLU A 308      16.415 196.463  24.027  1.00 72.84           H
ATOM   2860  C   GLU A 308      14.791 195.946  22.755  1.00 49.14           C
ATOM   2861  O   GLU A 308      14.200 195.075  23.395  1.00 48.30           O
ATOM   2862  CB  GLU A 308      14.778 197.777  24.446  1.00 75.73           C
ATOM   2863 1HB  GLU A 308      14.495 197.107  25.258  1.00 79.72           H
ATOM   2864 2HB  GLU A 308      15.375 198.585  24.869  1.00 93.72           H
ATOM   2865  CG  GLU A 308      13.500 198.369  23.860  1.00 72.74           C
ATOM   2866 1HG  GLU A 308      12.887 197.563  23.456  1.00 72.19           H
ATOM   2867 2HG  GLU A 308      12.940 198.847  24.664  1.00 89.46           H
ATOM   2868  CD  GLU A 308      13.760 199.389  22.766  1.00 86.80           C
ATOM   2869  OE1 GLU A 308      14.566 200.319  22.979  1.00128.60           O
ATOM   2870  OE2 GLU A 308      13.164 199.265  21.674  1.00134.01           O
ATOM   2871  N   LYS A 309      14.736 196.024  21.429  1.00 43.14           N
ATOM   2872  H   LYS A 309      15.288 196.739  20.975  1.00 50.63           H
ATOM   2873  CA  LYS A 309      13.944 195.122  20.595  1.00 33.14           C
ATOM   2874  HA  LYS A 309      12.939 195.055  21.014  1.00 32.94           H
ATOM   2875  C   LYS A 309      14.497 193.701  20.528  1.00 27.75           C
ATOM   2876  O   LYS A 309      13.983 192.862  19.788  1.00 26.72           O
ATOM   2877  CB  LYS A 309      13.852 195.691  19.176  1.00 35.61           C
ATOM   2878 1HB  LYS A 309      14.859 195.767  18.768  1.00 43.55           H
ATOM   2879 2HB  LYS A 309      13.287 194.994  18.558  1.00 34.55           H
ATOM   2880  CG  LYS A 309      13.191 197.060  19.092  1.00 45.06           C
ATOM   2881 1HG  LYS A 309      12.227 197.028  19.601  1.00 82.18           H
ATOM   2882 2HG  LYS A 309      13.829 197.794  19.583  1.00 84.08           H
ATOM   2883  CD  LYS A 309      12.974 197.472  17.642  1.00 63.87           C
ATOM   2884 1HD  LYS A 309      13.923 197.422  17.108  1.00114.52           H
ATOM   2885 2HD  LYS A 309      12.277 196.771  17.182  1.00110.88           H
ATOM   2886  CE  LYS A 309      12.409 198.878  17.517  1.00 67.68           C
ATOM   2887 1HE  LYS A 309      12.081 199.034  16.487  1.00 94.50           H
ATOM   2888 2HE  LYS A 309      11.535 198.966  18.168  1.00100.25           H
ATOM   2889  NZ  LYS A 309      13.449 199.891  17.895  1.00113.28           N
ATOM   2890 1HZ  LYS A 309      13.100 200.827  17.743  1.00113.28           H
ATOM   2891 2HZ  LYS A 309      14.291 199.764  17.349  1.00113.28           H
ATOM   2892 3HZ  LYS A 309      13.678 199.798  18.876  1.00113.28           H
ATOM   2893  N   VAL A 310      15.529 193.432  21.319  1.00 27.59           N
ATOM   2894  H   VAL A 310      15.905 194.175  21.891  1.00 31.10           H
ATOM   2895  CA  VAL A 310      16.112 192.097  21.441  1.00 25.52           C
ATOM   2896  HA  VAL A 310      16.336 191.723  20.442  1.00 25.96           H
ATOM   2897  C   VAL A 310      15.141 191.110  22.083  1.00 22.84           C
ATOM   2898  O   VAL A 310      15.300 189.898  21.951  1.00 23.46           O
ATOM   2899  CB  VAL A 310      17.425 192.106  22.260  1.00 28.80           C
ATOM   2900  HB  VAL A 310      17.779 191.079  22.349  1.00 30.32           H
ATOM   2901  CG1 VAL A 310      18.495 192.916  21.536  1.00 36.13           C
ATOM   2902 1HG1 VAL A 310      18.669 192.494  20.547  1.00 36.13           H
ATOM   2903 2HG1 VAL A 310      18.177 193.954  21.436  1.00 36.13           H
ATOM   2904 3HG1 VAL A 310      19.424 192.881  22.106  1.00 67.55           H
ATOM   2905  CG2 VAL A 310      17.212 192.660  23.668  1.00 33.91           C
ATOM   2906 1HG2 VAL A 310      16.869 193.693  23.618  1.00 33.91           H
ATOM   2907 2HG2 VAL A 310      16.472 192.057  24.195  1.00 33.91           H
ATOM   2908 3HG2 VAL A 310      18.153 192.624  24.216  1.00 62.80           H
ATOM   2909  N   ASP A 311      14.117 191.628  22.754  1.00 22.99           N
ATOM   2910  H   ASP A 311      14.045 192.631  22.855  1.00 26.08           H
ATOM   2911  CA  ASP A 311      13.074 190.791  23.341  1.00 21.88           C
ATOM   2912  HA  ASP A 311      13.547 189.953  23.853  1.00 24.04           H
ATOM   2913  C   ASP A 311      12.133 190.231  22.277  1.00 18.93           C
ATOM   2914  O   ASP A 311      11.529 189.176  22.462  1.00 18.55           O
ATOM   2915  CB  ASP A 311      12.257 191.585  24.365  1.00 25.36           C
ATOM   2916 1HB  ASP A 311      11.645 190.886  24.934  1.00 26.48           H
ATOM   2917 2HB  ASP A 311      12.936 192.090  25.053  1.00 38.45           H
ATOM   2918  CG  ASP A 311      11.340 192.610  23.722  1.00 39.66           C
ATOM   2919  OD1 ASP A 311      11.803 193.444  22.914  1.00 84.17           O
ATOM   2920  OD2 ASP A 311      10.130 192.595  24.032  1.00 73.19           O
ATOM   2921  N   LEU A 312      12.004 190.946  21.164  1.00 19.27           N
ATOM   2922  H   LEU A 312      12.548 191.791  21.055  1.00 22.06           H
ATOM   2923  CA  LEU A 312      11.114 190.542  20.080  1.00 18.57           C
ATOM   2924  HA  LEU A 312      10.162 190.224  20.506  1.00 19.34           H
ATOM   2925  C   LEU A 312      11.718 189.362  19.326  1.00 17.12           C
ATOM   2926  O   LEU A 312      11.005 188.459  18.888  1.00 18.24           O
ATOM   2927  CB  LEU A 312      10.877 191.710  19.118  1.00 21.10           C
ATOM   2928 1HB  LEU A 312      11.836 191.971  18.671  1.00 22.65           H
ATOM   2929 2HB  LEU A 312      10.224 191.360  18.319  1.00 23.37           H
ATOM   2930  CG  LEU A 312      10.274 192.994  19.697  1.00 25.36           C
ATOM   2931  HG  LEU A 312      10.903 193.337  20.518  1.00 29.82           H
ATOM   2932  CD1 LEU A 312      10.257 194.084  18.634  1.00 29.46           C
ATOM   2933 1HD1 LEU A 312       9.873 195.008  19.064  1.00 29.46           H
ATOM   2934 2HD1 LEU A 312      11.269 194.252  18.266  1.00 29.46           H
ATOM   2935 3HD1 LEU A 312       9.619 193.780  17.804  1.00 62.63           H
ATOM   2936  CD2 LEU A 312       8.868 192.765  20.233  1.00 30.35           C
ATOM   2937 1HD2 LEU A 312       8.242 192.323  19.458  1.00 30.35           H
ATOM   2938 2HD2 LEU A 312       8.910 192.095  21.092  1.00 30.35           H
ATOM   2939 3HD2 LEU A 312       8.438 193.716  20.546  1.00 59.61           H
ATOM   2940  N   TRP A 313      13.040 189.372  19.193  1.00 17.34           N
ATOM   2941  H   TRP A 313      13.564 190.165  19.536  1.00 20.19           H
ATOM   2942  CA  TRP A 313      13.768 188.244  18.620  1.00 16.37           C
ATOM   2943  HA  TRP A 313      13.375 188.017  17.629  1.00 16.82           H
ATOM   2944  C   TRP A 313      13.584 187.018  19.507  1.00 14.61           C
ATOM   2945  O   TRP A 313      13.354 185.914  19.016  1.00 14.43           O
ATOM   2946  CB  TRP A 313      15.257 188.580  18.515  1.00 19.42           C
ATOM   2947 1HB  TRP A 313      15.378 189.447  17.867  1.00 22.30           H
ATOM   2948 2HB  TRP A 313      15.624 188.838  19.508  1.00 22.14           H
ATOM   2949  CG  TRP A 313      16.088 187.451  17.983  1.00 19.70           C
ATOM   2950  CD1 TRP A 313      16.685 186.459  18.703  1.00 22.71           C
ATOM   2951  HD1 TRP A 313      16.627 186.362  19.778  1.00 25.64           H
ATOM   2952  CD2 TRP A 313      16.442 187.194  16.615  1.00 20.38           C
ATOM   2953  NE1 TRP A 313      17.381 185.605  17.890  1.00 24.81           N
ATOM   2954  HE1 TRP A 313      17.911 184.810  18.218  1.00 30.24           H
ATOM   2955  CE2 TRP A 313      17.245 186.030  16.595  1.00 23.30           C
ATOM   2956  CE3 TRP A 313      16.179 187.847  15.403  1.00 21.96           C
ATOM   2957  HE3 TRP A 313      15.561 188.732  15.381  1.00 22.98           H
ATOM   2958  CZ2 TRP A 313      17.789 185.521  15.412  1.00 27.46           C
ATOM   2959  HZ2 TRP A 313      18.415 184.641  15.425  1.00 32.24           H
ATOM   2960  CZ3 TRP A 313      16.723 187.338  14.224  1.00 26.09           C
ATOM   2961  HZ3 TRP A 313      16.541 187.847  13.289  1.00 30.32           H
ATOM   2962  CH2 TRP A 313      17.514 186.174  14.237  1.00 28.73           C
ATOM   2963  HH2 TRP A 313      17.918 185.794  13.311  1.00 34.66           H
ATOM   2964  N   SER A 314      13.676 187.217  20.818  1.00 15.08           N
ATOM   2965  H   SER A 314      13.824 188.153  21.167  1.00 17.62           H
ATOM   2966  CA  SER A 314      13.555 186.122  21.775  1.00 14.89           C
ATOM   2967  HA  SER A 314      14.276 185.347  21.514  1.00 16.37           H
ATOM   2968  C   SER A 314      12.156 185.515  21.738  1.00 13.49           C
ATOM   2969  O   SER A 314      11.990 184.304  21.878  1.00 14.28           O
ATOM   2970  CB  SER A 314      13.857 186.630  23.186  1.00 18.36           C
ATOM   2971 1HB  SER A 314      13.102 187.363  23.473  1.00 23.09           H
ATOM   2972 2HB  SER A 314      13.826 185.794  23.885  1.00 23.52           H
ATOM   2973  OG  SER A 314      15.136 187.239  23.230  1.00 29.62           O
ATOM   2974  HG  SER A 314      15.164 187.941  22.575  1.00 56.68           H
ATOM   2975  N   LEU A 315      11.156 186.366  21.535  1.00 13.67           N
ATOM   2976  H   LEU A 315      11.353 187.356  21.473  1.00 15.08           H
ATOM   2977  CA  LEU A 315       9.775 185.922  21.382  1.00 13.50           C
ATOM   2978  HA  LEU A 315       9.520 185.280  22.225  1.00 14.61           H
ATOM   2979  C   LEU A 315       9.607 185.117  20.096  1.00 12.13           C
ATOM   2980  O   LEU A 315       8.837 184.160  20.053  1.00 12.86           O
ATOM   2981  CB  LEU A 315       8.842 187.137  21.371  1.00 15.83           C
ATOM   2982 1HB  LEU A 315       9.097 187.770  22.222  1.00 22.16           H
ATOM   2983 2HB  LEU A 315       9.044 187.706  20.463  1.00 22.49           H
ATOM   2984  CG  LEU A 315       7.338 186.853  21.425  1.00 18.65           C
ATOM   2985  HG  LEU A 315       7.080 186.157  20.627  1.00 33.05           H
ATOM   2986  CD1 LEU A 315       6.932 186.241  22.761  1.00 29.40           C
ATOM   2987 1HD1 LEU A 315       7.376 185.250  22.862  1.00 29.40           H
ATOM   2988 2HD1 LEU A 315       7.272 186.877  23.578  1.00 29.40           H
ATOM   2989 3HD1 LEU A 315       5.847 186.148  22.806  1.00 63.24           H
ATOM   2990  CD2 LEU A 315       6.570 188.149  21.200  1.00 32.96           C
ATOM   2991 1HD2 LEU A 315       5.500 187.946  21.222  1.00 32.96           H
ATOM   2992 2HD2 LEU A 315       6.818 188.865  21.984  1.00 32.96           H
ATOM   2993 3HD2 LEU A 315       6.836 188.567  20.229  1.00 68.52           H
ATOM   2994  N   GLY A 316      10.330 185.505  19.050  1.00 11.87           N
ATOM   2995  H   GLY A 316      10.932 186.313  19.133  1.00 13.32           H
ATOM   2996  CA  GLY A 316      10.302 184.782  17.790  1.00 11.66           C
ATOM   2997 1HA  GLY A 316       9.267 184.672  17.467  1.00 12.93           H
ATOM   2998 2HA  GLY A 316      10.844 185.354  17.038  1.00 14.01           H
ATOM   2999  C   GLY A 316      10.925 183.403  17.883  1.00 10.49           C
ATOM   3000  O   GLY A 316      10.376 182.433  17.361  1.00 11.27           O
ATOM   3001  N   VAL A 317      12.066 183.316  18.559  1.00 10.80           N
ATOM   3002  H   VAL A 317      12.476 184.156  18.948  1.00 12.09           H
ATOM   3003  CA  VAL A 317      12.746 182.041  18.778  1.00 10.95           C
ATOM   3004  HA  VAL A 317      12.938 181.569  17.814  1.00 11.77           H
ATOM   3005  C   VAL A 317      11.826 181.130  19.583  1.00 11.11           C
ATOM   3006  O   VAL A 317      11.678 179.950  19.268  1.00 12.36           O
ATOM   3007  CB  VAL A 317      14.086 182.203  19.536  1.00 12.45           C
ATOM   3008  HB  VAL A 317      13.899 182.735  20.469  1.00 13.98           H
ATOM   3009  CG1 VAL A 317      14.699 180.847  19.865  1.00 15.13           C
ATOM   3010 1HG1 VAL A 317      14.022 180.274  20.497  1.00 15.13           H
ATOM   3011 2HG1 VAL A 317      14.895 180.298  18.946  1.00 15.13           H
ATOM   3012 3HG1 VAL A 317      15.640 180.995  20.396  1.00 44.24           H
ATOM   3013  CG2 VAL A 317      15.084 183.005  18.707  1.00 15.38           C
ATOM   3014 1HG2 VAL A 317      16.025 183.090  19.251  1.00 15.38           H
ATOM   3015 2HG2 VAL A 317      15.264 182.503  17.756  1.00 15.38           H
ATOM   3016 3HG2 VAL A 317      14.695 184.005  18.519  1.00 46.82           H
ATOM   3017  N   LEU A 318      11.204 181.689  20.616  1.00 11.35           N
ATOM   3018  H   LEU A 318      11.360 182.667  20.818  1.00 11.74           H
ATOM   3019  CA  LEU A 318      10.308 180.940  21.491  1.00 12.42           C
ATOM   3020  HA  LEU A 318      10.822 180.035  21.816  1.00 14.12           H
ATOM   3021  C   LEU A 318       9.007 180.521  20.812  1.00 12.05           C
ATOM   3022  O   LEU A 318       8.489 179.439  21.079  1.00 13.96           O
ATOM   3023  CB  LEU A 318       9.980 181.793  22.718  1.00 14.04           C
ATOM   3024 1HB  LEU A 318      10.914 182.130  23.169  1.00 23.91           H
ATOM   3025 2HB  LEU A 318       9.434 182.673  22.379  1.00 21.55           H
ATOM   3026  CG  LEU A 318       9.140 181.101  23.794  1.00 19.00           C
ATOM   3027  HG  LEU A 318       8.222 180.732  23.339  1.00 41.18           H
ATOM   3028  CD1 LEU A 318       9.871 179.931  24.441  1.00 41.97           C
ATOM   3029 1HD1 LEU A 318      10.842 180.262  24.807  1.00 41.97           H
ATOM   3030 2HD1 LEU A 318       9.283 179.554  25.277  1.00 41.97           H
ATOM   3031 3HD1 LEU A 318      10.004 179.133  23.711  1.00 83.41           H
ATOM   3032  CD2 LEU A 318       8.773 182.129  24.849  1.00 30.14           C
ATOM   3033 1HD2 LEU A 318       8.248 182.958  24.377  1.00 30.14           H
ATOM   3034 2HD2 LEU A 318       8.128 181.669  25.597  1.00 30.14           H
ATOM   3035 3HD2 LEU A 318       9.677 182.501  25.330  1.00 64.69           H
ATOM   3036  N   CYS A 319       8.468 181.376  19.950  1.00 11.23           N
ATOM   3037  H   CYS A 319       8.922 182.264  19.781  1.00 11.87           H
ATOM   3038  CA  CYS A 319       7.240 181.066  19.225  1.00 11.30           C
ATOM   3039  HA  CYS A 319       6.450 180.837  19.941  1.00 12.67           H
ATOM   3040  C   CYS A 319       7.438 179.843  18.334  1.00 11.47           C
ATOM   3041  O   CYS A 319       6.575 178.968  18.266  1.00 14.32           O
ATOM   3042  CB  CYS A 319       6.819 182.268  18.378  1.00 12.09           C
ATOM   3043 1HB  CYS A 319       6.825 183.160  19.006  1.00 13.45           H
ATOM   3044 2HB  CYS A 319       7.552 182.410  17.584  1.00 12.59           H
ATOM   3045  SG  CYS A 319       5.174 182.083  17.642  1.00 15.62           S
ATOM   3046  HG  CYS A 319       5.280 180.787  17.327  1.00 27.54           H
ATOM   3047  N   TYR A 320       8.577 179.788  17.653  1.00 10.98           N
ATOM   3048  H   TYR A 320       9.230 180.558  17.708  1.00 11.55           H
ATOM   3049  CA  TYR A 320       8.951 178.616  16.868  1.00 11.95           C
ATOM   3050  HA  TYR A 320       8.143 178.364  16.182  1.00 12.94           H
ATOM   3051  C   TYR A 320       9.191 177.421  17.789  1.00 13.76           C
ATOM   3052  O   TYR A 320       8.740 176.313  17.503  1.00 16.89           O
ATOM   3053  CB  TYR A 320      10.214 178.927  16.060  1.00 12.42           C
ATOM   3054 1HB  TYR A 320      10.064 179.862  15.520  1.00 13.06           H
ATOM   3055 2HB  TYR A 320      11.038 179.072  16.758  1.00 13.24           H
ATOM   3056  CG  TYR A 320      10.612 177.850  15.073  1.00 14.22           C
ATOM   3057  CD1 TYR A 320      11.298 176.717  15.507  1.00 16.34           C
ATOM   3058  HD1 TYR A 320      11.482 176.583  16.563  1.00 17.55           H
ATOM   3059  CD2 TYR A 320      10.357 177.983  13.708  1.00 16.72           C
ATOM   3060  HD2 TYR A 320       9.793 178.830  13.345  1.00 18.64           H
ATOM   3061  CE1 TYR A 320      11.764 175.766  14.603  1.00 20.01           C
ATOM   3062  HE1 TYR A 320      12.300 174.898  14.959  1.00 24.05           H
ATOM   3063  CE2 TYR A 320      10.841 177.046  12.795  1.00 20.05           C
ATOM   3064  HE2 TYR A 320      10.669 177.179  11.737  1.00 24.02           H
ATOM   3065  CZ  TYR A 320      11.554 175.949  13.248  1.00 21.40           C
ATOM   3066  OH  TYR A 320      12.072 175.034  12.361  1.00 27.12           O
ATOM   3067  HH  TYR A 320      11.995 175.316  11.446  1.00 34.29           H
ATOM   3068  N   GLU A 321       9.907 177.635  18.887  1.00 13.81           N
ATOM   3069  H   GLU A 321      10.241 178.568  19.091  1.00 13.38           H
ATOM   3070  CA  GLU A 321      10.257 176.558  19.810  1.00 16.63           C
ATOM   3071  HA  GLU A 321      10.766 175.779  19.243  1.00 19.46           H
ATOM   3072  C   GLU A 321       9.044 175.914  20.476  1.00 17.94           C
ATOM   3073  O   GLU A 321       9.035 174.704  20.699  1.00 22.18           O
ATOM   3074  CB  GLU A 321      11.218 177.079  20.882  1.00 17.36           C
ATOM   3075 1HB  GLU A 321      12.027 177.617  20.387  1.00 21.03           H
ATOM   3076 2HB  GLU A 321      10.681 177.775  21.525  1.00 19.70           H
ATOM   3077  CG  GLU A 321      11.831 175.989  21.749  1.00 28.34           C
ATOM   3078 1HG  GLU A 321      11.033 175.448  22.258  1.00 44.39           H
ATOM   3079 2HG  GLU A 321      12.372 175.292  21.110  1.00 44.16           H
ATOM   3080  CD  GLU A 321      12.785 176.542  22.791  1.00 26.72           C
ATOM   3081  OE1 GLU A 321      12.914 177.778  22.924  1.00 42.90           O
ATOM   3082  OE2 GLU A 321      13.416 175.735  23.506  1.00 66.11           O
ATOM   3083  N   PHE A 322       8.016 176.695  20.789  1.00 16.32           N
ATOM   3084  H   PHE A 322       8.075 177.693  20.634  1.00 15.41           H
ATOM   3085  CA  PHE A 322       6.782 176.134  21.332  1.00 17.79           C
ATOM   3086  HA  PHE A 322       7.024 175.460  22.154  1.00 20.34           H
ATOM   3087  C   PHE A 322       6.042 175.315  20.280  1.00 19.13           C
ATOM   3088  O   PHE A 322       5.518 174.243  20.577  1.00 23.14           O
ATOM   3089  CB  PHE A 322       5.817 177.231  21.794  1.00 16.92           C
ATOM   3090 1HB  PHE A 322       5.780 178.004  21.026  1.00 16.05           H
ATOM   3091 2HB  PHE A 322       4.821 176.795  21.874  1.00 19.40           H
ATOM   3092  CG  PHE A 322       6.146 177.872  23.117  1.00 17.66           C
ATOM   3093  CD1 PHE A 322       6.721 177.164  24.171  1.00 21.96           C
ATOM   3094  HD1 PHE A 322       7.033 176.140  24.038  1.00 27.26           H
ATOM   3095  CD2 PHE A 322       5.768 179.194  23.333  1.00 19.24           C
ATOM   3096  HD2 PHE A 322       5.345 179.770  22.523  1.00 22.10           H
ATOM   3097  CE1 PHE A 322       6.882 177.754  25.422  1.00 24.68           C
ATOM   3098  HE1 PHE A 322       7.334 177.194  26.228  1.00 31.96           H
ATOM   3099  CE2 PHE A 322       5.899 179.782  24.588  1.00 22.09           C
ATOM   3100  HE2 PHE A 322       5.580 180.803  24.742  1.00 27.08           H
ATOM   3101  CZ  PHE A 322       6.452 179.059  25.639  1.00 23.65           C
ATOM   3102  HZ  PHE A 322       6.557 179.511  26.614  1.00 28.42           H
ATOM   3103  N   LEU A 323       5.959 175.851  19.067  1.00 18.67           N
ATOM   3104  H   LEU A 323       6.485 176.689  18.861  1.00 18.95           H
ATOM   3105  CA  LEU A 323       5.102 175.291  18.027  1.00 20.55           C
ATOM   3106  HA  LEU A 323       4.165 174.970  18.483  1.00 23.31           H
ATOM   3107  C   LEU A 323       5.724 174.087  17.325  1.00 23.40           C
ATOM   3108  O   LEU A 323       5.019 173.178  16.891  1.00 28.05           O
ATOM   3109  CB  LEU A 323       4.809 176.383  16.995  1.00 19.97           C
ATOM   3110 1HB  LEU A 323       4.553 177.297  17.530  1.00 42.49           H
ATOM   3111 2HB  LEU A 323       5.729 176.571  16.441  1.00 39.15           H
ATOM   3112  CG  LEU A 323       3.693 176.099  15.986  1.00 29.98           C
ATOM   3113  HG  LEU A 323       3.876 175.137  15.507  1.00 88.59           H
ATOM   3114  CD1 LEU A 323       2.317 176.081  16.640  1.00 57.01           C
ATOM   3115 1HD1 LEU A 323       1.554 175.939  15.875  1.00 57.01           H
ATOM   3116 2HD1 LEU A 323       2.260 175.257  17.351  1.00 57.01           H
ATOM   3117 3HD1 LEU A 323       2.141 177.022  17.160  1.00102.01           H
ATOM   3118  CD2 LEU A 323       3.723 177.186  14.922  1.00 72.42           C
ATOM   3119 1HD2 LEU A 323       3.513 178.154  15.377  1.00 72.42           H
ATOM   3120 2HD2 LEU A 323       2.970 176.971  14.163  1.00 72.42           H
ATOM   3121 3HD2 LEU A 323       4.707 177.211  14.456  1.00120.55           H
ATOM   3122  N   VAL A 324       7.046 174.102  17.194  1.00 24.12           N
ATOM   3123  H   VAL A 324       7.562 174.895  17.553  1.00 23.50           H
ATOM   3124  CA  VAL A 324       7.795 173.036  16.531  1.00 27.65           C
ATOM   3125  HA  VAL A 324       7.115 172.471  15.894  1.00 31.69           H
ATOM   3126  C   VAL A 324       8.403 172.062  17.536  1.00 31.90           C
ATOM   3127  O   VAL A 324       8.470 170.862  17.272  1.00 40.10           O
ATOM   3128  CB  VAL A 324       8.914 173.615  15.636  1.00 25.69           C
ATOM   3129  HB  VAL A 324       9.572 174.229  16.250  1.00 24.84           H
ATOM   3130  CG1 VAL A 324       9.749 172.503  15.006  1.00 31.70           C
ATOM   3131 1HG1 VAL A 324      10.434 172.929  14.272  1.00 58.73           H
ATOM   3132 2HG1 VAL A 324       9.097 171.779  14.519  1.00 60.90           H
ATOM   3133 3HG1 VAL A 324      10.331 172.001  15.779  1.00 64.21           H
ATOM   3134  CG2 VAL A 324       8.302 174.487  14.541  1.00 27.38           C
ATOM   3135 1HG2 VAL A 324       7.556 173.917  13.987  1.00 27.38           H
ATOM   3136 2HG2 VAL A 324       7.831 175.363  14.987  1.00 27.38           H
ATOM   3137 3HG2 VAL A 324       9.082 174.818  13.856  1.00 55.66           H
ATOM   3138  N   GLY A 325       8.829 172.572  18.687  1.00 30.34           N
ATOM   3139  H   GLY A 325       8.704 173.556  18.880  1.00 28.03           H
ATOM   3140  CA  GLY A 325       9.436 171.747  19.718  1.00 35.03           C
ATOM   3141 1HA  GLY A 325       8.954 171.979  20.668  1.00 36.14           H
ATOM   3142 2HA  GLY A 325       9.245 170.697  19.500  1.00 40.70           H
ATOM   3143  C   GLY A 325      10.930 171.934  19.900  1.00 36.23           C
ATOM   3144  O   GLY A 325      11.516 171.387  20.834  1.00 44.87           O
ATOM   3145  N   LYS A 326      11.558 172.713  19.023  1.00 32.27           N
ATOM   3146  H   LYS A 326      11.026 173.139  18.277  1.00 30.86           H
ATOM   3147  CA  LYS A 326      12.989 173.000  19.109  1.00 33.50           C
ATOM   3148  HA  LYS A 326      13.283 172.952  20.157  1.00 37.62           H
ATOM   3149  C   LYS A 326      13.285 174.400  18.576  1.00 26.17           C
ATOM   3150  O   LYS A 326      12.505 174.920  17.781  1.00 23.44           O
ATOM   3151  CB  LYS A 326      13.796 171.965  18.318  1.00 44.47           C
ATOM   3152 1HB  LYS A 326      14.851 172.101  18.555  1.00 71.70           H
ATOM   3153 2HB  LYS A 326      13.501 170.966  18.642  1.00 68.50           H
ATOM   3154  CG  LYS A 326      13.635 172.060  16.806  1.00 57.63           C
ATOM   3155 1HG  LYS A 326      12.602 171.840  16.537  1.00 84.00           H
ATOM   3156 2HG  LYS A 326      13.878 173.072  16.483  1.00 87.41           H
ATOM   3157  CD  LYS A 326      14.560 171.088  16.089  1.00 75.01           C
ATOM   3158 1HD  LYS A 326      15.580 171.237  16.442  1.00102.41           H
ATOM   3159 2HD  LYS A 326      14.250 170.067  16.312  1.00108.48           H
ATOM   3160  CE  LYS A 326      14.516 171.313  14.586  1.00131.04           C
ATOM   3161 1HE  LYS A 326      13.489 171.180  14.239  1.00187.98           H
ATOM   3162 2HE  LYS A 326      14.823 172.340  14.373  1.00184.43           H
ATOM   3163  NZ  LYS A 326      15.433 170.337  13.910  1.00175.41           N
ATOM   3164 1HZ  LYS A 326      16.384 170.479  14.224  1.00175.41           H
ATOM   3165 2HZ  LYS A 326      15.158 169.387  14.121  1.00175.41           H
ATOM   3166 3HZ  LYS A 326      15.408 170.469  12.908  1.00212.90           H
ATOM   3167  N   PRO A 327      14.392 175.030  19.000  1.00 27.11           N
ATOM   3168  CA  PRO A 327      14.707 176.334  18.402  1.00 23.96           C
ATOM   3169  HA  PRO A 327      13.892 177.029  18.602  1.00 23.12           H
ATOM   3170  C   PRO A 327      14.984 176.266  16.900  1.00 21.64           C
ATOM   3171  O   PRO A 327      15.425 175.230  16.399  1.00 26.04           O
ATOM   3172  CB  PRO A 327      15.972 176.770  19.148  1.00 31.26           C
ATOM   3173 1HB  PRO A 327      16.854 176.551  18.546  1.00 43.22           H
ATOM   3174 2HB  PRO A 327      15.930 177.832  19.387  1.00 39.70           H
ATOM   3175  CG  PRO A 327      15.990 175.956  20.396  1.00 36.26           C
ATOM   3176 1HG  PRO A 327      17.010 175.831  20.759  1.00 51.45           H
ATOM   3177 2HG  PRO A 327      15.365 176.424  21.156  1.00 47.85           H
ATOM   3178  CD  PRO A 327      15.410 174.636  19.989  1.00 34.96           C
ATOM   3179 1HD  PRO A 327      16.170 174.005  19.527  1.00 41.22           H
ATOM   3180 2HD  PRO A 327      14.958 174.140  20.849  1.00 42.83           H
ATOM   3181  N   PRO A 328      14.748 177.361  16.158  1.00 19.04           N
ATOM   3182  CA  PRO A 328      14.960 177.317  14.706  1.00 20.46           C
ATOM   3183  HA  PRO A 328      14.475 176.435  14.288  1.00 23.19           H
ATOM   3184  C   PRO A 328      16.413 177.336  14.236  1.00 23.89           C
ATOM   3185  O   PRO A 328      16.704 176.957  13.103  1.00 31.08           O
ATOM   3186  CB  PRO A 328      14.237 178.574  14.220  1.00 20.74           C
ATOM   3187 1HB  PRO A 328      14.722 178.978  13.332  1.00 26.42           H
ATOM   3188 2HB  PRO A 328      13.190 178.353  14.016  1.00 26.21           H
ATOM   3189  CG  PRO A 328      14.343 179.525  15.351  1.00 18.87           C
ATOM   3190 1HG  PRO A 328      15.308 180.029  15.323  1.00 27.47           H
ATOM   3191 2HG  PRO A 328      13.532 180.252  15.317  1.00 23.22           H
ATOM   3192  CD  PRO A 328      14.240 178.676  16.587  1.00 18.73           C
ATOM   3193 1HD  PRO A 328      14.868 179.085  17.376  1.00 24.84           H
ATOM   3194 2HD  PRO A 328      13.203 178.596  16.913  1.00 20.68           H
ATOM   3195  N   PHE A 329      17.322 177.785  15.094  1.00 24.17           N
ATOM   3196  H   PHE A 329      17.037 178.061  16.022  1.00 23.63           H
ATOM   3197  CA  PHE A 329      18.734 177.893  14.734  1.00 29.84           C
ATOM   3198  HA  PHE A 329      18.830 177.806  13.651  1.00 32.93           H
ATOM   3199  C   PHE A 329      19.558 176.774  15.365  1.00 36.57           C
ATOM   3200  O   PHE A 329      20.785 176.763  15.275  1.00 44.38           O
ATOM   3201  CB  PHE A 329      19.283 179.257  15.161  1.00 30.02           C
ATOM   3202 1HB  PHE A 329      19.276 179.313  16.249  1.00 31.22           H
ATOM   3203 2HB  PHE A 329      20.316 179.337  14.821  1.00 36.50           H
ATOM   3204  CG  PHE A 329      18.504 180.420  14.608  1.00 26.06           C
ATOM   3205  CD1 PHE A 329      18.501 180.687  13.243  1.00 29.02           C
ATOM   3206  HD1 PHE A 329      19.079 180.069  12.571  1.00 34.51           H
ATOM   3207  CD2 PHE A 329      17.757 181.234  15.452  1.00 24.57           C
ATOM   3208  HD2 PHE A 329      17.763 181.054  16.518  1.00 27.25           H
ATOM   3209  CE1 PHE A 329      17.747 181.734  12.721  1.00 29.67           C
ATOM   3210  HE1 PHE A 329      17.749 181.922  11.658  1.00 36.15           H
ATOM   3211  CE2 PHE A 329      16.987 182.274  14.939  1.00 24.88           C
ATOM   3212  HE2 PHE A 329      16.399 182.890  15.604  1.00 27.48           H
ATOM   3213  CZ  PHE A 329      16.983 182.526  13.570  1.00 27.07           C
ATOM   3214  HZ  PHE A 329      16.394 183.338  13.170  1.00 30.85           H
ATOM   3215  N   GLU A 330      18.869 175.827  15.994  1.00 40.68           N
ATOM   3216  H   GLU A 330      17.859 175.857  15.970  1.00 41.73           H
ATOM   3217  CA  GLU A 330      19.512 174.703  16.665  1.00 50.42           C
ATOM   3218  HA  GLU A 330      20.214 175.093  17.402  1.00 51.37           H
ATOM   3219  C   GLU A 330      20.288 173.858  15.658  1.00 58.10           C
ATOM   3220  O   GLU A 330      19.793 173.558  14.572  1.00 68.42           O
ATOM   3221  CB  GLU A 330      18.449 173.856  17.369  1.00 63.04           C
ATOM   3222 1HB  GLU A 330      17.809 174.524  17.946  1.00 81.35           H
ATOM   3223 2HB  GLU A 330      17.835 173.366  16.614  1.00 83.77           H
ATOM   3224  CG  GLU A 330      18.995 172.800  18.317  1.00 82.12           C
ATOM   3225 1HG  GLU A 330      18.186 172.106  18.554  1.00123.97           H
ATOM   3226 2HG  GLU A 330      19.793 172.255  17.810  1.00118.55           H
ATOM   3227  CD  GLU A 330      19.519 173.427  19.599  1.00121.26           C
ATOM   3228  OE1 GLU A 330      20.065 173.531  20.718  1.00190.83           O
ATOM   3229  OE2 GLU A 330      19.856 172.246  19.828  1.00187.81           O
ATOM   3230  N   ALA A 331      21.512 173.484  16.015  1.00 63.63           N
ATOM   3231  H   ALA A 331      21.866 173.709  16.934  1.00 67.50           H
ATOM   3232  CA  ALA A 331      22.388 172.727  15.127  1.00 74.55           C
ATOM   3233  HA  ALA A 331      21.779 172.171  14.414  1.00 80.86           H
ATOM   3234  C   ALA A 331      23.205 171.737  15.953  1.00 88.86           C
ATOM   3235  O   ALA A 331      23.202 171.794  17.182  1.00 94.69           O
ATOM   3236  CB  ALA A 331      23.302 173.679  14.366  1.00 74.44           C
ATOM   3237 1HB  ALA A 331      23.950 174.204  15.067  1.00 74.44           H
ATOM   3238 2HB  ALA A 331      23.913 173.113  13.662  1.00 74.44           H
ATOM   3239 3HB  ALA A 331      22.701 174.403  13.817  1.00102.20           H
ATOM   3240  N   ASN A 332      23.913 170.831  15.285  1.00103.03           N
ATOM   3241  H   ASN A 332      23.932 170.849  14.275  1.00106.16           H
ATOM   3242  CA  ASN A 332      24.691 169.804  15.971  1.00121.87           C
ATOM   3243  HA  ASN A 332      24.085 169.401  16.783  1.00131.63           H
ATOM   3244  C   ASN A 332      25.987 170.333  16.582  1.00120.88           C
ATOM   3245  O   ASN A 332      26.712 169.593  17.246  1.00139.96           O
ATOM   3246  CB  ASN A 332      25.026 168.676  14.992  1.00144.82           C
ATOM   3247 1HB  ASN A 332      25.427 167.835  15.555  1.00144.82           H
ATOM   3248 2HB  ASN A 332      24.117 168.357  14.483  1.00144.82           H
ATOM   3249  CG  ASN A 332      26.046 169.094  13.954  1.00221.36           C
ATOM   3250  OD1 ASN A 332      25.821 170.021  13.179  1.00314.43           O
ATOM   3251  ND2 ASN A 332      27.176 168.405  13.927  1.00309.70           N
ATOM   3252 1HD2 ASN A 332      27.871 168.625  13.229  1.00309.70           H
ATOM   3253 2HD2 ASN A 332      27.338 167.672  14.602  1.00309.70           H
ATOM   3254  N   THR A 333      26.287 171.606  16.351  1.00108.28           N
ATOM   3255  H   THR A 333      25.680 172.161  15.764  1.00101.63           H
ATOM   3256  CA  THR A 333      27.438 172.264  16.961  1.00112.92           C
ATOM   3257  HA  THR A 333      27.566 171.863  17.966  1.00124.98           H
ATOM   3258  C   THR A 333      27.142 173.756  17.081  1.00 99.66           C
ATOM   3259  O   THR A 333      26.387 174.314  16.285  1.00 87.53           O
ATOM   3260  CB  THR A 333      28.743 172.017  16.173  1.00127.86           C
ATOM   3261  HB  THR A 333      28.870 170.943  16.030  1.00169.68           H
ATOM   3262  OG1 THR A 333      29.854 172.522  16.925  1.00169.48           O
ATOM   3263  HG1 THR A 333      30.663 172.236  16.495  1.00227.69           H
ATOM   3264  CG2 THR A 333      28.734 172.694  14.808  1.00144.65           C
ATOM   3265 1HG2 THR A 333      28.680 173.775  14.934  1.00144.65           H
ATOM   3266 2HG2 THR A 333      29.650 172.442  14.274  1.00144.65           H
ATOM   3267 3HG2 THR A 333      27.877 172.351  14.229  1.00182.03           H
ATOM   3268  N   TYR A 334      27.715 174.399  18.092  1.00109.10           N
ATOM   3269  H   TYR A 334      28.360 173.917  18.702  1.00126.40           H
ATOM   3270  CA  TYR A 334      27.419 175.803  18.366  1.00102.80           C
ATOM   3271  HA  TYR A 334      26.336 175.925  18.368  1.00 96.38           H
ATOM   3272  C   TYR A 334      27.987 176.728  17.294  1.00 95.11           C
ATOM   3273  O   TYR A 334      27.508 177.846  17.108  1.00 84.08           O
ATOM   3274  CB  TYR A 334      27.952 176.195  19.748  1.00123.93           C
ATOM   3275 1HB  TYR A 334      27.491 177.138  20.041  1.00158.68           H
ATOM   3276 2HB  TYR A 334      27.647 175.435  20.467  1.00189.81           H
ATOM   3277  CG  TYR A 334      29.455 176.359  19.818  1.00128.98           C
ATOM   3278  CD1 TYR A 334      30.049 177.593  19.551  1.00180.40           C
ATOM   3279  HD1 TYR A 334      29.431 178.441  19.294  1.00222.43           H
ATOM   3280  CD2 TYR A 334      30.281 175.286  20.158  1.00213.82           C
ATOM   3281  HD2 TYR A 334      29.846 174.326  20.394  1.00284.49           H
ATOM   3282  CE1 TYR A 334      31.433 177.749  19.601  1.00294.61           C
ATOM   3283  HE1 TYR A 334      31.878 178.707  19.378  1.00425.65           H
ATOM   3284  CE2 TYR A 334      31.667 175.437  20.205  1.00323.30           C
ATOM   3285  HE2 TYR A 334      32.296 174.600  20.469  1.00472.63           H
ATOM   3286  CZ  TYR A 334      32.235 176.668  19.923  1.00353.13           C
ATOM   3287  OH  TYR A 334      33.602 176.817  19.955  1.00559.40           O
ATOM   3288  HH  TYR A 334      33.882 177.712  19.749  1.00647.30           H
ATOM   3289  N   GLN A 335      29.003 176.254  16.582  1.00106.28           N
ATOM   3290  H   GLN A 335      29.354 175.328  16.778  1.00119.49           H
ATOM   3291  CA  GLN A 335      29.636 177.028  15.519  1.00108.71           C
ATOM   3292  HA  GLN A 335      29.905 178.012  15.904  1.00110.40           H
ATOM   3293  C   GLN A 335      28.672 177.221  14.352  1.00 96.14           C
ATOM   3294  O   GLN A 335      28.664 178.266  13.704  1.00 97.57           O
ATOM   3295  CB  GLN A 335      30.902 176.318  15.030  1.00132.20           C
ATOM   3296 1HB  GLN A 335      30.621 175.337  14.649  1.00161.23           H
ATOM   3297 2HB  GLN A 335      31.324 176.892  14.205  1.00154.93           H
ATOM   3298  CG  GLN A 335      31.984 176.128  16.088  1.00194.05           C
ATOM   3299 1HG  GLN A 335      31.529 175.783  17.016  1.00194.05           H
ATOM   3300 2HG  GLN A 335      32.674 175.360  15.740  1.00194.05           H
ATOM   3301  CD  GLN A 335      32.770 177.393  16.372  1.00259.96           C
ATOM   3302  OE1 GLN A 335      32.213 178.480  16.505  1.00311.49           O
ATOM   3303  NE2 GLN A 335      34.084 177.257  16.478  1.00382.26           N
ATOM   3304 1HE2 GLN A 335      34.648 178.075  16.654  1.00382.26           H
ATOM   3305 2HE2 GLN A 335      34.511 176.349  16.374  1.00496.23           H
ATOM   3306  N   GLU A 336      27.850 176.213  14.084  1.00 91.06           N
ATOM   3307  H   GLU A 336      27.896 175.368  14.635  1.00 97.66           H
ATOM   3308  CA  GLU A 336      26.851 176.298  13.024  1.00 82.61           C
ATOM   3309  HA  GLU A 336      27.296 176.818  12.175  1.00 87.60           H
ATOM   3310  C   GLU A 336      25.642 177.107  13.486  1.00 68.85           C
ATOM   3311  O   GLU A 336      25.069 177.864  12.704  1.00 65.81           O
ATOM   3312  CB  GLU A 336      26.437 174.896  12.570  1.00 88.15           C
ATOM   3313 1HB  GLU A 336      27.335 174.353  12.276  1.00109.49           H
ATOM   3314 2HB  GLU A 336      25.983 174.371  13.409  1.00 97.54           H
ATOM   3315  CG  GLU A 336      25.462 174.888  11.401  1.00 97.50           C
ATOM   3316 1HG  GLU A 336      25.162 173.860  11.197  1.00126.86           H
ATOM   3317 2HG  GLU A 336      24.576 175.456  11.683  1.00125.15           H
ATOM   3318  CD  GLU A 336      26.050 175.499  10.141  1.00109.92           C
ATOM   3319  OE1 GLU A 336      27.274 175.385   9.915  1.00158.02           O
ATOM   3320  OE2 GLU A 336      25.296 176.120   9.363  1.00154.05           O
ATOM   3321  N   THR A 337      25.273 176.980  14.756  1.00 65.48           N
ATOM   3322  H   THR A 337      25.752 176.314  15.348  1.00 73.42           H
ATOM   3323  CA  THR A 337      24.217 177.804  15.341  1.00 55.60           C
ATOM   3324  HA  THR A 337      23.283 177.620  14.812  1.00 52.36           H
ATOM   3325  C   THR A 337      24.575 179.280  15.188  1.00 53.63           C
ATOM   3326  O   THR A 337      23.726 180.102  14.847  1.00 48.65           O
ATOM   3327  CB  THR A 337      24.017 177.481  16.837  1.00 57.55           C
ATOM   3328  HB  THR A 337      24.941 177.695  17.375  1.00 65.12           H
ATOM   3329  OG1 THR A 337      23.706 176.090  16.986  1.00 66.60           O
ATOM   3330  HG1 THR A 337      22.995 175.874  16.378  1.00109.12           H
ATOM   3331  CG2 THR A 337      22.892 178.303  17.454  1.00 51.01           C
ATOM   3332 1HG2 THR A 337      21.998 178.238  16.834  1.00 51.01           H
ATOM   3333 2HG2 THR A 337      22.669 177.921  18.450  1.00 51.01           H
ATOM   3334 3HG2 THR A 337      23.203 179.344  17.532  1.00 79.34           H
ATOM   3335  N   TYR A 338      25.843 179.607  15.417  1.00 61.56           N
ATOM   3336  H   TYR A 338      26.493 178.888  15.704  1.00 68.09           H
ATOM   3337  CA  TYR A 338      26.353 180.963  15.239  1.00 65.60           C
ATOM   3338  HA  TYR A 338      25.844 181.635  15.931  1.00 62.41           H
ATOM   3339  C   TYR A 338      26.094 181.450  13.814  1.00 66.85           C
ATOM   3340  O   TYR A 338      25.584 182.551  13.605  1.00 67.20           O
ATOM   3341  CB  TYR A 338      27.854 180.964  15.545  1.00 80.27           C
ATOM   3342 1HB  TYR A 338      28.020 180.419  16.474  1.00103.16           H
ATOM   3343 2HB  TYR A 338      28.371 180.430  14.748  1.00117.87           H
ATOM   3344  CG  TYR A 338      28.482 182.334  15.675  1.00 80.51           C
ATOM   3345  CD1 TYR A 338      28.950 183.014  14.550  1.00125.38           C
ATOM   3346  HD1 TYR A 338      28.809 182.586  13.569  1.00193.16           H
ATOM   3347  CD2 TYR A 338      28.660 182.922  16.928  1.00141.09           C
ATOM   3348  HD2 TYR A 338      28.289 182.424  17.812  1.00141.09           H
ATOM   3349  CE1 TYR A 338      29.611 184.234  14.676  1.00174.93           C
ATOM   3350  HE1 TYR A 338      29.973 184.749  13.798  1.00174.93           H
ATOM   3351  CE2 TYR A 338      29.331 184.137  17.059  1.00199.57           C
ATOM   3352  HE2 TYR A 338      29.469 184.578  18.035  1.00324.02           H
ATOM   3353  CZ  TYR A 338      29.809 184.783  15.931  1.00188.88           C
ATOM   3354  OH  TYR A 338      30.472 185.983  16.055  1.00291.12           O
ATOM   3355  HH  TYR A 338      30.512 186.296  16.961  1.00339.13           H
ATOM   3356  N   LYS A 339      26.430 180.619  12.832  1.00 71.39           N
ATOM   3357  H   LYS A 339      26.830 179.721  13.068  1.00 75.78           H
ATOM   3358  CA  LYS A 339      26.233 180.949  11.421  1.00 75.17           C
ATOM   3359  HA  LYS A 339      26.695 181.916  11.222  1.00 82.49           H
ATOM   3360  C   LYS A 339      24.758 181.067  11.054  1.00 64.75           C
ATOM   3361  O   LYS A 339      24.379 181.955  10.292  1.00 68.20           O
ATOM   3362  CB  LYS A 339      26.886 179.892  10.525  1.00 86.94           C
ATOM   3363 1HB  LYS A 339      26.469 178.918  10.779  1.00102.31           H
ATOM   3364 2HB  LYS A 339      26.634 180.110   9.487  1.00106.02           H
ATOM   3365  CG  LYS A 339      28.402 179.818  10.651  1.00137.48           C
ATOM   3366 1HG  LYS A 339      28.836 180.775  10.361  1.00186.17           H
ATOM   3367 2HG  LYS A 339      28.665 179.611  11.688  1.00181.72           H
ATOM   3368  CD  LYS A 339      28.976 178.716   9.772  1.00169.29           C
ATOM   3369 1HD  LYS A 339      28.482 177.774  10.011  1.00200.77           H
ATOM   3370 2HD  LYS A 339      28.795 178.958   8.725  1.00203.57           H
ATOM   3371  CE  LYS A 339      30.471 178.562  10.003  1.00247.37           C
ATOM   3372 1HE  LYS A 339      30.965 179.514   9.796  1.00301.90           H
ATOM   3373 2HE  LYS A 339      30.642 178.308  11.052  1.00297.63           H
ATOM   3374  NZ  LYS A 339      30.998 177.483   9.105  1.00339.53           N
ATOM   3375 1HZ  LYS A 339      31.985 177.338   9.270  1.00339.53           H
ATOM   3376 2HZ  LYS A 339      30.510 176.614   9.280  1.00339.53           H
ATOM   3377 3HZ  LYS A 339      30.866 177.735   8.135  1.00393.94           H
ATOM   3378  N   ARG A 340      23.927 180.171  11.577  1.00 55.98           N
ATOM   3379  H   ARG A 340      24.296 179.458  12.192  1.00 57.44           H
ATOM   3380  CA  ARG A 340      22.496 180.178  11.279  1.00 48.41           C
ATOM   3381  HA  ARG A 340      22.366 180.214  10.197  1.00 53.18           H
ATOM   3382  C   ARG A 340      21.807 181.420  11.832  1.00 42.51           C
ATOM   3383  O   ARG A 340      20.932 181.976  11.175  1.00 42.31           O
ATOM   3384  CB  ARG A 340      21.819 178.905  11.793  1.00 45.46           C
ATOM   3385 1HB  ARG A 340      22.074 178.760  12.843  1.00 46.00           H
ATOM   3386 2HB  ARG A 340      20.739 179.029  11.710  1.00 42.72           H
ATOM   3387  CG  ARG A 340      22.212 177.665  11.001  1.00 55.42           C
ATOM   3388 1HG  ARG A 340      21.974 177.830   9.951  1.00 69.12           H
ATOM   3389 2HG  ARG A 340      23.286 177.506  11.092  1.00 77.63           H
ATOM   3390  CD  ARG A 340      21.491 176.409  11.468  1.00 62.56           C
ATOM   3391 1HD  ARG A 340      21.697 176.245  12.527  1.00 91.41           H
ATOM   3392 2HD  ARG A 340      20.417 176.535  11.325  1.00 80.76           H
ATOM   3393  NE  ARG A 340      21.961 175.264  10.690  1.00 76.11           N
ATOM   3394  HE  ARG A 340      22.672 175.445   9.997  1.00 98.93           H
ATOM   3395  CZ  ARG A 340      21.537 174.013  10.819  1.00101.18           C
ATOM   3396  NH1 ARG A 340      20.625 173.643  11.694  1.00122.84           N
ATOM   3397 1HH1 ARG A 340      20.255 174.317  12.348  1.00120.25           H
ATOM   3398 2HH1 ARG A 340      20.314 172.685  11.716  1.00173.00           H
ATOM   3399  NH2 ARG A 340      22.065 173.089  10.044  1.00151.51           N
ATOM   3400 1HH2 ARG A 340      22.772 173.354   9.376  1.00174.82           H
ATOM   3401 2HH2 ARG A 340      21.755 172.134  10.128  1.00195.53           H
ATOM   3402  N   ILE A 341      22.213 181.877  13.011  1.00 41.67           N
ATOM   3403  H   ILE A 341      22.906 181.363  13.536  1.00 44.69           H
ATOM   3404  CA  ILE A 341      21.691 183.128  13.559  1.00 40.50           C
ATOM   3405  HA  ILE A 341      20.601 183.098  13.531  1.00 37.05           H
ATOM   3406  C   ILE A 341      22.146 184.308  12.707  1.00 47.11           C
ATOM   3407  O   ILE A 341      21.340 185.169  12.355  1.00 48.00           O
ATOM   3408  CB  ILE A 341      22.145 183.365  15.017  1.00 41.66           C
ATOM   3409  HB  ILE A 341      23.233 183.300  15.054  1.00 46.99           H
ATOM   3410  CG1 ILE A 341      21.552 182.292  15.936  1.00 37.35           C
ATOM   3411 1HG1 ILE A 341      20.505 182.528  16.126  1.00 48.59           H
ATOM   3412 2HG1 ILE A 341      21.596 181.327  15.434  1.00 49.57           H
ATOM   3413  CG2 ILE A 341      21.727 184.756  15.495  1.00 48.10           C
ATOM   3414 1HG2 ILE A 341      22.215 185.519  14.890  1.00 48.10           H
ATOM   3415 2HG2 ILE A 341      20.646 184.869  15.414  1.00 48.10           H
ATOM   3416 3HG2 ILE A 341      22.026 184.896  16.533  1.00 79.37           H
ATOM   3417  CD1 ILE A 341      22.269 182.156  17.261  1.00 36.03           C
ATOM   3418 1HD1 ILE A 341      23.328 181.967  17.088  1.00 36.03           H
ATOM   3419 2HD1 ILE A 341      22.152 183.070  17.842  1.00 36.03           H
ATOM   3420 3HD1 ILE A 341      21.839 181.320  17.812  1.00 68.83           H
ATOM   3421  N   SER A 342      23.433 184.354  12.379  1.00 55.39           N
ATOM   3422  H   SER A 342      24.050 183.611  12.676  1.00 57.88           H
ATOM   3423  CA  SER A 342      23.999 185.469  11.623  1.00 65.20           C
ATOM   3424  HA  SER A 342      23.835 186.391  12.181  1.00 68.57           H
ATOM   3425  C   SER A 342      23.361 185.634  10.247  1.00 66.13           C
ATOM   3426  O   SER A 342      23.227 186.747   9.741  1.00 74.70           O
ATOM   3427  CB  SER A 342      25.506 185.264  11.454  1.00 77.79           C
ATOM   3428 1HB  SER A 342      25.965 185.137  12.434  1.00102.59           H
ATOM   3429 2HB  SER A 342      25.682 184.368  10.859  1.00113.84           H
ATOM   3430  OG  SER A 342      26.094 186.379  10.806  1.00121.59           O
ATOM   3431  HG  SER A 342      25.488 186.698  10.132  1.00164.46           H
ATOM   3432  N   ARG A 343      22.978 184.517   9.635  1.00 61.68           N
ATOM   3433  H   ARG A 343      23.130 183.630  10.097  1.00 61.23           H
ATOM   3434  CA  ARG A 343      22.340 184.519   8.320  1.00 62.41           C
ATOM   3435  HA  ARG A 343      22.671 185.393   7.760  1.00 70.72           H
ATOM   3436  C   ARG A 343      20.818 184.575   8.403  1.00 54.44           C
ATOM   3437  O   ARG A 343      20.150 184.751   7.386  1.00 59.01           O
ATOM   3438  CB  ARG A 343      22.729 183.245   7.565  1.00 68.20           C
ATOM   3439 1HB  ARG A 343      22.418 182.391   8.168  1.00 69.11           H
ATOM   3440 2HB  ARG A 343      22.179 183.214   6.624  1.00 78.32           H
ATOM   3441  CG  ARG A 343      24.213 183.101   7.259  1.00 85.84           C
ATOM   3442 1HG  ARG A 343      24.504 183.838   6.511  1.00105.28           H
ATOM   3443 2HG  ARG A 343      24.791 183.267   8.167  1.00100.26           H
ATOM   3444  CD  ARG A 343      24.508 181.700   6.744  1.00109.63           C
ATOM   3445 1HD  ARG A 343      24.149 180.976   7.476  1.00139.91           H
ATOM   3446 2HD  ARG A 343      23.973 181.545   5.807  1.00150.44           H
ATOM   3447  NE  ARG A 343      25.938 181.487   6.527  1.00173.52           N
ATOM   3448  HE  ARG A 343      26.551 182.273   6.683  1.00244.12           H
ATOM   3449  CZ  ARG A 343      26.487 180.339   6.152  1.00240.98           C
ATOM   3450  NH1 ARG A 343      25.782 179.248   5.929  1.00264.15           N
ATOM   3451 1HH1 ARG A 343      24.784 179.263   6.075  1.00264.15           H
ATOM   3452 2HH1 ARG A 343      26.246 178.409   5.619  1.00264.15           H
ATOM   3453  NH2 ARG A 343      27.793 180.278   5.997  1.00394.37           N
ATOM   3454 1HH2 ARG A 343      28.348 181.106   6.153  1.00394.37           H
ATOM   3455 2HH2 ARG A 343      28.219 179.409   5.714  1.00475.40           H
ATOM   3456  N   VAL A 344      20.288 184.390   9.608  1.00 47.51           N
ATOM   3457  H   VAL A 344      20.906 184.334  10.405  1.00 49.07           H
ATOM   3458  CA  VAL A 344      18.858 184.177   9.832  1.00 41.54           C
ATOM   3459  HA  VAL A 344      18.715 183.879  10.870  1.00 38.95           H
ATOM   3460  C   VAL A 344      18.411 183.024   8.936  1.00 39.64           C
ATOM   3461  O   VAL A 344      17.428 183.102   8.200  1.00 45.30           O
ATOM   3462  CB  VAL A 344      17.996 185.436   9.579  1.00 47.17           C
ATOM   3463  HB  VAL A 344      17.885 185.586   8.505  1.00 57.08           H
ATOM   3464  CG1 VAL A 344      16.613 185.263  10.200  1.00 54.12           C
ATOM   3465 1HG1 VAL A 344      15.992 186.121   9.943  1.00 54.12           H
ATOM   3466 2HG1 VAL A 344      16.140 184.360   9.814  1.00 54.12           H
ATOM   3467 3HG1 VAL A 344      16.697 185.190  11.284  1.00 86.44           H
ATOM   3468  CG2 VAL A 344      18.655 186.679  10.175  1.00 66.95           C
ATOM   3469 1HG2 VAL A 344      17.954 187.513  10.140  1.00 66.95           H
ATOM   3470 2HG2 VAL A 344      18.935 186.491  11.211  1.00 66.95           H
ATOM   3471 3HG2 VAL A 344      19.544 186.937   9.599  1.00106.07           H
ATOM   3472  N   GLU A 345      19.177 181.941   8.994  1.00 38.35           N
ATOM   3473  H   GLU A 345      19.945 181.918   9.652  1.00 40.53           H
ATOM   3474  CA  GLU A 345      18.970 180.785   8.128  1.00 39.29           C
ATOM   3475  HA  GLU A 345      18.320 181.076   7.303  1.00 42.04           H
ATOM   3476  C   GLU A 345      18.305 179.642   8.889  1.00 35.64           C
ATOM   3477  O   GLU A 345      18.950 178.919   9.650  1.00 40.73           O
ATOM   3478  CB  GLU A 345      20.313 180.338   7.546  1.00 49.04           C
ATOM   3479 1HB  GLU A 345      20.782 181.201   7.074  1.00 69.26           H
ATOM   3480 2HB  GLU A 345      20.957 180.003   8.359  1.00 62.96           H
ATOM   3481  CG  GLU A 345      20.221 179.230   6.509  1.00 78.76           C
ATOM   3482 1HG  GLU A 345      19.859 178.319   6.986  1.00127.74           H
ATOM   3483 2HG  GLU A 345      19.508 179.527   5.739  1.00123.42           H
ATOM   3484  CD  GLU A 345      21.564 178.957   5.861  1.00120.82           C
ATOM   3485  OE1 GLU A 345      22.592 178.959   6.572  1.00187.06           O
ATOM   3486  OE2 GLU A 345      21.611 178.751   4.630  1.00191.72           O
ATOM   3487  N   PHE A 346      17.000 179.496   8.681  1.00 33.70           N
ATOM   3488  H   PHE A 346      16.513 180.130   8.064  1.00 37.37           H
ATOM   3489  CA  PHE A 346      16.220 178.436   9.312  1.00 33.16           C
ATOM   3490  HA  PHE A 346      16.861 177.564   9.443  1.00 38.08           H
ATOM   3491  C   PHE A 346      15.050 178.052   8.411  1.00 33.42           C
ATOM   3492  O   PHE A 346      14.705 178.787   7.486  1.00 37.08           O
ATOM   3493  CB  PHE A 346      15.721 178.886  10.689  1.00 33.09           C
ATOM   3494 1HB  PHE A 346      15.372 178.007  11.230  1.00 38.49           H
ATOM   3495 2HB  PHE A 346      16.557 179.314  11.242  1.00 35.64           H
ATOM   3496  CG  PHE A 346      14.599 179.889  10.645  1.00 31.78           C
ATOM   3497  CD1 PHE A 346      13.288 179.476  10.857  1.00 62.15           C
ATOM   3498  HD1 PHE A 346      13.074 178.429  11.019  1.00129.23           H
ATOM   3499  CD2 PHE A 346      14.851 181.240  10.433  1.00 70.21           C
ATOM   3500  HD2 PHE A 346      15.863 181.579  10.263  1.00142.57           H
ATOM   3501  CE1 PHE A 346      12.245 180.396  10.877  1.00 69.02           C
ATOM   3502  HE1 PHE A 346      11.238 180.063  11.079  1.00140.58           H
ATOM   3503  CE2 PHE A 346      13.810 182.167  10.424  1.00 76.90           C
ATOM   3504  HE2 PHE A 346      14.018 183.212  10.248  1.00154.93           H
ATOM   3505  CZ  PHE A 346      12.503 181.744  10.648  1.00 45.42           C
ATOM   3506  HZ  PHE A 346      11.695 182.460  10.652  1.00 57.05           H
ATOM   3507  N   THR A 347      14.446 176.897   8.670  1.00 35.99           N
ATOM   3508  H   THR A 347      14.744 176.337   9.457  1.00 39.40           H
ATOM   3509  CA  THR A 347      13.342 176.397   7.854  1.00 39.52           C
ATOM   3510  HA  THR A 347      13.070 177.151   7.117  1.00 44.47           H
ATOM   3511  C   THR A 347      12.121 176.101   8.719  1.00 32.41           C
ATOM   3512  O   THR A 347      12.225 175.974   9.938  1.00 35.85           O
ATOM   3513  CB  THR A 347      13.723 175.096   7.115  1.00 57.69           C
ATOM   3514  HB  THR A 347      12.866 174.752   6.535  1.00102.25           H
ATOM   3515  OG1 THR A 347      14.077 174.088   8.070  1.00109.45           O
ATOM   3516  HG1 THR A 347      14.257 173.272   7.597  1.00157.89           H
ATOM   3517  CG2 THR A 347      14.899 175.313   6.171  1.00105.52           C
ATOM   3518 1HG2 THR A 347      15.067 174.407   5.588  1.00105.52           H
ATOM   3519 2HG2 THR A 347      15.798 175.541   6.744  1.00105.52           H
ATOM   3520 3HG2 THR A 347      14.681 176.139   5.494  1.00105.52           H
ATOM   3521  N   PHE A 348      10.960 175.976   8.084  1.00 32.92           N
ATOM   3522  H   PHE A 348      10.913 176.094   7.083  1.00 40.31           H
ATOM   3523  CA  PHE A 348       9.736 175.598   8.783  1.00 31.20           C
ATOM   3524  HA  PHE A 348       9.891 175.683   9.858  1.00 30.01           H
ATOM   3525  C   PHE A 348       9.395 174.151   8.436  1.00 35.53           C
ATOM   3526  O   PHE A 348       9.518 173.747   7.279  1.00 41.65           O
ATOM   3527  CB  PHE A 348       8.574 176.505   8.373  1.00 31.62           C
ATOM   3528 1HB  PHE A 348       8.453 176.456   7.291  1.00 36.55           H
ATOM   3529 2HB  PHE A 348       7.662 176.123   8.833  1.00 34.91           H
ATOM   3530  CG  PHE A 348       8.748 177.941   8.785  1.00 28.20           C
ATOM   3531  CD1 PHE A 348       8.462 178.338  10.087  1.00 27.92           C
ATOM   3532  HD1 PHE A 348       8.150 177.604  10.815  1.00 32.32           H
ATOM   3533  CD2 PHE A 348       9.176 178.897   7.869  1.00 30.45           C
ATOM   3534  HD2 PHE A 348       9.419 178.603   6.859  1.00 36.41           H
ATOM   3535  CE1 PHE A 348       8.567 179.673  10.463  1.00 27.49           C
ATOM   3536  HE1 PHE A 348       8.338 179.967  11.476  1.00 31.19           H
ATOM   3537  CE2 PHE A 348       9.282 180.237   8.236  1.00 30.65           C
ATOM   3538  HE2 PHE A 348       9.607 180.972   7.514  1.00 37.65           H
ATOM   3539  CZ  PHE A 348       8.966 180.628   9.533  1.00 28.04           C
ATOM   3540  HZ  PHE A 348       9.039 181.667   9.819  1.00 30.99           H
ATOM   3541  N   PRO A 349       8.975 173.346   9.424  1.00 35.99           N
ATOM   3542  CA  PRO A 349       8.129 172.203   9.061  1.00 40.86           C
ATOM   3543  HA  PRO A 349       8.683 171.525   8.412  1.00 46.91           H
ATOM   3544  C   PRO A 349       6.817 172.590   8.385  1.00 40.11           C
ATOM   3545  O   PRO A 349       6.312 173.698   8.560  1.00 37.67           O
ATOM   3546  CB  PRO A 349       7.845 171.537  10.408  1.00 45.71           C
ATOM   3547 1HB  PRO A 349       6.884 171.879  10.794  1.00 55.79           H
ATOM   3548 2HB  PRO A 349       7.852 170.452  10.307  1.00 58.89           H
ATOM   3549  CG  PRO A 349       8.947 171.983  11.301  1.00 47.62           C
ATOM   3550 1HG  PRO A 349       8.632 171.948  12.344  1.00 66.86           H
ATOM   3551 2HG  PRO A 349       9.830 171.364  11.144  1.00 64.85           H
ATOM   3552  CD  PRO A 349       9.223 173.394  10.876  1.00 36.61           C
ATOM   3553 1HD  PRO A 349       8.534 174.085  11.362  1.00 35.73           H
ATOM   3554 2HD  PRO A 349      10.259 173.661  11.085  1.00 39.22           H
ATOM   3555  N   ASP A 350       6.264 171.652   7.622  1.00 46.59           N
ATOM   3556  H   ASP A 350       6.698 170.743   7.559  1.00 52.46           H
ATOM   3557  CA  ASP A 350       5.058 171.891   6.834  1.00 50.18           C
ATOM   3558  HA  ASP A 350       5.208 172.781   6.221  1.00 51.17           H
ATOM   3559  C   ASP A 350       3.811 172.124   7.683  1.00 48.46           C
ATOM   3560  O   ASP A 350       2.871 172.784   7.242  1.00 55.92           O
ATOM   3561  CB  ASP A 350       4.802 170.698   5.909  1.00 62.64           C
ATOM   3562 1HB  ASP A 350       4.780 169.786   6.505  1.00 82.62           H
ATOM   3563 2HB  ASP A 350       3.830 170.823   5.432  1.00 88.49           H
ATOM   3564  CG  ASP A 350       5.857 170.557   4.827  1.00114.28           C
ATOM   3565  OD1 ASP A 350       6.330 171.584   4.296  1.00191.15           O
ATOM   3566  OD2 ASP A 350       6.212 169.406   4.494  1.00184.30           O
ATOM   3567  N   PHE A 351       3.789 171.579   8.895  1.00 46.03           N
ATOM   3568  H   PHE A 351       4.582 171.041   9.214  1.00 48.06           H
ATOM   3569  CA  PHE A 351       2.647 171.757   9.787  1.00 46.95           C
ATOM   3570  HA  PHE A 351       1.739 171.599   9.205  1.00 51.59           H
ATOM   3571  C   PHE A 351       2.554 173.167  10.367  1.00 42.87           C
ATOM   3572  O   PHE A 351       1.532 173.529  10.950  1.00 48.29           O
ATOM   3573  CB  PHE A 351       2.659 170.714  10.911  1.00 51.76           C
ATOM   3574 1HB  PHE A 351       1.753 170.839  11.505  1.00 55.79           H
ATOM   3575 2HB  PHE A 351       2.634 169.721  10.462  1.00 58.14           H
ATOM   3576  CG  PHE A 351       3.851 170.794  11.827  1.00 54.19           C
ATOM   3577  CD1 PHE A 351       3.940 171.779  12.806  1.00 58.58           C
ATOM   3578  HD1 PHE A 351       3.156 172.516  12.901  1.00 60.50           H
ATOM   3579  CD2 PHE A 351       4.860 169.840  11.743  1.00 63.05           C
ATOM   3580  HD2 PHE A 351       4.809 169.069  10.988  1.00 68.82           H
ATOM   3581  CE1 PHE A 351       5.030 171.828  13.670  1.00 70.42           C
ATOM   3582  HE1 PHE A 351       5.097 172.612  14.410  1.00 82.15           H
ATOM   3583  CE2 PHE A 351       5.931 169.853  12.633  1.00 74.50           C
ATOM   3584  HE2 PHE A 351       6.694 169.091  12.573  1.00 88.76           H
ATOM   3585  CZ  PHE A 351       6.024 170.858  13.590  1.00 77.88           C
ATOM   3586  HZ  PHE A 351       6.861 170.880  14.272  1.00 94.14           H
ATOM   3587  N   VAL A 352       3.600 173.970  10.205  1.00 37.49           N
ATOM   3588  H   VAL A 352       4.405 173.644   9.688  1.00 37.85           H
ATOM   3589  CA  VAL A 352       3.587 175.346  10.697  1.00 34.10           C
ATOM   3590  HA  VAL A 352       3.162 175.352  11.700  1.00 34.84           H
ATOM   3591  C   VAL A 352       2.692 176.172   9.778  1.00 35.91           C
ATOM   3592  O   VAL A 352       3.011 176.390   8.610  1.00 41.21           O
ATOM   3593  CB  VAL A 352       4.994 175.979  10.748  1.00 31.92           C
ATOM   3594  HB  VAL A 352       5.417 175.994   9.744  1.00 33.73           H
ATOM   3595  CG1 VAL A 352       4.915 177.411  11.267  1.00 34.62           C
ATOM   3596 1HG1 VAL A 352       4.300 178.012  10.598  1.00 34.62           H
ATOM   3597 2HG1 VAL A 352       4.471 177.419  12.262  1.00 34.62           H
ATOM   3598 3HG1 VAL A 352       5.914 177.843  11.316  1.00 65.74           H
ATOM   3599  CG2 VAL A 352       5.912 175.165  11.655  1.00 35.66           C
ATOM   3600 1HG2 VAL A 352       5.473 175.082  12.649  1.00 35.66           H
ATOM   3601 2HG2 VAL A 352       6.052 174.168  11.239  1.00 35.66           H
ATOM   3602 3HG2 VAL A 352       6.882 175.657  11.730  1.00 67.54           H
ATOM   3603  N   THR A 353       1.556 176.612  10.308  1.00 36.40           N
ATOM   3604  H   THR A 353       1.358 176.435  11.282  1.00 37.41           H
ATOM   3605  CA  THR A 353       0.554 177.313   9.510  1.00 40.85           C
ATOM   3606  HA  THR A 353       0.294 176.684   8.658  1.00 47.89           H
ATOM   3607  C   THR A 353       1.088 178.636   8.970  1.00 36.20           C
ATOM   3608  O   THR A 353       2.013 179.220   9.531  1.00 32.08           O
ATOM   3609  CB  THR A 353      -0.723 177.606  10.324  1.00 48.17           C
ATOM   3610  HB  THR A 353      -1.435 178.139   9.694  1.00 69.54           H
ATOM   3611  OG1 THR A 353      -0.391 178.423  11.454  1.00 71.58           O
ATOM   3612  HG1 THR A 353       0.398 178.063  11.864  1.00104.94           H
ATOM   3613  CG2 THR A 353      -1.373 176.321  10.824  1.00102.41           C
ATOM   3614 1HG2 THR A 353      -0.710 175.819  11.529  1.00102.41           H
ATOM   3615 2HG2 THR A 353      -2.310 176.564  11.325  1.00102.41           H
ATOM   3616 3HG2 THR A 353      -1.577 175.661   9.981  1.00151.53           H
ATOM   3617  N   GLU A 354       0.496 179.118   7.882  1.00 40.52           N
ATOM   3618  H   GLU A 354      -0.296 178.634   7.484  1.00 47.17           H
ATOM   3619  CA  GLU A 354       0.974 180.323   7.207  1.00 40.61           C
ATOM   3620  HA  GLU A 354       1.990 180.144   6.855  1.00 40.53           H
ATOM   3621  C   GLU A 354       1.018 181.538   8.131  1.00 36.40           C
ATOM   3622  O   GLU A 354       1.953 182.335   8.066  1.00 37.14           O
ATOM   3623  CB  GLU A 354       0.073 180.618   6.004  1.00 50.58           C
ATOM   3624 1HB  GLU A 354       0.027 179.724   5.382  1.00 67.34           H
ATOM   3625 2HB  GLU A 354      -0.933 180.822   6.370  1.00 71.00           H
ATOM   3626  CG  GLU A 354       0.511 181.794   5.141  1.00 90.21           C
ATOM   3627 1HG  GLU A 354      -0.293 182.030   4.444  1.00115.48           H
ATOM   3628 2HG  GLU A 354       0.675 182.662   5.779  1.00131.11           H
ATOM   3629  CD  GLU A 354       1.777 181.511   4.353  1.00155.76           C
ATOM   3630  OE1 GLU A 354       2.532 182.465   4.072  1.00250.72           O
ATOM   3631  OE2 GLU A 354       2.023 180.338   4.001  1.00209.34           O
ATOM   3632  N   GLY A 355       0.024 181.678   9.001  1.00 35.06           N
ATOM   3633  H   GLY A 355      -0.718 180.993   9.033  1.00 38.52           H
ATOM   3634  CA  GLY A 355      -0.000 182.800   9.923  1.00 32.99           C
ATOM   3635 1HA  GLY A 355       0.173 183.718   9.360  1.00 37.38           H
ATOM   3636 2HA  GLY A 355      -0.979 182.863  10.397  1.00 35.25           H
ATOM   3637  C   GLY A 355       1.062 182.707  11.002  1.00 27.69           C
ATOM   3638  O   GLY A 355       1.448 183.716  11.591  1.00 28.11           O
ATOM   3639  N   ALA A 356       1.546 181.496  11.256  1.00 25.76           N
ATOM   3640  H   ALA A 356       1.191 180.698  10.748  1.00 29.25           H
ATOM   3641  CA  ALA A 356       2.632 181.282  12.206  1.00 22.15           C
ATOM   3642  HA  ALA A 356       2.533 181.994  13.026  1.00 22.12           H
ATOM   3643  C   ALA A 356       3.975 181.518  11.522  1.00 20.64           C
ATOM   3644  O   ALA A 356       4.893 182.062  12.134  1.00 19.71           O
ATOM   3645  CB  ALA A 356       2.577 179.871  12.771  1.00 24.17           C
ATOM   3646 1HB  ALA A 356       3.393 179.735  13.480  1.00 24.17           H
ATOM   3647 2HB  ALA A 356       1.627 179.714  13.281  1.00 24.17           H
ATOM   3648 3HB  ALA A 356       2.674 179.146  11.964  1.00 50.53           H
ATOM   3649  N   ARG A 357       4.095 181.126  10.257  1.00 22.71           N
ATOM   3650  H   ARG A 357       3.313 180.682   9.794  1.00 25.38           H
ATOM   3651  CA  ARG A 357       5.331 181.351   9.510  1.00 23.10           C
ATOM   3652  HA  ARG A 357       6.163 180.930  10.075  1.00 22.35           H
ATOM   3653  C   ARG A 357       5.576 182.848   9.382  1.00 22.58           C
ATOM   3654  O   ARG A 357       6.706 183.314   9.522  1.00 22.46           O
ATOM   3655  CB  ARG A 357       5.292 180.723   8.113  1.00 29.51           C
ATOM   3656 1HB  ARG A 357       4.497 181.196   7.536  1.00 35.30           H
ATOM   3657 2HB  ARG A 357       6.241 180.941   7.623  1.00 66.71           H
ATOM   3658  CG  ARG A 357       5.071 179.216   8.089  1.00 49.52           C
ATOM   3659 1HG  ARG A 357       5.628 178.767   8.910  1.00 55.57           H
ATOM   3660 2HG  ARG A 357       4.011 179.014   8.234  1.00 79.59           H
ATOM   3661  CD  ARG A 357       5.522 178.554   6.792  1.00105.72           C
ATOM   3662 1HD  ARG A 357       6.610 178.596   6.737  1.00139.06           H
ATOM   3663 2HD  ARG A 357       5.231 177.504   6.830  1.00104.90           H
ATOM   3664  NE  ARG A 357       4.947 179.158   5.589  1.00226.16           N
ATOM   3665  HE  ARG A 357       3.984 178.936   5.383  1.00242.58           H
ATOM   3666  CZ  ARG A 357       5.588 179.948   4.736  1.00388.86           C
ATOM   3667  NH1 ARG A 357       6.849 180.300   4.890  1.00428.34           N
ATOM   3668 1HH1 ARG A 357       7.361 179.973   5.694  1.00320.73           H
ATOM   3669 2HH1 ARG A 357       7.281 180.899   4.203  1.00614.83           H
ATOM   3670  NH2 ARG A 357       4.949 180.397   3.677  1.00596.47           N
ATOM   3671 1HH2 ARG A 357       3.982 180.143   3.543  1.00608.35           H
ATOM   3672 2HH2 ARG A 357       5.426 180.995   3.021  1.00792.09           H
ATOM   3673  N   ASP A 358       4.506 183.588   9.121  1.00 24.84           N
ATOM   3674  H   ASP A 358       3.610 183.139   8.991  1.00 27.20           H
ATOM   3675  CA  ASP A 358       4.581 185.040   8.999  1.00 26.60           C
ATOM   3676  HA  ASP A 358       5.354 185.287   8.270  1.00 29.18           H
ATOM   3677  C   ASP A 358       4.955 185.697  10.325  1.00 23.65           C
ATOM   3678  O   ASP A 358       5.809 186.581  10.359  1.00 26.15           O
ATOM   3679  CB  ASP A 358       3.242 185.596   8.508  1.00 32.04           C
ATOM   3680 1HB  ASP A 358       2.915 185.022   7.641  1.00 44.23           H
ATOM   3681 2HB  ASP A 358       2.501 185.481   9.300  1.00 37.87           H
ATOM   3682  CG  ASP A 358       3.325 187.061   8.125  1.00 45.82           C
ATOM   3683  OD1 ASP A 358       4.381 187.500   7.622  1.00 85.04           O
ATOM   3684  OD2 ASP A 358       2.318 187.774   8.319  1.00 92.95           O
ATOM   3685  N   LEU A 359       4.325 185.279  11.418  1.00 21.69           N
ATOM   3686  H   LEU A 359       3.623 184.557  11.344  1.00 23.34           H
ATOM   3687  CA  LEU A 359       4.616 185.851  12.730  1.00 19.95           C
ATOM   3688  HA  LEU A 359       4.474 186.931  12.681  1.00 23.22           H
ATOM   3689  C   LEU A 359       6.059 185.589  13.151  1.00 16.32           C
ATOM   3690  O   LEU A 359       6.729 186.471  13.687  1.00 17.08           O
ATOM   3691  CB  LEU A 359       3.672 185.265  13.784  1.00 22.16           C
ATOM   3692 1HB  LEU A 359       2.645 185.488  13.494  1.00 27.26           H
ATOM   3693 2HB  LEU A 359       3.795 184.182  13.776  1.00 22.81           H
ATOM   3694  CG  LEU A 359       3.894 185.742  15.224  1.00 24.16           C
ATOM   3695  HG  LEU A 359       4.921 185.516  15.511  1.00 28.33           H
ATOM   3696  CD1 LEU A 359       3.663 187.239  15.397  1.00 34.82           C
ATOM   3697 1HD1 LEU A 359       2.623 187.479  15.174  1.00 34.82           H
ATOM   3698 2HD1 LEU A 359       3.887 187.521  16.425  1.00 34.82           H
ATOM   3699 3HD1 LEU A 359       4.318 187.797  14.729  1.00 66.88           H
ATOM   3700  CD2 LEU A 359       2.961 184.984  16.156  1.00 37.56           C
ATOM   3701 1HD2 LEU A 359       1.925 185.212  15.906  1.00 37.56           H
ATOM   3702 2HD2 LEU A 359       3.133 183.912  16.055  1.00 37.56           H
ATOM   3703 3HD2 LEU A 359       3.158 185.278  17.187  1.00 71.09           H
ATOM   3704  N   ILE A 360       6.528 184.366  12.930  1.00 14.79           N
ATOM   3705  H   ILE A 360       5.940 183.687  12.465  1.00 16.15           H
ATOM   3706  CA  ILE A 360       7.867 183.963  13.350  1.00 13.36           C
ATOM   3707  HA  ILE A 360       8.021 184.282  14.381  1.00 13.54           H
ATOM   3708  C   ILE A 360       8.920 184.662  12.494  1.00 14.62           C
ATOM   3709  O   ILE A 360       9.943 185.105  13.014  1.00 15.55           O
ATOM   3710  CB  ILE A 360       8.040 182.428  13.286  1.00 14.10           C
ATOM   3711  HB  ILE A 360       7.762 182.091  12.287  1.00 15.17           H
ATOM   3712  CG1 ILE A 360       7.127 181.751  14.317  1.00 16.36           C
ATOM   3713 1HG1 ILE A 360       7.566 181.875  15.306  1.00 19.23           H
ATOM   3714 2HG1 ILE A 360       6.158 182.251  14.318  1.00 18.17           H
ATOM   3715  CG2 ILE A 360       9.493 182.038  13.546  1.00 16.13           C
ATOM   3716 1HG2 ILE A 360      10.129 182.453  12.764  1.00 16.13           H
ATOM   3717 2HG2 ILE A 360       9.815 182.422  14.515  1.00 16.13           H
ATOM   3718 3HG2 ILE A 360       9.596 180.954  13.535  1.00 44.47           H
ATOM   3719  CD1 ILE A 360       6.880 180.272  14.080  1.00 19.67           C
ATOM   3720 1HD1 ILE A 360       7.818 179.722  14.160  1.00 19.67           H
ATOM   3721 2HD1 ILE A 360       6.182 179.898  14.829  1.00 19.67           H
ATOM   3722 3HD1 ILE A 360       6.458 180.122  13.086  1.00 48.52           H
ATOM   3723  N   SER A 361       8.678 184.785  11.193  1.00 16.74           N
ATOM   3724  H   SER A 361       7.820 184.421  10.802  1.00 17.70           H
ATOM   3725  CA  SER A 361       9.623 185.459  10.307  1.00 20.09           C
ATOM   3726  HA  SER A 361      10.625 185.090  10.529  1.00 21.12           H
ATOM   3727  C   SER A 361       9.634 186.971  10.522  1.00 21.30           C
ATOM   3728  O   SER A 361      10.663 187.620  10.331  1.00 25.66           O
ATOM   3729  CB  SER A 361       9.303 185.143   8.844  1.00 25.77           C
ATOM   3730 1HB  SER A 361      10.058 185.600   8.205  1.00 51.28           H
ATOM   3731 2HB  SER A 361       9.320 184.062   8.699  1.00 51.54           H
ATOM   3732  OG  SER A 361       8.024 185.636   8.486  1.00 56.26           O
ATOM   3733  HG  SER A 361       7.360 185.145   8.977  1.00 95.61           H
ATOM   3734  N   ARG A 362       8.501 187.534  10.928  1.00 20.79           N
ATOM   3735  H   ARG A 362       7.662 186.971  10.981  1.00 21.41           H
ATOM   3736  CA  ARG A 362       8.421 188.948  11.292  1.00 22.63           C
ATOM   3737  HA  ARG A 362       8.897 189.542  10.512  1.00 26.74           H
ATOM   3738  C   ARG A 362       9.162 189.250  12.590  1.00 20.30           C
ATOM   3739  O   ARG A 362       9.742 190.324  12.737  1.00 23.86           O
ATOM   3740  CB  ARG A 362       6.959 189.386  11.422  1.00 26.21           C
ATOM   3741 1HB  ARG A 362       6.407 188.622  11.969  1.00 39.10           H
ATOM   3742 2HB  ARG A 362       6.926 190.307  12.001  1.00 41.27           H
ATOM   3743  CG  ARG A 362       6.269 189.653  10.092  1.00 52.47           C
ATOM   3744 1HG  ARG A 362       6.771 190.481   9.591  1.00 85.80           H
ATOM   3745 2HG  ARG A 362       6.335 188.768   9.458  1.00 81.84           H
ATOM   3746  CD  ARG A 362       4.808 190.018  10.299  1.00 62.60           C
ATOM   3747 1HD  ARG A 362       4.286 189.162  10.729  1.00121.06           H
ATOM   3748 2HD  ARG A 362       4.743 190.852  10.998  1.00 93.70           H
ATOM   3749  NE  ARG A 362       4.169 190.392   9.038  1.00 72.04           N
ATOM   3750  HE  ARG A 362       4.735 190.346   8.203  1.00120.69           H
ATOM   3751  CZ  ARG A 362       2.902 190.762   8.903  1.00 93.97           C
ATOM   3752  NH1 ARG A 362       2.076 190.872   9.924  1.00 96.80           N
ATOM   3753 1HH1 ARG A 362       2.398 190.630  10.850  1.00 97.94           H
ATOM   3754 2HH1 ARG A 362       1.132 191.188   9.767  1.00145.84           H
ATOM   3755  NH2 ARG A 362       2.449 191.059   7.703  1.00191.47           N
ATOM   3756 1HH2 ARG A 362       3.068 190.976   6.912  1.00261.22           H
ATOM   3757 2HH2 ARG A 362       1.491 191.351   7.591  1.00246.29           H
ATOM   3758  N   LEU A 363       9.135 188.316  13.533  1.00 17.02           N
ATOM   3759  H   LEU A 363       8.627 187.459  13.364  1.00 17.05           H
ATOM   3760  CA  LEU A 363       9.820 188.491  14.811  1.00 15.97           C
ATOM   3761  HA  LEU A 363       9.727 189.532  15.120  1.00 18.18           H
ATOM   3762  C   LEU A 363      11.313 188.184  14.731  1.00 16.36           C
ATOM   3763  O   LEU A 363      12.083 188.645  15.572  1.00 18.98           O
ATOM   3764  CB  LEU A 363       9.171 187.605  15.879  1.00 13.98           C
ATOM   3765 1HB  LEU A 363       9.067 186.604  15.463  1.00 13.82           H
ATOM   3766 2HB  LEU A 363       9.859 187.543  16.723  1.00 14.13           H
ATOM   3767  CG  LEU A 363       7.809 188.045  16.426  1.00 15.23           C
ATOM   3768  HG  LEU A 363       7.144 188.267  15.592  1.00 17.29           H
ATOM   3769  CD1 LEU A 363       7.193 186.920  17.250  1.00 15.96           C
ATOM   3770 1HD1 LEU A 363       7.833 186.693  18.102  1.00 41.24           H
ATOM   3771 2HD1 LEU A 363       7.084 186.031  16.629  1.00 45.32           H
ATOM   3772 3HD1 LEU A 363       6.211 187.228  17.608  1.00 43.73           H
ATOM   3773  CD2 LEU A 363       7.942 189.294  17.291  1.00 18.46           C
ATOM   3774 1HD2 LEU A 363       6.967 189.560  17.697  1.00 18.46           H
ATOM   3775 2HD2 LEU A 363       8.633 189.102  18.112  1.00 18.46           H
ATOM   3776 3HD2 LEU A 363       8.315 190.124  16.691  1.00 49.49           H
ATOM   3777  N   LEU A 364      11.724 187.422  13.723  1.00 16.34           N
ATOM   3778  H   LEU A 364      11.045 187.071  13.062  1.00 16.44           H
ATOM   3779  CA  LEU A 364      13.127 187.059  13.534  1.00 17.72           C
ATOM   3780  HA  LEU A 364      13.679 187.312  14.440  1.00 18.41           H
ATOM   3781  C   LEU A 364      13.786 187.826  12.390  1.00 22.04           C
ATOM   3782  O   LEU A 364      14.678 187.315  11.714  1.00 27.77           O
ATOM   3783  CB  LEU A 364      13.260 185.549  13.304  1.00 17.16           C
ATOM   3784 1HB  LEU A 364      12.656 185.284  12.437  1.00 18.55           H
ATOM   3785 2HB  LEU A 364      14.300 185.339  13.057  1.00 20.00           H
ATOM   3786  CG  LEU A 364      12.871 184.624  14.462  1.00 15.42           C
ATOM   3787  HG  LEU A 364      11.842 184.828  14.754  1.00 15.74           H
ATOM   3788  CD1 LEU A 364      12.970 183.172  14.017  1.00 18.79           C
ATOM   3789 1HD1 LEU A 364      13.999 182.935  13.747  1.00 18.79           H
ATOM   3790 2HD1 LEU A 364      12.647 182.520  14.828  1.00 18.79           H
ATOM   3791 3HD1 LEU A 364      12.325 183.013  13.154  1.00 47.38           H
ATOM   3792  CD2 LEU A 364      13.769 184.837  15.673  1.00 18.96           C
ATOM   3793 1HD2 LEU A 364      13.587 185.824  16.098  1.00 18.96           H
ATOM   3794 2HD2 LEU A 364      13.549 184.083  16.427  1.00 18.96           H
ATOM   3795 3HD2 LEU A 364      14.814 184.756  15.377  1.00 49.34           H
ATOM   3796  N   LYS A 365      13.373 189.071  12.183  1.00 24.05           N
ATOM   3797  H   LYS A 365      12.604 189.434  12.730  1.00 25.53           H
ATOM   3798  CA  LYS A 365      14.033 189.944  11.216  1.00 27.94           C
ATOM   3799  HA  LYS A 365      14.117 189.414  10.267  1.00 30.03           H
ATOM   3800  C   LYS A 365      15.439 190.280  11.703  1.00 29.24           C
ATOM   3801  O   LYS A 365      15.650 190.535  12.888  1.00 28.87           O
ATOM   3802  CB  LYS A 365      13.233 191.237  11.026  1.00 30.94           C
ATOM   3803 1HB  LYS A 365      13.088 191.693  12.005  1.00 35.37           H
ATOM   3804 2HB  LYS A 365      13.816 191.930  10.419  1.00 41.68           H
ATOM   3805  CG  LYS A 365      11.867 191.056  10.376  1.00 37.06           C
ATOM   3806 1HG  LYS A 365      11.334 190.252  10.882  1.00 59.62           H
ATOM   3807 2HG  LYS A 365      11.299 191.979  10.495  1.00 60.32           H
ATOM   3808  CD  LYS A 365      11.965 190.732   8.892  1.00 55.43           C
ATOM   3809 1HD  LYS A 365      12.527 191.520   8.391  1.00 88.40           H
ATOM   3810 2HD  LYS A 365      12.481 189.782   8.760  1.00 86.99           H
ATOM   3811  CE  LYS A 365      10.581 190.631   8.272  1.00 68.56           C
ATOM   3812 1HE  LYS A 365      10.029 189.833   8.775  1.00 91.54           H
ATOM   3813 2HE  LYS A 365      10.050 191.573   8.433  1.00 99.04           H
ATOM   3814  NZ  LYS A 365      10.705 190.337   6.807  1.00106.97           N
ATOM   3815 1HZ  LYS A 365       9.788 190.245   6.391  1.00106.97           H
ATOM   3816 2HZ  LYS A 365      11.203 191.079   6.335  1.00106.97           H
ATOM   3817 3HZ  LYS A 365      11.205 189.469   6.667  1.00148.14           H
ATOM   3818  N   HIS A 366      16.400 190.295  10.786  1.00 33.06           N
ATOM   3819  H   HIS A 366      16.190 190.037   9.834  1.00 35.41           H
ATOM   3820  CA  HIS A 366      17.766 190.683  11.127  1.00 35.81           C
ATOM   3821  HA  HIS A 366      18.121 190.048  11.939  1.00 35.09           H
ATOM   3822  C   HIS A 366      17.799 192.135  11.602  1.00 37.67           C
ATOM   3823  O   HIS A 366      18.533 192.484  12.525  1.00 39.45           O
ATOM   3824  CB  HIS A 366      18.688 190.511   9.917  1.00 41.81           C
ATOM   3825 1HB  HIS A 366      18.495 189.539   9.463  1.00 45.00           H
ATOM   3826 2HB  HIS A 366      18.454 191.283   9.184  1.00 48.76           H
ATOM   3827  CG  HIS A 366      20.145 190.595  10.254  1.00 48.86           C
ATOM   3828  ND1 HIS A 366      20.765 191.722  10.744  1.00 88.12           N
ATOM   3829  HD1 HIS A 366      20.321 192.603  10.957  1.00155.01           H
ATOM   3830  CD2 HIS A 366      21.131 189.664  10.162  1.00 74.33           C
ATOM   3831  HD2 HIS A 366      20.991 188.651   9.815  1.00135.99           H
ATOM   3832  CE1 HIS A 366      22.063 191.437  10.918  1.00 88.01           C
ATOM   3833  HE1 HIS A 366      22.797 192.136  11.293  1.00134.76           H
ATOM   3834  NE2 HIS A 366      22.327 190.190  10.583  1.00 78.17           N
ATOM   3835  N   ASN A 367      17.007 192.984  10.956  1.00 40.54           N
ATOM   3836  H   ASN A 367      16.433 192.651  10.195  1.00 42.60           H
ATOM   3837  CA  ASN A 367      16.889 194.384  11.348  1.00 44.43           C
ATOM   3838  HA  ASN A 367      17.866 194.758  11.654  1.00 48.18           H
ATOM   3839  C   ASN A 367      15.902 194.497  12.510  1.00 40.21           C
ATOM   3840  O   ASN A 367      14.721 194.197  12.336  1.00 39.16           O
ATOM   3841  CB  ASN A 367      16.389 195.204  10.155  1.00 53.27           C
ATOM   3842 1HB  ASN A 367      17.007 194.984   9.285  1.00 61.53           H
ATOM   3843 2HB  ASN A 367      15.362 194.912   9.941  1.00 56.66           H
ATOM   3844  CG  ASN A 367      16.421 196.693  10.417  1.00 68.22           C
ATOM   3845  OD1 ASN A 367      16.453 197.144  11.560  1.00 86.20           O
ATOM   3846  ND2 ASN A 367      16.423 197.473   9.348  1.00 93.63           N
ATOM   3847 1HD2 ASN A 367      16.444 198.475   9.467  1.00115.06           H
ATOM   3848 2HD2 ASN A 367      16.396 197.067   8.424  1.00112.42           H
ATOM   3849  N   PRO A 368      16.358 194.914  13.703  1.00 41.37           N
ATOM   3850  CA  PRO A 368      15.394 194.957  14.808  1.00 39.32           C
ATOM   3851  HA  PRO A 368      15.024 193.952  15.006  1.00 36.63           H
ATOM   3852  C   PRO A 368      14.199 195.882  14.596  1.00 41.00           C
ATOM   3853  O   PRO A 368      13.128 195.650  15.154  1.00 39.23           O
ATOM   3854  CB  PRO A 368      16.234 195.444  15.992  1.00 44.23           C
ATOM   3855 1HB  PRO A 368      16.120 196.521  16.117  1.00 53.56           H
ATOM   3856 2HB  PRO A 368      15.945 194.922  16.904  1.00 48.23           H
ATOM   3857  CG  PRO A 368      17.637 195.111  15.629  1.00 52.60           C
ATOM   3858 1HG  PRO A 368      18.337 195.762  16.153  1.00 72.02           H
ATOM   3859 2HG  PRO A 368      17.841 194.064  15.852  1.00 66.25           H
ATOM   3860  CD  PRO A 368      17.697 195.340  14.149  1.00 47.36           C
ATOM   3861 1HD  PRO A 368      17.855 196.396  13.928  1.00 55.39           H
ATOM   3862 2HD  PRO A 368      18.478 194.723  13.705  1.00 50.61           H
ATOM   3863  N   SER A 369      14.377 196.925  13.791  1.00 48.02           N
ATOM   3864  H   SER A 369      15.263 197.043  13.320  1.00 52.56           H
ATOM   3865  CA  SER A 369      13.322 197.904  13.547  1.00 53.84           C
ATOM   3866  HA  SER A 369      12.909 198.220  14.504  1.00 55.67           H
ATOM   3867  C   SER A 369      12.169 197.345  12.717  1.00 51.70           C
ATOM   3868  O   SER A 369      11.081 197.919  12.698  1.00 58.01           O
ATOM   3869  CB  SER A 369      13.900 199.134  12.843  1.00 65.77           C
ATOM   3870 1HB  SER A 369      13.121 199.890  12.749  1.00 89.20           H
ATOM   3871 2HB  SER A 369      14.717 199.540  13.441  1.00 92.32           H
ATOM   3872  OG  SER A 369      14.386 198.804  11.553  1.00113.95           O
ATOM   3873  HG  SER A 369      15.145 198.223  11.653  1.00142.74           H
ATOM   3874  N   GLN A 370      12.401 196.224  12.042  1.00 47.24           N
ATOM   3875  H   GLN A 370      13.307 195.781  12.108  1.00 47.47           H
ATOM   3876  CA  GLN A 370      11.371 195.583  11.229  1.00 45.95           C
ATOM   3877  HA  GLN A 370      10.677 196.345  10.874  1.00 51.98           H
ATOM   3878  C   GLN A 370      10.564 194.556  12.019  1.00 38.68           C
ATOM   3879  O   GLN A 370       9.596 193.997  11.503  1.00 40.18           O
ATOM   3880  CB  GLN A 370      12.010 194.903  10.015  1.00 49.00           C
ATOM   3881 1HB  GLN A 370      12.754 194.189  10.368  1.00 54.60           H
ATOM   3882 2HB  GLN A 370      11.236 194.356   9.478  1.00 58.17           H
ATOM   3883  CG  GLN A 370      12.676 195.866   9.042  1.00 70.84           C
ATOM   3884 1HG  GLN A 370      11.943 196.603   8.716  1.00105.12           H
ATOM   3885 2HG  GLN A 370      13.489 196.384   9.549  1.00100.19           H
ATOM   3886  CD  GLN A 370      13.236 195.154   7.827  1.00 92.62           C
ATOM   3887  OE1 GLN A 370      14.065 194.255   7.944  1.00120.00           O
ATOM   3888  NE2 GLN A 370      12.794 195.559   6.646  1.00142.58           N
ATOM   3889 1HE2 GLN A 370      13.147 195.118   5.809  1.00183.65           H
ATOM   3890 2HE2 GLN A 370      12.118 196.306   6.586  1.00174.91           H
ATOM   3891  N   ARG A 371      10.950 194.308  13.267  1.00 34.23           N
ATOM   3892  H   ARG A 371      11.745 194.803  13.648  1.00 36.68           H
ATOM   3893  CA  ARG A 371      10.233 193.365  14.122  1.00 28.92           C
ATOM   3894  HA  ARG A 371       9.935 192.509  13.517  1.00 27.55           H
ATOM   3895  C   ARG A 371       8.984 194.042  14.680  1.00 30.84           C
ATOM   3896  O   ARG A 371       9.048 195.195  15.108  1.00 36.18           O
ATOM   3897  CB  ARG A 371      11.120 192.891  15.277  1.00 26.29           C
ATOM   3898 1HB  ARG A 371      11.413 193.764  15.861  1.00 29.53           H
ATOM   3899 2HB  ARG A 371      10.537 192.231  15.919  1.00 24.91           H
ATOM   3900  CG  ARG A 371      12.380 192.157  14.841  1.00 25.40           C
ATOM   3901 1HG  ARG A 371      12.107 191.232  14.333  1.00 25.11           H
ATOM   3902 2HG  ARG A 371      12.935 192.789  14.148  1.00 29.99           H
ATOM   3903  CD  ARG A 371      13.282 191.837  16.024  1.00 24.35           C
ATOM   3904 1HD  ARG A 371      13.374 192.730  16.644  1.00 27.60           H
ATOM   3905 2HD  ARG A 371      12.842 191.032  16.615  1.00 23.27           H
ATOM   3906  NE  ARG A 371      14.604 191.438  15.546  1.00 25.31           N
ATOM   3907  HE  ARG A 371      14.658 191.055  14.613  1.00 26.53           H
ATOM   3908  CZ  ARG A 371      15.744 191.568  16.212  1.00 27.37           C
ATOM   3909  NH1 ARG A 371      15.812 192.068  17.431  1.00 28.80           N
ATOM   3910 1HH1 ARG A 371      14.962 192.281  17.931  1.00 28.62           H
ATOM   3911 2HH1 ARG A 371      16.716 192.233  17.846  1.00 31.52           H
ATOM   3912  NH2 ARG A 371      16.863 191.231  15.609  1.00 30.34           N
ATOM   3913 1HH2 ARG A 371      16.812 190.860  14.671  1.00 31.93           H
ATOM   3914 2HH2 ARG A 371      17.748 191.353  16.077  1.00 33.06           H
ATOM   3915  N   PRO A 372       7.833 193.352  14.675  1.00 29.40           N
ATOM   3916  CA  PRO A 372       6.643 194.041  15.187  1.00 32.36           C
ATOM   3917  HA  PRO A 372       6.523 195.002  14.685  1.00 38.03           H
ATOM   3918  C   PRO A 372       6.688 194.251  16.697  1.00 31.41           C
ATOM   3919  O   PRO A 372       7.226 193.426  17.434  1.00 31.26           O
ATOM   3920  CB  PRO A 372       5.504 193.097  14.797  1.00 33.69           C
ATOM   3921 1HB  PRO A 372       4.697 193.143  15.528  1.00 40.42           H
ATOM   3922 2HB  PRO A 372       5.137 193.341  13.800  1.00 42.87           H
ATOM   3923  CG  PRO A 372       6.136 191.750  14.797  1.00 30.98           C
ATOM   3924 1HG  PRO A 372       6.210 191.372  15.816  1.00 39.33           H
ATOM   3925 2HG  PRO A 372       5.572 191.059  14.169  1.00 39.19           H
ATOM   3926  CD  PRO A 372       7.507 191.987  14.227  1.00 27.67           C
ATOM   3927 1HD  PRO A 372       8.217 191.264  14.627  1.00 26.81           H
ATOM   3928 2HD  PRO A 372       7.483 191.953  13.138  1.00 31.32           H
ATOM   3929  N   MET A 373       6.109 195.356  17.153  1.00 34.86           N
ATOM   3930  H   MET A 373       5.679 195.999  16.504  1.00 39.57           H
ATOM   3931  CA  MET A 373       6.047 195.658  18.579  1.00 35.37           C
ATOM   3932  HA  MET A 373       7.053 195.626  18.998  1.00 34.58           H
ATOM   3933  C   MET A 373       5.185 194.619  19.290  1.00 34.03           C
ATOM   3934  O   MET A 373       4.363 193.954  18.663  1.00 36.80           O
ATOM   3935  CB  MET A 373       5.446 197.048  18.804  1.00 44.03           C
ATOM   3936 1HB  MET A 373       4.453 197.076  18.353  1.00 63.80           H
ATOM   3937 2HB  MET A 373       5.337 197.209  19.877  1.00 78.24           H
ATOM   3938  CG  MET A 373       6.271 198.192  18.236  1.00 96.47           C
ATOM   3939 1HG  MET A 373       7.276 198.156  18.657  1.00157.31           H
ATOM   3940 2HG  MET A 373       6.334 198.095  17.152  1.00151.85           H
ATOM   3941  SD  MET A 373       5.507 199.771  18.653  1.00164.91           S
ATOM   3942  CE  MET A 373       6.551 200.924  17.755  1.00207.57           C
ATOM   3943 1HE  MET A 373       7.577 200.842  18.113  1.00207.57           H
ATOM   3944 2HE  MET A 373       6.518 200.694  16.690  1.00207.57           H
ATOM   3945 3HE  MET A 373       6.191 201.940  17.917  1.00262.04           H
ATOM   3946  N   LEU A 374       5.339 194.500  20.605  1.00 33.05           N
ATOM   3947  H   LEU A 374       6.006 195.085  21.087  1.00 34.28           H
ATOM   3948  CA  LEU A 374       4.555 193.546  21.386  1.00 32.86           C
ATOM   3949  HA  LEU A 374       4.734 192.541  21.000  1.00 32.56           H
ATOM   3950  C   LEU A 374       3.059 193.827  21.268  1.00 37.17           C
ATOM   3951  O   LEU A 374       2.241 192.907  21.260  1.00 39.13           O
ATOM   3952  CB  LEU A 374       4.981 193.610  22.856  1.00 33.93           C
ATOM   3953 1HB  LEU A 374       4.806 194.627  23.205  1.00 37.78           H
ATOM   3954 2HB  LEU A 374       4.326 192.953  23.429  1.00 37.40           H
ATOM   3955  CG  LEU A 374       6.431 193.242  23.187  1.00 32.51           C
ATOM   3956  HG  LEU A 374       7.094 193.754  22.490  1.00 31.33           H
ATOM   3957  CD1 LEU A 374       6.756 193.726  24.589  1.00 40.13           C
ATOM   3958 1HD1 LEU A 374       7.779 193.448  24.844  1.00 40.13           H
ATOM   3959 2HD1 LEU A 374       6.660 194.811  24.635  1.00 40.13           H
ATOM   3960 3HD1 LEU A 374       6.068 193.269  25.300  1.00 73.80           H
ATOM   3961  CD2 LEU A 374       6.667 191.741  23.079  1.00 35.36           C
ATOM   3962 1HD2 LEU A 374       7.709 191.520  23.310  1.00 35.36           H
ATOM   3963 2HD2 LEU A 374       6.025 191.213  23.783  1.00 35.36           H
ATOM   3964 3HD2 LEU A 374       6.450 191.406  22.065  1.00 64.34           H
ATOM   3965  N   ARG A 375       2.709 195.105  21.154  1.00 41.51           N
ATOM   3966  H   ARG A 375       3.428 195.812  21.211  1.00 42.36           H
ATOM   3967  CA  ARG A 375       1.330 195.530  20.920  1.00 49.41           C
ATOM   3968  HA  ARG A 375       0.695 195.133  21.712  1.00 53.39           H
ATOM   3969  C   ARG A 375       0.795 194.999  19.593  1.00 49.54           C
ATOM   3970  O   ARG A 375      -0.377 194.647  19.486  1.00 57.71           O
ATOM   3971  CB  ARG A 375       1.263 197.060  20.930  1.00 60.27           C
ATOM   3972 1HB  ARG A 375       1.752 197.421  21.835  1.00 74.26           H
ATOM   3973 2HB  ARG A 375       1.819 197.436  20.071  1.00 79.51           H
ATOM   3974  CG  ARG A 375      -0.144 197.641  20.879  1.00112.10           C
ATOM   3975 1HG  ARG A 375      -0.658 197.274  19.991  1.00163.07           H
ATOM   3976 2HG  ARG A 375      -0.696 197.327  21.765  1.00167.17           H
ATOM   3977  CD  ARG A 375      -0.095 199.162  20.829  1.00172.37           C
ATOM   3978 1HD  ARG A 375       0.477 199.527  21.683  1.00172.37           H
ATOM   3979 2HD  ARG A 375       0.409 199.467  19.912  1.00194.79           H
ATOM   3980  NE  ARG A 375      -1.433 199.752  20.861  1.00283.27           N
ATOM   3981  HE  ARG A 375      -2.215 199.118  20.933  1.00283.27           H
ATOM   3982  CZ  ARG A 375      -1.700 201.050  20.792  1.00446.01           C
ATOM   3983  NH1 ARG A 375      -2.955 201.448  20.819  1.00656.24           N
ATOM   3984 1HH1 ARG A 375      -3.687 200.760  20.899  1.00656.24           H
ATOM   3985 2HH1 ARG A 375      -3.167 202.431  20.751  1.00855.35           H
ATOM   3986  NH2 ARG A 375      -0.754 201.962  20.686  1.00527.86           N
ATOM   3987 1HH2 ARG A 375       0.212 201.677  20.671  1.00461.84           H
ATOM   3988 2HH2 ARG A 375      -1.010 202.935  20.617  1.00736.75           H
ATOM   3989  N   GLU A 376       1.663 194.967  18.589  1.00 45.82           N
ATOM   3990  H   GLU A 376       2.621 195.233  18.757  1.00 44.67           H
ATOM   3991  CA  GLU A 376       1.299 194.533  17.243  1.00 47.54           C
ATOM   3992  HA  GLU A 376       0.316 194.934  16.993  1.00 54.71           H
ATOM   3993  C   GLU A 376       1.226 193.011  17.148  1.00 42.04           C
ATOM   3994  O   GLU A 376       0.448 192.478  16.360  1.00 46.45           O
ATOM   3995  CB  GLU A 376       2.320 195.077  16.238  1.00 50.78           C
ATOM   3996 1HB  GLU A 376       2.427 196.149  16.404  1.00 70.88           H
ATOM   3997 2HB  GLU A 376       3.283 194.608  16.435  1.00 77.19           H
ATOM   3998  CG  GLU A 376       1.966 194.848  14.774  1.00 93.55           C
ATOM   3999 1HG  GLU A 376       2.852 195.050  14.171  1.00156.83           H
ATOM   4000 2HG  GLU A 376       1.691 193.803  14.630  1.00133.88           H
ATOM   4001  CD  GLU A 376       0.831 195.727  14.281  1.00141.18           C
ATOM   4002  OE1 GLU A 376       0.380 195.525  13.134  1.00206.47           O
ATOM   4003  OE2 GLU A 376       0.389 196.633  15.020  1.00210.77           O
ATOM   4004  N   VAL A 377       2.009 192.307  17.960  1.00 35.25           N
ATOM   4005  H   VAL A 377       2.647 192.794  18.575  1.00 34.95           H
ATOM   4006  CA  VAL A 377       1.940 190.847  18.028  1.00 30.33           C
ATOM   4007  HA  VAL A 377       2.131 190.432  17.039  1.00 31.89           H
ATOM   4008  C   VAL A 377       0.538 190.416  18.447  1.00 31.93           C
ATOM   4009  O   VAL A 377      -0.004 189.458  17.899  1.00 34.17           O
ATOM   4010  CB  VAL A 377       2.972 190.255  19.014  1.00 26.41           C
ATOM   4011  HB  VAL A 377       2.849 190.737  19.984  1.00 26.82           H
ATOM   4012  CG1 VAL A 377       2.764 188.754  19.196  1.00 28.56           C
ATOM   4013 1HG1 VAL A 377       2.757 188.258  18.226  1.00 28.56           H
ATOM   4014 2HG1 VAL A 377       3.569 188.344  19.806  1.00 28.56           H
ATOM   4015 3HG1 VAL A 377       1.815 188.573  19.701  1.00 58.90           H
ATOM   4016  CG2 VAL A 377       4.391 190.517  18.516  1.00 29.83           C
ATOM   4017 1HG2 VAL A 377       4.557 191.588  18.407  1.00 29.83           H
ATOM   4018 2HG2 VAL A 377       5.108 190.121  19.235  1.00 29.83           H
ATOM   4019 3HG2 VAL A 377       4.540 190.031  17.551  1.00 58.28           H
ATOM   4020  N   LEU A 378      -0.054 191.135  19.394  1.00 34.76           N
ATOM   4021  H   LEU A 378       0.429 191.933  19.782  1.00 35.71           H
ATOM   4022  CA  LEU A 378      -1.411 190.850  19.854  1.00 40.01           C
ATOM   4023  HA  LEU A 378      -1.477 189.809  20.173  1.00 39.66           H
ATOM   4024  C   LEU A 378      -2.434 191.060  18.742  1.00 47.38           C
ATOM   4025  O   LEU A 378      -3.500 190.449  18.748  1.00 58.63           O
ATOM   4026  CB  LEU A 378      -1.768 191.769  21.027  1.00 44.29           C
ATOM   4027 1HB  LEU A 378      -1.647 192.797  20.686  1.00 47.74           H
ATOM   4028 2HB  LEU A 378      -2.825 191.626  21.250  1.00 52.35           H
ATOM   4029  CG  LEU A 378      -0.988 191.612  22.336  1.00 41.11           C
ATOM   4030  HG  LEU A 378       0.079 191.625  22.118  1.00 37.58           H
ATOM   4031  CD1 LEU A 378      -1.303 192.775  23.269  1.00 51.98           C
ATOM   4032 1HD1 LEU A 378      -1.034 193.713  22.784  1.00 51.98           H
ATOM   4033 2HD1 LEU A 378      -2.367 192.783  23.505  1.00 51.98           H
ATOM   4034 3HD1 LEU A 378      -0.727 192.670  24.188  1.00 85.16           H
ATOM   4035  CD2 LEU A 378      -1.335 190.300  23.026  1.00 45.38           C
ATOM   4036 1HD2 LEU A 378      -1.008 189.464  22.408  1.00 45.38           H
ATOM   4037 2HD2 LEU A 378      -0.828 190.248  23.990  1.00 45.38           H
ATOM   4038 3HD2 LEU A 378      -2.412 190.237  23.181  1.00 73.92           H
ATOM   4039  N   GLU A 379      -2.103 191.937  17.801  1.00 47.94           N
ATOM   4040  H   GLU A 379      -1.190 192.368  17.834  1.00 47.34           H
ATOM   4041  CA  GLU A 379      -2.996 192.314  16.708  1.00 56.16           C
ATOM   4042  HA  GLU A 379      -4.025 192.249  17.061  1.00 62.46           H
ATOM   4043  C   GLU A 379      -2.865 191.414  15.480  1.00 51.54           C
ATOM   4044  O   GLU A 379      -3.634 191.536  14.527  1.00 59.26           O
ATOM   4045  CB  GLU A 379      -2.701 193.762  16.305  1.00 70.28           C
ATOM   4046 1HB  GLU A 379      -2.317 194.295  17.175  1.00 81.98           H
ATOM   4047 2HB  GLU A 379      -1.921 193.760  15.544  1.00109.54           H
ATOM   4048  CG  GLU A 379      -3.897 194.537  15.772  1.00115.17           C
ATOM   4049 1HG  GLU A 379      -3.530 195.394  15.206  1.00181.23           H
ATOM   4050 2HG  GLU A 379      -4.473 193.900  15.102  1.00162.18           H
ATOM   4051  CD  GLU A 379      -4.807 195.040  16.876  1.00152.48           C
ATOM   4052  OE1 GLU A 379      -4.900 196.271  17.064  1.00217.81           O
ATOM   4053  OE2 GLU A 379      -5.451 194.214  17.559  1.00213.95           O
ATOM   4054  N   HIS A 380      -1.897 190.503  15.484  1.00 43.67           N
ATOM   4055  H   HIS A 380      -1.303 190.411  16.296  1.00 41.31           H
ATOM   4056  CA  HIS A 380      -1.701 189.616  14.342  1.00 41.15           C
ATOM   4057  HA  HIS A 380      -1.622 190.235  13.449  1.00 46.40           H
ATOM   4058  C   HIS A 380      -2.902 188.684  14.189  1.00 41.70           C
ATOM   4059  O   HIS A 380      -3.400 188.148  15.180  1.00 39.64           O
ATOM   4060  CB  HIS A 380      -0.421 188.787  14.492  1.00 36.60           C
ATOM   4061 1HB  HIS A 380      -0.288 188.531  15.543  1.00 43.87           H
ATOM   4062 2HB  HIS A 380      -0.540 187.861  13.930  1.00 47.65           H
ATOM   4063  CG  HIS A 380       0.808 189.478  13.987  1.00 48.73           C
ATOM   4064  ND1 HIS A 380       1.256 190.698  14.438  1.00 79.79           N
ATOM   4065  HD1 HIS A 380       0.819 191.272  15.148  1.00 98.53           H
ATOM   4066  CD2 HIS A 380       1.695 189.113  13.026  1.00 74.26           C
ATOM   4067  HD2 HIS A 380       1.639 188.200  12.453  1.00 92.11           H
ATOM   4068  CE1 HIS A 380       2.368 191.007  13.757  1.00120.60           C
ATOM   4069  HE1 HIS A 380       2.932 191.917  13.895  1.00180.49           H
ATOM   4070  NE2 HIS A 380       2.681 190.062  12.892  1.00117.18           N
ATOM   4071  N   PRO A 381      -3.380 188.463  12.953  1.00 48.06           N
ATOM   4072  CA  PRO A 381      -4.567 187.605  12.847  1.00 50.48           C
ATOM   4073  HA  PRO A 381      -5.397 188.068  13.381  1.00 54.86           H
ATOM   4074  C   PRO A 381      -4.377 186.182  13.364  1.00 42.25           C
ATOM   4075  O   PRO A 381      -5.335 185.532  13.777  1.00 43.46           O
ATOM   4076  CB  PRO A 381      -4.863 187.588  11.345  1.00 62.70           C
ATOM   4077 1HB  PRO A 381      -4.429 186.699  10.886  1.00 66.91           H
ATOM   4078 2HB  PRO A 381      -5.938 187.622  11.167  1.00 76.51           H
ATOM   4079  CG  PRO A 381      -4.210 188.816  10.814  1.00 74.87           C
ATOM   4080 1HG  PRO A 381      -3.971 188.700   9.757  1.00 95.24           H
ATOM   4081 2HG  PRO A 381      -4.858 189.678  10.969  1.00 98.35           H
ATOM   4082  CD  PRO A 381      -2.959 188.959  11.630  1.00 59.11           C
ATOM   4083 1HD  PRO A 381      -2.160 188.338  11.224  1.00 60.69           H
ATOM   4084 2HD  PRO A 381      -2.660 190.006  11.676  1.00 64.93           H
ATOM   4085  N   TRP A 382      -3.144 185.686  13.333  1.00 37.94           N
ATOM   4086  H   TRP A 382      -2.392 186.239  12.950  1.00 40.75           H
ATOM   4087  CA  TRP A 382      -2.854 184.356  13.857  1.00 33.23           C
ATOM   4088  HA  TRP A 382      -3.538 183.646  13.393  1.00 36.11           H
ATOM   4089  C   TRP A 382      -3.067 184.282  15.367  1.00 29.15           C
ATOM   4090  O   TRP A 382      -3.539 183.267  15.876  1.00 31.27           O
ATOM   4091  CB  TRP A 382      -1.422 183.948  13.504  1.00 33.35           C
ATOM   4092 1HB  TRP A 382      -1.272 184.091  12.434  1.00 39.13           H
ATOM   4093 2HB  TRP A 382      -0.723 184.593  14.038  1.00 33.40           H
ATOM   4094  CG  TRP A 382      -1.128 182.518  13.847  1.00 30.99           C
ATOM   4095  CD1 TRP A 382      -1.465 181.407  13.133  1.00 35.46           C
ATOM   4096  HD1 TRP A 382      -2.002 181.422  12.196  1.00 42.65           H
ATOM   4097  CD2 TRP A 382      -0.440 182.028  15.009  1.00 28.16           C
ATOM   4098  NE1 TRP A 382      -1.044 180.265  13.763  1.00 35.13           N
ATOM   4099  HE1 TRP A 382      -1.190 179.331  13.408  1.00 41.33           H
ATOM   4100  CE2 TRP A 382      -0.398 180.618  14.918  1.00 30.59           C
ATOM   4101  CE3 TRP A 382       0.178 182.647  16.104  1.00 28.78           C
ATOM   4102  HE3 TRP A 382       0.152 183.721  16.206  1.00 31.23           H
ATOM   4103  CZ2 TRP A 382       0.275 179.831  15.858  1.00 32.15           C
ATOM   4104  HZ2 TRP A 382       0.329 178.759  15.749  1.00 37.38           H
ATOM   4105  CZ3 TRP A 382       0.833 181.861  17.051  1.00 31.18           C
ATOM   4106  HZ3 TRP A 382       1.321 182.331  17.891  1.00 36.45           H
ATOM   4107  CH2 TRP A 382       0.879 180.461  16.917  1.00 32.06           C
ATOM   4108  HH2 TRP A 382       1.406 179.874  17.653  1.00 36.98           H
ATOM   4109  N   ILE A 383      -2.736 185.352  16.082  1.00 27.38           N
ATOM   4110  H   ILE A 383      -2.384 186.176  15.616  1.00 29.42           H
ATOM   4111  CA  ILE A 383      -2.923 185.398  17.530  1.00 26.44           C
ATOM   4112  HA  ILE A 383      -2.622 184.441  17.956  1.00 24.65           H
ATOM   4113  C   ILE A 383      -4.402 185.590  17.854  1.00 30.90           C
ATOM   4114  O   ILE A 383      -4.944 184.888  18.706  1.00 32.77           O
ATOM   4115  CB  ILE A 383      -2.095 186.526  18.192  1.00 27.71           C
ATOM   4116  HB  ILE A 383      -2.332 187.462  17.684  1.00 34.15           H
ATOM   4117  CG1 ILE A 383      -0.590 186.269  18.041  1.00 25.97           C
ATOM   4118 1HG1 ILE A 383      -0.357 186.158  16.983  1.00 36.50           H
ATOM   4119 2HG1 ILE A 383      -0.060 187.149  18.404  1.00 36.10           H
ATOM   4120  CG2 ILE A 383      -2.465 186.691  19.665  1.00 33.48           C
ATOM   4121 1HG2 ILE A 383      -2.435 185.724  20.169  1.00 33.48           H
ATOM   4122 2HG2 ILE A 383      -1.765 187.373  20.148  1.00 33.48           H
ATOM   4123 3HG2 ILE A 383      -3.470 187.105  19.746  1.00 64.59           H
ATOM   4124  CD1 ILE A 383      -0.036 185.066  18.787  1.00 28.53           C
ATOM   4125 1HD1 ILE A 383      -0.124 185.221  19.863  1.00 28.53           H
ATOM   4126 2HD1 ILE A 383      -0.579 184.165  18.504  1.00 28.53           H
ATOM   4127 3HD1 ILE A 383       1.016 184.941  18.533  1.00 60.86           H
ATOM   4128  N   THR A 384      -5.060 186.524  17.176  1.00 36.27           N
ATOM   4129  H   THR A 384      -4.591 187.040  16.444  1.00 38.03           H
ATOM   4130  CA  THR A 384      -6.452 186.845  17.483  1.00 44.14           C
ATOM   4131  HA  THR A 384      -6.537 187.015  18.556  1.00 48.59           H
ATOM   4132  C   THR A 384      -7.420 185.719  17.130  1.00 44.45           C
ATOM   4133  O   THR A 384      -8.497 185.624  17.717  1.00 52.08           O
ATOM   4134  CB  THR A 384      -6.931 188.116  16.750  1.00 52.93           C
ATOM   4135  HB  THR A 384      -7.984 188.281  16.978  1.00 79.14           H
ATOM   4136  OG1 THR A 384      -6.775 187.940  15.337  1.00 80.60           O
ATOM   4137  HG1 THR A 384      -5.835 187.891  15.146  1.00111.25           H
ATOM   4138  CG2 THR A 384      -6.134 189.342  17.178  1.00101.55           C
ATOM   4139 1HG2 THR A 384      -5.091 189.230  16.883  1.00101.55           H
ATOM   4140 2HG2 THR A 384      -6.549 190.228  16.697  1.00101.55           H
ATOM   4141 3HG2 THR A 384      -6.195 189.461  18.260  1.00153.40           H
ATOM   4142  N   ALA A 385      -7.052 184.875  16.172  1.00 41.31           N
ATOM   4143  H   ALA A 385      -6.174 185.015  15.693  1.00 40.84           H
ATOM   4144  CA  ALA A 385      -7.899 183.758  15.764  1.00 44.31           C
ATOM   4145  HA  ALA A 385      -8.941 184.056  15.886  1.00 53.04           H
ATOM   4146  C   ALA A 385      -7.682 182.495  16.594  1.00 39.68           C
ATOM   4147  O   ALA A 385      -8.615 181.718  16.794  1.00 51.85           O
ATOM   4148  CB  ALA A 385      -7.666 183.446  14.292  1.00 48.21           C
ATOM   4149 1HB  ALA A 385      -7.878 184.331  13.691  1.00 48.21           H
ATOM   4150 2HB  ALA A 385      -6.630 183.143  14.140  1.00 48.21           H
ATOM   4151 3HB  ALA A 385      -8.327 182.635  13.984  1.00 81.24           H
ATOM   4152  N   ASN A 386      -6.451 182.262  17.038  1.00 32.20           N
ATOM   4153  H   ASN A 386      -5.727 182.951  16.888  1.00 34.24           H
ATOM   4154  CA  ASN A 386      -6.102 181.009  17.702  1.00 29.43           C
ATOM   4155  HA  ASN A 386      -6.874 180.274  17.474  1.00 32.94           H
ATOM   4156  C   ASN A 386      -6.001 181.087  19.224  1.00 29.05           C
ATOM   4157  O   ASN A 386      -6.169 180.072  19.899  1.00 33.44           O
ATOM   4158  CB  ASN A 386      -4.776 180.492  17.138  1.00 26.87           C
ATOM   4159 1HB  ASN A 386      -4.032 181.286  17.182  1.00 25.53           H
ATOM   4160 2HB  ASN A 386      -4.429 179.659  17.748  1.00 27.97           H
ATOM   4161  CG  ASN A 386      -4.904 179.997  15.714  1.00 30.38           C
ATOM   4162  OD1 ASN A 386      -5.412 178.906  15.467  1.00 36.63           O
ATOM   4163  ND2 ASN A 386      -4.435 180.793  14.767  1.00 34.78           N
ATOM   4164 1HD2 ASN A 386      -4.500 180.507  13.802  1.00 39.95           H
ATOM   4165 2HD2 ASN A 386      -4.029 181.681  15.025  1.00 37.60           H
ATOM   4166  N   SER A 387      -5.704 182.260  19.774  1.00 29.37           N
ATOM   4167  H   SER A 387      -5.613 183.084  19.196  1.00 32.04           H
ATOM   4168  CA  SER A 387      -5.514 182.388  21.215  1.00 30.85           C
ATOM   4169  HA  SER A 387      -4.811 181.621  21.539  1.00 37.62           H
ATOM   4170  C   SER A 387      -6.823 182.197  21.975  1.00 42.62           C
ATOM   4171  O   SER A 387      -7.866 182.723  21.590  1.00 62.33           O
ATOM   4172  CB  SER A 387      -4.936 183.762  21.561  1.00 36.71           C
ATOM   4173 1HB  SER A 387      -4.001 183.905  21.020  1.00 50.69           H
ATOM   4174 2HB  SER A 387      -5.644 184.534  21.261  1.00 62.14           H
ATOM   4175  OG  SER A 387      -4.691 183.867  22.953  1.00 45.75           O
ATOM   4176  HG  SER A 387      -4.389 184.760  23.135  1.00 71.20           H
ATOM   4177  N   SER A 388      -6.760 181.459  23.079  1.00 56.64           N
ATOM   4178  H   SER A 388      -5.891 181.013  23.337  1.00 60.70           H
ATOM   4179  CA  SER A 388      -7.918 181.292  23.953  1.00 92.33           C
ATOM   4180  HA  SER A 388      -8.802 181.130  23.337  1.00112.52           H
ATOM   4181  C   SER A 388      -8.166 182.533  24.807  1.00113.21           C
ATOM   4182  O   SER A 388      -9.212 182.658  25.446  1.00172.66           O
ATOM   4183  CB  SER A 388      -7.725 180.072  24.856  1.00138.74           C
ATOM   4184 1HB  SER A 388      -8.628 179.919  25.447  1.00190.07           H
ATOM   4185 2HB  SER A 388      -7.553 179.191  24.238  1.00185.86           H
ATOM   4186  OG  SER A 388      -6.622 180.253  25.727  1.00192.11           O
ATOM   4187  HG  SER A 388      -5.816 180.240  25.206  1.00235.25           H
ATOM   4188  N   LYS A 389      -7.210 183.456  24.810  1.00137.78           N
ATOM   4189  H   LYS A 389      -6.383 183.305  24.249  1.00169.31           H
ATOM   4190  CA  LYS A 389      -7.336 184.713  25.542  1.00186.73           C
ATOM   4191  HA  LYS A 389      -8.073 184.589  26.335  1.00223.33           H
ATOM   4192  C   LYS A 389      -7.804 185.826  24.609  1.00214.46           C
ATOM   4193  O   LYS A 389      -7.206 186.041  23.555  1.00260.60           O
ATOM   4194  CB  LYS A 389      -5.999 185.126  26.162  1.00301.62           C
ATOM   4195 1HB  LYS A 389      -5.247 185.183  25.375  1.00353.39           H
ATOM   4196 2HB  LYS A 389      -6.115 186.123  26.586  1.00363.52           H
ATOM   4197  CG  LYS A 389      -5.498 184.181  27.246  1.00433.87           C
ATOM   4198 1HG  LYS A 389      -6.324 183.562  27.596  1.00433.87           H
ATOM   4199 2HG  LYS A 389      -4.735 183.534  26.814  1.00473.23           H
ATOM   4200  CD  LYS A 389      -4.897 184.915  28.436  1.00645.29           C
ATOM   4201 1HD  LYS A 389      -4.366 184.194  29.057  1.00722.96           H
ATOM   4202 2HD  LYS A 389      -4.188 185.661  28.080  1.00688.02           H
ATOM   4203  CE  LYS A 389      -5.968 185.593  29.278  1.00868.77           C
ATOM   4204 1HE  LYS A 389      -6.480 186.342  28.669  1.00904.83           H
ATOM   4205 2HE  LYS A 389      -6.699 184.846  29.595  1.00945.21           H
ATOM   4206  NZ  LYS A 389      -5.316 186.231  30.467  1.00999.99           N
ATOM   4207 1HZ  LYS A 389      -5.994 186.745  31.012  1.00999.99           H
ATOM   4208 2HZ  LYS A 389      -4.580 186.858  30.170  1.00999.99           H
ATOM   4209 3HZ  LYS A 389      -4.899 185.524  31.059  1.00999.99           H
ATOM   4210  N   PRO A 390      -8.847 186.574  25.002  1.00293.40           N
ATOM   4211  CA  PRO A 390      -8.781 187.988  24.617  1.00434.75           C
ATOM   4212  HA  PRO A 390      -8.668 188.078  23.536  1.00479.89           H
ATOM   4213  C   PRO A 390      -7.634 188.716  25.312  1.00526.65           C
ATOM   4214  O   PRO A 390      -7.262 188.385  26.439  1.00530.65           O
ATOM   4215  CB  PRO A 390     -10.144 188.530  25.053  1.00589.17           C
ATOM   4216 1HB  PRO A 390     -10.061 189.568  25.377  1.00705.37           H
ATOM   4217 2HB  PRO A 390     -10.862 188.437  24.238  1.00705.12           H
ATOM   4218  CG  PRO A 390     -10.541 187.648  26.187  1.00550.87           C
ATOM   4219 1HG  PRO A 390     -10.036 187.962  27.101  1.00611.90           H
ATOM   4220 2HG  PRO A 390     -11.623 187.656  26.322  1.00681.18           H
ATOM   4221  CD  PRO A 390     -10.067 186.280  25.775  1.00372.28           C
ATOM   4222 1HD  PRO A 390      -9.845 185.675  26.653  1.00390.06           H
ATOM   4223 2HD  PRO A 390     -10.808 185.791  25.142  1.00389.22           H
ATOM   4224  N   SER A 391      -7.064 189.696  24.620  1.00720.22           N
ATOM   4225  H   SER A 391      -7.406 189.924  23.698  1.00793.97           H
ATOM   4226  CA  SER A 391      -5.936 190.462  25.139  1.00952.91           C
ATOM   4227  HA  SER A 391      -5.227 189.777  25.604  1.00947.79           H
ATOM   4228  C   SER A 391      -6.392 191.477  26.181  1.00999.99           C
ATOM   4229  O   SER A 391      -7.499 192.008  26.159  1.00999.99           O
ATOM   4230  CB  SER A 391      -5.242 191.200  23.993  1.00999.99           C
ATOM   4231 1HB  SER A 391      -4.379 191.739  24.386  1.00999.99           H
ATOM   4232 2HB  SER A 391      -4.905 190.478  23.248  1.00999.99           H
ATOM   4233  OG  SER A 391      -6.135 192.117  23.386  1.00999.99           O
ATOM   4234  HG  SER A 391      -6.768 192.407  24.047  1.00999.99           H
HETATM 4235  N   ASN A 392      -5.390 191.860  27.285  1.00999.99           N
HETATM 4236  H   ASN A 392      -4.507 191.362  27.257  1.00999.99           H
HETATM 4237  CA  ASN A 392      -5.636 192.644  28.410  1.00999.99           C
HETATM 4238  C   ASN A 392      -6.121 194.062  28.221  1.00999.99           C
HETATM 4239 1HC  ASN A 392      -7.194 194.141  28.454  1.00999.99           H
HETATM 4240 2HC  ASN A 392      -5.560 194.777  28.840  1.00999.99           H
HETATM 4241  O   ASN A 392      -5.892 194.289  26.851  1.00999.99           O
HETATM 4242  HO  ASN A 392      -5.733 193.330  26.622  1.00999.99           H
HETATM 4243  CB  ASN A 392      -5.373 192.063  29.780  1.00999.99           C
HETATM 4244 1HB  ASN A 392      -4.346 192.271  30.106  1.00999.99           H
HETATM 4245 2HB  ASN A 392      -6.071 192.454  30.529  1.00999.99           H
HETATM 4246 3HB  ASN A 392      -5.500 190.973  29.752  1.00999.99           H
TER    4247      ASN A 392 
HETATM 4248  CH3 ACE B 517       6.490 161.164  45.078  1.00999.99           C
HETATM 4249 1HH3 ACE B 517       6.313 161.556  44.077  1.00999.99           H
HETATM 4250 2HH3 ACE B 517       5.552 160.812  45.505  1.00999.99           H
HETATM 4251 3HH3 ACE B 517       7.207 160.346  45.029  1.00999.99           H
HETATM 4252  C   ACE B 517       7.052 162.274  45.946  1.00999.99           C
HETATM 4253  O   ACE B 517       7.261 163.385  45.462  1.00999.99           O
ATOM   4254  N   LEU B 518       7.275 161.955  47.216  1.00999.99           N
ATOM   4255  H   LEU B 518       7.055 161.020  47.524  1.00999.99           H
ATOM   4256  CA  LEU B 518       7.792 162.886  48.219  1.00999.99           C
ATOM   4257  HA  LEU B 518       7.814 162.362  49.174  1.00999.99           H
ATOM   4258  C   LEU B 518       6.914 164.122  48.413  1.00999.99           C
ATOM   4259  O   LEU B 518       7.352 165.132  48.964  1.00999.99           O
ATOM   4260  CB  LEU B 518       9.220 163.306  47.857  1.00999.99           C
ATOM   4261 1HB  LEU B 518       9.684 162.500  47.288  1.00999.99           H
ATOM   4262 2HB  LEU B 518       9.152 164.173  47.200  1.00999.99           H
ATOM   4263  CG  LEU B 518      10.149 163.662  49.023  1.00999.99           C
ATOM   4264  HG  LEU B 518       9.633 164.348  49.694  1.00999.99           H
ATOM   4265  CD1 LEU B 518      10.554 162.420  49.809  1.00999.99           C
ATOM   4266 1HD1 LEU B 518       9.677 161.981  50.284  1.00999.99           H
ATOM   4267 2HD1 LEU B 518      11.007 161.689  49.139  1.00999.99           H
ATOM   4268 3HD1 LEU B 518      11.274 162.695  50.580  1.00999.99           H
ATOM   4269  CD2 LEU B 518      11.396 164.358  48.494  1.00999.99           C
ATOM   4270 1HD2 LEU B 518      11.110 165.260  47.953  1.00999.99           H
ATOM   4271 2HD2 LEU B 518      11.935 163.690  47.822  1.00999.99           H
ATOM   4272 3HD2 LEU B 518      12.042 164.631  49.328  1.00999.99           H
ATOM   4273  N   GLU B 519       5.664 164.033  47.974  1.00999.99           N
ATOM   4274  H   GLU B 519       5.498 163.963  46.979  1.00999.99           H
ATOM   4275  CA  GLU B 519       4.535 163.899  48.890  1.00999.99           C
ATOM   4276  HA  GLU B 519       3.728 163.373  48.380  1.00999.99           H
ATOM   4277  C   GLU B 519       4.984 163.020  50.056  1.00999.99           C
ATOM   4278  O   GLU B 519       4.961 161.794  49.952  1.00999.99           O
ATOM   4279  CB  GLU B 519       4.009 165.271  49.330  1.00999.99           C
ATOM   4280 1HB  GLU B 519       3.620 165.196  50.344  1.00999.99           H
ATOM   4281 2HB  GLU B 519       4.831 165.987  49.330  1.00999.99           H
ATOM   4282  CG  GLU B 519       2.885 165.807  48.455  1.00999.99           C
ATOM   4283 1HG  GLU B 519       2.085 165.067  48.422  1.00999.99           H
ATOM   4284 2HG  GLU B 519       2.492 166.717  48.909  1.00999.99           H
ATOM   4285  CD  GLU B 519       3.335 166.115  47.039  1.00999.99           C
ATOM   4286  OE1 GLU B 519       3.717 167.272  46.766  1.00999.99           O
ATOM   4287  OE2 GLU B 519       3.291 165.201  46.187  1.00999.99           O
ATOM   4288  N   ALA B 520       5.426 163.669  51.190  1.00999.99           N
ATOM   4289  H   ALA B 520       5.454 164.683  51.191  1.00999.99           H
ATOM   4290  CA  ALA B 520       5.899 162.953  52.385  1.00999.99           C
ATOM   4291  HA  ALA B 520       6.495 162.097  52.047  1.00999.99           H
ATOM   4292  C   ALA B 520       4.707 162.384  53.202  1.00999.99           C
ATOM   4293  O   ALA B 520       4.750 162.228  54.408  1.00999.99           O
ATOM   4294  CB  ALA B 520       6.803 163.885  53.236  1.00999.99           C
ATOM   4295 1HB  ALA B 520       7.243 164.660  52.596  1.00999.99           H
ATOM   4296 2HB  ALA B 520       6.203 164.394  54.000  1.00999.99           H
ATOM   4297  N   LYS B 521       3.576 162.034  52.477  1.00999.99           N
ATOM   4298  H   LYS B 521       3.551 161.100  52.096  1.00999.99           H
ATOM   4299  CA  LYS B 521       2.453 162.940  52.222  1.00999.99           C
ATOM   4300  HA  LYS B 521       2.616 163.393  51.245  1.00999.99           H
ATOM   4301  C   LYS B 521       2.329 164.092  53.214  1.00999.99           C
ATOM   4302  O   LYS B 521       1.411 164.157  54.029  1.00999.99           O
ATOM   4303  CB  LYS B 521       1.129 162.173  52.157  1.00999.99           C
ATOM   4304 1HB  LYS B 521       1.278 161.260  51.581  1.00999.99           H
ATOM   4305 2HB  LYS B 521       0.821 161.903  53.167  1.00999.99           H
ATOM   4306  CG  LYS B 521       0.027 162.992  51.496  1.00999.99           C
ATOM   4307 1HG  LYS B 521       0.012 163.989  51.937  1.00999.99           H
ATOM   4308 2HG  LYS B 521       0.245 163.086  50.432  1.00999.99           H
ATOM   4309  CD  LYS B 521      -1.346 162.365  51.669  1.00999.99           C
ATOM   4310 1HD  LYS B 521      -1.350 161.368  51.227  1.00999.99           H
ATOM   4311 2HD  LYS B 521      -1.570 162.288  52.733  1.00999.99           H
ATOM   4312  CE  LYS B 521      -2.401 163.228  50.997  1.00999.99           C
ATOM   4313 1HE  LYS B 521      -2.340 164.239  51.408  1.00999.99           H
ATOM   4314 2HE  LYS B 521      -2.191 163.282  49.927  1.00999.99           H
ATOM   4315  NZ  LYS B 521      -3.760 162.644  51.242  1.00999.99           N
ATOM   4316 1HZ  LYS B 521      -4.473 163.219  50.813  1.00999.99           H
ATOM   4317 2HZ  LYS B 521      -3.946 162.595  52.235  1.00999.99           H
ATOM   4318 3HZ  LYS B 521      -3.820 161.712  50.856  1.00999.99           H
ATOM   4319  N   GLU B 522       3.277 165.012  53.094  1.00999.99           N
ATOM   4320  H   GLU B 522       4.007 164.880  52.409  1.00999.99           H
ATOM   4321  CA  GLU B 522       3.392 166.184  53.952  1.00999.99           C
ATOM   4322  HA  GLU B 522       2.426 166.679  54.041  1.00999.99           H
ATOM   4323  C   GLU B 522       4.388 167.033  53.159  1.00999.99           C
ATOM   4324  O   GLU B 522       5.268 166.463  52.515  1.00999.99           O
ATOM   4325  CB  GLU B 522       3.915 165.745  55.325  1.00999.99           C
ATOM   4326 1HB  GLU B 522       3.854 164.659  55.387  1.00999.99           H
ATOM   4327 2HB  GLU B 522       4.966 166.018  55.402  1.00999.99           H
ATOM   4328  CG  GLU B 522       3.169 166.322  56.518  1.00999.99           C
ATOM   4329 1HG  GLU B 522       3.765 166.170  57.418  1.00999.99           H
ATOM   4330 2HG  GLU B 522       3.040 167.394  56.374  1.00999.99           H
ATOM   4331  CD  GLU B 522       1.804 165.690  56.718  1.00999.99           C
ATOM   4332  OE1 GLU B 522       1.731 164.504  57.105  1.00999.99           O
ATOM   4333  OE2 GLU B 522       0.791 166.392  56.514  1.00999.99           O
ATOM   4334  N   GLU B 523       4.288 168.357  53.078  1.00999.99           N
ATOM   4335  H   GLU B 523       4.439 168.770  52.168  1.00999.99           H
ATOM   4336  CA  GLU B 523       4.114 169.291  54.191  1.00999.99           C
ATOM   4337  HA  GLU B 523       4.475 170.256  53.835  1.00999.99           H
ATOM   4338  C   GLU B 523       4.961 168.980  55.425  1.00999.99           C
ATOM   4339  O   GLU B 523       4.641 169.399  56.538  1.00999.99           O
ATOM   4340  CB  GLU B 523       2.639 169.500  54.549  1.00999.99           C
ATOM   4341 1HB  GLU B 523       2.180 168.545  54.799  1.00999.99           H
ATOM   4342 2HB  GLU B 523       2.583 170.141  55.429  1.00999.99           H
ATOM   4343  CG  GLU B 523       1.825 170.158  53.444  1.00999.99           C
ATOM   4344 1HG  GLU B 523       0.885 170.517  53.864  1.00999.99           H
ATOM   4345 2HG  GLU B 523       2.380 171.017  53.066  1.00999.99           H
ATOM   4346  CD  GLU B 523       1.525 169.214  52.293  1.00999.99           C
ATOM   4347  OE1 GLU B 523       0.866 168.176  52.514  1.00999.99           O
ATOM   4348  OE2 GLU B 523       1.943 169.515  51.154  1.00999.99           O
ATOM   4349  N   SER B 524       6.072 168.280  55.221  1.00999.99           N
ATOM   4350  H   SER B 524       6.250 167.887  54.307  1.00999.99           H
ATOM   4351  CA  SER B 524       7.067 168.082  56.270  1.00999.99           C
ATOM   4352  HA  SER B 524       6.568 167.938  57.228  1.00999.99           H
ATOM   4353  C   SER B 524       7.895 169.360  56.300  1.00999.99           C
ATOM   4354  O   SER B 524       8.319 169.853  55.255  1.00999.99           O
ATOM   4355  CB  SER B 524       7.969 166.883  55.965  1.00999.99           C
ATOM   4356 1HB  SER B 524       8.384 166.995  54.964  1.00999.99           H
ATOM   4357 2HB  SER B 524       8.786 166.855  56.686  1.00999.99           H
ATOM   4358  OG  SER B 524       7.245 165.668  56.041  1.00999.99           O
ATOM   4359  HG  SER B 524       7.769 164.969  55.640  1.00999.99           H
HETATM 4360  N   PHE B 525       8.097 169.927  57.536  1.00999.99           N
HETATM 4361  H   PHE B 525       7.748 169.452  58.360  1.00999.99           H
HETATM 4362  CA  PHE B 525       8.764 171.222  57.685  1.00999.99           C
HETATM 4363  HA  PHE B 525       9.324 171.429  56.765  1.00999.99           H
HETATM 4364  C   PHE B 525       9.794 171.183  58.818  1.00999.99           C
HETATM 4365  O   PHE B 525       9.753 170.393  59.743  1.00999.99           O
HETATM 4366  CB  PHE B 525       7.747 172.358  57.894  1.00999.99           C
HETATM 4367 1HB  PHE B 525       7.085 172.112  58.733  1.00999.99           H
HETATM 4368 2HB  PHE B 525       8.289 173.264  58.181  1.00999.99           H
HETATM 4369  CG  PHE B 525       6.952 172.636  56.630  1.00999.99           C
HETATM 4370  CD1 PHE B 525       7.572 173.274  55.540  1.00999.99           C
HETATM 4371  HD1 PHE B 525       8.610 173.583  55.609  1.00999.99           H
HETATM 4372  CD2 PHE B 525       5.602 172.257  56.537  1.00999.99           C
HETATM 4373  HD2 PHE B 525       5.111 171.768  57.374  1.00999.99           H
HETATM 4374  CE1 PHE B 525       6.856 173.512  54.357  1.00999.99           C
HETATM 4375  HE1 PHE B 525       7.339 173.996  53.514  1.00999.99           H
HETATM 4376  CE2 PHE B 525       4.883 172.504  55.358  1.00999.99           C
HETATM 4377  HE2 PHE B 525       3.838 172.218  55.291  1.00999.99           H
HETATM 4378  CZ  PHE B 525       5.513 173.124  54.268  1.00999.99           C
HETATM 4379  I1  PHE B 525       4.427 173.486  52.481  1.00999.99           I
HETATM 4380  N   CYS B 526      10.790 172.124  58.687  1.00999.99           N
HETATM 4381  H   CYS B 526      10.725 172.760  57.901  1.00999.99           H
HETATM 4382  CA  CYS B 526      12.029 172.124  59.472  1.00999.99           C
HETATM 4383  HA  CYS B 526      11.832 171.689  60.460  1.00999.99           H
HETATM 4384  C   CYS B 526      12.476 173.580  59.669  1.00999.99           C
HETATM 4385  O   CYS B 526      12.117 174.470  58.919  1.00999.99           O
HETATM 4386  CB  CYS B 526      13.086 171.279  58.731  1.00999.99           C
HETATM 4387 1HB  CYS B 526      12.623 170.326  58.441  1.00999.99           H
HETATM 4388 2HB  CYS B 526      13.409 171.788  57.813  1.00999.99           H
HETATM 4389  C6  CYS B 526      14.689 168.992  57.727  1.00999.99           C
HETATM 4390  C1  CYS B 526      15.562 169.929  58.554  1.00999.99           C
HETATM 4391  S   CYS B 526      14.559 170.900  59.772  1.00999.99           S
HETATM 4392 1H1  CYS B 526      16.316 169.349  59.100  1.00999.99           H
HETATM 4393 2H1  CYS B 526      16.090 170.627  57.895  1.00999.99           H
HETATM 4394  C7  CYS B 526      14.431 169.257  56.369  1.00999.99           C
HETATM 4395  H7  CYS B 526      14.880 170.121  55.886  1.00999.99           H
HETATM 4396  C2  CYS B 526      13.590 168.410  55.626  1.00999.99           C
HETATM 4397  H2  CYS B 526      13.420 168.627  54.575  1.00999.99           H
HETATM 4398  C3  CYS B 526      12.985 167.273  56.218  1.00999.99           C
HETATM 4399  C8  CYS B 526      12.107 166.345  55.424  1.00999.99           C
HETATM 4400  C9  CYS B 526      12.072 164.958  55.713  1.00999.99           C
HETATM 4401  H9  CYS B 526      12.690 164.554  56.509  1.00999.99           H
HETATM 4402  C10 CYS B 526      11.265 164.080  54.975  1.00999.99           C
HETATM 4403  H10 CYS B 526      11.256 163.021  55.222  1.00999.99           H
HETATM 4404  C11 CYS B 526      10.473 164.557  53.920  1.00999.99           C
HETATM 4405  C14 CYS B 526       9.634 163.579  53.106  1.00999.99           C
HETATM 4406 1H14 CYS B 526       9.297 164.047  52.174  1.00999.99           H
HETATM 4407  S1  CYS B 526       8.176 162.962  54.057  1.00999.99           S
HETATM 4408 2H14 CYS B 526      10.255 162.715  52.842  1.00999.99           H
HETATM 4409  C4  CYS B 526      10.485 165.930  53.620  1.00999.99           C
HETATM 4410  H4  CYS B 526       9.864 166.315  52.817  1.00999.99           H
HETATM 4411  C5  CYS B 526      11.291 166.813  54.363  1.00999.99           C
HETATM 4412  H5  CYS B 526      11.272 167.872  54.125  1.00999.99           H
HETATM 4413  C12 CYS B 526      13.250 167.031  57.589  1.00999.99           C
HETATM 4414  H12 CYS B 526      12.787 166.184  58.088  1.00999.99           H
HETATM 4415  C13 CYS B 526      14.088 167.877  58.332  1.00999.99           C
HETATM 4416  H13 CYS B 526      14.264 167.670  59.384  1.00999.99           H
ATOM   4417  N   ASP B 527      13.273 173.833  60.764  1.00999.99           N
ATOM   4418  H   ASP B 527      13.583 173.055  61.329  1.00999.99           H
ATOM   4419  CA  ASP B 527      13.716 175.186  61.090  1.00999.99           C
ATOM   4420  HA  ASP B 527      12.845 175.839  61.123  1.00999.99           H
ATOM   4421  C   ASP B 527      14.703 175.661  60.021  1.00999.99           C
ATOM   4422  O   ASP B 527      15.638 174.929  59.702  1.00999.99           O
ATOM   4423  CB  ASP B 527      14.387 175.199  62.466  1.00999.99           C
ATOM   4424 1HB  ASP B 527      13.772 174.628  63.162  1.00999.99           H
ATOM   4425 2HB  ASP B 527      15.361 174.718  62.389  1.00999.99           H
ATOM   4426  CG  ASP B 527      14.565 176.601  63.014  1.00999.99           C
ATOM   4427  OD1 ASP B 527      15.612 176.881  63.634  1.00999.99           O
ATOM   4428  OD2 ASP B 527      13.654 177.432  62.817  1.00999.99           O
HETATM 4429  N   PRO B 528      14.505 176.901  59.429  1.00999.99           N
HETATM 4430  CA  PRO B 528      15.380 177.409  58.359  1.00999.99           C
HETATM 4431  HA  PRO B 528      15.304 176.736  57.497  1.00999.99           H
HETATM 4432  C   PRO B 528      16.854 177.443  58.771  1.00999.99           C
HETATM 4433  O   PRO B 528      17.748 177.324  57.956  1.00999.99           O
HETATM 4434  CB  PRO B 528      14.857 178.804  57.976  1.00999.99           C
HETATM 4435 1HB  PRO B 528      15.446 179.585  58.470  1.00999.99           H
HETATM 4436 2HB  PRO B 528      14.899 178.960  56.892  1.00999.99           H
HETATM 4437  CG  PRO B 528      13.415 178.832  58.479  1.00999.99           C
HETATM 4438  HG  PRO B 528      13.091 179.837  58.777  1.00999.99           H
HETATM 4439  CD  PRO B 528      13.381 177.829  59.648  1.00999.99           C
HETATM 4440 1HD  PRO B 528      13.522 178.362  60.596  1.00999.99           H
HETATM 4441 2HD  PRO B 528      12.424 177.293  59.662  1.00999.99           H
HETATM 4442  F1  PRO B 528      12.614 178.403  57.482  1.00999.99           F
ATOM   4443  N   ALA B 529      17.109 177.599  60.114  1.00999.99           N
ATOM   4444  H   ALA B 529      16.327 177.685  60.746  1.00999.99           H
ATOM   4445  CA  ALA B 529      18.471 177.607  60.643  1.00999.99           C
ATOM   4446  HA  ALA B 529      19.023 178.418  60.168  1.00999.99           H
ATOM   4447  C   ALA B 529      19.229 176.312  60.349  1.00999.99           C
ATOM   4448  O   ALA B 529      20.448 176.329  60.178  1.00999.99           O
ATOM   4449  CB  ALA B 529      18.441 177.863  62.143  1.00999.99           C
ATOM   4450 1HB  ALA B 529      17.972 177.017  62.648  1.00999.99           H
ATOM   4451 2HB  ALA B 529      19.459 177.981  62.513  1.00999.99           H
ATOM   4452 3HB  ALA B 529      17.874 178.770  62.350  1.00999.99           H
ATOM   4453  N   GLU B 530      18.515 175.193  60.280  1.00999.99           N
ATOM   4454  H   GLU B 530      17.511 175.228  60.389  1.00999.99           H
ATOM   4455  CA  GLU B 530      19.130 173.890  60.041  1.00999.99           C
ATOM   4456  HA  GLU B 530      20.080 173.843  60.574  1.00999.99           H
ATOM   4457  C   GLU B 530      19.414 173.610  58.566  1.00999.99           C
ATOM   4458  O   GLU B 530      20.158 172.685  58.242  1.00999.99           O
ATOM   4459  CB  GLU B 530      18.212 172.781  60.565  1.00999.99           C
ATOM   4460 1HB  GLU B 530      17.274 172.818  60.011  1.00999.99           H
ATOM   4461 2HB  GLU B 530      18.685 171.819  60.367  1.00999.99           H
ATOM   4462  CG  GLU B 530      17.891 172.862  62.051  1.00999.99           C
ATOM   4463 1HG  GLU B 530      17.348 173.786  62.249  1.00999.99           H
ATOM   4464 2HG  GLU B 530      17.247 172.022  62.317  1.00999.99           H
ATOM   4465  CD  GLU B 530      19.134 172.825  62.919  1.00999.99           C
ATOM   4466  OE1 GLU B 530      19.960 171.903  62.756  1.00999.99           O
ATOM   4467  OE2 GLU B 530      19.288 173.721  63.775  1.00999.99           O
ATOM   4468  N   VAL B 531      18.811 174.387  57.672  1.00999.99           N
ATOM   4469  H   VAL B 531      18.271 175.178  57.994  1.00999.99           H
ATOM   4470  CA  VAL B 531      18.878 174.103  56.239  1.00999.99           C
ATOM   4471  HA  VAL B 531      19.406 173.159  56.103  1.00999.99           H
ATOM   4472  C   VAL B 531      19.623 175.167  55.439  1.00999.99           C
ATOM   4473  O   VAL B 531      20.461 174.861  54.592  1.00999.99           O
ATOM   4474  CB  VAL B 531      17.474 173.955  55.610  1.00999.99           C
ATOM   4475  HB  VAL B 531      16.947 174.906  55.692  1.00999.99           H
ATOM   4476  CG1 VAL B 531      17.591 173.585  54.134  1.00999.99           C
ATOM   4477 1HG1 VAL B 531      18.240 172.716  54.021  1.00999.99           H
ATOM   4478 2HG1 VAL B 531      16.606 173.348  53.732  1.00999.99           H
ATOM   4479 3HG1 VAL B 531      18.008 174.423  53.575  1.00999.99           H
ATOM   4480  CG2 VAL B 531      16.655 172.893  56.339  1.00999.99           C
ATOM   4481 1HG2 VAL B 531      17.199 171.948  56.339  1.00999.99           H
ATOM   4482 2HG2 VAL B 531      16.473 173.207  57.367  1.00999.99           H
ATOM   4483 3HG2 VAL B 531      15.698 172.758  55.836  1.00999.99           H
HETATM 4484  N   LEU B 532      19.272 176.470  55.700  1.00999.99           N
HETATM 4485  H   LEU B 532      18.676 176.667  56.500  1.00999.99           H
HETATM 4486  CA  LEU B 532      19.722 177.575  54.850  1.00999.99           C
HETATM 4487  HA  LEU B 532      19.725 177.223  53.812  1.00999.99           H
HETATM 4488  C   LEU B 532      21.187 177.913  55.179  1.00999.99           C
HETATM 4489  HC  LEU B 532      21.824 177.038  55.435  1.00999.99           H
HETATM 4490  O   LEU B 532      21.654 179.039  55.161  1.00999.99           O
HETATM 4491  CB  LEU B 532      18.782 178.805  54.961  1.00999.99           C
HETATM 4492 1HB  LEU B 532      18.864 179.228  55.971  1.00999.99           H
HETATM 4493 2HB  LEU B 532      19.138 179.578  54.271  1.00999.99           H
HETATM 4494  CG  LEU B 532      17.288 178.520  54.653  1.00999.99           C
HETATM 4495  HG  LEU B 532      16.894 177.828  55.407  1.00999.99           H
HETATM 4496  CD1 LEU B 532      16.484 179.838  54.741  1.00999.99           C
HETATM 4497 1HD1 LEU B 532      16.828 180.561  53.989  1.00999.99           H
HETATM 4498 2HD1 LEU B 532      16.598 180.298  55.729  1.00999.99           H
HETATM 4499 3HD1 LEU B 532      15.415 179.658  54.574  1.00999.99           H
HETATM 4500  CD2 LEU B 532      17.087 177.883  53.261  1.00999.99           C
HETATM 4501 1HD2 LEU B 532      17.497 178.536  52.482  1.00999.99           H
HETATM 4502 2HD2 LEU B 532      16.020 177.738  53.051  1.00999.99           H
HETATM 4503 3HD2 LEU B 532      17.569 176.901  53.189  1.00999.99           H
TER    4504      LEU B 532 
CONECT 4228 4226 4229 4235                                   
CONECT 4235 4228 4236 4237                                   
CONECT 4236 4235                                             
CONECT 4237 4235 4238 4243                                   
CONECT 4238 4237 4239 4240 4241                              
CONECT 4239 4238                                             
CONECT 4240 4238                                             
CONECT 4241 4238 4242                                        
CONECT 4242 4241                                             
CONECT 4243 4237 4244 4245 4246                              
CONECT 4244 4243                                             
CONECT 4245 4243                                             
CONECT 4246 4243                                             
CONECT 4248 4249 4250 4251 4252                              
CONECT 4249 4248                                             
CONECT 4250 4248                                             
CONECT 4251 4248                                             
CONECT 4252 4248 4253 4254                                   
CONECT 4253 4252                                             
CONECT 4254 4252 4255 4256                                   
CONECT 4294 4290 4295 4296 4407                              
CONECT 4353 4351 4354 4360                                   
CONECT 4360 4353 4361 4362                                   
CONECT 4361 4360                                             
CONECT 4362 4360 4363 4364 4366                              
CONECT 4363 4362                                             
CONECT 4364 4362 4365 4380                                   
CONECT 4365 4364                                             
CONECT 4366 4362 4367 4368 4369                              
CONECT 4367 4366                                             
CONECT 4368 4366                                             
CONECT 4369 4366 4370 4372                                   
CONECT 4370 4369 4371 4374                                   
CONECT 4371 4370                                             
CONECT 4372 4369 4373 4376                                   
CONECT 4373 4372                                             
CONECT 4374 4370 4375 4378                                   
CONECT 4375 4374                                             
CONECT 4376 4372 4377 4378                                   
CONECT 4377 4376                                             
CONECT 4378 4374 4376 4379                                   
CONECT 4379 4378                                             
CONECT 4380 4364 4381 4382                                   
CONECT 4381 4380                                             
CONECT 4382 4380 4383 4384 4386                              
CONECT 4383 4382                                             
CONECT 4384 4382 4385 4417                                   
CONECT 4385 4384                                             
CONECT 4386 4382 4387 4388 4391                              
CONECT 4387 4386                                             
CONECT 4388 4386                                             
CONECT 4389 4390 4394 4415                                   
CONECT 4390 4389 4391 4392 4393                              
CONECT 4391 4386 4390                                        
CONECT 4392 4390                                             
CONECT 4393 4390                                             
CONECT 4394 4389 4395 4396                                   
CONECT 4395 4394                                             
CONECT 4396 4394 4397 4398                                   
CONECT 4397 4396                                             
CONECT 4398 4396 4399 4413                                   
CONECT 4399 4398 4400 4411                                   
CONECT 4400 4399 4401 4402                                   
CONECT 4401 4400                                             
CONECT 4402 4400 4403 4404                                   
CONECT 4403 4402                                             
CONECT 4404 4402 4405 4409                                   
CONECT 4405 4404 4406 4407 4408                              
CONECT 4406 4405                                             
CONECT 4407 4294 4405                                        
CONECT 4408 4405                                             
CONECT 4409 4404 4410 4411                                   
CONECT 4410 4409                                             
CONECT 4411 4399 4409 4412                                   
CONECT 4412 4411                                             
CONECT 4413 4398 4414 4415                                   
CONECT 4414 4413                                             
CONECT 4415 4389 4413 4416                                   
CONECT 4416 4415                                             
CONECT 4417 4384 4418 4419                                   
CONECT 4421 4419 4422 4429                                   
CONECT 4429 4421 4430 4439                                   
CONECT 4430 4429 4431 4432 4434                              
CONECT 4431 4430                                             
CONECT 4432 4430 4433 4443                                   
CONECT 4433 4432                                             
CONECT 4434 4430 4435 4436 4437                              
CONECT 4435 4434                                             
CONECT 4436 4434                                             
CONECT 4437 4434 4438 4439 4442                              
CONECT 4438 4437                                             
CONECT 4439 4429 4437 4440 4441                              
CONECT 4440 4439                                             
CONECT 4441 4439                                             
CONECT 4442 4437                                             
CONECT 4443 4432 4444 4445                                   
CONECT 4472 4470 4473 4484                                   
CONECT 4484 4472 4485 4486                                   
CONECT 4485 4484                                             
CONECT 4486 4484 4487 4488 4491                              
CONECT 4487 4486                                             
CONECT 4488 4486 4489 4490                                   
CONECT 4489 4488                                             
CONECT 4490 4488                                             
CONECT 4491 4486 4492 4493 4494                              
CONECT 4492 4491                                             
CONECT 4493 4491                                             
CONECT 4494 4491 4495 4496 4500                              
CONECT 4495 4494                                             
CONECT 4496 4494 4497 4498 4499                              
CONECT 4497 4496                                             
CONECT 4498 4496                                             
CONECT 4499 4496                                             
CONECT 4500 4494 4501 4502 4503                              
CONECT 4501 4500                                             
CONECT 4502 4500                                             
CONECT 4503 4500                                             
END
