# Supplementary material for: Constrained TACC3 peptidomimetics for a non-canonical protein–protein interface elucidate allosteric communication in Aurora-A kinase
Source: Chem Sci. 2024 Nov 28;16(1):354–63. doi: 10.1039/d4sc06100d (PMC11604048; doi:10.1039/d4sc06100d)
Supplement: SC-016-D4SC06100D-s001 [file SC-016-D4SC06100D-s001.zip › aura_l_r_bph_if_fp_constraint_run1_energymin.pdb]

REMARK YASARA *************************************************************
REMARK YASARA *                                                           *
REMARK YASARA *                     Y  A  S  A  R  A                      *
REMARK YASARA *                                                           *
REMARK YASARA *   Yet Another Scientific Artificial Reality Application   *
REMARK YASARA *                                                           *
REMARK YASARA *            MOLECULE STRUCTURE FILE, PDB FORMAT            *
REMARK YASARA *                                                           *
REMARK YASARA * Just use YASARA every day to make your questions go away! *
REMARK YASARA *                                                           *
REMARK YASARA *                      www.YASARA.org                       *
REMARK YASARA *                                                           *
REMARK YASARA *************************************************************
REMARK YASARA
REMARK YASARA Written on:        Wed Oct 23 08:59:09 2024
REMARK YASARA Number of models: 1
REMARK YASARA Number of atoms:   4501
REMARK YASARA Please address questions or suggestions to: Eliza@yasara.org
REMARK YASARA
REMARK   2 RESOLUTION. 2.02 ANGSTROMS.
REMARK 290 CRYSTALLOGRAPHIC SYMMETRY TRANSFORMATIONS
REMARK 290 THE FOLLOWING TRANSFORMATIONS OPERATE ON THE ATOM/HETATM
REMARK 290 RECORDS IN THIS ENTRY TO PRODUCE CRYSTALLOGRAPHICALLY
REMARK 290 RELATED MOLECULES.
REMARK 290   SMTRY1   1  1.000000  0.000000  0.000000        0.00000
REMARK 290   SMTRY2   1  0.000000  1.000000  0.000000        0.00000
REMARK 290   SMTRY3   1  0.000000  0.000000  1.000000        0.00000
REMARK 290   SMTRY1   2 -1.000000  0.000000  0.000000        0.00000
REMARK 290   SMTRY2   2  0.000000 -1.000000  0.000000        0.00000
REMARK 290   SMTRY3   2  0.000000  0.000000  1.000000        0.00000
REMARK 290   SMTRY1   3 -1.000000  0.000000  0.000000        0.00000
REMARK 290   SMTRY2   3  0.000000  1.000000  0.000000        0.00000
REMARK 290   SMTRY3   3  0.000000  0.000000 -1.000000        0.00000
REMARK 290   SMTRY1   4  1.000000  0.000000  0.000000        0.00000
REMARK 290   SMTRY2   4  0.000000 -1.000000  0.000000        0.00000
REMARK 290   SMTRY3   4  0.000000  0.000000 -1.000000        0.00000
REMARK 290   SMTRY1   5  0.000000  0.000000  1.000000        0.00000
REMARK 290   SMTRY2   5  1.000000  0.000000  0.000000        0.00000
REMARK 290   SMTRY3   5  0.000000  1.000000  0.000000        0.00000
REMARK 290   SMTRY1   6  0.000000  0.000000  1.000000        0.00000
REMARK 290   SMTRY2   6 -1.000000  0.000000  0.000000        0.00000
REMARK 290   SMTRY3   6  0.000000 -1.000000  0.000000        0.00000
REMARK 290   SMTRY1   7  0.000000  0.000000 -1.000000        0.00000
REMARK 290   SMTRY2   7 -1.000000  0.000000  0.000000        0.00000
REMARK 290   SMTRY3   7  0.000000  1.000000  0.000000        0.00000
REMARK 290   SMTRY1   8  0.000000  0.000000 -1.000000        0.00000
REMARK 290   SMTRY2   8  1.000000  0.000000  0.000000        0.00000
REMARK 290   SMTRY3   8  0.000000 -1.000000  0.000000        0.00000
REMARK 290   SMTRY1   9  0.000000  1.000000  0.000000        0.00000
REMARK 290   SMTRY2   9  0.000000  0.000000  1.000000        0.00000
REMARK 290   SMTRY3   9  1.000000  0.000000  0.000000        0.00000
REMARK 290   SMTRY1  10  0.000000 -1.000000  0.000000        0.00000
REMARK 290   SMTRY2  10  0.000000  0.000000  1.000000        0.00000
REMARK 290   SMTRY3  10 -1.000000  0.000000  0.000000        0.00000
REMARK 290   SMTRY1  11  0.000000  1.000000  0.000000        0.00000
REMARK 290   SMTRY2  11  0.000000  0.000000 -1.000000        0.00000
REMARK 290   SMTRY3  11 -1.000000  0.000000  0.000000        0.00000
REMARK 290   SMTRY1  12  0.000000 -1.000000  0.000000        0.00000
REMARK 290   SMTRY2  12  0.000000  0.000000 -1.000000        0.00000
REMARK 290   SMTRY3  12  1.000000  0.000000  0.000000        0.00000
REMARK 290   SMTRY1  13  1.000000  0.000000  0.000000       68.52000
REMARK 290   SMTRY2  13  0.000000  1.000000  0.000000       68.52000
REMARK 290   SMTRY3  13  0.000000  0.000000  1.000000       68.52000
REMARK 290   SMTRY1  14 -1.000000  0.000000  0.000000       68.52000
REMARK 290   SMTRY2  14  0.000000 -1.000000  0.000000       68.52000
REMARK 290   SMTRY3  14  0.000000  0.000000  1.000000       68.52000
REMARK 290   SMTRY1  15 -1.000000  0.000000  0.000000       68.52000
REMARK 290   SMTRY2  15  0.000000  1.000000  0.000000       68.52000
REMARK 290   SMTRY3  15  0.000000  0.000000 -1.000000       68.52000
REMARK 290   SMTRY1  16  1.000000  0.000000  0.000000       68.52000
REMARK 290   SMTRY2  16  0.000000 -1.000000  0.000000       68.52000
REMARK 290   SMTRY3  16  0.000000  0.000000 -1.000000       68.52000
REMARK 290   SMTRY1  17  0.000000  0.000000  1.000000       68.52000
REMARK 290   SMTRY2  17  1.000000  0.000000  0.000000       68.52000
REMARK 290   SMTRY3  17  0.000000  1.000000  0.000000       68.52000
REMARK 290   SMTRY1  18  0.000000  0.000000  1.000000       68.52000
REMARK 290   SMTRY2  18 -1.000000  0.000000  0.000000       68.52000
REMARK 290   SMTRY3  18  0.000000 -1.000000  0.000000       68.52000
REMARK 290   SMTRY1  19  0.000000  0.000000 -1.000000       68.52000
REMARK 290   SMTRY2  19 -1.000000  0.000000  0.000000       68.52000
REMARK 290   SMTRY3  19  0.000000  1.000000  0.000000       68.52000
REMARK 290   SMTRY1  20  0.000000  0.000000 -1.000000       68.52000
REMARK 290   SMTRY2  20  1.000000  0.000000  0.000000       68.52000
REMARK 290   SMTRY3  20  0.000000 -1.000000  0.000000       68.52000
REMARK 290   SMTRY1  21  0.000000  1.000000  0.000000       68.52000
REMARK 290   SMTRY2  21  0.000000  0.000000  1.000000       68.52000
REMARK 290   SMTRY3  21  1.000000  0.000000  0.000000       68.52000
REMARK 290   SMTRY1  22  0.000000 -1.000000  0.000000       68.52000
REMARK 290   SMTRY2  22  0.000000  0.000000  1.000000       68.52000
REMARK 290   SMTRY3  22 -1.000000  0.000000  0.000000       68.52000
REMARK 290   SMTRY1  23  0.000000  1.000000  0.000000       68.52000
REMARK 290   SMTRY2  23  0.000000  0.000000 -1.000000       68.52000
REMARK 290   SMTRY3  23 -1.000000  0.000000  0.000000       68.52000
REMARK 290   SMTRY1  24  0.000000 -1.000000  0.000000       68.52000
REMARK 290   SMTRY2  24  0.000000  0.000000 -1.000000       68.52000
REMARK 290   SMTRY3  24  1.000000  0.000000  0.000000       68.52000
REMARK 350 COORDINATES FOR A COMPLETE MULTIMER REPRESENTING THE KNOWN
REMARK 350 BIOLOGICALLY SIGNIFICANT OLIGOMERIZATION STATE OF THE
REMARK 350 MOLECULE CAN BE GENERATED BY APPLYING BIOMT TRANSFORMATIONS
REMARK 350 GIVEN BELOW. BOTH NON-CRYSTALLOGRAPHIC AND
REMARK 350 CRYSTALLOGRAPHIC OPERATIONS ARE GIVEN.
REMARK 350
REMARK 350 BIOMOLECULE: 1
REMARK 350 APPLY THE FOLLOWING TO CHAINS: A, B
REMARK 350   BIOMT1   1  1.000000  0.000000  0.000000        0.00000
REMARK 350   BIOMT2   1  0.000000  1.000000  0.000000        0.00000
REMARK 350   BIOMT3   1  0.000000  0.000000  1.000000        0.00000
COMPND    MOL_ID: 1;
COMPND   2 MOLECULE: AURORA KINASE A;
COMPND   3 CHAIN: A;
COMPND   4 MOL_ID: 2;
COMPND   5 MOLECULE: TRANSFORMING ACIDIC COILED-COIL-CONTAINING PROTEIN 3;
COMPND   6 CHAIN: B;
SEQRES   1 A  258  ARG GLN TRP ALA LEU GLU ASP PHE GLU ILE GLY ARG PRO 
SEQRES   2 A  258  LEU GLY LYS GLY LYS PHE GLY ASN VAL TYR LEU ALA ARG 
SEQRES   3 A  258  GLU LYS GLN SER LYS PHE ILE LEU ALA LEU LYS VAL LEU 
SEQRES   4 A  258  PHE LYS ALA GLN LEU GLU LYS ALA GLY VAL GLU HIS GLN 
SEQRES   5 A  258  LEU ARG ARG GLU VAL GLU ILE GLN SER HIS LEU ARG HIS 
SEQRES   6 A  258  PRO ASN ILE LEU ARG LEU TYR GLY TYR PHE HIS ASP ALA 
SEQRES   7 A  258  THR ARG VAL TYR LEU ILE LEU GLU TYR ALA PRO LEU GLY 
SEQRES   8 A  258  THR VAL TYR ARG GLU LEU GLN LYS LEU SER LYS PHE ASP 
SEQRES   9 A  258  GLU GLN ARG THR ALA THR TYR ILE THR GLU LEU ALA ASN 
SEQRES  10 A  258  ALA LEU SER TYR CYS HIS SER LYS ARG VAL ILE HIS ARG 
SEQRES  11 A  258  ASP ILE LYS PRO GLU ASN LEU LEU LEU GLY SER ALA GLY 
SEQRES  12 A  258  GLU LEU LYS ILE ALA ASN PHE GLY TRP SER VAL HIS ALA 
SEQRES  13 A  258  GLY THR LEU ASP TYR LEU PRO PRO GLU MET ILE GLU GLY 
SEQRES  14 A  258  ARG MET HIS ASP GLU LYS VAL ASP LEU TRP SER LEU GLY 
SEQRES  15 A  258  VAL LEU CYS TYR GLU PHE LEU VAL GLY LYS PRO PRO PHE 
SEQRES  16 A  258  GLU ALA ASN THR TYR GLN GLU THR TYR LYS ARG ILE SER 
SEQRES  17 A  258  ARG VAL GLU PHE THR PHE PRO ASP PHE VAL THR GLU GLY 
SEQRES  18 A  258  ALA ARG ASP LEU ILE SER ARG LEU LEU LYS HIS ASN PRO 
SEQRES  19 A  258  SER GLN ARG PRO MET LEU ARG GLU VAL LEU GLU HIS PRO 
SEQRES  20 A  258  TRP ILE THR ALA ASN SER SER LYS PRO SER ASN 
SEQRES   1 B   15  LEU GLU ALA LYS GLU GLU SER PHE CYS ASP PRO ALA GLU 
SEQRES   2 B   15  VAL LEU 
LINK         C   SER A 391                 N   ASN A 392                  1.38
LINK         C   ACE B 517                 N   LEU B 518                  1.34
LINK         CB  ALA B 520                 S1  CYS B 526                  1.85
LINK         C   SER B 524                 N   PHE B 525                  1.37
LINK         C   PHE B 525                 N   CYS B 526                  1.38
LINK         C   CYS B 526                 N   ASP B 527                  1.38
LINK         C   ASP B 527                 N   PRO B 528                  1.39
LINK         C   PRO B 528                 N   ALA B 529                  1.38
LINK         C   VAL B 531                 N   LEU B 532                  1.37
CRYST1  137.040  137.040  137.040  90.00  90.00  90.00 I 2 3        24
ORIGX1      1.000000  0.000000  0.000000        0.00000
ORIGX2      0.000000  1.000000  0.000000        0.00000
ORIGX3      0.000000  0.000000  1.000000        0.00000
SCALE1      0.007297  0.000000  0.000000        0.00000
SCALE2      0.000000  0.007297  0.000000        0.00000
SCALE3      0.000000  0.000000  0.007297        0.00000
ATOM      1  N   ARG A 126      -7.425 158.472  24.819  1.00 72.14           N
ATOM      2 1H   ARG A 126      -8.217 158.118  25.337  1.00 72.14           H
ATOM      3 2H   ARG A 126      -6.599 157.946  25.066  1.00 72.14           H
ATOM      4 3H   ARG A 126      -7.601 158.379  23.829  1.00 72.14           H
ATOM      5  CA  ARG A 126      -7.224 159.897  25.138  1.00 64.21           C
ATOM      6  HA  ARG A 126      -8.124 160.435  24.838  1.00 64.21           H
ATOM      7  C   ARG A 126      -6.032 160.438  24.352  1.00 59.66           C
ATOM      8  O   ARG A 126      -4.922 159.933  24.499  1.00 62.07           O
ATOM      9  CB  ARG A 126      -7.003 160.118  26.646  1.00  0.00           C
ATOM     10 1HB  ARG A 126      -7.785 159.617  27.217  1.00  0.00           H
ATOM     11 2HB  ARG A 126      -6.040 159.696  26.934  1.00  0.00           H
ATOM     12  CG  ARG A 126      -7.011 161.614  27.006  1.00  0.00           C
ATOM     13 1HG  ARG A 126      -6.648 162.201  26.163  1.00  0.00           H
ATOM     14 2HG  ARG A 126      -8.036 161.927  27.204  1.00  0.00           H
ATOM     15  CD  ARG A 126      -6.151 161.944  28.240  1.00  0.00           C
ATOM     16 1HD  ARG A 126      -5.172 161.475  28.136  1.00  0.00           H
ATOM     17 2HD  ARG A 126      -5.989 163.021  28.279  1.00  0.00           H
ATOM     18  NE  ARG A 126      -6.774 161.500  29.488  1.00  0.00           N
ATOM     19  HE  ARG A 126      -6.540 160.555  29.760  1.00  0.00           H
ATOM     20  CZ  ARG A 126      -7.425 162.307  30.325  1.00  0.00           C
ATOM     21  NH1 ARG A 126      -7.832 161.860  31.466  1.00  0.00           N
ATOM     22 1HH1 ARG A 126      -7.868 160.871  31.668  1.00  0.00           H
ATOM     23 2HH1 ARG A 126      -8.274 162.520  32.090  1.00  0.00           H
ATOM     24  NH2 ARG A 126      -7.704 163.549  30.076  1.00  0.00           N
ATOM     25 1HH2 ARG A 126      -7.657 163.883  29.124  1.00  0.00           H
ATOM     26 2HH2 ARG A 126      -8.184 164.093  30.779  1.00  0.00           H
ATOM     27  N   GLN A 127      -6.241 161.490  23.563  1.00 60.44           N
ATOM     28  H   GLN A 127      -7.175 161.869  23.502  1.00 60.44           H
ATOM     29  CA  GLN A 127      -5.177 162.299  22.936  1.00 59.82           C
ATOM     30  HA  GLN A 127      -4.250 162.165  23.493  1.00 59.82           H
ATOM     31  C   GLN A 127      -5.587 163.779  23.026  1.00 52.83           C
ATOM     32  O   GLN A 127      -6.789 164.057  23.054  1.00 52.41           O
ATOM     33  CB  GLN A 127      -4.926 161.904  21.467  1.00 56.47           C
ATOM     34 1HB  GLN A 127      -5.733 162.300  20.850  1.00 56.47           H
ATOM     35 2HB  GLN A 127      -4.007 162.400  21.155  1.00 56.47           H
ATOM     36  CG  GLN A 127      -4.783 160.394  21.151  1.00 69.03           C
ATOM     37 1HG  GLN A 127      -4.346 160.298  20.157  1.00 69.03           H
ATOM     38 2HG  GLN A 127      -4.099 159.933  21.863  1.00 69.03           H
ATOM     39  CD  GLN A 127      -6.111 159.625  21.180  1.00 74.60           C
ATOM     40  OE1 GLN A 127      -6.308 158.721  21.984  1.00 75.42           O
ATOM     41  NE2 GLN A 127      -7.076 159.986  20.363  1.00 78.58           N
ATOM     42 1HE2 GLN A 127      -7.969 159.518  20.426  1.00 78.58           H
ATOM     43 2HE2 GLN A 127      -6.950 160.747  19.711  1.00 78.58           H
ATOM     44  N   TRP A 128      -4.627 164.709  23.081  1.00 49.44           N
ATOM     45  H   TRP A 128      -3.659 164.424  23.051  1.00 49.44           H
ATOM     46  CA  TRP A 128      -4.880 166.099  23.496  1.00 49.56           C
ATOM     47  HA  TRP A 128      -5.160 166.064  24.549  1.00 49.56           H
ATOM     48  C   TRP A 128      -6.039 166.766  22.719  1.00 47.81           C
ATOM     49  O   TRP A 128      -5.975 166.939  21.498  1.00 55.16           O
ATOM     50  CB  TRP A 128      -3.586 166.917  23.432  1.00 42.68           C
ATOM     51 1HB  TRP A 128      -3.203 166.900  22.411  1.00 42.68           H
ATOM     52 2HB  TRP A 128      -3.823 167.950  23.688  1.00 42.68           H
ATOM     53  CG  TRP A 128      -2.509 166.423  24.361  1.00 43.28           C
ATOM     54  CD1 TRP A 128      -1.291 165.959  24.004  1.00 45.28           C
ATOM     55  HD1 TRP A 128      -0.885 165.881  23.006  1.00 45.28           H
ATOM     56  CD2 TRP A 128      -2.552 166.308  25.817  1.00 38.96           C
ATOM     57  NE1 TRP A 128      -0.605 165.546  25.098  1.00 43.54           N
ATOM     58  HE1 TRP A 128       0.310 165.119  25.065  1.00 43.54           H
ATOM     59  CE2 TRP A 128      -1.327 165.718  26.252  1.00 45.43           C
ATOM     60  CE3 TRP A 128      -3.515 166.598  26.812  1.00 37.20           C
ATOM     61  HE3 TRP A 128      -4.454 167.044  26.519  1.00 37.20           H
ATOM     62  CZ2 TRP A 128      -1.081 165.422  27.598  1.00 47.61           C
ATOM     63  HZ2 TRP A 128      -0.146 164.966  27.888  1.00 47.61           H
ATOM     64  CZ3 TRP A 128      -3.282 166.284  28.163  1.00 44.09           C
ATOM     65  HZ3 TRP A 128      -4.051 166.482  28.894  1.00 44.09           H
ATOM     66  CH2 TRP A 128      -2.066 165.702  28.558  1.00 48.02           C
ATOM     67  HH2 TRP A 128      -1.892 165.450  29.593  1.00 48.02           H
ATOM     68  N   ALA A 129      -7.107 167.080  23.452  1.00 47.86           N
ATOM     69  H   ALA A 129      -7.075 166.867  24.438  1.00 47.86           H
ATOM     70  CA  ALA A 129      -8.366 167.647  22.948  1.00 48.24           C
ATOM     71  HA  ALA A 129      -8.146 168.393  22.185  1.00 48.24           H
ATOM     72  C   ALA A 129      -9.127 168.343  24.095  1.00 47.89           C
ATOM     73  O   ALA A 129      -8.870 168.089  25.271  1.00 41.64           O
ATOM     74  CB  ALA A 129      -9.212 166.528  22.322  1.00 47.82           C
ATOM     75 1HB  ALA A 129     -10.146 166.944  21.945  1.00 47.82           H
ATOM     76 2HB  ALA A 129      -9.429 165.770  23.074  1.00 47.82           H
ATOM     77 3HB  ALA A 129      -8.658 166.076  21.499  1.00 47.82           H
ATOM     78  N   LEU A 130     -10.083 169.218  23.770  1.00 46.98           N
ATOM     79  H   LEU A 130     -10.292 169.387  22.796  1.00 46.98           H
ATOM     80  CA  LEU A 130     -10.679 170.134  24.743  1.00 45.96           C
ATOM     81  HA  LEU A 130      -9.849 170.682  25.189  1.00 45.96           H
ATOM     82  C   LEU A 130     -11.446 169.435  25.904  1.00 43.85           C
ATOM     83  O   LEU A 130     -11.582 170.008  26.983  1.00 39.86           O
ATOM     84  CB  LEU A 130     -11.566 171.141  23.979  1.00 45.31           C
ATOM     85 1HB  LEU A 130     -10.990 171.540  23.144  1.00 45.31           H
ATOM     86 2HB  LEU A 130     -12.426 170.605  23.578  1.00 45.31           H
ATOM     87  CG  LEU A 130     -12.064 172.319  24.833  1.00 39.28           C
ATOM     88  HG  LEU A 130     -12.722 171.934  25.611  1.00 39.28           H
ATOM     89  CD1 LEU A 130     -10.895 173.074  25.470  1.00 37.61           C
ATOM     90 1HD1 LEU A 130     -11.227 174.060  25.795  1.00 37.61           H
ATOM     91 2HD1 LEU A 130     -10.097 173.183  24.735  1.00 37.61           H
ATOM     92 3HD1 LEU A 130     -10.525 172.513  26.328  1.00 37.61           H
ATOM     93  CD2 LEU A 130     -12.862 173.293  23.970  1.00 37.68           C
ATOM     94 1HD2 LEU A 130     -13.344 174.029  24.613  1.00 37.68           H
ATOM     95 2HD2 LEU A 130     -13.620 172.743  23.413  1.00 37.68           H
ATOM     96 3HD2 LEU A 130     -12.195 173.801  23.273  1.00 37.68           H
ATOM     97  N   GLU A 131     -11.916 168.200  25.721  1.00 44.79           N
ATOM     98  H   GLU A 131     -11.786 167.753  24.825  1.00 44.79           H
ATOM     99  CA  GLU A 131     -12.572 167.400  26.763  1.00 40.08           C
ATOM    100  HA  GLU A 131     -13.337 168.030  27.217  1.00 40.08           H
ATOM    101  C   GLU A 131     -11.615 166.946  27.905  1.00 38.50           C
ATOM    102  O   GLU A 131     -12.081 166.485  28.945  1.00 37.94           O
ATOM    103  CB  GLU A 131     -13.291 166.220  26.080  1.00 41.71           C
ATOM    104 1HB  GLU A 131     -14.016 166.639  25.383  1.00 41.71           H
ATOM    105 2HB  GLU A 131     -12.556 165.673  25.490  1.00 41.71           H
ATOM    106  CG  GLU A 131     -14.039 165.188  26.971  1.00 42.31           C
ATOM    107 1HG  GLU A 131     -14.635 164.549  26.319  1.00 42.31           H
ATOM    108 2HG  GLU A 131     -13.296 164.551  27.451  1.00 42.31           H
ATOM    109  CD  GLU A 131     -14.962 165.761  28.062  1.00 52.31           C
ATOM    110  OE1 GLU A 131     -15.300 166.965  28.038  1.00 52.01           O
ATOM    111  OE2 GLU A 131     -15.407 164.973  28.932  1.00 53.16           O
ATOM    112  N   ASP A 132     -10.295 167.101  27.758  1.00 36.79           N
ATOM    113  H   ASP A 132      -9.929 167.480  26.896  1.00 36.79           H
ATOM    114  CA  ASP A 132      -9.309 166.786  28.801  1.00 36.72           C
ATOM    115  HA  ASP A 132      -9.467 165.755  29.117  1.00 36.72           H
ATOM    116  C   ASP A 132      -9.427 167.675  30.077  1.00 40.71           C
ATOM    117  O   ASP A 132      -8.922 167.274  31.128  1.00 36.58           O
ATOM    118  CB  ASP A 132      -7.886 166.868  28.202  1.00 36.92           C
ATOM    119 1HB  ASP A 132      -7.784 167.799  27.645  1.00 36.92           H
ATOM    120 2HB  ASP A 132      -7.163 166.881  29.019  1.00 36.92           H
ATOM    121  CG  ASP A 132      -7.527 165.702  27.261  1.00 45.68           C
ATOM    122  OD1 ASP A 132      -7.978 164.564  27.517  1.00 44.42           O
ATOM    123  OD2 ASP A 132      -6.732 165.865  26.308  1.00 43.83           O
ATOM    124  N   PHE A 133     -10.086 168.846  30.024  1.00 33.63           N
ATOM    125  H   PHE A 133     -10.531 169.115  29.158  1.00 33.63           H
ATOM    126  CA  PHE A 133      -9.878 169.924  31.006  1.00 34.74           C
ATOM    127  HA  PHE A 133      -9.328 169.497  31.844  1.00 34.74           H
ATOM    128  C   PHE A 133     -11.149 170.605  31.587  1.00 39.89           C
ATOM    129  O   PHE A 133     -12.187 170.739  30.945  1.00 37.10           O
ATOM    130  CB  PHE A 133      -8.954 170.986  30.389  1.00 32.58           C
ATOM    131 1HB  PHE A 133      -9.467 171.452  29.548  1.00 32.58           H
ATOM    132 2HB  PHE A 133      -8.761 171.761  31.131  1.00 32.58           H
ATOM    133  CG  PHE A 133      -7.621 170.435  29.902  1.00 36.88           C
ATOM    134  CD1 PHE A 133      -6.730 169.857  30.824  1.00 35.10           C
ATOM    135  HD1 PHE A 133      -6.987 169.821  31.873  1.00 35.10           H
ATOM    136  CD2 PHE A 133      -7.299 170.438  28.534  1.00 35.21           C
ATOM    137  HD2 PHE A 133      -8.001 170.846  27.822  1.00 35.21           H
ATOM    138  CE1 PHE A 133      -5.519 169.296  30.387  1.00 36.82           C
ATOM    139  HE1 PHE A 133      -4.841 168.839  31.093  1.00 36.82           H
ATOM    140  CE2 PHE A 133      -6.092 169.868  28.095  1.00 36.85           C
ATOM    141  HE2 PHE A 133      -5.876 169.827  27.037  1.00 36.85           H
ATOM    142  CZ  PHE A 133      -5.200 169.304  29.021  1.00 38.26           C
ATOM    143  HZ  PHE A 133      -4.279 168.859  28.673  1.00 38.26           H
ATOM    144  N   GLU A 134     -10.993 171.085  32.821  1.00 33.49           N
ATOM    145  H   GLU A 134     -10.119 170.850  33.269  1.00 33.49           H
ATOM    146  CA  GLU A 134     -11.839 172.057  33.552  1.00 35.17           C
ATOM    147  HA  GLU A 134     -12.712 172.325  32.956  1.00 35.17           H
ATOM    148  C   GLU A 134     -11.012 173.339  33.789  1.00 36.80           C
ATOM    149  O   GLU A 134      -9.800 173.243  33.992  1.00 37.44           O
ATOM    150  CB  GLU A 134     -12.283 171.471  34.911  1.00 37.98           C
ATOM    151 1HB  GLU A 134     -11.413 171.468  35.568  1.00 37.98           H
ATOM    152 2HB  GLU A 134     -13.039 172.130  35.339  1.00 37.98           H
ATOM    153  CG  GLU A 134     -12.862 170.036  34.878  1.00 46.16           C
ATOM    154 1HG  GLU A 134     -13.826 170.059  34.369  1.00 46.16           H
ATOM    155 2HG  GLU A 134     -12.193 169.385  34.315  1.00 46.16           H
ATOM    156  CD  GLU A 134     -13.076 169.403  36.272  1.00 54.96           C
ATOM    157  OE1 GLU A 134     -13.790 168.377  36.370  1.00 58.41           O
ATOM    158  OE2 GLU A 134     -12.549 169.882  37.301  1.00 56.09           O
ATOM    159  N   ILE A 135     -11.612 174.537  33.796  1.00 35.78           N
ATOM    160  H   ILE A 135     -12.611 174.594  33.659  1.00 35.78           H
ATOM    161  CA  ILE A 135     -10.899 175.831  33.850  1.00 33.36           C
ATOM    162  HA  ILE A 135      -9.857 175.633  34.098  1.00 33.36           H
ATOM    163  C   ILE A 135     -11.474 176.758  34.952  1.00 38.82           C
ATOM    164  O   ILE A 135     -12.692 176.844  35.117  1.00 34.91           O
ATOM    165  CB  ILE A 135     -10.876 176.517  32.456  1.00 38.60           C
ATOM    166  HB  ILE A 135     -11.909 176.718  32.170  1.00 38.60           H
ATOM    167  CG1 ILE A 135     -10.236 175.583  31.398  1.00 38.75           C
ATOM    168 1HG1 ILE A 135      -9.271 175.254  31.781  1.00 38.75           H
ATOM    169 2HG1 ILE A 135     -10.879 174.709  31.289  1.00 38.75           H
ATOM    170  CG2 ILE A 135     -10.112 177.853  32.507  1.00 37.04           C
ATOM    171 1HG2 ILE A 135     -10.155 178.340  31.532  1.00 37.04           H
ATOM    172 2HG2 ILE A 135      -9.074 177.639  32.761  1.00 37.04           H
ATOM    173 3HG2 ILE A 135     -10.542 178.512  33.261  1.00 37.04           H
ATOM    174  CD1 ILE A 135     -10.027 176.187  30.002  1.00 40.40           C
ATOM    175 1HD1 ILE A 135      -9.752 175.392  29.310  1.00 40.40           H
ATOM    176 2HD1 ILE A 135      -9.230 176.931  30.037  1.00 40.40           H
ATOM    177 3HD1 ILE A 135     -10.950 176.659  29.667  1.00 40.40           H
ATOM    178  N   GLY A 136     -10.581 177.449  35.673  1.00 33.87           N
ATOM    179  H   GLY A 136      -9.608 177.329  35.429  1.00 33.87           H
ATOM    180  CA  GLY A 136     -10.859 178.424  36.746  1.00 31.49           C
ATOM    181 1HA  GLY A 136     -11.931 178.488  36.932  1.00 31.49           H
ATOM    182 2HA  GLY A 136     -10.381 178.081  37.664  1.00 31.49           H
ATOM    183  C   GLY A 136     -10.343 179.849  36.445  1.00 36.36           C
ATOM    184  O   GLY A 136     -10.675 180.434  35.409  1.00 32.74           O
ATOM    185  N   ARG A 137      -9.582 180.439  37.377  1.00 34.89           N
ATOM    186  H   ARG A 137      -9.420 179.924  38.230  1.00 34.89           H
ATOM    187  CA  ARG A 137      -9.119 181.844  37.384  1.00 34.28           C
ATOM    188  HA  ARG A 137     -10.014 182.468  37.376  1.00 34.28           H
ATOM    189  C   ARG A 137      -8.277 182.222  36.137  1.00 36.45           C
ATOM    190  O   ARG A 137      -7.282 181.544  35.854  1.00 31.39           O
ATOM    191  CB  ARG A 137      -8.408 182.162  38.725  1.00 37.91           C
ATOM    192 1HB  ARG A 137      -8.218 183.234  38.775  1.00 37.91           H
ATOM    193 2HB  ARG A 137      -9.090 181.911  39.537  1.00 37.91           H
ATOM    194  CG  ARG A 137      -7.069 181.427  38.981  1.00 38.01           C
ATOM    195 1HG  ARG A 137      -7.221 180.360  38.818  1.00 38.01           H
ATOM    196 2HG  ARG A 137      -6.327 181.789  38.270  1.00 38.01           H
ATOM    197  CD  ARG A 137      -6.495 181.615  40.407  1.00 38.35           C
ATOM    198 1HD  ARG A 137      -5.458 181.279  40.409  1.00 38.35           H
ATOM    199 2HD  ARG A 137      -6.523 182.670  40.678  1.00 38.35           H
ATOM    200  NE  ARG A 137      -7.246 180.846  41.412  1.00 40.43           N
ATOM    201  HE  ARG A 137      -8.243 180.826  41.248  1.00 40.43           H
ATOM    202  CZ  ARG A 137      -6.733 180.093  42.411  1.00 44.03           C
ATOM    203  NH1 ARG A 137      -5.475 179.928  42.676  1.00 37.08           N
ATOM    204 1HH1 ARG A 137      -4.755 180.370  42.123  1.00 37.08           H
ATOM    205 2HH1 ARG A 137      -5.228 179.227  43.360  1.00 37.08           H
ATOM    206  NH2 ARG A 137      -7.532 179.446  43.192  1.00 46.02           N
ATOM    207 1HH2 ARG A 137      -8.527 179.510  43.036  1.00 46.02           H
ATOM    208 2HH2 ARG A 137      -7.169 178.810  43.887  1.00 46.02           H
ATOM    209  N   PRO A 138      -8.621 183.295  35.391  1.00 39.83           N
ATOM    210  CA  PRO A 138      -7.776 183.837  34.326  1.00 35.36           C
ATOM    211  HA  PRO A 138      -7.502 183.031  33.645  1.00 35.36           H
ATOM    212  C   PRO A 138      -6.490 184.468  34.879  1.00 35.46           C
ATOM    213  O   PRO A 138      -6.519 185.436  35.639  1.00 38.29           O
ATOM    214  CB  PRO A 138      -8.638 184.854  33.566  1.00 42.44           C
ATOM    215 1HB  PRO A 138      -8.411 185.870  33.889  1.00 42.44           H
ATOM    216 2HB  PRO A 138      -8.516 184.760  32.487  1.00 42.44           H
ATOM    217  CG  PRO A 138     -10.063 184.494  33.957  1.00 42.67           C
ATOM    218 1HG  PRO A 138     -10.723 185.362  33.955  1.00 42.67           H
ATOM    219 2HG  PRO A 138     -10.447 183.711  33.304  1.00 42.67           H
ATOM    220  CD  PRO A 138      -9.900 183.965  35.369  1.00 43.16           C
ATOM    221 1HD  PRO A 138      -9.901 184.785  36.087  1.00 43.16           H
ATOM    222 2HD  PRO A 138     -10.696 183.251  35.581  1.00 43.16           H
ATOM    223  N   LEU A 139      -5.337 183.943  34.475  1.00 38.77           N
ATOM    224  H   LEU A 139      -5.366 183.215  33.775  1.00 38.77           H
ATOM    225  CA  LEU A 139      -4.012 184.414  34.881  1.00 37.80           C
ATOM    226  HA  LEU A 139      -4.067 184.741  35.919  1.00 37.80           H
ATOM    227  C   LEU A 139      -3.529 185.629  34.039  1.00 40.66           C
ATOM    228  O   LEU A 139      -2.651 186.366  34.491  1.00 42.85           O
ATOM    229  CB  LEU A 139      -3.014 183.230  34.818  1.00 35.99           C
ATOM    230 1HB  LEU A 139      -2.890 182.952  33.771  1.00 35.99           H
ATOM    231 2HB  LEU A 139      -2.052 183.582  35.189  1.00 35.99           H
ATOM    232  CG  LEU A 139      -3.432 181.978  35.621  1.00 37.17           C
ATOM    233  HG  LEU A 139      -4.385 181.624  35.228  1.00 37.17           H
ATOM    234  CD1 LEU A 139      -2.409 180.854  35.449  1.00 34.11           C
ATOM    235 1HD1 LEU A 139      -2.746 179.975  35.997  1.00 34.11           H
ATOM    236 2HD1 LEU A 139      -1.445 181.179  35.840  1.00 34.11           H
ATOM    237 3HD1 LEU A 139      -2.309 180.608  34.392  1.00 34.11           H
ATOM    238  CD2 LEU A 139      -3.584 182.243  37.119  1.00 38.14           C
ATOM    239 1HD2 LEU A 139      -3.870 181.319  37.622  1.00 38.14           H
ATOM    240 2HD2 LEU A 139      -4.353 182.999  37.283  1.00 38.14           H
ATOM    241 3HD2 LEU A 139      -2.635 182.598  37.521  1.00 38.14           H
ATOM    242  N   GLY A 140      -4.096 185.847  32.845  1.00 37.27           N
ATOM    243  H   GLY A 140      -4.767 185.177  32.499  1.00 37.27           H
ATOM    244  CA  GLY A 140      -3.832 187.009  31.984  1.00 41.07           C
ATOM    245 1HA  GLY A 140      -4.184 187.910  32.487  1.00 41.07           H
ATOM    246 2HA  GLY A 140      -2.759 187.107  31.824  1.00 41.07           H
ATOM    247  C   GLY A 140      -4.517 186.934  30.603  1.00 46.59           C
ATOM    248  O   GLY A 140      -4.886 185.849  30.146  1.00 36.63           O
ATOM    249  N   LYS A 141      -4.662 188.073  29.914  1.00 43.13           N
ATOM    250  H   LYS A 141      -4.235 188.909  30.289  1.00 43.13           H
ATOM    251  CA  LYS A 141      -5.237 188.208  28.557  1.00 46.32           C
ATOM    252  HA  LYS A 141      -5.118 187.266  28.021  1.00 46.32           H
ATOM    253  C   LYS A 141      -4.507 189.308  27.755  1.00 51.01           C
ATOM    254  O   LYS A 141      -4.360 190.430  28.248  1.00 54.16           O
ATOM    255  CB  LYS A 141      -6.750 188.512  28.625  1.00 43.53           C
ATOM    256 1HB  LYS A 141      -6.885 189.447  29.167  1.00 43.53           H
ATOM    257 2HB  LYS A 141      -7.116 188.646  27.607  1.00 43.53           H
ATOM    258  CG  LYS A 141      -7.573 187.406  29.306  1.00 49.40           C
ATOM    259 1HG  LYS A 141      -7.266 186.442  28.902  1.00 49.40           H
ATOM    260 2HG  LYS A 141      -7.362 187.421  30.375  1.00 49.40           H
ATOM    261  CD  LYS A 141      -9.080 187.588  29.090  1.00 56.14           C
ATOM    262 1HD  LYS A 141      -9.395 188.521  29.557  1.00 56.14           H
ATOM    263 2HD  LYS A 141      -9.282 187.644  28.021  1.00 56.14           H
ATOM    264  CE  LYS A 141      -9.848 186.401  29.691  1.00 59.15           C
ATOM    265 1HE  LYS A 141      -9.706 185.531  29.050  1.00 59.15           H
ATOM    266 2HE  LYS A 141      -9.432 186.175  30.673  1.00 59.15           H
ATOM    267  NZ  LYS A 141     -11.291 186.701  29.828  1.00 61.91           N
ATOM    268 1HZ  LYS A 141     -11.813 185.841  29.915  1.00 61.91           H
ATOM    269 2HZ  LYS A 141     -11.617 187.214  29.022  1.00 61.91           H
ATOM    270 3HZ  LYS A 141     -11.422 187.260  30.659  1.00 61.91           H
ATOM    271  N   GLY A 142      -4.094 189.010  26.522  1.00 46.89           N
ATOM    272  H   GLY A 142      -4.243 188.078  26.162  1.00 46.89           H
ATOM    273  CA  GLY A 142      -3.363 189.938  25.650  1.00 50.58           C
ATOM    274 1HA  GLY A 142      -3.843 190.916  25.683  1.00 50.58           H
ATOM    275 2HA  GLY A 142      -2.347 190.048  26.029  1.00 50.58           H
ATOM    276  C   GLY A 142      -3.280 189.494  24.176  1.00 52.72           C
ATOM    277  O   GLY A 142      -3.954 188.550  23.770  1.00 49.92           O
ATOM    278  N   LYS A 143      -2.431 190.174  23.386  1.00 50.84           N
ATOM    279  H   LYS A 143      -1.917 190.926  23.821  1.00 50.84           H
ATOM    280  CA  LYS A 143      -2.377 190.154  21.900  1.00 52.00           C
ATOM    281  HA  LYS A 143      -3.141 190.845  21.543  1.00 52.00           H
ATOM    282  C   LYS A 143      -2.670 188.767  21.277  1.00 48.07           C
ATOM    283  O   LYS A 143      -3.581 188.646  20.464  1.00 47.24           O
ATOM    284  CB  LYS A 143      -0.998 190.714  21.454  1.00  0.00           C
ATOM    285 1HB  LYS A 143      -0.828 191.643  21.998  1.00  0.00           H
ATOM    286 2HB  LYS A 143      -0.235 190.005  21.774  1.00  0.00           H
ATOM    287  CG  LYS A 143      -0.786 191.030  19.950  1.00  0.00           C
ATOM    288 1HG  LYS A 143      -1.536 191.763  19.655  1.00  0.00           H
ATOM    289 2HG  LYS A 143       0.198 191.487  19.842  1.00  0.00           H
ATOM    290  CD  LYS A 143      -0.863 189.818  19.003  1.00  0.00           C
ATOM    291 1HD  LYS A 143      -0.343 188.980  19.469  1.00  0.00           H
ATOM    292 2HD  LYS A 143      -1.911 189.561  18.852  1.00  0.00           H
ATOM    293  CE  LYS A 143      -0.225 190.082  17.634  1.00  0.00           C
ATOM    294 1HE  LYS A 143      -0.592 191.034  17.250  1.00  0.00           H
ATOM    295 2HE  LYS A 143       0.855 190.163  17.755  1.00  0.00           H
ATOM    296  NZ  LYS A 143      -0.551 188.998  16.673  1.00  0.00           N
ATOM    297 1HZ  LYS A 143       0.005 189.140  15.842  1.00  0.00           H
ATOM    298 2HZ  LYS A 143      -1.531 189.044  16.435  1.00  0.00           H
ATOM    299 3HZ  LYS A 143      -0.341 188.093  17.068  1.00  0.00           H
ATOM    300  N   PHE A 144      -1.881 187.749  21.623  1.00 41.90           N
ATOM    301  H   PHE A 144      -1.154 187.903  22.306  1.00 41.90           H
ATOM    302  CA  PHE A 144      -1.950 186.422  21.014  1.00 43.84           C
ATOM    303  HA  PHE A 144      -2.207 186.536  19.961  1.00 43.84           H
ATOM    304  C   PHE A 144      -2.988 185.475  21.657  1.00 43.99           C
ATOM    305  O   PHE A 144      -3.357 184.487  21.023  1.00 40.36           O
ATOM    306  CB  PHE A 144      -0.563 185.768  21.082  1.00 45.61           C
ATOM    307 1HB  PHE A 144      -0.240 185.729  22.123  1.00 45.61           H
ATOM    308 2HB  PHE A 144      -0.646 184.740  20.729  1.00 45.61           H
ATOM    309  CG  PHE A 144       0.503 186.482  20.266  1.00 53.24           C
ATOM    310  CD1 PHE A 144       0.532 186.318  18.869  1.00 54.23           C
ATOM    311  HD1 PHE A 144      -0.198 185.688  18.381  1.00 54.23           H
ATOM    312  CD2 PHE A 144       1.475 187.278  20.891  1.00 55.09           C
ATOM    313  HD2 PHE A 144       1.472 187.380  21.966  1.00 55.09           H
ATOM    314  CE1 PHE A 144       1.519 186.957  18.101  1.00 57.13           C
ATOM    315  HE1 PHE A 144       1.542 186.834  17.028  1.00 57.13           H
ATOM    316  CE2 PHE A 144       2.472 187.904  20.125  1.00 59.67           C
ATOM    317  HE2 PHE A 144       3.231 188.495  20.616  1.00 59.67           H
ATOM    318  CZ  PHE A 144       2.491 187.752  18.730  1.00 59.71           C
ATOM    319  HZ  PHE A 144       3.261 188.238  18.149  1.00 59.71           H
ATOM    320  N   GLY A 145      -3.432 185.725  22.893  1.00 43.46           N
ATOM    321  H   GLY A 145      -3.235 186.605  23.347  1.00 43.46           H
ATOM    322  CA  GLY A 145      -4.128 184.711  23.676  1.00 41.24           C
ATOM    323 1HA  GLY A 145      -5.047 184.430  23.161  1.00 41.24           H
ATOM    324 2HA  GLY A 145      -3.497 183.822  23.705  1.00 41.24           H
ATOM    325  C   GLY A 145      -4.487 185.092  25.126  1.00 40.70           C
ATOM    326  O   GLY A 145      -4.119 186.143  25.656  1.00 37.99           O
ATOM    327  N   ASN A 146      -5.189 184.160  25.761  1.00 36.16           N
ATOM    328  H   ASN A 146      -5.353 183.303  25.252  1.00 36.16           H
ATOM    329  CA  ASN A 146      -5.548 184.164  27.180  1.00 36.10           C
ATOM    330  HA  ASN A 146      -5.284 185.121  27.629  1.00 36.10           H
ATOM    331  C   ASN A 146      -4.762 183.059  27.923  1.00 33.84           C
ATOM    332  O   ASN A 146      -4.296 182.095  27.311  1.00 34.41           O
ATOM    333  CB  ASN A 146      -7.067 183.961  27.306  1.00 38.99           C
ATOM    334 1HB  ASN A 146      -7.313 183.005  26.844  1.00 38.99           H
ATOM    335 2HB  ASN A 146      -7.320 183.893  28.364  1.00 38.99           H
ATOM    336  CG  ASN A 146      -7.948 185.049  26.666  1.00 43.93           C
ATOM    337  OD1 ASN A 146      -7.520 186.097  26.202  1.00 47.31           O
ATOM    338  ND2 ASN A 146      -9.240 184.828  26.681  1.00 47.84           N
ATOM    339 1HD2 ASN A 146      -9.848 185.495  26.228  1.00 47.84           H
ATOM    340 2HD2 ASN A 146      -9.617 183.962  27.038  1.00 47.84           H
ATOM    341  N   VAL A 147      -4.624 183.168  29.243  1.00 35.23           N
ATOM    342  H   VAL A 147      -4.993 183.983  29.712  1.00 35.23           H
ATOM    343  CA  VAL A 147      -3.979 182.163  30.108  1.00 34.42           C
ATOM    344  HA  VAL A 147      -3.904 181.226  29.557  1.00 34.42           H
ATOM    345  C   VAL A 147      -4.850 181.941  31.347  1.00 33.10           C
ATOM    346  O   VAL A 147      -5.364 182.905  31.914  1.00 36.34           O
ATOM    347  CB  VAL A 147      -2.545 182.579  30.507  1.00 35.55           C
ATOM    348  HB  VAL A 147      -2.611 183.465  31.138  1.00 35.55           H
ATOM    349  CG1 VAL A 147      -1.822 181.475  31.288  1.00 33.90           C
ATOM    350 1HG1 VAL A 147      -0.833 181.833  31.572  1.00 33.90           H
ATOM    351 2HG1 VAL A 147      -1.722 180.591  30.658  1.00 33.90           H
ATOM    352 3HG1 VAL A 147      -2.389 181.220  32.184  1.00 33.90           H
ATOM    353  CG2 VAL A 147      -1.682 182.917  29.286  1.00 37.46           C
ATOM    354 1HG2 VAL A 147      -0.655 183.097  29.601  1.00 37.46           H
ATOM    355 2HG2 VAL A 147      -2.079 183.813  28.809  1.00 37.46           H
ATOM    356 3HG2 VAL A 147      -1.706 182.088  28.578  1.00 37.46           H
ATOM    357  N   TYR A 148      -5.005 180.689  31.775  1.00 28.38           N
ATOM    358  H   TYR A 148      -4.560 179.941  31.263  1.00 28.38           H
ATOM    359  CA  TYR A 148      -5.891 180.294  32.875  1.00 29.11           C
ATOM    360  HA  TYR A 148      -6.112 181.164  33.493  1.00 29.11           H
ATOM    361  C   TYR A 148      -5.264 179.211  33.771  1.00 34.01           C
ATOM    362  O   TYR A 148      -4.416 178.428  33.333  1.00 32.58           O
ATOM    363  CB  TYR A 148      -7.223 179.759  32.328  1.00 32.23           C
ATOM    364 1HB  TYR A 148      -7.036 178.795  31.857  1.00 32.23           H
ATOM    365 2HB  TYR A 148      -7.876 179.576  33.182  1.00 32.23           H
ATOM    366  CG  TYR A 148      -7.977 180.640  31.330  1.00 31.78           C
ATOM    367  CD1 TYR A 148      -9.086 181.402  31.750  1.00 34.68           C
ATOM    368  HD1 TYR A 148      -9.388 181.401  32.787  1.00 34.68           H
ATOM    369  CD2 TYR A 148      -7.627 180.607  29.967  1.00 33.62           C
ATOM    370  HD2 TYR A 148      -6.799 179.998  29.632  1.00 33.62           H
ATOM    371  CE1 TYR A 148      -9.849 182.122  30.810  1.00 36.73           C
ATOM    372  HE1 TYR A 148     -10.722 182.675  31.125  1.00 36.73           H
ATOM    373  CE2 TYR A 148      -8.380 181.329  29.026  1.00 33.98           C
ATOM    374  HE2 TYR A 148      -8.142 181.261  27.975  1.00 33.98           H
ATOM    375  CZ  TYR A 148      -9.502 182.079  29.443  1.00 33.48           C
ATOM    376  OH  TYR A 148     -10.280 182.712  28.514  1.00 40.30           O
ATOM    377  HH  TYR A 148     -11.219 182.578  28.663  1.00 40.30           H
ATOM    378  N   LEU A 149      -5.741 179.139  35.013  1.00 33.49           N
ATOM    379  H   LEU A 149      -6.405 179.842  35.306  1.00 33.49           H
ATOM    380  CA  LEU A 149      -5.617 177.954  35.865  1.00 31.61           C
ATOM    381  HA  LEU A 149      -4.615 177.541  35.748  1.00 31.61           H
ATOM    382  C   LEU A 149      -6.636 176.884  35.437  1.00 35.24           C
ATOM    383  O   LEU A 149      -7.780 177.210  35.114  1.00 33.23           O
ATOM    384  CB  LEU A 149      -5.829 178.408  37.329  1.00 28.54           C
ATOM    385 1HB  LEU A 149      -5.180 179.263  37.515  1.00 28.54           H
ATOM    386 2HB  LEU A 149      -6.863 178.737  37.435  1.00 28.54           H
ATOM    387  CG  LEU A 149      -5.559 177.354  38.415  1.00 38.55           C
ATOM    388  HG  LEU A 149      -6.310 176.568  38.336  1.00 38.55           H
ATOM    389  CD1 LEU A 149      -4.168 176.738  38.296  1.00 30.27           C
ATOM    390 1HD1 LEU A 149      -3.976 176.119  39.172  1.00 30.27           H
ATOM    391 2HD1 LEU A 149      -3.423 177.532  38.241  1.00 30.27           H
ATOM    392 3HD1 LEU A 149      -4.112 176.124  37.397  1.00 30.27           H
ATOM    393  CD2 LEU A 149      -5.665 178.032  39.782  1.00 41.66           C
ATOM    394 1HD2 LEU A 149      -5.388 177.326  40.565  1.00 41.66           H
ATOM    395 2HD2 LEU A 149      -6.694 178.358  39.932  1.00 41.66           H
ATOM    396 3HD2 LEU A 149      -5.001 178.896  39.819  1.00 41.66           H
ATOM    397  N   ALA A 150      -6.238 175.615  35.440  1.00 30.14           N
ATOM    398  H   ALA A 150      -5.296 175.400  35.733  1.00 30.14           H
ATOM    399  CA  ALA A 150      -7.019 174.503  34.883  1.00 36.05           C
ATOM    400  HA  ALA A 150      -8.078 174.752  34.946  1.00 36.05           H
ATOM    401  C   ALA A 150      -6.799 173.185  35.669  1.00 35.55           C
ATOM    402  O   ALA A 150      -5.982 173.106  36.589  1.00 34.15           O
ATOM    403  CB  ALA A 150      -6.647 174.373  33.397  1.00 31.87           C
ATOM    404 1HB  ALA A 150      -7.213 173.558  32.945  1.00 31.87           H
ATOM    405 2HB  ALA A 150      -5.581 174.168  33.308  1.00 31.87           H
ATOM    406 3HB  ALA A 150      -6.883 175.306  32.886  1.00 31.87           H
ATOM    407  N   ARG A 151      -7.564 172.146  35.330  1.00 32.99           N
ATOM    408  H   ARG A 151      -8.269 172.290  34.621  1.00 32.99           H
ATOM    409  CA  ARG A 151      -7.573 170.849  36.011  1.00 37.14           C
ATOM    410  HA  ARG A 151      -6.562 170.638  36.361  1.00 37.14           H
ATOM    411  C   ARG A 151      -8.007 169.727  35.059  1.00 31.98           C
ATOM    412  O   ARG A 151      -8.883 169.930  34.229  1.00 35.51           O
ATOM    413  CB  ARG A 151      -8.496 170.979  37.232  1.00 40.92           C
ATOM    414 1HB  ARG A 151      -8.144 171.818  37.832  1.00 40.92           H
ATOM    415 2HB  ARG A 151      -9.512 171.199  36.901  1.00 40.92           H
ATOM    416  CG  ARG A 151      -8.520 169.717  38.104  1.00 41.52           C
ATOM    417 1HG  ARG A 151      -9.049 168.920  37.582  1.00 41.52           H
ATOM    418 2HG  ARG A 151      -7.493 169.408  38.298  1.00 41.52           H
ATOM    419  CD  ARG A 151      -9.220 169.993  39.438  1.00 44.75           C
ATOM    420 1HD  ARG A 151      -9.026 169.159  40.112  1.00 44.75           H
ATOM    421 2HD  ARG A 151      -8.798 170.896  39.878  1.00 44.75           H
ATOM    422  NE  ARG A 151     -10.671 170.163  39.291  1.00 45.06           N
ATOM    423  HE  ARG A 151     -11.066 169.887  38.403  1.00 45.06           H
ATOM    424  CZ  ARG A 151     -11.463 170.687  40.239  1.00 49.65           C
ATOM    425  NH1 ARG A 151     -11.005 171.185  41.345  1.00 50.84           N
ATOM    426 1HH1 ARG A 151     -10.008 171.211  41.508  1.00 50.84           H
ATOM    427 2HH1 ARG A 151     -11.626 171.725  41.930  1.00 50.84           H
ATOM    428  NH2 ARG A 151     -12.741 170.715  40.039  1.00 54.05           N
ATOM    429 1HH2 ARG A 151     -13.077 170.404  39.139  1.00 54.05           H
ATOM    430 2HH2 ARG A 151     -13.370 171.175  40.681  1.00 54.05           H
ATOM    431  N   GLU A 152      -7.389 168.556  35.156  1.00 30.94           N
ATOM    432  H   GLU A 152      -6.650 168.448  35.835  1.00 30.94           H
ATOM    433  CA  GLU A 152      -7.684 167.404  34.306  1.00 35.35           C
ATOM    434  HA  GLU A 152      -7.769 167.759  33.279  1.00 35.35           H
ATOM    435  C   GLU A 152      -9.036 166.767  34.702  1.00 36.90           C
ATOM    436  O   GLU A 152      -9.230 166.375  35.858  1.00 34.50           O
ATOM    437  CB  GLU A 152      -6.497 166.427  34.359  1.00 33.34           C
ATOM    438 1HB  GLU A 152      -5.578 167.010  34.293  1.00 33.34           H
ATOM    439 2HB  GLU A 152      -6.486 165.899  35.312  1.00 33.34           H
ATOM    440  CG  GLU A 152      -6.500 165.388  33.223  1.00 36.60           C
ATOM    441 1HG  GLU A 152      -6.723 165.878  32.275  1.00 36.60           H
ATOM    442 2HG  GLU A 152      -5.496 164.968  33.150  1.00 36.60           H
ATOM    443  CD  GLU A 152      -7.500 164.257  33.451  1.00 45.35           C
ATOM    444  OE1 GLU A 152      -7.244 163.384  34.311  1.00 42.91           O
ATOM    445  OE2 GLU A 152      -8.550 164.199  32.769  1.00 50.18           O
ATOM    446  N   LYS A 153      -9.978 166.684  33.753  1.00 37.80           N
ATOM    447  H   LYS A 153      -9.726 166.945  32.810  1.00 37.80           H
ATOM    448  CA  LYS A 153     -11.408 166.421  33.991  1.00 42.82           C
ATOM    449  HA  LYS A 153     -11.746 167.170  34.707  1.00 42.82           H
ATOM    450  C   LYS A 153     -11.699 165.025  34.619  1.00 40.21           C
ATOM    451  O   LYS A 153     -12.714 164.877  35.294  1.00 46.30           O
ATOM    452  CB  LYS A 153     -12.179 166.684  32.672  1.00 43.05           C
ATOM    453 1HB  LYS A 153     -11.780 167.595  32.227  1.00 43.05           H
ATOM    454 2HB  LYS A 153     -11.980 165.852  31.997  1.00 43.05           H
ATOM    455  CG  LYS A 153     -13.701 166.866  32.854  1.00 49.33           C
ATOM    456 1HG  LYS A 153     -14.110 165.940  33.256  1.00 49.33           H
ATOM    457 2HG  LYS A 153     -13.865 167.655  33.588  1.00 49.33           H
ATOM    458  CD  LYS A 153     -14.486 167.217  31.564  1.00 56.82           C
ATOM    459 1HD  LYS A 153     -14.284 166.438  30.829  1.00 56.82           H
ATOM    460 2HD  LYS A 153     -15.549 167.196  31.804  1.00 56.82           H
ATOM    461  CE  LYS A 153     -14.148 168.589  30.948  1.00 54.87           C
ATOM    462 1HE  LYS A 153     -14.149 169.334  31.743  1.00 54.87           H
ATOM    463 2HE  LYS A 153     -13.142 168.542  30.532  1.00 54.87           H
ATOM    464  NZ  LYS A 153     -15.105 168.996  29.883  1.00 56.42           N
ATOM    465 1HZ  LYS A 153     -15.258 168.206  29.272  1.00 56.42           H
ATOM    466 2HZ  LYS A 153     -14.709 169.759  29.354  1.00 56.42           H
ATOM    467 3HZ  LYS A 153     -15.985 169.285  30.286  1.00 56.42           H
ATOM    468  N   GLN A 154     -10.805 164.040  34.489  1.00 39.35           N
ATOM    469  H   GLN A 154      -9.969 164.226  33.954  1.00 39.35           H
ATOM    470  CA  GLN A 154     -10.901 162.710  35.106  1.00 38.57           C
ATOM    471  HA  GLN A 154     -11.954 162.470  35.258  1.00 38.57           H
ATOM    472  C   GLN A 154     -10.201 162.648  36.486  1.00 44.44           C
ATOM    473  O   GLN A 154     -10.854 162.457  37.511  1.00 39.84           O
ATOM    474  CB  GLN A 154     -10.338 161.669  34.121  1.00  0.00           C
ATOM    475 1HB  GLN A 154     -10.900 161.743  33.190  1.00  0.00           H
ATOM    476 2HB  GLN A 154      -9.304 161.932  33.901  1.00  0.00           H
ATOM    477  CG  GLN A 154     -10.365 160.188  34.577  1.00  0.00           C
ATOM    478 1HG  GLN A 154      -9.796 160.060  35.498  1.00  0.00           H
ATOM    479 2HG  GLN A 154     -11.396 159.884  34.756  1.00  0.00           H
ATOM    480  CD  GLN A 154      -9.765 159.276  33.499  1.00  0.00           C
ATOM    481  OE1 GLN A 154      -8.810 159.632  32.815  1.00  0.00           O
ATOM    482  NE2 GLN A 154     -10.256 158.075  33.323  1.00  0.00           N
ATOM    483 1HE2 GLN A 154      -9.948 157.543  32.521  1.00  0.00           H
ATOM    484 2HE2 GLN A 154     -10.993 157.717  33.913  1.00  0.00           H
ATOM    485  N   SER A 155      -8.873 162.796  36.526  1.00 35.82           N
ATOM    486  H   SER A 155      -8.383 162.974  35.661  1.00 35.82           H
ATOM    487  CA  SER A 155      -8.028 162.591  37.716  1.00 37.09           C
ATOM    488  HA  SER A 155      -8.399 161.714  38.246  1.00 37.09           H
ATOM    489  C   SER A 155      -7.997 163.774  38.705  1.00 37.82           C
ATOM    490  O   SER A 155      -7.467 163.620  39.808  1.00 34.31           O
ATOM    491  CB  SER A 155      -6.584 162.292  37.297  1.00 32.46           C
ATOM    492 1HB  SER A 155      -5.986 162.106  38.189  1.00 32.46           H
ATOM    493 2HB  SER A 155      -6.571 161.391  36.684  1.00 32.46           H
ATOM    494  OG  SER A 155      -6.013 163.381  36.581  1.00 33.40           O
ATOM    495  HG  SER A 155      -6.428 163.409  35.716  1.00 33.40           H
ATOM    496  N   LYS A 156      -8.531 164.942  38.322  1.00 35.06           N
ATOM    497  H   LYS A 156      -8.908 164.999  37.387  1.00 35.06           H
ATOM    498  CA  LYS A 156      -8.548 166.203  39.095  1.00 35.18           C
ATOM    499  HA  LYS A 156      -8.987 166.934  38.417  1.00 35.18           H
ATOM    500  C   LYS A 156      -7.129 166.741  39.475  1.00 31.25           C
ATOM    501  O   LYS A 156      -6.984 167.548  40.402  1.00 32.64           O
ATOM    502  CB  LYS A 156      -9.522 166.107  40.293  1.00 38.78           C
ATOM    503 1HB  LYS A 156      -9.049 165.500  41.065  1.00 38.78           H
ATOM    504 2HB  LYS A 156      -9.659 167.110  40.698  1.00 38.78           H
ATOM    505  CG  LYS A 156     -10.922 165.510  39.996  1.00 43.06           C
ATOM    506 1HG  LYS A 156     -10.790 164.454  39.760  1.00 43.06           H
ATOM    507 2HG  LYS A 156     -11.512 165.571  40.910  1.00 43.06           H
ATOM    508  CD  LYS A 156     -11.714 166.168  38.857  1.00 48.56           C
ATOM    509 1HD  LYS A 156     -11.755 167.243  39.032  1.00 48.56           H
ATOM    510 2HD  LYS A 156     -11.208 165.965  37.913  1.00 48.56           H
ATOM    511  CE  LYS A 156     -13.142 165.590  38.824  1.00 59.09           C
ATOM    512 1HE  LYS A 156     -13.078 164.506  38.918  1.00 59.09           H
ATOM    513 2HE  LYS A 156     -13.688 165.968  39.688  1.00 59.09           H
ATOM    514  NZ  LYS A 156     -13.860 165.929  37.573  1.00 59.61           N
ATOM    515 1HZ  LYS A 156     -14.808 165.583  37.625  1.00 59.61           H
ATOM    516 2HZ  LYS A 156     -13.381 165.485  36.803  1.00 59.61           H
ATOM    517 3HZ  LYS A 156     -13.875 166.929  37.430  1.00 59.61           H
ATOM    518  N   PHE A 157      -6.107 166.332  38.718  1.00 29.51           N
ATOM    519  H   PHE A 157      -6.305 165.665  37.986  1.00 29.51           H
ATOM    520  CA  PHE A 157      -4.751 166.901  38.730  1.00 30.57           C
ATOM    521  HA  PHE A 157      -4.377 166.924  39.753  1.00 30.57           H
ATOM    522  C   PHE A 157      -4.760 168.343  38.187  1.00 33.86           C
ATOM    523  O   PHE A 157      -5.392 168.600  37.164  1.00 32.12           O
ATOM    524  CB  PHE A 157      -3.841 165.993  37.889  1.00 28.72           C
ATOM    525 1HB  PHE A 157      -3.831 164.998  38.336  1.00 28.72           H
ATOM    526 2HB  PHE A 157      -4.269 165.892  36.892  1.00 28.72           H
ATOM    527  CG  PHE A 157      -2.402 166.476  37.751  1.00 30.14           C
ATOM    528  CD1 PHE A 157      -1.445 166.126  38.722  1.00 34.53           C
ATOM    529  HD1 PHE A 157      -1.730 165.526  39.574  1.00 34.53           H
ATOM    530  CD2 PHE A 157      -2.013 167.253  36.646  1.00 32.50           C
ATOM    531  HD2 PHE A 157      -2.748 167.525  35.903  1.00 32.50           H
ATOM    532  CE1 PHE A 157      -0.106 166.533  38.581  1.00 35.52           C
ATOM    533  HE1 PHE A 157       0.636 166.243  39.310  1.00 35.52           H
ATOM    534  CE2 PHE A 157      -0.678 167.665  36.505  1.00 31.49           C
ATOM    535  HE2 PHE A 157      -0.390 168.255  35.648  1.00 31.49           H
ATOM    536  CZ  PHE A 157       0.278 167.299  37.467  1.00 36.77           C
ATOM    537  HZ  PHE A 157       1.307 167.602  37.339  1.00 36.77           H
ATOM    538  N   ILE A 158      -4.107 169.287  38.869  1.00 29.36           N
ATOM    539  H   ILE A 158      -3.539 169.022  39.660  1.00 29.36           H
ATOM    540  CA  ILE A 158      -4.128 170.726  38.545  1.00 34.08           C
ATOM    541  HA  ILE A 158      -5.077 170.955  38.059  1.00 34.08           H
ATOM    542  C   ILE A 158      -2.993 171.098  37.560  1.00 33.85           C
ATOM    543  O   ILE A 158      -1.887 170.567  37.647  1.00 31.00           O
ATOM    544  CB  ILE A 158      -4.084 171.571  39.847  1.00 35.98           C
ATOM    545  HB  ILE A 158      -3.207 171.259  40.415  1.00 35.98           H
ATOM    546  CG1 ILE A 158      -5.343 171.335  40.702  1.00 35.97           C
ATOM    547 1HG1 ILE A 158      -6.175 171.873  40.248  1.00 35.97           H
ATOM    548 2HG1 ILE A 158      -5.579 170.271  40.683  1.00 35.97           H
ATOM    549  CG2 ILE A 158      -3.953 173.075  39.538  1.00 34.27           C
ATOM    550 1HG2 ILE A 158      -3.994 173.641  40.469  1.00 34.27           H
ATOM    551 2HG2 ILE A 158      -4.774 173.381  38.890  1.00 34.27           H
ATOM    552 3HG2 ILE A 158      -3.004 173.264  39.038  1.00 34.27           H
ATOM    553  CD1 ILE A 158      -5.188 171.742  42.173  1.00 44.35           C
ATOM    554 1HD1 ILE A 158      -6.153 171.628  42.666  1.00 44.35           H
ATOM    555 2HD1 ILE A 158      -4.856 172.777  42.257  1.00 44.35           H
ATOM    556 3HD1 ILE A 158      -4.457 171.086  42.646  1.00 44.35           H
ATOM    557  N   LEU A 159      -3.258 172.038  36.650  1.00 27.83           N
ATOM    558  H   LEU A 159      -4.162 172.488  36.683  1.00 27.83           H
ATOM    559  CA  LEU A 159      -2.357 172.482  35.570  1.00 30.56           C
ATOM    560  HA  LEU A 159      -1.323 172.406  35.907  1.00 30.56           H
ATOM    561  C   LEU A 159      -2.618 173.957  35.177  1.00 31.97           C
ATOM    562  O   LEU A 159      -3.646 174.530  35.526  1.00 30.38           O
ATOM    563  CB  LEU A 159      -2.537 171.532  34.361  1.00 32.10           C
ATOM    564 1HB  LEU A 159      -1.866 171.864  33.569  1.00 32.10           H
ATOM    565 2HB  LEU A 159      -2.202 170.539  34.661  1.00 32.10           H
ATOM    566  CG  LEU A 159      -3.970 171.457  33.807  1.00 38.38           C
ATOM    567  HG  LEU A 159      -4.601 172.139  34.377  1.00 38.38           H
ATOM    568  CD1 LEU A 159      -4.044 171.864  32.337  1.00 34.40           C
ATOM    569 1HD1 LEU A 159      -5.086 171.879  32.016  1.00 34.40           H
ATOM    570 2HD1 LEU A 159      -3.488 171.145  31.735  1.00 34.40           H
ATOM    571 3HD1 LEU A 159      -3.610 172.856  32.212  1.00 34.40           H
ATOM    572  CD2 LEU A 159      -4.526 170.042  33.947  1.00 38.76           C
ATOM    573 1HD2 LEU A 159      -5.553 170.020  33.583  1.00 38.76           H
ATOM    574 2HD2 LEU A 159      -4.506 169.754  34.998  1.00 38.76           H
ATOM    575 3HD2 LEU A 159      -3.920 169.345  33.367  1.00 38.76           H
ATOM    576  N   ALA A 160      -1.709 174.569  34.425  1.00 26.18           N
ATOM    577  H   ALA A 160      -0.914 174.029  34.114  1.00 26.18           H
ATOM    578  CA  ALA A 160      -1.934 175.853  33.752  1.00 28.79           C
ATOM    579  HA  ALA A 160      -2.798 176.351  34.190  1.00 28.79           H
ATOM    580  C   ALA A 160      -2.219 175.636  32.249  1.00 32.77           C
ATOM    581  O   ALA A 160      -1.722 174.686  31.644  1.00 33.85           O
ATOM    582  CB  ALA A 160      -0.717 176.752  33.984  1.00 31.22           C
ATOM    583 1HB  ALA A 160      -0.890 177.727  33.527  1.00 31.22           H
ATOM    584 2HB  ALA A 160       0.167 176.294  33.540  1.00 31.22           H
ATOM    585 3HB  ALA A 160      -0.565 176.875  35.056  1.00 31.22           H
ATOM    586  N   LEU A 161      -2.992 176.532  31.630  1.00 34.92           N
ATOM    587  H   LEU A 161      -3.412 177.277  32.166  1.00 34.92           H
ATOM    588  CA  LEU A 161      -3.371 176.430  30.223  1.00 33.07           C
ATOM    589  HA  LEU A 161      -2.707 175.712  29.743  1.00 33.07           H
ATOM    590  C   LEU A 161      -3.198 177.789  29.507  1.00 31.90           C
ATOM    591  O   LEU A 161      -3.908 178.757  29.789  1.00 30.70           O
ATOM    592  CB  LEU A 161      -4.802 175.858  30.147  1.00 33.46           C
ATOM    593 1HB  LEU A 161      -4.883 175.041  30.865  1.00 33.46           H
ATOM    594 2HB  LEU A 161      -5.500 176.639  30.448  1.00 33.46           H
ATOM    595  CG  LEU A 161      -5.194 175.320  28.759  1.00 34.77           C
ATOM    596  HG  LEU A 161      -4.922 176.064  28.009  1.00 34.77           H
ATOM    597  CD1 LEU A 161      -4.492 174.004  28.414  1.00 34.54           C
ATOM    598 1HD1 LEU A 161      -4.849 173.649  27.447  1.00 34.54           H
ATOM    599 2HD1 LEU A 161      -4.715 173.261  29.179  1.00 34.54           H
ATOM    600 3HD1 LEU A 161      -3.415 174.167  28.367  1.00 34.54           H
ATOM    601  CD2 LEU A 161      -6.704 175.090  28.704  1.00 32.12           C
ATOM    602 1HD2 LEU A 161      -6.981 174.692  27.728  1.00 32.12           H
ATOM    603 2HD2 LEU A 161      -7.215 176.040  28.867  1.00 32.12           H
ATOM    604 3HD2 LEU A 161      -6.994 174.383  29.481  1.00 32.12           H
ATOM    605  N   LYS A 162      -2.227 177.843  28.590  1.00 29.12           N
ATOM    606  H   LYS A 162      -1.721 176.989  28.400  1.00 29.12           H
ATOM    607  CA  LYS A 162      -1.880 178.997  27.736  1.00 31.88           C
ATOM    608  HA  LYS A 162      -2.259 179.916  28.181  1.00 31.88           H
ATOM    609  C   LYS A 162      -2.572 178.801  26.372  1.00 33.47           C
ATOM    610  O   LYS A 162      -2.221 177.880  25.638  1.00 36.66           O
ATOM    611  CB  LYS A 162      -0.324 179.069  27.693  1.00 30.62           C
ATOM    612 1HB  LYS A 162       0.016 179.327  28.696  1.00 30.62           H
ATOM    613 2HB  LYS A 162       0.042 178.067  27.469  1.00 30.62           H
ATOM    614  CG  LYS A 162       0.324 180.050  26.698  1.00 36.69           C
ATOM    615 1HG  LYS A 162      -0.065 179.840  25.702  1.00 36.69           H
ATOM    616 2HG  LYS A 162       0.039 181.065  26.977  1.00 36.69           H
ATOM    617  CD  LYS A 162       1.871 179.947  26.648  1.00 39.21           C
ATOM    618 1HD  LYS A 162       2.129 178.904  26.463  1.00 39.21           H
ATOM    619 2HD  LYS A 162       2.218 180.548  25.808  1.00 39.21           H
ATOM    620  CE  LYS A 162       2.573 180.422  27.939  1.00 39.65           C
ATOM    621 1HE  LYS A 162       2.165 181.395  28.210  1.00 39.65           H
ATOM    622 2HE  LYS A 162       2.324 179.725  28.739  1.00 39.65           H
ATOM    623  NZ  LYS A 162       4.051 180.548  27.803  1.00 44.45           N
ATOM    624 1HZ  LYS A 162       4.453 180.792  28.697  1.00 44.45           H
ATOM    625 2HZ  LYS A 162       4.236 181.286  27.138  1.00 44.45           H
ATOM    626 3HZ  LYS A 162       4.462 179.686  27.473  1.00 44.45           H
ATOM    627  N   VAL A 163      -3.603 179.600  26.078  1.00 31.67           N
ATOM    628  H   VAL A 163      -3.833 180.356  26.707  1.00 31.67           H
ATOM    629  CA  VAL A 163      -4.529 179.412  24.941  1.00 32.62           C
ATOM    630  HA  VAL A 163      -4.219 178.520  24.397  1.00 32.62           H
ATOM    631  C   VAL A 163      -4.479 180.610  23.976  1.00 34.90           C
ATOM    632  O   VAL A 163      -4.877 181.723  24.316  1.00 37.66           O
ATOM    633  CB  VAL A 163      -5.976 179.149  25.408  1.00 35.35           C
ATOM    634  HB  VAL A 163      -6.366 180.066  25.849  1.00 35.35           H
ATOM    635  CG1 VAL A 163      -6.871 178.738  24.231  1.00 34.41           C
ATOM    636 1HG1 VAL A 163      -7.889 178.586  24.590  1.00 34.41           H
ATOM    637 2HG1 VAL A 163      -6.498 177.812  23.794  1.00 34.41           H
ATOM    638 3HG1 VAL A 163      -6.865 179.525  23.477  1.00 34.41           H
ATOM    639  CG2 VAL A 163      -6.057 178.037  26.458  1.00 32.18           C
ATOM    640 1HG2 VAL A 163      -7.102 177.816  26.679  1.00 32.18           H
ATOM    641 2HG2 VAL A 163      -5.552 178.355  27.370  1.00 32.18           H
ATOM    642 3HG2 VAL A 163      -5.572 177.142  26.067  1.00 32.18           H
ATOM    643  N   LEU A 164      -3.998 180.362  22.761  1.00 29.97           N
ATOM    644  H   LEU A 164      -3.781 179.399  22.546  1.00 29.97           H
ATOM    645  CA  LEU A 164      -3.829 181.331  21.674  1.00 35.46           C
ATOM    646  HA  LEU A 164      -3.695 182.319  22.114  1.00 35.46           H
ATOM    647  C   LEU A 164      -5.070 181.381  20.758  1.00 38.34           C
ATOM    648  O   LEU A 164      -5.829 180.411  20.666  1.00 38.03           O
ATOM    649  CB  LEU A 164      -2.554 180.988  20.856  1.00 35.75           C
ATOM    650 1HB  LEU A 164      -2.796 180.148  20.204  1.00 35.75           H
ATOM    651 2HB  LEU A 164      -2.327 181.844  20.221  1.00 35.75           H
ATOM    652  CG  LEU A 164      -1.297 180.618  21.669  1.00 39.97           C
ATOM    653  HG  LEU A 164      -1.527 179.746  22.281  1.00 39.97           H
ATOM    654  CD1 LEU A 164      -0.130 180.250  20.756  1.00 43.86           C
ATOM    655 1HD1 LEU A 164       0.712 179.922  21.365  1.00 43.86           H
ATOM    656 2HD1 LEU A 164       0.166 181.116  20.163  1.00 43.86           H
ATOM    657 3HD1 LEU A 164      -0.435 179.442  20.092  1.00 43.86           H
ATOM    658  CD2 LEU A 164      -0.842 181.759  22.573  1.00 38.45           C
ATOM    659 1HD2 LEU A 164       0.030 181.443  23.145  1.00 38.45           H
ATOM    660 2HD2 LEU A 164      -1.651 182.018  23.257  1.00 38.45           H
ATOM    661 3HD2 LEU A 164      -0.584 182.629  21.968  1.00 38.45           H
ATOM    662  N   PHE A 165      -5.267 182.487  20.043  1.00 39.52           N
ATOM    663  H   PHE A 165      -4.622 183.255  20.162  1.00 39.52           H
ATOM    664  CA  PHE A 165      -6.216 182.599  18.927  1.00 40.27           C
ATOM    665  HA  PHE A 165      -7.013 181.865  19.046  1.00 40.27           H
ATOM    666  C   PHE A 165      -5.489 182.308  17.598  1.00 40.11           C
ATOM    667  O   PHE A 165      -4.491 182.965  17.299  1.00 42.22           O
ATOM    668  CB  PHE A 165      -6.861 183.996  18.925  1.00 40.68           C
ATOM    669 1HB  PHE A 165      -6.109 184.736  18.652  1.00 40.68           H
ATOM    670 2HB  PHE A 165      -7.634 184.016  18.157  1.00 40.68           H
ATOM    671  CG  PHE A 165      -7.487 184.409  20.253  1.00 45.07           C
ATOM    672  CD1 PHE A 165      -8.748 183.909  20.627  1.00 49.29           C
ATOM    673  HD1 PHE A 165      -9.297 183.260  19.960  1.00 49.29           H
ATOM    674  CD2 PHE A 165      -6.801 185.276  21.124  1.00 48.63           C
ATOM    675  HD2 PHE A 165      -5.840 185.671  20.831  1.00 48.63           H
ATOM    676  CE1 PHE A 165      -9.297 184.239  21.878  1.00 52.69           C
ATOM    677  HE1 PHE A 165     -10.260 183.847  22.171  1.00 52.69           H
ATOM    678  CE2 PHE A 165      -7.354 185.614  22.371  1.00 45.60           C
ATOM    679  HE2 PHE A 165      -6.814 186.275  23.032  1.00 45.60           H
ATOM    680  CZ  PHE A 165      -8.596 185.083  22.755  1.00 53.22           C
ATOM    681  HZ  PHE A 165      -9.009 185.332  23.721  1.00 53.22           H
ATOM    682  N   LYS A 166      -5.969 181.356  16.780  1.00 38.27           N
ATOM    683  H   LYS A 166      -6.822 180.868  17.014  1.00 38.27           H
ATOM    684  CA  LYS A 166      -5.288 180.909  15.550  1.00 43.35           C
ATOM    685  HA  LYS A 166      -4.334 180.463  15.831  1.00 43.35           H
ATOM    686  C   LYS A 166      -4.980 182.088  14.584  1.00 44.08           C
ATOM    687  O   LYS A 166      -3.839 182.248  14.140  1.00 44.64           O
ATOM    688  CB  LYS A 166      -6.119 179.829  14.819  1.00 44.93           C
ATOM    689 1HB  LYS A 166      -7.175 180.066  14.951  1.00 44.93           H
ATOM    690 2HB  LYS A 166      -5.901 179.897  13.753  1.00 44.93           H
ATOM    691  CG  LYS A 166      -5.832 178.376  15.227  1.00 49.22           C
ATOM    692 1HG  LYS A 166      -4.753 178.225  15.251  1.00 49.22           H
ATOM    693 2HG  LYS A 166      -6.243 178.204  16.222  1.00 49.22           H
ATOM    694  CD  LYS A 166      -6.431 177.382  14.219  1.00 47.37           C
ATOM    695 1HD  LYS A 166      -7.516 177.388  14.324  1.00 47.37           H
ATOM    696 2HD  LYS A 166      -6.165 177.702  13.212  1.00 47.37           H
ATOM    697  CE  LYS A 166      -5.874 175.965  14.452  1.00 47.06           C
ATOM    698 1HE  LYS A 166      -4.787 176.026  14.513  1.00 47.06           H
ATOM    699 2HE  LYS A 166      -6.253 175.595  15.404  1.00 47.06           H
ATOM    700  NZ  LYS A 166      -6.249 175.032  13.361  1.00 48.32           N
ATOM    701 1HZ  LYS A 166      -5.756 174.158  13.477  1.00 48.32           H
ATOM    702 2HZ  LYS A 166      -5.999 175.445  12.474  1.00 48.32           H
ATOM    703 3HZ  LYS A 166      -7.245 174.863  13.386  1.00 48.32           H
ATOM    704  N   ALA A 167      -5.965 182.959  14.360  1.00 40.52           N
ATOM    705  H   ALA A 167      -6.884 182.722  14.707  1.00 40.52           H
ATOM    706  CA  ALA A 167      -5.878 184.121  13.471  1.00 50.46           C
ATOM    707  HA  ALA A 167      -5.496 183.782  12.508  1.00 50.46           H
ATOM    708  C   ALA A 167      -4.931 185.247  13.974  1.00 55.96           C
ATOM    709  O   ALA A 167      -4.534 186.108  13.187  1.00 52.31           O
ATOM    710  CB  ALA A 167      -7.304 184.643  13.251  1.00 42.16           C
ATOM    711 1HB  ALA A 167      -7.283 185.439  12.506  1.00 42.16           H
ATOM    712 2HB  ALA A 167      -7.699 185.034  14.189  1.00 42.16           H
ATOM    713 3HB  ALA A 167      -7.941 183.831  12.898  1.00 42.16           H
ATOM    714  N   GLN A 168      -4.522 185.243  15.251  1.00 46.35           N
ATOM    715  H   GLN A 168      -4.836 184.507  15.867  1.00 46.35           H
ATOM    716  CA  GLN A 168      -3.462 186.120  15.784  1.00 48.13           C
ATOM    717  HA  GLN A 168      -3.536 187.073  15.261  1.00 48.13           H
ATOM    718  C   GLN A 168      -2.027 185.569  15.527  1.00 47.14           C
ATOM    719  O   GLN A 168      -1.055 186.158  16.010  1.00 54.41           O
ATOM    720  CB  GLN A 168      -3.702 186.397  17.284  1.00 50.79           C
ATOM    721 1HB  GLN A 168      -3.955 185.472  17.802  1.00 50.79           H
ATOM    722 2HB  GLN A 168      -2.794 186.794  17.739  1.00 50.79           H
ATOM    723  CG  GLN A 168      -4.843 187.409  17.505  1.00 56.17           C
ATOM    724 1HG  GLN A 168      -5.751 187.034  17.033  1.00 56.17           H
ATOM    725 2HG  GLN A 168      -5.038 187.510  18.573  1.00 56.17           H
ATOM    726  CD  GLN A 168      -4.519 188.791  16.929  1.00 66.07           C
ATOM    727  OE1 GLN A 168      -3.372 189.198  16.783  1.00 64.68           O
ATOM    728  NE2 GLN A 168      -5.506 189.566  16.554  1.00 63.56           N
ATOM    729 1HE2 GLN A 168      -5.310 190.351  15.950  1.00 63.56           H
ATOM    730 2HE2 GLN A 168      -6.457 189.250  16.680  1.00 63.56           H
ATOM    731  N   LEU A 169      -1.913 184.470  14.770  1.00 43.39           N
ATOM    732  H   LEU A 169      -2.762 184.012  14.472  1.00 43.39           H
ATOM    733  CA  LEU A 169      -0.652 183.837  14.374  1.00 47.46           C
ATOM    734  HA  LEU A 169       0.170 184.468  14.712  1.00 47.46           H
ATOM    735  C   LEU A 169      -0.523 183.688  12.835  1.00 52.10           C
ATOM    736  O   LEU A 169       0.515 184.011  12.255  1.00 51.11           O
ATOM    737  CB  LEU A 169      -0.547 182.453  15.068  1.00 43.17           C
ATOM    738 1HB  LEU A 169      -1.307 181.805  14.632  1.00 43.17           H
ATOM    739 2HB  LEU A 169       0.422 182.025  14.809  1.00 43.17           H
ATOM    740  CG  LEU A 169      -0.713 182.425  16.597  1.00 44.56           C
ATOM    741  HG  LEU A 169      -1.524 183.099  16.872  1.00 44.56           H
ATOM    742  CD1 LEU A 169      -1.114 181.022  17.048  1.00 36.68           C
ATOM    743 1HD1 LEU A 169      -1.116 180.974  18.137  1.00 36.68           H
ATOM    744 2HD1 LEU A 169      -0.408 180.292  16.652  1.00 36.68           H
ATOM    745 3HD1 LEU A 169      -2.114 180.803  16.673  1.00 36.68           H
ATOM    746  CD2 LEU A 169       0.558 182.860  17.325  1.00 42.44           C
ATOM    747 1HD2 LEU A 169       0.385 182.837  18.401  1.00 42.44           H
ATOM    748 2HD2 LEU A 169       0.813 183.875  17.019  1.00 42.44           H
ATOM    749 3HD2 LEU A 169       1.379 182.188  17.074  1.00 42.44           H
ATOM    750  N   GLU A 170      -1.583 183.208  12.176  1.00 50.32           N
ATOM    751  H   GLU A 170      -2.395 182.930  12.707  1.00 50.32           H
ATOM    752  CA  GLU A 170      -1.609 182.860  10.739  1.00 52.77           C
ATOM    753  HA  GLU A 170      -0.761 182.215  10.507  1.00 52.77           H
ATOM    754  C   GLU A 170      -1.563 184.073   9.787  1.00 53.46           C
ATOM    755  O   GLU A 170      -1.065 183.956   8.669  1.00 59.67           O
ATOM    756  CB  GLU A 170      -2.898 182.082  10.446  1.00 52.02           C
ATOM    757 1HB  GLU A 170      -3.721 182.609  10.929  1.00 52.02           H
ATOM    758 2HB  GLU A 170      -3.086 182.050   9.373  1.00 52.02           H
ATOM    759  CG  GLU A 170      -2.830 180.651  10.987  1.00 61.22           C
ATOM    760 1HG  GLU A 170      -2.535 179.986  10.175  1.00 61.22           H
ATOM    761 2HG  GLU A 170      -2.050 180.589  11.745  1.00 61.22           H
ATOM    762  CD  GLU A 170      -4.140 180.121  11.595  1.00 66.37           C
ATOM    763  OE1 GLU A 170      -5.210 180.764  11.493  1.00 67.67           O
ATOM    764  OE2 GLU A 170      -4.051 179.039  12.223  1.00 69.92           O
ATOM    765  N   LYS A 171      -2.047 185.240  10.221  1.00 55.00           N
ATOM    766  H   LYS A 171      -2.388 185.301  11.170  1.00 55.00           H
ATOM    767  CA  LYS A 171      -2.019 186.497   9.459  1.00 55.71           C
ATOM    768  HA  LYS A 171      -1.982 186.233   8.402  1.00 55.71           H
ATOM    769  C   LYS A 171      -0.733 187.318   9.772  1.00 59.54           C
ATOM    770  O   LYS A 171      -0.692 188.532   9.569  1.00 60.31           O
ATOM    771  CB  LYS A 171      -3.361 187.227   9.678  1.00 57.95           C
ATOM    772 1HB  LYS A 171      -4.163 186.490   9.630  1.00 57.95           H
ATOM    773 2HB  LYS A 171      -3.355 187.663  10.677  1.00 57.95           H
ATOM    774  CG  LYS A 171      -3.661 188.318   8.639  1.00 64.09           C
ATOM    775 1HG  LYS A 171      -3.038 189.187   8.853  1.00 64.09           H
ATOM    776 2HG  LYS A 171      -3.422 187.935   7.648  1.00 64.09           H
ATOM    777  CD  LYS A 171      -5.138 188.739   8.668  1.00 70.26           C
ATOM    778 1HD  LYS A 171      -5.747 187.907   8.315  1.00 70.26           H
ATOM    779 2HD  LYS A 171      -5.420 188.961   9.698  1.00 70.26           H
ATOM    780  CE  LYS A 171      -5.434 189.993   7.829  1.00 77.62           C
ATOM    781 1HE  LYS A 171      -6.502 190.206   7.883  1.00 77.62           H
ATOM    782 2HE  LYS A 171      -4.904 190.840   8.266  1.00 77.62           H
ATOM    783  NZ  LYS A 171      -5.034 189.847   6.413  1.00 75.94           N
ATOM    784 1HZ  LYS A 171      -5.267 190.689   5.907  1.00 75.94           H
ATOM    785 2HZ  LYS A 171      -5.514 189.061   5.999  1.00 75.94           H
ATOM    786 3HZ  LYS A 171      -4.037 189.694   6.371  1.00 75.94           H
ATOM    787  N   ALA A 172       0.307 186.651  10.292  1.00 55.41           N
ATOM    788  H   ALA A 172       0.166 185.675  10.511  1.00 55.41           H
ATOM    789  CA  ALA A 172       1.547 187.264  10.759  1.00 56.42           C
ATOM    790  HA  ALA A 172       1.715 188.169  10.175  1.00 56.42           H
ATOM    791  C   ALA A 172       2.834 186.391  10.621  1.00 52.54           C
ATOM    792  O   ALA A 172       3.919 186.908  10.881  1.00 55.53           O
ATOM    793  CB  ALA A 172       1.332 187.688  12.219  1.00 52.84           C
ATOM    794 1HB  ALA A 172       2.245 188.143  12.603  1.00 52.84           H
ATOM    795 2HB  ALA A 172       1.080 186.814  12.820  1.00 52.84           H
ATOM    796 3HB  ALA A 172       0.517 188.410  12.267  1.00 52.84           H
ATOM    797  N   GLY A 173       2.757 185.116  10.217  1.00 54.35           N
ATOM    798  H   GLY A 173       1.862 184.727   9.956  1.00 54.35           H
ATOM    799  CA  GLY A 173       3.928 184.250   9.971  1.00 55.93           C
ATOM    800 1HA  GLY A 173       3.592 183.350   9.456  1.00 55.93           H
ATOM    801 2HA  GLY A 173       4.623 184.773   9.313  1.00 55.93           H
ATOM    802  C   GLY A 173       4.713 183.808  11.230  1.00 61.32           C
ATOM    803  O   GLY A 173       5.859 183.359  11.133  1.00 58.76           O
ATOM    804  N   VAL A 174       4.118 183.971  12.414  1.00 55.65           N
ATOM    805  H   VAL A 174       3.183 184.351  12.429  1.00 55.65           H
ATOM    806  CA  VAL A 174       4.704 183.639  13.723  1.00 54.39           C
ATOM    807  HA  VAL A 174       5.782 183.795  13.669  1.00 54.39           H
ATOM    808  C   VAL A 174       4.458 182.175  14.155  1.00 57.12           C
ATOM    809  O   VAL A 174       5.080 181.688  15.098  1.00 56.01           O
ATOM    810  CB  VAL A 174       4.197 184.599  14.815  1.00 53.33           C
ATOM    811  HB  VAL A 174       4.567 184.252  15.780  1.00 53.33           H
ATOM    812  CG1 VAL A 174       4.728 186.019  14.610  1.00 53.75           C
ATOM    813 1HG1 VAL A 174       4.369 186.659  15.416  1.00 53.75           H
ATOM    814 2HG1 VAL A 174       4.389 186.415  13.652  1.00 53.75           H
ATOM    815 3HG1 VAL A 174       5.817 185.989  14.626  1.00 53.75           H
ATOM    816  CG2 VAL A 174       2.676 184.643  14.903  1.00 47.61           C
ATOM    817 1HG2 VAL A 174       2.392 185.221  15.783  1.00 47.61           H
ATOM    818 2HG2 VAL A 174       2.290 183.628  14.994  1.00 47.61           H
ATOM    819 3HG2 VAL A 174       2.261 185.112  14.011  1.00 47.61           H
ATOM    820  N   GLU A 175       3.563 181.454  13.473  1.00 53.88           N
ATOM    821  H   GLU A 175       3.144 181.837  12.638  1.00 53.88           H
ATOM    822  CA  GLU A 175       3.268 180.056  13.781  1.00 59.12           C
ATOM    823  HA  GLU A 175       3.135 180.005  14.862  1.00 59.12           H
ATOM    824  C   GLU A 175       4.446 179.102  13.420  1.00 59.94           C
ATOM    825  O   GLU A 175       4.596 178.055  14.053  1.00 58.21           O
ATOM    826  CB  GLU A 175       1.912 179.613  13.189  1.00 56.90           C
ATOM    827 1HB  GLU A 175       1.881 178.523  13.172  1.00 56.90           H
ATOM    828 2HB  GLU A 175       1.129 179.935  13.875  1.00 56.90           H
ATOM    829  CG  GLU A 175       1.551 180.125  11.775  1.00 64.00           C
ATOM    830 1HG  GLU A 175       0.635 179.633  11.448  1.00 64.00           H
ATOM    831 2HG  GLU A 175       1.355 181.196  11.825  1.00 64.00           H
ATOM    832  CD  GLU A 175       2.657 179.861  10.760  1.00 67.79           C
ATOM    833  OE1 GLU A 175       3.414 180.811  10.454  1.00 61.17           O
ATOM    834  OE2 GLU A 175       2.793 178.697  10.322  1.00 70.29           O
ATOM    835  N   HIS A 176       5.324 179.479  12.481  1.00 58.13           N
ATOM    836  H   HIS A 176       5.120 180.292  11.917  1.00 58.13           H
ATOM    837  CA  HIS A 176       6.591 178.794  12.216  1.00 60.59           C
ATOM    838  HA  HIS A 176       6.375 177.792  11.848  1.00 60.59           H
ATOM    839  C   HIS A 176       7.431 178.647  13.511  1.00 58.13           C
ATOM    840  O   HIS A 176       7.772 177.524  13.899  1.00 53.57           O
ATOM    841  CB  HIS A 176       7.364 179.532  11.105  1.00 65.11           C
ATOM    842 1HB  HIS A 176       6.961 179.231  10.138  1.00 65.11           H
ATOM    843 2HB  HIS A 176       7.207 180.606  11.203  1.00 65.11           H
ATOM    844  CG  HIS A 176       8.858 179.260  11.111  1.00 70.83           C
ATOM    845  ND1 HIS A 176       9.477 178.041  10.983  1.00 78.94           N
ATOM    846  HD1 HIS A 176       9.061 177.127  10.875  1.00 78.94           H
ATOM    847  CD2 HIS A 176       9.855 180.138  11.443  1.00 74.79           C
ATOM    848  HD2 HIS A 176       9.775 181.184  11.700  1.00 74.79           H
ATOM    849  CE1 HIS A 176      10.764 178.207  11.212  1.00 78.46           C
ATOM    850  HE1 HIS A 176      11.534 177.450  11.215  1.00 78.46           H
ATOM    851  NE2 HIS A 176      11.052 179.468  11.502  1.00 79.08           N
ATOM    852  N   GLN A 177       7.706 179.751  14.211  1.00 49.01           N
ATOM    853  H   GLN A 177       7.445 180.652  13.837  1.00 49.01           H
ATOM    854  CA  GLN A 177       8.426 179.736  15.479  1.00 55.07           C
ATOM    855  HA  GLN A 177       9.354 179.184  15.326  1.00 55.07           H
ATOM    856  C   GLN A 177       7.619 179.027  16.582  1.00 54.00           C
ATOM    857  O   GLN A 177       8.199 178.228  17.311  1.00 46.17           O
ATOM    858  CB  GLN A 177       8.802 181.167  15.885  1.00 52.89           C
ATOM    859 1HB  GLN A 177       9.460 181.571  15.115  1.00 52.89           H
ATOM    860 2HB  GLN A 177       7.913 181.794  15.951  1.00 52.89           H
ATOM    861  CG  GLN A 177       9.538 181.212  17.235  1.00 64.21           C
ATOM    862 1HG  GLN A 177       8.816 181.251  18.050  1.00 64.21           H
ATOM    863 2HG  GLN A 177      10.114 180.294  17.353  1.00 64.21           H
ATOM    864  CD  GLN A 177      10.482 182.410  17.347  1.00 69.64           C
ATOM    865  OE1 GLN A 177      11.363 182.594  16.516  1.00 65.74           O
ATOM    866  NE2 GLN A 177      10.354 183.224  18.369  1.00 72.37           N
ATOM    867 1HE2 GLN A 177      10.912 184.065  18.393  1.00 72.37           H
ATOM    868 2HE2 GLN A 177       9.710 183.023  19.121  1.00 72.37           H
ATOM    869  N   LEU A 178       6.299 179.239  16.673  1.00 51.46           N
ATOM    870  H   LEU A 178       5.858 179.919  16.069  1.00 51.46           H
ATOM    871  CA  LEU A 178       5.447 178.579  17.660  1.00 47.96           C
ATOM    872  HA  LEU A 178       5.718 178.951  18.647  1.00 47.96           H
ATOM    873  C   LEU A 178       5.662 177.049  17.653  1.00 45.04           C
ATOM    874  O   LEU A 178       5.962 176.475  18.696  1.00 44.96           O
ATOM    875  CB  LEU A 178       3.968 178.940  17.388  1.00 48.12           C
ATOM    876 1HB  LEU A 178       3.857 180.019  17.495  1.00 48.12           H
ATOM    877 2HB  LEU A 178       3.735 178.665  16.359  1.00 48.12           H
ATOM    878  CG  LEU A 178       2.938 178.226  18.279  1.00 49.56           C
ATOM    879  HG  LEU A 178       3.052 177.149  18.151  1.00 49.56           H
ATOM    880  CD1 LEU A 178       3.085 178.579  19.755  1.00 48.31           C
ATOM    881 1HD1 LEU A 178       2.297 178.087  20.324  1.00 48.31           H
ATOM    882 2HD1 LEU A 178       3.008 179.658  19.884  1.00 48.31           H
ATOM    883 3HD1 LEU A 178       4.058 178.239  20.111  1.00 48.31           H
ATOM    884  CD2 LEU A 178       1.530 178.615  17.838  1.00 47.71           C
ATOM    885 1HD2 LEU A 178       0.801 178.066  18.435  1.00 47.71           H
ATOM    886 2HD2 LEU A 178       1.395 178.371  16.785  1.00 47.71           H
ATOM    887 3HD2 LEU A 178       1.389 179.685  17.986  1.00 47.71           H
ATOM    888  N   ARG A 179       5.600 176.402  16.479  1.00 46.10           N
ATOM    889  H   ARG A 179       5.388 176.919  15.638  1.00 46.10           H
ATOM    890  CA  ARG A 179       5.806 174.959  16.329  1.00 46.54           C
ATOM    891  HA  ARG A 179       5.073 174.449  16.954  1.00 46.54           H
ATOM    892  C   ARG A 179       7.213 174.493  16.775  1.00 48.25           C
ATOM    893  O   ARG A 179       7.346 173.360  17.236  1.00 45.81           O
ATOM    894  CB  ARG A 179       5.579 174.529  14.873  1.00 53.68           C
ATOM    895 1HB  ARG A 179       6.190 175.145  14.214  1.00 53.68           H
ATOM    896 2HB  ARG A 179       5.898 173.492  14.761  1.00 53.68           H
ATOM    897  CG  ARG A 179       4.110 174.644  14.436  1.00 61.61           C
ATOM    898 1HG  ARG A 179       3.465 174.089  15.118  1.00 61.61           H
ATOM    899 2HG  ARG A 179       3.806 175.690  14.442  1.00 61.61           H
ATOM    900  CD  ARG A 179       3.951 174.080  13.023  1.00 67.97           C
ATOM    901 1HD  ARG A 179       4.835 174.317  12.432  1.00 67.97           H
ATOM    902 2HD  ARG A 179       3.872 172.994  13.074  1.00 67.97           H
ATOM    903  NE  ARG A 179       2.762 174.610  12.333  1.00 76.38           N
ATOM    904  HE  ARG A 179       1.935 174.032  12.366  1.00 76.38           H
ATOM    905  CZ  ARG A 179       2.760 175.764  11.667  1.00 75.07           C
ATOM    906  NH1 ARG A 179       3.744 176.600  11.714  1.00 71.65           N
ATOM    907 1HH1 ARG A 179       4.492 176.499  12.386  1.00 71.65           H
ATOM    908 2HH1 ARG A 179       3.675 177.440  11.159  1.00 71.65           H
ATOM    909  NH2 ARG A 179       1.767 176.142  10.929  1.00 81.13           N
ATOM    910 1HH2 ARG A 179       1.120 175.453  10.573  1.00 81.13           H
ATOM    911 2HH2 ARG A 179       1.874 177.027  10.456  1.00 81.13           H
ATOM    912  N   ARG A 180       8.229 175.355  16.650  1.00 50.17           N
ATOM    913  H   ARG A 180       8.017 176.284  16.316  1.00 50.17           H
ATOM    914  CA  ARG A 180       9.614 175.111  17.070  1.00 50.43           C
ATOM    915  HA  ARG A 180       9.904 174.114  16.737  1.00 50.43           H
ATOM    916  C   ARG A 180       9.740 175.155  18.609  1.00 41.88           C
ATOM    917  O   ARG A 180      10.144 174.177  19.231  1.00 44.09           O
ATOM    918  CB  ARG A 180      10.527 176.154  16.387  1.00  0.00           C
ATOM    919 1HB  ARG A 180      10.193 176.320  15.362  1.00  0.00           H
ATOM    920 2HB  ARG A 180      10.450 177.103  16.917  1.00  0.00           H
ATOM    921  CG  ARG A 180      12.011 175.734  16.353  1.00  0.00           C
ATOM    922 1HG  ARG A 180      12.235 175.118  17.224  1.00  0.00           H
ATOM    923 2HG  ARG A 180      12.201 175.143  15.457  1.00  0.00           H
ATOM    924  CD  ARG A 180      12.963 176.945  16.351  1.00  0.00           C
ATOM    925 1HD  ARG A 180      12.832 177.480  17.292  1.00  0.00           H
ATOM    926 2HD  ARG A 180      13.988 176.577  16.309  1.00  0.00           H
ATOM    927  NE  ARG A 180      12.752 177.889  15.238  1.00  0.00           N
ATOM    928  HE  ARG A 180      12.848 177.468  14.325  1.00  0.00           H
ATOM    929  CZ  ARG A 180      12.631 179.225  15.343  1.00  0.00           C
ATOM    930  NH1 ARG A 180      12.571 179.958  14.270  1.00  0.00           N
ATOM    931 1HH1 ARG A 180      12.584 179.521  13.360  1.00  0.00           H
ATOM    932 2HH1 ARG A 180      12.563 180.965  14.347  1.00  0.00           H
ATOM    933  NH2 ARG A 180      12.555 179.865  16.475  1.00  0.00           N
ATOM    934 1HH2 ARG A 180      12.506 179.353  17.344  1.00  0.00           H
ATOM    935 2HH2 ARG A 180      12.440 180.868  16.473  1.00  0.00           H
ATOM    936  N   GLU A 181       9.357 176.274  19.225  1.00 40.22           N
ATOM    937  H   GLU A 181       8.977 177.027  18.670  1.00 40.22           H
ATOM    938  CA  GLU A 181       9.578 176.550  20.647  1.00 43.01           C
ATOM    939  HA  GLU A 181      10.633 176.390  20.870  1.00 43.01           H
ATOM    940  C   GLU A 181       8.753 175.631  21.579  1.00 41.34           C
ATOM    941  O   GLU A 181       9.198 175.331  22.688  1.00 43.07           O
ATOM    942  CB  GLU A 181       9.256 178.020  20.967  1.00 45.83           C
ATOM    943 1HB  GLU A 181       8.186 178.179  20.835  1.00 45.83           H
ATOM    944 2HB  GLU A 181       9.493 178.212  22.013  1.00 45.83           H
ATOM    945  CG  GLU A 181      10.009 179.054  20.102  1.00 52.94           C
ATOM    946 1HG  GLU A 181       9.698 178.934  19.064  1.00 52.94           H
ATOM    947 2HG  GLU A 181       9.700 180.050  20.418  1.00 52.94           H
ATOM    948  CD  GLU A 181      11.541 178.974  20.165  1.00 58.23           C
ATOM    949  OE1 GLU A 181      12.102 179.027  21.284  1.00 56.02           O
ATOM    950  OE2 GLU A 181      12.186 178.922  19.089  1.00 60.59           O
ATOM    951  N   VAL A 182       7.577 175.158  21.147  1.00 41.63           N
ATOM    952  H   VAL A 182       7.204 175.462  20.259  1.00 41.63           H
ATOM    953  CA  VAL A 182       6.737 174.245  21.931  1.00 43.73           C
ATOM    954  HA  VAL A 182       6.676 174.651  22.941  1.00 43.73           H
ATOM    955  C   VAL A 182       7.340 172.830  22.017  1.00 43.62           C
ATOM    956  O   VAL A 182       7.296 172.234  23.093  1.00 42.65           O
ATOM    957  CB  VAL A 182       5.284 174.167  21.407  1.00 43.31           C
ATOM    958  HB  VAL A 182       4.721 173.508  22.068  1.00 43.31           H
ATOM    959  CG1 VAL A 182       4.617 175.545  21.499  1.00 39.85           C
ATOM    960 1HG1 VAL A 182       3.652 175.508  20.994  1.00 39.85           H
ATOM    961 2HG1 VAL A 182       5.242 176.307  21.034  1.00 39.85           H
ATOM    962 3HG1 VAL A 182       4.468 175.790  22.551  1.00 39.85           H
ATOM    963  CG2 VAL A 182       5.163 173.582  19.993  1.00 49.77           C
ATOM    964 1HG2 VAL A 182       4.139 173.702  19.640  1.00 49.77           H
ATOM    965 2HG2 VAL A 182       5.417 172.522  20.018  1.00 49.77           H
ATOM    966 3HG2 VAL A 182       5.843 174.104  19.321  1.00 49.77           H
ATOM    967  N   GLU A 183       7.941 172.286  20.951  1.00 44.15           N
ATOM    968  H   GLU A 183       8.015 172.781  20.073  1.00 44.15           H
ATOM    969  CA  GLU A 183       8.578 170.980  21.039  1.00 48.09           C
ATOM    970  HA  GLU A 183       7.904 170.379  21.651  1.00 48.09           H
ATOM    971  C   GLU A 183       9.939 171.056  21.765  1.00 44.52           C
ATOM    972  O   GLU A 183      10.273 170.150  22.532  1.00 44.14           O
ATOM    973  CB  GLU A 183       8.663 170.253  19.691  1.00 52.19           C
ATOM    974 1HB  GLU A 183       7.707 170.351  19.177  1.00 52.19           H
ATOM    975 2HB  GLU A 183       9.447 170.691  19.073  1.00 52.19           H
ATOM    976  CG  GLU A 183       8.967 168.747  19.859  1.00 59.00           C
ATOM    977 1HG  GLU A 183       8.892 168.258  18.888  1.00 59.00           H
ATOM    978 2HG  GLU A 183       9.987 168.624  20.224  1.00 59.00           H
ATOM    979  CD  GLU A 183       8.018 168.025  20.836  1.00 65.67           C
ATOM    980  OE1 GLU A 183       6.786 168.236  20.757  1.00 73.96           O
ATOM    981  OE2 GLU A 183       8.478 167.286  21.742  1.00 72.97           O
ATOM    982  N   ILE A 184      10.647 172.188  21.643  1.00 41.14           N
ATOM    983  H   ILE A 184      10.361 172.883  20.968  1.00 41.14           H
ATOM    984  CA  ILE A 184      11.796 172.518  22.486  1.00 42.87           C
ATOM    985  HA  ILE A 184      12.544 171.739  22.341  1.00 42.87           H
ATOM    986  C   ILE A 184      11.371 172.496  23.973  1.00 42.67           C
ATOM    987  O   ILE A 184      11.991 171.782  24.758  1.00 40.67           O
ATOM    988  CB  ILE A 184      12.441 173.867  22.060  1.00 43.69           C
ATOM    989  HB  ILE A 184      11.641 174.602  21.974  1.00 43.69           H
ATOM    990  CG1 ILE A 184      13.128 173.721  20.685  1.00 41.95           C
ATOM    991 1HG1 ILE A 184      14.016 173.100  20.811  1.00 41.95           H
ATOM    992 2HG1 ILE A 184      12.444 173.200  20.015  1.00 41.95           H
ATOM    993  CG2 ILE A 184      13.448 174.383  23.109  1.00 41.03           C
ATOM    994 1HG2 ILE A 184      13.902 175.308  22.752  1.00 41.03           H
ATOM    995 2HG2 ILE A 184      14.224 173.633  23.262  1.00 41.03           H
ATOM    996 3HG2 ILE A 184      12.932 174.571  24.050  1.00 41.03           H
ATOM    997  CD1 ILE A 184      13.521 175.045  20.015  1.00 45.03           C
ATOM    998 1HD1 ILE A 184      13.877 174.831  19.007  1.00 45.03           H
ATOM    999 2HD1 ILE A 184      14.312 175.533  20.584  1.00 45.03           H
ATOM   1000 3HD1 ILE A 184      12.652 175.701  19.962  1.00 45.03           H
ATOM   1001  N   GLN A 185      10.293 173.184  24.369  1.00 38.35           N
ATOM   1002  H   GLN A 185       9.816 173.786  23.714  1.00 38.35           H
ATOM   1003  CA  GLN A 185       9.798 173.187  25.747  1.00 39.90           C
ATOM   1004  HA  GLN A 185      10.629 173.471  26.393  1.00 39.90           H
ATOM   1005  C   GLN A 185       9.299 171.794  26.215  1.00 39.81           C
ATOM   1006  O   GLN A 185       9.558 171.388  27.348  1.00 40.40           O
ATOM   1007  CB  GLN A 185       8.716 174.266  25.898  1.00 39.99           C
ATOM   1008 1HB  GLN A 185       9.088 175.209  25.499  1.00 39.99           H
ATOM   1009 2HB  GLN A 185       7.832 173.969  25.333  1.00 39.99           H
ATOM   1010  CG  GLN A 185       8.308 174.482  27.367  1.00 38.08           C
ATOM   1011 1HG  GLN A 185       8.013 173.535  27.819  1.00 38.08           H
ATOM   1012 2HG  GLN A 185       9.173 174.851  27.917  1.00 38.08           H
ATOM   1013  CD  GLN A 185       7.157 175.484  27.537  1.00 43.75           C
ATOM   1014  OE1 GLN A 185       6.482 175.894  26.607  1.00 42.71           O
ATOM   1015  NE2 GLN A 185       6.875 175.913  28.743  1.00 41.82           N
ATOM   1016 1HE2 GLN A 185       6.086 176.537  28.830  1.00 41.82           H
ATOM   1017 2HE2 GLN A 185       7.261 175.469  29.565  1.00 41.82           H
ATOM   1018  N   SER A 186       8.648 171.030  25.334  1.00 42.83           N
ATOM   1019  H   SER A 186       8.422 171.431  24.435  1.00 42.83           H
ATOM   1020  CA  SER A 186       8.261 169.624  25.533  1.00 42.61           C
ATOM   1021  HA  SER A 186       7.556 169.561  26.362  1.00 42.61           H
ATOM   1022  C   SER A 186       9.475 168.733  25.870  1.00 43.99           C
ATOM   1023  O   SER A 186       9.382 167.894  26.774  1.00 47.93           O
ATOM   1024  CB  SER A 186       7.545 169.154  24.253  1.00 43.08           C
ATOM   1025 1HB  SER A 186       6.573 169.644  24.200  1.00 43.08           H
ATOM   1026 2HB  SER A 186       8.131 169.475  23.391  1.00 43.08           H
ATOM   1027  OG  SER A 186       7.376 167.737  24.123  1.00 51.76           O
ATOM   1028  HG  SER A 186       7.787 167.485  23.292  1.00 51.76           H
ATOM   1029  N   HIS A 187      10.618 168.957  25.205  1.00 44.51           N
ATOM   1030  H   HIS A 187      10.601 169.614  24.438  1.00 44.51           H
ATOM   1031  CA  HIS A 187      11.911 168.309  25.476  1.00 47.49           C
ATOM   1032  HA  HIS A 187      11.706 167.283  25.783  1.00 47.49           H
ATOM   1033  C   HIS A 187      12.754 168.964  26.613  1.00 47.48           C
ATOM   1034  O   HIS A 187      13.657 168.299  27.129  1.00 47.78           O
ATOM   1035  CB  HIS A 187      12.723 168.210  24.173  1.00 51.73           C
ATOM   1036 1HB  HIS A 187      12.587 169.113  23.578  1.00 51.73           H
ATOM   1037 2HB  HIS A 187      13.783 168.139  24.417  1.00 51.73           H
ATOM   1038  CG  HIS A 187      12.337 167.011  23.329  1.00 58.57           C
ATOM   1039  ND1 HIS A 187      11.228 166.854  22.537  1.00 62.83           N
ATOM   1040  HD1 HIS A 187      10.521 167.526  22.273  1.00 62.83           H
ATOM   1041  CD2 HIS A 187      12.982 165.805  23.295  1.00 55.20           C
ATOM   1042  HD2 HIS A 187      13.882 165.507  23.813  1.00 55.20           H
ATOM   1043  CE1 HIS A 187      11.257 165.632  22.039  1.00 60.64           C
ATOM   1044  HE1 HIS A 187      10.570 165.201  21.326  1.00 60.64           H
ATOM   1045  NE2 HIS A 187      12.275 164.924  22.512  1.00 63.08           N
ATOM   1046  N   LEU A 188      12.473 170.196  27.062  1.00 38.31           N
ATOM   1047  H   LEU A 188      11.782 170.746  26.571  1.00 38.31           H
ATOM   1048  CA  LEU A 188      13.084 170.826  28.243  1.00 40.61           C
ATOM   1049  HA  LEU A 188      14.144 170.574  28.228  1.00 40.61           H
ATOM   1050  C   LEU A 188      12.485 170.232  29.548  1.00 41.88           C
ATOM   1051  O   LEU A 188      11.794 170.895  30.327  1.00 44.07           O
ATOM   1052  CB  LEU A 188      12.993 172.370  28.178  1.00 40.42           C
ATOM   1053 1HB  LEU A 188      11.961 172.637  27.947  1.00 40.42           H
ATOM   1054 2HB  LEU A 188      13.226 172.763  29.168  1.00 40.42           H
ATOM   1055  CG  LEU A 188      13.951 173.037  27.168  1.00 39.34           C
ATOM   1056  HG  LEU A 188      13.817 172.556  26.200  1.00 39.34           H
ATOM   1057  CD1 LEU A 188      13.631 174.522  26.993  1.00 39.34           C
ATOM   1058 1HD1 LEU A 188      14.206 174.905  26.150  1.00 39.34           H
ATOM   1059 2HD1 LEU A 188      13.900 175.070  27.896  1.00 39.34           H
ATOM   1060 3HD1 LEU A 188      12.566 174.648  26.794  1.00 39.34           H
ATOM   1061  CD2 LEU A 188      15.421 172.905  27.578  1.00 40.07           C
ATOM   1062 1HD2 LEU A 188      16.036 173.472  26.879  1.00 40.07           H
ATOM   1063 2HD2 LEU A 188      15.717 171.856  27.554  1.00 40.07           H
ATOM   1064 3HD2 LEU A 188      15.558 173.299  28.585  1.00 40.07           H
ATOM   1065  N   ARG A 189      12.742 168.937  29.750  1.00 37.01           N
ATOM   1066  H   ARG A 189      13.320 168.483  29.057  1.00 37.01           H
ATOM   1067  CA  ARG A 189      12.269 168.096  30.858  1.00 42.47           C
ATOM   1068  HA  ARG A 189      11.248 168.389  31.103  1.00 42.47           H
ATOM   1069  C   ARG A 189      13.138 168.321  32.121  1.00 39.64           C
ATOM   1070  O   ARG A 189      13.885 167.446  32.547  1.00 36.03           O
ATOM   1071  CB  ARG A 189      12.212 166.632  30.366  1.00 43.40           C
ATOM   1072 1HB  ARG A 189      13.166 166.330  29.933  1.00 43.40           H
ATOM   1073 2HB  ARG A 189      11.976 165.982  31.208  1.00 43.40           H
ATOM   1074  CG  ARG A 189      11.116 166.474  29.299  1.00 55.49           C
ATOM   1075 1HG  ARG A 189      10.204 166.898  29.719  1.00 55.49           H
ATOM   1076 2HG  ARG A 189      11.370 167.047  28.407  1.00 55.49           H
ATOM   1077  CD  ARG A 189      10.822 165.020  28.873  1.00 64.16           C
ATOM   1078 1HD  ARG A 189      11.004 164.349  29.712  1.00 64.16           H
ATOM   1079 2HD  ARG A 189       9.766 164.933  28.615  1.00 64.16           H
ATOM   1080  NE  ARG A 189      11.625 164.560  27.722  1.00 73.99           N
ATOM   1081  HE  ARG A 189      12.499 164.120  27.970  1.00 73.99           H
ATOM   1082  CZ  ARG A 189      11.225 164.585  26.444  1.00 74.27           C
ATOM   1083  NH1 ARG A 189      10.172 165.234  26.047  1.00 71.72           N
ATOM   1084 1HH1 ARG A 189       9.683 165.830  26.699  1.00 71.72           H
ATOM   1085 2HH1 ARG A 189       9.824 165.123  25.105  1.00 71.72           H
ATOM   1086  NH2 ARG A 189      11.892 163.972  25.516  1.00 75.65           N
ATOM   1087 1HH2 ARG A 189      12.776 163.543  25.748  1.00 75.65           H
ATOM   1088 2HH2 ARG A 189      11.642 164.124  24.549  1.00 75.65           H
ATOM   1089  N   HIS A 190      13.042 169.535  32.667  1.00 30.95           N
ATOM   1090  H   HIS A 190      12.438 170.202  32.209  1.00 30.95           H
ATOM   1091  CA  HIS A 190      13.792 170.028  33.831  1.00 32.99           C
ATOM   1092  HA  HIS A 190      14.111 169.174  34.429  1.00 32.99           H
ATOM   1093  C   HIS A 190      12.912 170.933  34.712  1.00 33.71           C
ATOM   1094  O   HIS A 190      12.169 171.740  34.145  1.00 31.67           O
ATOM   1095  CB  HIS A 190      15.038 170.767  33.330  1.00 30.42           C
ATOM   1096 1HB  HIS A 190      15.631 170.062  32.747  1.00 30.42           H
ATOM   1097 2HB  HIS A 190      14.731 171.573  32.664  1.00 30.42           H
ATOM   1098  CG  HIS A 190      15.908 171.345  34.427  1.00 32.23           C
ATOM   1099  ND1 HIS A 190      15.889 172.629  34.917  1.00 29.28           N
ATOM   1100  HD1 HIS A 190      15.394 173.436  34.565  1.00 29.28           H
ATOM   1101  CD2 HIS A 190      16.847 170.684  35.169  1.00 32.17           C
ATOM   1102  HD2 HIS A 190      17.154 169.650  35.111  1.00 32.17           H
ATOM   1103  CE1 HIS A 190      16.787 172.717  35.878  1.00 31.59           C
ATOM   1104  HE1 HIS A 190      17.057 173.588  36.456  1.00 31.59           H
ATOM   1105  NE2 HIS A 190      17.392 171.554  36.078  1.00 30.61           N
ATOM   1106  N   PRO A 191      12.982 170.872  36.061  1.00 32.25           N
ATOM   1107  CA  PRO A 191      12.040 171.572  36.942  1.00 33.66           C
ATOM   1108  HA  PRO A 191      11.053 171.135  36.793  1.00 33.66           H
ATOM   1109  C   PRO A 191      11.941 173.089  36.732  1.00 31.18           C
ATOM   1110  O   PRO A 191      10.844 173.638  36.762  1.00 30.94           O
ATOM   1111  CB  PRO A 191      12.505 171.266  38.368  1.00 37.95           C
ATOM   1112 1HB  PRO A 191      13.241 171.999  38.698  1.00 37.95           H
ATOM   1113 2HB  PRO A 191      11.667 171.217  39.065  1.00 37.95           H
ATOM   1114  CG  PRO A 191      13.148 169.903  38.222  1.00 41.03           C
ATOM   1115 1HG  PRO A 191      13.904 169.715  38.985  1.00 41.03           H
ATOM   1116 2HG  PRO A 191      12.376 169.134  38.237  1.00 41.03           H
ATOM   1117  CD  PRO A 191      13.792 169.973  36.852  1.00 36.33           C
ATOM   1118 1HD  PRO A 191      14.806 170.365  36.931  1.00 36.33           H
ATOM   1119 2HD  PRO A 191      13.787 168.980  36.402  1.00 36.33           H
ATOM   1120  N   ASN A 192      13.059 173.782  36.502  1.00 30.92           N
ATOM   1121  H   ASN A 192      13.946 173.304  36.575  1.00 30.92           H
ATOM   1122  CA  ASN A 192      13.101 175.242  36.416  1.00 29.03           C
ATOM   1123  HA  ASN A 192      12.435 175.611  37.196  1.00 29.03           H
ATOM   1124  C   ASN A 192      12.607 175.841  35.068  1.00 29.44           C
ATOM   1125  O   ASN A 192      12.803 177.027  34.805  1.00 28.82           O
ATOM   1126  CB  ASN A 192      14.515 175.728  36.755  1.00 28.69           C
ATOM   1127 1HB  ASN A 192      15.223 175.283  36.055  1.00 28.69           H
ATOM   1128 2HB  ASN A 192      14.558 176.811  36.639  1.00 28.69           H
ATOM   1129  CG  ASN A 192      14.895 175.350  38.177  1.00 34.99           C
ATOM   1130  OD1 ASN A 192      15.726 174.484  38.390  1.00 33.69           O
ATOM   1131  ND2 ASN A 192      14.255 175.953  39.143  1.00 30.92           N
ATOM   1132 1HD2 ASN A 192      14.467 175.728  40.104  1.00 30.92           H
ATOM   1133 2HD2 ASN A 192      13.531 176.625  38.929  1.00 30.92           H
ATOM   1134  N   ILE A 193      11.990 175.040  34.200  1.00 29.13           N
ATOM   1135  H   ILE A 193      11.809 174.081  34.458  1.00 29.13           H
ATOM   1136  CA  ILE A 193      11.501 175.471  32.888  1.00 30.26           C
ATOM   1137  HA  ILE A 193      11.527 176.559  32.820  1.00 30.26           H
ATOM   1138  C   ILE A 193      10.048 175.001  32.795  1.00 30.05           C
ATOM   1139  O   ILE A 193       9.813 173.800  32.672  1.00 29.65           O
ATOM   1140  CB  ILE A 193      12.399 174.913  31.758  1.00 27.64           C
ATOM   1141  HB  ILE A 193      12.301 173.828  31.755  1.00 27.64           H
ATOM   1142  CG1 ILE A 193      13.885 175.261  32.003  1.00 30.58           C
ATOM   1143 1HG1 ILE A 193      13.976 176.347  32.050  1.00 30.58           H
ATOM   1144 2HG1 ILE A 193      14.178 174.842  32.966  1.00 30.58           H
ATOM   1145  CG2 ILE A 193      11.896 175.457  30.408  1.00 29.42           C
ATOM   1146 1HG2 ILE A 193      12.464 174.990  29.603  1.00 29.42           H
ATOM   1147 2HG2 ILE A 193      12.044 176.537  30.377  1.00 29.42           H
ATOM   1148 3HG2 ILE A 193      10.837 175.232  30.284  1.00 29.42           H
ATOM   1149  CD1 ILE A 193      14.877 174.709  30.979  1.00 31.44           C
ATOM   1150 1HD1 ILE A 193      15.890 174.894  31.336  1.00 31.44           H
ATOM   1151 2HD1 ILE A 193      14.733 175.205  30.019  1.00 31.44           H
ATOM   1152 3HD1 ILE A 193      14.722 173.637  30.861  1.00 31.44           H
ATOM   1153  N   LEU A 194       9.103 175.942  32.907  1.00 31.95           N
ATOM   1154  H   LEU A 194       9.387 176.908  32.830  1.00 31.95           H
ATOM   1155  CA  LEU A 194       7.695 175.704  33.258  1.00 34.00           C
ATOM   1156  HA  LEU A 194       7.648 175.466  34.321  1.00 34.00           H
ATOM   1157  C   LEU A 194       7.122 174.522  32.465  1.00 39.07           C
ATOM   1158  O   LEU A 194       6.998 174.600  31.240  1.00 35.83           O
ATOM   1159  CB  LEU A 194       6.896 176.996  32.993  1.00 39.32           C
ATOM   1160 1HB  LEU A 194       7.397 177.821  33.500  1.00 39.32           H
ATOM   1161 2HB  LEU A 194       6.918 177.200  31.922  1.00 39.32           H
ATOM   1162  CG  LEU A 194       5.437 176.917  33.464  1.00 39.60           C
ATOM   1163  HG  LEU A 194       5.018 175.960  33.154  1.00 39.60           H
ATOM   1164  CD1 LEU A 194       5.354 177.042  34.987  1.00 32.58           C
ATOM   1165 1HD1 LEU A 194       4.306 177.046  35.285  1.00 32.58           H
ATOM   1166 2HD1 LEU A 194       5.826 177.971  35.306  1.00 32.58           H
ATOM   1167 3HD1 LEU A 194       5.862 176.198  35.453  1.00 32.58           H
ATOM   1168  CD2 LEU A 194       4.609 178.023  32.812  1.00 38.74           C
ATOM   1169 1HD2 LEU A 194       3.556 177.855  33.042  1.00 38.74           H
ATOM   1170 2HD2 LEU A 194       4.752 178.006  31.732  1.00 38.74           H
ATOM   1171 3HD2 LEU A 194       4.917 178.992  33.205  1.00 38.74           H
ATOM   1172  N   ARG A 195       6.862 173.408  33.154  1.00 32.58           N
ATOM   1173  H   ARG A 195       6.961 173.418  34.159  1.00 32.58           H
ATOM   1174  CA  ARG A 195       6.836 172.098  32.505  1.00 36.59           C
ATOM   1175  HA  ARG A 195       7.738 172.048  31.896  1.00 36.59           H
ATOM   1176  C   ARG A 195       5.619 171.936  31.565  1.00 38.05           C
ATOM   1177  O   ARG A 195       4.477 171.871  32.007  1.00 31.22           O
ATOM   1178  CB  ARG A 195       6.948 171.000  33.578  1.00 37.70           C
ATOM   1179 1HB  ARG A 195       6.316 171.256  34.429  1.00 37.70           H
ATOM   1180 2HB  ARG A 195       6.588 170.049  33.187  1.00 37.70           H
ATOM   1181  CG  ARG A 195       8.390 170.795  34.093  1.00 49.10           C
ATOM   1182 1HG  ARG A 195       8.924 171.745  34.102  1.00 49.10           H
ATOM   1183 2HG  ARG A 195       8.338 170.445  35.123  1.00 49.10           H
ATOM   1184  CD  ARG A 195       9.234 169.780  33.284  1.00 58.22           C
ATOM   1185 1HD  ARG A 195      10.253 169.795  33.672  1.00 58.22           H
ATOM   1186 2HD  ARG A 195       8.836 168.777  33.441  1.00 58.22           H
ATOM   1187  NE  ARG A 195       9.277 170.049  31.834  1.00 61.17           N
ATOM   1188  HE  ARG A 195       9.961 170.738  31.555  1.00 61.17           H
ATOM   1189  CZ  ARG A 195       8.437 169.537  30.919  1.00 57.73           C
ATOM   1190  NH1 ARG A 195       7.521 168.661  31.202  1.00 65.59           N
ATOM   1191 1HH1 ARG A 195       7.379 168.340  32.149  1.00 65.59           H
ATOM   1192 2HH1 ARG A 195       6.915 168.335  30.462  1.00 65.59           H
ATOM   1193  NH2 ARG A 195       8.468 169.935  29.685  1.00 58.10           N
ATOM   1194 1HH2 ARG A 195       9.076 170.687  29.395  1.00 58.10           H
ATOM   1195 2HH2 ARG A 195       7.746 169.600  29.062  1.00 58.10           H
ATOM   1196  N   LEU A 196       5.896 171.886  30.261  1.00 33.49           N
ATOM   1197  H   LEU A 196       6.854 172.032  29.976  1.00 33.49           H
ATOM   1198  CA  LEU A 196       4.932 171.579  29.203  1.00 34.69           C
ATOM   1199  HA  LEU A 196       3.973 172.019  29.476  1.00 34.69           H
ATOM   1200  C   LEU A 196       4.744 170.056  29.070  1.00 38.35           C
ATOM   1201  O   LEU A 196       5.733 169.320  28.995  1.00 34.16           O
ATOM   1202  CB  LEU A 196       5.411 172.224  27.878  1.00 39.94           C
ATOM   1203 1HB  LEU A 196       5.652 173.267  28.081  1.00 39.94           H
ATOM   1204 2HB  LEU A 196       6.326 171.718  27.571  1.00 39.94           H
ATOM   1205  CG  LEU A 196       4.400 172.179  26.718  1.00 39.35           C
ATOM   1206  HG  LEU A 196       3.894 171.214  26.735  1.00 39.35           H
ATOM   1207  CD1 LEU A 196       3.372 173.306  26.788  1.00 36.06           C
ATOM   1208 1HD1 LEU A 196       2.631 173.160  26.002  1.00 36.06           H
ATOM   1209 2HD1 LEU A 196       3.869 174.266  26.646  1.00 36.06           H
ATOM   1210 3HD1 LEU A 196       2.879 173.292  27.760  1.00 36.06           H
ATOM   1211  CD2 LEU A 196       5.114 172.333  25.380  1.00 46.86           C
ATOM   1212 1HD2 LEU A 196       4.381 172.314  24.574  1.00 46.86           H
ATOM   1213 2HD2 LEU A 196       5.818 171.511  25.252  1.00 46.86           H
ATOM   1214 3HD2 LEU A 196       5.653 173.280  25.359  1.00 46.86           H
ATOM   1215  N   TYR A 197       3.488 169.609  29.008  1.00 30.73           N
ATOM   1216  H   TYR A 197       2.741 170.278  29.130  1.00 30.73           H
ATOM   1217  CA  TYR A 197       3.091 168.199  28.901  1.00 35.26           C
ATOM   1218  HA  TYR A 197       4.001 167.602  28.830  1.00 35.26           H
ATOM   1219  C   TYR A 197       2.223 167.873  27.656  1.00 36.54           C
ATOM   1220  O   TYR A 197       1.944 166.701  27.395  1.00 39.34           O
ATOM   1221  CB  TYR A 197       2.394 167.775  30.200  1.00 34.03           C
ATOM   1222 1HB  TYR A 197       1.607 168.487  30.446  1.00 34.03           H
ATOM   1223 2HB  TYR A 197       1.927 166.801  30.055  1.00 34.03           H
ATOM   1224  CG  TYR A 197       3.364 167.689  31.364  1.00 35.53           C
ATOM   1225  CD1 TYR A 197       4.295 166.636  31.392  1.00 42.71           C
ATOM   1226  HD1 TYR A 197       4.297 165.898  30.603  1.00 42.71           H
ATOM   1227  CD2 TYR A 197       3.375 168.665  32.378  1.00 37.46           C
ATOM   1228  HD2 TYR A 197       2.679 169.490  32.356  1.00 37.46           H
ATOM   1229  CE1 TYR A 197       5.231 166.543  32.433  1.00 42.45           C
ATOM   1230  HE1 TYR A 197       5.939 165.729  32.458  1.00 42.45           H
ATOM   1231  CE2 TYR A 197       4.310 168.577  33.425  1.00 37.18           C
ATOM   1232  HE2 TYR A 197       4.327 169.329  34.200  1.00 37.18           H
ATOM   1233  CZ  TYR A 197       5.240 167.520  33.447  1.00 39.64           C
ATOM   1234  OH  TYR A 197       6.210 167.470  34.398  1.00 48.90           O
ATOM   1235  HH  TYR A 197       6.086 168.110  35.102  1.00 48.90           H
ATOM   1236  N   GLY A 198       1.838 168.884  26.873  1.00 36.07           N
ATOM   1237  H   GLY A 198       2.080 169.830  27.132  1.00 36.07           H
ATOM   1238  CA  GLY A 198       1.167 168.694  25.592  1.00 37.99           C
ATOM   1239 1HA  GLY A 198       1.811 168.092  24.951  1.00 37.99           H
ATOM   1240 2HA  GLY A 198       0.240 168.142  25.749  1.00 37.99           H
ATOM   1241  C   GLY A 198       0.839 170.005  24.864  1.00 35.40           C
ATOM   1242  O   GLY A 198       0.886 171.091  25.445  1.00 35.50           O
ATOM   1243  N   TYR A 199       0.455 169.883  23.597  1.00 35.38           N
ATOM   1244  H   TYR A 199       0.533 168.982  23.148  1.00 35.38           H
ATOM   1245  CA  TYR A 199      -0.175 170.953  22.822  1.00 37.35           C
ATOM   1246  HA  TYR A 199      -0.734 171.571  23.525  1.00 37.35           H
ATOM   1247  C   TYR A 199      -1.166 170.387  21.786  1.00 42.72           C
ATOM   1248  O   TYR A 199      -1.014 169.258  21.322  1.00 42.33           O
ATOM   1249  CB  TYR A 199       0.886 171.849  22.164  1.00 35.79           C
ATOM   1250 1HB  TYR A 199       0.384 172.569  21.518  1.00 35.79           H
ATOM   1251 2HB  TYR A 199       1.374 172.417  22.956  1.00 35.79           H
ATOM   1252  CG  TYR A 199       1.963 171.139  21.348  1.00 44.02           C
ATOM   1253  CD1 TYR A 199       1.740 170.789  20.001  1.00 50.52           C
ATOM   1254  HD1 TYR A 199       0.789 170.987  19.528  1.00 50.52           H
ATOM   1255  CD2 TYR A 199       3.205 170.858  21.946  1.00 46.22           C
ATOM   1256  HD2 TYR A 199       3.377 171.113  22.982  1.00 46.22           H
ATOM   1257  CE1 TYR A 199       2.758 170.157  19.258  1.00 49.62           C
ATOM   1258  HE1 TYR A 199       2.592 169.886  18.225  1.00 49.62           H
ATOM   1259  CE2 TYR A 199       4.229 170.238  21.208  1.00 50.22           C
ATOM   1260  HE2 TYR A 199       5.182 170.026  21.669  1.00 50.22           H
ATOM   1261  CZ  TYR A 199       4.006 169.879  19.861  1.00 53.60           C
ATOM   1262  OH  TYR A 199       4.985 169.235  19.157  1.00 55.85           O
ATOM   1263  HH  TYR A 199       5.695 168.912  19.717  1.00 55.85           H
ATOM   1264  N   PHE A 200      -2.187 171.170  21.437  1.00 38.89           N
ATOM   1265  H   PHE A 200      -2.238 172.100  21.828  1.00 38.89           H
ATOM   1266  CA  PHE A 200      -3.227 170.822  20.455  1.00 41.46           C
ATOM   1267  HA  PHE A 200      -2.756 170.306  19.619  1.00 41.46           H
ATOM   1268  C   PHE A 200      -3.910 172.094  19.906  1.00 37.68           C
ATOM   1269  O   PHE A 200      -3.586 173.203  20.332  1.00 34.48           O
ATOM   1270  CB  PHE A 200      -4.240 169.853  21.095  1.00 38.88           C
ATOM   1271 1HB  PHE A 200      -4.822 169.393  20.297  1.00 38.88           H
ATOM   1272 2HB  PHE A 200      -3.694 169.036  21.565  1.00 38.88           H
ATOM   1273  CG  PHE A 200      -5.210 170.435  22.122  1.00 41.08           C
ATOM   1274  CD1 PHE A 200      -4.809 170.615  23.458  1.00 37.44           C
ATOM   1275  HD1 PHE A 200      -3.798 170.382  23.757  1.00 37.44           H
ATOM   1276  CD2 PHE A 200      -6.526 170.759  21.748  1.00 44.31           C
ATOM   1277  HD2 PHE A 200      -6.834 170.629  20.721  1.00 44.31           H
ATOM   1278  CE1 PHE A 200      -5.715 171.116  24.408  1.00 40.21           C
ATOM   1279  HE1 PHE A 200      -5.398 171.290  25.426  1.00 40.21           H
ATOM   1280  CE2 PHE A 200      -7.439 171.245  22.698  1.00 40.96           C
ATOM   1281  HE2 PHE A 200      -8.443 171.500  22.392  1.00 40.96           H
ATOM   1282  CZ  PHE A 200      -7.033 171.424  24.030  1.00 38.17           C
ATOM   1283  HZ  PHE A 200      -7.730 171.823  24.753  1.00 38.17           H
ATOM   1284  N   HIS A 201      -4.862 171.958  18.982  1.00 34.47           N
ATOM   1285  H   HIS A 201      -5.105 171.039  18.642  1.00 34.47           H
ATOM   1286  CA  HIS A 201      -5.649 173.080  18.458  1.00 37.99           C
ATOM   1287  HA  HIS A 201      -5.703 173.855  19.222  1.00 37.99           H
ATOM   1288  C   HIS A 201      -7.099 172.665  18.103  1.00 33.24           C
ATOM   1289  O   HIS A 201      -7.399 171.482  17.958  1.00 37.61           O
ATOM   1290  CB  HIS A 201      -4.924 173.706  17.257  1.00 40.03           C
ATOM   1291 1HB  HIS A 201      -5.471 174.597  16.948  1.00 40.03           H
ATOM   1292 2HB  HIS A 201      -3.941 174.040  17.591  1.00 40.03           H
ATOM   1293  CG  HIS A 201      -4.742 172.807  16.047  1.00 42.89           C
ATOM   1294  ND1 HIS A 201      -5.543 171.770  15.637  1.00 46.40           N
ATOM   1295  HD1 HIS A 201      -6.344 171.363  16.097  1.00 46.40           H
ATOM   1296  CD2 HIS A 201      -3.769 172.920  15.096  1.00 48.30           C
ATOM   1297  HD2 HIS A 201      -2.952 173.624  15.041  1.00 48.30           H
ATOM   1298  CE1 HIS A 201      -5.044 171.290  14.521  1.00 44.47           C
ATOM   1299  HE1 HIS A 201      -5.408 170.452  13.946  1.00 44.47           H
ATOM   1300  NE2 HIS A 201      -3.984 171.979  14.123  1.00 53.36           N
ATOM   1301  N   ASP A 202      -7.984 173.643  17.925  1.00 35.91           N
ATOM   1302  H   ASP A 202      -7.649 174.594  17.986  1.00 35.91           H
ATOM   1303  CA  ASP A 202      -9.309 173.461  17.309  1.00 37.59           C
ATOM   1304  HA  ASP A 202      -9.407 172.429  16.973  1.00 37.59           H
ATOM   1305  C   ASP A 202      -9.428 174.371  16.057  1.00 40.73           C
ATOM   1306  O   ASP A 202      -8.463 175.037  15.673  1.00 38.01           O
ATOM   1307  CB  ASP A 202     -10.413 173.679  18.367  1.00 32.44           C
ATOM   1308 1HB  ASP A 202     -11.362 173.349  17.945  1.00 32.44           H
ATOM   1309 2HB  ASP A 202     -10.201 173.031  19.217  1.00 32.44           H
ATOM   1310  CG  ASP A 202     -10.599 175.116  18.897  1.00 35.18           C
ATOM   1311  OD1 ASP A 202     -10.573 176.083  18.105  1.00 39.71           O
ATOM   1312  OD2 ASP A 202     -10.861 175.264  20.115  1.00 35.22           O
ATOM   1313  N   ALA A 203     -10.602 174.423  15.425  1.00 39.61           N
ATOM   1314  H   ALA A 203     -11.340 173.800  15.721  1.00 39.61           H
ATOM   1315  CA  ALA A 203     -10.883 175.260  14.254  1.00 43.14           C
ATOM   1316  HA  ALA A 203     -10.252 174.910  13.437  1.00 43.14           H
ATOM   1317  C   ALA A 203     -10.591 176.787  14.423  1.00 41.76           C
ATOM   1318  O   ALA A 203     -10.705 177.546  13.459  1.00 40.34           O
ATOM   1319  CB  ALA A 203     -12.344 175.007  13.864  1.00 40.04           C
ATOM   1320 1HB  ALA A 203     -12.558 175.531  12.932  1.00 40.04           H
ATOM   1321 2HB  ALA A 203     -13.002 175.378  14.649  1.00 40.04           H
ATOM   1322 3HB  ALA A 203     -12.508 173.939  13.726  1.00 40.04           H
ATOM   1323  N   THR A 204     -10.240 177.249  15.631  1.00 37.50           N
ATOM   1324  H   THR A 204     -10.174 176.570  16.377  1.00 37.50           H
ATOM   1325  CA  THR A 204     -10.143 178.662  16.029  1.00 39.58           C
ATOM   1326  HA  THR A 204      -9.922 179.254  15.141  1.00 39.58           H
ATOM   1327  C   THR A 204      -9.059 178.995  17.090  1.00 40.88           C
ATOM   1328  O   THR A 204      -8.610 180.144  17.160  1.00 35.95           O
ATOM   1329  CB  THR A 204     -11.510 179.123  16.580  1.00 40.65           C
ATOM   1330  HB  THR A 204     -11.451 180.190  16.792  1.00 40.65           H
ATOM   1331  OG1 THR A 204     -11.827 178.452  17.784  1.00 34.58           O
ATOM   1332  HG1 THR A 204     -11.346 177.621  17.799  1.00 34.58           H
ATOM   1333  CG2 THR A 204     -12.699 178.931  15.642  1.00 46.30           C
ATOM   1334 1HG2 THR A 204     -13.569 179.431  16.066  1.00 46.30           H
ATOM   1335 2HG2 THR A 204     -12.915 177.870  15.516  1.00 46.30           H
ATOM   1336 3HG2 THR A 204     -12.462 179.372  14.674  1.00 46.30           H
ATOM   1337  N   ARG A 205      -8.632 178.039  17.927  1.00 37.10           N
ATOM   1338  H   ARG A 205      -9.060 177.127  17.854  1.00 37.10           H
ATOM   1339  CA  ARG A 205      -7.711 178.215  19.075  1.00 37.52           C
ATOM   1340  HA  ARG A 205      -7.329 179.236  19.076  1.00 37.52           H
ATOM   1341  C   ARG A 205      -6.517 177.249  19.005  1.00 35.68           C
ATOM   1342  O   ARG A 205      -6.645 176.168  18.438  1.00 34.62           O
ATOM   1343  CB  ARG A 205      -8.441 177.975  20.413  1.00 35.39           C
ATOM   1344 1HB  ARG A 205      -8.599 176.903  20.525  1.00 35.39           H
ATOM   1345 2HB  ARG A 205      -7.781 178.295  21.220  1.00 35.39           H
ATOM   1346  CG  ARG A 205      -9.804 178.683  20.599  1.00 36.41           C
ATOM   1347 1HG  ARG A 205      -9.715 179.751  20.397  1.00 36.41           H
ATOM   1348 2HG  ARG A 205     -10.530 178.236  19.921  1.00 36.41           H
ATOM   1349  CD  ARG A 205     -10.284 178.488  22.043  1.00 35.26           C
ATOM   1350 1HD  ARG A 205     -10.165 177.443  22.330  1.00 35.26           H
ATOM   1351 2HD  ARG A 205      -9.656 179.082  22.707  1.00 35.26           H
ATOM   1352  NE  ARG A 205     -11.691 178.878  22.251  1.00 40.51           N
ATOM   1353  HE  ARG A 205     -11.819 179.841  22.526  1.00 40.51           H
ATOM   1354  CZ  ARG A 205     -12.741 178.046  22.218  1.00 43.56           C
ATOM   1355  NH1 ARG A 205     -12.692 176.848  21.709  1.00 43.05           N
ATOM   1356 1HH1 ARG A 205     -11.866 176.532  21.221  1.00 43.05           H
ATOM   1357 2HH1 ARG A 205     -13.537 176.296  21.682  1.00 43.05           H
ATOM   1358  NH2 ARG A 205     -13.879 178.424  22.722  1.00 44.56           N
ATOM   1359 1HH2 ARG A 205     -13.946 179.319  23.185  1.00 44.56           H
ATOM   1360 2HH2 ARG A 205     -14.644 177.768  22.778  1.00 44.56           H
ATOM   1361  N   VAL A 206      -5.399 177.595  19.645  1.00 35.10           N
ATOM   1362  H   VAL A 206      -5.389 178.469  20.152  1.00 35.10           H
ATOM   1363  CA  VAL A 206      -4.232 176.713  19.880  1.00 32.27           C
ATOM   1364  HA  VAL A 206      -4.486 175.705  19.552  1.00 32.27           H
ATOM   1365  C   VAL A 206      -3.931 176.672  21.388  1.00 34.13           C
ATOM   1366  O   VAL A 206      -4.060 177.688  22.061  1.00 33.01           O
ATOM   1367  CB  VAL A 206      -2.982 177.147  19.077  1.00 37.25           C
ATOM   1368  HB  VAL A 206      -2.621 178.086  19.496  1.00 37.25           H
ATOM   1369  CG1 VAL A 206      -1.843 176.121  19.180  1.00 33.10           C
ATOM   1370 1HG1 VAL A 206      -1.018 176.439  18.543  1.00 33.10           H
ATOM   1371 2HG1 VAL A 206      -2.202 175.146  18.852  1.00 33.10           H
ATOM   1372 3HG1 VAL A 206      -1.501 176.054  20.213  1.00 33.10           H
ATOM   1373  CG2 VAL A 206      -3.289 177.384  17.594  1.00 40.43           C
ATOM   1374 1HG2 VAL A 206      -2.366 177.618  17.063  1.00 40.43           H
ATOM   1375 2HG2 VAL A 206      -3.982 178.221  17.503  1.00 40.43           H
ATOM   1376 3HG2 VAL A 206      -3.739 176.490  17.164  1.00 40.43           H
ATOM   1377  N   TYR A 207      -3.548 175.518  21.925  1.00 31.79           N
ATOM   1378  H   TYR A 207      -3.419 174.724  21.314  1.00 31.79           H
ATOM   1379  CA  TYR A 207      -3.475 175.248  23.368  1.00 30.85           C
ATOM   1380  HA  TYR A 207      -3.663 176.160  23.935  1.00 30.85           H
ATOM   1381  C   TYR A 207      -2.107 174.690  23.757  1.00 35.94           C
ATOM   1382  O   TYR A 207      -1.650 173.720  23.152  1.00 37.18           O
ATOM   1383  CB  TYR A 207      -4.532 174.205  23.747  1.00 31.19           C
ATOM   1384 1HB  TYR A 207      -4.268 173.272  23.250  1.00 31.19           H
ATOM   1385 2HB  TYR A 207      -4.462 174.021  24.819  1.00 31.19           H
ATOM   1386  CG  TYR A 207      -5.979 174.542  23.407  1.00 33.23           C
ATOM   1387  CD1 TYR A 207      -6.872 174.906  24.429  1.00 32.41           C
ATOM   1388  HD1 TYR A 207      -6.526 175.013  25.446  1.00 32.41           H
ATOM   1389  CD2 TYR A 207      -6.452 174.362  22.094  1.00 34.41           C
ATOM   1390  HD2 TYR A 207      -5.773 174.026  21.324  1.00 34.41           H
ATOM   1391  CE1 TYR A 207      -8.234 175.073  24.136  1.00 38.12           C
ATOM   1392  HE1 TYR A 207      -8.931 175.297  24.929  1.00 38.12           H
ATOM   1393  CE2 TYR A 207      -7.810 174.550  21.787  1.00 34.36           C
ATOM   1394  HE2 TYR A 207      -8.175 174.389  20.783  1.00 34.36           H
ATOM   1395  CZ  TYR A 207      -8.706 174.893  22.818  1.00 31.94           C
ATOM   1396  OH  TYR A 207     -10.032 175.017  22.558  1.00 37.11           O
ATOM   1397  HH  TYR A 207     -10.238 175.059  21.621  1.00 37.11           H
ATOM   1398  N   LEU A 208      -1.498 175.249  24.803  1.00 34.09           N
ATOM   1399  H   LEU A 208      -1.917 176.074  25.209  1.00 34.09           H
ATOM   1400  CA  LEU A 208      -0.229 174.804  25.394  1.00 35.20           C
ATOM   1401  HA  LEU A 208       0.122 173.916  24.869  1.00 35.20           H
ATOM   1402  C   LEU A 208      -0.467 174.415  26.873  1.00 33.53           C
ATOM   1403  O   LEU A 208      -0.889 175.244  27.686  1.00 34.86           O
ATOM   1404  CB  LEU A 208       0.836 175.916  25.213  1.00 30.21           C
ATOM   1405 1HB  LEU A 208       0.552 176.756  25.847  1.00 30.21           H
ATOM   1406 2HB  LEU A 208       1.788 175.528  25.573  1.00 30.21           H
ATOM   1407  CG  LEU A 208       1.018 176.457  23.780  1.00 39.47           C
ATOM   1408  HG  LEU A 208       0.076 176.899  23.457  1.00 39.47           H
ATOM   1409  CD1 LEU A 208       2.086 177.552  23.749  1.00 34.15           C
ATOM   1410 1HD1 LEU A 208       2.291 177.837  22.717  1.00 34.15           H
ATOM   1411 2HD1 LEU A 208       3.001 177.187  24.215  1.00 34.15           H
ATOM   1412 3HD1 LEU A 208       1.718 178.417  24.299  1.00 34.15           H
ATOM   1413  CD2 LEU A 208       1.417 175.371  22.787  1.00 35.97           C
ATOM   1414 1HD2 LEU A 208       1.581 175.822  21.808  1.00 35.97           H
ATOM   1415 2HD2 LEU A 208       0.616 174.635  22.719  1.00 35.97           H
ATOM   1416 3HD2 LEU A 208       2.332 174.882  23.120  1.00 35.97           H
ATOM   1417  N   ILE A 209      -0.253 173.135  27.189  1.00 31.78           N
ATOM   1418  H   ILE A 209       0.138 172.528  26.483  1.00 31.78           H
ATOM   1419  CA  ILE A 209      -0.636 172.477  28.456  1.00 33.42           C
ATOM   1420  HA  ILE A 209      -1.447 173.035  28.924  1.00 33.42           H
ATOM   1421  C   ILE A 209       0.563 172.458  29.415  1.00 36.97           C
ATOM   1422  O   ILE A 209       1.553 171.768  29.161  1.00 34.70           O
ATOM   1423  CB  ILE A 209      -1.154 171.045  28.153  1.00 30.64           C
ATOM   1424  HB  ILE A 209      -0.382 170.526  27.586  1.00 30.64           H
ATOM   1425  CG1 ILE A 209      -2.441 171.067  27.318  1.00 33.34           C
ATOM   1426 1HG1 ILE A 209      -3.296 171.147  27.989  1.00 33.34           H
ATOM   1427 2HG1 ILE A 209      -2.428 171.947  26.673  1.00 33.34           H
ATOM   1428  CG2 ILE A 209      -1.390 170.233  29.440  1.00 32.10           C
ATOM   1429 1HG2 ILE A 209      -1.815 169.262  29.186  1.00 32.10           H
ATOM   1430 2HG2 ILE A 209      -2.085 170.778  30.080  1.00 32.10           H
ATOM   1431 3HG2 ILE A 209      -0.447 170.090  29.967  1.00 32.10           H
ATOM   1432  CD1 ILE A 209      -2.573 169.832  26.423  1.00 39.63           C
ATOM   1433 1HD1 ILE A 209      -3.596 169.763  26.051  1.00 39.63           H
ATOM   1434 2HD1 ILE A 209      -2.334 168.939  26.999  1.00 39.63           H
ATOM   1435 3HD1 ILE A 209      -1.885 169.918  25.581  1.00 39.63           H
ATOM   1436  N   LEU A 210       0.470 173.225  30.501  1.00 28.99           N
ATOM   1437  H   LEU A 210      -0.416 173.666  30.700  1.00 28.99           H
ATOM   1438  CA  LEU A 210       1.609 173.662  31.326  1.00 33.15           C
ATOM   1439  HA  LEU A 210       2.514 173.164  30.978  1.00 33.15           H
ATOM   1440  C   LEU A 210       1.432 173.329  32.826  1.00 32.89           C
ATOM   1441  O   LEU A 210       0.357 172.974  33.305  1.00 31.19           O
ATOM   1442  CB  LEU A 210       1.781 175.186  31.130  1.00 29.05           C
ATOM   1443 1HB  LEU A 210       0.815 175.661  31.298  1.00 29.05           H
ATOM   1444 2HB  LEU A 210       2.468 175.551  31.894  1.00 29.05           H
ATOM   1445  CG  LEU A 210       2.315 175.600  29.753  1.00 38.32           C
ATOM   1446  HG  LEU A 210       1.785 175.039  28.984  1.00 38.32           H
ATOM   1447  CD1 LEU A 210       2.076 177.088  29.507  1.00 34.97           C
ATOM   1448 1HD1 LEU A 210       2.415 177.344  28.504  1.00 34.97           H
ATOM   1449 2HD1 LEU A 210       2.622 177.682  30.240  1.00 34.97           H
ATOM   1450 3HD1 LEU A 210       1.009 177.294  29.594  1.00 34.97           H
ATOM   1451  CD2 LEU A 210       3.817 175.351  29.636  1.00 36.09           C
ATOM   1452 1HD2 LEU A 210       4.142 175.636  28.635  1.00 36.09           H
ATOM   1453 2HD2 LEU A 210       4.025 174.293  29.799  1.00 36.09           H
ATOM   1454 3HD2 LEU A 210       4.353 175.945  30.375  1.00 36.09           H
ATOM   1455  N   GLU A 211       2.522 173.485  33.561  1.00 31.34           N
ATOM   1456  H   GLU A 211       3.386 173.631  33.060  1.00 31.34           H
ATOM   1457  CA  GLU A 211       2.620 173.371  35.019  1.00 32.75           C
ATOM   1458  HA  GLU A 211       2.094 172.472  35.343  1.00 32.75           H
ATOM   1459  C   GLU A 211       2.012 174.575  35.773  1.00 31.73           C
ATOM   1460  O   GLU A 211       2.138 175.726  35.347  1.00 30.44           O
ATOM   1461  CB  GLU A 211       4.111 173.199  35.304  1.00 33.33           C
ATOM   1462 1HB  GLU A 211       4.444 172.342  34.718  1.00 33.33           H
ATOM   1463 2HB  GLU A 211       4.632 174.080  34.929  1.00 33.33           H
ATOM   1464  CG  GLU A 211       4.513 172.978  36.772  1.00 32.38           C
ATOM   1465 1HG  GLU A 211       4.314 173.877  37.355  1.00 32.38           H
ATOM   1466 2HG  GLU A 211       3.946 172.143  37.185  1.00 32.38           H
ATOM   1467  CD  GLU A 211       6.002 172.654  36.837  1.00 33.99           C
ATOM   1468  OE1 GLU A 211       6.391 171.663  37.501  1.00 33.36           O
ATOM   1469  OE2 GLU A 211       6.815 173.380  36.217  1.00 34.69           O
ATOM   1470  N   TYR A 212       1.365 174.321  36.913  1.00 30.21           N
ATOM   1471  H   TYR A 212       1.263 173.362  37.214  1.00 30.21           H
ATOM   1472  CA  TYR A 212       0.843 175.350  37.818  1.00 30.13           C
ATOM   1473  HA  TYR A 212       0.369 176.129  37.220  1.00 30.13           H
ATOM   1474  C   TYR A 212       1.970 176.000  38.646  1.00 30.48           C
ATOM   1475  O   TYR A 212       2.674 175.312  39.389  1.00 30.09           O
ATOM   1476  CB  TYR A 212      -0.231 174.709  38.713  1.00 32.23           C
ATOM   1477 1HB  TYR A 212      -0.998 174.290  38.061  1.00 32.23           H
ATOM   1478 2HB  TYR A 212       0.231 173.874  39.239  1.00 32.23           H
ATOM   1479  CG  TYR A 212      -0.939 175.584  39.760  1.00 28.21           C
ATOM   1480  CD1 TYR A 212      -1.065 176.983  39.625  1.00 27.09           C
ATOM   1481  HD1 TYR A 212      -0.621 177.493  38.783  1.00 27.09           H
ATOM   1482  CD2 TYR A 212      -1.571 174.944  40.841  1.00 30.64           C
ATOM   1483  HD2 TYR A 212      -1.514 173.870  40.937  1.00 30.64           H
ATOM   1484  CE1 TYR A 212      -1.826 177.729  40.552  1.00 30.92           C
ATOM   1485  HE1 TYR A 212      -1.948 178.794  40.420  1.00 30.92           H
ATOM   1486  CE2 TYR A 212      -2.344 175.679  41.760  1.00 33.43           C
ATOM   1487  HE2 TYR A 212      -2.869 175.163  42.550  1.00 33.43           H
ATOM   1488  CZ  TYR A 212      -2.482 177.075  41.618  1.00 33.11           C
ATOM   1489  OH  TYR A 212      -3.256 177.778  42.501  1.00 35.40           O
ATOM   1490  HH  TYR A 212      -3.798 177.209  43.052  1.00 35.40           H
ATOM   1491  N   ALA A 213       2.105 177.326  38.556  1.00 29.22           N
ATOM   1492  H   ALA A 213       1.498 177.821  37.919  1.00 29.22           H
ATOM   1493  CA  ALA A 213       3.096 178.142  39.274  1.00 32.92           C
ATOM   1494  HA  ALA A 213       3.647 177.526  39.985  1.00 32.92           H
ATOM   1495  C   ALA A 213       2.386 179.261  40.083  1.00 28.82           C
ATOM   1496  O   ALA A 213       2.292 180.402  39.612  1.00 32.99           O
ATOM   1497  CB  ALA A 213       4.114 178.658  38.247  1.00 28.73           C
ATOM   1498 1HB  ALA A 213       4.845 179.293  38.747  1.00 28.73           H
ATOM   1499 2HB  ALA A 213       3.600 179.232  37.476  1.00 28.73           H
ATOM   1500 3HB  ALA A 213       4.622 177.809  37.790  1.00 28.73           H
ATOM   1501  N   PRO A 214       1.774 178.938  41.245  1.00 29.67           N
ATOM   1502  CA  PRO A 214       0.803 179.810  41.912  1.00 30.45           C
ATOM   1503  HA  PRO A 214      -0.048 179.953  41.247  1.00 30.45           H
ATOM   1504  C   PRO A 214       1.343 181.193  42.314  1.00 35.96           C
ATOM   1505  O   PRO A 214       0.583 182.161  42.258  1.00 35.16           O
ATOM   1506  CB  PRO A 214       0.325 179.040  43.153  1.00 33.39           C
ATOM   1507 1HB  PRO A 214       0.262 179.671  44.039  1.00 33.39           H
ATOM   1508 2HB  PRO A 214      -0.644 178.581  42.955  1.00 33.39           H
ATOM   1509  CG  PRO A 214       1.378 177.964  43.355  1.00 36.08           C
ATOM   1510 1HG  PRO A 214       2.196 178.363  43.954  1.00 36.08           H
ATOM   1511 2HG  PRO A 214       0.964 177.062  43.807  1.00 36.08           H
ATOM   1512  CD  PRO A 214       1.849 177.676  41.945  1.00 30.91           C
ATOM   1513 1HD  PRO A 214       2.879 177.320  41.953  1.00 30.91           H
ATOM   1514 2HD  PRO A 214       1.192 176.949  41.467  1.00 30.91           H
ATOM   1515  N   LEU A 215       2.617 181.313  42.698  1.00 30.96           N
ATOM   1516  H   LEU A 215       3.221 180.503  42.695  1.00 30.96           H
ATOM   1517  CA  LEU A 215       3.201 182.565  43.191  1.00 33.95           C
ATOM   1518  HA  LEU A 215       2.463 183.024  43.848  1.00 33.95           H
ATOM   1519  C   LEU A 215       3.512 183.605  42.067  1.00 35.56           C
ATOM   1520  O   LEU A 215       3.855 184.746  42.373  1.00 36.74           O
ATOM   1521  CB  LEU A 215       4.423 182.218  44.061  1.00 34.11           C
ATOM   1522 1HB  LEU A 215       5.019 181.468  43.540  1.00 34.11           H
ATOM   1523 2HB  LEU A 215       5.028 183.116  44.185  1.00 34.11           H
ATOM   1524  CG  LEU A 215       4.039 181.684  45.451  1.00 38.64           C
ATOM   1525  HG  LEU A 215       3.217 180.978  45.340  1.00 38.64           H
ATOM   1526  CD1 LEU A 215       5.216 180.952  46.088  1.00 40.80           C
ATOM   1527 1HD1 LEU A 215       4.932 180.595  47.078  1.00 40.80           H
ATOM   1528 2HD1 LEU A 215       6.068 181.627  46.175  1.00 40.80           H
ATOM   1529 3HD1 LEU A 215       5.486 180.104  45.458  1.00 40.80           H
ATOM   1530  CD2 LEU A 215       3.612 182.821  46.381  1.00 43.47           C
ATOM   1531 1HD2 LEU A 215       3.369 182.407  47.360  1.00 43.47           H
ATOM   1532 2HD2 LEU A 215       2.739 183.333  45.976  1.00 43.47           H
ATOM   1533 3HD2 LEU A 215       4.436 183.528  46.480  1.00 43.47           H
ATOM   1534  N   GLY A 216       3.295 183.265  40.792  1.00 34.49           N
ATOM   1535  H   GLY A 216       3.081 182.302  40.577  1.00 34.49           H
ATOM   1536  CA  GLY A 216       3.248 184.215  39.679  1.00 34.33           C
ATOM   1537 1HA  GLY A 216       2.881 183.700  38.792  1.00 34.33           H
ATOM   1538 2HA  GLY A 216       2.542 185.011  39.915  1.00 34.33           H
ATOM   1539  C   GLY A 216       4.605 184.857  39.340  1.00 35.34           C
ATOM   1540  O   GLY A 216       5.646 184.258  39.572  1.00 33.10           O
ATOM   1541  N   THR A 217       4.626 186.052  38.745  1.00 33.49           N
ATOM   1542  H   THR A 217       3.761 186.543  38.574  1.00 33.49           H
ATOM   1543  CA  THR A 217       5.852 186.735  38.282  1.00 38.78           C
ATOM   1544  HA  THR A 217       6.302 186.158  37.474  1.00 38.78           H
ATOM   1545  C   THR A 217       6.900 186.914  39.394  1.00 33.31           C
ATOM   1546  O   THR A 217       6.571 187.461  40.445  1.00 35.67           O
ATOM   1547  CB  THR A 217       5.529 188.140  37.743  1.00 34.46           C
ATOM   1548  HB  THR A 217       6.465 188.677  37.590  1.00 34.46           H
ATOM   1549  OG1 THR A 217       4.742 188.852  38.689  1.00 38.98           O
ATOM   1550  HG1 THR A 217       4.987 188.542  39.563  1.00 38.98           H
ATOM   1551  CG2 THR A 217       4.780 188.107  36.418  1.00 36.20           C
ATOM   1552 1HG2 THR A 217       4.563 189.129  36.108  1.00 36.20           H
ATOM   1553 2HG2 THR A 217       3.848 187.552  36.521  1.00 36.20           H
ATOM   1554 3HG2 THR A 217       5.409 187.625  35.670  1.00 36.20           H
ATOM   1555  N   VAL A 218       8.179 186.612  39.127  1.00 33.86           N
ATOM   1556  H   VAL A 218       8.424 186.186  38.244  1.00 33.86           H
ATOM   1557  CA  VAL A 218       9.309 186.917  40.027  1.00 34.37           C
ATOM   1558  HA  VAL A 218       9.163 186.364  40.955  1.00 34.37           H
ATOM   1559  C   VAL A 218       9.359 188.424  40.379  1.00 35.14           C
ATOM   1560  O   VAL A 218       9.695 188.799  41.503  1.00 34.21           O
ATOM   1561  CB  VAL A 218      10.647 186.437  39.416  1.00 36.33           C
ATOM   1562  HB  VAL A 218      10.679 186.761  38.376  1.00 36.33           H
ATOM   1563  CG1 VAL A 218      11.898 186.981  40.123  1.00 34.94           C
ATOM   1564 1HG1 VAL A 218      12.785 186.524  39.685  1.00 34.94           H
ATOM   1565 2HG1 VAL A 218      11.847 186.734  41.183  1.00 34.94           H
ATOM   1566 3HG1 VAL A 218      11.949 188.063  40.003  1.00 34.94           H
ATOM   1567  CG2 VAL A 218      10.733 184.907  39.463  1.00 34.27           C
ATOM   1568 1HG2 VAL A 218      11.669 184.585  39.006  1.00 34.27           H
ATOM   1569 2HG2 VAL A 218       9.894 184.474  38.918  1.00 34.27           H
ATOM   1570 3HG2 VAL A 218      10.702 184.575  40.501  1.00 34.27           H
ATOM   1571  N   TYR A 219       8.927 189.286  39.455  1.00 35.08           N
ATOM   1572  H   TYR A 219       8.712 188.934  38.533  1.00 35.08           H
ATOM   1573  CA  TYR A 219       8.777 190.725  39.666  1.00 36.72           C
ATOM   1574  HA  TYR A 219       9.764 191.135  39.880  1.00 36.72           H
ATOM   1575  C   TYR A 219       7.851 191.082  40.855  1.00 40.40           C
ATOM   1576  O   TYR A 219       8.081 192.089  41.523  1.00 39.12           O
ATOM   1577  CB  TYR A 219       8.250 191.325  38.354  1.00 37.15           C
ATOM   1578 1HB  TYR A 219       8.814 190.895  37.526  1.00 37.15           H
ATOM   1579 2HB  TYR A 219       7.219 190.995  38.229  1.00 37.15           H
ATOM   1580  CG  TYR A 219       8.278 192.850  38.202  1.00 47.25           C
ATOM   1581  CD1 TYR A 219       9.299 193.645  38.769  1.00 42.15           C
ATOM   1582  HD1 TYR A 219      10.076 193.201  39.374  1.00 42.15           H
ATOM   1583  CD2 TYR A 219       7.313 193.447  37.372  1.00 50.05           C
ATOM   1584  HD2 TYR A 219       6.570 192.833  36.884  1.00 50.05           H
ATOM   1585  CE1 TYR A 219       9.334 195.034  38.520  1.00 51.51           C
ATOM   1586  HE1 TYR A 219      10.121 195.645  38.938  1.00 51.51           H
ATOM   1587  CE2 TYR A 219       7.328 194.832  37.143  1.00 52.60           C
ATOM   1588  HE2 TYR A 219       6.588 195.279  36.496  1.00 52.60           H
ATOM   1589  CZ  TYR A 219       8.341 195.628  37.711  1.00 56.07           C
ATOM   1590  OH  TYR A 219       8.359 196.969  37.461  1.00 64.36           O
ATOM   1591  HH  TYR A 219       9.247 197.327  37.398  1.00 64.36           H
ATOM   1592  N   ARG A 220       6.856 190.239  41.177  1.00 36.35           N
ATOM   1593  H   ARG A 220       6.774 189.364  40.679  1.00 36.35           H
ATOM   1594  CA  ARG A 220       5.943 190.429  42.313  1.00 36.47           C
ATOM   1595  HA  ARG A 220       5.582 191.456  42.260  1.00 36.47           H
ATOM   1596  C   ARG A 220       6.646 190.236  43.671  1.00 44.03           C
ATOM   1597  O   ARG A 220       6.275 190.900  44.634  1.00 41.21           O
ATOM   1598  CB  ARG A 220       4.737 189.466  42.223  1.00  0.00           C
ATOM   1599 1HB  ARG A 220       4.674 188.996  41.241  1.00  0.00           H
ATOM   1600 2HB  ARG A 220       4.860 188.661  42.947  1.00  0.00           H
ATOM   1601  CG  ARG A 220       3.398 190.177  42.508  1.00  0.00           C
ATOM   1602 1HG  ARG A 220       2.743 189.491  43.045  1.00  0.00           H
ATOM   1603 2HG  ARG A 220       3.566 191.034  43.161  1.00  0.00           H
ATOM   1604  CD  ARG A 220       2.651 190.671  41.249  1.00  0.00           C
ATOM   1605 1HD  ARG A 220       2.111 189.822  40.830  1.00  0.00           H
ATOM   1606 2HD  ARG A 220       1.916 191.423  41.536  1.00  0.00           H
ATOM   1607  NE  ARG A 220       3.510 191.244  40.187  1.00  0.00           N
ATOM   1608  HE  ARG A 220       3.629 190.643  39.384  1.00  0.00           H
ATOM   1609  CZ  ARG A 220       4.084 192.455  40.207  1.00  0.00           C
ATOM   1610  NH1 ARG A 220       4.724 192.884  39.169  1.00  0.00           N
ATOM   1611 1HH1 ARG A 220       4.636 192.383  38.296  1.00  0.00           H
ATOM   1612 2HH1 ARG A 220       5.101 193.821  39.177  1.00  0.00           H
ATOM   1613  NH2 ARG A 220       4.063 193.263  41.221  1.00  0.00           N
ATOM   1614 1HH2 ARG A 220       3.668 193.004  42.113  1.00  0.00           H
ATOM   1615 2HH2 ARG A 220       4.573 194.130  41.127  1.00  0.00           H
ATOM   1616  N   GLU A 221       7.651 189.365  43.745  1.00 34.74           N
ATOM   1617  H   GLU A 221       7.925 188.847  42.922  1.00 34.74           H
ATOM   1618  CA  GLU A 221       8.489 189.231  44.930  1.00 40.58           C
ATOM   1619  HA  GLU A 221       7.839 189.212  45.805  1.00 40.58           H
ATOM   1620  C   GLU A 221       9.436 190.439  45.058  1.00 40.10           C
ATOM   1621  O   GLU A 221       9.544 191.023  46.134  1.00 42.72           O
ATOM   1622  CB  GLU A 221       9.264 187.903  44.878  1.00 40.10           C
ATOM   1623 1HB  GLU A 221       8.570 187.101  44.628  1.00 40.10           H
ATOM   1624 2HB  GLU A 221      10.021 187.950  44.096  1.00 40.10           H
ATOM   1625  CG  GLU A 221       9.958 187.549  46.208  1.00 44.93           C
ATOM   1626 1HG  GLU A 221      10.523 186.627  46.073  1.00 44.93           H
ATOM   1627 2HG  GLU A 221      10.657 188.342  46.476  1.00 44.93           H
ATOM   1628  CD  GLU A 221       8.967 187.356  47.362  1.00 48.48           C
ATOM   1629  OE1 GLU A 221       7.806 186.967  47.100  1.00 53.87           O
ATOM   1630  OE2 GLU A 221       9.319 187.624  48.535  1.00 52.64           O
ATOM   1631  N   LEU A 222      10.058 190.870  43.952  1.00 39.58           N
ATOM   1632  H   LEU A 222       9.937 190.368  43.084  1.00 39.58           H
ATOM   1633  CA  LEU A 222      10.962 192.014  43.942  1.00 45.43           C
ATOM   1634  HA  LEU A 222      11.747 191.808  44.670  1.00 45.43           H
ATOM   1635  C   LEU A 222      10.240 193.310  44.377  1.00 46.33           C
ATOM   1636  O   LEU A 222      10.744 194.021  45.242  1.00 47.21           O
ATOM   1637  CB  LEU A 222      11.632 192.146  42.556  1.00 38.88           C
ATOM   1638 1HB  LEU A 222      12.117 191.199  42.321  1.00 38.88           H
ATOM   1639 2HB  LEU A 222      10.852 192.325  41.816  1.00 38.88           H
ATOM   1640  CG  LEU A 222      12.677 193.278  42.457  1.00 43.23           C
ATOM   1641  HG  LEU A 222      12.177 194.224  42.665  1.00 43.23           H
ATOM   1642  CD1 LEU A 222      13.844 193.104  43.436  1.00 39.24           C
ATOM   1643 1HD1 LEU A 222      14.580 193.888  43.258  1.00 39.24           H
ATOM   1644 2HD1 LEU A 222      14.306 192.129  43.282  1.00 39.24           H
ATOM   1645 3HD1 LEU A 222      13.477 193.175  44.460  1.00 39.24           H
ATOM   1646  CD2 LEU A 222      13.247 193.336  41.039  1.00 42.91           C
ATOM   1647 1HD2 LEU A 222      13.955 194.162  40.971  1.00 42.91           H
ATOM   1648 2HD2 LEU A 222      12.436 193.492  40.327  1.00 42.91           H
ATOM   1649 3HD2 LEU A 222      13.757 192.400  40.809  1.00 42.91           H
ATOM   1650  N   GLN A 223       9.041 193.588  43.857  1.00 46.26           N
ATOM   1651  H   GLN A 223       8.661 192.985  43.141  1.00 46.26           H
ATOM   1652  CA  GLN A 223       8.272 194.789  44.184  1.00 45.87           C
ATOM   1653  HA  GLN A 223       8.958 195.630  44.089  1.00 45.87           H
ATOM   1654  C   GLN A 223       7.708 194.830  45.641  1.00 40.94           C
ATOM   1655  O   GLN A 223       7.187 195.873  46.039  1.00 51.40           O
ATOM   1656  CB  GLN A 223       7.167 195.009  43.134  1.00 45.14           C
ATOM   1657 1HB  GLN A 223       6.610 194.088  42.962  1.00 45.14           H
ATOM   1658 2HB  GLN A 223       6.478 195.772  43.498  1.00 45.14           H
ATOM   1659  CG  GLN A 223       7.761 195.481  41.795  1.00 53.34           C
ATOM   1660 1HG  GLN A 223       8.497 196.261  41.992  1.00 53.34           H
ATOM   1661 2HG  GLN A 223       8.278 194.658  41.303  1.00 53.34           H
ATOM   1662  CD  GLN A 223       6.694 196.034  40.847  1.00 59.92           C
ATOM   1663  OE1 GLN A 223       5.678 195.413  40.558  1.00 66.86           O
ATOM   1664  NE2 GLN A 223       6.841 197.241  40.361  1.00 58.78           N
ATOM   1665 1HE2 GLN A 223       6.157 197.590  39.706  1.00 58.78           H
ATOM   1666 2HE2 GLN A 223       7.587 197.842  40.682  1.00 58.78           H
ATOM   1667  N   LYS A 224       7.881 193.783  46.469  1.00 42.92           N
ATOM   1668  H   LYS A 224       8.301 192.930  46.129  1.00 42.92           H
ATOM   1669  CA  LYS A 224       7.716 193.886  47.928  1.00 46.95           C
ATOM   1670  HA  LYS A 224       6.728 194.290  48.149  1.00 46.95           H
ATOM   1671  C   LYS A 224       8.767 194.828  48.552  1.00 53.61           C
ATOM   1672  O   LYS A 224       8.455 195.564  49.491  1.00 52.28           O
ATOM   1673  CB  LYS A 224       7.851 192.505  48.609  1.00 48.46           C
ATOM   1674 1HB  LYS A 224       8.825 192.092  48.348  1.00 48.46           H
ATOM   1675 2HB  LYS A 224       7.836 192.656  49.689  1.00 48.46           H
ATOM   1676  CG  LYS A 224       6.767 191.478  48.261  1.00 56.35           C
ATOM   1677 1HG  LYS A 224       5.795 191.877  48.549  1.00 56.35           H
ATOM   1678 2HG  LYS A 224       6.791 191.287  47.189  1.00 56.35           H
ATOM   1679  CD  LYS A 224       7.046 190.169  49.026  1.00 58.38           C
ATOM   1680 1HD  LYS A 224       8.048 189.827  48.770  1.00 58.38           H
ATOM   1681 2HD  LYS A 224       7.009 190.379  50.095  1.00 58.38           H
ATOM   1682  CE  LYS A 224       6.034 189.060  48.698  1.00 70.17           C
ATOM   1683 1HE  LYS A 224       5.049 189.369  49.046  1.00 70.17           H
ATOM   1684 2HE  LYS A 224       5.997 188.926  47.617  1.00 70.17           H
ATOM   1685  NZ  LYS A 224       6.415 187.774  49.332  1.00 74.45           N
ATOM   1686 1HZ  LYS A 224       5.755 187.060  49.057  1.00 74.45           H
ATOM   1687 2HZ  LYS A 224       6.418 187.861  50.338  1.00 74.45           H
ATOM   1688 3HZ  LYS A 224       7.339 187.519  49.013  1.00 74.45           H
ATOM   1689  N   LEU A 225      10.002 194.794  48.042  1.00 46.14           N
ATOM   1690  H   LEU A 225      10.160 194.188  47.249  1.00 46.14           H
ATOM   1691  CA  LEU A 225      11.202 195.352  48.682  1.00 41.92           C
ATOM   1692  HA  LEU A 225      10.925 195.886  49.592  1.00 41.92           H
ATOM   1693  C   LEU A 225      12.006 196.331  47.790  1.00 45.19           C
ATOM   1694  O   LEU A 225      12.754 197.154  48.311  1.00 45.90           O
ATOM   1695  CB  LEU A 225      12.128 194.171  49.075  1.00 46.40           C
ATOM   1696 1HB  LEU A 225      12.411 193.652  48.159  1.00 46.40           H
ATOM   1697 2HB  LEU A 225      13.032 194.589  49.517  1.00 46.40           H
ATOM   1698  CG  LEU A 225      11.559 193.127  50.049  1.00 46.81           C
ATOM   1699  HG  LEU A 225      10.666 192.685  49.606  1.00 46.81           H
ATOM   1700  CD1 LEU A 225      12.578 192.011  50.277  1.00 43.69           C
ATOM   1701 1HD1 LEU A 225      12.137 191.248  50.918  1.00 43.69           H
ATOM   1702 2HD1 LEU A 225      13.469 192.417  50.754  1.00 43.69           H
ATOM   1703 3HD1 LEU A 225      12.848 191.568  49.318  1.00 43.69           H
ATOM   1704  CD2 LEU A 225      11.193 193.730  51.403  1.00 52.28           C
ATOM   1705 1HD2 LEU A 225      10.869 192.926  52.064  1.00 52.28           H
ATOM   1706 2HD2 LEU A 225      10.384 194.450  51.283  1.00 52.28           H
ATOM   1707 3HD2 LEU A 225      12.062 194.227  51.834  1.00 52.28           H
ATOM   1708  N   SER A 226      11.881 196.217  46.466  1.00 40.35           N
ATOM   1709  H   SER A 226      11.232 195.524  46.122  1.00 40.35           H
ATOM   1710  CA  SER A 226      12.725 196.866  45.438  1.00 44.10           C
ATOM   1711  HA  SER A 226      12.361 196.488  44.483  1.00 44.10           H
ATOM   1712  C   SER A 226      14.237 196.489  45.528  1.00 38.49           C
ATOM   1713  O   SER A 226      15.082 197.215  45.007  1.00 39.19           O
ATOM   1714  CB  SER A 226      12.480 198.381  45.398  1.00 47.82           C
ATOM   1715 1HB  SER A 226      12.878 198.827  46.309  1.00 47.82           H
ATOM   1716 2HB  SER A 226      13.000 198.799  44.536  1.00 47.82           H
ATOM   1717  OG  SER A 226      11.081 198.656  45.289  1.00 57.29           O
ATOM   1718  HG  SER A 226      10.701 198.530  46.162  1.00 57.29           H
ATOM   1719  N   LYS A 227      14.568 195.368  46.194  1.00 39.41           N
ATOM   1720  H   LYS A 227      13.813 194.856  46.627  1.00 39.41           H
ATOM   1721  CA  LYS A 227      15.912 194.751  46.352  1.00 42.40           C
ATOM   1722  HA  LYS A 227      16.394 194.666  45.378  1.00 42.40           H
ATOM   1723  C   LYS A 227      15.805 193.341  46.962  1.00 38.28           C
ATOM   1724  O   LYS A 227      14.879 193.090  47.733  1.00 40.59           O
ATOM   1725  CB  LYS A 227      16.777 195.603  47.290  1.00 43.32           C
ATOM   1726 1HB  LYS A 227      16.134 196.296  47.833  1.00 43.32           H
ATOM   1727 2HB  LYS A 227      17.258 194.950  48.019  1.00 43.32           H
ATOM   1728  CG  LYS A 227      17.875 196.365  46.551  1.00 52.26           C
ATOM   1729 1HG  LYS A 227      18.539 195.656  46.058  1.00 52.26           H
ATOM   1730 2HG  LYS A 227      17.424 197.008  45.795  1.00 52.26           H
ATOM   1731  CD  LYS A 227      18.662 197.206  47.563  1.00 51.69           C
ATOM   1732 1HD  LYS A 227      17.963 197.794  48.157  1.00 51.69           H
ATOM   1733 2HD  LYS A 227      19.206 196.539  48.232  1.00 51.69           H
ATOM   1734  CE  LYS A 227      19.674 198.152  46.897  1.00 60.39           C
ATOM   1735 1HE  LYS A 227      20.238 198.665  47.676  1.00 60.39           H
ATOM   1736 2HE  LYS A 227      20.379 197.557  46.316  1.00 60.39           H
ATOM   1737  NZ  LYS A 227      19.006 199.155  46.036  1.00 62.96           N
ATOM   1738 1HZ  LYS A 227      19.632 199.931  45.875  1.00 62.96           H
ATOM   1739 2HZ  LYS A 227      18.172 199.485  46.500  1.00 62.96           H
ATOM   1740 3HZ  LYS A 227      18.757 198.733  45.153  1.00 62.96           H
ATOM   1741  N   PHE A 228      16.787 192.478  46.710  1.00 34.61           N
ATOM   1742  H   PHE A 228      17.497 192.741  46.042  1.00 34.61           H
ATOM   1743  CA  PHE A 228      16.956 191.163  47.350  1.00 36.31           C
ATOM   1744  HA  PHE A 228      16.147 191.012  48.064  1.00 36.31           H
ATOM   1745  C   PHE A 228      18.294 191.039  48.125  1.00 36.04           C
ATOM   1746  O   PHE A 228      19.317 191.633  47.782  1.00 38.62           O
ATOM   1747  CB  PHE A 228      16.874 190.047  46.296  1.00 32.49           C
ATOM   1748 1HB  PHE A 228      17.615 190.255  45.524  1.00 32.49           H
ATOM   1749 2HB  PHE A 228      17.175 189.112  46.768  1.00 32.49           H
ATOM   1750  CG  PHE A 228      15.526 189.813  45.604  1.00 37.11           C
ATOM   1751  CD1 PHE A 228      14.300 190.098  46.242  1.00 36.41           C
ATOM   1752  HD1 PHE A 228      14.279 190.543  47.226  1.00 36.41           H
ATOM   1753  CD2 PHE A 228      15.511 189.196  44.339  1.00 34.07           C
ATOM   1754  HD2 PHE A 228      16.446 188.935  43.867  1.00 34.07           H
ATOM   1755  CE1 PHE A 228      13.084 189.775  45.607  1.00 37.95           C
ATOM   1756  HE1 PHE A 228      12.148 189.987  46.102  1.00 37.95           H
ATOM   1757  CE2 PHE A 228      14.298 188.897  43.698  1.00 35.13           C
ATOM   1758  HE2 PHE A 228      14.309 188.427  42.726  1.00 35.13           H
ATOM   1759  CZ  PHE A 228      13.081 189.182  44.336  1.00 39.56           C
ATOM   1760  HZ  PHE A 228      12.150 188.937  43.847  1.00 39.56           H
ATOM   1761  N   ASP A 229      18.259 190.206  49.162  1.00 43.10           N
ATOM   1762  H   ASP A 229      17.385 189.741  49.363  1.00 43.10           H
ATOM   1763  CA  ASP A 229      19.421 189.767  49.952  1.00 37.94           C
ATOM   1764  HA  ASP A 229      20.040 190.630  50.200  1.00 37.94           H
ATOM   1765  C   ASP A 229      20.295 188.754  49.185  1.00 43.90           C
ATOM   1766  O   ASP A 229      19.851 188.102  48.236  1.00 35.51           O
ATOM   1767  CB  ASP A 229      18.923 189.138  51.257  1.00 40.33           C
ATOM   1768 1HB  ASP A 229      19.777 188.800  51.845  1.00 40.33           H
ATOM   1769 2HB  ASP A 229      18.391 189.889  51.841  1.00 40.33           H
ATOM   1770  CG  ASP A 229      17.994 187.954  50.998  1.00 47.68           C
ATOM   1771  OD1 ASP A 229      18.433 186.810  51.252  1.00 44.14           O
ATOM   1772  OD2 ASP A 229      16.831 188.177  50.579  1.00 48.89           O
ATOM   1773  N   GLU A 230      21.551 188.604  49.606  1.00 33.52           N
ATOM   1774  H   GLU A 230      21.891 189.156  50.381  1.00 33.52           H
ATOM   1775  CA  GLU A 230      22.534 187.788  48.893  1.00 36.86           C
ATOM   1776  HA  GLU A 230      22.476 188.058  47.839  1.00 36.86           H
ATOM   1777  C   GLU A 230      22.268 186.266  49.004  1.00 35.04           C
ATOM   1778  O   GLU A 230      22.581 185.543  48.059  1.00 37.28           O
ATOM   1779  CB  GLU A 230      23.958 188.137  49.349  1.00 39.35           C
ATOM   1780 1HB  GLU A 230      24.116 187.835  50.384  1.00 39.35           H
ATOM   1781 2HB  GLU A 230      24.648 187.593  48.705  1.00 39.35           H
ATOM   1782  CG  GLU A 230      24.248 189.641  49.223  1.00 45.31           C
ATOM   1783 1HG  GLU A 230      23.619 190.057  48.436  1.00 45.31           H
ATOM   1784 2HG  GLU A 230      23.969 190.128  50.158  1.00 45.31           H
ATOM   1785  CD  GLU A 230      25.713 189.992  48.911  1.00 49.68           C
ATOM   1786  OE1 GLU A 230      26.616 189.190  49.241  1.00 50.33           O
ATOM   1787  OE2 GLU A 230      25.965 191.099  48.383  1.00 50.36           O
ATOM   1788  N   GLN A 231      21.636 185.784  50.084  1.00 39.02           N
ATOM   1789  H   GLN A 231      21.374 186.413  50.830  1.00 39.02           H
ATOM   1790  CA  GLN A 231      21.208 184.388  50.223  1.00 38.13           C
ATOM   1791  HA  GLN A 231      22.070 183.753  50.019  1.00 38.13           H
ATOM   1792  C   GLN A 231      20.105 184.047  49.204  1.00 39.35           C
ATOM   1793  O   GLN A 231      20.248 183.104  48.417  1.00 36.90           O
ATOM   1794  CB  GLN A 231      20.760 184.112  51.670  1.00 37.89           C
ATOM   1795 1HB  GLN A 231      21.637 184.167  52.315  1.00 37.89           H
ATOM   1796 2HB  GLN A 231      20.069 184.896  51.978  1.00 37.89           H
ATOM   1797  CG  GLN A 231      20.072 182.746  51.917  1.00 42.82           C
ATOM   1798 1HG  GLN A 231      20.066 182.148  51.006  1.00 42.82           H
ATOM   1799 2HG  GLN A 231      20.655 182.188  52.650  1.00 42.82           H
ATOM   1800  CD  GLN A 231      18.630 182.868  52.430  1.00 46.69           C
ATOM   1801  OE1 GLN A 231      18.305 183.662  53.304  1.00 47.84           O
ATOM   1802  NE2 GLN A 231      17.711 182.065  51.948  1.00 41.70           N
ATOM   1803 1HE2 GLN A 231      16.744 182.242  52.180  1.00 41.70           H
ATOM   1804 2HE2 GLN A 231      17.943 181.380  51.243  1.00 41.70           H
ATOM   1805  N   ARG A 232      19.024 184.834  49.176  1.00 35.37           N
ATOM   1806  H   ARG A 232      18.931 185.569  49.863  1.00 35.37           H
ATOM   1807  CA  ARG A 232      17.941 184.706  48.199  1.00 36.70           C
ATOM   1808  HA  ARG A 232      17.477 183.725  48.302  1.00 36.70           H
ATOM   1809  C   ARG A 232      18.481 184.838  46.764  1.00 32.76           C
ATOM   1810  O   ARG A 232      18.230 183.964  45.939  1.00 34.70           O
ATOM   1811  CB  ARG A 232      16.890 185.778  48.513  1.00 34.93           C
ATOM   1812 1HB  ARG A 232      16.621 185.714  49.567  1.00 34.93           H
ATOM   1813 2HB  ARG A 232      17.326 186.759  48.323  1.00 34.93           H
ATOM   1814  CG  ARG A 232      15.615 185.631  47.668  1.00 42.57           C
ATOM   1815 1HG  ARG A 232      15.887 185.348  46.651  1.00 42.57           H
ATOM   1816 2HG  ARG A 232      14.979 184.854  48.091  1.00 42.57           H
ATOM   1817  CD  ARG A 232      14.829 186.948  47.623  1.00 43.32           C
ATOM   1818 1HD  ARG A 232      15.472 187.709  47.181  1.00 43.32           H
ATOM   1819 2HD  ARG A 232      13.964 186.836  46.969  1.00 43.32           H
ATOM   1820  NE  ARG A 232      14.372 187.417  48.941  1.00 45.62           N
ATOM   1821  HE  ARG A 232      15.110 187.712  49.566  1.00 45.62           H
ATOM   1822  CZ  ARG A 232      13.090 187.584  49.291  1.00 54.82           C
ATOM   1823  NH1 ARG A 232      12.104 187.041  48.634  1.00 54.87           N
ATOM   1824 1HH1 ARG A 232      12.304 186.399  47.880  1.00 54.87           H
ATOM   1825 2HH1 ARG A 232      11.147 187.243  48.885  1.00 54.87           H
ATOM   1826  NH2 ARG A 232      12.796 188.337  50.304  1.00 59.27           N
ATOM   1827 1HH2 ARG A 232      13.531 188.829  50.791  1.00 59.27           H
ATOM   1828 2HH2 ARG A 232      11.831 188.482  50.567  1.00 59.27           H
ATOM   1829  N   THR A 233      19.299 185.859  46.497  1.00 31.57           N
ATOM   1830  H   THR A 233      19.471 186.542  47.221  1.00 31.57           H
ATOM   1831  CA  THR A 233      19.938 186.110  45.198  1.00 31.43           C
ATOM   1832  HA  THR A 233      19.161 186.312  44.461  1.00 31.43           H
ATOM   1833  C   THR A 233      20.752 184.896  44.733  1.00 35.12           C
ATOM   1834  O   THR A 233      20.507 184.377  43.645  1.00 31.85           O
ATOM   1835  CB  THR A 233      20.858 187.340  45.258  1.00 34.86           C
ATOM   1836  HB  THR A 233      21.598 187.185  46.044  1.00 34.86           H
ATOM   1837  OG1 THR A 233      20.091 188.484  45.563  1.00 33.58           O
ATOM   1838  HG1 THR A 233      19.917 188.490  46.507  1.00 33.58           H
ATOM   1839  CG2 THR A 233      21.599 187.628  43.951  1.00 32.02           C
ATOM   1840 1HG2 THR A 233      22.300 188.444  44.129  1.00 32.02           H
ATOM   1841 2HG2 THR A 233      20.880 187.927  43.188  1.00 32.02           H
ATOM   1842 3HG2 THR A 233      22.144 186.748  43.612  1.00 32.02           H
ATOM   1843  N   ALA A 234      21.685 184.405  45.555  1.00 31.44           N
ATOM   1844  H   ALA A 234      21.856 184.847  46.447  1.00 31.44           H
ATOM   1845  CA  ALA A 234      22.509 183.248  45.217  1.00 32.77           C
ATOM   1846  HA  ALA A 234      23.059 183.465  44.302  1.00 32.77           H
ATOM   1847  C   ALA A 234      21.662 181.984  44.984  1.00 29.23           C
ATOM   1848  O   ALA A 234      21.977 181.195  44.097  1.00 30.44           O
ATOM   1849  CB  ALA A 234      23.512 183.022  46.348  1.00 34.03           C
ATOM   1850 1HB  ALA A 234      24.115 182.140  46.129  1.00 34.03           H
ATOM   1851 2HB  ALA A 234      22.978 182.874  47.287  1.00 34.03           H
ATOM   1852 3HB  ALA A 234      24.161 183.894  46.432  1.00 34.03           H
ATOM   1853  N   THR A 235      20.571 181.805  45.733  1.00 29.95           N
ATOM   1854  H   THR A 235      20.347 182.485  46.445  1.00 29.95           H
ATOM   1855  CA  THR A 235      19.637 180.688  45.572  1.00 30.82           C
ATOM   1856  HA  THR A 235      20.205 179.759  45.597  1.00 30.82           H
ATOM   1857  C   THR A 235      18.894 180.766  44.227  1.00 35.89           C
ATOM   1858  O   THR A 235      18.893 179.800  43.466  1.00 31.10           O
ATOM   1859  CB  THR A 235      18.628 180.643  46.725  1.00 33.60           C
ATOM   1860  HB  THR A 235      17.994 181.528  46.678  1.00 33.60           H
ATOM   1861  OG1 THR A 235      19.318 180.653  47.969  1.00 35.84           O
ATOM   1862  HG1 THR A 235      19.662 181.539  48.102  1.00 35.84           H
ATOM   1863  CG2 THR A 235      17.746 179.399  46.651  1.00 36.46           C
ATOM   1864 1HG2 THR A 235      17.251 179.249  47.611  1.00 36.46           H
ATOM   1865 2HG2 THR A 235      18.356 178.528  46.416  1.00 36.46           H
ATOM   1866 3HG2 THR A 235      16.995 179.538  45.873  1.00 36.46           H
ATOM   1867  N   TYR A 236      18.331 181.930  43.891  1.00 31.72           N
ATOM   1868  H   TYR A 236      18.361 182.700  44.544  1.00 31.72           H
ATOM   1869  CA  TYR A 236      17.617 182.164  42.632  1.00 33.43           C
ATOM   1870  HA  TYR A 236      16.818 181.430  42.532  1.00 33.43           H
ATOM   1871  C   TYR A 236      18.564 181.998  41.419  1.00 29.00           C
ATOM   1872  O   TYR A 236      18.220 181.328  40.445  1.00 30.88           O
ATOM   1873  CB  TYR A 236      16.988 183.570  42.665  1.00 30.14           C
ATOM   1874 1HB  TYR A 236      17.767 184.294  42.902  1.00 30.14           H
ATOM   1875 2HB  TYR A 236      16.637 183.802  41.659  1.00 30.14           H
ATOM   1876  CG  TYR A 236      15.814 183.822  43.631  1.00 35.01           C
ATOM   1877  CD1 TYR A 236      15.370 182.853  44.559  1.00 35.69           C
ATOM   1878  HD1 TYR A 236      15.842 181.883  44.615  1.00 35.69           H
ATOM   1879  CD2 TYR A 236      15.157 185.070  43.579  1.00 35.67           C
ATOM   1880  HD2 TYR A 236      15.486 185.825  42.881  1.00 35.67           H
ATOM   1881  CE1 TYR A 236      14.295 183.139  45.432  1.00 38.39           C
ATOM   1882  HE1 TYR A 236      13.985 182.401  46.157  1.00 38.39           H
ATOM   1883  CE2 TYR A 236      14.069 185.351  44.432  1.00 35.73           C
ATOM   1884  HE2 TYR A 236      13.572 186.308  44.386  1.00 35.73           H
ATOM   1885  CZ  TYR A 236      13.635 184.383  45.368  1.00 41.12           C
ATOM   1886  OH  TYR A 236      12.626 184.679  46.242  1.00 38.09           O
ATOM   1887  HH  TYR A 236      12.285 183.902  46.691  1.00 38.09           H
ATOM   1888  N   ILE A 237      19.787 182.532  41.501  1.00 29.90           N
ATOM   1889  H   ILE A 237      20.029 183.088  42.309  1.00 29.90           H
ATOM   1890  CA  ILE A 237      20.831 182.356  40.488  1.00 27.51           C
ATOM   1891  HA  ILE A 237      20.400 182.616  39.521  1.00 27.51           H
ATOM   1892  C   ILE A 237      21.297 180.874  40.401  1.00 29.53           C
ATOM   1893  O   ILE A 237      21.573 180.405  39.301  1.00 28.52           O
ATOM   1894  CB  ILE A 237      21.998 183.348  40.763  1.00 32.62           C
ATOM   1895  HB  ILE A 237      22.286 183.234  41.808  1.00 32.62           H
ATOM   1896  CG1 ILE A 237      21.564 184.824  40.559  1.00 31.25           C
ATOM   1897 1HG1 ILE A 237      20.706 185.010  41.204  1.00 31.25           H
ATOM   1898 2HG1 ILE A 237      22.378 185.460  40.908  1.00 31.25           H
ATOM   1899  CG2 ILE A 237      23.254 183.049  39.924  1.00 30.00           C
ATOM   1900 1HG2 ILE A 237      23.985 183.844  40.078  1.00 30.00           H
ATOM   1901 2HG2 ILE A 237      22.988 183.000  38.868  1.00 30.00           H
ATOM   1902 3HG2 ILE A 237      23.682 182.096  40.236  1.00 30.00           H
ATOM   1903  CD1 ILE A 237      21.185 185.255  39.134  1.00 33.09           C
ATOM   1904 1HD1 ILE A 237      20.872 186.299  39.160  1.00 33.09           H
ATOM   1905 2HD1 ILE A 237      20.367 184.639  38.760  1.00 33.09           H
ATOM   1906 3HD1 ILE A 237      22.049 185.151  38.477  1.00 33.09           H
ATOM   1907  N   THR A 238      21.316 180.112  41.501  1.00 29.08           N
ATOM   1908  H   THR A 238      21.094 180.520  42.397  1.00 29.08           H
ATOM   1909  CA  THR A 238      21.640 178.675  41.507  1.00 29.12           C
ATOM   1910  HA  THR A 238      22.597 178.546  41.001  1.00 29.12           H
ATOM   1911  C   THR A 238      20.583 177.844  40.752  1.00 30.32           C
ATOM   1912  O   THR A 238      20.945 176.972  39.957  1.00 29.97           O
ATOM   1913  CB  THR A 238      21.813 178.144  42.939  1.00 29.84           C
ATOM   1914  HB  THR A 238      20.906 178.359  43.504  1.00 29.84           H
ATOM   1915  OG1 THR A 238      22.910 178.784  43.551  1.00 30.82           O
ATOM   1916  HG1 THR A 238      22.679 179.703  43.703  1.00 30.82           H
ATOM   1917  CG2 THR A 238      22.109 176.650  43.037  1.00 38.07           C
ATOM   1918 1HG2 THR A 238      22.319 176.400  44.077  1.00 38.07           H
ATOM   1919 2HG2 THR A 238      22.977 176.410  42.423  1.00 38.07           H
ATOM   1920 3HG2 THR A 238      21.250 176.076  42.691  1.00 38.07           H
ATOM   1921  N   GLU A 239      19.290 178.131  40.937  1.00 31.63           N
ATOM   1922  H   GLU A 239      19.024 178.829  41.617  1.00 31.63           H
ATOM   1923  CA  GLU A 239      18.203 177.509  40.175  1.00 29.64           C
ATOM   1924  HA  GLU A 239      18.275 176.426  40.277  1.00 29.64           H
ATOM   1925  C   GLU A 239      18.291 177.846  38.666  1.00 30.05           C
ATOM   1926  O   GLU A 239      18.204 176.955  37.818  1.00 29.83           O
ATOM   1927  CB  GLU A 239      16.836 177.952  40.731  1.00 27.89           C
ATOM   1928 1HB  GLU A 239      16.795 179.037  40.832  1.00 27.89           H
ATOM   1929 2HB  GLU A 239      16.075 177.658  40.008  1.00 27.89           H
ATOM   1930  CG  GLU A 239      16.498 177.316  42.089  1.00 35.08           C
ATOM   1931 1HG  GLU A 239      17.060 176.389  42.202  1.00 35.08           H
ATOM   1932 2HG  GLU A 239      16.787 177.990  42.896  1.00 35.08           H
ATOM   1933  CD  GLU A 239      15.003 177.004  42.220  1.00 41.64           C
ATOM   1934  OE1 GLU A 239      14.235 177.889  42.661  1.00 39.25           O
ATOM   1935  OE2 GLU A 239      14.611 175.860  41.885  1.00 49.57           O
ATOM   1936  N   LEU A 240      18.521 179.115  38.321  1.00 28.53           N
ATOM   1937  H   LEU A 240      18.574 179.819  39.043  1.00 28.53           H
ATOM   1938  CA  LEU A 240      18.619 179.574  36.937  1.00 29.55           C
ATOM   1939  HA  LEU A 240      17.761 179.183  36.391  1.00 29.55           H
ATOM   1940  C   LEU A 240      19.899 179.067  36.229  1.00 28.22           C
ATOM   1941  O   LEU A 240      19.843 178.710  35.053  1.00 29.34           O
ATOM   1942  CB  LEU A 240      18.549 181.112  36.918  1.00 28.39           C
ATOM   1943 1HB  LEU A 240      19.316 181.503  37.587  1.00 28.39           H
ATOM   1944 2HB  LEU A 240      18.777 181.458  35.910  1.00 28.39           H
ATOM   1945  CG  LEU A 240      17.178 181.666  37.333  1.00 37.13           C
ATOM   1946  HG  LEU A 240      16.859 181.167  38.248  1.00 37.13           H
ATOM   1947  CD1 LEU A 240      17.305 183.159  37.609  1.00 35.28           C
ATOM   1948 1HD1 LEU A 240      16.341 183.564  37.919  1.00 35.28           H
ATOM   1949 2HD1 LEU A 240      17.633 183.658  36.698  1.00 35.28           H
ATOM   1950 3HD1 LEU A 240      18.039 183.323  38.398  1.00 35.28           H
ATOM   1951  CD2 LEU A 240      16.111 181.449  36.257  1.00 38.80           C
ATOM   1952 1HD2 LEU A 240      15.171 181.876  36.606  1.00 38.80           H
ATOM   1953 2HD2 LEU A 240      15.981 180.383  36.072  1.00 38.80           H
ATOM   1954 3HD2 LEU A 240      16.415 181.944  35.335  1.00 38.80           H
ATOM   1955  N   ALA A 241      21.025 178.961  36.936  1.00 29.37           N
ATOM   1956  H   ALA A 241      21.055 179.319  37.879  1.00 29.37           H
ATOM   1957  CA  ALA A 241      22.238 178.351  36.409  1.00 30.02           C
ATOM   1958  HA  ALA A 241      22.461 178.820  35.451  1.00 30.02           H
ATOM   1959  C   ALA A 241      22.057 176.833  36.159  1.00 29.41           C
ATOM   1960  O   ALA A 241      22.554 176.331  35.155  1.00 26.79           O
ATOM   1961  CB  ALA A 241      23.399 178.653  37.362  1.00 30.46           C
ATOM   1962 1HB  ALA A 241      24.300 178.153  37.005  1.00 30.46           H
ATOM   1963 2HB  ALA A 241      23.155 178.294  38.362  1.00 30.46           H
ATOM   1964 3HB  ALA A 241      23.569 179.730  37.394  1.00 30.46           H
ATOM   1965  N   ASN A 242      21.289 176.112  36.988  1.00 31.85           N
ATOM   1966  H   ASN A 242      20.882 176.549  37.803  1.00 31.85           H
ATOM   1967  CA  ASN A 242      20.875 174.739  36.700  1.00 32.29           C
ATOM   1968  HA  ASN A 242      21.762 174.159  36.445  1.00 32.29           H
ATOM   1969  C   ASN A 242      19.914 174.671  35.478  1.00 31.67           C
ATOM   1970  O   ASN A 242      20.073 173.793  34.630  1.00 30.26           O
ATOM   1971  CB  ASN A 242      20.250 174.100  37.954  1.00 32.83           C
ATOM   1972 1HB  ASN A 242      19.662 174.835  38.504  1.00 32.83           H
ATOM   1973 2HB  ASN A 242      19.569 173.308  37.643  1.00 32.83           H
ATOM   1974  CG  ASN A 242      21.314 173.514  38.878  1.00 46.39           C
ATOM   1975  OD1 ASN A 242      21.734 172.378  38.730  1.00 46.49           O
ATOM   1976  ND2 ASN A 242      21.795 174.251  39.848  1.00 45.42           N
ATOM   1977 1HD2 ASN A 242      22.593 173.880  40.342  1.00 45.42           H
ATOM   1978 2HD2 ASN A 242      21.583 175.238  39.900  1.00 45.42           H
ATOM   1979  N   ALA A 243      18.974 175.615  35.342  1.00 29.29           N
ATOM   1980  H   ALA A 243      18.844 176.290  36.082  1.00 29.29           H
ATOM   1981  CA  ALA A 243      18.077 175.712  34.192  1.00 28.51           C
ATOM   1982  HA  ALA A 243      17.513 174.781  34.124  1.00 28.51           H
ATOM   1983  C   ALA A 243      18.853 175.891  32.865  1.00 29.25           C
ATOM   1984  O   ALA A 243      18.670 175.111  31.927  1.00 31.49           O
ATOM   1985  CB  ALA A 243      17.084 176.864  34.415  1.00 28.82           C
ATOM   1986 1HB  ALA A 243      16.250 176.750  33.723  1.00 28.82           H
ATOM   1987 2HB  ALA A 243      17.579 177.818  34.235  1.00 28.82           H
ATOM   1988 3HB  ALA A 243      16.714 176.834  35.440  1.00 28.82           H
ATOM   1989  N   LEU A 244      19.754 176.876  32.804  1.00 28.73           N
ATOM   1990  H   LEU A 244      19.854 177.501  33.591  1.00 28.73           H
ATOM   1991  CA  LEU A 244      20.606 177.116  31.646  1.00 29.48           C
ATOM   1992  HA  LEU A 244      19.973 177.152  30.760  1.00 29.48           H
ATOM   1993  C   LEU A 244      21.629 175.968  31.442  1.00 30.60           C
ATOM   1994  O   LEU A 244      21.882 175.599  30.305  1.00 30.69           O
ATOM   1995  CB  LEU A 244      21.308 178.489  31.780  1.00 27.95           C
ATOM   1996 1HB  LEU A 244      21.832 178.508  32.735  1.00 27.95           H
ATOM   1997 2HB  LEU A 244      22.044 178.571  30.980  1.00 27.95           H
ATOM   1998  CG  LEU A 244      20.395 179.725  31.697  1.00 30.21           C
ATOM   1999  HG  LEU A 244      19.605 179.625  32.442  1.00 30.21           H
ATOM   2000  CD1 LEU A 244      21.214 180.978  32.017  1.00 30.40           C
ATOM   2001 1HD1 LEU A 244      20.573 181.857  31.950  1.00 30.40           H
ATOM   2002 2HD1 LEU A 244      22.033 181.070  31.302  1.00 30.40           H
ATOM   2003 3HD1 LEU A 244      21.619 180.898  33.026  1.00 30.40           H
ATOM   2004  CD2 LEU A 244      19.759 179.898  30.315  1.00 32.30           C
ATOM   2005 1HD2 LEU A 244      19.185 180.825  30.299  1.00 32.30           H
ATOM   2006 2HD2 LEU A 244      19.097 179.057  30.105  1.00 32.30           H
ATOM   2007 3HD2 LEU A 244      20.542 179.942  29.558  1.00 32.30           H
ATOM   2008  N   SER A 245      22.140 175.322  32.495  1.00 30.10           N
ATOM   2009  H   SER A 245      21.965 175.671  33.426  1.00 30.10           H
ATOM   2010  CA  SER A 245      23.034 174.160  32.392  1.00 35.38           C
ATOM   2011  HA  SER A 245      23.892 174.438  31.781  1.00 35.38           H
ATOM   2012  C   SER A 245      22.345 172.950  31.725  1.00 34.73           C
ATOM   2013  O   SER A 245      22.926 172.308  30.841  1.00 33.15           O
ATOM   2014  CB  SER A 245      23.557 173.801  33.787  1.00 30.83           C
ATOM   2015 1HB  SER A 245      24.187 174.613  34.151  1.00 30.83           H
ATOM   2016 2HB  SER A 245      22.712 173.681  34.464  1.00 30.83           H
ATOM   2017  OG  SER A 245      24.310 172.594  33.775  1.00 38.50           O
ATOM   2018  HG  SER A 245      23.732 171.890  34.079  1.00 38.50           H
ATOM   2019  N   TYR A 246      21.077 172.679  32.060  1.00 31.12           N
ATOM   2020  H   TYR A 246      20.635 173.190  32.811  1.00 31.12           H
ATOM   2021  CA  TYR A 246      20.266 171.676  31.373  1.00 30.85           C
ATOM   2022  HA  TYR A 246      20.792 170.723  31.426  1.00 30.85           H
ATOM   2023  C   TYR A 246      20.063 172.025  29.881  1.00 34.80           C
ATOM   2024  O   TYR A 246      20.036 171.123  29.045  1.00 31.15           O
ATOM   2025  CB  TYR A 246      18.916 171.506  32.085  1.00 26.92           C
ATOM   2026 1HB  TYR A 246      19.098 171.318  33.144  1.00 26.92           H
ATOM   2027 2HB  TYR A 246      18.345 172.431  32.010  1.00 26.92           H
ATOM   2028  CG  TYR A 246      18.068 170.367  31.531  1.00 30.76           C
ATOM   2029  CD1 TYR A 246      18.068 169.109  32.167  1.00 34.05           C
ATOM   2030  HD1 TYR A 246      18.656 168.950  33.058  1.00 34.05           H
ATOM   2031  CD2 TYR A 246      17.282 170.555  30.376  1.00 32.26           C
ATOM   2032  HD2 TYR A 246      17.280 171.507  29.866  1.00 32.26           H
ATOM   2033  CE1 TYR A 246      17.264 168.059  31.677  1.00 32.44           C
ATOM   2034  HE1 TYR A 246      17.244 167.109  32.192  1.00 32.44           H
ATOM   2035  CE2 TYR A 246      16.510 169.496  29.860  1.00 34.60           C
ATOM   2036  HE2 TYR A 246      15.947 169.633  28.948  1.00 34.60           H
ATOM   2037  CZ  TYR A 246      16.476 168.251  30.524  1.00 36.00           C
ATOM   2038  OH  TYR A 246      15.718 167.238  30.022  1.00 37.01           O
ATOM   2039  HH  TYR A 246      15.563 166.531  30.654  1.00 37.01           H
ATOM   2040  N   CYS A 247      19.958 173.313  29.541  1.00 29.33           N
ATOM   2041  H   CYS A 247      19.974 174.014  30.268  1.00 29.33           H
ATOM   2042  CA  CYS A 247      19.883 173.791  28.162  1.00 31.08           C
ATOM   2043  HA  CYS A 247      19.157 173.179  27.627  1.00 31.08           H
ATOM   2044  C   CYS A 247      21.241 173.655  27.423  1.00 33.19           C
ATOM   2045  O   CYS A 247      21.297 173.090  26.331  1.00 33.11           O
ATOM   2046  CB  CYS A 247      19.377 175.238  28.152  1.00 30.09           C
ATOM   2047 1HB  CYS A 247      20.090 175.867  28.685  1.00 30.09           H
ATOM   2048 2HB  CYS A 247      19.321 175.587  27.121  1.00 30.09           H
ATOM   2049  SG  CYS A 247      17.732 175.385  28.894  1.00 33.62           S
ATOM   2050  HG  CYS A 247      18.133 175.206  30.156  1.00 33.62           H
ATOM   2051  N   HIS A 248      22.343 174.121  28.016  1.00 29.06           N
ATOM   2052  H   HIS A 248      22.246 174.586  28.908  1.00 29.06           H
ATOM   2053  CA  HIS A 248      23.674 174.165  27.398  1.00 34.53           C
ATOM   2054  HA  HIS A 248      23.587 174.687  26.445  1.00 34.53           H
ATOM   2055  C   HIS A 248      24.231 172.752  27.120  1.00 38.13           C
ATOM   2056  O   HIS A 248      24.738 172.502  26.027  1.00 35.74           O
ATOM   2057  CB  HIS A 248      24.640 174.974  28.278  1.00 31.07           C
ATOM   2058 1HB  HIS A 248      24.626 174.573  29.292  1.00 31.07           H
ATOM   2059 2HB  HIS A 248      25.648 174.844  27.885  1.00 31.07           H
ATOM   2060  CG  HIS A 248      24.346 176.466  28.351  1.00 35.63           C
ATOM   2061  ND1 HIS A 248      25.181 177.433  28.859  1.00 33.16           N
ATOM   2062  HD1 HIS A 248      26.094 177.331  29.278  1.00 33.16           H
ATOM   2063  CD2 HIS A 248      23.233 177.139  27.920  1.00 31.59           C
ATOM   2064  HD2 HIS A 248      22.338 176.748  27.459  1.00 31.59           H
ATOM   2065  CE1 HIS A 248      24.604 178.606  28.699  1.00 34.08           C
ATOM   2066  HE1 HIS A 248      25.000 179.578  28.951  1.00 34.08           H
ATOM   2067  NE2 HIS A 248      23.411 178.479  28.141  1.00 33.75           N
ATOM   2068  N   SER A 249      24.010 171.794  28.025  1.00 33.80           N
ATOM   2069  H   SER A 249      23.582 172.039  28.907  1.00 33.80           H
ATOM   2070  CA  SER A 249      24.293 170.366  27.814  1.00 33.21           C
ATOM   2071  HA  SER A 249      25.359 170.270  27.610  1.00 33.21           H
ATOM   2072  C   SER A 249      23.531 169.737  26.616  1.00 40.63           C
ATOM   2073  O   SER A 249      23.782 168.583  26.274  1.00 40.59           O
ATOM   2074  CB  SER A 249      24.005 169.574  29.098  1.00 37.52           C
ATOM   2075 1HB  SER A 249      24.119 168.511  28.888  1.00 37.52           H
ATOM   2076 2HB  SER A 249      24.737 169.854  29.856  1.00 37.52           H
ATOM   2077  OG  SER A 249      22.694 169.828  29.598  1.00 38.47           O
ATOM   2078  HG  SER A 249      22.738 170.632  30.120  1.00 38.47           H
ATOM   2079  N   LYS A 250      22.628 170.482  25.961  1.00 33.10           N
ATOM   2080  H   LYS A 250      22.426 171.398  26.336  1.00 33.10           H
ATOM   2081  CA  LYS A 250      21.789 170.063  24.816  1.00 32.10           C
ATOM   2082  HA  LYS A 250      22.179 169.124  24.423  1.00 32.10           H
ATOM   2083  C   LYS A 250      21.806 171.094  23.654  1.00 33.43           C
ATOM   2084  O   LYS A 250      20.978 171.010  22.748  1.00 35.57           O
ATOM   2085  CB  LYS A 250      20.360 169.803  25.331  1.00 38.37           C
ATOM   2086 1HB  LYS A 250      19.943 170.747  25.684  1.00 38.37           H
ATOM   2087 2HB  LYS A 250      19.756 169.435  24.502  1.00 38.37           H
ATOM   2088  CG  LYS A 250      20.331 168.772  26.469  1.00 44.41           C
ATOM   2089 1HG  LYS A 250      20.705 167.820  26.091  1.00 44.41           H
ATOM   2090 2HG  LYS A 250      20.987 169.113  27.270  1.00 44.41           H
ATOM   2091  CD  LYS A 250      18.935 168.582  27.061  1.00 50.43           C
ATOM   2092 1HD  LYS A 250      18.530 169.552  27.349  1.00 50.43           H
ATOM   2093 2HD  LYS A 250      18.283 168.134  26.311  1.00 50.43           H
ATOM   2094  CE  LYS A 250      19.016 167.663  28.290  1.00 59.87           C
ATOM   2095 1HE  LYS A 250      18.004 167.388  28.588  1.00 59.87           H
ATOM   2096 2HE  LYS A 250      19.541 166.749  28.011  1.00 59.87           H
ATOM   2097  NZ  LYS A 250      19.727 168.311  29.419  1.00 57.87           N
ATOM   2098 1HZ  LYS A 250      20.354 167.635  29.831  1.00 57.87           H
ATOM   2099 2HZ  LYS A 250      19.063 168.622  30.113  1.00 57.87           H
ATOM   2100 3HZ  LYS A 250      20.257 169.102  29.082  1.00 57.87           H
ATOM   2101  N   ARG A 251      22.706 172.091  23.734  1.00 32.52           N
ATOM   2102  H   ARG A 251      23.350 172.041  24.510  1.00 32.52           H
ATOM   2103  CA  ARG A 251      22.785 173.333  22.927  1.00 35.60           C
ATOM   2104  HA  ARG A 251      23.353 174.024  23.550  1.00 35.60           H
ATOM   2105  C   ARG A 251      21.386 173.985  22.687  1.00 37.59           C
ATOM   2106  O   ARG A 251      20.996 174.320  21.568  1.00 36.97           O
ATOM   2107  CB  ARG A 251      23.659 173.148  21.666  1.00  0.00           C
ATOM   2108 1HB  ARG A 251      24.587 172.655  21.955  1.00  0.00           H
ATOM   2109 2HB  ARG A 251      23.148 172.533  20.925  1.00  0.00           H
ATOM   2110  CG  ARG A 251      24.010 174.502  21.015  1.00  0.00           C
ATOM   2111 1HG  ARG A 251      23.147 174.857  20.452  1.00  0.00           H
ATOM   2112 2HG  ARG A 251      24.217 175.237  21.793  1.00  0.00           H
ATOM   2113  CD  ARG A 251      25.225 174.461  20.058  1.00  0.00           C
ATOM   2114 1HD  ARG A 251      25.106 173.614  19.382  1.00  0.00           H
ATOM   2115 2HD  ARG A 251      25.234 175.368  19.453  1.00  0.00           H
ATOM   2116  NE  ARG A 251      26.535 174.339  20.733  1.00  0.00           N
ATOM   2117  HE  ARG A 251      27.033 173.486  20.519  1.00  0.00           H
ATOM   2118  CZ  ARG A 251      27.118 175.254  21.538  1.00  0.00           C
ATOM   2119  NH1 ARG A 251      28.289 175.008  22.033  1.00  0.00           N
ATOM   2120 1HH1 ARG A 251      28.776 174.160  21.781  1.00  0.00           H
ATOM   2121 2HH1 ARG A 251      28.724 175.674  22.655  1.00  0.00           H
ATOM   2122  NH2 ARG A 251      26.600 176.398  21.861  1.00  0.00           N
ATOM   2123 1HH2 ARG A 251      25.799 176.771  21.371  1.00  0.00           H
ATOM   2124 2HH2 ARG A 251      27.066 176.953  22.564  1.00  0.00           H
ATOM   2125  N   VAL A 252      20.629 174.147  23.769  1.00 35.22           N
ATOM   2126  H   VAL A 252      20.996 173.808  24.646  1.00 35.22           H
ATOM   2127  CA  VAL A 252      19.488 175.071  23.854  1.00 35.52           C
ATOM   2128  HA  VAL A 252      19.152 175.300  22.843  1.00 35.52           H
ATOM   2129  C   VAL A 252      19.966 176.381  24.510  1.00 31.99           C
ATOM   2130  O   VAL A 252      20.832 176.365  25.385  1.00 31.28           O
ATOM   2131  CB  VAL A 252      18.281 174.427  24.566  1.00 34.37           C
ATOM   2132  HB  VAL A 252      18.592 174.125  25.566  1.00 34.37           H
ATOM   2133  CG1 VAL A 252      17.099 175.399  24.685  1.00 32.86           C
ATOM   2134 1HG1 VAL A 252      16.235 174.862  25.076  1.00 32.86           H
ATOM   2135 2HG1 VAL A 252      16.861 175.805  23.702  1.00 32.86           H
ATOM   2136 3HG1 VAL A 252      17.357 176.214  25.362  1.00 32.86           H
ATOM   2137  CG2 VAL A 252      17.796 173.181  23.814  1.00 31.44           C
ATOM   2138 1HG2 VAL A 252      16.942 172.752  24.337  1.00 31.44           H
ATOM   2139 2HG2 VAL A 252      18.600 172.446  23.766  1.00 31.44           H
ATOM   2140 3HG2 VAL A 252      17.500 173.461  22.803  1.00 31.44           H
ATOM   2141  N   ILE A 253      19.424 177.508  24.057  1.00 33.20           N
ATOM   2142  H   ILE A 253      18.711 177.434  23.346  1.00 33.20           H
ATOM   2143  CA  ILE A 253      19.773 178.882  24.474  1.00 33.56           C
ATOM   2144  HA  ILE A 253      20.386 178.855  25.375  1.00 33.56           H
ATOM   2145  C   ILE A 253      18.466 179.630  24.806  1.00 32.99           C
ATOM   2146  O   ILE A 253      17.490 179.511  24.055  1.00 34.85           O
ATOM   2147  CB  ILE A 253      20.602 179.556  23.344  1.00 34.98           C
ATOM   2148  HB  ILE A 253      20.106 179.337  22.398  1.00 34.98           H
ATOM   2149  CG1 ILE A 253      22.021 178.935  23.312  1.00 32.55           C
ATOM   2150 1HG1 ILE A 253      22.436 178.995  24.319  1.00 32.55           H
ATOM   2151 2HG1 ILE A 253      21.922 177.886  23.034  1.00 32.55           H
ATOM   2152  CG2 ILE A 253      20.682 181.085  23.464  1.00 34.26           C
ATOM   2153 1HG2 ILE A 253      21.161 181.485  22.570  1.00 34.26           H
ATOM   2154 2HG2 ILE A 253      21.274 181.344  24.341  1.00 34.26           H
ATOM   2155 3HG2 ILE A 253      19.682 181.509  23.561  1.00 34.26           H
ATOM   2156  CD1 ILE A 253      23.024 179.576  22.346  1.00 34.06           C
ATOM   2157 1HD1 ILE A 253      23.933 178.975  22.342  1.00 34.06           H
ATOM   2158 2HD1 ILE A 253      23.260 180.590  22.667  1.00 34.06           H
ATOM   2159 3HD1 ILE A 253      22.600 179.601  21.342  1.00 34.06           H
ATOM   2160  N   HIS A 254      18.432 180.378  25.910  1.00 32.24           N
ATOM   2161  H   HIS A 254      19.299 180.528  26.405  1.00 32.24           H
ATOM   2162  CA  HIS A 254      17.297 181.220  26.302  1.00 32.66           C
ATOM   2163  HA  HIS A 254      16.887 181.655  25.391  1.00 32.66           H
ATOM   2164  C   HIS A 254      17.710 182.390  27.234  1.00 39.07           C
ATOM   2165  O   HIS A 254      17.663 182.295  28.460  1.00 37.86           O
ATOM   2166  CB  HIS A 254      16.183 180.374  26.934  1.00 36.48           C
ATOM   2167 1HB  HIS A 254      16.038 179.464  26.353  1.00 36.48           H
ATOM   2168 2HB  HIS A 254      16.447 180.087  27.952  1.00 36.48           H
ATOM   2169  CG  HIS A 254      14.903 181.166  26.953  1.00 38.75           C
ATOM   2170  ND1 HIS A 254      13.996 181.262  25.927  1.00 38.32           N
ATOM   2171  HD1 HIS A 254      13.984 180.767  25.046  1.00 38.32           H
ATOM   2172  CD2 HIS A 254      14.561 182.147  27.841  1.00 42.12           C
ATOM   2173  HD2 HIS A 254      15.083 182.468  28.731  1.00 42.12           H
ATOM   2174  CE1 HIS A 254      13.138 182.210  26.222  1.00 40.96           C
ATOM   2175  HE1 HIS A 254      12.298 182.552  25.636  1.00 40.96           H
ATOM   2176  NE2 HIS A 254      13.484 182.828  27.342  1.00 39.70           N
ATOM   2177  N   ARG A 255      18.035 183.538  26.634  1.00 41.25           N
ATOM   2178  H   ARG A 255      18.085 183.530  25.625  1.00 41.25           H
ATOM   2179  CA  ARG A 255      18.578 184.729  27.303  1.00 44.46           C
ATOM   2180  HA  ARG A 255      19.452 184.423  27.879  1.00 44.46           H
ATOM   2181  C   ARG A 255      17.608 185.462  28.243  1.00 48.09           C
ATOM   2182  O   ARG A 255      18.037 185.950  29.284  1.00 43.31           O
ATOM   2183  CB  ARG A 255      19.028 185.691  26.201  1.00 45.46           C
ATOM   2184 1HB  ARG A 255      19.575 185.138  25.438  1.00 45.46           H
ATOM   2185 2HB  ARG A 255      18.130 186.095  25.735  1.00 45.46           H
ATOM   2186  CG  ARG A 255      19.901 186.860  26.685  1.00 48.94           C
ATOM   2187 1HG  ARG A 255      19.415 187.369  27.517  1.00 48.94           H
ATOM   2188 2HG  ARG A 255      20.863 186.476  27.026  1.00 48.94           H
ATOM   2189  CD  ARG A 255      20.155 187.888  25.566  1.00 50.80           C
ATOM   2190 1HD  ARG A 255      20.660 188.761  25.980  1.00 50.80           H
ATOM   2191 2HD  ARG A 255      20.798 187.436  24.810  1.00 50.80           H
ATOM   2192  NE  ARG A 255      18.903 188.325  24.923  1.00 65.47           N
ATOM   2193  HE  ARG A 255      18.749 187.935  24.004  1.00 65.47           H
ATOM   2194  CZ  ARG A 255      17.907 188.942  25.568  1.00 65.14           C
ATOM   2195  NH1 ARG A 255      18.042 189.534  26.714  1.00 58.51           N
ATOM   2196 1HH1 ARG A 255      18.949 189.675  27.136  1.00 58.51           H
ATOM   2197 2HH1 ARG A 255      17.208 189.829  27.201  1.00 58.51           H
ATOM   2198  NH2 ARG A 255      16.702 188.921  25.098  1.00 65.80           N
ATOM   2199 1HH2 ARG A 255      16.457 188.303  24.338  1.00 65.80           H
ATOM   2200 2HH2 ARG A 255      15.981 189.290  25.702  1.00 65.80           H
ATOM   2201  N   ASP A 256      16.341 185.641  27.863  1.00 46.44           N
ATOM   2202  H   ASP A 256      16.029 185.223  26.997  1.00 46.44           H
ATOM   2203  CA  ASP A 256      15.454 186.667  28.440  1.00 43.64           C
ATOM   2204  HA  ASP A 256      16.118 187.499  28.675  1.00 43.64           H
ATOM   2205  C   ASP A 256      14.778 186.244  29.789  1.00 43.17           C
ATOM   2206  O   ASP A 256      13.596 186.495  30.024  1.00 41.10           O
ATOM   2207  CB  ASP A 256      14.459 187.195  27.373  1.00 47.38           C
ATOM   2208 1HB  ASP A 256      14.798 186.889  26.384  1.00 47.38           H
ATOM   2209 2HB  ASP A 256      13.465 186.774  27.520  1.00 47.38           H
ATOM   2210  CG  ASP A 256      14.339 188.731  27.387  1.00 54.42           C
ATOM   2211  OD1 ASP A 256      15.388 189.405  27.488  1.00 53.64           O
ATOM   2212  OD2 ASP A 256      13.223 189.275  27.251  1.00 57.02           O
ATOM   2213  N   ILE A 257      15.557 185.632  30.690  1.00 39.35           N
ATOM   2214  H   ILE A 257      16.521 185.491  30.424  1.00 39.35           H
ATOM   2215  CA  ILE A 257      15.203 185.164  32.052  1.00 38.67           C
ATOM   2216  HA  ILE A 257      14.285 184.584  31.956  1.00 38.67           H
ATOM   2217  C   ILE A 257      14.903 186.318  33.062  1.00 42.30           C
ATOM   2218  O   ILE A 257      15.311 186.287  34.219  1.00 41.03           O
ATOM   2219  CB  ILE A 257      16.303 184.194  32.580  1.00 42.97           C
ATOM   2220  HB  ILE A 257      16.028 183.916  33.598  1.00 42.97           H
ATOM   2221  CG1 ILE A 257      17.710 184.823  32.629  1.00 40.80           C
ATOM   2222 1HG1 ILE A 257      18.098 184.878  31.612  1.00 40.80           H
ATOM   2223 2HG1 ILE A 257      17.621 185.835  33.023  1.00 40.80           H
ATOM   2224  CG2 ILE A 257      16.297 182.900  31.746  1.00 42.52           C
ATOM   2225 1HG2 ILE A 257      16.929 182.155  32.229  1.00 42.52           H
ATOM   2226 2HG2 ILE A 257      16.678 183.109  30.747  1.00 42.52           H
ATOM   2227 3HG2 ILE A 257      15.277 182.522  31.676  1.00 42.52           H
ATOM   2228  CD1 ILE A 257      18.712 184.057  33.501  1.00 38.00           C
ATOM   2229 1HD1 ILE A 257      19.666 184.585  33.484  1.00 38.00           H
ATOM   2230 2HD1 ILE A 257      18.849 183.047  33.115  1.00 38.00           H
ATOM   2231 3HD1 ILE A 257      18.341 184.009  34.524  1.00 38.00           H
ATOM   2232  N   LYS A 258      14.201 187.361  32.617  1.00 35.07           N
ATOM   2233  H   LYS A 258      13.846 187.306  31.673  1.00 35.07           H
ATOM   2234  CA  LYS A 258      13.891 188.577  33.369  1.00 37.88           C
ATOM   2235  HA  LYS A 258      14.767 188.823  33.968  1.00 37.88           H
ATOM   2236  C   LYS A 258      12.695 188.396  34.334  1.00 35.13           C
ATOM   2237  O   LYS A 258      11.892 187.477  34.138  1.00 34.02           O
ATOM   2238  CB  LYS A 258      13.605 189.747  32.397  1.00 41.98           C
ATOM   2239 1HB  LYS A 258      12.567 189.670  32.073  1.00 41.98           H
ATOM   2240 2HB  LYS A 258      13.715 190.680  32.950  1.00 41.98           H
ATOM   2241  CG  LYS A 258      14.503 189.822  31.155  1.00 43.46           C
ATOM   2242 1HG  LYS A 258      15.545 189.858  31.474  1.00 43.46           H
ATOM   2243 2HG  LYS A 258      14.348 188.927  30.552  1.00 43.46           H
ATOM   2244  CD  LYS A 258      14.187 191.048  30.279  1.00 47.27           C
ATOM   2245 1HD  LYS A 258      14.544 191.942  30.793  1.00 47.27           H
ATOM   2246 2HD  LYS A 258      14.745 190.962  29.347  1.00 47.27           H
ATOM   2247  CE  LYS A 258      12.689 191.248  29.971  1.00 48.90           C
ATOM   2248 1HE  LYS A 258      12.196 191.603  30.876  1.00 48.90           H
ATOM   2249 2HE  LYS A 258      12.594 192.033  29.221  1.00 48.90           H
ATOM   2250  NZ  LYS A 258      12.005 190.015  29.515  1.00 60.35           N
ATOM   2251 1HZ  LYS A 258      11.012 190.197  29.507  1.00 60.35           H
ATOM   2252 2HZ  LYS A 258      12.204 189.257  30.152  1.00 60.35           H
ATOM   2253 3HZ  LYS A 258      12.309 189.762  28.585  1.00 60.35           H
ATOM   2254  N   PRO A 259      12.487 189.289  35.323  1.00 34.58           N
ATOM   2255  CA  PRO A 259      11.406 189.165  36.310  1.00 36.26           C
ATOM   2256  HA  PRO A 259      11.590 188.250  36.873  1.00 36.26           H
ATOM   2257  C   PRO A 259       9.949 189.092  35.774  1.00 37.25           C
ATOM   2258  O   PRO A 259       9.098 188.539  36.474  1.00 31.57           O
ATOM   2259  CB  PRO A 259      11.604 190.355  37.256  1.00 37.79           C
ATOM   2260 1HB  PRO A 259      11.068 191.229  36.885  1.00 37.79           H
ATOM   2261 2HB  PRO A 259      11.311 190.116  38.278  1.00 37.79           H
ATOM   2262  CG  PRO A 259      13.102 190.600  37.189  1.00 40.05           C
ATOM   2263 1HG  PRO A 259      13.371 191.621  37.459  1.00 40.05           H
ATOM   2264 2HG  PRO A 259      13.632 189.876  37.809  1.00 40.05           H
ATOM   2265  CD  PRO A 259      13.385 190.349  35.725  1.00 38.78           C
ATOM   2266 1HD  PRO A 259      13.182 191.245  35.139  1.00 38.78           H
ATOM   2267 2HD  PRO A 259      14.418 190.023  35.600  1.00 38.78           H
ATOM   2268  N   GLU A 260       9.644 189.605  34.570  1.00 32.97           N
ATOM   2269  H   GLU A 260      10.352 190.104  34.050  1.00 32.97           H
ATOM   2270  CA  GLU A 260       8.331 189.484  33.888  1.00 37.28           C
ATOM   2271  HA  GLU A 260       7.599 189.330  34.681  1.00 37.28           H
ATOM   2272  C   GLU A 260       8.224 188.246  32.936  1.00 36.38           C
ATOM   2273  O   GLU A 260       7.219 188.061  32.247  1.00 38.48           O
ATOM   2274  CB  GLU A 260       7.912 190.828  33.225  1.00 37.92           C
ATOM   2275 1HB  GLU A 260       6.898 191.036  33.566  1.00 37.92           H
ATOM   2276 2HB  GLU A 260       8.530 191.630  33.629  1.00 37.92           H
ATOM   2277  CG  GLU A 260       7.908 191.005  31.667  1.00 41.04           C
ATOM   2278 1HG  GLU A 260       7.146 190.360  31.228  1.00 41.04           H
ATOM   2279 2HG  GLU A 260       7.604 192.030  31.452  1.00 41.04           H
ATOM   2280  CD  GLU A 260       9.242 190.736  30.948  1.00 50.81           C
ATOM   2281  OE1 GLU A 260      10.182 190.214  31.586  1.00 43.12           O
ATOM   2282  OE2 GLU A 260       9.377 191.058  29.739  1.00 57.41           O
ATOM   2283  N   ASN A 261       9.259 187.401  32.879  1.00 32.96           N
ATOM   2284  H   ASN A 261      10.088 187.644  33.402  1.00 32.96           H
ATOM   2285  CA  ASN A 261       9.332 186.164  32.085  1.00 35.11           C
ATOM   2286  HA  ASN A 261       8.372 185.993  31.598  1.00 35.11           H
ATOM   2287  C   ASN A 261       9.631 184.907  32.956  1.00 35.89           C
ATOM   2288  O   ASN A 261       9.285 183.790  32.559  1.00 34.81           O
ATOM   2289  CB  ASN A 261      10.398 186.365  30.989  1.00 34.70           C
ATOM   2290 1HB  ASN A 261      11.247 186.910  31.403  1.00 34.70           H
ATOM   2291 2HB  ASN A 261      10.767 185.386  30.684  1.00 34.70           H
ATOM   2292  CG  ASN A 261       9.901 187.110  29.741  1.00 43.28           C
ATOM   2293  OD1 ASN A 261      10.536 187.087  28.700  1.00 47.70           O
ATOM   2294  ND2 ASN A 261       8.743 187.720  29.758  1.00 39.81           N
ATOM   2295 1HD2 ASN A 261       8.400 188.124  28.898  1.00 39.81           H
ATOM   2296 2HD2 ASN A 261       8.210 187.818  30.610  1.00 39.81           H
ATOM   2297  N   LEU A 262      10.202 185.092  34.149  1.00 30.80           N
ATOM   2298  H   LEU A 262      10.544 186.015  34.375  1.00 30.80           H
ATOM   2299  CA  LEU A 262      10.255 184.088  35.210  1.00 36.17           C
ATOM   2300  HA  LEU A 262      10.359 183.103  34.755  1.00 36.17           H
ATOM   2301  C   LEU A 262       8.974 184.088  36.067  1.00 34.52           C
ATOM   2302  O   LEU A 262       8.457 185.153  36.422  1.00 34.85           O
ATOM   2303  CB  LEU A 262      11.477 184.343  36.122  1.00 28.77           C
ATOM   2304 1HB  LEU A 262      11.361 185.327  36.576  1.00 28.77           H
ATOM   2305 2HB  LEU A 262      11.467 183.598  36.918  1.00 28.77           H
ATOM   2306  CG  LEU A 262      12.851 184.291  35.444  1.00 33.20           C
ATOM   2307  HG  LEU A 262      12.900 185.067  34.681  1.00 33.20           H
ATOM   2308  CD1 LEU A 262      13.920 184.561  36.502  1.00 33.36           C
ATOM   2309 1HD1 LEU A 262      14.906 184.482  36.046  1.00 33.36           H
ATOM   2310 2HD1 LEU A 262      13.833 183.834  37.310  1.00 33.36           H
ATOM   2311 3HD1 LEU A 262      13.783 185.566  36.902  1.00 33.36           H
ATOM   2312  CD2 LEU A 262      13.109 182.936  34.790  1.00 32.70           C
ATOM   2313 1HD2 LEU A 262      14.145 182.890  34.454  1.00 32.70           H
ATOM   2314 2HD2 LEU A 262      12.444 182.824  33.933  1.00 32.70           H
ATOM   2315 3HD2 LEU A 262      12.922 182.134  35.503  1.00 32.70           H
ATOM   2316  N   LEU A 263       8.494 182.904  36.442  1.00 28.87           N
ATOM   2317  H   LEU A 263       8.979 182.079  36.117  1.00 28.87           H
ATOM   2318  CA  LEU A 263       7.495 182.699  37.499  1.00 30.36           C
ATOM   2319  HA  LEU A 263       7.098 183.672  37.788  1.00 30.36           H
ATOM   2320  C   LEU A 263       8.126 182.051  38.752  1.00 32.05           C
ATOM   2321  O   LEU A 263       9.201 181.455  38.698  1.00 28.86           O
ATOM   2322  CB  LEU A 263       6.311 181.832  37.006  1.00 30.84           C
ATOM   2323 1HB  LEU A 263       6.699 180.845  36.753  1.00 30.84           H
ATOM   2324 2HB  LEU A 263       5.616 181.707  37.837  1.00 30.84           H
ATOM   2325  CG  LEU A 263       5.523 182.364  35.801  1.00 36.22           C
ATOM   2326  HG  LEU A 263       6.219 182.578  34.990  1.00 36.22           H
ATOM   2327  CD1 LEU A 263       4.533 181.291  35.344  1.00 36.57           C
ATOM   2328 1HD1 LEU A 263       4.090 181.598  34.397  1.00 36.57           H
ATOM   2329 2HD1 LEU A 263       3.748 181.173  36.091  1.00 36.57           H
ATOM   2330 3HD1 LEU A 263       5.054 180.343  35.212  1.00 36.57           H
ATOM   2331  CD2 LEU A 263       4.739 183.635  36.110  1.00 34.67           C
ATOM   2332 1HD2 LEU A 263       4.241 183.982  35.204  1.00 34.67           H
ATOM   2333 2HD2 LEU A 263       5.425 184.404  36.465  1.00 34.67           H
ATOM   2334 3HD2 LEU A 263       3.994 183.428  36.878  1.00 34.67           H
ATOM   2335  N   LEU A 264       7.397 182.167  39.855  1.00 30.56           N
ATOM   2336  H   LEU A 264       6.562 182.728  39.763  1.00 30.56           H
ATOM   2337  CA  LEU A 264       7.604 181.515  41.156  1.00 33.57           C
ATOM   2338  HA  LEU A 264       8.618 181.127  41.245  1.00 33.57           H
ATOM   2339  C   LEU A 264       6.619 180.344  41.276  1.00 31.20           C
ATOM   2340  O   LEU A 264       5.427 180.498  40.995  1.00 31.16           O
ATOM   2341  CB  LEU A 264       7.330 182.574  42.250  1.00 31.51           C
ATOM   2342 1HB  LEU A 264       6.302 182.920  42.135  1.00 31.51           H
ATOM   2343 2HB  LEU A 264       7.410 182.085  43.221  1.00 31.51           H
ATOM   2344  CG  LEU A 264       8.241 183.809  42.224  1.00 38.70           C
ATOM   2345  HG  LEU A 264       8.451 184.071  41.187  1.00 38.70           H
ATOM   2346  CD1 LEU A 264       7.525 184.999  42.857  1.00 35.62           C
ATOM   2347 1HD1 LEU A 264       8.182 185.869  42.845  1.00 35.62           H
ATOM   2348 2HD1 LEU A 264       7.262 184.756  43.886  1.00 35.62           H
ATOM   2349 3HD1 LEU A 264       6.619 185.220  42.292  1.00 35.62           H
ATOM   2350  CD2 LEU A 264       9.560 183.562  42.954  1.00 32.56           C
ATOM   2351 1HD2 LEU A 264      10.172 184.463  42.919  1.00 32.56           H
ATOM   2352 2HD2 LEU A 264      10.090 182.743  42.470  1.00 32.56           H
ATOM   2353 3HD2 LEU A 264       9.357 183.301  43.993  1.00 32.56           H
ATOM   2354  N   GLY A 265       7.118 179.176  41.671  1.00 31.48           N
ATOM   2355  H   GLY A 265       8.121 179.108  41.770  1.00 31.48           H
ATOM   2356  CA  GLY A 265       6.370 177.914  41.693  1.00 31.92           C
ATOM   2357 1HA  GLY A 265       5.785 177.831  40.777  1.00 31.92           H
ATOM   2358 2HA  GLY A 265       7.085 177.092  41.694  1.00 31.92           H
ATOM   2359  C   GLY A 265       5.424 177.737  42.892  1.00 33.97           C
ATOM   2360  O   GLY A 265       4.711 178.654  43.299  1.00 33.71           O
ATOM   2361  N   SER A 266       5.386 176.516  43.426  1.00 36.59           N
ATOM   2362  H   SER A 266       6.045 175.834  43.077  1.00 36.59           H
ATOM   2363  CA  SER A 266       4.511 176.077  44.521  1.00 38.60           C
ATOM   2364  HA  SER A 266       3.500 176.420  44.304  1.00 38.60           H
ATOM   2365  C   SER A 266       4.922 176.640  45.898  1.00 44.84           C
ATOM   2366  O   SER A 266       4.067 177.172  46.608  1.00 47.29           O
ATOM   2367  CB  SER A 266       4.464 174.540  44.560  1.00 39.33           C
ATOM   2368 1HB  SER A 266       3.734 174.232  45.309  1.00 39.33           H
ATOM   2369 2HB  SER A 266       4.138 174.176  43.586  1.00 39.33           H
ATOM   2370  OG  SER A 266       5.708 173.959  44.893  1.00 46.34           O
ATOM   2371  HG  SER A 266       6.333 174.162  44.193  1.00 46.34           H
ATOM   2372  N   ALA A 267       6.199 176.554  46.278  1.00 42.29           N
ATOM   2373  H   ALA A 267       6.852 176.089  45.663  1.00 42.29           H
ATOM   2374  CA  ALA A 267       6.767 177.201  47.467  1.00 44.38           C
ATOM   2375  HA  ALA A 267       5.975 177.412  48.185  1.00 44.38           H
ATOM   2376  C   ALA A 267       7.463 178.534  47.117  1.00 43.42           C
ATOM   2377  O   ALA A 267       7.565 179.416  47.968  1.00 45.15           O
ATOM   2378  CB  ALA A 267       7.762 176.240  48.126  1.00 46.58           C
ATOM   2379 1HB  ALA A 267       8.103 176.668  49.069  1.00 46.58           H
ATOM   2380 2HB  ALA A 267       8.615 176.092  47.464  1.00 46.58           H
ATOM   2381 3HB  ALA A 267       7.277 175.283  48.315  1.00 46.58           H
ATOM   2382  N   GLY A 268       7.917 178.657  45.865  1.00 40.99           N
ATOM   2383  H   GLY A 268       7.822 177.852  45.262  1.00 40.99           H
ATOM   2384  CA  GLY A 268       8.604 179.822  45.313  1.00 36.60           C
ATOM   2385 1HA  GLY A 268       7.869 180.473  44.838  1.00 36.60           H
ATOM   2386 2HA  GLY A 268       9.080 180.378  46.121  1.00 36.60           H
ATOM   2387  C   GLY A 268       9.685 179.478  44.268  1.00 34.71           C
ATOM   2388  O   GLY A 268      10.345 180.381  43.766  1.00 34.57           O
ATOM   2389  N   GLU A 269       9.903 178.198  43.962  1.00 35.09           N
ATOM   2390  H   GLU A 269       9.342 177.493  44.419  1.00 35.09           H
ATOM   2391  CA  GLU A 269      10.943 177.698  43.043  1.00 33.17           C
ATOM   2392  HA  GLU A 269      11.906 178.006  43.450  1.00 33.17           H
ATOM   2393  C   GLU A 269      10.820 178.298  41.621  1.00 32.22           C
ATOM   2394  O   GLU A 269       9.721 178.423  41.077  1.00 33.03           O
ATOM   2395  CB  GLU A 269      10.942 176.156  43.034  1.00 40.75           C
ATOM   2396 1HB  GLU A 269      11.800 175.847  42.436  1.00 40.75           H
ATOM   2397 2HB  GLU A 269      11.106 175.788  44.046  1.00 40.75           H
ATOM   2398  CG  GLU A 269       9.687 175.441  42.467  1.00 39.75           C
ATOM   2399 1HG  GLU A 269       9.386 175.906  41.528  1.00 39.75           H
ATOM   2400 2HG  GLU A 269       9.976 174.417  42.231  1.00 39.75           H
ATOM   2401  CD  GLU A 269       8.445 175.383  43.386  1.00 41.95           C
ATOM   2402  OE1 GLU A 269       8.387 175.991  44.481  1.00 45.47           O
ATOM   2403  OE2 GLU A 269       7.464 174.704  43.008  1.00 44.60           O
ATOM   2404  N   LEU A 270      11.940 178.718  41.031  1.00 32.44           N
ATOM   2405  H   LEU A 270      12.824 178.569  41.495  1.00 32.44           H
ATOM   2406  CA  LEU A 270      11.947 179.564  39.841  1.00 33.41           C
ATOM   2407  HA  LEU A 270      11.162 180.309  39.969  1.00 33.41           H
ATOM   2408  C   LEU A 270      11.639 178.774  38.545  1.00 35.35           C
ATOM   2409  O   LEU A 270      12.190 177.698  38.313  1.00 33.62           O
ATOM   2410  CB  LEU A 270      13.287 180.317  39.726  1.00 35.12           C
ATOM   2411 1HB  LEU A 270      14.088 179.645  40.035  1.00 35.12           H
ATOM   2412 2HB  LEU A 270      13.451 180.572  38.679  1.00 35.12           H
ATOM   2413  CG  LEU A 270      13.334 181.625  40.541  1.00 43.16           C
ATOM   2414  HG  LEU A 270      12.461 182.224  40.281  1.00 43.16           H
ATOM   2415  CD1 LEU A 270      13.355 181.418  42.054  1.00 45.40           C
ATOM   2416 1HD1 LEU A 270      13.460 182.384  42.548  1.00 45.40           H
ATOM   2417 2HD1 LEU A 270      14.193 180.776  42.328  1.00 45.40           H
ATOM   2418 3HD1 LEU A 270      12.421 180.950  42.365  1.00 45.40           H
ATOM   2419  CD2 LEU A 270      14.578 182.418  40.152  1.00 36.41           C
ATOM   2420 1HD2 LEU A 270      14.571 183.375  40.673  1.00 36.41           H
ATOM   2421 2HD2 LEU A 270      14.575 182.589  39.076  1.00 36.41           H
ATOM   2422 3HD2 LEU A 270      15.472 181.859  40.429  1.00 36.41           H
ATOM   2423  N   LYS A 271      10.813 179.355  37.667  1.00 30.21           N
ATOM   2424  H   LYS A 271      10.359 180.209  37.960  1.00 30.21           H
ATOM   2425  CA  LYS A 271      10.327 178.768  36.405  1.00 31.19           C
ATOM   2426  HA  LYS A 271      10.880 177.853  36.189  1.00 31.19           H
ATOM   2427  C   LYS A 271      10.502 179.733  35.221  1.00 33.92           C
ATOM   2428  O   LYS A 271       9.866 180.783  35.197  1.00 32.01           O
ATOM   2429  CB  LYS A 271       8.823 178.425  36.551  1.00 34.64           C
ATOM   2430 1HB  LYS A 271       8.279 179.359  36.695  1.00 34.64           H
ATOM   2431 2HB  LYS A 271       8.486 177.987  35.611  1.00 34.64           H
ATOM   2432  CG  LYS A 271       8.417 177.493  37.703  1.00 32.00           C
ATOM   2433 1HG  LYS A 271       8.802 177.901  38.637  1.00 32.00           H
ATOM   2434 2HG  LYS A 271       7.329 177.470  37.769  1.00 32.00           H
ATOM   2435  CD  LYS A 271       8.920 176.064  37.506  1.00 30.77           C
ATOM   2436 1HD  LYS A 271       8.528 175.668  36.569  1.00 30.77           H
ATOM   2437 2HD  LYS A 271      10.010 176.066  37.473  1.00 30.77           H
ATOM   2438  CE  LYS A 271       8.448 175.190  38.673  1.00 34.36           C
ATOM   2439 1HE  LYS A 271       9.043 175.423  39.555  1.00 34.36           H
ATOM   2440 2HE  LYS A 271       7.406 175.425  38.893  1.00 34.36           H
ATOM   2441  NZ  LYS A 271       8.566 173.760  38.329  1.00 28.22           N
ATOM   2442 1HZ  LYS A 271       8.364 173.185  39.135  1.00 28.22           H
ATOM   2443 2HZ  LYS A 271       9.506 173.574  38.010  1.00 28.22           H
ATOM   2444 3HZ  LYS A 271       7.911 173.546  37.590  1.00 28.22           H
ATOM   2445  N   ILE A 272      11.270 179.373  34.193  1.00 29.32           N
ATOM   2446  H   ILE A 272      11.825 178.531  34.256  1.00 29.32           H
ATOM   2447  CA  ILE A 272      11.259 180.051  32.890  1.00 32.90           C
ATOM   2448  HA  ILE A 272      11.315 181.127  33.054  1.00 32.90           H
ATOM   2449  C   ILE A 272       9.912 179.745  32.197  1.00 35.48           C
ATOM   2450  O   ILE A 272       9.626 178.577  31.936  1.00 35.37           O
ATOM   2451  CB  ILE A 272      12.477 179.639  32.015  1.00 32.04           C
ATOM   2452  HB  ILE A 272      12.391 178.570  31.816  1.00 32.04           H
ATOM   2453  CG1 ILE A 272      13.821 179.887  32.739  1.00 34.04           C
ATOM   2454 1HG1 ILE A 272      13.900 180.954  32.950  1.00 34.04           H
ATOM   2455 2HG1 ILE A 272      13.801 179.347  33.686  1.00 34.04           H
ATOM   2456  CG2 ILE A 272      12.441 180.388  30.668  1.00 33.40           C
ATOM   2457 1HG2 ILE A 272      13.245 180.021  30.030  1.00 33.40           H
ATOM   2458 2HG2 ILE A 272      12.578 181.455  30.849  1.00 33.40           H
ATOM   2459 3HG2 ILE A 272      11.482 180.223  30.177  1.00 33.40           H
ATOM   2460  CD1 ILE A 272      15.078 179.436  31.981  1.00 35.64           C
ATOM   2461 1HD1 ILE A 272      15.938 179.533  32.644  1.00 35.64           H
ATOM   2462 2HD1 ILE A 272      15.227 180.059  31.099  1.00 35.64           H
ATOM   2463 3HD1 ILE A 272      14.968 178.395  31.677  1.00 35.64           H
ATOM   2464  N   ALA A 273       9.073 180.758  31.940  1.00 34.36           N
ATOM   2465  H   ALA A 273       9.345 181.690  32.219  1.00 34.36           H
ATOM   2466  CA  ALA A 273       7.642 180.578  31.617  1.00 37.63           C
ATOM   2467  HA  ALA A 273       7.417 179.514  31.551  1.00 37.63           H
ATOM   2468  C   ALA A 273       7.161 181.236  30.294  1.00 43.13           C
ATOM   2469  O   ALA A 273       6.079 180.919  29.788  1.00 44.86           O
ATOM   2470  CB  ALA A 273       6.856 181.144  32.798  1.00 39.88           C
ATOM   2471 1HB  ALA A 273       5.789 181.032  32.610  1.00 39.88           H
ATOM   2472 2HB  ALA A 273       7.096 182.201  32.915  1.00 39.88           H
ATOM   2473 3HB  ALA A 273       7.124 180.607  33.708  1.00 39.88           H
ATOM   2474  N   ASN A 274       7.972 182.123  29.719  1.00 41.29           N
ATOM   2475  H   ASN A 274       8.860 182.309  30.163  1.00 41.29           H
ATOM   2476  CA  ASN A 274       7.756 182.747  28.406  1.00 43.74           C
ATOM   2477  HA  ASN A 274       6.752 183.170  28.387  1.00 43.74           H
ATOM   2478  C   ASN A 274       7.851 181.741  27.219  1.00 41.81           C
ATOM   2479  O   ASN A 274       7.336 182.034  26.141  1.00 43.38           O
ATOM   2480  CB  ASN A 274       8.767 183.903  28.258  1.00 39.74           C
ATOM   2481 1HB  ASN A 274       8.608 184.395  27.298  1.00 39.74           H
ATOM   2482 2HB  ASN A 274       8.575 184.639  29.038  1.00 39.74           H
ATOM   2483  CG  ASN A 274      10.232 183.460  28.348  1.00 43.38           C
ATOM   2484  OD1 ASN A 274      10.545 182.309  28.605  1.00 35.17           O
ATOM   2485  ND2 ASN A 274      11.161 184.361  28.166  1.00 40.17           N
ATOM   2486 1HD2 ASN A 274      12.116 184.030  28.158  1.00 40.17           H
ATOM   2487 2HD2 ASN A 274      10.969 185.350  28.095  1.00 40.17           H
ATOM   2488  N   PHE A 275       8.461 180.566  27.415  1.00 43.59           N
ATOM   2489  H   PHE A 275       8.965 180.438  28.281  1.00 43.59           H
ATOM   2490  CA  PHE A 275       8.573 179.485  26.427  1.00 45.79           C
ATOM   2491  HA  PHE A 275       9.145 179.876  25.586  1.00 45.79           H
ATOM   2492  C   PHE A 275       7.202 179.008  25.874  1.00 47.60           C
ATOM   2493  O   PHE A 275       6.131 179.237  26.455  1.00 42.77           O
ATOM   2494  CB  PHE A 275       9.360 178.297  27.019  1.00 41.92           C
ATOM   2495 1HB  PHE A 275       9.358 178.355  28.107  1.00 41.92           H
ATOM   2496 2HB  PHE A 275       8.842 177.373  26.762  1.00 41.92           H
ATOM   2497  CG  PHE A 275      10.810 178.179  26.550  1.00 36.86           C
ATOM   2498  CD1 PHE A 275      11.087 177.861  25.204  1.00 38.60           C
ATOM   2499  HD1 PHE A 275      10.283 177.725  24.496  1.00 38.60           H
ATOM   2500  CD2 PHE A 275      11.873 178.323  27.458  1.00 37.96           C
ATOM   2501  HD2 PHE A 275      11.662 178.555  28.492  1.00 37.96           H
ATOM   2502  CE1 PHE A 275      12.420 177.717  24.770  1.00 44.52           C
ATOM   2503  HE1 PHE A 275      12.634 177.496  23.735  1.00 44.52           H
ATOM   2504  CE2 PHE A 275      13.201 178.157  27.029  1.00 39.94           C
ATOM   2505  HE2 PHE A 275      14.009 178.276  27.736  1.00 39.94           H
ATOM   2506  CZ  PHE A 275      13.475 177.859  25.684  1.00 42.91           C
ATOM   2507  HZ  PHE A 275      14.499 177.740  25.361  1.00 42.91           H
ATOM   2508  N   GLY A 276       7.256 178.362  24.707  1.00 44.18           N
ATOM   2509  H   GLY A 276       8.164 178.188  24.300  1.00 44.18           H
ATOM   2510  CA  GLY A 276       6.091 177.976  23.906  1.00 47.36           C
ATOM   2511 1HA  GLY A 276       6.389 177.221  23.179  1.00 47.36           H
ATOM   2512 2HA  GLY A 276       5.320 177.557  24.554  1.00 47.36           H
ATOM   2513  C   GLY A 276       5.510 179.180  23.160  1.00 47.58           C
ATOM   2514  O   GLY A 276       5.569 179.221  21.937  1.00 44.66           O
ATOM   2515  N   TRP A 277       5.018 180.185  23.894  1.00 44.30           N
ATOM   2516  H   TRP A 277       5.096 180.102  24.898  1.00 44.30           H
ATOM   2517  CA  TRP A 277       4.724 181.528  23.373  1.00 42.08           C
ATOM   2518  HA  TRP A 277       5.543 181.804  22.709  1.00 42.08           H
ATOM   2519  C   TRP A 277       4.638 182.585  24.493  1.00 45.72           C
ATOM   2520  O   TRP A 277       4.245 182.260  25.619  1.00 52.16           O
ATOM   2521  CB  TRP A 277       3.419 181.531  22.557  1.00 46.68           C
ATOM   2522 1HB  TRP A 277       3.300 180.572  22.053  1.00 46.68           H
ATOM   2523 2HB  TRP A 277       2.566 181.654  23.225  1.00 46.68           H
ATOM   2524  CG  TRP A 277       3.403 182.628  21.533  1.00 50.09           C
ATOM   2525  CD1 TRP A 277       2.698 183.780  21.576  1.00 49.53           C
ATOM   2526  HD1 TRP A 277       1.999 184.097  22.336  1.00 49.53           H
ATOM   2527  CD2 TRP A 277       4.231 182.732  20.337  1.00 52.36           C
ATOM   2528  NE1 TRP A 277       3.037 184.578  20.532  1.00 51.18           N
ATOM   2529  HE1 TRP A 277       2.670 185.508  20.390  1.00 51.18           H
ATOM   2530  CE2 TRP A 277       4.004 184.008  19.744  1.00 55.80           C
ATOM   2531  CE3 TRP A 277       5.194 181.900  19.726  1.00 53.14           C
ATOM   2532  HE3 TRP A 277       5.386 180.921  20.140  1.00 53.14           H
ATOM   2533  CZ2 TRP A 277       4.725 184.454  18.629  1.00 54.50           C
ATOM   2534  HZ2 TRP A 277       4.536 185.436  18.222  1.00 54.50           H
ATOM   2535  CZ3 TRP A 277       5.910 182.332  18.596  1.00 57.07           C
ATOM   2536  HZ3 TRP A 277       6.629 181.670  18.136  1.00 57.07           H
ATOM   2537  CH2 TRP A 277       5.694 183.612  18.062  1.00 53.69           C
ATOM   2538  HH2 TRP A 277       6.262 183.949  17.208  1.00 53.69           H
ATOM   2539  N   SER A 278       4.906 183.857  24.186  1.00 44.60           N
ATOM   2540  H   SER A 278       5.172 184.092  23.240  1.00 44.60           H
ATOM   2541  CA  SER A 278       4.745 184.990  25.113  1.00 49.30           C
ATOM   2542  HA  SER A 278       4.114 184.672  25.943  1.00 49.30           H
ATOM   2543  C   SER A 278       4.084 186.206  24.440  1.00 49.35           C
ATOM   2544  O   SER A 278       4.229 186.426  23.240  1.00 48.59           O
ATOM   2545  CB  SER A 278       6.086 185.399  25.723  1.00 45.94           C
ATOM   2546 1HB  SER A 278       6.632 184.505  26.024  1.00 45.94           H
ATOM   2547 2HB  SER A 278       6.665 185.950  24.982  1.00 45.94           H
ATOM   2548  OG  SER A 278       5.860 186.222  26.858  1.00 46.15           O
ATOM   2549  HG  SER A 278       6.601 186.827  26.933  1.00 46.15           H
ATOM   2550  N   VAL A 279       3.373 187.011  25.237  1.00 48.20           N
ATOM   2551  H   VAL A 279       3.271 186.758  26.209  1.00 48.20           H
ATOM   2552  CA  VAL A 279       2.908 188.356  24.863  1.00 47.11           C
ATOM   2553  HA  VAL A 279       2.757 188.380  23.784  1.00 47.11           H
ATOM   2554  C   VAL A 279       3.971 189.429  25.212  1.00 53.69           C
ATOM   2555  O   VAL A 279       3.958 190.506  24.619  1.00 48.92           O
ATOM   2556  CB  VAL A 279       1.541 188.668  25.524  1.00 47.00           C
ATOM   2557  HB  VAL A 279       1.689 188.689  26.603  1.00 47.00           H
ATOM   2558  CG1 VAL A 279       0.940 190.011  25.088  1.00 38.39           C
ATOM   2559 1HG1 VAL A 279      -0.041 190.133  25.549  1.00 38.39           H
ATOM   2560 2HG1 VAL A 279       0.837 190.029  24.003  1.00 38.39           H
ATOM   2561 3HG1 VAL A 279       1.594 190.824  25.405  1.00 38.39           H
ATOM   2562  CG2 VAL A 279       0.493 187.593  25.187  1.00 44.07           C
ATOM   2563 1HG2 VAL A 279      -0.454 187.851  25.662  1.00 44.07           H
ATOM   2564 2HG2 VAL A 279       0.835 186.626  25.557  1.00 44.07           H
ATOM   2565 3HG2 VAL A 279       0.356 187.541  24.107  1.00 44.07           H
ATOM   2566  N   HIS A 280       4.904 189.133  26.127  1.00 50.53           N
ATOM   2567  H   HIS A 280       4.923 188.204  26.522  1.00 50.53           H
ATOM   2568  CA  HIS A 280       5.945 190.060  26.589  1.00 57.68           C
ATOM   2569  HA  HIS A 280       6.037 190.868  25.863  1.00 57.68           H
ATOM   2570  C   HIS A 280       7.325 189.387  26.736  1.00 53.75           C
ATOM   2571  O   HIS A 280       7.423 188.315  27.337  1.00 58.01           O
ATOM   2572  CB  HIS A 280       5.522 190.698  27.922  1.00 58.90           C
ATOM   2573 1HB  HIS A 280       5.455 189.917  28.679  1.00 58.90           H
ATOM   2574 2HB  HIS A 280       6.299 191.393  28.242  1.00 58.90           H
ATOM   2575  CG  HIS A 280       4.202 191.434  27.861  1.00 61.29           C
ATOM   2576  ND1 HIS A 280       3.852 192.437  26.987  1.00 60.26           N
ATOM   2577  HD1 HIS A 280       4.359 192.772  26.181  1.00 60.26           H
ATOM   2578  CD2 HIS A 280       3.068 191.143  28.567  1.00 54.80           C
ATOM   2579  HD2 HIS A 280       2.915 190.387  29.322  1.00 54.80           H
ATOM   2580  CE1 HIS A 280       2.572 192.707  27.172  1.00 60.76           C
ATOM   2581  HE1 HIS A 280       1.957 193.398  26.616  1.00 60.76           H
ATOM   2582  NE2 HIS A 280       2.048 191.940  28.118  1.00 54.52           N
ATOM   2583  N   ALA A 290       8.382 190.037  26.247  1.00 64.73           N
ATOM   2584  H   ALA A 290       8.206 190.846  25.669  1.00 64.73           H
ATOM   2585  CA  ALA A 290       9.793 189.719  26.510  1.00 69.42           C
ATOM   2586  HA  ALA A 290       9.906 189.447  27.559  1.00 69.42           H
ATOM   2587  C   ALA A 290      10.666 190.973  26.254  1.00 75.04           C
ATOM   2588  O   ALA A 290      11.203 191.172  25.164  1.00 68.53           O
ATOM   2589  CB  ALA A 290      10.220 188.513  25.659  1.00 59.33           C
ATOM   2590 1HB  ALA A 290      11.261 188.273  25.878  1.00 59.33           H
ATOM   2591 2HB  ALA A 290      10.117 188.761  24.603  1.00 59.33           H
ATOM   2592 3HB  ALA A 290       9.592 187.653  25.894  1.00 59.33           H
ATOM   2593  N   GLY A 291      10.756 191.859  27.254  1.00 73.08           N
ATOM   2594  H   GLY A 291      10.242 191.659  28.100  1.00 73.08           H
ATOM   2595  CA  GLY A 291      11.242 193.247  27.112  1.00 68.72           C
ATOM   2596 1HA  GLY A 291      10.540 193.792  26.480  1.00 68.72           H
ATOM   2597 2HA  GLY A 291      11.232 193.715  28.096  1.00 68.72           H
ATOM   2598  C   GLY A 291      12.660 193.447  26.514  1.00 69.07           C
ATOM   2599  O   GLY A 291      12.922 194.517  25.962  1.00 71.67           O
ATOM   2600  N   THR A 292      13.523 192.421  26.551  1.00 65.84           N
ATOM   2601  H   THR A 292      13.193 191.560  26.962  1.00 65.84           H
ATOM   2602  CA  THR A 292      14.811 192.303  25.810  1.00 70.83           C
ATOM   2603  HA  THR A 292      15.211 191.326  26.081  1.00 70.83           H
ATOM   2604  C   THR A 292      15.927 193.350  26.130  1.00 68.31           C
ATOM   2605  O   THR A 292      17.009 192.950  26.556  1.00 52.21           O
ATOM   2606  CB  THR A 292      14.519 192.188  24.302  1.00  0.00           C
ATOM   2607  HB  THR A 292      13.976 193.078  23.986  1.00  0.00           H
ATOM   2608  OG1 THR A 292      13.721 191.042  24.052  1.00  0.00           O
ATOM   2609  HG1 THR A 292      12.881 191.164  24.502  1.00  0.00           H
ATOM   2610  CG2 THR A 292      15.764 192.035  23.437  1.00  0.00           C
ATOM   2611 1HG2 THR A 292      15.466 191.877  22.401  1.00  0.00           H
ATOM   2612 2HG2 THR A 292      16.353 191.185  23.781  1.00  0.00           H
ATOM   2613 3HG2 THR A 292      16.362 192.944  23.509  1.00  0.00           H
ATOM   2614  N   LEU A 293      15.688 194.649  25.926  1.00 57.99           N
ATOM   2615  H   LEU A 293      14.732 194.891  25.709  1.00 57.99           H
ATOM   2616  CA  LEU A 293      16.692 195.696  25.632  1.00 57.74           C
ATOM   2617  HA  LEU A 293      17.034 195.515  24.612  1.00 57.74           H
ATOM   2618  C   LEU A 293      17.953 195.693  26.545  1.00 52.25           C
ATOM   2619  O   LEU A 293      19.033 195.316  26.099  1.00 44.98           O
ATOM   2620  CB  LEU A 293      15.959 197.062  25.617  1.00 62.22           C
ATOM   2621 1HB  LEU A 293      15.239 197.046  24.799  1.00 62.22           H
ATOM   2622 2HB  LEU A 293      15.404 197.153  26.550  1.00 62.22           H
ATOM   2623  CG  LEU A 293      16.842 198.315  25.466  1.00 60.27           C
ATOM   2624  HG  LEU A 293      17.433 198.434  26.374  1.00 60.27           H
ATOM   2625  CD1 LEU A 293      17.782 198.238  24.265  1.00 59.91           C
ATOM   2626 1HD1 LEU A 293      18.321 199.181  24.176  1.00 59.91           H
ATOM   2627 2HD1 LEU A 293      17.201 198.064  23.359  1.00 59.91           H
ATOM   2628 3HD1 LEU A 293      18.494 197.424  24.402  1.00 59.91           H
ATOM   2629  CD2 LEU A 293      15.958 199.551  25.294  1.00 61.55           C
ATOM   2630 1HD2 LEU A 293      16.581 200.445  25.303  1.00 61.55           H
ATOM   2631 2HD2 LEU A 293      15.244 199.596  26.116  1.00 61.55           H
ATOM   2632 3HD2 LEU A 293      15.420 199.492  24.348  1.00 61.55           H
ATOM   2633  N   ASP A 294      17.827 196.094  27.811  1.00 50.12           N
ATOM   2634  H   ASP A 294      16.941 196.473  28.112  1.00 50.12           H
ATOM   2635  CA  ASP A 294      18.952 196.288  28.757  1.00 49.77           C
ATOM   2636  HA  ASP A 294      19.715 196.866  28.237  1.00 49.77           H
ATOM   2637  C   ASP A 294      19.615 194.969  29.239  1.00 43.82           C
ATOM   2638  O   ASP A 294      20.500 194.975  30.096  1.00 43.93           O
ATOM   2639  CB  ASP A 294      18.485 197.127  29.956  1.00 50.03           C
ATOM   2640 1HB  ASP A 294      17.943 196.484  30.649  1.00 50.03           H
ATOM   2641 2HB  ASP A 294      19.354 197.529  30.477  1.00 50.03           H
ATOM   2642  CG  ASP A 294      17.578 198.283  29.534  1.00 56.00           C
ATOM   2643  OD1 ASP A 294      18.063 199.428  29.449  1.00 52.74           O
ATOM   2644  OD2 ASP A 294      16.371 198.031  29.302  1.00 62.82           O
ATOM   2645  N   TYR A 295      19.150 193.847  28.689  1.00 38.61           N
ATOM   2646  H   TYR A 295      18.456 193.966  27.965  1.00 38.61           H
ATOM   2647  CA  TYR A 295      19.524 192.465  29.014  1.00 42.34           C
ATOM   2648  HA  TYR A 295      20.266 192.478  29.812  1.00 42.34           H
ATOM   2649  C   TYR A 295      20.175 191.778  27.784  1.00 44.73           C
ATOM   2650  O   TYR A 295      20.474 190.581  27.819  1.00 46.25           O
ATOM   2651  CB  TYR A 295      18.273 191.716  29.530  1.00 42.79           C
ATOM   2652 1HB  TYR A 295      17.575 191.580  28.704  1.00 42.79           H
ATOM   2653 2HB  TYR A 295      18.578 190.724  29.863  1.00 42.79           H
ATOM   2654  CG  TYR A 295      17.514 192.386  30.682  1.00 45.60           C
ATOM   2655  CD1 TYR A 295      16.763 193.559  30.454  1.00 54.05           C
ATOM   2656  HD1 TYR A 295      16.713 193.984  29.462  1.00 54.05           H
ATOM   2657  CD2 TYR A 295      17.550 191.834  31.979  1.00 45.54           C
ATOM   2658  HD2 TYR A 295      18.107 190.929  32.171  1.00 45.54           H
ATOM   2659  CE1 TYR A 295      16.109 194.211  31.517  1.00 54.36           C
ATOM   2660  HE1 TYR A 295      15.575 195.134  31.348  1.00 54.36           H
ATOM   2661  CE2 TYR A 295      16.872 192.461  33.046  1.00 45.32           C
ATOM   2662  HE2 TYR A 295      16.914 192.047  34.042  1.00 45.32           H
ATOM   2663  CZ  TYR A 295      16.157 193.659  32.816  1.00 52.49           C
ATOM   2664  OH  TYR A 295      15.505 194.289  33.829  1.00 48.18           O
ATOM   2665  HH  TYR A 295      15.675 193.902  34.691  1.00 48.18           H
ATOM   2666  N   LEU A 296      20.373 192.521  26.686  1.00 45.00           N
ATOM   2667  H   LEU A 296      20.057 193.480  26.705  1.00 45.00           H
ATOM   2668  CA  LEU A 296      21.199 192.128  25.538  1.00 39.98           C
ATOM   2669  HA  LEU A 296      20.999 191.081  25.310  1.00 39.98           H
ATOM   2670  C   LEU A 296      22.704 192.269  25.850  1.00 38.18           C
ATOM   2671  O   LEU A 296      23.088 193.195  26.570  1.00 36.27           O
ATOM   2672  CB  LEU A 296      20.843 192.997  24.309  1.00 45.73           C
ATOM   2673 1HB  LEU A 296      20.929 194.044  24.598  1.00 45.73           H
ATOM   2674 2HB  LEU A 296      21.584 192.806  23.533  1.00 45.73           H
ATOM   2675  CG  LEU A 296      19.451 192.754  23.710  1.00 50.13           C
ATOM   2676  HG  LEU A 296      18.710 192.799  24.509  1.00 50.13           H
ATOM   2677  CD1 LEU A 296      19.125 193.826  22.671  1.00 55.07           C
ATOM   2678 1HD1 LEU A 296      18.120 193.665  22.279  1.00 55.07           H
ATOM   2679 2HD1 LEU A 296      19.846 193.771  21.856  1.00 55.07           H
ATOM   2680 3HD1 LEU A 296      19.179 194.809  23.139  1.00 55.07           H
ATOM   2681  CD2 LEU A 296      19.391 191.388  23.026  1.00 49.88           C
ATOM   2682 1HD2 LEU A 296      18.424 191.266  22.538  1.00 49.88           H
ATOM   2683 2HD2 LEU A 296      19.525 190.602  23.769  1.00 49.88           H
ATOM   2684 3HD2 LEU A 296      20.184 191.325  22.282  1.00 49.88           H
ATOM   2685  N   PRO A 297      23.567 191.391  25.309  1.00 36.06           N
ATOM   2686  CA  PRO A 297      25.020 191.508  25.384  1.00 38.58           C
ATOM   2687  HA  PRO A 297      25.306 192.052  26.285  1.00 38.58           H
ATOM   2688  C   PRO A 297      25.649 192.242  24.173  1.00 37.80           C
ATOM   2689  O   PRO A 297      25.003 192.355  23.123  1.00 38.90           O
ATOM   2690  CB  PRO A 297      25.483 190.060  25.489  1.00 36.05           C
ATOM   2691 1HB  PRO A 297      26.512 189.925  25.158  1.00 36.05           H
ATOM   2692 2HB  PRO A 297      25.363 189.694  26.509  1.00 36.05           H
ATOM   2693  CG  PRO A 297      24.529 189.348  24.556  1.00 38.45           C
ATOM   2694 1HG  PRO A 297      24.852 189.473  23.523  1.00 38.45           H
ATOM   2695 2HG  PRO A 297      24.419 188.297  24.822  1.00 38.45           H
ATOM   2696  CD  PRO A 297      23.221 190.083  24.786  1.00 39.56           C
ATOM   2697 1HD  PRO A 297      22.664 190.200  23.857  1.00 39.56           H
ATOM   2698 2HD  PRO A 297      22.634 189.540  25.527  1.00 39.56           H
ATOM   2699  N   PRO A 298      26.918 192.699  24.273  1.00 36.87           N
ATOM   2700  CA  PRO A 298      27.619 193.459  23.229  1.00 40.88           C
ATOM   2701  HA  PRO A 298      27.174 194.451  23.155  1.00 40.88           H
ATOM   2702  C   PRO A 298      27.602 192.804  21.845  1.00 43.15           C
ATOM   2703  O   PRO A 298      27.270 193.444  20.851  1.00 42.22           O
ATOM   2704  CB  PRO A 298      29.059 193.613  23.732  1.00 40.43           C
ATOM   2705 1HB  PRO A 298      29.672 192.763  23.432  1.00 40.43           H
ATOM   2706 2HB  PRO A 298      29.508 194.548  23.400  1.00 40.43           H
ATOM   2707  CG  PRO A 298      28.870 193.623  25.233  1.00 37.90           C
ATOM   2708 1HG  PRO A 298      29.768 193.317  25.771  1.00 37.90           H
ATOM   2709 2HG  PRO A 298      28.540 194.613  25.548  1.00 37.90           H
ATOM   2710  CD  PRO A 298      27.763 192.610  25.441  1.00 37.99           C
ATOM   2711 1HD  PRO A 298      28.179 191.605  25.520  1.00 37.99           H
ATOM   2712 2HD  PRO A 298      27.191 192.871  26.331  1.00 37.99           H
ATOM   2713  N   GLU A 299      27.916 191.514  21.776  1.00 39.86           N
ATOM   2714  H   GLU A 299      28.189 191.042  22.626  1.00 39.86           H
ATOM   2715  CA  GLU A 299      28.021 190.751  20.533  1.00 40.03           C
ATOM   2716  HA  GLU A 299      28.714 191.281  19.880  1.00 40.03           H
ATOM   2717  C   GLU A 299      26.671 190.627  19.788  1.00 46.36           C
ATOM   2718  O   GLU A 299      26.668 190.537  18.563  1.00 40.97           O
ATOM   2719  CB  GLU A 299      28.638 189.369  20.825  1.00 36.15           C
ATOM   2720 1HB  GLU A 299      28.807 188.880  19.865  1.00 36.15           H
ATOM   2721 2HB  GLU A 299      29.616 189.496  21.289  1.00 36.15           H
ATOM   2722  CG  GLU A 299      27.811 188.404  21.711  1.00 37.99           C
ATOM   2723 1HG  GLU A 299      26.762 188.425  21.417  1.00 37.99           H
ATOM   2724 2HG  GLU A 299      28.184 187.398  21.518  1.00 37.99           H
ATOM   2725  CD  GLU A 299      27.889 188.661  23.230  1.00 40.32           C
ATOM   2726  OE1 GLU A 299      28.488 189.659  23.689  1.00 34.80           O
ATOM   2727  OE2 GLU A 299      27.383 187.817  23.996  1.00 36.96           O
ATOM   2728  N   MET A 300      25.530 190.680  20.487  1.00 41.86           N
ATOM   2729  H   MET A 300      25.565 190.850  21.482  1.00 41.86           H
ATOM   2730  CA  MET A 300      24.218 190.715  19.850  1.00 39.90           C
ATOM   2731  HA  MET A 300      24.222 190.012  19.018  1.00 39.90           H
ATOM   2732  C   MET A 300      23.910 192.119  19.291  1.00 43.65           C
ATOM   2733  O   MET A 300      23.560 192.237  18.117  1.00 47.83           O
ATOM   2734  CB  MET A 300      23.117 190.269  20.820  1.00 43.56           C
ATOM   2735 1HB  MET A 300      23.208 190.804  21.765  1.00 43.56           H
ATOM   2736 2HB  MET A 300      22.152 190.511  20.374  1.00 43.56           H
ATOM   2737  CG  MET A 300      23.172 188.760  21.096  1.00 41.39           C
ATOM   2738 1HG  MET A 300      23.142 188.230  20.144  1.00 41.39           H
ATOM   2739 2HG  MET A 300      24.123 188.524  21.572  1.00 41.39           H
ATOM   2740  SD  MET A 300      21.827 188.113  22.153  1.00 44.15           S
ATOM   2741  CE  MET A 300      20.403 188.387  21.066  1.00 40.80           C
ATOM   2742 1HE  MET A 300      19.505 187.995  21.543  1.00 40.80           H
ATOM   2743 2HE  MET A 300      20.570 187.869  20.122  1.00 40.80           H
ATOM   2744 3HE  MET A 300      20.280 189.454  20.879  1.00 40.80           H
ATOM   2745  N   ILE A 301      24.085 193.184  20.081  1.00 42.72           N
ATOM   2746  H   ILE A 301      24.416 193.069  21.028  1.00 42.72           H
ATOM   2747  CA  ILE A 301      23.803 194.558  19.650  1.00 48.85           C
ATOM   2748  HA  ILE A 301      22.807 194.550  19.206  1.00 48.85           H
ATOM   2749  C   ILE A 301      24.793 195.045  18.554  1.00 50.42           C
ATOM   2750  O   ILE A 301      24.462 195.933  17.770  1.00 43.17           O
ATOM   2751  CB  ILE A 301      23.726 195.534  20.861  1.00 45.25           C
ATOM   2752  HB  ILE A 301      23.385 196.497  20.482  1.00 45.25           H
ATOM   2753  CG1 ILE A 301      25.071 195.759  21.577  1.00 45.36           C
ATOM   2754 1HG1 ILE A 301      25.302 194.873  22.168  1.00 45.36           H
ATOM   2755 2HG1 ILE A 301      25.847 195.891  20.823  1.00 45.36           H
ATOM   2756  CG2 ILE A 301      22.669 195.038  21.860  1.00 52.44           C
ATOM   2757 1HG2 ILE A 301      22.501 195.795  22.627  1.00 52.44           H
ATOM   2758 2HG2 ILE A 301      23.007 194.114  22.328  1.00 52.44           H
ATOM   2759 3HG2 ILE A 301      21.739 194.855  21.321  1.00 52.44           H
ATOM   2760  CD1 ILE A 301      25.107 196.995  22.483  1.00 46.70           C
ATOM   2761 1HD1 ILE A 301      26.074 197.031  22.984  1.00 46.70           H
ATOM   2762 2HD1 ILE A 301      24.313 196.941  23.227  1.00 46.70           H
ATOM   2763 3HD1 ILE A 301      24.977 197.892  21.877  1.00 46.70           H
ATOM   2764  N   GLU A 302      25.980 194.443  18.462  1.00 45.71           N
ATOM   2765  H   GLU A 302      26.251 193.820  19.210  1.00 45.71           H
ATOM   2766  CA  GLU A 302      26.975 194.643  17.394  1.00 49.89           C
ATOM   2767  HA  GLU A 302      26.803 195.621  16.945  1.00 49.89           H
ATOM   2768  C   GLU A 302      26.847 193.592  16.242  1.00 48.22           C
ATOM   2769  O   GLU A 302      27.725 193.496  15.388  1.00 55.40           O
ATOM   2770  CB  GLU A 302      28.387 194.691  18.014  1.00 41.28           C
ATOM   2771 1HB  GLU A 302      28.565 193.774  18.577  1.00 41.28           H
ATOM   2772 2HB  GLU A 302      29.129 194.771  17.220  1.00 41.28           H
ATOM   2773  CG  GLU A 302      28.571 195.889  18.971  1.00 47.48           C
ATOM   2774 1HG  GLU A 302      28.607 196.800  18.374  1.00 47.48           H
ATOM   2775 2HG  GLU A 302      27.712 195.968  19.638  1.00 47.48           H
ATOM   2776  CD  GLU A 302      29.846 195.836  19.839  1.00 59.95           C
ATOM   2777  OE1 GLU A 302      30.771 195.038  19.552  1.00 60.36           O
ATOM   2778  OE2 GLU A 302      29.986 196.684  20.752  1.00 57.89           O
ATOM   2779  N   GLY A 303      25.754 192.814  16.208  1.00 50.04           N
ATOM   2780  H   GLY A 303      25.094 192.889  16.969  1.00 50.04           H
ATOM   2781  CA  GLY A 303      25.337 191.973  15.072  1.00 46.37           C
ATOM   2782 1HA  GLY A 303      24.319 191.627  15.256  1.00 46.37           H
ATOM   2783 2HA  GLY A 303      25.327 192.585  14.170  1.00 46.37           H
ATOM   2784  C   GLY A 303      26.215 190.731  14.792  1.00 50.51           C
ATOM   2785  O   GLY A 303      26.208 190.197  13.679  1.00 53.91           O
ATOM   2786  N   ARG A 304      27.010 190.291  15.769  1.00 47.61           N
ATOM   2787  H   ARG A 304      26.906 190.701  16.687  1.00 47.61           H
ATOM   2788  CA  ARG A 304      28.051 189.268  15.623  1.00 45.48           C
ATOM   2789  HA  ARG A 304      28.474 189.383  14.625  1.00 45.48           H
ATOM   2790  C   ARG A 304      27.489 187.840  15.747  1.00 48.08           C
ATOM   2791  O   ARG A 304      26.492 187.600  16.436  1.00 44.56           O
ATOM   2792  CB  ARG A 304      29.191 189.521  16.634  1.00 49.18           C
ATOM   2793 1HB  ARG A 304      28.866 189.213  17.627  1.00 49.18           H
ATOM   2794 2HB  ARG A 304      30.054 188.918  16.350  1.00 49.18           H
ATOM   2795  CG  ARG A 304      29.636 190.998  16.707  1.00 54.01           C
ATOM   2796 1HG  ARG A 304      29.814 191.376  15.700  1.00 54.01           H
ATOM   2797 2HG  ARG A 304      28.838 191.587  17.160  1.00 54.01           H
ATOM   2798  CD  ARG A 304      30.919 191.191  17.536  1.00 60.27           C
ATOM   2799 1HD  ARG A 304      30.795 190.717  18.510  1.00 60.27           H
ATOM   2800 2HD  ARG A 304      31.761 190.722  17.027  1.00 60.27           H
ATOM   2801  NE  ARG A 304      31.226 192.618  17.741  1.00 67.93           N
ATOM   2802  HE  ARG A 304      30.894 192.999  18.616  1.00 67.93           H
ATOM   2803  CZ  ARG A 304      31.838 193.426  16.856  1.00 72.92           C
ATOM   2804  NH1 ARG A 304      32.350 193.034  15.728  1.00 76.55           N
ATOM   2805 1HH1 ARG A 304      32.380 192.047  15.515  1.00 76.55           H
ATOM   2806 2HH1 ARG A 304      32.963 193.674  15.243  1.00 76.55           H
ATOM   2807  NH2 ARG A 304      31.943 194.681  17.139  1.00 69.18           N
ATOM   2808 1HH2 ARG A 304      31.532 194.974  18.014  1.00 69.18           H
ATOM   2809 2HH2 ARG A 304      32.161 195.365  16.429  1.00 69.18           H
ATOM   2810  N   MET A 305      28.165 186.876  15.120  1.00 42.62           N
ATOM   2811  H   MET A 305      28.957 187.138  14.551  1.00 42.62           H
ATOM   2812  CA  MET A 305      28.066 185.457  15.486  1.00 48.92           C
ATOM   2813  HA  MET A 305      27.017 185.164  15.468  1.00 48.92           H
ATOM   2814  C   MET A 305      28.596 185.251  16.920  1.00 42.79           C
ATOM   2815  O   MET A 305      29.532 185.935  17.337  1.00 41.93           O
ATOM   2816  CB  MET A 305      28.824 184.601  14.453  1.00 43.48           C
ATOM   2817 1HB  MET A 305      28.277 184.627  13.510  1.00 43.48           H
ATOM   2818 2HB  MET A 305      29.801 185.047  14.265  1.00 43.48           H
ATOM   2819  CG  MET A 305      29.038 183.121  14.844  1.00 47.84           C
ATOM   2820 1HG  MET A 305      29.515 182.620  14.002  1.00 47.84           H
ATOM   2821 2HG  MET A 305      29.745 183.086  15.673  1.00 47.84           H
ATOM   2822  SD  MET A 305      27.555 182.161  15.316  1.00 61.06           S
ATOM   2823  CE  MET A 305      26.466 182.535  13.926  1.00 45.53           C
ATOM   2824 1HE  MET A 305      25.542 181.967  14.027  1.00 45.53           H
ATOM   2825 2HE  MET A 305      26.965 182.256  12.998  1.00 45.53           H
ATOM   2826 3HE  MET A 305      26.238 183.601  13.910  1.00 45.53           H
ATOM   2827  N   HIS A 306      27.992 184.326  17.661  1.00 38.53           N
ATOM   2828  H   HIS A 306      27.257 183.774  17.240  1.00 38.53           H
ATOM   2829  CA  HIS A 306      28.266 184.082  19.080  1.00 38.16           C
ATOM   2830  HA  HIS A 306      29.334 184.203  19.261  1.00 38.16           H
ATOM   2831  C   HIS A 306      27.870 182.651  19.506  1.00 37.26           C
ATOM   2832  O   HIS A 306      27.033 182.005  18.864  1.00 37.66           O
ATOM   2833  CB  HIS A 306      27.522 185.134  19.915  1.00 33.69           C
ATOM   2834 1HB  HIS A 306      27.617 184.897  20.975  1.00 33.69           H
ATOM   2835 2HB  HIS A 306      28.015 186.091  19.744  1.00 33.69           H
ATOM   2836  CG  HIS A 306      26.051 185.280  19.581  1.00 38.69           C
ATOM   2837  ND1 HIS A 306      25.490 186.167  18.693  1.00 41.20           N
ATOM   2838  HD1 HIS A 306      25.941 186.854  18.106  1.00 41.20           H
ATOM   2839  CD2 HIS A 306      25.014 184.516  20.038  1.00 38.85           C
ATOM   2840  HD2 HIS A 306      25.032 183.696  20.740  1.00 38.85           H
ATOM   2841  CE1 HIS A 306      24.193 185.945  18.654  1.00 41.20           C
ATOM   2842  HE1 HIS A 306      23.454 186.454  18.054  1.00 41.20           H
ATOM   2843  NE2 HIS A 306      23.849 184.949  19.458  1.00 43.56           N
ATOM   2844  N   ASP A 307      28.468 182.183  20.602  1.00 37.25           N
ATOM   2845  H   ASP A 307      29.071 182.820  21.102  1.00 37.25           H
ATOM   2846  CA  ASP A 307      28.236 180.878  21.265  1.00 35.82           C
ATOM   2847  HA  ASP A 307      27.947 180.135  20.522  1.00 35.82           H
ATOM   2848  C   ASP A 307      27.076 180.967  22.300  1.00 34.22           C
ATOM   2849  O   ASP A 307      26.132 181.735  22.106  1.00 34.06           O
ATOM   2850  CB  ASP A 307      29.576 180.428  21.881  1.00 34.34           C
ATOM   2851 1HB  ASP A 307      29.456 179.446  22.339  1.00 34.34           H
ATOM   2852 2HB  ASP A 307      30.303 180.327  21.076  1.00 34.34           H
ATOM   2853  CG  ASP A 307      30.146 181.390  22.935  1.00 38.57           C
ATOM   2854  OD1 ASP A 307      29.415 182.292  23.389  1.00 37.66           O
ATOM   2855  OD2 ASP A 307      31.320 181.200  23.324  1.00 42.45           O
ATOM   2856  N   GLU A 308      27.074 180.156  23.364  1.00 37.16           N
ATOM   2857  H   GLU A 308      27.820 179.484  23.478  1.00 37.16           H
ATOM   2858  CA  GLU A 308      26.091 180.226  24.456  1.00 33.01           C
ATOM   2859  HA  GLU A 308      25.149 180.559  24.019  1.00 33.01           H
ATOM   2860  C   GLU A 308      26.441 181.242  25.593  1.00 34.17           C
ATOM   2861  O   GLU A 308      25.639 181.443  26.507  1.00 34.25           O
ATOM   2862  CB  GLU A 308      25.807 178.818  25.011  1.00 31.42           C
ATOM   2863 1HB  GLU A 308      24.893 178.876  25.603  1.00 31.42           H
ATOM   2864 2HB  GLU A 308      25.604 178.138  24.184  1.00 31.42           H
ATOM   2865  CG  GLU A 308      26.913 178.194  25.890  1.00 34.34           C
ATOM   2866 1HG  GLU A 308      27.168 178.879  26.698  1.00 34.34           H
ATOM   2867 2HG  GLU A 308      26.511 177.287  26.342  1.00 34.34           H
ATOM   2868  CD  GLU A 308      28.195 177.835  25.127  1.00 39.67           C
ATOM   2869  OE1 GLU A 308      28.105 177.233  24.032  1.00 32.66           O
ATOM   2870  OE2 GLU A 308      29.299 178.106  25.654  1.00 36.81           O
ATOM   2871  N   LYS A 309      27.599 181.919  25.554  1.00 29.49           N
ATOM   2872  H   LYS A 309      28.207 181.837  24.751  1.00 29.49           H
ATOM   2873  CA  LYS A 309      28.030 182.879  26.589  1.00 33.59           C
ATOM   2874  HA  LYS A 309      27.883 182.404  27.559  1.00 33.59           H
ATOM   2875  C   LYS A 309      27.194 184.188  26.583  1.00 32.45           C
ATOM   2876  O   LYS A 309      27.331 185.002  27.499  1.00 30.21           O
ATOM   2877  CB  LYS A 309      29.538 183.178  26.441  1.00 35.56           C
ATOM   2878 1HB  LYS A 309      29.698 183.658  25.476  1.00 35.56           H
ATOM   2879 2HB  LYS A 309      29.821 183.897  27.210  1.00 35.56           H
ATOM   2880  CG  LYS A 309      30.478 181.955  26.546  1.00 34.86           C
ATOM   2881 1HG  LYS A 309      30.098 181.177  25.884  1.00 34.86           H
ATOM   2882 2HG  LYS A 309      31.462 182.251  26.184  1.00 34.86           H
ATOM   2883  CD  LYS A 309      30.617 181.382  27.964  1.00 40.73           C
ATOM   2884 1HD  LYS A 309      30.902 182.187  28.642  1.00 40.73           H
ATOM   2885 2HD  LYS A 309      29.651 180.991  28.282  1.00 40.73           H
ATOM   2886  CE  LYS A 309      31.662 180.247  28.062  1.00 53.45           C
ATOM   2887 1HE  LYS A 309      31.595 179.809  29.057  1.00 53.45           H
ATOM   2888 2HE  LYS A 309      31.391 179.474  27.342  1.00 53.45           H
ATOM   2889  NZ  LYS A 309      33.051 180.711  27.816  1.00 50.59           N
ATOM   2890 1HZ  LYS A 309      33.690 179.935  27.913  1.00 50.59           H
ATOM   2891 2HZ  LYS A 309      33.282 181.424  28.492  1.00 50.59           H
ATOM   2892 3HZ  LYS A 309      33.123 181.093  26.884  1.00 50.59           H
ATOM   2893  N   VAL A 310      26.301 184.365  25.604  1.00 30.26           N
ATOM   2894  H   VAL A 310      26.283 183.680  24.863  1.00 30.26           H
ATOM   2895  CA  VAL A 310      25.238 185.389  25.557  1.00 33.65           C
ATOM   2896  HA  VAL A 310      25.703 186.374  25.511  1.00 33.65           H
ATOM   2897  C   VAL A 310      24.322 185.350  26.799  1.00 33.88           C
ATOM   2898  O   VAL A 310      23.967 186.397  27.338  1.00 31.11           O
ATOM   2899  CB  VAL A 310      24.350 185.221  24.295  1.00 32.14           C
ATOM   2900  HB  VAL A 310      23.418 185.759  24.471  1.00 32.14           H
ATOM   2901  CG1 VAL A 310      24.997 185.843  23.060  1.00 36.51           C
ATOM   2902 1HG1 VAL A 310      24.300 185.770  22.225  1.00 36.51           H
ATOM   2903 2HG1 VAL A 310      25.917 185.314  22.813  1.00 36.51           H
ATOM   2904 3HG1 VAL A 310      25.222 186.892  23.255  1.00 36.51           H
ATOM   2905  CG2 VAL A 310      24.006 183.764  23.943  1.00 31.18           C
ATOM   2906 1HG2 VAL A 310      23.330 183.763  23.088  1.00 31.18           H
ATOM   2907 2HG2 VAL A 310      23.520 183.282  24.792  1.00 31.18           H
ATOM   2908 3HG2 VAL A 310      24.916 183.221  23.688  1.00 31.18           H
ATOM   2909  N   ASP A 311      23.971 184.162  27.294  1.00 30.83           N
ATOM   2910  H   ASP A 311      24.249 183.317  26.816  1.00 30.83           H
ATOM   2911  CA  ASP A 311      23.003 184.012  28.384  1.00 32.03           C
ATOM   2912  HA  ASP A 311      22.252 184.795  28.281  1.00 32.03           H
ATOM   2913  C   ASP A 311      23.664 184.181  29.778  1.00 31.09           C
ATOM   2914  O   ASP A 311      23.023 184.646  30.721  1.00 31.46           O
ATOM   2915  CB  ASP A 311      22.253 182.676  28.243  1.00 33.60           C
ATOM   2916 1HB  ASP A 311      22.973 181.858  28.266  1.00 33.60           H
ATOM   2917 2HB  ASP A 311      21.581 182.566  29.093  1.00 33.60           H
ATOM   2918  CG  ASP A 311      21.416 182.538  26.952  1.00 33.03           C
ATOM   2919  OD1 ASP A 311      21.360 183.483  26.127  1.00 39.24           O
ATOM   2920  OD2 ASP A 311      20.777 181.476  26.796  1.00 38.52           O
ATOM   2921  N   LEU A 312      24.974 183.918  29.886  1.00 28.52           N
ATOM   2922  H   LEU A 312      25.453 183.559  29.072  1.00 28.52           H
ATOM   2923  CA  LEU A 312      25.801 184.194  31.065  1.00 30.32           C
ATOM   2924  HA  LEU A 312      25.383 183.669  31.924  1.00 30.32           H
ATOM   2925  C   LEU A 312      25.815 185.706  31.398  1.00 29.99           C
ATOM   2926  O   LEU A 312      25.741 186.087  32.565  1.00 26.81           O
ATOM   2927  CB  LEU A 312      27.247 183.698  30.814  1.00 31.82           C
ATOM   2928 1HB  LEU A 312      27.528 183.985  29.800  1.00 31.82           H
ATOM   2929 2HB  LEU A 312      27.910 184.242  31.486  1.00 31.82           H
ATOM   2930  CG  LEU A 312      27.547 182.186  30.993  1.00 33.41           C
ATOM   2931  HG  LEU A 312      28.533 181.990  30.573  1.00 33.41           H
ATOM   2932  CD1 LEU A 312      27.586 181.807  32.473  1.00 29.21           C
ATOM   2933 1HD1 LEU A 312      27.820 180.746  32.564  1.00 29.21           H
ATOM   2934 2HD1 LEU A 312      26.621 182.007  32.940  1.00 29.21           H
ATOM   2935 3HD1 LEU A 312      28.359 182.394  32.969  1.00 29.21           H
ATOM   2936  CD2 LEU A 312      26.564 181.259  30.279  1.00 29.62           C
ATOM   2937 1HD2 LEU A 312      26.924 180.234  30.365  1.00 29.62           H
ATOM   2938 2HD2 LEU A 312      26.501 181.536  29.227  1.00 29.62           H
ATOM   2939 3HD2 LEU A 312      25.577 181.338  30.735  1.00 29.62           H
ATOM   2940  N   TRP A 313      25.858 186.567  30.377  1.00 29.16           N
ATOM   2941  H   TRP A 313      25.891 186.207  29.434  1.00 29.16           H
ATOM   2942  CA  TRP A 313      25.735 188.016  30.529  1.00 31.80           C
ATOM   2943  HA  TRP A 313      26.514 188.377  31.201  1.00 31.80           H
ATOM   2944  C   TRP A 313      24.368 188.410  31.124  1.00 32.38           C
ATOM   2945  O   TRP A 313      24.311 189.176  32.085  1.00 30.03           O
ATOM   2946  CB  TRP A 313      25.939 188.666  29.159  1.00 30.25           C
ATOM   2947 1HB  TRP A 313      26.967 188.477  28.847  1.00 30.25           H
ATOM   2948 2HB  TRP A 313      25.296 188.165  28.436  1.00 30.25           H
ATOM   2949  CG  TRP A 313      25.681 190.151  29.082  1.00 32.63           C
ATOM   2950  CD1 TRP A 313      24.474 190.732  28.887  1.00 34.04           C
ATOM   2951  HD1 TRP A 313      23.522 190.235  28.766  1.00 34.04           H
ATOM   2952  CD2 TRP A 313      26.638 191.251  29.110  1.00 31.42           C
ATOM   2953  NE1 TRP A 313      24.605 192.077  28.779  1.00 30.78           N
ATOM   2954  HE1 TRP A 313      23.865 192.686  28.460  1.00 30.78           H
ATOM   2955  CE2 TRP A 313      25.918 192.461  28.887  1.00 36.43           C
ATOM   2956  CE3 TRP A 313      28.043 191.350  29.240  1.00 34.55           C
ATOM   2957  HE3 TRP A 313      28.623 190.448  29.377  1.00 34.55           H
ATOM   2958  CZ2 TRP A 313      26.555 193.700  28.781  1.00 37.86           C
ATOM   2959  HZ2 TRP A 313      25.976 194.596  28.610  1.00 37.86           H
ATOM   2960  CZ3 TRP A 313      28.686 192.600  29.170  1.00 38.05           C
ATOM   2961  HZ3 TRP A 313      29.760 192.650  29.278  1.00 38.05           H
ATOM   2962  CH2 TRP A 313      27.948 193.773  28.936  1.00 36.84           C
ATOM   2963  HH2 TRP A 313      28.444 194.730  28.871  1.00 36.84           H
ATOM   2964  N   SER A 314      23.274 187.837  30.608  1.00 28.99           N
ATOM   2965  H   SER A 314      23.374 187.187  29.841  1.00 28.99           H
ATOM   2966  CA  SER A 314      21.915 188.068  31.102  1.00 32.46           C
ATOM   2967  HA  SER A 314      21.711 189.138  31.061  1.00 32.46           H
ATOM   2968  C   SER A 314      21.738 187.602  32.562  1.00 33.47           C
ATOM   2969  O   SER A 314      21.172 188.325  33.382  1.00 28.92           O
ATOM   2970  CB  SER A 314      20.909 187.372  30.185  1.00 32.29           C
ATOM   2971 1HB  SER A 314      21.072 187.699  29.158  1.00 32.29           H
ATOM   2972 2HB  SER A 314      21.053 186.294  30.244  1.00 32.29           H
ATOM   2973  OG  SER A 314      19.587 187.692  30.570  1.00 37.77           O
ATOM   2974  HG  SER A 314      18.992 187.066  30.151  1.00 37.77           H
ATOM   2975  N   LEU A 315      22.320 186.455  32.932  1.00 28.74           N
ATOM   2976  H   LEU A 315      22.741 185.869  32.225  1.00 28.74           H
ATOM   2977  CA  LEU A 315      22.381 185.974  34.312  1.00 28.83           C
ATOM   2978  HA  LEU A 315      21.359 185.909  34.684  1.00 28.83           H
ATOM   2979  C   LEU A 315      23.151 186.956  35.237  1.00 30.97           C
ATOM   2980  O   LEU A 315      22.744 187.176  36.378  1.00 30.96           O
ATOM   2981  CB  LEU A 315      23.003 184.558  34.298  1.00 30.68           C
ATOM   2982 1HB  LEU A 315      22.487 183.969  33.541  1.00 30.68           H
ATOM   2983 2HB  LEU A 315      24.047 184.650  33.997  1.00 30.68           H
ATOM   2984  CG  LEU A 315      22.941 183.802  35.636  1.00 34.96           C
ATOM   2985  HG  LEU A 315      23.353 184.441  36.418  1.00 34.96           H
ATOM   2986  CD1 LEU A 315      21.510 183.397  36.005  1.00 32.59           C
ATOM   2987 1HD1 LEU A 315      21.527 182.816  36.927  1.00 32.59           H
ATOM   2988 2HD1 LEU A 315      21.085 182.794  35.203  1.00 32.59           H
ATOM   2989 3HD1 LEU A 315      20.904 184.291  36.149  1.00 32.59           H
ATOM   2990  CD2 LEU A 315      23.790 182.532  35.556  1.00 35.59           C
ATOM   2991 1HD2 LEU A 315      23.757 182.016  36.516  1.00 35.59           H
ATOM   2992 2HD2 LEU A 315      24.820 182.800  35.322  1.00 35.59           H
ATOM   2993 3HD2 LEU A 315      23.398 181.877  34.777  1.00 35.59           H
ATOM   2994  N   GLY A 316      24.213 187.595  34.733  1.00 30.10           N
ATOM   2995  H   GLY A 316      24.519 187.360  33.800  1.00 30.10           H
ATOM   2996  CA  GLY A 316      24.949 188.661  35.418  1.00 32.68           C
ATOM   2997 1HA  GLY A 316      25.257 188.317  36.405  1.00 32.68           H
ATOM   2998 2HA  GLY A 316      25.840 188.899  34.835  1.00 32.68           H
ATOM   2999  C   GLY A 316      24.131 189.956  35.594  1.00 32.22           C
ATOM   3000  O   GLY A 316      24.095 190.515  36.692  1.00 32.11           O
ATOM   3001  N   VAL A 317      23.421 190.392  34.547  1.00 32.49           N
ATOM   3002  H   VAL A 317      23.508 189.902  33.668  1.00 32.49           H
ATOM   3003  CA  VAL A 317      22.473 191.517  34.572  1.00 34.47           C
ATOM   3004  HA  VAL A 317      23.016 192.417  34.862  1.00 34.47           H
ATOM   3005  C   VAL A 317      21.360 191.270  35.609  1.00 33.98           C
ATOM   3006  O   VAL A 317      21.065 192.156  36.411  1.00 31.97           O
ATOM   3007  CB  VAL A 317      21.872 191.755  33.167  1.00 33.46           C
ATOM   3008  HB  VAL A 317      21.615 190.785  32.740  1.00 33.46           H
ATOM   3009  CG1 VAL A 317      20.599 192.611  33.176  1.00 31.36           C
ATOM   3010 1HG1 VAL A 317      20.322 192.863  32.153  1.00 31.36           H
ATOM   3011 2HG1 VAL A 317      20.775 193.526  33.742  1.00 31.36           H
ATOM   3012 3HG1 VAL A 317      19.792 192.045  33.642  1.00 31.36           H
ATOM   3013  CG2 VAL A 317      22.896 192.430  32.250  1.00 32.99           C
ATOM   3014 1HG2 VAL A 317      22.462 192.562  31.258  1.00 32.99           H
ATOM   3015 2HG2 VAL A 317      23.787 191.807  32.177  1.00 32.99           H
ATOM   3016 3HG2 VAL A 317      23.165 193.403  32.661  1.00 32.99           H
ATOM   3017  N   LEU A 318      20.786 190.066  35.630  1.00 29.65           N
ATOM   3018  H   LEU A 318      21.043 189.395  34.920  1.00 29.65           H
ATOM   3019  CA  LEU A 318      19.742 189.671  36.571  1.00 31.07           C
ATOM   3020  HA  LEU A 318      18.949 190.417  36.527  1.00 31.07           H
ATOM   3021  C   LEU A 318      20.262 189.610  38.023  1.00 32.19           C
ATOM   3022  O   LEU A 318      19.589 190.092  38.929  1.00 33.87           O
ATOM   3023  CB  LEU A 318      19.176 188.313  36.116  1.00 30.10           C
ATOM   3024 1HB  LEU A 318      18.883 188.393  35.069  1.00 30.10           H
ATOM   3025 2HB  LEU A 318      19.968 187.567  36.184  1.00 30.10           H
ATOM   3026  CG  LEU A 318      17.970 187.840  36.938  1.00 40.40           C
ATOM   3027  HG  LEU A 318      18.212 187.919  37.998  1.00 40.40           H
ATOM   3028  CD1 LEU A 318      16.707 188.651  36.639  1.00 34.01           C
ATOM   3029 1HD1 LEU A 318      15.871 188.233  37.199  1.00 34.01           H
ATOM   3030 2HD1 LEU A 318      16.492 188.600  35.571  1.00 34.01           H
ATOM   3031 3HD1 LEU A 318      16.858 189.690  36.930  1.00 34.01           H
ATOM   3032  CD2 LEU A 318      17.704 186.375  36.623  1.00 39.42           C
ATOM   3033 1HD2 LEU A 318      16.826 186.036  37.173  1.00 39.42           H
ATOM   3034 2HD2 LEU A 318      18.571 185.785  36.921  1.00 39.42           H
ATOM   3035 3HD2 LEU A 318      17.532 186.254  35.553  1.00 39.42           H
ATOM   3036  N   CYS A 319      21.470 189.082  38.248  1.00 30.71           N
ATOM   3037  H   CYS A 319      21.974 188.652  37.485  1.00 30.71           H
ATOM   3038  CA  CYS A 319      22.108 189.069  39.560  1.00 28.83           C
ATOM   3039  HA  CYS A 319      21.452 188.551  40.260  1.00 28.83           H
ATOM   3040  C   CYS A 319      22.335 190.502  40.097  1.00 31.14           C
ATOM   3041  O   CYS A 319      22.131 190.762  41.283  1.00 33.09           O
ATOM   3042  CB  CYS A 319      23.426 188.295  39.459  1.00 36.33           C
ATOM   3043 1HB  CYS A 319      23.239 187.331  38.985  1.00 36.33           H
ATOM   3044 2HB  CYS A 319      24.126 188.861  38.844  1.00 36.33           H
ATOM   3045  SG  CYS A 319      24.120 188.024  41.113  1.00 36.03           S
ATOM   3046  HG  CYS A 319      24.152 189.313  41.460  1.00 36.03           H
ATOM   3047  N   TYR A 320      22.715 191.443  39.226  1.00 33.62           N
ATOM   3048  H   TYR A 320      22.902 191.186  38.268  1.00 33.62           H
ATOM   3049  CA  TYR A 320      22.811 192.857  39.570  1.00 34.18           C
ATOM   3050  HA  TYR A 320      23.382 192.942  40.494  1.00 34.18           H
ATOM   3051  C   TYR A 320      21.412 193.480  39.830  1.00 32.04           C
ATOM   3052  O   TYR A 320      21.252 194.208  40.808  1.00 36.16           O
ATOM   3053  CB  TYR A 320      23.608 193.582  38.473  1.00 34.30           C
ATOM   3054 1HB  TYR A 320      24.538 193.040  38.300  1.00 34.30           H
ATOM   3055 2HB  TYR A 320      23.041 193.546  37.543  1.00 34.30           H
ATOM   3056  CG  TYR A 320      23.947 195.038  38.775  1.00 36.10           C
ATOM   3057  CD1 TYR A 320      22.967 196.026  38.591  1.00 39.57           C
ATOM   3058  HD1 TYR A 320      21.977 195.741  38.266  1.00 39.57           H
ATOM   3059  CD2 TYR A 320      25.235 195.414  39.210  1.00 41.14           C
ATOM   3060  HD2 TYR A 320      26.004 194.670  39.352  1.00 41.14           H
ATOM   3061  CE1 TYR A 320      23.259 197.380  38.823  1.00 36.34           C
ATOM   3062  HE1 TYR A 320      22.492 198.129  38.689  1.00 36.34           H
ATOM   3063  CE2 TYR A 320      25.540 196.771  39.437  1.00 40.23           C
ATOM   3064  HE2 TYR A 320      26.530 197.063  39.756  1.00 40.23           H
ATOM   3065  CZ  TYR A 320      24.553 197.760  39.228  1.00 41.92           C
ATOM   3066  OH  TYR A 320      24.841 199.080  39.388  1.00 42.51           O
ATOM   3067  HH  TYR A 320      25.762 199.244  39.604  1.00 42.51           H
ATOM   3068  N   GLU A 321      20.376 193.160  39.040  1.00 31.31           N
ATOM   3069  H   GLU A 321      20.514 192.587  38.220  1.00 31.31           H
ATOM   3070  CA  GLU A 321      19.012 193.635  39.288  1.00 34.91           C
ATOM   3071  HA  GLU A 321      19.075 194.720  39.371  1.00 34.91           H
ATOM   3072  C   GLU A 321      18.427 193.100  40.623  1.00 38.26           C
ATOM   3073  O   GLU A 321      17.789 193.867  41.340  1.00 33.63           O
ATOM   3074  CB  GLU A 321      18.060 193.345  38.108  1.00 37.54           C
ATOM   3075 1HB  GLU A 321      18.417 193.876  37.226  1.00 37.54           H
ATOM   3076 2HB  GLU A 321      18.017 192.276  37.900  1.00 37.54           H
ATOM   3077  CG  GLU A 321      16.635 193.836  38.429  1.00 39.30           C
ATOM   3078 1HG  GLU A 321      16.143 193.103  39.069  1.00 39.30           H
ATOM   3079 2HG  GLU A 321      16.711 194.766  38.994  1.00 39.30           H
ATOM   3080  CD  GLU A 321      15.732 194.089  37.206  1.00 44.12           C
ATOM   3081  OE1 GLU A 321      15.799 193.337  36.209  1.00 42.40           O
ATOM   3082  OE2 GLU A 321      14.909 195.040  37.262  1.00 44.22           O
ATOM   3083  N   PHE A 322      18.693 191.849  40.999  1.00 32.29           N
ATOM   3084  H   PHE A 322      19.180 191.232  40.364  1.00 32.29           H
ATOM   3085  CA  PHE A 322      18.332 191.316  42.305  1.00 32.51           C
ATOM   3086  HA  PHE A 322      17.252 191.400  42.433  1.00 32.51           H
ATOM   3087  C   PHE A 322      18.996 192.134  43.449  1.00 36.67           C
ATOM   3088  O   PHE A 322      18.299 192.587  44.356  1.00 34.41           O
ATOM   3089  CB  PHE A 322      18.717 189.825  42.362  1.00 32.60           C
ATOM   3090 1HB  PHE A 322      19.765 189.731  42.076  1.00 32.60           H
ATOM   3091 2HB  PHE A 322      18.641 189.497  43.399  1.00 32.60           H
ATOM   3092  CG  PHE A 322      17.913 188.831  41.503  1.00 33.81           C
ATOM   3093  CD1 PHE A 322      16.665 189.163  40.927  1.00 35.04           C
ATOM   3094  HD1 PHE A 322      16.259 190.158  41.030  1.00 35.04           H
ATOM   3095  CD2 PHE A 322      18.408 187.523  41.331  1.00 35.99           C
ATOM   3096  HD2 PHE A 322      19.364 187.261  41.759  1.00 35.99           H
ATOM   3097  CE1 PHE A 322      15.927 188.192  40.217  1.00 35.25           C
ATOM   3098  HE1 PHE A 322      14.975 188.450  39.777  1.00 35.25           H
ATOM   3099  CE2 PHE A 322      17.680 186.560  40.613  1.00 30.64           C
ATOM   3100  HE2 PHE A 322      18.089 185.569  40.484  1.00 30.64           H
ATOM   3101  CZ  PHE A 322      16.431 186.890  40.065  1.00 34.68           C
ATOM   3102  HZ  PHE A 322      15.874 186.146  39.515  1.00 34.68           H
ATOM   3103  N   LEU A 323      20.309 192.382  43.391  1.00 34.49           N
ATOM   3104  H   LEU A 323      20.852 192.002  42.628  1.00 34.49           H
ATOM   3105  CA  LEU A 323      21.052 193.056  44.457  1.00 39.35           C
ATOM   3106  HA  LEU A 323      20.704 192.657  45.410  1.00 39.35           H
ATOM   3107  C   LEU A 323      20.858 194.597  44.502  1.00 38.30           C
ATOM   3108  O   LEU A 323      21.005 195.194  45.566  1.00 39.42           O
ATOM   3109  CB  LEU A 323      22.550 192.718  44.309  1.00 28.46           C
ATOM   3110 1HB  LEU A 323      22.872 193.017  43.311  1.00 28.46           H
ATOM   3111 2HB  LEU A 323      23.108 193.307  45.037  1.00 28.46           H
ATOM   3112  CG  LEU A 323      22.875 191.231  44.526  1.00 35.55           C
ATOM   3113  HG  LEU A 323      22.243 190.636  43.867  1.00 35.55           H
ATOM   3114  CD1 LEU A 323      24.335 190.957  44.174  1.00 31.88           C
ATOM   3115 1HD1 LEU A 323      24.533 189.887  44.244  1.00 31.88           H
ATOM   3116 2HD1 LEU A 323      24.980 191.492  44.872  1.00 31.88           H
ATOM   3117 3HD1 LEU A 323      24.535 191.299  43.159  1.00 31.88           H
ATOM   3118  CD2 LEU A 323      22.649 190.789  45.972  1.00 36.46           C
ATOM   3119 1HD2 LEU A 323      23.003 189.765  46.094  1.00 36.46           H
ATOM   3120 2HD2 LEU A 323      21.587 190.838  46.210  1.00 36.46           H
ATOM   3121 3HD2 LEU A 323      23.203 191.447  46.641  1.00 36.46           H
ATOM   3122  N   VAL A 324      20.551 195.251  43.376  1.00 36.73           N
ATOM   3123  H   VAL A 324      20.544 194.734  42.509  1.00 36.73           H
ATOM   3124  CA  VAL A 324      20.492 196.718  43.255  1.00 39.39           C
ATOM   3125  HA  VAL A 324      20.817 197.147  44.203  1.00 39.39           H
ATOM   3126  C   VAL A 324      19.059 197.237  42.971  1.00 42.49           C
ATOM   3127  O   VAL A 324      18.743 198.372  43.330  1.00 45.13           O
ATOM   3128  CB  VAL A 324      21.515 197.220  42.206  1.00 39.47           C
ATOM   3129  HB  VAL A 324      21.206 196.847  41.230  1.00 39.47           H
ATOM   3130  CG1 VAL A 324      21.584 198.753  42.140  1.00 41.77           C
ATOM   3131 1HG1 VAL A 324      22.370 199.047  41.444  1.00 41.77           H
ATOM   3132 2HG1 VAL A 324      21.810 199.146  43.131  1.00 41.77           H
ATOM   3133 3HG1 VAL A 324      20.628 199.151  41.799  1.00 41.77           H
ATOM   3134  CG2 VAL A 324      22.935 196.715  42.517  1.00 36.68           C
ATOM   3135 1HG2 VAL A 324      23.638 197.156  41.810  1.00 36.68           H
ATOM   3136 2HG2 VAL A 324      22.963 195.629  42.429  1.00 36.68           H
ATOM   3137 3HG2 VAL A 324      23.210 197.005  43.531  1.00 36.68           H
ATOM   3138  N   GLY A 325      18.172 196.422  42.400  1.00 36.48           N
ATOM   3139  H   GLY A 325      18.429 195.461  42.225  1.00 36.48           H
ATOM   3140  CA  GLY A 325      16.804 196.805  42.006  1.00 40.33           C
ATOM   3141 1HA  GLY A 325      16.165 195.925  42.087  1.00 40.33           H
ATOM   3142 2HA  GLY A 325      16.414 197.561  42.688  1.00 40.33           H
ATOM   3143  C   GLY A 325      16.680 197.352  40.567  1.00 35.74           C
ATOM   3144  O   GLY A 325      15.647 197.910  40.212  1.00 43.05           O
ATOM   3145  N   LYS A 326      17.707 197.225  39.721  1.00 37.05           N
ATOM   3146  H   LYS A 326      18.545 196.756  40.035  1.00 37.05           H
ATOM   3147  CA  LYS A 326      17.717 197.687  38.319  1.00 45.45           C
ATOM   3148  HA  LYS A 326      16.730 197.523  37.889  1.00 45.45           H
ATOM   3149  C   LYS A 326      18.748 196.908  37.490  1.00 38.69           C
ATOM   3150  O   LYS A 326      19.771 196.539  38.062  1.00 38.19           O
ATOM   3151  CB  LYS A 326      18.035 199.199  38.276  1.00 43.49           C
ATOM   3152 1HB  LYS A 326      17.949 199.535  37.242  1.00 43.49           H
ATOM   3153 2HB  LYS A 326      17.285 199.721  38.869  1.00 43.49           H
ATOM   3154  CG  LYS A 326      19.437 199.538  38.813  1.00 48.10           C
ATOM   3155 1HG  LYS A 326      19.540 199.110  39.810  1.00 48.10           H
ATOM   3156 2HG  LYS A 326      20.180 199.080  38.160  1.00 48.10           H
ATOM   3157  CD  LYS A 326      19.731 201.043  38.908  1.00 54.40           C
ATOM   3158 1HD  LYS A 326      19.012 201.498  39.590  1.00 54.40           H
ATOM   3159 2HD  LYS A 326      20.725 201.181  39.334  1.00 54.40           H
ATOM   3160  CE  LYS A 326      19.654 201.773  37.558  1.00 54.49           C
ATOM   3161 1HE  LYS A 326      18.640 201.687  37.170  1.00 54.49           H
ATOM   3162 2HE  LYS A 326      19.838 202.835  37.723  1.00 54.49           H
ATOM   3163  NZ  LYS A 326      20.614 201.260  36.549  1.00 57.83           N
ATOM   3164 1HZ  LYS A 326      20.538 201.866  35.745  1.00 57.83           H
ATOM   3165 2HZ  LYS A 326      20.390 200.312  36.280  1.00 57.83           H
ATOM   3166 3HZ  LYS A 326      21.556 201.294  36.910  1.00 57.83           H
ATOM   3167  N   PRO A 327      18.576 196.709  36.172  1.00 41.94           N
ATOM   3168  CA  PRO A 327      19.683 196.267  35.326  1.00 41.39           C
ATOM   3169  HA  PRO A 327      20.095 195.339  35.722  1.00 41.39           H
ATOM   3170  C   PRO A 327      20.815 197.321  35.313  1.00 43.65           C
ATOM   3171  O   PRO A 327      20.542 198.526  35.434  1.00 42.34           O
ATOM   3172  CB  PRO A 327      19.063 196.007  33.950  1.00 43.78           C
ATOM   3173 1HB  PRO A 327      19.742 196.234  33.128  1.00 43.78           H
ATOM   3174 2HB  PRO A 327      18.715 194.975  33.892  1.00 43.78           H
ATOM   3175  CG  PRO A 327      17.880 196.958  33.926  1.00 41.42           C
ATOM   3176 1HG  PRO A 327      18.221 197.947  33.620  1.00 41.42           H
ATOM   3177 2HG  PRO A 327      17.075 196.605  33.281  1.00 41.42           H
ATOM   3178  CD  PRO A 327      17.408 196.995  35.370  1.00 42.32           C
ATOM   3179 1HD  PRO A 327      17.023 197.984  35.620  1.00 42.32           H
ATOM   3180 2HD  PRO A 327      16.651 196.229  35.536  1.00 42.32           H
ATOM   3181  N   PRO A 328      22.095 196.915  35.181  1.00 40.16           N
ATOM   3182  CA  PRO A 328      23.229 197.835  35.269  1.00 41.46           C
ATOM   3183  HA  PRO A 328      23.150 198.426  36.182  1.00 41.46           H
ATOM   3184  C   PRO A 328      23.303 198.802  34.073  1.00 41.48           C
ATOM   3185  O   PRO A 328      23.664 199.961  34.258  1.00 41.93           O
ATOM   3186  CB  PRO A 328      24.475 196.946  35.366  1.00 39.12           C
ATOM   3187 1HB  PRO A 328      25.323 197.360  34.821  1.00 39.12           H
ATOM   3188 2HB  PRO A 328      24.740 196.793  36.412  1.00 39.12           H
ATOM   3189  CG  PRO A 328      24.050 195.627  34.741  1.00 33.93           C
ATOM   3190 1HG  PRO A 328      24.249 195.654  33.670  1.00 33.93           H
ATOM   3191 2HG  PRO A 328      24.548 194.776  35.206  1.00 33.93           H
ATOM   3192  CD  PRO A 328      22.554 195.554  34.990  1.00 40.59           C
ATOM   3193 1HD  PRO A 328      22.062 195.123  34.118  1.00 40.59           H
ATOM   3194 2HD  PRO A 328      22.346 194.971  35.887  1.00 40.59           H
ATOM   3195  N   PHE A 329      22.923 198.362  32.869  1.00 38.69           N
ATOM   3196  H   PHE A 329      22.653 197.394  32.772  1.00 38.69           H
ATOM   3197  CA  PHE A 329      23.081 199.116  31.612  1.00 43.85           C
ATOM   3198  HA  PHE A 329      23.931 199.786  31.744  1.00 43.85           H
ATOM   3199  C   PHE A 329      21.859 199.991  31.219  1.00 47.34           C
ATOM   3200  O   PHE A 329      21.825 200.569  30.131  1.00 44.82           O
ATOM   3201  CB  PHE A 329      23.460 198.140  30.493  1.00 39.23           C
ATOM   3202 1HB  PHE A 329      22.572 197.579  30.200  1.00 39.23           H
ATOM   3203 2HB  PHE A 329      23.795 198.715  29.630  1.00 39.23           H
ATOM   3204  CG  PHE A 329      24.553 197.159  30.884  1.00 41.48           C
ATOM   3205  CD1 PHE A 329      25.810 197.636  31.309  1.00 40.55           C
ATOM   3206  HD1 PHE A 329      26.015 198.696  31.326  1.00 40.55           H
ATOM   3207  CD2 PHE A 329      24.298 195.778  30.880  1.00 39.31           C
ATOM   3208  HD2 PHE A 329      23.332 195.414  30.561  1.00 39.31           H
ATOM   3209  CE1 PHE A 329      26.815 196.730  31.693  1.00 43.15           C
ATOM   3210  HE1 PHE A 329      27.787 197.094  31.990  1.00 43.15           H
ATOM   3211  CE2 PHE A 329      25.298 194.878  31.284  1.00 40.74           C
ATOM   3212  HE2 PHE A 329      25.105 193.816  31.255  1.00 40.74           H
ATOM   3213  CZ  PHE A 329      26.562 195.353  31.668  1.00 36.00           C
ATOM   3214  HZ  PHE A 329      27.343 194.651  31.921  1.00 36.00           H
ATOM   3215  N   GLU A 330      20.875 200.109  32.113  1.00 42.13           N
ATOM   3216  H   GLU A 330      20.954 199.622  32.994  1.00 42.13           H
ATOM   3217  CA  GLU A 330      19.754 201.038  31.970  1.00 50.16           C
ATOM   3218  HA  GLU A 330      19.223 200.762  31.059  1.00 50.16           H
ATOM   3219  C   GLU A 330      20.250 202.497  31.800  1.00 40.56           C
ATOM   3220  O   GLU A 330      21.304 202.878  32.325  1.00 42.24           O
ATOM   3221  CB  GLU A 330      18.771 200.821  33.140  1.00 51.50           C
ATOM   3222 1HB  GLU A 330      18.170 199.955  32.862  1.00 51.50           H
ATOM   3223 2HB  GLU A 330      19.324 200.544  34.038  1.00 51.50           H
ATOM   3224  CG  GLU A 330      17.799 201.969  33.520  1.00 55.77           C
ATOM   3225 1HG  GLU A 330      17.603 202.625  32.672  1.00 55.77           H
ATOM   3226 2HG  GLU A 330      16.849 201.514  33.802  1.00 55.77           H
ATOM   3227  CD  GLU A 330      18.306 202.817  34.692  1.00 56.45           C
ATOM   3228  OE1 GLU A 330      19.530 203.065  34.801  1.00 59.37           O
ATOM   3229  OE2 GLU A 330      17.475 203.174  35.560  1.00 64.11           O
ATOM   3230  N   ALA A 331      19.506 203.280  31.013  1.00 46.31           N
ATOM   3231  H   ALA A 331      18.666 202.893  30.607  1.00 46.31           H
ATOM   3232  CA  ALA A 331      19.803 204.680  30.709  1.00 47.88           C
ATOM   3233  HA  ALA A 331      20.184 205.155  31.612  1.00 47.88           H
ATOM   3234  C   ALA A 331      18.567 205.466  30.234  1.00 50.35           C
ATOM   3235  O   ALA A 331      17.578 204.907  29.759  1.00 49.38           O
ATOM   3236  CB  ALA A 331      20.877 204.744  29.621  1.00 50.61           C
ATOM   3237 1HB  ALA A 331      21.227 205.773  29.534  1.00 50.61           H
ATOM   3238 2HB  ALA A 331      20.454 204.422  28.670  1.00 50.61           H
ATOM   3239 3HB  ALA A 331      21.713 204.097  29.886  1.00 50.61           H
ATOM   3240  N   ASN A 332      18.673 206.794  30.293  1.00 54.42           N
ATOM   3241  H   ASN A 332      19.508 207.194  30.697  1.00 54.42           H
ATOM   3242  CA  ASN A 332      17.611 207.725  29.912  1.00 58.70           C
ATOM   3243  HA  ASN A 332      16.703 207.443  30.443  1.00 58.70           H
ATOM   3244  C   ASN A 332      17.284 207.707  28.393  1.00 56.38           C
ATOM   3245  O   ASN A 332      16.193 208.127  28.015  1.00 59.90           O
ATOM   3246  CB  ASN A 332      18.014 209.137  30.378  1.00 64.48           C
ATOM   3247 1HB  ASN A 332      18.876 209.455  29.792  1.00 64.48           H
ATOM   3248 2HB  ASN A 332      17.196 209.826  30.167  1.00 64.48           H
ATOM   3249  CG  ASN A 332      18.366 209.227  31.866  1.00 68.64           C
ATOM   3250  OD1 ASN A 332      17.942 208.427  32.688  1.00 70.64           O
ATOM   3251  ND2 ASN A 332      19.205 210.157  32.246  1.00 70.04           N
ATOM   3252 1HD2 ASN A 332      19.381 210.267  33.235  1.00 70.04           H
ATOM   3253 2HD2 ASN A 332      19.623 210.796  31.585  1.00 70.04           H
ATOM   3254  N   THR A 333      18.193 207.212  27.542  1.00 51.17           N
ATOM   3255  H   THR A 333      19.057 206.843  27.914  1.00 51.17           H
ATOM   3256  CA  THR A 333      18.015 207.063  26.081  1.00 50.52           C
ATOM   3257  HA  THR A 333      16.947 207.011  25.868  1.00 50.52           H
ATOM   3258  C   THR A 333      18.670 205.763  25.572  1.00 51.59           C
ATOM   3259  O   THR A 333      19.677 205.305  26.119  1.00 47.90           O
ATOM   3260  CB  THR A 333      18.583 208.266  25.292  1.00 51.43           C
ATOM   3261  HB  THR A 333      18.377 208.104  24.234  1.00 51.43           H
ATOM   3262  OG1 THR A 333      19.989 208.371  25.456  1.00 50.14           O
ATOM   3263  HG1 THR A 333      20.309 209.030  24.836  1.00 50.14           H
ATOM   3264  CG2 THR A 333      17.992 209.619  25.684  1.00 58.24           C
ATOM   3265 1HG2 THR A 333      18.419 210.391  25.042  1.00 58.24           H
ATOM   3266 2HG2 THR A 333      18.221 209.844  26.725  1.00 58.24           H
ATOM   3267 3HG2 THR A 333      16.911 209.590  25.547  1.00 58.24           H
ATOM   3268  N   TYR A 334      18.129 205.180  24.495  1.00 51.31           N
ATOM   3269  H   TYR A 334      17.291 205.573  24.090  1.00 51.31           H
ATOM   3270  CA  TYR A 334      18.587 203.904  23.922  1.00 54.46           C
ATOM   3271  HA  TYR A 334      18.443 203.119  24.664  1.00 54.46           H
ATOM   3272  C   TYR A 334      20.085 203.916  23.532  1.00 54.62           C
ATOM   3273  O   TYR A 334      20.777 202.921  23.743  1.00 50.26           O
ATOM   3274  CB  TYR A 334      17.707 203.573  22.705  1.00 56.26           C
ATOM   3275 1HB  TYR A 334      16.691 203.378  23.049  1.00 56.26           H
ATOM   3276 2HB  TYR A 334      17.666 204.456  22.067  1.00 56.26           H
ATOM   3277  CG  TYR A 334      18.154 202.387  21.847  1.00 56.67           C
ATOM   3278  CD1 TYR A 334      19.120 202.586  20.842  1.00 58.27           C
ATOM   3279  HD1 TYR A 334      19.573 203.559  20.718  1.00 58.27           H
ATOM   3280  CD2 TYR A 334      17.566 201.116  21.997  1.00 56.12           C
ATOM   3281  HD2 TYR A 334      16.812 200.944  22.751  1.00 56.12           H
ATOM   3282  CE1 TYR A 334      19.494 201.536  19.982  1.00 55.49           C
ATOM   3283  HE1 TYR A 334      20.223 201.704  19.203  1.00 55.49           H
ATOM   3284  CE2 TYR A 334      17.925 200.063  21.131  1.00 59.93           C
ATOM   3285  HE2 TYR A 334      17.459 199.094  21.234  1.00 59.93           H
ATOM   3286  CZ  TYR A 334      18.887 200.271  20.116  1.00 60.01           C
ATOM   3287  OH  TYR A 334      19.212 199.280  19.251  1.00 69.95           O
ATOM   3288  HH  TYR A 334      18.510 198.640  19.115  1.00 69.95           H
ATOM   3289  N   GLN A 335      20.604 205.028  23.001  1.00 52.55           N
ATOM   3290  H   GLN A 335      20.001 205.815  22.806  1.00 52.55           H
ATOM   3291  CA  GLN A 335      22.007 205.157  22.607  1.00 50.04           C
ATOM   3292  HA  GLN A 335      22.245 204.337  21.929  1.00 50.04           H
ATOM   3293  C   GLN A 335      22.975 205.072  23.810  1.00 46.70           C
ATOM   3294  O   GLN A 335      24.031 204.446  23.717  1.00 44.54           O
ATOM   3295  CB  GLN A 335      22.191 206.472  21.836  1.00 42.45           C
ATOM   3296 1HB  GLN A 335      21.522 206.455  20.975  1.00 42.45           H
ATOM   3297 2HB  GLN A 335      21.931 207.324  22.465  1.00 42.45           H
ATOM   3298  CG  GLN A 335      23.633 206.647  21.337  1.00 40.82           C
ATOM   3299 1HG  GLN A 335      24.259 206.965  22.171  1.00 40.82           H
ATOM   3300 2HG  GLN A 335      24.012 205.682  21.000  1.00 40.82           H
ATOM   3301  CD  GLN A 335      23.794 207.660  20.193  1.00 42.73           C
ATOM   3302  OE1 GLN A 335      22.850 208.162  19.595  1.00 41.90           O
ATOM   3303  NE2 GLN A 335      25.014 207.966  19.834  1.00 36.44           N
ATOM   3304 1HE2 GLN A 335      25.171 208.667  19.125  1.00 36.44           H
ATOM   3305 2HE2 GLN A 335      25.799 207.550  20.316  1.00 36.44           H
ATOM   3306  N   GLU A 336      22.604 205.644  24.957  1.00 45.75           N
ATOM   3307  H   GLU A 336      21.706 206.100  25.033  1.00 45.75           H
ATOM   3308  CA  GLU A 336      23.399 205.535  26.176  1.00 42.97           C
ATOM   3309  HA  GLU A 336      24.435 205.756  25.919  1.00 42.97           H
ATOM   3310  C   GLU A 336      23.357 204.089  26.739  1.00 51.54           C
ATOM   3311  O   GLU A 336      24.386 203.584  27.177  1.00 47.99           O
ATOM   3312  CB  GLU A 336      22.942 206.606  27.180  1.00 50.78           C
ATOM   3313 1HB  GLU A 336      23.044 207.588  26.718  1.00 50.78           H
ATOM   3314 2HB  GLU A 336      21.886 206.454  27.402  1.00 50.78           H
ATOM   3315  CG  GLU A 336      23.722 206.611  28.511  1.00 53.17           C
ATOM   3316 1HG  GLU A 336      23.315 207.395  29.150  1.00 53.17           H
ATOM   3317 2HG  GLU A 336      23.555 205.655  29.006  1.00 53.17           H
ATOM   3318  CD  GLU A 336      25.240 206.831  28.382  1.00 66.04           C
ATOM   3319  OE1 GLU A 336      25.718 207.403  27.379  1.00 66.21           O
ATOM   3320  OE2 GLU A 336      25.998 206.446  29.300  1.00 68.41           O
ATOM   3321  N   THR A 337      22.233 203.370  26.623  1.00 45.87           N
ATOM   3322  H   THR A 337      21.382 203.803  26.294  1.00 45.87           H
ATOM   3323  CA  THR A 337      22.170 201.922  26.875  1.00 50.84           C
ATOM   3324  HA  THR A 337      22.554 201.745  27.879  1.00 50.84           H
ATOM   3325  C   THR A 337      23.044 201.122  25.883  1.00 47.49           C
ATOM   3326  O   THR A 337      23.727 200.192  26.310  1.00 45.63           O
ATOM   3327  CB  THR A 337      20.720 201.414  26.866  1.00 53.70           C
ATOM   3328  HB  THR A 337      20.204 201.839  26.005  1.00 53.70           H
ATOM   3329  OG1 THR A 337      20.087 201.850  28.055  1.00 48.56           O
ATOM   3330  HG1 THR A 337      20.478 201.376  28.792  1.00 48.56           H
ATOM   3331  CG2 THR A 337      20.549 199.895  26.847  1.00 51.60           C
ATOM   3332 1HG2 THR A 337      19.498 199.652  27.005  1.00 51.60           H
ATOM   3333 2HG2 THR A 337      21.149 199.447  27.639  1.00 51.60           H
ATOM   3334 3HG2 THR A 337      20.871 199.504  25.881  1.00 51.60           H
ATOM   3335  N   TYR A 338      23.104 201.501  24.599  1.00 45.52           N
ATOM   3336  H   TYR A 338      22.524 202.262  24.274  1.00 45.52           H
ATOM   3337  CA  TYR A 338      23.951 200.845  23.601  1.00 46.59           C
ATOM   3338  HA  TYR A 338      23.676 199.791  23.567  1.00 46.59           H
ATOM   3339  C   TYR A 338      25.435 200.943  24.003  1.00 45.48           C
ATOM   3340  O   TYR A 338      26.135 199.931  24.023  1.00 45.76           O
ATOM   3341  CB  TYR A 338      23.724 201.434  22.195  1.00 45.94           C
ATOM   3342 1HB  TYR A 338      22.653 201.525  22.014  1.00 45.94           H
ATOM   3343 2HB  TYR A 338      24.149 202.437  22.140  1.00 45.94           H
ATOM   3344  CG  TYR A 338      24.331 200.593  21.075  1.00 39.03           C
ATOM   3345  CD1 TYR A 338      25.716 200.635  20.808  1.00 43.39           C
ATOM   3346  HD1 TYR A 338      26.361 201.287  21.377  1.00 43.39           H
ATOM   3347  CD2 TYR A 338      23.508 199.732  20.323  1.00 42.26           C
ATOM   3348  HD2 TYR A 338      22.447 199.681  20.519  1.00 42.26           H
ATOM   3349  CE1 TYR A 338      26.281 199.796  19.825  1.00 42.21           C
ATOM   3350  HE1 TYR A 338      27.345 199.815  19.638  1.00 42.21           H
ATOM   3351  CE2 TYR A 338      24.067 198.903  19.332  1.00 45.84           C
ATOM   3352  HE2 TYR A 338      23.429 198.238  18.767  1.00 45.84           H
ATOM   3353  CZ  TYR A 338      25.456 198.915  19.092  1.00 43.72           C
ATOM   3354  OH  TYR A 338      25.999 198.120  18.124  1.00 53.91           O
ATOM   3355  HH  TYR A 338      25.440 197.372  17.898  1.00 53.91           H
ATOM   3356  N   LYS A 339      25.899 202.141  24.401  1.00 49.25           N
ATOM   3357  H   LYS A 339      25.283 202.940  24.374  1.00 49.25           H
ATOM   3358  CA  LYS A 339      27.226 202.349  24.981  1.00 47.69           C
ATOM   3359  HA  LYS A 339      27.989 202.074  24.253  1.00 47.69           H
ATOM   3360  C   LYS A 339      27.426 201.494  26.243  1.00 47.36           C
ATOM   3361  O   LYS A 339      28.418 200.773  26.321  1.00 50.16           O
ATOM   3362  CB  LYS A 339      27.445 203.816  25.410  1.00 55.84           C
ATOM   3363 1HB  LYS A 339      26.612 204.114  26.046  1.00 55.84           H
ATOM   3364 2HB  LYS A 339      28.361 203.867  25.999  1.00 55.84           H
ATOM   3365  CG  LYS A 339      27.599 204.833  24.283  1.00 49.32           C
ATOM   3366 1HG  LYS A 339      28.532 204.649  23.751  1.00 49.32           H
ATOM   3367 2HG  LYS A 339      26.770 204.728  23.583  1.00 49.32           H
ATOM   3368  CD  LYS A 339      27.599 206.278  24.837  1.00 54.86           C
ATOM   3369 1HD  LYS A 339      27.795 206.958  24.008  1.00 54.86           H
ATOM   3370 2HD  LYS A 339      26.595 206.503  25.196  1.00 54.86           H
ATOM   3371  CE  LYS A 339      28.638 206.593  25.949  1.00 63.58           C
ATOM   3372 1HE  LYS A 339      29.577 206.117  25.668  1.00 63.58           H
ATOM   3373 2HE  LYS A 339      28.798 207.672  25.955  1.00 63.58           H
ATOM   3374  NZ  LYS A 339      28.236 206.187  27.325  1.00 64.70           N
ATOM   3375 1HZ  LYS A 339      28.293 205.184  27.436  1.00 64.70           H
ATOM   3376 2HZ  LYS A 339      27.289 206.492  27.498  1.00 64.70           H
ATOM   3377 3HZ  LYS A 339      28.859 206.634  27.982  1.00 64.70           H
ATOM   3378  N   ARG A 340      26.493 201.567  27.201  1.00 45.67           N
ATOM   3379  H   ARG A 340      25.717 202.201  27.076  1.00 45.67           H
ATOM   3380  CA  ARG A 340      26.631 200.942  28.517  1.00 45.67           C
ATOM   3381  HA  ARG A 340      27.573 201.309  28.924  1.00 45.67           H
ATOM   3382  C   ARG A 340      26.717 199.406  28.418  1.00 40.18           C
ATOM   3383  O   ARG A 340      27.589 198.838  29.068  1.00 43.66           O
ATOM   3384  CB  ARG A 340      25.507 201.405  29.459  1.00 52.03           C
ATOM   3385 1HB  ARG A 340      24.550 201.380  28.937  1.00 52.03           H
ATOM   3386 2HB  ARG A 340      25.457 200.735  30.317  1.00 52.03           H
ATOM   3387  CG  ARG A 340      25.754 202.836  29.966  1.00 57.51           C
ATOM   3388 1HG  ARG A 340      26.613 202.835  30.637  1.00 57.51           H
ATOM   3389 2HG  ARG A 340      25.987 203.495  29.130  1.00 57.51           H
ATOM   3390  CD  ARG A 340      24.539 203.400  30.717  1.00 57.83           C
ATOM   3391 1HD  ARG A 340      23.682 203.397  30.043  1.00 57.83           H
ATOM   3392 2HD  ARG A 340      24.328 202.778  31.588  1.00 57.83           H
ATOM   3393  NE  ARG A 340      24.803 204.774  31.157  1.00 65.20           N
ATOM   3394  HE  ARG A 340      25.546 205.225  30.644  1.00 65.20           H
ATOM   3395  CZ  ARG A 340      24.108 205.462  32.074  1.00 69.51           C
ATOM   3396  NH1 ARG A 340      22.994 205.021  32.570  1.00 72.34           N
ATOM   3397 1HH1 ARG A 340      22.606 204.160  32.211  1.00 72.34           H
ATOM   3398 2HH1 ARG A 340      22.535 205.503  33.330  1.00 72.34           H
ATOM   3399  NH2 ARG A 340      24.538 206.620  32.478  1.00 72.72           N
ATOM   3400 1HH2 ARG A 340      25.406 206.964  32.091  1.00 72.72           H
ATOM   3401 2HH2 ARG A 340      24.069 207.140  33.206  1.00 72.72           H
ATOM   3402  N   ILE A 341      25.920 198.777  27.551  1.00 40.25           N
ATOM   3403  H   ILE A 341      25.217 199.307  27.057  1.00 40.25           H
ATOM   3404  CA  ILE A 341      26.086 197.376  27.165  1.00 40.48           C
ATOM   3405  HA  ILE A 341      26.065 196.771  28.072  1.00 40.48           H
ATOM   3406  C   ILE A 341      27.470 197.196  26.504  1.00 44.71           C
ATOM   3407  O   ILE A 341      28.323 196.510  27.059  1.00 42.20           O
ATOM   3408  CB  ILE A 341      24.927 196.900  26.241  1.00 41.75           C
ATOM   3409  HB  ILE A 341      24.845 197.618  25.425  1.00 41.75           H
ATOM   3410  CG1 ILE A 341      23.583 196.879  26.998  1.00 39.36           C
ATOM   3411 1HG1 ILE A 341      23.613 196.071  27.729  1.00 39.36           H
ATOM   3412 2HG1 ILE A 341      23.473 197.825  27.529  1.00 39.36           H
ATOM   3413  CG2 ILE A 341      25.213 195.511  25.629  1.00 39.57           C
ATOM   3414 1HG2 ILE A 341      24.383 195.222  24.985  1.00 39.57           H
ATOM   3415 2HG2 ILE A 341      25.319 194.783  26.434  1.00 39.57           H
ATOM   3416 3HG2 ILE A 341      26.133 195.544  25.045  1.00 39.57           H
ATOM   3417  CD1 ILE A 341      22.347 196.721  26.101  1.00 40.22           C
ATOM   3418 1HD1 ILE A 341      21.454 196.855  26.711  1.00 40.22           H
ATOM   3419 2HD1 ILE A 341      22.334 195.729  25.650  1.00 40.22           H
ATOM   3420 3HD1 ILE A 341      22.370 197.477  25.317  1.00 40.22           H
ATOM   3421  N   SER A 342      27.712 197.845  25.358  1.00 41.95           N
ATOM   3422  H   SER A 342      27.002 198.464  24.994  1.00 41.95           H
ATOM   3423  CA  SER A 342      28.884 197.625  24.495  1.00 46.24           C
ATOM   3424  HA  SER A 342      28.814 196.621  24.076  1.00 46.24           H
ATOM   3425  C   SER A 342      30.226 197.737  25.249  1.00 46.08           C
ATOM   3426  O   SER A 342      31.036 196.814  25.200  1.00 49.80           O
ATOM   3427  CB  SER A 342      28.831 198.616  23.325  1.00 49.02           C
ATOM   3428 1HB  SER A 342      27.959 198.391  22.710  1.00 49.02           H
ATOM   3429 2HB  SER A 342      28.731 199.626  23.721  1.00 49.02           H
ATOM   3430  OG  SER A 342      29.995 198.564  22.528  1.00 58.21           O
ATOM   3431  HG  SER A 342      29.931 197.801  21.949  1.00 58.21           H
ATOM   3432  N   ARG A 343      30.449 198.826  25.992  1.00 46.51           N
ATOM   3433  H   ARG A 343      29.724 199.527  26.039  1.00 46.51           H
ATOM   3434  CA  ARG A 343      31.656 199.083  26.791  1.00 44.63           C
ATOM   3435  HA  ARG A 343      32.535 198.759  26.233  1.00 44.63           H
ATOM   3436  C   ARG A 343      31.674 198.377  28.163  1.00 48.52           C
ATOM   3437  O   ARG A 343      32.717 198.354  28.814  1.00 44.88           O
ATOM   3438  CB  ARG A 343      31.754 200.588  27.052  1.00 48.37           C
ATOM   3439 1HB  ARG A 343      30.783 200.953  27.384  1.00 48.37           H
ATOM   3440 2HB  ARG A 343      32.470 200.748  27.858  1.00 48.37           H
ATOM   3441  CG  ARG A 343      32.197 201.407  25.828  1.00 53.62           C
ATOM   3442 1HG  ARG A 343      33.190 201.076  25.525  1.00 53.62           H
ATOM   3443 2HG  ARG A 343      31.495 201.291  25.002  1.00 53.62           H
ATOM   3444  CD  ARG A 343      32.253 202.873  26.246  1.00 58.33           C
ATOM   3445 1HD  ARG A 343      31.284 203.339  26.071  1.00 58.33           H
ATOM   3446 2HD  ARG A 343      32.475 202.923  27.312  1.00 58.33           H
ATOM   3447  NE  ARG A 343      33.283 203.614  25.506  1.00 60.54           N
ATOM   3448  HE  ARG A 343      33.725 203.104  24.755  1.00 60.54           H
ATOM   3449  CZ  ARG A 343      33.749 204.814  25.870  1.00 63.05           C
ATOM   3450  NH1 ARG A 343      33.214 205.526  26.815  1.00 62.35           N
ATOM   3451 1HH1 ARG A 343      32.442 205.149  27.346  1.00 62.35           H
ATOM   3452 2HH1 ARG A 343      33.673 206.371  27.122  1.00 62.35           H
ATOM   3453  NH2 ARG A 343      34.797 205.266  25.251  1.00 64.24           N
ATOM   3454 1HH2 ARG A 343      35.251 204.640  24.601  1.00 64.24           H
ATOM   3455 2HH2 ARG A 343      35.217 206.159  25.470  1.00 64.24           H
ATOM   3456  N   VAL A 344      30.542 197.845  28.624  1.00 48.33           N
ATOM   3457  H   VAL A 344      29.737 197.813  28.016  1.00 48.33           H
ATOM   3458  CA  VAL A 344      30.317 197.439  30.020  1.00 42.49           C
ATOM   3459  HA  VAL A 344      29.274 197.126  30.054  1.00 42.49           H
ATOM   3460  C   VAL A 344      30.459 198.643  31.007  1.00 46.46           C
ATOM   3461  O   VAL A 344      31.099 198.540  32.057  1.00 47.93           O
ATOM   3462  CB  VAL A 344      31.160 196.197  30.423  1.00 42.62           C
ATOM   3463  HB  VAL A 344      32.103 196.557  30.834  1.00 42.62           H
ATOM   3464  CG1 VAL A 344      30.425 195.403  31.505  1.00 42.16           C
ATOM   3465 1HG1 VAL A 344      31.081 194.619  31.884  1.00 42.16           H
ATOM   3466 2HG1 VAL A 344      29.526 194.953  31.082  1.00 42.16           H
ATOM   3467 3HG1 VAL A 344      30.148 196.071  32.320  1.00 42.16           H
ATOM   3468  CG2 VAL A 344      31.511 195.219  29.285  1.00 40.60           C
ATOM   3469 1HG2 VAL A 344      31.950 194.318  29.713  1.00 40.60           H
ATOM   3470 2HG2 VAL A 344      32.227 195.689  28.612  1.00 40.60           H
ATOM   3471 3HG2 VAL A 344      30.609 194.956  28.732  1.00 40.60           H
ATOM   3472  N   GLU A 345      29.899 199.814  30.667  1.00 46.96           N
ATOM   3473  H   GLU A 345      29.294 199.844  29.858  1.00 46.96           H
ATOM   3474  CA  GLU A 345      29.851 200.984  31.557  1.00 47.44           C
ATOM   3475  HA  GLU A 345      30.814 201.069  32.061  1.00 47.44           H
ATOM   3476  C   GLU A 345      28.763 200.804  32.639  1.00 43.48           C
ATOM   3477  O   GLU A 345      27.566 200.986  32.391  1.00 45.00           O
ATOM   3478  CB  GLU A 345      29.615 202.323  30.825  1.00  0.00           C
ATOM   3479 1HB  GLU A 345      28.689 202.230  30.257  1.00  0.00           H
ATOM   3480 2HB  GLU A 345      29.451 203.103  31.570  1.00  0.00           H
ATOM   3481  CG  GLU A 345      30.727 202.795  29.865  1.00  0.00           C
ATOM   3482 1HG  GLU A 345      31.534 203.240  30.448  1.00  0.00           H
ATOM   3483 2HG  GLU A 345      31.129 201.934  29.332  1.00  0.00           H
ATOM   3484  CD  GLU A 345      30.261 203.831  28.823  1.00  0.00           C
ATOM   3485  OE1 GLU A 345      29.092 203.809  28.374  1.00  0.00           O
ATOM   3486  OE2 GLU A 345      31.080 204.684  28.402  1.00  0.00           O
ATOM   3487  N   PHE A 346      29.191 200.493  33.861  1.00 40.37           N
ATOM   3488  H   PHE A 346      30.186 200.389  33.995  1.00 40.37           H
ATOM   3489  CA  PHE A 346      28.372 200.501  35.087  1.00 44.45           C
ATOM   3490  HA  PHE A 346      27.716 201.371  35.060  1.00 44.45           H
ATOM   3491  C   PHE A 346      29.297 200.638  36.316  1.00 42.39           C
ATOM   3492  O   PHE A 346      30.522 200.631  36.177  1.00 48.08           O
ATOM   3493  CB  PHE A 346      27.484 199.242  35.163  1.00 45.05           C
ATOM   3494 1HB  PHE A 346      26.653 199.464  35.832  1.00 45.05           H
ATOM   3495 2HB  PHE A 346      27.047 199.047  34.184  1.00 45.05           H
ATOM   3496  CG  PHE A 346      28.167 197.967  35.648  1.00 40.13           C
ATOM   3497  CD1 PHE A 346      29.024 197.247  34.797  1.00 40.45           C
ATOM   3498  HD1 PHE A 346      29.226 197.608  33.800  1.00 40.45           H
ATOM   3499  CD2 PHE A 346      27.933 197.492  36.952  1.00 42.23           C
ATOM   3500  HD2 PHE A 346      27.273 198.043  37.606  1.00 42.23           H
ATOM   3501  CE1 PHE A 346      29.641 196.066  35.245  1.00 41.06           C
ATOM   3502  HE1 PHE A 346      30.307 195.518  34.595  1.00 41.06           H
ATOM   3503  CE2 PHE A 346      28.557 196.319  37.405  1.00 40.93           C
ATOM   3504  HE2 PHE A 346      28.382 195.975  38.414  1.00 40.93           H
ATOM   3505  CZ  PHE A 346      29.411 195.605  36.552  1.00 37.71           C
ATOM   3506  HZ  PHE A 346      29.903 194.712  36.908  1.00 37.71           H
ATOM   3507  N   THR A 347      28.718 200.752  37.513  1.00 46.79           N
ATOM   3508  H   THR A 347      27.711 200.745  37.580  1.00 46.79           H
ATOM   3509  CA  THR A 347      29.451 200.697  38.791  1.00 51.62           C
ATOM   3510  HA  THR A 347      30.404 200.202  38.605  1.00 51.62           H
ATOM   3511  C   THR A 347      28.682 199.880  39.848  1.00 51.38           C
ATOM   3512  O   THR A 347      27.469 199.672  39.738  1.00 50.81           O
ATOM   3513  CB  THR A 347      29.791 202.101  39.338  1.00 49.82           C
ATOM   3514  HB  THR A 347      30.287 201.981  40.301  1.00 49.82           H
ATOM   3515  OG1 THR A 347      28.639 202.901  39.542  1.00 57.34           O
ATOM   3516  HG1 THR A 347      28.354 203.232  38.687  1.00 57.34           H
ATOM   3517  CG2 THR A 347      30.742 202.867  38.427  1.00 50.74           C
ATOM   3518 1HG2 THR A 347      30.958 203.837  38.874  1.00 50.74           H
ATOM   3519 2HG2 THR A 347      30.289 203.011  37.446  1.00 50.74           H
ATOM   3520 3HG2 THR A 347      31.667 202.301  38.321  1.00 50.74           H
ATOM   3521  N   PHE A 348      29.398 199.391  40.861  1.00 47.05           N
ATOM   3522  H   PHE A 348      30.385 199.605  40.903  1.00 47.05           H
ATOM   3523  CA  PHE A 348      28.834 198.662  42.000  1.00 49.90           C
ATOM   3524  HA  PHE A 348      27.906 198.175  41.701  1.00 49.90           H
ATOM   3525  C   PHE A 348      28.539 199.592  43.185  1.00 55.84           C
ATOM   3526  O   PHE A 348      29.464 200.256  43.653  1.00 57.94           O
ATOM   3527  CB  PHE A 348      29.805 197.567  42.452  1.00 48.01           C
ATOM   3528 1HB  PHE A 348      30.772 198.016  42.681  1.00 48.01           H
ATOM   3529 2HB  PHE A 348      29.425 197.139  43.380  1.00 48.01           H
ATOM   3530  CG  PHE A 348      30.008 196.452  41.442  1.00 50.74           C
ATOM   3531  CD1 PHE A 348      29.041 195.435  41.332  1.00 46.85           C
ATOM   3532  HD1 PHE A 348      28.139 195.475  41.924  1.00 46.85           H
ATOM   3533  CD2 PHE A 348      31.180 196.387  40.671  1.00 47.85           C
ATOM   3534  HD2 PHE A 348      31.916 197.173  40.750  1.00 47.85           H
ATOM   3535  CE1 PHE A 348      29.264 194.344  40.478  1.00 44.15           C
ATOM   3536  HE1 PHE A 348      28.537 193.548  40.413  1.00 44.15           H
ATOM   3537  CE2 PHE A 348      31.398 195.298  39.810  1.00 45.06           C
ATOM   3538  HE2 PHE A 348      32.303 195.257  39.221  1.00 45.06           H
ATOM   3539  CZ  PHE A 348      30.445 194.268  39.722  1.00 44.86           C
ATOM   3540  HZ  PHE A 348      30.630 193.427  39.071  1.00 44.86           H
ATOM   3541  N   PRO A 349      27.314 199.608  43.734  1.00 54.73           N
ATOM   3542  CA  PRO A 349      27.032 200.267  45.009  1.00 48.53           C
ATOM   3543  HA  PRO A 349      27.302 201.320  44.932  1.00 48.53           H
ATOM   3544  C   PRO A 349      27.788 199.660  46.204  1.00 54.94           C
ATOM   3545  O   PRO A 349      28.296 198.534  46.144  1.00 52.42           O
ATOM   3546  CB  PRO A 349      25.523 200.144  45.189  1.00 50.69           C
ATOM   3547 1HB  PRO A 349      25.300 199.246  45.766  1.00 50.69           H
ATOM   3548 2HB  PRO A 349      25.097 201.034  45.653  1.00 50.69           H
ATOM   3549  CG  PRO A 349      25.000 199.995  43.772  1.00 46.32           C
ATOM   3550 1HG  PRO A 349      24.049 199.464  43.740  1.00 46.32           H
ATOM   3551 2HG  PRO A 349      24.925 200.972  43.294  1.00 46.32           H
ATOM   3552  CD  PRO A 349      26.086 199.170  43.116  1.00 49.20           C
ATOM   3553 1HD  PRO A 349      25.931 198.108  43.309  1.00 49.20           H
ATOM   3554 2HD  PRO A 349      26.114 199.378  42.046  1.00 49.20           H
ATOM   3555  N   ASP A 350      27.812 200.380  47.328  1.00 58.95           N
ATOM   3556  H   ASP A 350      27.360 201.283  47.346  1.00 58.95           H
ATOM   3557  CA  ASP A 350      28.581 200.016  48.529  1.00 56.05           C
ATOM   3558  HA  ASP A 350      29.625 199.901  48.236  1.00 56.05           H
ATOM   3559  C   ASP A 350      28.118 198.685  49.166  1.00 56.36           C
ATOM   3560  O   ASP A 350      28.927 197.874  49.613  1.00 50.86           O
ATOM   3561  CB  ASP A 350      28.520 201.130  49.596  1.00 65.04           C
ATOM   3562 1HB  ASP A 350      27.768 200.868  50.342  1.00 65.04           H
ATOM   3563 2HB  ASP A 350      29.484 201.156  50.103  1.00 65.04           H
ATOM   3564  CG  ASP A 350      28.210 202.539  49.067  1.00 69.92           C
ATOM   3565  OD1 ASP A 350      29.152 203.358  48.949  1.00 74.97           O
ATOM   3566  OD2 ASP A 350      27.020 202.824  48.799  1.00 80.35           O
ATOM   3567  N   PHE A 351      26.804 198.461  49.188  1.00 52.53           N
ATOM   3568  H   PHE A 351      26.204 199.160  48.773  1.00 52.53           H
ATOM   3569  CA  PHE A 351      26.134 197.324  49.830  1.00 50.26           C
ATOM   3570  HA  PHE A 351      26.580 197.169  50.813  1.00 50.26           H
ATOM   3571  C   PHE A 351      26.252 195.986  49.051  1.00 50.58           C
ATOM   3572  O   PHE A 351      25.860 194.943  49.571  1.00 51.86           O
ATOM   3573  CB  PHE A 351      24.662 197.708  50.049  1.00 55.00           C
ATOM   3574 1HB  PHE A 351      24.116 196.844  50.426  1.00 55.00           H
ATOM   3575 2HB  PHE A 351      24.620 198.475  50.822  1.00 55.00           H
ATOM   3576  CG  PHE A 351      23.954 198.229  48.806  1.00 56.48           C
ATOM   3577  CD1 PHE A 351      23.465 197.331  47.840  1.00 55.28           C
ATOM   3578  HD1 PHE A 351      23.557 196.265  47.988  1.00 55.28           H
ATOM   3579  CD2 PHE A 351      23.823 199.613  48.593  1.00 50.53           C
ATOM   3580  HD2 PHE A 351      24.243 200.302  49.310  1.00 50.53           H
ATOM   3581  CE1 PHE A 351      22.862 197.819  46.668  1.00 51.75           C
ATOM   3582  HE1 PHE A 351      22.520 197.129  45.911  1.00 51.75           H
ATOM   3583  CE2 PHE A 351      23.164 200.097  47.452  1.00 56.84           C
ATOM   3584  HE2 PHE A 351      23.062 201.163  47.306  1.00 56.84           H
ATOM   3585  CZ  PHE A 351      22.691 199.199  46.482  1.00 50.03           C
ATOM   3586  HZ  PHE A 351      22.226 199.578  45.584  1.00 50.03           H
ATOM   3587  N   VAL A 352      26.771 195.997  47.818  1.00 48.72           N
ATOM   3588  H   VAL A 352      27.140 196.864  47.454  1.00 48.72           H
ATOM   3589  CA  VAL A 352      27.071 194.786  47.035  1.00 43.13           C
ATOM   3590  HA  VAL A 352      26.306 194.034  47.227  1.00 43.13           H
ATOM   3591  C   VAL A 352      28.429 194.232  47.488  1.00 50.14           C
ATOM   3592  O   VAL A 352      29.434 194.928  47.366  1.00 52.95           O
ATOM   3593  CB  VAL A 352      27.066 195.097  45.524  1.00 45.03           C
ATOM   3594  HB  VAL A 352      27.838 195.841  45.324  1.00 45.03           H
ATOM   3595  CG1 VAL A 352      27.365 193.850  44.686  1.00 42.65           C
ATOM   3596 1HG1 VAL A 352      27.295 194.092  43.625  1.00 42.65           H
ATOM   3597 2HG1 VAL A 352      26.639 193.074  44.930  1.00 42.65           H
ATOM   3598 3HG1 VAL A 352      28.369 193.491  44.912  1.00 42.65           H
ATOM   3599  CG2 VAL A 352      25.714 195.666  45.066  1.00 43.37           C
ATOM   3600 1HG2 VAL A 352      25.726 195.804  43.985  1.00 43.37           H
ATOM   3601 2HG2 VAL A 352      25.539 196.625  45.553  1.00 43.37           H
ATOM   3602 3HG2 VAL A 352      24.920 194.970  45.335  1.00 43.37           H
ATOM   3603  N   THR A 353      28.486 193.015  48.034  1.00 46.41           N
ATOM   3604  H   THR A 353      27.662 192.436  48.111  1.00 46.41           H
ATOM   3605  CA  THR A 353      29.716 192.479  48.638  1.00 48.96           C
ATOM   3606  HA  THR A 353      30.118 193.248  49.297  1.00 48.96           H
ATOM   3607  C   THR A 353      30.801 192.117  47.604  1.00 50.06           C
ATOM   3608  O   THR A 353      30.530 191.955  46.414  1.00 51.06           O
ATOM   3609  CB  THR A 353      29.447 191.242  49.512  1.00 48.99           C
ATOM   3610  HB  THR A 353      30.384 190.935  49.978  1.00 48.99           H
ATOM   3611  OG1 THR A 353      29.009 190.157  48.723  1.00 46.27           O
ATOM   3612  HG1 THR A 353      28.061 190.062  48.837  1.00 46.27           H
ATOM   3613  CG2 THR A 353      28.453 191.522  50.639  1.00 48.50           C
ATOM   3614 1HG2 THR A 353      28.291 190.602  51.200  1.00 48.50           H
ATOM   3615 2HG2 THR A 353      27.503 191.876  50.238  1.00 48.50           H
ATOM   3616 3HG2 THR A 353      28.876 192.281  51.298  1.00 48.50           H
ATOM   3617  N   GLU A 354      32.047 191.940  48.057  1.00 47.04           N
ATOM   3618  H   GLU A 354      32.246 192.048  49.041  1.00 47.04           H
ATOM   3619  CA  GLU A 354      33.191 191.639  47.188  1.00 50.29           C
ATOM   3620  HA  GLU A 354      33.310 192.457  46.478  1.00 50.29           H
ATOM   3621  C   GLU A 354      32.999 190.334  46.376  1.00 43.81           C
ATOM   3622  O   GLU A 354      33.414 190.263  45.221  1.00 43.82           O
ATOM   3623  CB  GLU A 354      34.490 191.530  48.009  1.00  0.00           C
ATOM   3624 1HB  GLU A 354      34.495 190.572  48.528  1.00  0.00           H
ATOM   3625 2HB  GLU A 354      35.324 191.527  47.308  1.00  0.00           H
ATOM   3626  CG  GLU A 354      34.754 192.640  49.058  1.00  0.00           C
ATOM   3627 1HG  GLU A 354      34.156 192.410  49.940  1.00  0.00           H
ATOM   3628 2HG  GLU A 354      35.802 192.601  49.354  1.00  0.00           H
ATOM   3629  CD  GLU A 354      34.427 194.072  48.608  1.00  0.00           C
ATOM   3630  OE1 GLU A 354      34.044 194.877  49.486  1.00  0.00           O
ATOM   3631  OE2 GLU A 354      34.552 194.417  47.409  1.00  0.00           O
ATOM   3632  N   GLY A 355      32.323 189.327  46.941  1.00 41.33           N
ATOM   3633  H   GLY A 355      31.950 189.444  47.872  1.00 41.33           H
ATOM   3634  CA  GLY A 355      32.017 188.074  46.255  1.00 45.76           C
ATOM   3635 1HA  GLY A 355      32.926 187.670  45.810  1.00 45.76           H
ATOM   3636 2HA  GLY A 355      31.638 187.354  46.981  1.00 45.76           H
ATOM   3637  C   GLY A 355      30.965 188.239  45.144  1.00 43.53           C
ATOM   3638  O   GLY A 355      31.105 187.652  44.069  1.00 43.05           O
ATOM   3639  N   ALA A 356      29.967 189.102  45.364  1.00 43.01           N
ATOM   3640  H   ALA A 356      29.912 189.571  46.256  1.00 43.01           H
ATOM   3641  CA  ALA A 356      29.000 189.501  44.344  1.00 42.10           C
ATOM   3642  HA  ALA A 356      28.578 188.607  43.884  1.00 42.10           H
ATOM   3643  C   ALA A 356      29.661 190.343  43.231  1.00 42.76           C
ATOM   3644  O   ALA A 356      29.416 190.106  42.046  1.00 40.23           O
ATOM   3645  CB  ALA A 356      27.871 190.281  45.024  1.00 37.52           C
ATOM   3646 1HB  ALA A 356      27.123 190.536  44.273  1.00 37.52           H
ATOM   3647 2HB  ALA A 356      28.267 191.195  45.468  1.00 37.52           H
ATOM   3648 3HB  ALA A 356      27.413 189.668  45.800  1.00 37.52           H
ATOM   3649  N   ARG A 357      30.538 191.291  43.604  1.00 40.53           N
ATOM   3650  H   ARG A 357      30.684 191.453  44.591  1.00 40.53           H
ATOM   3651  CA  ARG A 357      31.341 192.097  42.680  1.00 39.30           C
ATOM   3652  HA  ARG A 357      30.662 192.654  42.034  1.00 39.30           H
ATOM   3653  C   ARG A 357      32.215 191.191  41.791  1.00 42.79           C
ATOM   3654  O   ARG A 357      32.210 191.373  40.576  1.00 41.55           O
ATOM   3655  CB  ARG A 357      32.213 193.116  43.442  1.00 46.45           C
ATOM   3656 1HB  ARG A 357      32.785 192.605  44.217  1.00 46.45           H
ATOM   3657 2HB  ARG A 357      32.916 193.563  42.739  1.00 46.45           H
ATOM   3658  CG  ARG A 357      31.398 194.245  44.101  1.00 44.17           C
ATOM   3659 1HG  ARG A 357      30.877 194.803  43.323  1.00 44.17           H
ATOM   3660 2HG  ARG A 357      30.652 193.823  44.775  1.00 44.17           H
ATOM   3661  CD  ARG A 357      32.283 195.220  44.896  1.00 50.88           C
ATOM   3662 1HD  ARG A 357      32.785 194.661  45.686  1.00 50.88           H
ATOM   3663 2HD  ARG A 357      33.029 195.665  44.237  1.00 50.88           H
ATOM   3664  NE  ARG A 357      31.484 196.294  45.506  1.00 56.56           N
ATOM   3665  HE  ARG A 357      30.684 196.583  44.961  1.00 56.56           H
ATOM   3666  CZ  ARG A 357      31.671 196.807  46.734  1.00 57.93           C
ATOM   3667  NH1 ARG A 357      32.665 196.501  47.514  1.00 59.06           N
ATOM   3668 1HH1 ARG A 357      33.290 195.746  47.272  1.00 59.06           H
ATOM   3669 2HH1 ARG A 357      32.616 196.831  48.467  1.00 59.06           H
ATOM   3670  NH2 ARG A 357      30.839 197.675  47.220  1.00 53.47           N
ATOM   3671 1HH2 ARG A 357      29.997 197.908  46.714  1.00 53.47           H
ATOM   3672 2HH2 ARG A 357      30.918 197.900  48.201  1.00 53.47           H
ATOM   3673  N   ASP A 358      32.896 190.199  42.365  1.00 42.00           N
ATOM   3674  H   ASP A 358      32.905 190.137  43.373  1.00 42.00           H
ATOM   3675  CA  ASP A 358      33.719 189.226  41.640  1.00 42.60           C
ATOM   3676  HA  ASP A 358      34.460 189.776  41.060  1.00 42.60           H
ATOM   3677  C   ASP A 358      32.878 188.382  40.652  1.00 40.57           C
ATOM   3678  O   ASP A 358      33.182 188.368  39.460  1.00 37.44           O
ATOM   3679  CB  ASP A 358      34.472 188.354  42.660  1.00 35.26           C
ATOM   3680 1HB  ASP A 358      34.961 189.013  43.377  1.00 35.26           H
ATOM   3681 2HB  ASP A 358      33.754 187.742  43.207  1.00 35.26           H
ATOM   3682  CG  ASP A 358      35.541 187.417  42.062  1.00 46.14           C
ATOM   3683  OD1 ASP A 358      35.960 187.562  40.888  1.00 51.33           O
ATOM   3684  OD2 ASP A 358      36.039 186.540  42.803  1.00 44.25           O
ATOM   3685  N   LEU A 359      31.775 187.771  41.104  1.00 39.76           N
ATOM   3686  H   LEU A 359      31.540 187.825  42.085  1.00 39.76           H
ATOM   3687  CA  LEU A 359      30.884 186.970  40.259  1.00 38.16           C
ATOM   3688  HA  LEU A 359      31.454 186.124  39.876  1.00 38.16           H
ATOM   3689  C   LEU A 359      30.359 187.777  39.051  1.00 36.56           C
ATOM   3690  O   LEU A 359      30.449 187.333  37.905  1.00 35.26           O
ATOM   3691  CB  LEU A 359      29.719 186.431  41.121  1.00 34.71           C
ATOM   3692 1HB  LEU A 359      30.136 185.765  41.876  1.00 34.71           H
ATOM   3693 2HB  LEU A 359      29.258 187.275  41.634  1.00 34.71           H
ATOM   3694  CG  LEU A 359      28.623 185.685  40.334  1.00 37.47           C
ATOM   3695  HG  LEU A 359      28.205 186.367  39.593  1.00 37.47           H
ATOM   3696  CD1 LEU A 359      29.140 184.432  39.623  1.00 34.60           C
ATOM   3697 1HD1 LEU A 359      28.318 183.968  39.079  1.00 34.60           H
ATOM   3698 2HD1 LEU A 359      29.530 183.731  40.361  1.00 34.60           H
ATOM   3699 3HD1 LEU A 359      29.931 184.704  38.925  1.00 34.60           H
ATOM   3700  CD2 LEU A 359      27.494 185.268  41.273  1.00 32.29           C
ATOM   3701 1HD2 LEU A 359      26.707 184.775  40.703  1.00 32.29           H
ATOM   3702 2HD2 LEU A 359      27.088 186.154  41.761  1.00 32.29           H
ATOM   3703 3HD2 LEU A 359      27.881 184.583  42.027  1.00 32.29           H
ATOM   3704  N   ILE A 360      29.842 188.980  39.297  1.00 32.78           N
ATOM   3705  H   ILE A 360      29.792 189.315  40.248  1.00 32.78           H
ATOM   3706  CA  ILE A 360      29.304 189.846  38.254  1.00 34.17           C
ATOM   3707  HA  ILE A 360      28.615 189.255  37.650  1.00 34.17           H
ATOM   3708  C   ILE A 360      30.442 190.332  37.313  1.00 38.38           C
ATOM   3709  O   ILE A 360      30.230 190.407  36.104  1.00 37.75           O
ATOM   3710  CB  ILE A 360      28.472 190.983  38.907  1.00 30.18           C
ATOM   3711  HB  ILE A 360      29.095 191.453  39.669  1.00 30.18           H
ATOM   3712  CG1 ILE A 360      27.202 190.407  39.575  1.00 34.57           C
ATOM   3713 1HG1 ILE A 360      26.520 190.088  38.787  1.00 34.57           H
ATOM   3714 2HG1 ILE A 360      27.491 189.529  40.152  1.00 34.57           H
ATOM   3715  CG2 ILE A 360      28.070 192.049  37.875  1.00 31.31           C
ATOM   3716 1HG2 ILE A 360      27.478 192.830  38.352  1.00 31.31           H
ATOM   3717 2HG2 ILE A 360      27.479 191.570  37.094  1.00 31.31           H
ATOM   3718 3HG2 ILE A 360      28.965 192.489  37.436  1.00 31.31           H
ATOM   3719  CD1 ILE A 360      26.470 191.358  40.532  1.00 37.99           C
ATOM   3720 1HD1 ILE A 360      25.636 190.821  40.984  1.00 37.99           H
ATOM   3721 2HD1 ILE A 360      26.094 192.225  39.990  1.00 37.99           H
ATOM   3722 3HD1 ILE A 360      27.157 191.686  41.312  1.00 37.99           H
ATOM   3723  N   SER A 361      31.661 190.561  37.821  1.00 36.14           N
ATOM   3724  H   SER A 361      31.813 190.455  38.814  1.00 36.14           H
ATOM   3725  CA  SER A 361      32.844 190.909  37.018  1.00 39.03           C
ATOM   3726  HA  SER A 361      32.580 191.764  36.394  1.00 39.03           H
ATOM   3727  C   SER A 361      33.321 189.771  36.092  1.00 41.45           C
ATOM   3728  O   SER A 361      33.909 190.044  35.043  1.00 42.33           O
ATOM   3729  CB  SER A 361      34.025 191.321  37.902  1.00 42.49           C
ATOM   3730 1HB  SER A 361      34.305 190.480  38.537  1.00 42.49           H
ATOM   3731 2HB  SER A 361      34.872 191.582  37.267  1.00 42.49           H
ATOM   3732  OG  SER A 361      33.685 192.443  38.708  1.00 45.89           O
ATOM   3733  HG  SER A 361      33.108 192.132  39.409  1.00 45.89           H
ATOM   3734  N   ARG A 362      33.072 188.503  36.448  1.00 37.86           N
ATOM   3735  H   ARG A 362      32.673 188.321  37.357  1.00 37.86           H
ATOM   3736  CA  ARG A 362      33.322 187.335  35.595  1.00 37.71           C
ATOM   3737  HA  ARG A 362      34.301 187.438  35.129  1.00 37.71           H
ATOM   3738  C   ARG A 362      32.267 187.204  34.481  1.00 37.49           C
ATOM   3739  O   ARG A 362      32.626 186.901  33.347  1.00 38.09           O
ATOM   3740  CB  ARG A 362      33.348 186.059  36.446  1.00 41.01           C
ATOM   3741 1HB  ARG A 362      32.431 185.989  37.032  1.00 41.01           H
ATOM   3742 2HB  ARG A 362      33.396 185.191  35.788  1.00 41.01           H
ATOM   3743  CG  ARG A 362      34.551 186.025  37.400  1.00 48.13           C
ATOM   3744 1HG  ARG A 362      35.480 186.019  36.831  1.00 48.13           H
ATOM   3745 2HG  ARG A 362      34.539 186.913  38.033  1.00 48.13           H
ATOM   3746  CD  ARG A 362      34.487 184.776  38.280  1.00 43.68           C
ATOM   3747 1HD  ARG A 362      33.454 184.598  38.577  1.00 43.68           H
ATOM   3748 2HD  ARG A 362      34.841 183.923  37.701  1.00 43.68           H
ATOM   3749  NE  ARG A 362      35.317 184.920  39.482  1.00 51.86           N
ATOM   3750  HE  ARG A 362      35.440 185.872  39.796  1.00 51.86           H
ATOM   3751  CZ  ARG A 362      35.667 183.900  40.273  1.00 63.24           C
ATOM   3752  NH1 ARG A 362      35.566 182.645  39.938  1.00 57.05           N
ATOM   3753 1HH1 ARG A 362      35.248 182.389  39.015  1.00 57.05           H
ATOM   3754 2HH1 ARG A 362      35.836 181.928  40.597  1.00 57.05           H
ATOM   3755  NH2 ARG A 362      36.128 184.151  41.456  1.00 69.43           N
ATOM   3756 1HH2 ARG A 362      36.090 185.100  41.799  1.00 69.43           H
ATOM   3757 2HH2 ARG A 362      36.265 183.386  42.101  1.00 69.43           H
ATOM   3758  N   LEU A 363      30.992 187.441  34.795  1.00 37.27           N
ATOM   3759  H   LEU A 363      30.767 187.657  35.756  1.00 37.27           H
ATOM   3760  CA  LEU A 363      29.868 187.318  33.865  1.00 32.31           C
ATOM   3761  HA  LEU A 363      29.994 186.397  33.295  1.00 32.31           H
ATOM   3762  C   LEU A 363      29.797 188.488  32.848  1.00 33.18           C
ATOM   3763  O   LEU A 363      29.596 188.258  31.656  1.00 35.58           O
ATOM   3764  CB  LEU A 363      28.556 187.212  34.679  1.00 33.48           C
ATOM   3765 1HB  LEU A 363      28.491 188.085  35.328  1.00 33.48           H
ATOM   3766 2HB  LEU A 363      27.721 187.251  33.979  1.00 33.48           H
ATOM   3767  CG  LEU A 363      28.428 185.937  35.534  1.00 33.12           C
ATOM   3768  HG  LEU A 363      29.341 185.820  36.119  1.00 33.12           H
ATOM   3769  CD1 LEU A 363      27.247 186.046  36.498  1.00 28.87           C
ATOM   3770 1HD1 LEU A 363      27.214 185.158  37.129  1.00 28.87           H
ATOM   3771 2HD1 LEU A 363      26.319 186.125  35.932  1.00 28.87           H
ATOM   3772 3HD1 LEU A 363      27.369 186.931  37.122  1.00 28.87           H
ATOM   3773  CD2 LEU A 363      28.233 184.680  34.687  1.00 30.00           C
ATOM   3774 1HD2 LEU A 363      28.170 183.815  35.347  1.00 30.00           H
ATOM   3775 2HD2 LEU A 363      29.075 184.558  34.006  1.00 30.00           H
ATOM   3776 3HD2 LEU A 363      27.311 184.767  34.112  1.00 30.00           H
ATOM   3777  N   LEU A 364      29.979 189.733  33.294  1.00 34.67           N
ATOM   3778  H   LEU A 364      30.147 189.883  34.278  1.00 34.67           H
ATOM   3779  CA  LEU A 364      29.864 190.929  32.456  1.00 40.71           C
ATOM   3780  HA  LEU A 364      29.144 190.716  31.665  1.00 40.71           H
ATOM   3781  C   LEU A 364      31.217 191.269  31.770  1.00 38.76           C
ATOM   3782  O   LEU A 364      31.917 192.203  32.159  1.00 44.59           O
ATOM   3783  CB  LEU A 364      29.267 192.094  33.283  1.00 36.64           C
ATOM   3784 1HB  LEU A 364      29.968 192.333  34.082  1.00 36.64           H
ATOM   3785 2HB  LEU A 364      29.184 192.962  32.630  1.00 36.64           H
ATOM   3786  CG  LEU A 364      27.881 191.811  33.901  1.00 33.63           C
ATOM   3787  HG  LEU A 364      27.985 190.994  34.616  1.00 33.63           H
ATOM   3788  CD1 LEU A 364      27.367 193.039  34.654  1.00 39.14           C
ATOM   3789 1HD1 LEU A 364      26.451 192.779  35.184  1.00 39.14           H
ATOM   3790 2HD1 LEU A 364      27.165 193.851  33.955  1.00 39.14           H
ATOM   3791 3HD1 LEU A 364      28.124 193.357  35.371  1.00 39.14           H
ATOM   3792  CD2 LEU A 364      26.826 191.419  32.864  1.00 35.31           C
ATOM   3793 1HD2 LEU A 364      25.852 191.357  33.348  1.00 35.31           H
ATOM   3794 2HD2 LEU A 364      27.080 190.451  32.433  1.00 35.31           H
ATOM   3795 3HD2 LEU A 364      26.793 192.171  32.075  1.00 35.31           H
ATOM   3796  N   LYS A 365      31.586 190.489  30.746  1.00 38.48           N
ATOM   3797  H   LYS A 365      30.997 189.700  30.522  1.00 38.48           H
ATOM   3798  CA  LYS A 365      32.704 190.746  29.823  1.00 40.37           C
ATOM   3799  HA  LYS A 365      33.381 191.473  30.270  1.00 40.37           H
ATOM   3800  C   LYS A 365      32.213 191.288  28.478  1.00 37.82           C
ATOM   3801  O   LYS A 365      31.209 190.790  27.970  1.00 35.74           O
ATOM   3802  CB  LYS A 365      33.484 189.448  29.521  1.00 40.15           C
ATOM   3803 1HB  LYS A 365      32.832 188.780  28.958  1.00 40.15           H
ATOM   3804 2HB  LYS A 365      34.330 189.699  28.880  1.00 40.15           H
ATOM   3805  CG  LYS A 365      34.011 188.668  30.731  1.00 46.10           C
ATOM   3806 1HG  LYS A 365      33.165 188.298  31.310  1.00 46.10           H
ATOM   3807 2HG  LYS A 365      34.587 187.812  30.378  1.00 46.10           H
ATOM   3808  CD  LYS A 365      34.889 189.526  31.632  1.00 52.83           C
ATOM   3809 1HD  LYS A 365      35.661 190.014  31.037  1.00 52.83           H
ATOM   3810 2HD  LYS A 365      34.278 190.279  32.131  1.00 52.83           H
ATOM   3811  CE  LYS A 365      35.538 188.619  32.675  1.00 55.08           C
ATOM   3812 1HE  LYS A 365      34.767 188.034  33.176  1.00 55.08           H
ATOM   3813 2HE  LYS A 365      36.223 187.931  32.180  1.00 55.08           H
ATOM   3814  NZ  LYS A 365      36.268 189.433  33.659  1.00 60.65           N
ATOM   3815 1HZ  LYS A 365      36.703 188.829  34.342  1.00 60.65           H
ATOM   3816 2HZ  LYS A 365      35.619 190.053  34.122  1.00 60.65           H
ATOM   3817 3HZ  LYS A 365      36.978 189.978  33.190  1.00 60.65           H
ATOM   3818  N   HIS A 366      32.976 192.184  27.842  1.00 41.46           N
ATOM   3819  H   HIS A 366      33.780 192.588  28.300  1.00 41.46           H
ATOM   3820  CA  HIS A 366      32.758 192.546  26.443  1.00 38.25           C
ATOM   3821  HA  HIS A 366      31.748 192.945  26.348  1.00 38.25           H
ATOM   3822  C   HIS A 366      32.866 191.305  25.528  1.00 38.79           C
ATOM   3823  O   HIS A 366      31.935 190.987  24.795  1.00 39.75           O
ATOM   3824  CB  HIS A 366      33.739 193.639  25.987  1.00 43.46           C
ATOM   3825 1HB  HIS A 366      33.608 194.524  26.609  1.00 43.46           H
ATOM   3826 2HB  HIS A 366      34.767 193.293  26.094  1.00 43.46           H
ATOM   3827  CG  HIS A 366      33.502 194.022  24.540  1.00 43.32           C
ATOM   3828  ND1 HIS A 366      32.443 194.749  24.063  1.00 47.36           N
ATOM   3829  HD1 HIS A 366      31.821 195.356  24.576  1.00 47.36           H
ATOM   3830  CD2 HIS A 366      34.153 193.563  23.426  1.00 42.36           C
ATOM   3831  HD2 HIS A 366      34.999 192.895  23.359  1.00 42.36           H
ATOM   3832  CE1 HIS A 366      32.486 194.736  22.745  1.00 42.51           C
ATOM   3833  HE1 HIS A 366      31.815 195.234  22.060  1.00 42.51           H
ATOM   3834  NE2 HIS A 366      33.505 194.019  22.300  1.00 47.64           N
ATOM   3835  N   ASN A 367      33.989 190.589  25.624  1.00 42.68           N
ATOM   3836  H   ASN A 367      34.703 190.911  26.261  1.00 42.68           H
ATOM   3837  CA  ASN A 367      34.253 189.330  24.923  1.00 40.18           C
ATOM   3838  HA  ASN A 367      34.045 189.449  23.860  1.00 40.18           H
ATOM   3839  C   ASN A 367      33.371 188.178  25.454  1.00 33.02           C
ATOM   3840  O   ASN A 367      33.430 187.922  26.661  1.00 37.80           O
ATOM   3841  CB  ASN A 367      35.753 189.026  25.097  1.00 45.09           C
ATOM   3842 1HB  ASN A 367      36.328 189.807  24.601  1.00 45.09           H
ATOM   3843 2HB  ASN A 367      35.997 189.049  26.159  1.00 45.09           H
ATOM   3844  CG  ASN A 367      36.158 187.668  24.522  1.00 53.14           C
ATOM   3845  OD1 ASN A 367      35.460 187.052  23.743  1.00 45.60           O
ATOM   3846  ND2 ASN A 367      37.296 187.151  24.906  1.00 54.92           N
ATOM   3847 1HD2 ASN A 367      37.505 186.207  24.613  1.00 54.92           H
ATOM   3848 2HD2 ASN A 367      37.924 187.636  25.531  1.00 54.92           H
ATOM   3849  N   PRO A 368      32.618 187.434  24.616  1.00 35.61           N
ATOM   3850  CA  PRO A 368      31.841 186.280  25.071  1.00 36.51           C
ATOM   3851  HA  PRO A 368      31.156 186.608  25.853  1.00 36.51           H
ATOM   3852  C   PRO A 368      32.710 185.142  25.635  1.00 39.70           C
ATOM   3853  O   PRO A 368      32.420 184.631  26.719  1.00 39.10           O
ATOM   3854  CB  PRO A 368      31.017 185.813  23.863  1.00 39.25           C
ATOM   3855 1HB  PRO A 368      31.477 184.944  23.392  1.00 39.25           H
ATOM   3856 2HB  PRO A 368      29.987 185.589  24.140  1.00 39.25           H
ATOM   3857  CG  PRO A 368      31.051 186.997  22.909  1.00 43.27           C
ATOM   3858 1HG  PRO A 368      31.020 186.685  21.865  1.00 43.27           H
ATOM   3859 2HG  PRO A 368      30.221 187.665  23.141  1.00 43.27           H
ATOM   3860  CD  PRO A 368      32.371 187.676  23.215  1.00 36.90           C
ATOM   3861 1HD  PRO A 368      33.170 187.239  22.616  1.00 36.90           H
ATOM   3862 2HD  PRO A 368      32.279 188.747  23.033  1.00 36.90           H
ATOM   3863  N   SER A 369      33.800 184.763  24.955  1.00 41.99           N
ATOM   3864  H   SER A 369      34.057 185.247  24.107  1.00 41.99           H
ATOM   3865  CA  SER A 369      34.563 183.547  25.268  1.00 39.68           C
ATOM   3866  HA  SER A 369      33.872 182.707  25.208  1.00 39.68           H
ATOM   3867  C   SER A 369      35.178 183.571  26.678  1.00 42.05           C
ATOM   3868  O   SER A 369      35.217 182.540  27.348  1.00 47.97           O
ATOM   3869  CB  SER A 369      35.668 183.288  24.231  1.00 41.44           C
ATOM   3870 1HB  SER A 369      36.225 182.399  24.528  1.00 41.44           H
ATOM   3871 2HB  SER A 369      35.203 183.090  23.266  1.00 41.44           H
ATOM   3872  OG  SER A 369      36.574 184.377  24.083  1.00 48.90           O
ATOM   3873  HG  SER A 369      36.392 184.789  23.235  1.00 48.90           H
ATOM   3874  N   GLN A 370      35.584 184.747  27.162  1.00 37.67           N
ATOM   3875  H   GLN A 370      35.513 185.557  26.562  1.00 37.67           H
ATOM   3876  CA  GLN A 370      36.181 184.940  28.477  1.00 35.71           C
ATOM   3877  HA  GLN A 370      36.828 184.081  28.652  1.00 35.71           H
ATOM   3878  C   GLN A 370      35.159 184.989  29.653  1.00 41.97           C
ATOM   3879  O   GLN A 370      35.590 185.085  30.805  1.00 40.80           O
ATOM   3880  CB  GLN A 370      37.091 186.180  28.448  1.00 44.90           C
ATOM   3881 1HB  GLN A 370      36.602 186.977  27.888  1.00 44.90           H
ATOM   3882 2HB  GLN A 370      37.297 186.532  29.459  1.00 44.90           H
ATOM   3883  CG  GLN A 370      38.425 185.843  27.762  1.00 56.63           C
ATOM   3884 1HG  GLN A 370      39.010 185.211  28.430  1.00 56.63           H
ATOM   3885 2HG  GLN A 370      38.235 185.264  26.859  1.00 56.63           H
ATOM   3886  CD  GLN A 370      39.267 187.071  27.388  1.00 66.93           C
ATOM   3887  OE1 GLN A 370      38.840 188.220  27.454  1.00 64.10           O
ATOM   3888  NE2 GLN A 370      40.462 186.863  26.894  1.00 71.30           N
ATOM   3889 1HE2 GLN A 370      41.043 187.646  26.631  1.00 71.30           H
ATOM   3890 2HE2 GLN A 370      40.783 185.919  26.731  1.00 71.30           H
ATOM   3891  N   ARG A 371      33.845 184.885  29.406  1.00 39.75           N
ATOM   3892  H   ARG A 371      33.533 184.790  28.450  1.00 39.75           H
ATOM   3893  CA  ARG A 371      32.824 184.633  30.442  1.00 37.50           C
ATOM   3894  HA  ARG A 371      33.036 185.271  31.300  1.00 37.50           H
ATOM   3895  C   ARG A 371      32.908 183.160  30.926  1.00 38.98           C
ATOM   3896  O   ARG A 371      33.284 182.299  30.124  1.00 38.58           O
ATOM   3897  CB  ARG A 371      31.422 184.989  29.904  1.00 36.80           C
ATOM   3898 1HB  ARG A 371      31.183 184.321  29.076  1.00 36.80           H
ATOM   3899 2HB  ARG A 371      30.678 184.845  30.688  1.00 36.80           H
ATOM   3900  CG  ARG A 371      31.318 186.444  29.399  1.00 32.85           C
ATOM   3901 1HG  ARG A 371      31.494 187.126  30.230  1.00 32.85           H
ATOM   3902 2HG  ARG A 371      32.082 186.608  28.638  1.00 32.85           H
ATOM   3903  CD  ARG A 371      29.941 186.760  28.787  1.00 33.87           C
ATOM   3904 1HD  ARG A 371      29.681 185.952  28.103  1.00 33.87           H
ATOM   3905 2HD  ARG A 371      29.185 186.827  29.569  1.00 33.87           H
ATOM   3906  NE  ARG A 371      29.961 188.028  28.037  1.00 35.04           N
ATOM   3907  HE  ARG A 371      30.639 188.708  28.349  1.00 35.04           H
ATOM   3908  CZ  ARG A 371      29.264 188.253  26.910  1.00 33.04           C
ATOM   3909  NH1 ARG A 371      28.361 187.435  26.468  1.00 34.94           N
ATOM   3910 1HH1 ARG A 371      28.094 186.612  26.989  1.00 34.94           H
ATOM   3911 2HH1 ARG A 371      27.937 187.623  25.570  1.00 34.94           H
ATOM   3912  NH2 ARG A 371      29.506 189.316  26.213  1.00 33.27           N
ATOM   3913 1HH2 ARG A 371      30.187 189.989  26.534  1.00 33.27           H
ATOM   3914 2HH2 ARG A 371      29.066 189.433  25.311  1.00 33.27           H
ATOM   3915  N   PRO A 372      32.589 182.838  32.195  1.00 36.28           N
ATOM   3916  CA  PRO A 372      32.690 181.475  32.736  1.00 40.00           C
ATOM   3917  HA  PRO A 372      33.685 181.070  32.555  1.00 40.00           H
ATOM   3918  C   PRO A 372      31.658 180.503  32.131  1.00 44.32           C
ATOM   3919  O   PRO A 372      30.677 180.921  31.516  1.00 37.75           O
ATOM   3920  CB  PRO A 372      32.488 181.632  34.249  1.00 38.45           C
ATOM   3921 1HB  PRO A 372      31.988 180.776  34.701  1.00 38.45           H
ATOM   3922 2HB  PRO A 372      33.448 181.815  34.733  1.00 38.45           H
ATOM   3923  CG  PRO A 372      31.609 182.865  34.351  1.00 37.94           C
ATOM   3924 1HG  PRO A 372      30.569 182.592  34.169  1.00 37.94           H
ATOM   3925 2HG  PRO A 372      31.722 183.376  35.307  1.00 37.94           H
ATOM   3926  CD  PRO A 372      32.124 183.741  33.226  1.00 35.25           C
ATOM   3927 1HD  PRO A 372      31.323 184.366  32.831  1.00 35.25           H
ATOM   3928 2HD  PRO A 372      32.955 184.352  33.580  1.00 35.25           H
ATOM   3929  N   MET A 373      31.867 179.201  32.336  1.00 40.37           N
ATOM   3930  H   MET A 373      32.674 178.924  32.877  1.00 40.37           H
ATOM   3931  CA  MET A 373      30.801 178.193  32.202  1.00 41.35           C
ATOM   3932  HA  MET A 373      30.151 178.467  31.371  1.00 41.35           H
ATOM   3933  C   MET A 373      29.951 178.152  33.486  1.00 34.83           C
ATOM   3934  O   MET A 373      30.387 178.554  34.568  1.00 37.17           O
ATOM   3935  CB  MET A 373      31.396 176.808  31.907  1.00 44.80           C
ATOM   3936 1HB  MET A 373      32.002 176.484  32.753  1.00 44.80           H
ATOM   3937 2HB  MET A 373      30.581 176.096  31.777  1.00 44.80           H
ATOM   3938  CG  MET A 373      32.269 176.797  30.642  1.00 57.40           C
ATOM   3939 1HG  MET A 373      31.700 177.248  29.828  1.00 57.40           H
ATOM   3940 2HG  MET A 373      33.154 177.409  30.813  1.00 57.40           H
ATOM   3941  SD  MET A 373      32.810 175.134  30.115  1.00 86.36           S
ATOM   3942  CE  MET A 373      33.981 174.753  31.451  1.00 50.95           C
ATOM   3943 1HE  MET A 373      34.451 173.790  31.252  1.00 50.95           H
ATOM   3944 2HE  MET A 373      33.453 174.710  32.403  1.00 50.95           H
ATOM   3945 3HE  MET A 373      34.746 175.529  31.494  1.00 50.95           H
ATOM   3946  N   LEU A 374      28.724 177.638  33.390  1.00 34.01           N
ATOM   3947  H   LEU A 374      28.377 177.321  32.496  1.00 34.01           H
ATOM   3948  CA  LEU A 374      27.789 177.607  34.513  1.00 36.95           C
ATOM   3949  HA  LEU A 374      27.726 178.620  34.911  1.00 36.95           H
ATOM   3950  C   LEU A 374      28.255 176.685  35.678  1.00 38.84           C
ATOM   3951  O   LEU A 374      27.843 176.916  36.815  1.00 35.04           O
ATOM   3952  CB  LEU A 374      26.390 177.220  34.000  1.00 33.05           C
ATOM   3953 1HB  LEU A 374      26.463 176.267  33.477  1.00 33.05           H
ATOM   3954 2HB  LEU A 374      25.733 177.078  34.858  1.00 33.05           H
ATOM   3955  CG  LEU A 374      25.772 178.265  33.061  1.00 36.03           C
ATOM   3956  HG  LEU A 374      26.524 178.575  32.335  1.00 36.03           H
ATOM   3957  CD1 LEU A 374      24.612 177.647  32.298  1.00 32.00           C
ATOM   3958 1HD1 LEU A 374      24.208 178.384  31.603  1.00 32.00           H
ATOM   3959 2HD1 LEU A 374      23.837 177.351  33.005  1.00 32.00           H
ATOM   3960 3HD1 LEU A 374      24.952 176.773  31.743  1.00 32.00           H
ATOM   3961  CD2 LEU A 374      25.257 179.493  33.815  1.00 34.88           C
ATOM   3962 1HD2 LEU A 374      24.811 180.187  33.103  1.00 34.88           H
ATOM   3963 2HD2 LEU A 374      26.082 179.982  34.333  1.00 34.88           H
ATOM   3964 3HD2 LEU A 374      24.505 179.183  34.541  1.00 34.88           H
ATOM   3965  N   ARG A 375      29.176 175.734  35.440  1.00 42.68           N
ATOM   3966  H   ARG A 375      29.483 175.568  34.493  1.00 42.68           H
ATOM   3967  CA  ARG A 375      29.860 174.981  36.495  1.00 40.88           C
ATOM   3968  HA  ARG A 375      29.107 174.419  37.048  1.00 40.88           H
ATOM   3969  C   ARG A 375      30.567 175.936  37.474  1.00 40.19           C
ATOM   3970  O   ARG A 375      30.305 175.854  38.671  1.00 43.05           O
ATOM   3971  CB  ARG A 375      30.861 173.970  35.902  1.00  0.00           C
ATOM   3972 1HB  ARG A 375      30.334 173.240  35.288  1.00  0.00           H
ATOM   3973 2HB  ARG A 375      31.583 174.494  35.276  1.00  0.00           H
ATOM   3974  CG  ARG A 375      31.626 173.218  37.007  1.00  0.00           C
ATOM   3975 1HG  ARG A 375      32.067 173.938  37.697  1.00  0.00           H
ATOM   3976 2HG  ARG A 375      30.926 172.601  37.571  1.00  0.00           H
ATOM   3977  CD  ARG A 375      32.748 172.311  36.465  1.00  0.00           C
ATOM   3978 1HD  ARG A 375      32.979 172.594  35.438  1.00  0.00           H
ATOM   3979 2HD  ARG A 375      33.645 172.477  37.062  1.00  0.00           H
ATOM   3980  NE  ARG A 375      32.413 170.877  36.500  1.00  0.00           N
ATOM   3981  HE  ARG A 375      32.184 170.486  35.597  1.00  0.00           H
ATOM   3982  CZ  ARG A 375      32.611 170.077  37.551  1.00  0.00           C
ATOM   3983  NH1 ARG A 375      32.483 168.791  37.428  1.00  0.00           N
ATOM   3984 1HH1 ARG A 375      32.208 168.384  36.546  1.00  0.00           H
ATOM   3985 2HH1 ARG A 375      32.574 168.207  38.247  1.00  0.00           H
ATOM   3986  NH2 ARG A 375      32.946 170.493  38.734  1.00  0.00           N
ATOM   3987 1HH2 ARG A 375      32.830 171.463  38.990  1.00  0.00           H
ATOM   3988 2HH2 ARG A 375      33.060 169.791  39.451  1.00  0.00           H
ATOM   3989  N   GLU A 376      31.426 176.833  36.984  1.00 39.10           N
ATOM   3990  H   GLU A 376      31.630 176.838  35.995  1.00 39.10           H
ATOM   3991  CA  GLU A 376      32.186 177.766  37.818  1.00 40.83           C
ATOM   3992  HA  GLU A 376      32.722 177.187  38.571  1.00 40.83           H
ATOM   3993  C   GLU A 376      31.289 178.786  38.544  1.00 43.74           C
ATOM   3994  O   GLU A 376      31.676 179.262  39.608  1.00 37.67           O
ATOM   3995  CB  GLU A 376      33.229 178.561  37.017  1.00 42.49           C
ATOM   3996 1HB  GLU A 376      32.733 179.162  36.255  1.00 42.49           H
ATOM   3997 2HB  GLU A 376      33.713 179.249  37.711  1.00 42.49           H
ATOM   3998  CG  GLU A 376      34.305 177.697  36.344  1.00 53.88           C
ATOM   3999 1HG  GLU A 376      35.211 178.295  36.242  1.00 53.88           H
ATOM   4000 2HG  GLU A 376      34.540 176.837  36.971  1.00 53.88           H
ATOM   4001  CD  GLU A 376      33.855 177.218  34.972  1.00 54.08           C
ATOM   4002  OE1 GLU A 376      33.826 178.063  34.048  1.00 48.58           O
ATOM   4003  OE2 GLU A 376      33.528 176.015  34.853  1.00 69.61           O
ATOM   4004  N   VAL A 377      30.104 179.098  38.005  1.00 37.50           N
ATOM   4005  H   VAL A 377      29.856 178.700  37.110  1.00 37.50           H
ATOM   4006  CA  VAL A 377      29.074 179.896  38.676  1.00 33.91           C
ATOM   4007  HA  VAL A 377      29.540 180.804  39.060  1.00 33.91           H
ATOM   4008  C   VAL A 377      28.491 179.112  39.867  1.00 35.19           C
ATOM   4009  O   VAL A 377      28.478 179.611  40.988  1.00 33.07           O
ATOM   4010  CB  VAL A 377      27.962 180.320  37.692  1.00 37.58           C
ATOM   4011  HB  VAL A 377      27.548 179.421  37.236  1.00 37.58           H
ATOM   4012  CG1 VAL A 377      26.812 181.069  38.380  1.00 33.38           C
ATOM   4013 1HG1 VAL A 377      26.106 181.417  37.626  1.00 33.38           H
ATOM   4014 2HG1 VAL A 377      27.211 181.923  38.927  1.00 33.38           H
ATOM   4015 3HG1 VAL A 377      26.303 180.399  39.073  1.00 33.38           H
ATOM   4016  CG2 VAL A 377      28.522 181.209  36.573  1.00 31.37           C
ATOM   4017 1HG2 VAL A 377      27.714 181.481  35.894  1.00 31.37           H
ATOM   4018 2HG2 VAL A 377      29.293 180.669  36.023  1.00 31.37           H
ATOM   4019 3HG2 VAL A 377      28.951 182.112  37.008  1.00 31.37           H
ATOM   4020  N   LEU A 378      28.066 177.867  39.649  1.00 38.12           N
ATOM   4021  H   LEU A 378      28.119 177.488  38.714  1.00 38.12           H
ATOM   4022  CA  LEU A 378      27.508 176.989  40.682  1.00 39.32           C
ATOM   4023  HA  LEU A 378      26.707 177.524  41.191  1.00 39.32           H
ATOM   4024  C   LEU A 378      28.550 176.583  41.765  1.00 41.73           C
ATOM   4025  O   LEU A 378      28.171 176.269  42.893  1.00 38.77           O
ATOM   4026  CB  LEU A 378      26.912 175.756  39.968  1.00 38.22           C
ATOM   4027 1HB  LEU A 378      27.668 175.354  39.293  1.00 38.22           H
ATOM   4028 2HB  LEU A 378      26.690 175.000  40.721  1.00 38.22           H
ATOM   4029  CG  LEU A 378      25.639 176.053  39.158  1.00 40.48           C
ATOM   4030  HG  LEU A 378      25.813 176.937  38.546  1.00 40.48           H
ATOM   4031  CD1 LEU A 378      25.285 174.891  38.229  1.00 38.40           C
ATOM   4032 1HD1 LEU A 378      24.411 175.155  37.634  1.00 38.40           H
ATOM   4033 2HD1 LEU A 378      25.068 174.000  38.818  1.00 38.40           H
ATOM   4034 3HD1 LEU A 378      26.129 174.694  37.568  1.00 38.40           H
ATOM   4035  CD2 LEU A 378      24.449 176.318  40.079  1.00 33.58           C
ATOM   4036 1HD2 LEU A 378      23.542 176.400  39.481  1.00 33.58           H
ATOM   4037 2HD2 LEU A 378      24.609 177.246  40.628  1.00 33.58           H
ATOM   4038 3HD2 LEU A 378      24.348 175.491  40.782  1.00 33.58           H
ATOM   4039  N   GLU A 379      29.843 176.626  41.431  1.00 37.81           N
ATOM   4040  H   GLU A 379      30.062 176.784  40.458  1.00 37.81           H
ATOM   4041  CA  GLU A 379      30.991 176.343  42.313  1.00 39.85           C
ATOM   4042  HA  GLU A 379      30.616 175.836  43.202  1.00 39.85           H
ATOM   4043  C   GLU A 379      31.735 177.623  42.796  1.00 46.73           C
ATOM   4044  O   GLU A 379      32.780 177.526  43.447  1.00 43.76           O
ATOM   4045  CB  GLU A 379      31.937 175.352  41.606  1.00 40.72           C
ATOM   4046 1HB  GLU A 379      32.089 175.662  40.573  1.00 40.72           H
ATOM   4047 2HB  GLU A 379      32.906 175.312  42.104  1.00 40.72           H
ATOM   4048  CG  GLU A 379      31.310 173.954  41.621  1.00 47.92           C
ATOM   4049 1HG  GLU A 379      31.485 173.505  42.599  1.00 47.92           H
ATOM   4050 2HG  GLU A 379      30.229 174.043  41.506  1.00 47.92           H
ATOM   4051  CD  GLU A 379      31.834 172.990  40.543  1.00 60.34           C
ATOM   4052  OE1 GLU A 379      33.006 173.069  40.096  1.00 56.25           O
ATOM   4053  OE2 GLU A 379      31.046 172.092  40.176  1.00 70.01           O
ATOM   4054  N   HIS A 380      31.201 178.814  42.509  1.00 46.44           N
ATOM   4055  H   HIS A 380      30.350 178.846  41.965  1.00 46.44           H
ATOM   4056  CA  HIS A 380      31.742 180.099  42.960  1.00 40.06           C
ATOM   4057  HA  HIS A 380      32.789 180.162  42.663  1.00 40.06           H
ATOM   4058  C   HIS A 380      31.661 180.190  44.490  1.00 40.92           C
ATOM   4059  O   HIS A 380      30.565 179.985  45.020  1.00 39.03           O
ATOM   4060  CB  HIS A 380      30.958 181.231  42.273  1.00 39.40           C
ATOM   4061 1HB  HIS A 380      30.673 180.894  41.276  1.00 39.40           H
ATOM   4062 2HB  HIS A 380      30.029 181.411  42.813  1.00 39.40           H
ATOM   4063  CG  HIS A 380      31.697 182.554  42.137  1.00 40.31           C
ATOM   4064  ND1 HIS A 380      31.958 183.499  43.100  1.00 38.84           N
ATOM   4065  HD1 HIS A 380      31.855 183.451  44.103  1.00 38.84           H
ATOM   4066  CD2 HIS A 380      32.203 183.064  40.974  1.00 35.96           C
ATOM   4067  HD2 HIS A 380      32.188 182.630  39.985  1.00 35.96           H
ATOM   4068  CE1 HIS A 380      32.568 184.520  42.513  1.00 38.01           C
ATOM   4069  HE1 HIS A 380      32.922 185.428  42.977  1.00 38.01           H
ATOM   4070  NE2 HIS A 380      32.736 184.300  41.222  1.00 41.11           N
ATOM   4071  N   PRO A 381      32.736 180.522  45.239  1.00 41.46           N
ATOM   4072  CA  PRO A 381      32.725 180.477  46.705  1.00 41.49           C
ATOM   4073  HA  PRO A 381      32.697 179.430  47.005  1.00 41.49           H
ATOM   4074  C   PRO A 381      31.531 181.199  47.358  1.00 39.26           C
ATOM   4075  O   PRO A 381      30.848 180.611  48.200  1.00 37.62           O
ATOM   4076  CB  PRO A 381      34.078 181.036  47.143  1.00 43.02           C
ATOM   4077 1HB  PRO A 381      34.051 182.123  47.226  1.00 43.02           H
ATOM   4078 2HB  PRO A 381      34.419 180.592  48.078  1.00 43.02           H
ATOM   4079  CG  PRO A 381      34.984 180.620  46.002  1.00 52.16           C
ATOM   4080 1HG  PRO A 381      35.840 181.286  45.895  1.00 52.16           H
ATOM   4081 2HG  PRO A 381      35.306 179.588  46.141  1.00 52.16           H
ATOM   4082  CD  PRO A 381      34.092 180.722  44.774  1.00 42.89           C
ATOM   4083 1HD  PRO A 381      34.181 181.707  44.315  1.00 42.89           H
ATOM   4084 2HD  PRO A 381      34.355 179.939  44.063  1.00 42.89           H
ATOM   4085  N   TRP A 382      31.216 182.413  46.897  1.00 40.59           N
ATOM   4086  H   TRP A 382      31.884 182.861  46.285  1.00 40.59           H
ATOM   4087  CA  TRP A 382      30.050 183.220  47.286  1.00 37.36           C
ATOM   4088  HA  TRP A 382      30.118 183.436  48.352  1.00 37.36           H
ATOM   4089  C   TRP A 382      28.703 182.494  47.041  1.00 39.21           C
ATOM   4090  O   TRP A 382      27.872 182.434  47.946  1.00 38.18           O
ATOM   4091  CB  TRP A 382      30.148 184.557  46.529  1.00 39.53           C
ATOM   4092 1HB  TRP A 382      31.109 185.007  46.781  1.00 39.53           H
ATOM   4093 2HB  TRP A 382      30.178 184.341  45.462  1.00 39.53           H
ATOM   4094  CG  TRP A 382      29.070 185.600  46.764  1.00 41.13           C
ATOM   4095  CD1 TRP A 382      29.104 186.570  47.706  1.00 41.53           C
ATOM   4096  HD1 TRP A 382      29.871 186.733  48.448  1.00 41.53           H
ATOM   4097  CD2 TRP A 382      27.820 185.827  46.036  1.00 40.73           C
ATOM   4098  NE1 TRP A 382      28.021 187.380  47.599  1.00 41.24           N
ATOM   4099  HE1 TRP A 382      27.836 188.170  48.202  1.00 41.24           H
ATOM   4100  CE2 TRP A 382      27.179 186.974  46.594  1.00 43.02           C
ATOM   4101  CE3 TRP A 382      27.164 185.201  44.950  1.00 40.55           C
ATOM   4102  HE3 TRP A 382      27.627 184.347  44.479  1.00 40.55           H
ATOM   4103  CZ2 TRP A 382      25.949 187.457  46.126  1.00 37.70           C
ATOM   4104  HZ2 TRP A 382      25.513 188.338  46.572  1.00 37.70           H
ATOM   4105  CZ3 TRP A 382      25.938 185.692  44.463  1.00 43.34           C
ATOM   4106  HZ3 TRP A 382      25.476 185.211  43.613  1.00 43.34           H
ATOM   4107  CH2 TRP A 382      25.328 186.814  45.048  1.00 36.24           C
ATOM   4108  HH2 TRP A 382      24.395 187.194  44.659  1.00 36.24           H
ATOM   4109  N   ILE A 383      28.505 181.848  45.882  1.00 36.29           N
ATOM   4110  H   ILE A 383      29.261 181.780  45.216  1.00 36.29           H
ATOM   4111  CA  ILE A 383      27.326 181.008  45.611  1.00 35.38           C
ATOM   4112  HA  ILE A 383      26.438 181.612  45.797  1.00 35.38           H
ATOM   4113  C   ILE A 383      27.296 179.808  46.585  1.00 37.25           C
ATOM   4114  O   ILE A 383      26.286 179.582  47.248  1.00 37.03           O
ATOM   4115  CB  ILE A 383      27.283 180.541  44.127  1.00 36.23           C
ATOM   4116  HB  ILE A 383      28.268 180.145  43.880  1.00 36.23           H
ATOM   4117  CG1 ILE A 383      26.990 181.702  43.145  1.00 39.64           C
ATOM   4118 1HG1 ILE A 383      27.756 182.465  43.288  1.00 39.64           H
ATOM   4119 2HG1 ILE A 383      27.104 181.321  42.130  1.00 39.64           H
ATOM   4120  CG2 ILE A 383      26.280 179.395  43.900  1.00 36.80           C
ATOM   4121 1HG2 ILE A 383      26.164 179.232  42.829  1.00 36.80           H
ATOM   4122 2HG2 ILE A 383      25.315 179.660  44.334  1.00 36.80           H
ATOM   4123 3HG2 ILE A 383      26.651 178.484  44.369  1.00 36.80           H
ATOM   4124  CD1 ILE A 383      25.600 182.346  43.238  1.00 33.88           C
ATOM   4125 1HD1 ILE A 383      25.523 183.114  42.468  1.00 33.88           H
ATOM   4126 2HD1 ILE A 383      25.471 182.800  44.220  1.00 33.88           H
ATOM   4127 3HD1 ILE A 383      24.826 181.594  43.080  1.00 33.88           H
ATOM   4128  N   THR A 384      28.401 179.076  46.740  1.00 34.73           N
ATOM   4129  H   THR A 384      29.211 179.282  46.173  1.00 34.73           H
ATOM   4130  CA  THR A 384      28.487 177.879  47.588  1.00 36.12           C
ATOM   4131  HA  THR A 384      27.652 177.231  47.323  1.00 36.12           H
ATOM   4132  C   THR A 384      28.397 178.157  49.111  1.00 37.16           C
ATOM   4133  O   THR A 384      28.358 177.212  49.895  1.00 38.74           O
ATOM   4134  CB  THR A 384      29.766 177.078  47.294  1.00 36.27           C
ATOM   4135  HB  THR A 384      29.792 176.207  47.948  1.00 36.27           H
ATOM   4136  OG1 THR A 384      30.923 177.841  47.535  1.00 43.96           O
ATOM   4137  HG1 THR A 384      30.660 178.725  47.803  1.00 43.96           H
ATOM   4138  CG2 THR A 384      29.830 176.575  45.852  1.00 36.76           C
ATOM   4139 1HG2 THR A 384      30.740 175.992  45.715  1.00 36.76           H
ATOM   4140 2HG2 THR A 384      29.828 177.416  45.159  1.00 36.76           H
ATOM   4141 3HG2 THR A 384      28.961 175.944  45.661  1.00 36.76           H
ATOM   4142  N   ALA A 385      28.348 179.425  49.537  1.00 35.36           N
ATOM   4143  H   ALA A 385      28.474 180.164  48.860  1.00 35.36           H
ATOM   4144  CA  ALA A 385      28.144 179.836  50.929  1.00 39.12           C
ATOM   4145  HA  ALA A 385      28.110 178.952  51.566  1.00 39.12           H
ATOM   4146  C   ALA A 385      26.826 180.625  51.160  1.00 44.24           C
ATOM   4147  O   ALA A 385      26.288 180.584  52.266  1.00 39.93           O
ATOM   4148  CB  ALA A 385      29.364 180.651  51.356  1.00 41.84           C
ATOM   4149 1HB  ALA A 385      29.239 180.981  52.387  1.00 41.84           H
ATOM   4150 2HB  ALA A 385      29.464 181.520  50.705  1.00 41.84           H
ATOM   4151 3HB  ALA A 385      30.258 180.033  51.277  1.00 41.84           H
ATOM   4152  N   ASN A 386      26.296 181.313  50.146  1.00 39.41           N
ATOM   4153  H   ASN A 386      26.823 181.418  49.292  1.00 39.41           H
ATOM   4154  CA  ASN A 386      25.031 182.045  50.234  1.00 33.62           C
ATOM   4155  HA  ASN A 386      24.853 182.350  51.265  1.00 33.62           H
ATOM   4156  C   ASN A 386      23.807 181.207  49.778  1.00 35.27           C
ATOM   4157  O   ASN A 386      22.693 181.464  50.228  1.00 36.25           O
ATOM   4158  CB  ASN A 386      25.134 183.313  49.375  1.00 40.46           C
ATOM   4159 1HB  ASN A 386      25.335 183.010  48.348  1.00 40.46           H
ATOM   4160 2HB  ASN A 386      24.160 183.802  49.380  1.00 40.46           H
ATOM   4161  CG  ASN A 386      26.196 184.343  49.795  1.00 44.40           C
ATOM   4162  OD1 ASN A 386      26.995 184.198  50.713  1.00 43.00           O
ATOM   4163  ND2 ASN A 386      26.218 185.437  49.080  1.00 42.65           N
ATOM   4164 1HD2 ASN A 386      26.992 186.078  49.176  1.00 42.65           H
ATOM   4165 2HD2 ASN A 386      25.573 185.535  48.309  1.00 42.65           H
ATOM   4166  N   SER A 387      23.976 180.240  48.866  1.00 35.24           N
ATOM   4167  H   SER A 387      24.901 180.038  48.515  1.00 35.24           H
ATOM   4168  CA  SER A 387      22.873 179.462  48.293  1.00 34.51           C
ATOM   4169  HA  SER A 387      22.149 180.169  47.889  1.00 34.51           H
ATOM   4170  C   SER A 387      22.167 178.607  49.362  1.00 38.34           C
ATOM   4171  O   SER A 387      22.677 177.585  49.823  1.00 38.51           O
ATOM   4172  CB  SER A 387      23.331 178.587  47.112  1.00 39.59           C
ATOM   4173 1HB  SER A 387      22.478 178.009  46.757  1.00 39.59           H
ATOM   4174 2HB  SER A 387      23.664 179.240  46.305  1.00 39.59           H
ATOM   4175  OG  SER A 387      24.391 177.698  47.465  1.00 39.66           O
ATOM   4176  HG  SER A 387      25.209 178.198  47.411  1.00 39.66           H
ATOM   4177  N   SER A 388      20.950 179.006  49.717  1.00 33.45           N
ATOM   4178  H   SER A 388      20.587 179.849  49.294  1.00 33.45           H
ATOM   4179  CA  SER A 388      20.010 178.178  50.466  1.00 39.71           C
ATOM   4180  HA  SER A 388      20.565 177.667  51.251  1.00 39.71           H
ATOM   4181  C   SER A 388      19.368 177.116  49.556  1.00 43.48           C
ATOM   4182  O   SER A 388      19.420 177.210  48.329  1.00 44.25           O
ATOM   4183  CB  SER A 388      18.956 179.058  51.150  1.00 42.82           C
ATOM   4184 1HB  SER A 388      18.339 178.433  51.797  1.00 42.82           H
ATOM   4185 2HB  SER A 388      19.461 179.794  51.775  1.00 42.82           H
ATOM   4186  OG  SER A 388      18.121 179.720  50.218  1.00 45.87           O
ATOM   4187  HG  SER A 388      18.633 179.877  49.421  1.00 45.87           H
ATOM   4188  N   LYS A 389      18.794 176.081  50.163  1.00 39.91           N
ATOM   4189  H   LYS A 389      18.831 176.046  51.172  1.00 39.91           H
ATOM   4190  CA  LYS A 389      18.089 174.966  49.505  1.00 48.58           C
ATOM   4191  HA  LYS A 389      17.940 175.201  48.451  1.00 48.58           H
ATOM   4192  C   LYS A 389      16.693 174.800  50.153  1.00 50.00           C
ATOM   4193  O   LYS A 389      16.484 175.336  51.247  1.00 48.60           O
ATOM   4194  CB  LYS A 389      18.954 173.687  49.612  1.00 46.88           C
ATOM   4195 1HB  LYS A 389      19.159 173.506  50.667  1.00 46.88           H
ATOM   4196 2HB  LYS A 389      18.364 172.849  49.239  1.00 46.88           H
ATOM   4197  CG  LYS A 389      20.283 173.715  48.808  1.00 51.75           C
ATOM   4198 1HG  LYS A 389      20.520 172.688  48.527  1.00 51.75           H
ATOM   4199 2HG  LYS A 389      20.102 174.276  47.891  1.00 51.75           H
ATOM   4200  CD  LYS A 389      21.514 174.300  49.517  1.00 51.94           C
ATOM   4201 1HD  LYS A 389      21.270 175.300  49.876  1.00 51.94           H
ATOM   4202 2HD  LYS A 389      21.765 173.665  50.367  1.00 51.94           H
ATOM   4203  CE  LYS A 389      22.716 174.381  48.554  1.00 44.07           C
ATOM   4204 1HE  LYS A 389      23.048 173.366  48.333  1.00 44.07           H
ATOM   4205 2HE  LYS A 389      22.381 174.841  47.624  1.00 44.07           H
ATOM   4206  NZ  LYS A 389      23.837 175.182  49.110  1.00 41.55           N
ATOM   4207 1HZ  LYS A 389      24.638 175.108  48.500  1.00 41.55           H
ATOM   4208 2HZ  LYS A 389      24.084 174.854  50.033  1.00 41.55           H
ATOM   4209 3HZ  LYS A 389      23.540 176.146  49.163  1.00 41.55           H
ATOM   4210  N   PRO A 390      15.730 174.088  49.540  1.00 52.78           N
ATOM   4211  CA  PRO A 390      14.439 173.802  50.171  1.00 59.21           C
ATOM   4212  HA  PRO A 390      13.898 174.732  50.342  1.00 59.21           H
ATOM   4213  C   PRO A 390      14.635 173.084  51.505  1.00 58.35           C
ATOM   4214  O   PRO A 390      15.258 172.024  51.554  1.00 49.24           O
ATOM   4215  CB  PRO A 390      13.674 172.949  49.165  1.00 56.38           C
ATOM   4216 1HB  PRO A 390      13.840 171.891  49.367  1.00 56.38           H
ATOM   4217 2HB  PRO A 390      12.610 173.184  49.165  1.00 56.38           H
ATOM   4218  CG  PRO A 390      14.296 173.334  47.838  1.00 59.39           C
ATOM   4219 1HG  PRO A 390      14.204 172.533  47.105  1.00 59.39           H
ATOM   4220 2HG  PRO A 390      13.862 174.264  47.469  1.00 59.39           H
ATOM   4221  CD  PRO A 390      15.752 173.545  48.204  1.00 49.10           C
ATOM   4222 1HD  PRO A 390      16.281 172.592  48.198  1.00 49.10           H
ATOM   4223 2HD  PRO A 390      16.216 174.257  47.521  1.00 49.10           H
ATOM   4224  N   SER A 391      14.218 173.713  52.600  1.00 57.36           N
ATOM   4225  H   SER A 391      13.665 174.554  52.509  1.00 57.36           H
ATOM   4226  CA  SER A 391      14.644 173.349  53.953  1.00 62.56           C
ATOM   4227  HA  SER A 391      14.513 172.274  54.081  1.00 62.56           H
ATOM   4228  C   SER A 391      13.855 174.073  55.052  1.00 73.56           C
ATOM   4229  O   SER A 391      13.224 175.111  54.826  1.00 77.77           O
ATOM   4230  CB  SER A 391      16.130 173.686  54.124  1.00 61.69           C
ATOM   4231 1HB  SER A 391      16.440 173.423  55.135  1.00 61.69           H
ATOM   4232 2HB  SER A 391      16.712 173.097  53.414  1.00 61.69           H
ATOM   4233  OG  SER A 391      16.380 175.067  53.903  1.00 61.21           O
ATOM   4234  HG  SER A 391      16.328 175.225  52.958  1.00 61.21           H
HETATM 4235  N   ASN A 392      13.956 173.513  56.305  1.00 76.13           N
HETATM 4236  H   ASN A 392      14.503 172.665  56.393  1.00 76.13           H
HETATM 4237  CA  ASN A 392      13.323 174.031  57.525  1.00 76.96           C
HETATM 4238  HA  ASN A 392      12.236 174.047  57.372  1.00 76.96           H
HETATM 4239  C   ASN A 392      13.735 175.507  57.808  1.00 75.66           C
HETATM 4240  HC  ASN A 392      13.235 176.268  57.170  1.00 75.66           H
HETATM 4241  O   ASN A 392      14.530 175.856  58.672  1.00 77.37           O
HETATM 4242  CB  ASN A 392      13.634 173.075  58.692  1.00 72.36           C
HETATM 4243 1HB  ASN A 392      13.077 173.344  59.598  1.00 72.36           H
HETATM 4244 2HB  ASN A 392      14.701 173.082  58.945  1.00 72.36           H
HETATM 4245 3HB  ASN A 392      13.363 172.044  58.430  1.00 72.36           H
TER    4246      ASN A 392 
HETATM 4247  CH3 ACE B 517      -4.838 169.071  47.463  1.00 65.40           C
HETATM 4248 1HH3 ACE B 517      -5.106 168.111  47.022  1.00 65.40           H
HETATM 4249 2HH3 ACE B 517      -4.376 168.908  48.437  1.00 65.40           H
HETATM 4250 3HH3 ACE B 517      -4.135 169.588  46.809  1.00 65.40           H
HETATM 4251  C   ACE B 517      -6.078 169.914  47.645  1.00 65.40           C
HETATM 4252  O   ACE B 517      -7.150 169.527  47.186  1.00 65.40           O
ATOM   4253  N   LEU B 518      -5.912 171.082  48.289  1.00 65.40           N
ATOM   4254  H   LEU B 518      -4.979 171.386  48.526  1.00 65.40           H
ATOM   4255  CA  LEU B 518      -6.995 171.950  48.755  1.00 67.90           C
ATOM   4256  HA  LEU B 518      -7.559 171.407  49.513  1.00 67.90           H
ATOM   4257  C   LEU B 518      -7.983 172.408  47.661  1.00 65.40           C
ATOM   4258  O   LEU B 518      -9.189 172.412  47.907  1.00 65.40           O
ATOM   4259  CB  LEU B 518      -6.340 173.188  49.411  1.00  0.00           C
ATOM   4260 1HB  LEU B 518      -5.694 172.841  50.218  1.00  0.00           H
ATOM   4261 2HB  LEU B 518      -5.705 173.669  48.667  1.00  0.00           H
ATOM   4262  CG  LEU B 518      -7.319 174.242  49.960  1.00  0.00           C
ATOM   4263  HG  LEU B 518      -7.990 174.544  49.156  1.00  0.00           H
ATOM   4264  CD1 LEU B 518      -8.150 173.719  51.134  1.00  0.00           C
ATOM   4265 1HD1 LEU B 518      -8.801 174.516  51.493  1.00  0.00           H
ATOM   4266 2HD1 LEU B 518      -7.486 173.402  51.939  1.00  0.00           H
ATOM   4267 3HD1 LEU B 518      -8.756 172.873  50.809  1.00  0.00           H
ATOM   4268  CD2 LEU B 518      -6.553 175.483  50.405  1.00  0.00           C
ATOM   4269 1HD2 LEU B 518      -7.265 176.245  50.723  1.00  0.00           H
ATOM   4270 2HD2 LEU B 518      -5.962 175.862  49.572  1.00  0.00           H
ATOM   4271 3HD2 LEU B 518      -5.893 175.233  51.236  1.00  0.00           H
ATOM   4272  N   GLU B 519      -7.491 172.852  46.501  1.00 65.40           N
ATOM   4273  H   GLU B 519      -6.504 172.744  46.316  1.00 65.40           H
ATOM   4274  CA  GLU B 519      -8.255 173.650  45.537  1.00 67.90           C
ATOM   4275  HA  GLU B 519      -8.869 174.343  46.112  1.00 67.90           H
ATOM   4276  C   GLU B 519      -9.231 172.774  44.691  1.00 65.40           C
ATOM   4277  O   GLU B 519      -9.035 172.500  43.506  1.00 65.40           O
ATOM   4278  CB  GLU B 519      -7.313 174.542  44.694  1.00  0.00           C
ATOM   4279 1HB  GLU B 519      -6.564 173.930  44.192  1.00  0.00           H
ATOM   4280 2HB  GLU B 519      -7.913 175.067  43.950  1.00  0.00           H
ATOM   4281  CG  GLU B 519      -6.577 175.597  45.551  1.00  0.00           C
ATOM   4282 1HG  GLU B 519      -7.314 176.145  46.138  1.00  0.00           H
ATOM   4283 2HG  GLU B 519      -5.901 175.094  46.243  1.00  0.00           H
ATOM   4284  CD  GLU B 519      -5.755 176.621  44.740  1.00  0.00           C
ATOM   4285  OE1 GLU B 519      -5.989 177.849  44.894  1.00  0.00           O
ATOM   4286  OE2 GLU B 519      -4.830 176.226  43.995  1.00  0.00           O
ATOM   4287  N   ALA B 520     -10.351 172.340  45.368  1.00 65.40           N
ATOM   4288  H   ALA B 520     -10.361 172.470  46.373  1.00 65.40           H
ATOM   4289  CA  ALA B 520     -11.566 171.818  44.741  1.00 67.90           C
ATOM   4290  HA  ALA B 520     -11.228 171.176  43.918  1.00 67.90           H
ATOM   4291  C   ALA B 520     -12.383 172.968  44.074  1.00 65.40           C
ATOM   4292  O   ALA B 520     -12.552 172.938  42.870  1.00 65.40           O
ATOM   4293  CB  ALA B 520     -12.411 170.888  45.635  1.00  0.00           C
ATOM   4294 1HB  ALA B 520     -11.754 170.156  46.121  1.00  0.00           H
ATOM   4295 2HB  ALA B 520     -12.955 171.440  46.412  1.00  0.00           H
ATOM   4296  N   LYS B 521     -12.842 174.066  44.809  1.00 65.40           N
ATOM   4297  H   LYS B 521     -13.231 174.756  44.182  1.00 65.40           H
ATOM   4298  CA  LYS B 521     -13.288 174.216  46.231  1.00 67.90           C
ATOM   4299  HA  LYS B 521     -13.993 173.412  46.442  1.00 67.90           H
ATOM   4300  C   LYS B 521     -14.076 175.555  46.333  1.00 65.40           C
ATOM   4301  O   LYS B 521     -15.246 175.575  45.969  1.00 65.40           O
ATOM   4302  CB  LYS B 521     -12.167 174.082  47.284  1.00  0.00           C
ATOM   4303 1HB  LYS B 521     -11.771 173.067  47.235  1.00  0.00           H
ATOM   4304 2HB  LYS B 521     -11.373 174.783  47.029  1.00  0.00           H
ATOM   4305  CG  LYS B 521     -12.619 174.272  48.738  1.00  0.00           C
ATOM   4306 1HG  LYS B 521     -13.023 175.278  48.854  1.00  0.00           H
ATOM   4307 2HG  LYS B 521     -13.412 173.557  48.958  1.00  0.00           H
ATOM   4308  CD  LYS B 521     -11.452 174.073  49.717  1.00  0.00           C
ATOM   4309 1HD  LYS B 521     -11.037 173.076  49.571  1.00  0.00           H
ATOM   4310 2HD  LYS B 521     -10.679 174.810  49.496  1.00  0.00           H
ATOM   4311  CE  LYS B 521     -11.888 174.179  51.187  1.00  0.00           C
ATOM   4312 1HE  LYS B 521     -12.825 173.636  51.314  1.00  0.00           H
ATOM   4313 2HE  LYS B 521     -11.139 173.690  51.810  1.00  0.00           H
ATOM   4314  NZ  LYS B 521     -12.054 175.576  51.641  1.00  0.00           N
ATOM   4315 1HZ  LYS B 521     -11.161 176.048  51.624  1.00  0.00           H
ATOM   4316 2HZ  LYS B 521     -12.413 175.567  52.585  1.00  0.00           H
ATOM   4317 3HZ  LYS B 521     -12.703 176.060  51.038  1.00  0.00           H
ATOM   4318  N   GLU B 522     -13.449 176.665  46.735  1.00 65.40           N
ATOM   4319  H   GLU B 522     -12.491 176.595  47.046  1.00 65.40           H
ATOM   4320  CA  GLU B 522     -13.927 178.025  46.424  1.00 67.90           C
ATOM   4321  HA  GLU B 522     -15.017 178.044  46.461  1.00 67.90           H
ATOM   4322  C   GLU B 522     -13.493 178.439  45.000  1.00 69.66           C
ATOM   4323  O   GLU B 522     -14.172 179.241  44.358  1.00 70.03           O
ATOM   4324  CB  GLU B 522     -13.412 179.074  47.427  1.00  0.00           C
ATOM   4325 1HB  GLU B 522     -12.323 179.063  47.471  1.00  0.00           H
ATOM   4326 2HB  GLU B 522     -13.687 180.058  47.048  1.00  0.00           H
ATOM   4327  CG  GLU B 522     -13.961 178.930  48.859  1.00  0.00           C
ATOM   4328 1HG  GLU B 522     -13.826 179.884  49.369  1.00  0.00           H
ATOM   4329 2HG  GLU B 522     -15.029 178.720  48.809  1.00  0.00           H
ATOM   4330  CD  GLU B 522     -13.279 177.830  49.679  1.00  0.00           C
ATOM   4331  OE1 GLU B 522     -12.069 177.559  49.495  1.00  0.00           O
ATOM   4332  OE2 GLU B 522     -13.956 177.220  50.539  1.00  0.00           O
ATOM   4333  N   GLU B 523     -12.401 177.865  44.486  1.00 64.46           N
ATOM   4334  H   GLU B 523     -11.855 177.251  45.074  1.00 64.46           H
ATOM   4335  CA  GLU B 523     -11.993 177.974  43.086  1.00 59.24           C
ATOM   4336  HA  GLU B 523     -11.987 179.029  42.812  1.00 59.24           H
ATOM   4337  C   GLU B 523     -12.980 177.242  42.156  1.00 58.61           C
ATOM   4338  O   GLU B 523     -13.237 176.051  42.339  1.00 60.63           O
ATOM   4339  CB  GLU B 523     -10.567 177.428  42.927  1.00 50.32           C
ATOM   4340 1HB  GLU B 523      -9.902 177.943  43.620  1.00 50.32           H
ATOM   4341 2HB  GLU B 523     -10.561 176.369  43.187  1.00 50.32           H
ATOM   4342  CG  GLU B 523     -10.007 177.586  41.501  1.00 63.41           C
ATOM   4343 1HG  GLU B 523      -9.026 177.111  41.474  1.00 63.41           H
ATOM   4344 2HG  GLU B 523     -10.655 177.066  40.795  1.00 63.41           H
ATOM   4345  CD  GLU B 523      -9.855 179.044  41.040  1.00 55.75           C
ATOM   4346  OE1 GLU B 523      -9.905 179.967  41.888  1.00 58.78           O
ATOM   4347  OE2 GLU B 523      -9.576 179.261  39.847  1.00 65.50           O
ATOM   4348  N   SER B 524     -13.544 177.953  41.177  1.00 50.05           N
ATOM   4349  H   SER B 524     -13.357 178.945  41.136  1.00 50.05           H
ATOM   4350  CA  SER B 524     -14.640 177.462  40.329  1.00 56.63           C
ATOM   4351  HA  SER B 524     -15.171 176.697  40.895  1.00 56.63           H
ATOM   4352  C   SER B 524     -14.153 176.828  39.009  1.00 48.66           C
ATOM   4353  O   SER B 524     -14.047 177.506  37.985  1.00 45.34           O
ATOM   4354  CB  SER B 524     -15.625 178.608  40.063  1.00 61.58           C
ATOM   4355 1HB  SER B 524     -16.477 178.220  39.504  1.00 61.58           H
ATOM   4356 2HB  SER B 524     -15.973 179.004  41.017  1.00 61.58           H
ATOM   4357  OG  SER B 524     -14.999 179.648  39.316  1.00 65.84           O
ATOM   4358  HG  SER B 524     -14.513 179.233  38.600  1.00 65.84           H
HETATM 4359  N   PHE B 525     -13.882 175.484  39.019  1.00 41.94           N
HETATM 4360  H   PHE B 525     -13.974 174.967  39.885  1.00 41.94           H
HETATM 4361  CA  PHE B 525     -13.440 174.735  37.836  1.00 39.60           C
HETATM 4362  HA  PHE B 525     -12.859 175.399  37.183  1.00 39.60           H
HETATM 4363  C   PHE B 525     -14.649 174.245  36.996  1.00 42.41           C
HETATM 4364  O   PHE B 525     -15.215 173.179  37.198  1.00 40.17           O
HETATM 4365  CB  PHE B 525     -12.545 173.553  38.233  1.00 40.30           C
HETATM 4366 1HB  PHE B 525     -13.117 172.941  38.941  1.00 40.30           H
HETATM 4367 2HB  PHE B 525     -12.373 172.914  37.357  1.00 40.30           H
HETATM 4368  CG  PHE B 525     -11.215 173.961  38.850  1.00 38.09           C
HETATM 4369  CD1 PHE B 525     -10.053 174.058  38.062  1.00 35.06           C
HETATM 4370  HD1 PHE B 525     -10.099 173.905  36.988  1.00 35.06           H
HETATM 4371  CD2 PHE B 525     -11.139 174.178  40.233  1.00 41.66           C
HETATM 4372  HD2 PHE B 525     -12.041 174.147  40.837  1.00 41.66           H
HETATM 4373  CE1 PHE B 525      -8.817 174.335  38.667  1.00 34.51           C
HETATM 4374  HE1 PHE B 525      -7.911 174.412  38.073  1.00 34.51           H
HETATM 4375  CE2 PHE B 525      -9.900 174.403  40.843  1.00 39.95           C
HETATM 4376  HE2 PHE B 525      -9.834 174.527  41.920  1.00 39.95           H
HETATM 4377  CZ  PHE B 525      -8.746 174.481  40.059  1.00 36.49           C
HETATM 4378  I1  PHE B 525      -6.893 174.819  41.002  1.00 36.49           I
HETATM 4379  N   CYS B 526     -15.018 175.078  35.962  1.00 35.55           N
HETATM 4380  H   CYS B 526     -14.452 175.894  35.766  1.00 35.55           H
HETATM 4381  CA  CYS B 526     -16.126 174.789  35.048  1.00 37.17           C
HETATM 4382  HA  CYS B 526     -16.663 173.918  35.443  1.00 37.17           H
HETATM 4383  C   CYS B 526     -15.607 174.367  33.638  1.00 40.35           C
HETATM 4384  O   CYS B 526     -14.426 174.164  33.408  1.00 38.64           O
HETATM 4385  CB  CYS B 526     -17.140 175.951  35.001  1.00  0.00           C
HETATM 4386 1HB  CYS B 526     -17.041 176.591  35.887  1.00  0.00           H
HETATM 4387 2HB  CYS B 526     -16.989 176.575  34.112  1.00  0.00           H
HETATM 4388  C6  CYS B 526     -18.637 174.999  37.769  1.00  0.00           C
HETATM 4389  C1  CYS B 526     -19.430 175.674  36.654  1.00  0.00           C
HETATM 4390  S   CYS B 526     -18.835 175.248  34.958  1.00  0.00           S
HETATM 4391 1H1  CYS B 526     -20.484 175.381  36.740  1.00  0.00           H
HETATM 4392 2H1  CYS B 526     -19.371 176.762  36.784  1.00  0.00           H
HETATM 4393  C7  CYS B 526     -18.031 175.772  38.770  1.00  0.00           C
HETATM 4394  H7  CYS B 526     -18.098 176.856  38.735  1.00  0.00           H
HETATM 4395  C2  CYS B 526     -17.392 175.158  39.861  1.00  0.00           C
HETATM 4396  H2  CYS B 526     -17.000 175.780  40.660  1.00  0.00           H
HETATM 4397  C3  CYS B 526     -17.297 173.750  39.976  1.00  0.00           C
HETATM 4398  C8  CYS B 526     -16.639 173.097  41.169  1.00  0.00           C
HETATM 4399  C9  CYS B 526     -15.988 171.838  41.072  1.00  0.00           C
HETATM 4400  H9  CYS B 526     -15.928 171.356  40.101  1.00  0.00           H
HETATM 4401  C10 CYS B 526     -15.449 171.200  42.206  1.00  0.00           C
HETATM 4402  H10 CYS B 526     -14.995 170.220  42.091  1.00  0.00           H
HETATM 4403  C11 CYS B 526     -15.544 171.795  43.479  1.00  0.00           C
HETATM 4404  C14 CYS B 526     -15.141 171.045  44.756  1.00  0.00           C
HETATM 4405  S1  CYS B 526     -13.642 169.969  44.610  1.00  0.00           S
HETATM 4406 1H14 CYS B 526     -14.989 171.781  45.555  1.00  0.00           H
HETATM 4407 2H14 CYS B 526     -15.981 170.408  45.061  1.00  0.00           H
HETATM 4408  C4  CYS B 526     -16.140 173.064  43.585  1.00  0.00           C
HETATM 4409  H4  CYS B 526     -16.227 173.551  44.552  1.00  0.00           H
HETATM 4410  C5  CYS B 526     -16.680 173.697  42.450  1.00  0.00           C
HETATM 4411  H5  CYS B 526     -17.177 174.655  42.569  1.00  0.00           H
HETATM 4412  C12 CYS B 526     -17.914 172.987  38.954  1.00  0.00           C
HETATM 4413  H12 CYS B 526     -17.923 171.905  39.039  1.00  0.00           H
HETATM 4414  C13 CYS B 526     -18.578 173.599  37.874  1.00  0.00           C
HETATM 4415  H13 CYS B 526     -19.079 172.974  37.140  1.00  0.00           H
ATOM   4416  N   ASP B 527     -16.565 174.192  32.663  1.00 41.75           N
ATOM   4417  H   ASP B 527     -17.533 174.394  32.871  1.00 41.75           H
ATOM   4418  CA  ASP B 527     -16.250 173.751  31.311  1.00 42.18           C
ATOM   4419  HA  ASP B 527     -15.546 172.924  31.405  1.00 42.18           H
ATOM   4420  C   ASP B 527     -15.572 174.858  30.473  1.00 43.04           C
ATOM   4421  O   ASP B 527     -16.019 176.009  30.489  1.00 40.89           O
ATOM   4422  CB  ASP B 527     -17.496 173.191  30.609  1.00 48.63           C
ATOM   4423 1HB  ASP B 527     -18.002 172.484  31.266  1.00 48.63           H
ATOM   4424 2HB  ASP B 527     -18.183 174.002  30.369  1.00 48.63           H
ATOM   4425  CG  ASP B 527     -17.099 172.476  29.318  1.00 51.83           C
ATOM   4426  OD1 ASP B 527     -16.886 173.168  28.296  1.00 47.05           O
ATOM   4427  OD2 ASP B 527     -16.904 171.238  29.356  1.00 60.28           O
HETATM 4428  N   PRO B 528     -14.460 174.512  29.706  1.00 40.21           N
HETATM 4429  CA  PRO B 528     -13.763 175.454  28.814  1.00 38.37           C
HETATM 4430  HA  PRO B 528     -13.177 176.137  29.442  1.00 38.37           H
HETATM 4431  C   PRO B 528     -14.692 176.341  27.948  1.00 43.47           C
HETATM 4432  O   PRO B 528     -14.440 177.520  27.775  1.00 40.18           O
HETATM 4433  CB  PRO B 528     -12.816 174.620  27.951  1.00 37.03           C
HETATM 4434 1HB  PRO B 528     -13.265 174.425  26.969  1.00 37.03           H
HETATM 4435 2HB  PRO B 528     -11.868 175.152  27.799  1.00 37.03           H
HETATM 4436  CG  PRO B 528     -12.621 173.293  28.690  1.00 40.64           C
HETATM 4437  HG  PRO B 528     -12.639 172.444  27.995  1.00 40.64           H
HETATM 4438  F1  PRO B 528     -11.429 173.288  29.322  1.00 40.64           F
HETATM 4439  CD  PRO B 528     -13.775 173.220  29.703  1.00 39.98           C
HETATM 4440 1HD  PRO B 528     -14.487 172.442  29.401  1.00 39.98           H
HETATM 4441 2HD  PRO B 528     -13.397 173.017  30.713  1.00 39.98           H
ATOM   4442  N   ALA B 529     -15.788 175.738  27.355  1.00 42.02           N
ATOM   4443  H   ALA B 529     -16.014 174.789  27.614  1.00 42.02           H
ATOM   4444  CA  ALA B 529     -16.551 176.321  26.251  1.00 41.60           C
ATOM   4445  HA  ALA B 529     -15.929 176.276  25.357  1.00 41.60           H
ATOM   4446  C   ALA B 529     -16.975 177.804  26.445  1.00 36.96           C
ATOM   4447  O   ALA B 529     -16.829 178.626  25.537  1.00 43.40           O
ATOM   4448  CB  ALA B 529     -17.785 175.440  26.023  1.00 47.34           C
ATOM   4449 1HB  ALA B 529     -18.325 175.808  25.151  1.00 47.34           H
ATOM   4450 2HB  ALA B 529     -18.434 175.485  26.898  1.00 47.34           H
ATOM   4451 3HB  ALA B 529     -17.477 174.408  25.852  1.00 47.34           H
ATOM   4452  N   GLU B 530     -17.480 178.145  27.633  1.00 38.84           N
ATOM   4453  H   GLU B 530     -17.562 177.429  28.341  1.00 38.84           H
ATOM   4454  CA  GLU B 530     -17.925 179.491  28.006  1.00 38.47           C
ATOM   4455  HA  GLU B 530     -18.336 179.993  27.131  1.00 38.47           H
ATOM   4456  C   GLU B 530     -16.774 180.373  28.555  1.00 43.79           C
ATOM   4457  O   GLU B 530     -16.819 181.600  28.451  1.00 45.60           O
ATOM   4458  CB  GLU B 530     -19.041 179.361  29.058  1.00 38.90           C
ATOM   4459 1HB  GLU B 530     -18.693 178.705  29.857  1.00 38.90           H
ATOM   4460 2HB  GLU B 530     -19.255 180.336  29.495  1.00 38.90           H
ATOM   4461  CG  GLU B 530     -20.353 178.782  28.491  1.00 51.99           C
ATOM   4462 1HG  GLU B 530     -20.149 178.047  27.712  1.00 51.99           H
ATOM   4463 2HG  GLU B 530     -20.883 178.268  29.292  1.00 51.99           H
ATOM   4464  CD  GLU B 530     -21.260 179.874  27.917  1.00 68.17           C
ATOM   4465  OE1 GLU B 530     -21.897 180.610  28.708  1.00 67.67           O
ATOM   4466  OE2 GLU B 530     -21.337 180.023  26.676  1.00 76.01           O
ATOM   4467  N   VAL B 531     -15.741 179.769  29.149  1.00 39.60           N
ATOM   4468  H   VAL B 531     -15.724 178.759  29.157  1.00 39.60           H
ATOM   4469  CA  VAL B 531     -14.583 180.438  29.769  1.00 39.58           C
ATOM   4470  HA  VAL B 531     -14.948 181.313  30.306  1.00 39.58           H
ATOM   4471  C   VAL B 531     -13.569 180.927  28.705  1.00 40.57           C
ATOM   4472  O   VAL B 531     -12.969 181.998  28.831  1.00 44.90           O
ATOM   4473  CB  VAL B 531     -13.923 179.513  30.815  1.00 39.61           C
ATOM   4474  HB  VAL B 531     -13.567 178.619  30.304  1.00 39.61           H
ATOM   4475  CG1 VAL B 531     -12.733 180.191  31.502  1.00 43.35           C
ATOM   4476 1HG1 VAL B 531     -12.395 179.574  32.335  1.00 43.35           H
ATOM   4477 2HG1 VAL B 531     -13.033 181.171  31.874  1.00 43.35           H
ATOM   4478 3HG1 VAL B 531     -11.921 180.308  30.784  1.00 43.35           H
ATOM   4479  CG2 VAL B 531     -14.914 179.092  31.911  1.00 40.15           C
ATOM   4480 1HG2 VAL B 531     -14.403 178.447  32.626  1.00 40.15           H
ATOM   4481 2HG2 VAL B 531     -15.749 178.551  31.466  1.00 40.15           H
ATOM   4482 3HG2 VAL B 531     -15.287 179.979  32.424  1.00 40.15           H
HETATM 4483  N   LEU B 532     -13.391 180.107  27.618  1.00 39.56           N
HETATM 4484  H   LEU B 532     -13.892 179.227  27.611  1.00 39.56           H
HETATM 4485  CA  LEU B 532     -12.551 180.410  26.453  1.00 37.67           C
HETATM 4486  HA  LEU B 532     -11.699 181.024  26.769  1.00 37.67           H
HETATM 4487  C   LEU B 532     -13.361 181.266  25.446  1.00 46.65           C
HETATM 4488  HC  LEU B 532     -13.565 182.309  25.773  1.00 46.65           H
HETATM 4489  O   LEU B 532     -13.786 180.865  24.370  1.00 46.26           O
HETATM 4490  CB  LEU B 532     -12.020 179.097  25.810  1.00 43.16           C
HETATM 4491 1HB  LEU B 532     -12.875 178.518  25.440  1.00 43.16           H
HETATM 4492 2HB  LEU B 532     -11.408 179.358  24.937  1.00 43.16           H
HETATM 4493  CG  LEU B 532     -11.183 178.199  26.757  1.00 41.50           C
HETATM 4494  HG  LEU B 532     -11.831 177.827  27.560  1.00 41.50           H
HETATM 4495  CD1 LEU B 532     -10.657 176.991  25.973  1.00 40.97           C
HETATM 4496 1HD1 LEU B 532     -10.096 176.308  26.624  1.00 40.97           H
HETATM 4497 2HD1 LEU B 532      -9.985 177.304  25.164  1.00 40.97           H
HETATM 4498 3HD1 LEU B 532     -11.476 176.419  25.521  1.00 40.97           H
HETATM 4499  CD2 LEU B 532     -10.006 178.957  27.398  1.00 38.40           C
HETATM 4500 1HD2 LEU B 532      -9.316 178.276  27.912  1.00 38.40           H
HETATM 4501 2HD2 LEU B 532     -10.371 179.680  28.139  1.00 38.40           H
HETATM 4502 3HD2 LEU B 532      -9.428 179.512  26.650  1.00 38.40           H
TER    4503      LEU B 532 
CONECT 4228 4226 4229 4235                                   
CONECT 4235 4228 4236 4237                                   
CONECT 4236 4235                                             
CONECT 4237 4235 4238 4239 4242                              
CONECT 4238 4237                                             
CONECT 4239 4237 4240 4241                                   
CONECT 4240 4239                                             
CONECT 4241 4239                                             
CONECT 4242 4237 4243 4244 4245                              
CONECT 4243 4242                                             
CONECT 4244 4242                                             
CONECT 4245 4242                                             
CONECT 4247 4248 4249 4250 4251                              
CONECT 4248 4247                                             
CONECT 4249 4247                                             
CONECT 4250 4247                                             
CONECT 4251 4247 4252 4253                                   
CONECT 4252 4251                                             
CONECT 4253 4251 4254 4255                                   
CONECT 4293 4289 4294 4295 4405                              
CONECT 4352 4350 4353 4359                                   
CONECT 4359 4352 4360 4361                                   
CONECT 4360 4359                                             
CONECT 4361 4359 4362 4363 4365                              
CONECT 4362 4361                                             
CONECT 4363 4361 4364 4379                                   
CONECT 4364 4363                                             
CONECT 4365 4361 4366 4367 4368                              
CONECT 4366 4365                                             
CONECT 4367 4365                                             
CONECT 4368 4365 4369 4371                                   
CONECT 4369 4368 4370 4373                                   
CONECT 4370 4369                                             
CONECT 4371 4368 4372 4375                                   
CONECT 4372 4371                                             
CONECT 4373 4369 4374 4377                                   
CONECT 4374 4373                                             
CONECT 4375 4371 4376 4377                                   
CONECT 4376 4375                                             
CONECT 4377 4373 4375 4378                                   
CONECT 4378 4377                                             
CONECT 4379 4363 4380 4381                                   
CONECT 4380 4379                                             
CONECT 4381 4379 4382 4383 4385                              
CONECT 4382 4381                                             
CONECT 4383 4381 4384 4416                                   
CONECT 4384 4383                                             
CONECT 4385 4381 4386 4387 4390                              
CONECT 4386 4385                                             
CONECT 4387 4385                                             
CONECT 4388 4389 4393 4414                                   
CONECT 4389 4388 4390 4391 4392                              
CONECT 4390 4385 4389                                        
CONECT 4391 4389                                             
CONECT 4392 4389                                             
CONECT 4393 4388 4394 4395                                   
CONECT 4394 4393                                             
CONECT 4395 4393 4396 4397                                   
CONECT 4396 4395                                             
CONECT 4397 4395 4398 4412                                   
CONECT 4398 4397 4399 4410                                   
CONECT 4399 4398 4400 4401                                   
CONECT 4400 4399                                             
CONECT 4401 4399 4402 4403                                   
CONECT 4402 4401                                             
CONECT 4403 4401 4404 4408                                   
CONECT 4404 4403 4405 4406 4407                              
CONECT 4405 4293 4404                                        
CONECT 4406 4404                                             
CONECT 4407 4404                                             
CONECT 4408 4403 4409 4410                                   
CONECT 4409 4408                                             
CONECT 4410 4398 4408 4411                                   
CONECT 4411 4410                                             
CONECT 4412 4397 4413 4414                                   
CONECT 4413 4412                                             
CONECT 4414 4388 4412 4415                                   
CONECT 4415 4414                                             
CONECT 4416 4383 4417 4418                                   
CONECT 4420 4418 4421 4428                                   
CONECT 4428 4420 4429 4439                                   
CONECT 4429 4428 4430 4431 4433                              
CONECT 4430 4429                                             
CONECT 4431 4429 4432 4442                                   
CONECT 4432 4431                                             
CONECT 4433 4429 4434 4435 4436                              
CONECT 4434 4433                                             
CONECT 4435 4433                                             
CONECT 4436 4433 4437 4438 4439                              
CONECT 4437 4436                                             
CONECT 4438 4436                                             
CONECT 4439 4428 4436 4440 4441                              
CONECT 4440 4439                                             
CONECT 4441 4439                                             
CONECT 4442 4431 4443 4444                                   
CONECT 4471 4469 4472 4483                                   
CONECT 4483 4471 4484 4485                                   
CONECT 4484 4483                                             
CONECT 4485 4483 4486 4487 4490                              
CONECT 4486 4485                                             
CONECT 4487 4485 4488 4489                                   
CONECT 4488 4487                                             
CONECT 4489 4487                                             
CONECT 4490 4485 4491 4492 4493                              
CONECT 4491 4490                                             
CONECT 4492 4490                                             
CONECT 4493 4490 4494 4495 4499                              
CONECT 4494 4493                                             
CONECT 4495 4493 4496 4497 4498                              
CONECT 4496 4495                                             
CONECT 4497 4495                                             
CONECT 4498 4495                                             
CONECT 4499 4493 4500 4501 4502                              
CONECT 4500 4499                                             
CONECT 4501 4499                                             
CONECT 4502 4499                                             
END
