# Supplementary material for: Constrained TACC3 peptidomimetics for a non-canonical protein–protein interface elucidate allosteric communication in Aurora-A kinase
Source: Chem Sci. 2024 Nov 28;16(1):354–63. doi: 10.1039/d4sc06100d (PMC11604048; doi:10.1039/d4sc06100d)
Supplement: SC-016-D4SC06100D-s001 [file SC-016-D4SC06100D-s001.zip › aura_l_r_bph_if_fp_constraint_run2_average.pdb]

REMARK YASARA *************************************************************
REMARK YASARA *                                                           *
REMARK YASARA *                     Y  A  S  A  R  A                      *
REMARK YASARA *                                                           *
REMARK YASARA *   Yet Another Scientific Artificial Reality Application   *
REMARK YASARA *                                                           *
REMARK YASARA *            MOLECULE STRUCTURE FILE, PDB FORMAT            *
REMARK YASARA *                                                           *
REMARK YASARA * Just use YASARA every day to make your questions go away! *
REMARK YASARA *                                                           *
REMARK YASARA *                      www.YASARA.org                       *
REMARK YASARA *                                                           *
REMARK YASARA *************************************************************
REMARK YASARA
REMARK YASARA Written on:        Wed Oct 23 09:02:33 2024
REMARK YASARA Number of models: 1
REMARK YASARA Number of atoms:   4501
REMARK YASARA Please address questions or suggestions to: Eliza@yasara.org
REMARK YASARA
REMARK   2 RESOLUTION. 2.02 ANGSTROMS.
REMARK 290 CRYSTALLOGRAPHIC SYMMETRY TRANSFORMATIONS
REMARK 290 THE FOLLOWING TRANSFORMATIONS OPERATE ON THE ATOM/HETATM
REMARK 290 RECORDS IN THIS ENTRY TO PRODUCE CRYSTALLOGRAPHICALLY
REMARK 290 RELATED MOLECULES.
REMARK 290   SMTRY1   1  1.000000  0.000000  0.000000        0.00000
REMARK 290   SMTRY2   1  0.000000  1.000000  0.000000        0.00000
REMARK 290   SMTRY3   1  0.000000  0.000000  1.000000        0.00000
REMARK 290   SMTRY1   2 -1.000000  0.000000  0.000000        0.00000
REMARK 290   SMTRY2   2  0.000000 -1.000000  0.000000        0.00000
REMARK 290   SMTRY3   2  0.000000  0.000000  1.000000        0.00000
REMARK 290   SMTRY1   3 -1.000000  0.000000  0.000000        0.00000
REMARK 290   SMTRY2   3  0.000000  1.000000  0.000000        0.00000
REMARK 290   SMTRY3   3  0.000000  0.000000 -1.000000        0.00000
REMARK 290   SMTRY1   4  1.000000  0.000000  0.000000        0.00000
REMARK 290   SMTRY2   4  0.000000 -1.000000  0.000000        0.00000
REMARK 290   SMTRY3   4  0.000000  0.000000 -1.000000        0.00000
REMARK 290   SMTRY1   5  0.000000  0.000000  1.000000        0.00000
REMARK 290   SMTRY2   5  1.000000  0.000000  0.000000        0.00000
REMARK 290   SMTRY3   5  0.000000  1.000000  0.000000        0.00000
REMARK 290   SMTRY1   6  0.000000  0.000000  1.000000        0.00000
REMARK 290   SMTRY2   6 -1.000000  0.000000  0.000000        0.00000
REMARK 290   SMTRY3   6  0.000000 -1.000000  0.000000        0.00000
REMARK 290   SMTRY1   7  0.000000  0.000000 -1.000000        0.00000
REMARK 290   SMTRY2   7 -1.000000  0.000000  0.000000        0.00000
REMARK 290   SMTRY3   7  0.000000  1.000000  0.000000        0.00000
REMARK 290   SMTRY1   8  0.000000  0.000000 -1.000000        0.00000
REMARK 290   SMTRY2   8  1.000000  0.000000  0.000000        0.00000
REMARK 290   SMTRY3   8  0.000000 -1.000000  0.000000        0.00000
REMARK 290   SMTRY1   9  0.000000  1.000000  0.000000        0.00000
REMARK 290   SMTRY2   9  0.000000  0.000000  1.000000        0.00000
REMARK 290   SMTRY3   9  1.000000  0.000000  0.000000        0.00000
REMARK 290   SMTRY1  10  0.000000 -1.000000  0.000000        0.00000
REMARK 290   SMTRY2  10  0.000000  0.000000  1.000000        0.00000
REMARK 290   SMTRY3  10 -1.000000  0.000000  0.000000        0.00000
REMARK 290   SMTRY1  11  0.000000  1.000000  0.000000        0.00000
REMARK 290   SMTRY2  11  0.000000  0.000000 -1.000000        0.00000
REMARK 290   SMTRY3  11 -1.000000  0.000000  0.000000        0.00000
REMARK 290   SMTRY1  12  0.000000 -1.000000  0.000000        0.00000
REMARK 290   SMTRY2  12  0.000000  0.000000 -1.000000        0.00000
REMARK 290   SMTRY3  12  1.000000  0.000000  0.000000        0.00000
REMARK 290   SMTRY1  13  1.000000  0.000000  0.000000       68.52000
REMARK 290   SMTRY2  13  0.000000  1.000000  0.000000       68.52000
REMARK 290   SMTRY3  13  0.000000  0.000000  1.000000       68.52000
REMARK 290   SMTRY1  14 -1.000000  0.000000  0.000000       68.52000
REMARK 290   SMTRY2  14  0.000000 -1.000000  0.000000       68.52000
REMARK 290   SMTRY3  14  0.000000  0.000000  1.000000       68.52000
REMARK 290   SMTRY1  15 -1.000000  0.000000  0.000000       68.52000
REMARK 290   SMTRY2  15  0.000000  1.000000  0.000000       68.52000
REMARK 290   SMTRY3  15  0.000000  0.000000 -1.000000       68.52000
REMARK 290   SMTRY1  16  1.000000  0.000000  0.000000       68.52000
REMARK 290   SMTRY2  16  0.000000 -1.000000  0.000000       68.52000
REMARK 290   SMTRY3  16  0.000000  0.000000 -1.000000       68.52000
REMARK 290   SMTRY1  17  0.000000  0.000000  1.000000       68.52000
REMARK 290   SMTRY2  17  1.000000  0.000000  0.000000       68.52000
REMARK 290   SMTRY3  17  0.000000  1.000000  0.000000       68.52000
REMARK 290   SMTRY1  18  0.000000  0.000000  1.000000       68.52000
REMARK 290   SMTRY2  18 -1.000000  0.000000  0.000000       68.52000
REMARK 290   SMTRY3  18  0.000000 -1.000000  0.000000       68.52000
REMARK 290   SMTRY1  19  0.000000  0.000000 -1.000000       68.52000
REMARK 290   SMTRY2  19 -1.000000  0.000000  0.000000       68.52000
REMARK 290   SMTRY3  19  0.000000  1.000000  0.000000       68.52000
REMARK 290   SMTRY1  20  0.000000  0.000000 -1.000000       68.52000
REMARK 290   SMTRY2  20  1.000000  0.000000  0.000000       68.52000
REMARK 290   SMTRY3  20  0.000000 -1.000000  0.000000       68.52000
REMARK 290   SMTRY1  21  0.000000  1.000000  0.000000       68.52000
REMARK 290   SMTRY2  21  0.000000  0.000000  1.000000       68.52000
REMARK 290   SMTRY3  21  1.000000  0.000000  0.000000       68.52000
REMARK 290   SMTRY1  22  0.000000 -1.000000  0.000000       68.52000
REMARK 290   SMTRY2  22  0.000000  0.000000  1.000000       68.52000
REMARK 290   SMTRY3  22 -1.000000  0.000000  0.000000       68.52000
REMARK 290   SMTRY1  23  0.000000  1.000000  0.000000       68.52000
REMARK 290   SMTRY2  23  0.000000  0.000000 -1.000000       68.52000
REMARK 290   SMTRY3  23 -1.000000  0.000000  0.000000       68.52000
REMARK 290   SMTRY1  24  0.000000 -1.000000  0.000000       68.52000
REMARK 290   SMTRY2  24  0.000000  0.000000 -1.000000       68.52000
REMARK 290   SMTRY3  24  1.000000  0.000000  0.000000       68.52000
REMARK 350 COORDINATES FOR A COMPLETE MULTIMER REPRESENTING THE KNOWN
REMARK 350 BIOLOGICALLY SIGNIFICANT OLIGOMERIZATION STATE OF THE
REMARK 350 MOLECULE CAN BE GENERATED BY APPLYING BIOMT TRANSFORMATIONS
REMARK 350 GIVEN BELOW. BOTH NON-CRYSTALLOGRAPHIC AND
REMARK 350 CRYSTALLOGRAPHIC OPERATIONS ARE GIVEN.
REMARK 350
REMARK 350 BIOMOLECULE: 1
REMARK 350 APPLY THE FOLLOWING TO CHAINS: A, B
REMARK 350   BIOMT1   1  1.000000  0.000000  0.000000        0.00000
REMARK 350   BIOMT2   1  0.000000  1.000000  0.000000        0.00000
REMARK 350   BIOMT3   1  0.000000  0.000000  1.000000        0.00000
COMPND    MOL_ID: 1;
COMPND   2 MOLECULE: AURORA KINASE A;
COMPND   3 CHAIN: A;
COMPND   4 MOL_ID: 2;
COMPND   5 MOLECULE: TRANSFORMING ACIDIC COILED-COIL-CONTAINING PROTEIN 3;
COMPND   6 CHAIN: B;
SEQRES   1 A  258  ARG GLN TRP ALA LEU GLU ASP PHE GLU ILE GLY ARG PRO 
SEQRES   2 A  258  LEU GLY LYS GLY LYS PHE GLY ASN VAL TYR LEU ALA ARG 
SEQRES   3 A  258  GLU LYS GLN SER LYS PHE ILE LEU ALA LEU LYS VAL LEU 
SEQRES   4 A  258  PHE LYS ALA GLN LEU GLU LYS ALA GLY VAL GLU HIS GLN 
SEQRES   5 A  258  LEU ARG ARG GLU VAL GLU ILE GLN SER HIS LEU ARG HIS 
SEQRES   6 A  258  PRO ASN ILE LEU ARG LEU TYR GLY TYR PHE HIS ASP ALA 
SEQRES   7 A  258  THR ARG VAL TYR LEU ILE LEU GLU TYR ALA PRO LEU GLY 
SEQRES   8 A  258  THR VAL TYR ARG GLU LEU GLN LYS LEU SER LYS PHE ASP 
SEQRES   9 A  258  GLU GLN ARG THR ALA THR TYR ILE THR GLU LEU ALA ASN 
SEQRES  10 A  258  ALA LEU SER TYR CYS HIS SER LYS ARG VAL ILE HIS ARG 
SEQRES  11 A  258  ASP ILE LYS PRO GLU ASN LEU LEU LEU GLY SER ALA GLY 
SEQRES  12 A  258  GLU LEU LYS ILE ALA ASN PHE GLY TRP SER VAL HIS ALA 
SEQRES  13 A  258  GLY THR LEU ASP TYR LEU PRO PRO GLU MET ILE GLU GLY 
SEQRES  14 A  258  ARG MET HIS ASP GLU LYS VAL ASP LEU TRP SER LEU GLY 
SEQRES  15 A  258  VAL LEU CYS TYR GLU PHE LEU VAL GLY LYS PRO PRO PHE 
SEQRES  16 A  258  GLU ALA ASN THR TYR GLN GLU THR TYR LYS ARG ILE SER 
SEQRES  17 A  258  ARG VAL GLU PHE THR PHE PRO ASP PHE VAL THR GLU GLY 
SEQRES  18 A  258  ALA ARG ASP LEU ILE SER ARG LEU LEU LYS HIS ASN PRO 
SEQRES  19 A  258  SER GLN ARG PRO MET LEU ARG GLU VAL LEU GLU HIS PRO 
SEQRES  20 A  258  TRP ILE THR ALA ASN SER SER LYS PRO SER ASN 
SEQRES   1 B   15  LEU GLU ALA LYS GLU GLU SER PHE CYS ASP PRO ALA GLU 
SEQRES   2 B   15  VAL LEU 
LINK         C   SER A 391                 N   ASN A 392                  1.38
LINK         C   ACE B 517                 N   LEU B 518                  1.33
LINK         CB  ALA B 520                 S1  CYS B 526                  1.85
LINK         C   SER B 524                 N   PHE B 525                  1.38
LINK         C   PHE B 525                 N   CYS B 526                  1.38
LINK         C   CYS B 526                 N   ASP B 527                  1.38
LINK         C   ASP B 527                 N   PRO B 528                  1.38
LINK         C   PRO B 528                 N   ALA B 529                  1.38
LINK         C   VAL B 531                 N   LEU B 532                  1.38
CRYST1  137.040  137.040  137.040  90.00  90.00  90.00 I 2 3        24
ORIGX1      1.000000  0.000000  0.000000        0.00000
ORIGX2      0.000000  1.000000  0.000000        0.00000
ORIGX3      0.000000  0.000000  1.000000        0.00000
SCALE1      0.007297  0.000000  0.000000        0.00000
SCALE2      0.000000  0.007297  0.000000        0.00000
SCALE3      0.000000  0.000000  0.007297        0.00000
ATOM      1  N   ARG A 126       7.708 193.338  61.446  1.00571.46           N
ATOM      2 1H   ARG A 126       7.358 193.950  60.723  1.00571.46           H
ATOM      3 2H   ARG A 126       7.311 192.419  61.303  1.00571.46           H
ATOM      4 3H   ARG A 126       7.422 193.690  62.350  1.00610.90           H
ATOM      5  CA  ARG A 126       9.200 193.259  61.366  1.00512.34           C
ATOM      6  HA  ARG A 126       9.616 194.263  61.451  1.00573.02           H
ATOM      7  C   ARG A 126       9.656 192.682  60.027  1.00405.67           C
ATOM      8  O   ARG A 126       8.864 192.089  59.297  1.00380.11           O
ATOM      9  CB  ARG A 126       9.757 192.403  62.508  1.00576.64           C
ATOM     10 1HB  ARG A 126      10.846 192.450  62.472  1.00714.19           H
ATOM     11 2HB  ARG A 126       9.431 192.833  63.456  1.00685.40           H
ATOM     12  CG  ARG A 126       9.337 190.938  62.475  1.00447.30           C
ATOM     13 1HG  ARG A 126       8.260 190.870  62.624  1.00428.93           H
ATOM     14 2HG  ARG A 126       9.589 190.506  61.507  1.00409.93           H
ATOM     15  CD  ARG A 126      10.043 190.147  63.568  1.00525.67           C
ATOM     16 1HD  ARG A 126      11.117 190.151  63.378  1.00636.51           H
ATOM     17 2HD  ARG A 126       9.858 190.630  64.527  1.00655.48           H
ATOM     18  NE  ARG A 126       9.562 188.768  63.643  1.00414.37           N
ATOM     19  HE  ARG A 126       8.859 188.566  64.338  1.00450.04           H
ATOM     20  CZ  ARG A 126       9.978 187.759  62.889  1.00323.92           C
ATOM     21  NH1 ARG A 126       9.459 186.568  63.101  1.00276.01           N
ATOM     22 1HH1 ARG A 126       8.777 186.451  63.833  1.00314.97           H
ATOM     23 2HH1 ARG A 126       9.745 185.792  62.524  1.00231.67           H
ATOM     24  NH2 ARG A 126      10.880 187.892  61.938  1.00329.36           N
ATOM     25 1HH2 ARG A 126      11.267 188.801  61.735  1.00402.32           H
ATOM     26 2HH2 ARG A 126      11.160 187.081  61.407  1.00290.57           H
ATOM     27  N   GLN A 127      10.937 192.850  59.720  1.00393.21           N
ATOM     28  H   GLN A 127      11.547 193.345  60.354  1.00456.05           H
ATOM     29  CA  GLN A 127      11.512 192.311  58.492  1.00335.27           C
ATOM     30  HA  GLN A 127      10.942 192.680  57.638  1.00347.17           H
ATOM     31  C   GLN A 127      11.448 190.786  58.499  1.00245.54           C
ATOM     32  O   GLN A 127      11.555 190.161  59.554  1.00235.36           O
ATOM     33  CB  GLN A 127      12.976 192.741  58.354  1.00414.28           C
ATOM     34 1HB  GLN A 127      13.527 192.360  59.214  1.00468.95           H
ATOM     35 2HB  GLN A 127      13.388 192.277  57.459  1.00439.22           H
ATOM     36  CG  GLN A 127      13.206 194.245  58.263  1.00538.48           C
ATOM     37 1HG  GLN A 127      12.799 194.728  59.151  1.00538.48           H
ATOM     38 2HG  GLN A 127      14.279 194.432  58.230  1.00538.48           H
ATOM     39  CD  GLN A 127      12.565 194.862  57.037  1.00666.74           C
ATOM     40  OE1 GLN A 127      11.361 195.101  57.007  1.00723.95           O
ATOM     41  NE2 GLN A 127      13.363 195.116  56.011  1.00844.04           N
ATOM     42 1HE2 GLN A 127      12.975 195.530  55.177  1.00844.04           H
ATOM     43 2HE2 GLN A 127      14.348 194.899  56.065  1.00999.99           H
ATOM     44  N   TRP A 128      11.294 190.197  57.318  1.00209.34           N
ATOM     45  H   TRP A 128      11.149 190.755  56.490  1.00245.88           H
ATOM     46  CA  TRP A 128      11.373 188.747  57.166  1.00150.45           C
ATOM     47  HA  TRP A 128      10.675 188.273  57.857  1.00134.51           H
ATOM     48  C   TRP A 128      12.781 188.258  57.488  1.00123.10           C
ATOM     49  O   TRP A 128      13.767 188.947  57.225  1.00147.59           O
ATOM     50  CB  TRP A 128      11.030 188.330  55.733  1.00162.17           C
ATOM     51 1HB  TRP A 128      11.640 188.910  55.040  1.00191.15           H
ATOM     52 2HB  TRP A 128      11.289 187.278  55.614  1.00153.89           H
ATOM     53  CG  TRP A 128       9.583 188.496  55.377  1.00184.83           C
ATOM     54  CD1 TRP A 128       9.039 189.401  54.515  1.00251.43           C
ATOM     55  HD1 TRP A 128       9.601 190.159  53.989  1.00305.60           H
ATOM     56  CD2 TRP A 128       8.482 187.694  55.833  1.00188.34           C
ATOM     57  NE1 TRP A 128       7.687 189.216  54.390  1.00285.78           N
ATOM     58  HE1 TRP A 128       7.090 189.771  53.793  1.00363.18           H
ATOM     59  CE2 TRP A 128       7.315 188.166  55.187  1.00245.67           C
ATOM     60  CE3 TRP A 128       8.369 186.605  56.708  1.00192.55           C
ATOM     61  HE3 TRP A 128       9.242 186.215  57.210  1.00185.27           H
ATOM     62  CZ2 TRP A 128       6.063 187.574  55.385  1.00289.63           C
ATOM     63  HZ2 TRP A 128       5.187 187.946  54.874  1.00356.30           H
ATOM     64  CZ3 TRP A 128       7.119 186.023  56.914  1.00248.35           C
ATOM     65  HZ3 TRP A 128       7.027 185.183  57.587  1.00292.24           H
ATOM     66  CH2 TRP A 128       5.979 186.509  56.246  1.00288.28           C
ATOM     67  HH2 TRP A 128       5.022 186.039  56.419  1.00350.66           H
ATOM     68  N   ALA A 129      12.868 187.053  58.039  1.00 87.86           N
ATOM     69  H   ALA A 129      12.029 186.522  58.228  1.00 80.71           H
ATOM     70  CA  ALA A 129      14.147 186.435  58.371  1.00 71.66           C
ATOM     71  HA  ALA A 129      14.951 186.993  57.891  1.00 89.41           H
ATOM     72  C   ALA A 129      14.177 185.000  57.855  1.00 54.57           C
ATOM     73  O   ALA A 129      13.135 184.405  57.583  1.00 48.32           O
ATOM     74  CB  ALA A 129      14.358 186.460  59.881  1.00 69.34           C
ATOM     75 1HB  ALA A 129      13.580 185.873  60.369  1.00 69.34           H
ATOM     76 2HB  ALA A 129      15.333 186.037  60.120  1.00 69.34           H
ATOM     77 3HB  ALA A 129      14.314 187.489  60.239  1.00 95.09           H
ATOM     78  N   LEU A 130      15.378 184.443  57.736  1.00 57.58           N
ATOM     79  H   LEU A 130      16.201 184.982  57.966  1.00 68.86           H
ATOM     80  CA  LEU A 130      15.562 183.062  57.300  1.00 56.46           C
ATOM     81  HA  LEU A 130      15.115 182.939  56.313  1.00 60.99           H
ATOM     82  C   LEU A 130      14.890 182.071  58.249  1.00 44.32           C
ATOM     83  O   LEU A 130      14.532 180.961  57.857  1.00 49.44           O
ATOM     84  CB  LEU A 130      17.064 182.769  57.215  1.00 79.96           C
ATOM     85 1HB  LEU A 130      17.537 183.583  56.666  1.00115.66           H
ATOM     86 2HB  LEU A 130      17.459 182.782  58.231  1.00 93.43           H
ATOM     87  CG  LEU A 130      17.498 181.452  56.564  1.00 83.64           C
ATOM     88  HG  LEU A 130      16.978 180.629  57.053  1.00 92.15           H
ATOM     89  CD1 LEU A 130      17.172 181.424  55.074  1.00123.55           C
ATOM     90 1HD1 LEU A 130      16.095 181.502  54.928  1.00123.55           H
ATOM     91 2HD1 LEU A 130      17.673 182.251  54.573  1.00123.55           H
ATOM     92 3HD1 LEU A 130      17.521 180.487  54.641  1.00171.27           H
ATOM     93  CD2 LEU A 130      18.996 181.257  56.759  1.00119.62           C
ATOM     94 1HD2 LEU A 130      19.540 182.077  56.289  1.00119.62           H
ATOM     95 2HD2 LEU A 130      19.225 181.232  57.824  1.00119.62           H
ATOM     96 3HD2 LEU A 130      19.303 180.314  56.307  1.00161.72           H
ATOM     97  N   GLU A 131      14.714 182.486  59.498  1.00 39.76           N
ATOM     98  H   GLU A 131      14.990 183.426  59.743  1.00 42.87           H
ATOM     99  CA  GLU A 131      14.113 181.657  60.540  1.00 40.91           C
ATOM    100  HA  GLU A 131      14.530 180.652  60.473  1.00 50.53           H
ATOM    101  C   GLU A 131      12.595 181.528  60.435  1.00 37.11           C
ATOM    102  O   GLU A 131      11.984 180.773  61.190  1.00 48.86           O
ATOM    103  CB  GLU A 131      14.451 182.237  61.917  1.00 50.89           C
ATOM    104 1HB  GLU A 131      13.959 183.205  62.015  1.00 84.37           H
ATOM    105 2HB  GLU A 131      14.049 181.571  62.680  1.00 79.08           H
ATOM    106  CG  GLU A 131      15.938 182.434  62.181  1.00 86.24           C
ATOM    107 1HG  GLU A 131      16.323 183.196  61.503  1.00125.75           H
ATOM    108 2HG  GLU A 131      16.070 182.788  63.204  1.00138.00           H
ATOM    109  CD  GLU A 131      16.736 181.158  61.991  1.00144.22           C
ATOM    110  OE1 GLU A 131      17.739 181.188  61.246  1.00222.73           O
ATOM    111  OE2 GLU A 131      16.364 180.117  62.573  1.00218.01           O
ATOM    112  N   ASP A 132      11.979 182.263  59.514  1.00 32.63           N
ATOM    113  H   ASP A 132      12.524 182.863  58.911  1.00 32.96           H
ATOM    114  CA  ASP A 132      10.530 182.223  59.328  1.00 38.60           C
ATOM    115  HA  ASP A 132      10.058 181.979  60.280  1.00 51.49           H
ATOM    116  C   ASP A 132      10.095 181.180  58.300  1.00 33.53           C
ATOM    117  O   ASP A 132       8.901 180.958  58.091  1.00 43.77           O
ATOM    118  CB  ASP A 132      10.026 183.592  58.866  1.00 48.95           C
ATOM    119 1HB  ASP A 132      10.572 183.886  57.969  1.00 44.75           H
ATOM    120 2HB  ASP A 132       8.967 183.516  58.617  1.00 60.59           H
ATOM    121  CG  ASP A 132      10.201 184.665  59.922  1.00 67.18           C
ATOM    122  OD1 ASP A 132      10.656 185.776  59.577  1.00104.62           O
ATOM    123  OD2 ASP A 132       9.873 184.415  61.102  1.00111.30           O
ATOM    124  N   PHE A 133      11.068 180.557  57.644  1.00 27.22           N
ATOM    125  H   PHE A 133      12.027 180.729  57.910  1.00 27.94           H
ATOM    126  CA  PHE A 133      10.807 179.664  56.520  1.00 27.21           C
ATOM    127  HA  PHE A 133       9.732 179.508  56.431  1.00 29.99           H
ATOM    128  C   PHE A 133      11.474 178.306  56.705  1.00 31.97           C
ATOM    129  O   PHE A 133      12.493 178.185  57.385  1.00 37.60           O
ATOM    130  CB  PHE A 133      11.321 180.300  55.226  1.00 27.97           C
ATOM    131 1HB  PHE A 133      12.408 180.363  55.279  1.00 56.03           H
ATOM    132 2HB  PHE A 133      11.058 179.653  54.389  1.00 52.46           H
ATOM    133  CG  PHE A 133      10.771 181.676  54.967  1.00 31.38           C
ATOM    134  CD1 PHE A 133       9.478 181.843  54.481  1.00 65.29           C
ATOM    135  HD1 PHE A 133       8.868 180.977  54.269  1.00 89.48           H
ATOM    136  CD2 PHE A 133      11.543 182.804  55.225  1.00 76.63           C
ATOM    137  HD2 PHE A 133      12.549 182.691  55.601  1.00105.89           H
ATOM    138  CE1 PHE A 133       8.955 183.117  54.275  1.00136.97           C
ATOM    139  HE1 PHE A 133       7.942 183.236  53.920  1.00212.60           H
ATOM    140  CE2 PHE A 133      11.032 184.081  55.014  1.00152.97           C
ATOM    141  HE2 PHE A 133      11.636 184.948  55.237  1.00244.07           H
ATOM    142  CZ  PHE A 133       9.738 184.238  54.530  1.00179.32           C
ATOM    143  HZ  PHE A 133       9.340 185.227  54.356  1.00285.72           H
ATOM    144  N   GLU A 134      10.899 177.283  56.082  1.00 34.70           N
ATOM    145  H   GLU A 134      10.025 177.419  55.591  1.00 33.15           H
ATOM    146  CA  GLU A 134      11.503 175.955  56.047  1.00 41.75           C
ATOM    147  HA  GLU A 134      12.561 176.056  56.287  1.00 48.32           H
ATOM    148  C   GLU A 134      11.425 175.356  54.645  1.00 37.40           C
ATOM    149  O   GLU A 134      10.492 175.620  53.886  1.00 32.95           O
ATOM    150  CB  GLU A 134      10.871 175.040  57.100  1.00 53.16           C
ATOM    151 1HB  GLU A 134      11.386 174.080  57.076  1.00 80.40           H
ATOM    152 2HB  GLU A 134      11.041 175.489  58.079  1.00 75.83           H
ATOM    153  CG  GLU A 134       9.376 174.796  56.949  1.00 66.37           C
ATOM    154 1HG  GLU A 134       8.854 175.753  56.946  1.00 90.36           H
ATOM    155 2HG  GLU A 134       9.189 174.294  56.000  1.00 96.11           H
ATOM    156  CD  GLU A 134       8.823 173.946  58.078  1.00 77.27           C
ATOM    157  OE1 GLU A 134       7.595 173.721  58.117  1.00103.23           O
ATOM    158  OE2 GLU A 134       9.598 173.498  58.950  1.00121.98           O
ATOM    159  N   ILE A 135      12.447 174.580  54.300  1.00 42.78           N
ATOM    160  H   ILE A 135      13.130 174.322  54.999  1.00 50.88           H
ATOM    161  CA  ILE A 135      12.676 174.102  52.939  1.00 40.52           C
ATOM    162  HA  ILE A 135      12.009 174.621  52.250  1.00 35.77           H
ATOM    163  C   ILE A 135      12.397 172.605  52.837  1.00 46.00           C
ATOM    164  O   ILE A 135      12.853 171.823  53.670  1.00 56.93           O
ATOM    165  CB  ILE A 135      14.137 174.372  52.509  1.00 50.52           C
ATOM    166  HB  ILE A 135      14.800 174.015  53.297  1.00107.82           H
ATOM    167  CG1 ILE A 135      14.362 175.877  52.319  1.00 60.99           C
ATOM    168 1HG1 ILE A 135      13.780 176.211  51.460  1.00109.63           H
ATOM    169 2HG1 ILE A 135      13.991 176.398  53.200  1.00104.25           H
ATOM    170  CG2 ILE A 135      14.473 173.617  51.226  1.00111.98           C
ATOM    171 1HG2 ILE A 135      15.429 173.952  50.825  1.00111.98           H
ATOM    172 2HG2 ILE A 135      13.689 173.783  50.487  1.00111.98           H
ATOM    173 3HG2 ILE A 135      14.544 172.551  51.440  1.00111.98           H
ATOM    174  CD1 ILE A 135      15.810 176.285  52.104  1.00 95.00           C
ATOM    175 1HD1 ILE A 135      16.449 175.771  52.822  1.00 95.00           H
ATOM    176 2HD1 ILE A 135      16.120 176.026  51.092  1.00 95.00           H
ATOM    177 3HD1 ILE A 135      15.906 177.361  52.240  1.00136.70           H
ATOM    178  N   GLY A 136      11.658 172.221  51.801  1.00 45.23           N
ATOM    179  H   GLY A 136      11.299 172.912  51.156  1.00 41.12           H
ATOM    180  CA  GLY A 136      11.415 170.821  51.501  1.00 53.63           C
ATOM    181 1HA  GLY A 136      11.679 170.207  52.361  1.00 65.69           H
ATOM    182 2HA  GLY A 136      10.356 170.680  51.285  1.00 55.82           H
ATOM    183  C   GLY A 136      12.234 170.365  50.308  1.00 53.65           C
ATOM    184  O   GLY A 136      13.442 170.591  50.244  1.00 59.21           O
ATOM    185  N   ARG A 137      11.589 169.711  49.348  1.00 55.22           N
ATOM    186  H   ARG A 137      10.595 169.552  49.436  1.00 59.60           H
ATOM    187  CA  ARG A 137      12.283 169.198  48.167  1.00 58.20           C
ATOM    188  HA  ARG A 137      13.166 168.664  48.517  1.00 68.27           H
ATOM    189  C   ARG A 137      12.758 170.302  47.223  1.00 48.90           C
ATOM    190  O   ARG A 137      12.118 171.348  47.108  1.00 40.82           O
ATOM    191  CB  ARG A 137      11.382 168.213  47.416  1.00 66.07           C
ATOM    192 1HB  ARG A 137      11.951 167.772  46.597  1.00 89.52           H
ATOM    193 2HB  ARG A 137      11.103 167.414  48.103  1.00108.01           H
ATOM    194  CG  ARG A 137      10.104 168.819  46.849  1.00 97.48           C
ATOM    195 1HG  ARG A 137       9.530 169.261  47.663  1.00157.21           H
ATOM    196 2HG  ARG A 137      10.356 169.597  46.128  1.00140.22           H
ATOM    197  CD  ARG A 137       9.248 167.761  46.168  1.00106.87           C
ATOM    198 1HD  ARG A 137       9.777 167.369  45.300  1.00141.17           H
ATOM    199 2HD  ARG A 137       9.079 166.942  46.869  1.00116.61           H
ATOM    200  NE  ARG A 137       7.948 168.297  45.764  1.00131.53           N
ATOM    201  HE  ARG A 137       7.185 168.174  46.412  1.00164.25           H
ATOM    202  CZ  ARG A 137       7.682 168.917  44.621  1.00184.34           C
ATOM    203  NH1 ARG A 137       8.592 169.126  43.690  1.00238.54           N
ATOM    204 1HH1 ARG A 137       9.541 168.826  43.848  1.00228.77           H
ATOM    205 2HH1 ARG A 137       8.328 169.591  42.836  1.00340.52           H
ATOM    206  NH2 ARG A 137       6.457 169.345  44.401  1.00262.26           N
ATOM    207 1HH2 ARG A 137       5.753 169.197  45.108  1.00281.50           H
ATOM    208 2HH2 ARG A 137       6.237 169.804  43.531  1.00349.16           H
ATOM    209  N   PRO A 138      13.883 170.084  46.521  1.00 54.36           N
ATOM    210  CA  PRO A 138      14.295 171.105  45.550  1.00 49.10           C
ATOM    211  HA  PRO A 138      14.312 172.089  46.017  1.00 42.12           H
ATOM    212  C   PRO A 138      13.411 171.137  44.306  1.00 47.86           C
ATOM    213  O   PRO A 138      12.759 170.148  43.970  1.00 57.82           O
ATOM    214  CB  PRO A 138      15.717 170.676  45.187  1.00 61.92           C
ATOM    215 1HB  PRO A 138      15.962 170.972  44.166  1.00 72.15           H
ATOM    216 2HB  PRO A 138      16.433 171.099  45.892  1.00 65.13           H
ATOM    217  CG  PRO A 138      15.679 169.195  45.314  1.00 80.55           C
ATOM    218 1HG  PRO A 138      15.217 168.755  44.429  1.00102.94           H
ATOM    219 2HG  PRO A 138      16.682 168.795  45.464  1.00102.29           H
ATOM    220  CD  PRO A 138      14.822 168.948  46.525  1.00 70.67           C
ATOM    221 1HD  PRO A 138      14.292 168.001  46.426  1.00 80.36           H
ATOM    222 2HD  PRO A 138      15.429 168.962  47.431  1.00 76.98           H
ATOM    223  N   LEU A 139      13.406 172.275  43.620  1.00 41.99           N
ATOM    224  H   LEU A 139      13.941 173.065  43.956  1.00 39.81           H
ATOM    225  CA  LEU A 139      12.667 172.436  42.371  1.00 43.29           C
ATOM    226  HA  LEU A 139      12.062 171.546  42.197  1.00 48.93           H
ATOM    227  C   LEU A 139      13.601 172.600  41.174  1.00 48.98           C
ATOM    228  O   LEU A 139      13.259 172.204  40.060  1.00 60.27           O
ATOM    229  CB  LEU A 139      11.739 173.652  42.461  1.00 37.10           C
ATOM    230 1HB  LEU A 139      12.359 174.529  42.646  1.00 37.65           H
ATOM    231 2HB  LEU A 139      11.264 173.783  41.489  1.00 46.40           H
ATOM    232  CG  LEU A 139      10.635 173.621  43.523  1.00 41.79           C
ATOM    233  HG  LEU A 139      11.086 173.403  44.491  1.00 59.34           H
ATOM    234  CD1 LEU A 139       9.951 174.979  43.606  1.00 47.57           C
ATOM    235 1HD1 LEU A 139       9.166 174.947  44.361  1.00 47.57           H
ATOM    236 2HD1 LEU A 139      10.680 175.739  43.887  1.00 47.57           H
ATOM    237 3HD1 LEU A 139       9.515 175.234  42.640  1.00 81.37           H
ATOM    238  CD2 LEU A 139       9.597 172.546  43.221  1.00 58.76           C
ATOM    239 1HD2 LEU A 139       9.183 172.701  42.225  1.00 58.76           H
ATOM    240 2HD2 LEU A 139      10.065 171.563  43.273  1.00 58.76           H
ATOM    241 3HD2 LEU A 139       8.795 172.596  43.958  1.00 93.97           H
ATOM    242  N   GLY A 140      14.772 173.187  41.393  1.00 49.18           N
ATOM    243  H   GLY A 140      15.010 173.517  42.319  1.00 49.31           H
ATOM    244  CA  GLY A 140      15.731 173.378  40.319  1.00 56.56           C
ATOM    245 1HA  GLY A 140      15.947 172.410  39.867  1.00 67.38           H
ATOM    246 2HA  GLY A 140      15.285 174.021  39.560  1.00 59.79           H
ATOM    247  C   GLY A 140      17.032 174.003  40.782  1.00 56.86           C
ATOM    248  O   GLY A 140      17.148 174.421  41.935  1.00 52.42           O
ATOM    249  N   LYS A 141      18.023 174.063  39.898  1.00 67.63           N
ATOM    250  H   LYS A 141      17.892 173.683  38.971  1.00 75.26           H
ATOM    251  CA  LYS A 141      19.313 174.676  40.208  1.00 75.15           C
ATOM    252  HA  LYS A 141      19.134 175.609  40.742  1.00 74.83           H
ATOM    253  C   LYS A 141      20.104 175.015  38.949  1.00 80.73           C
ATOM    254  O   LYS A 141      19.791 174.540  37.859  1.00 89.41           O
ATOM    255  CB  LYS A 141      20.141 173.756  41.113  1.00 88.62           C
ATOM    256 1HB  LYS A 141      21.026 174.300  41.445  1.00142.78           H
ATOM    257 2HB  LYS A 141      19.546 173.514  41.994  1.00113.88           H
ATOM    258  CG  LYS A 141      20.591 172.452  40.469  1.00119.06           C
ATOM    259 1HG  LYS A 141      19.719 171.904  40.113  1.00157.20           H
ATOM    260 2HG  LYS A 141      21.245 172.672  39.625  1.00184.95           H
ATOM    261  CD  LYS A 141      21.343 171.589  41.473  1.00135.58           C
ATOM    262 1HD  LYS A 141      22.189 172.153  41.867  1.00170.04           H
ATOM    263 2HD  LYS A 141      20.673 171.333  42.294  1.00151.01           H
ATOM    264  CE  LYS A 141      21.851 170.310  40.828  1.00214.38           C
ATOM    265 1HE  LYS A 141      21.007 169.767  40.396  1.00268.68           H
ATOM    266 2HE  LYS A 141      22.543 170.567  40.022  1.00284.16           H
ATOM    267  NZ  LYS A 141      22.540 169.474  41.865  1.00280.13           N
ATOM    268 1HZ  LYS A 141      23.323 169.976  42.261  1.00280.13           H
ATOM    269 2HZ  LYS A 141      21.899 169.228  42.608  1.00280.13           H
ATOM    270 3HZ  LYS A 141      22.891 168.621  41.450  1.00328.34           H
ATOM    271  N   GLY A 142      21.141 175.827  39.123  1.00 80.74           N
ATOM    272  H   GLY A 142      21.343 176.194  40.043  1.00 80.32           H
ATOM    273  CA  GLY A 142      22.026 176.191  38.032  1.00 84.50           C
ATOM    274 1HA  GLY A 142      22.251 175.306  37.437  1.00 91.95           H
ATOM    275 2HA  GLY A 142      21.535 176.929  37.399  1.00 87.20           H
ATOM    276  C   GLY A 142      23.324 176.765  38.565  1.00 83.11           C
ATOM    277  O   GLY A 142      23.622 176.628  39.751  1.00 79.14           O
ATOM    278  N   LYS A 143      24.106 177.405  37.700  1.00 91.72           N
ATOM    279  H   LYS A 143      23.798 177.529  36.746  1.00101.81           H
ATOM    280  CA  LYS A 143      25.414 177.930  38.087  1.00 97.24           C
ATOM    281  HA  LYS A 143      26.033 177.104  38.438  1.00106.40           H
ATOM    282  C   LYS A 143      25.341 178.941  39.227  1.00 87.92           C
ATOM    283  O   LYS A 143      26.220 178.982  40.086  1.00 97.92           O
ATOM    284  CB  LYS A 143      26.093 178.586  36.881  1.00112.15           C
ATOM    285 1HB  LYS A 143      26.095 177.880  36.051  1.00144.09           H
ATOM    286 2HB  LYS A 143      25.510 179.461  36.589  1.00130.50           H
ATOM    287  CG  LYS A 143      27.526 179.029  37.148  1.00138.34           C
ATOM    288 1HG  LYS A 143      27.538 179.707  38.001  1.00174.58           H
ATOM    289 2HG  LYS A 143      28.134 178.155  37.380  1.00174.85           H
ATOM    290  CD  LYS A 143      28.121 179.750  35.947  1.00177.80           C
ATOM    291 1HD  LYS A 143      28.078 179.096  35.076  1.00219.47           H
ATOM    292 2HD  LYS A 143      27.540 180.650  35.748  1.00221.84           H
ATOM    293  CE  LYS A 143      29.566 180.139  36.213  1.00229.02           C
ATOM    294 1HE  LYS A 143      29.605 180.757  37.114  1.00274.97           H
ATOM    295 2HE  LYS A 143      30.153 179.236  36.395  1.00271.60           H
ATOM    296  NZ  LYS A 143      30.100 180.891  35.030  1.00301.40           N
ATOM    297 1HZ  LYS A 143      30.073 180.313  34.201  1.00301.40           H
ATOM    298 2HZ  LYS A 143      29.553 181.725  34.868  1.00301.40           H
ATOM    299 3HZ  LYS A 143      31.059 181.166  35.197  1.00348.54           H
ATOM    300  N   PHE A 144      24.313 179.780  39.207  1.00 77.75           N
ATOM    301  H   PHE A 144      23.588 179.663  38.515  1.00 77.41           H
ATOM    302  CA  PHE A 144      24.224 180.904  40.134  1.00 75.88           C
ATOM    303  HA  PHE A 144      25.237 181.194  40.414  1.00 84.10           H
ATOM    304  C   PHE A 144      23.478 180.596  41.428  1.00 70.18           C
ATOM    305  O   PHE A 144      23.505 181.410  42.351  1.00 70.86           O
ATOM    306  CB  PHE A 144      23.571 182.098  39.434  1.00 75.84           C
ATOM    307 1HB  PHE A 144      22.564 181.819  39.122  1.00 81.27           H
ATOM    308 2HB  PHE A 144      23.492 182.919  40.147  1.00 91.65           H
ATOM    309  CG  PHE A 144      24.339 182.581  38.234  1.00 79.98           C
ATOM    310  CD1 PHE A 144      25.406 183.458  38.393  1.00110.34           C
ATOM    311  HD1 PHE A 144      25.641 183.847  39.373  1.00151.41           H
ATOM    312  CD2 PHE A 144      24.019 182.134  36.956  1.00111.12           C
ATOM    313  HD2 PHE A 144      23.171 181.480  36.811  1.00156.07           H
ATOM    314  CE1 PHE A 144      26.188 183.833  37.304  1.00140.57           C
ATOM    315  HE1 PHE A 144      27.031 184.492  37.446  1.00208.61           H
ATOM    316  CE2 PHE A 144      24.790 182.508  35.858  1.00133.83           C
ATOM    317  HE2 PHE A 144      24.537 182.149  34.872  1.00191.63           H
ATOM    318  CZ  PHE A 144      25.886 183.348  36.035  1.00133.15           C
ATOM    319  HZ  PHE A 144      26.496 183.630  35.189  1.00169.72           H
ATOM    320  N   GLY A 145      22.827 179.441  41.517  1.00 67.87           N
ATOM    321  H   GLY A 145      22.860 178.772  40.760  1.00 72.07           H
ATOM    322  CA  GLY A 145      22.058 179.117  42.706  1.00 65.33           C
ATOM    323 1HA  GLY A 145      22.748 178.845  43.504  1.00 73.78           H
ATOM    324 2HA  GLY A 145      21.528 180.016  43.018  1.00 67.68           H
ATOM    325  C   GLY A 145      21.034 178.006  42.574  1.00 58.45           C
ATOM    326  O   GLY A 145      21.032 177.239  41.611  1.00 69.62           O
ATOM    327  N   ASN A 146      20.162 177.925  43.573  1.00 45.72           N
ATOM    328  H   ASN A 146      20.176 178.630  44.298  1.00 41.90           H
ATOM    329  CA  ASN A 146      19.188 176.845  43.692  1.00 41.71           C
ATOM    330  HA  ASN A 146      19.174 176.267  42.768  1.00 47.81           H
ATOM    331  C   ASN A 146      17.780 177.380  43.946  1.00 31.81           C
ATOM    332  O   ASN A 146      17.604 178.478  44.476  1.00 28.11           O
ATOM    333  CB  ASN A 146      19.588 175.922  44.846  1.00 45.56           C
ATOM    334 1HB  ASN A 146      19.780 176.525  45.733  1.00 43.92           H
ATOM    335 2HB  ASN A 146      18.759 175.247  45.054  1.00 47.79           H
ATOM    336  CG  ASN A 146      20.819 175.092  44.547  1.00 60.38           C
ATOM    337  OD1 ASN A 146      21.873 175.603  44.175  1.00 87.36           O
ATOM    338  ND2 ASN A 146      20.693 173.786  44.723  1.00 88.64           N
ATOM    339 1HD2 ASN A 146      21.494 173.192  44.570  1.00105.16           H
ATOM    340 2HD2 ASN A 146      19.808 173.400  45.017  1.00121.81           H
ATOM    341  N   VAL A 147      16.782 176.584  43.578  1.00 32.00           N
ATOM    342  H   VAL A 147      16.989 175.697  43.137  1.00 39.86           H
ATOM    343  CA  VAL A 147      15.373 176.911  43.786  1.00 25.78           C
ATOM    344  HA  VAL A 147      15.297 177.816  44.387  1.00 22.52           H
ATOM    345  C   VAL A 147      14.720 175.753  44.535  1.00 25.73           C
ATOM    346  O   VAL A 147      14.850 174.598  44.130  1.00 32.37           O
ATOM    347  CB  VAL A 147      14.624 177.132  42.451  1.00 29.44           C
ATOM    348  HB  VAL A 147      14.650 176.206  41.876  1.00 73.09           H
ATOM    349  CG1 VAL A 147      13.168 177.512  42.706  1.00 65.55           C
ATOM    350 1HG1 VAL A 147      12.658 177.668  41.754  1.00 65.55           H
ATOM    351 2HG1 VAL A 147      13.121 178.429  43.294  1.00 65.55           H
ATOM    352 3HG1 VAL A 147      12.665 176.712  43.248  1.00 65.55           H
ATOM    353  CG2 VAL A 147      15.294 178.230  41.629  1.00 65.49           C
ATOM    354 1HG2 VAL A 147      16.310 177.931  41.369  1.00 65.49           H
ATOM    355 2HG2 VAL A 147      14.731 178.393  40.710  1.00 65.49           H
ATOM    356 3HG2 VAL A 147      15.323 179.155  42.203  1.00112.80           H
ATOM    357  N   TYR A 148      14.035 176.055  45.633  1.00 21.99           N
ATOM    358  H   TYR A 148      13.942 177.023  45.913  1.00 19.95           H
ATOM    359  CA  TYR A 148      13.428 175.041  46.490  1.00 23.53           C
ATOM    360  HA  TYR A 148      13.543 174.060  46.031  1.00 28.55           H
ATOM    361  C   TYR A 148      11.943 175.271  46.750  1.00 21.23           C
ATOM    362  O   TYR A 148      11.461 176.403  46.735  1.00 18.95           O
ATOM    363  CB  TYR A 148      14.114 175.028  47.858  1.00 24.81           C
ATOM    364 1HB  TYR A 148      14.043 176.023  48.296  1.00 23.47           H
ATOM    365 2HB  TYR A 148      13.566 174.338  48.497  1.00 29.83           H
ATOM    366  CG  TYR A 148      15.565 174.600  47.843  1.00 29.10           C
ATOM    367  CD1 TYR A 148      15.915 173.267  48.061  1.00 38.88           C
ATOM    368  HD1 TYR A 148      15.142 172.527  48.206  1.00 44.48           H
ATOM    369  CD2 TYR A 148      16.585 175.535  47.667  1.00 29.88           C
ATOM    370  HD2 TYR A 148      16.338 176.572  47.490  1.00 29.15           H
ATOM    371  CE1 TYR A 148      17.251 172.878  48.122  1.00 48.33           C
ATOM    372  HE1 TYR A 148      17.508 171.845  48.303  1.00 61.24           H
ATOM    373  CE2 TYR A 148      17.921 175.151  47.734  1.00 39.07           C
ATOM    374  HE2 TYR A 148      18.701 175.889  47.621  1.00 45.08           H
ATOM    375  CZ  TYR A 148      18.248 173.826  47.965  1.00 47.57           C
ATOM    376  OH  TYR A 148      19.569 173.452  48.050  1.00 62.39           O
ATOM    377  HH  TYR A 148      19.680 172.524  48.269  1.00 72.45           H
ATOM    378  N   LEU A 149      11.237 174.183  47.040  1.00 24.91           N
ATOM    379  H   LEU A 149      11.653 173.267  46.936  1.00 30.05           H
ATOM    380  CA  LEU A 149       9.901 174.254  47.620  1.00 24.36           C
ATOM    381  HA  LEU A 149       9.322 175.028  47.115  1.00 22.69           H
ATOM    382  C   LEU A 149      10.065 174.612  49.094  1.00 24.25           C
ATOM    383  O   LEU A 149      10.851 173.987  49.806  1.00 29.81           O
ATOM    384  CB  LEU A 149       9.208 172.897  47.478  1.00 31.59           C
ATOM    385 1HB  LEU A 149       9.231 172.614  46.426  1.00 46.84           H
ATOM    386 2HB  LEU A 149       9.799 172.165  48.029  1.00 48.51           H
ATOM    387  CG  LEU A 149       7.760 172.786  47.965  1.00 54.01           C
ATOM    388  HG  LEU A 149       7.714 173.078  49.014  1.00108.33           H
ATOM    389  CD1 LEU A 149       6.833 173.685  47.159  1.00 81.10           C
ATOM    390 1HD1 LEU A 149       6.961 173.487  46.095  1.00 81.10           H
ATOM    391 2HD1 LEU A 149       5.799 173.486  47.439  1.00 81.10           H
ATOM    392 3HD1 LEU A 149       7.060 174.731  47.365  1.00125.64           H
ATOM    393  CD2 LEU A 149       7.311 171.337  47.835  1.00 91.88           C
ATOM    394 1HD2 LEU A 149       7.420 171.006  46.802  1.00 91.88           H
ATOM    395 2HD2 LEU A 149       7.915 170.708  48.487  1.00 91.88           H
ATOM    396 3HD2 LEU A 149       6.265 171.252  48.131  1.00135.91           H
ATOM    397  N   ALA A 150       9.339 175.623  49.555  1.00 22.23           N
ATOM    398  H   ALA A 150       8.682 176.099  48.951  1.00 22.44           H
ATOM    399  CA  ALA A 150       9.471 176.105  50.925  1.00 22.82           C
ATOM    400  HA  ALA A 150       9.884 175.314  51.550  1.00 26.76           H
ATOM    401  C   ALA A 150       8.100 176.488  51.473  1.00 24.19           C
ATOM    402  O   ALA A 150       7.115 176.514  50.736  1.00 26.42           O
ATOM    403  CB  ALA A 150      10.413 177.303  50.957  1.00 23.28           C
ATOM    404 1HB  ALA A 150      10.551 177.637  51.986  1.00 23.28           H
ATOM    405 2HB  ALA A 150      11.380 177.018  50.542  1.00 23.28           H
ATOM    406 3HB  ALA A 150       9.992 178.117  50.366  1.00 49.86           H
ATOM    407  N   ARG A 151       8.029 176.798  52.763  1.00 26.59           N
ATOM    408  H   ARG A 151       8.840 176.676  53.356  1.00 28.06           H
ATOM    409  CA  ARG A 151       6.813 177.357  53.345  1.00 30.48           C
ATOM    410  HA  ARG A 151       6.353 178.015  52.607  1.00 29.69           H
ATOM    411  C   ARG A 151       7.124 178.198  54.576  1.00 31.37           C
ATOM    412  O   ARG A 151       8.120 177.972  55.261  1.00 32.53           O
ATOM    413  CB  ARG A 151       5.811 176.248  53.680  1.00 40.00           C
ATOM    414 1HB  ARG A 151       4.866 176.709  53.970  1.00 46.95           H
ATOM    415 2HB  ARG A 151       5.636 175.661  52.778  1.00 48.13           H
ATOM    416  CG  ARG A 151       6.241 175.300  54.789  1.00 50.53           C
ATOM    417 1HG  ARG A 151       7.227 174.898  54.559  1.00 58.38           H
ATOM    418 2HG  ARG A 151       6.285 175.840  55.735  1.00 56.95           H
ATOM    419  CD  ARG A 151       5.253 174.151  54.908  1.00 64.51           C
ATOM    420 1HD  ARG A 151       4.256 174.550  55.099  1.00 70.84           H
ATOM    421 2HD  ARG A 151       5.236 173.605  53.964  1.00 66.81           H
ATOM    422  NE  ARG A 151       5.631 173.238  55.984  1.00 75.86           N
ATOM    423  HE  ARG A 151       6.416 173.502  56.561  1.00 73.56           H
ATOM    424  CZ  ARG A 151       5.035 172.084  56.255  1.00 94.18           C
ATOM    425  NH1 ARG A 151       3.987 171.656  55.579  1.00105.34           N
ATOM    426 1HH1 ARG A 151       3.610 172.223  54.835  1.00 98.83           H
ATOM    427 2HH1 ARG A 151       3.588 170.758  55.803  1.00124.85           H
ATOM    428  NH2 ARG A 151       5.489 171.352  57.251  1.00108.61           N
ATOM    429 1HH2 ARG A 151       6.287 171.680  57.773  1.00104.73           H
ATOM    430 2HH2 ARG A 151       5.041 170.474  57.465  1.00128.42           H
ATOM    431  N   GLU A 152       6.266 179.176  54.839  1.00 34.73           N
ATOM    432  H   GLU A 152       5.480 179.332  54.223  1.00 37.89           H
ATOM    433  CA  GLU A 152       6.402 180.006  56.031  1.00 39.95           C
ATOM    434  HA  GLU A 152       7.447 180.289  56.158  1.00 36.43           H
ATOM    435  C   GLU A 152       5.963 179.150  57.217  1.00 50.31           C
ATOM    436  O   GLU A 152       4.922 178.497  57.164  1.00 59.28           O
ATOM    437  CB  GLU A 152       5.552 181.272  55.888  1.00 46.50           C
ATOM    438 1HB  GLU A 152       5.748 181.701  54.905  1.00 43.48           H
ATOM    439 2HB  GLU A 152       4.498 181.000  55.933  1.00 53.92           H
ATOM    440  CG  GLU A 152       5.835 182.345  56.928  1.00 55.68           C
ATOM    441 1HG  GLU A 152       6.914 182.468  57.030  1.00 55.02           H
ATOM    442 2HG  GLU A 152       5.412 183.287  56.581  1.00 63.89           H
ATOM    443  CD  GLU A 152       5.233 182.012  58.279  1.00 68.39           C
ATOM    444  OE1 GLU A 152       5.966 181.964  59.290  1.00109.39           O
ATOM    445  OE2 GLU A 152       4.005 181.792  58.342  1.00105.12           O
ATOM    446  N   LYS A 153       6.773 179.101  58.269  1.00 54.31           N
ATOM    447  H   LYS A 153       7.573 179.720  58.315  1.00 50.62           H
ATOM    448  CA  LYS A 153       6.591 178.119  59.335  1.00 66.21           C
ATOM    449  HA  LYS A 153       6.616 177.126  58.885  1.00 67.16           H
ATOM    450  C   LYS A 153       5.270 178.201  60.095  1.00 82.84           C
ATOM    451  O   LYS A 153       4.673 177.172  60.404  1.00 98.44           O
ATOM    452  CB  LYS A 153       7.747 178.224  60.334  1.00 68.67           C
ATOM    453 1HB  LYS A 153       7.839 179.262  60.652  1.00 78.78           H
ATOM    454 2HB  LYS A 153       7.504 177.618  61.207  1.00109.64           H
ATOM    455  CG  LYS A 153       9.088 177.753  59.786  1.00 76.62           C
ATOM    456 1HG  LYS A 153       9.010 176.703  59.503  1.00123.60           H
ATOM    457 2HG  LYS A 153       9.348 178.341  58.906  1.00110.47           H
ATOM    458  CD  LYS A 153      10.181 177.914  60.832  1.00 68.53           C
ATOM    459 1HD  LYS A 153      10.225 178.960  61.134  1.00102.34           H
ATOM    460 2HD  LYS A 153       9.941 177.302  61.702  1.00 86.78           H
ATOM    461  CE  LYS A 153      11.540 177.502  60.291  1.00106.48           C
ATOM    462 1HE  LYS A 153      11.519 176.445  60.019  1.00145.60           H
ATOM    463 2HE  LYS A 153      11.756 178.091  59.396  1.00172.28           H
ATOM    464  NZ  LYS A 153      12.566 177.766  61.351  1.00129.39           N
ATOM    465 1HZ  LYS A 153      13.483 177.479  61.036  1.00129.39           H
ATOM    466 2HZ  LYS A 153      12.583 178.757  61.559  1.00129.39           H
ATOM    467 3HZ  LYS A 153      12.343 177.258  62.196  1.00163.43           H
ATOM    468  N   GLN A 154       4.831 179.411  60.424  1.00 87.21           N
ATOM    469  H   GLN A 154       5.338 180.226  60.110  1.00 80.94           H
ATOM    470  CA  GLN A 154       3.652 179.591  61.266  1.00107.97           C
ATOM    471  HA  GLN A 154       3.722 178.902  62.109  1.00119.51           H
ATOM    472  C   GLN A 154       2.342 179.290  60.541  1.00112.58           C
ATOM    473  O   GLN A 154       1.436 178.684  61.110  1.00132.37           O
ATOM    474  CB  GLN A 154       3.595 181.023  61.806  1.00119.97           C
ATOM    475 1HB  GLN A 154       3.507 181.708  60.963  1.00137.35           H
ATOM    476 2HB  GLN A 154       2.698 181.124  62.417  1.00155.92           H
ATOM    477  CG  GLN A 154       4.796 181.449  62.643  1.00151.20           C
ATOM    478 1HG  GLN A 154       5.703 181.359  62.046  1.00198.17           H
ATOM    479 2HG  GLN A 154       4.671 182.495  62.923  1.00199.60           H
ATOM    480  CD  GLN A 154       4.958 180.631  63.910  1.00210.02           C
ATOM    481  OE1 GLN A 154       4.001 180.061  64.429  1.00267.13           O
ATOM    482  NE2 GLN A 154       6.176 180.578  64.426  1.00313.32           N
ATOM    483 1HE2 GLN A 154       6.329 180.044  65.269  1.00416.53           H
ATOM    484 2HE2 GLN A 154       6.937 181.073  63.986  1.00359.36           H
ATOM    485  N   SER A 155       2.231 179.742  59.297  1.00102.25           N
ATOM    486  H   SER A 155       3.007 180.236  58.878  1.00 94.51           H
ATOM    487  CA  SER A 155       1.003 179.598  58.520  1.00108.51           C
ATOM    488  HA  SER A 155       0.164 179.467  59.203  1.00126.07           H
ATOM    489  C   SER A 155       1.019 178.409  57.564  1.00100.94           C
ATOM    490  O   SER A 155      -0.010 178.065  56.984  1.00111.67           O
ATOM    491  CB  SER A 155       0.769 180.873  57.706  1.00107.74           C
ATOM    492 1HB  SER A 155      -0.178 180.789  57.172  1.00123.58           H
ATOM    493 2HB  SER A 155       0.722 181.727  58.382  1.00118.95           H
ATOM    494  OG  SER A 155       1.819 181.075  56.776  1.00 94.66           O
ATOM    495  HG  SER A 155       2.595 181.375  57.255  1.00 88.10           H
ATOM    496  N   LYS A 156       2.195 177.812  57.390  1.00 87.31           N
ATOM    497  H   LYS A 156       2.991 178.158  57.909  1.00 82.84           H
ATOM    498  CA  LYS A 156       2.421 176.701  56.466  1.00 80.51           C
ATOM    499  HA  LYS A 156       3.481 176.453  56.491  1.00 72.33           H
ATOM    500  C   LYS A 156       2.088 177.085  55.026  1.00 73.09           C
ATOM    501  O   LYS A 156       1.772 176.230  54.200  1.00 74.91           O
ATOM    502  CB  LYS A 156       1.616 175.467  56.893  1.00 98.62           C
ATOM    503 1HB  LYS A 156       0.555 175.706  56.817  1.00116.70           H
ATOM    504 2HB  LYS A 156       1.823 174.655  56.195  1.00101.60           H
ATOM    505  CG  LYS A 156       1.891 174.969  58.308  1.00118.23           C
ATOM    506 1HG  LYS A 156       1.764 175.788  59.016  1.00180.09           H
ATOM    507 2HG  LYS A 156       1.166 174.190  58.547  1.00132.16           H
ATOM    508  CD  LYS A 156       3.290 174.386  58.454  1.00152.66           C
ATOM    509 1HD  LYS A 156       3.411 173.587  57.724  1.00175.21           H
ATOM    510 2HD  LYS A 156       4.031 175.162  58.264  1.00225.31           H
ATOM    511  CE  LYS A 156       3.515 173.822  59.847  1.00190.54           C
ATOM    512 1HE  LYS A 156       3.441 174.633  60.575  1.00248.44           H
ATOM    513 2HE  LYS A 156       2.739 173.084  60.064  1.00202.71           H
ATOM    514  NZ  LYS A 156       4.873 173.186  59.887  1.00275.00           N
ATOM    515 1HZ  LYS A 156       4.933 172.441  59.206  1.00275.00           H
ATOM    516 2HZ  LYS A 156       5.586 173.871  59.671  1.00275.00           H
ATOM    517 3HZ  LYS A 156       5.059 172.808  60.806  1.00334.93           H
ATOM    518  N   PHE A 157       2.176 178.376  54.727  1.00 69.88           N
ATOM    519  H   PHE A 157       2.461 179.026  55.446  1.00 73.60           H
ATOM    520  CA  PHE A 157       1.864 178.895  53.400  1.00 64.76           C
ATOM    521  HA  PHE A 157       0.933 178.443  53.058  1.00 73.50           H
ATOM    522  C   PHE A 157       2.976 178.526  52.421  1.00 49.39           C
ATOM    523  O   PHE A 157       4.144 178.833  52.658  1.00 42.42           O
ATOM    524  CB  PHE A 157       1.686 180.414  53.467  1.00 71.24           C
ATOM    525 1HB  PHE A 157       0.952 180.643  54.240  1.00 92.83           H
ATOM    526 2HB  PHE A 157       2.635 180.867  53.752  1.00 76.75           H
ATOM    527  CG  PHE A 157       1.223 181.028  52.175  1.00 71.16           C
ATOM    528  CD1 PHE A 157      -0.126 181.029  51.835  1.00 97.73           C
ATOM    529  HD1 PHE A 157      -0.849 180.587  52.504  1.00123.06           H
ATOM    530  CD2 PHE A 157       2.136 181.614  51.305  1.00 75.87           C
ATOM    531  HD2 PHE A 157       3.184 181.636  51.566  1.00 83.96           H
ATOM    532  CE1 PHE A 157      -0.558 181.596  50.637  1.00120.02           C
ATOM    533  HE1 PHE A 157      -1.608 181.590  50.384  1.00162.06           H
ATOM    534  CE2 PHE A 157       1.715 182.183  50.105  1.00 98.90           C
ATOM    535  HE2 PHE A 157       2.436 182.627  49.435  1.00125.23           H
ATOM    536  CZ  PHE A 157       0.365 182.172  49.769  1.00116.81           C
ATOM    537  HZ  PHE A 157       0.035 182.609  48.839  1.00150.29           H
ATOM    538  N   ILE A 158       2.611 177.845  51.339  1.00 48.60           N
ATOM    539  H   ILE A 158       1.630 177.699  51.150  1.00 58.17           H
ATOM    540  CA  ILE A 158       3.580 177.262  50.413  1.00 38.98           C
ATOM    541  HA  ILE A 158       4.388 176.819  50.995  1.00 37.20           H
ATOM    542  C   ILE A 158       4.184 178.340  49.516  1.00 30.91           C
ATOM    543  O   ILE A 158       3.473 179.139  48.906  1.00 33.99           O
ATOM    544  CB  ILE A 158       2.948 176.152  49.541  1.00 45.35           C
ATOM    545  HB  ILE A 158       2.151 176.593  48.941  1.00 53.23           H
ATOM    546  CG1 ILE A 158       2.349 175.052  50.427  1.00 61.01           C
ATOM    547 1HG1 ILE A 158       3.161 174.515  50.916  1.00 69.02           H
ATOM    548 2HG1 ILE A 158       1.736 175.511  51.203  1.00 86.96           H
ATOM    549  CG2 ILE A 158       3.994 175.551  48.603  1.00 42.87           C
ATOM    550 1HG2 ILE A 158       4.802 175.107  49.185  1.00 42.87           H
ATOM    551 2HG2 ILE A 158       3.538 174.785  47.976  1.00 42.87           H
ATOM    552 3HG2 ILE A 158       4.403 176.327  47.957  1.00 71.38           H
ATOM    553  CD1 ILE A 158       1.477 174.050  49.694  1.00 91.27           C
ATOM    554 1HD1 ILE A 158       2.088 173.447  49.022  1.00 91.27           H
ATOM    555 2HD1 ILE A 158       0.993 173.396  50.419  1.00 91.27           H
ATOM    556 3HD1 ILE A 158       0.715 174.577  49.120  1.00134.73           H
ATOM    557  N   LEU A 159       5.511 178.355  49.465  1.00 24.52           N
ATOM    558  H   LEU A 159       6.030 177.631  49.946  1.00 26.00           H
ATOM    559  CA  LEU A 159       6.291 179.368  48.763  1.00 18.96           C
ATOM    560  HA  LEU A 159       5.654 179.940  48.087  1.00 20.24           H
ATOM    561  C   LEU A 159       7.400 178.693  47.960  1.00 16.20           C
ATOM    562  O   LEU A 159       7.725 177.527  48.182  1.00 21.75           O
ATOM    563  CB  LEU A 159       6.925 180.303  49.798  1.00 19.81           C
ATOM    564 1HB  LEU A 159       7.492 179.685  50.494  1.00 31.44           H
ATOM    565 2HB  LEU A 159       7.629 180.961  49.290  1.00 26.73           H
ATOM    566  CG  LEU A 159       5.958 181.172  50.605  1.00 30.44           C
ATOM    567  HG  LEU A 159       5.092 180.577  50.891  1.00 42.85           H
ATOM    568  CD1 LEU A 159       6.636 181.656  51.878  1.00 42.88           C
ATOM    569 1HD1 LEU A 159       5.949 182.289  52.439  1.00 42.88           H
ATOM    570 2HD1 LEU A 159       6.913 180.799  52.491  1.00 42.88           H
ATOM    571 3HD1 LEU A 159       7.530 182.225  51.627  1.00 75.13           H
ATOM    572  CD2 LEU A 159       5.486 182.361  49.777  1.00 50.20           C
ATOM    573 1HD2 LEU A 159       4.856 183.007  50.388  1.00 50.20           H
ATOM    574 2HD2 LEU A 159       6.346 182.930  49.422  1.00 50.20           H
ATOM    575 3HD2 LEU A 159       4.910 182.006  48.923  1.00 89.83           H
ATOM    576  N   ALA A 160       8.012 179.444  47.052  1.00 12.76           N
ATOM    577  H   ALA A 160       7.671 180.375  46.850  1.00 13.93           H
ATOM    578  CA  ALA A 160       9.248 179.013  46.408  1.00 11.76           C
ATOM    579  HA  ALA A 160       9.428 177.961  46.627  1.00 14.01           H
ATOM    580  C   ALA A 160      10.389 179.841  46.994  1.00  9.99           C
ATOM    581  O   ALA A 160      10.241 181.041  47.228  1.00 13.82           O
ATOM    582  CB  ALA A 160       9.158 179.198  44.899  1.00 14.81           C
ATOM    583 1HB  ALA A 160       8.870 180.224  44.670  1.00 14.81           H
ATOM    584 2HB  ALA A 160      10.127 178.983  44.447  1.00 14.81           H
ATOM    585 3HB  ALA A 160       8.412 178.516  44.493  1.00 43.52           H
ATOM    586  N   LEU A 161      11.529 179.208  47.247  1.00 10.68           N
ATOM    587  H   LEU A 161      11.606 178.217  47.057  1.00 14.71           H
ATOM    588  CA  LEU A 161      12.696 179.904  47.781  1.00  9.92           C
ATOM    589  HA  LEU A 161      12.459 180.963  47.899  1.00 10.14           H
ATOM    590  C   LEU A 161      13.848 179.779  46.791  1.00 11.48           C
ATOM    591  O   LEU A 161      14.262 178.675  46.443  1.00 17.09           O
ATOM    592  CB  LEU A 161      13.074 179.331  49.150  1.00 12.06           C
ATOM    593 1HB  LEU A 161      12.186 179.395  49.779  1.00 15.59           H
ATOM    594 2HB  LEU A 161      13.314 178.274  49.031  1.00 15.97           H
ATOM    595  CG  LEU A 161      14.226 180.003  49.906  1.00 18.15           C
ATOM    596  HG  LEU A 161      14.208 181.071  49.689  1.00 53.27           H
ATOM    597  CD1 LEU A 161      14.022 179.822  51.405  1.00 42.00           C
ATOM    598 1HD1 LEU A 161      13.987 178.760  51.649  1.00 42.00           H
ATOM    599 2HD1 LEU A 161      14.846 180.288  51.945  1.00 42.00           H
ATOM    600 3HD1 LEU A 161      13.087 180.293  51.708  1.00 84.37           H
ATOM    601  CD2 LEU A 161      15.589 179.447  49.508  1.00 60.26           C
ATOM    602 1HD2 LEU A 161      16.364 179.909  50.120  1.00 60.26           H
ATOM    603 2HD2 LEU A 161      15.607 178.368  49.660  1.00 60.26           H
ATOM    604 3HD2 LEU A 161      15.788 179.668  48.460  1.00109.64           H
ATOM    605  N   LYS A 162      14.367 180.919  46.347  1.00 11.22           N
ATOM    606  H   LYS A 162      13.977 181.799  46.660  1.00 11.92           H
ATOM    607  CA  LYS A 162      15.526 180.953  45.459  1.00 13.69           C
ATOM    608  HA  LYS A 162      15.777 179.939  45.147  1.00 16.05           H
ATOM    609  C   LYS A 162      16.703 181.516  46.244  1.00 15.04           C
ATOM    610  O   LYS A 162      16.572 182.529  46.929  1.00 15.77           O
ATOM    611  CB  LYS A 162      15.219 181.802  44.222  1.00 17.00           C
ATOM    612 1HB  LYS A 162      14.319 181.406  43.753  1.00 34.06           H
ATOM    613 2HB  LYS A 162      15.013 182.823  44.544  1.00 37.08           H
ATOM    614  CG  LYS A 162      16.335 181.832  43.185  1.00 29.71           C
ATOM    615 1HG  LYS A 162      17.205 182.336  43.606  1.00 59.34           H
ATOM    616 2HG  LYS A 162      16.613 180.808  42.937  1.00 55.29           H
ATOM    617  CD  LYS A 162      15.912 182.545  41.906  1.00 31.00           C
ATOM    618 1HD  LYS A 162      16.656 182.350  41.133  1.00 64.73           H
ATOM    619 2HD  LYS A 162      14.955 182.143  41.574  1.00 62.32           H
ATOM    620  CE  LYS A 162      15.785 184.049  42.095  1.00 70.54           C
ATOM    621 1HE  LYS A 162      15.071 184.248  42.898  1.00133.47           H
ATOM    622 2HE  LYS A 162      16.756 184.454  42.390  1.00133.31           H
ATOM    623  NZ  LYS A 162      15.320 184.680  40.818  1.00 68.74           N
ATOM    624 1HZ  LYS A 162      15.230 185.682  40.926  1.00 68.74           H
ATOM    625 2HZ  LYS A 162      15.979 184.509  40.070  1.00 68.74           H
ATOM    626 3HZ  LYS A 162      14.420 184.311  40.543  1.00 96.63           H
ATOM    627  N   VAL A 163      17.847 180.849  46.151  1.00 20.23           N
ATOM    628  H   VAL A 163      17.899 180.019  45.575  1.00 23.67           H
ATOM    629  CA  VAL A 163      19.058 181.291  46.837  1.00 26.26           C
ATOM    630  HA  VAL A 163      18.888 182.298  47.218  1.00 26.22           H
ATOM    631  C   VAL A 163      20.185 181.374  45.814  1.00 33.89           C
ATOM    632  O   VAL A 163      20.421 180.436  45.054  1.00 40.81           O
ATOM    633  CB  VAL A 163      19.424 180.392  48.042  1.00 32.86           C
ATOM    634  HB  VAL A 163      18.579 180.400  48.732  1.00 64.86           H
ATOM    635  CG1 VAL A 163      19.674 178.943  47.629  1.00 46.05           C
ATOM    636 1HG1 VAL A 163      18.804 178.553  47.100  1.00 46.05           H
ATOM    637 2HG1 VAL A 163      20.550 178.883  46.984  1.00 46.05           H
ATOM    638 3HG1 VAL A 163      19.844 178.338  48.519  1.00 83.00           H
ATOM    639  CG2 VAL A 163      20.636 180.954  48.778  1.00 83.74           C
ATOM    640 1HG2 VAL A 163      20.824 180.363  49.674  1.00 83.74           H
ATOM    641 2HG2 VAL A 163      21.513 180.917  48.131  1.00 83.74           H
ATOM    642 3HG2 VAL A 163      20.443 181.987  49.068  1.00137.69           H
ATOM    643  N   LEU A 164      20.841 182.528  45.766  1.00 36.94           N
ATOM    644  H   LEU A 164      20.621 183.253  46.436  1.00 34.95           H
ATOM    645  CA  LEU A 164      21.866 182.809  44.765  1.00 45.23           C
ATOM    646  HA  LEU A 164      21.988 181.938  44.121  1.00 48.16           H
ATOM    647  C   LEU A 164      23.207 183.111  45.427  1.00 52.62           C
ATOM    648  O   LEU A 164      23.259 183.769  46.465  1.00 51.41           O
ATOM    649  CB  LEU A 164      21.444 184.009  43.911  1.00 48.33           C
ATOM    650 1HB  LEU A 164      21.342 184.866  44.577  1.00 49.58           H
ATOM    651 2HB  LEU A 164      22.255 184.224  43.216  1.00 56.92           H
ATOM    652  CG  LEU A 164      20.151 183.894  43.097  1.00 46.90           C
ATOM    653  HG  LEU A 164      19.340 183.583  43.755  1.00 53.18           H
ATOM    654  CD1 LEU A 164      19.798 185.254  42.513  1.00 62.02           C
ATOM    655 1HD1 LEU A 164      18.882 185.176  41.928  1.00 62.02           H
ATOM    656 2HD1 LEU A 164      19.642 185.966  43.323  1.00 62.02           H
ATOM    657 3HD1 LEU A 164      20.606 185.605  41.871  1.00102.14           H
ATOM    658  CD2 LEU A 164      20.284 182.879  41.971  1.00 70.35           C
ATOM    659 1HD2 LEU A 164      21.143 183.126  41.348  1.00 70.35           H
ATOM    660 2HD2 LEU A 164      20.414 181.882  42.393  1.00 70.35           H
ATOM    661 3HD2 LEU A 164      19.380 182.892  41.363  1.00108.12           H
ATOM    662  N   PHE A 165      24.292 182.641  44.822  1.00 64.63           N
ATOM    663  H   PHE A 165      24.199 182.138  43.949  1.00 69.38           H
ATOM    664  CA  PHE A 165      25.628 182.837  45.375  1.00 72.86           C
ATOM    665  HA  PHE A 165      25.557 182.853  46.462  1.00 74.85           H
ATOM    666  C   PHE A 165      26.232 184.160  44.912  1.00 76.82           C
ATOM    667  O   PHE A 165      26.326 184.424  43.713  1.00 78.58           O
ATOM    668  CB  PHE A 165      26.555 181.692  44.957  1.00 79.20           C
ATOM    669 1HB  PHE A 165      26.599 181.656  43.868  1.00 82.27           H
ATOM    670 2HB  PHE A 165      27.556 181.901  45.333  1.00 87.16           H
ATOM    671  CG  PHE A 165      26.125 180.346  45.471  1.00 82.85           C
ATOM    672  CD1 PHE A 165      26.413 179.967  46.778  1.00127.56           C
ATOM    673  HD1 PHE A 165      26.955 180.640  47.426  1.00194.48           H
ATOM    674  CD2 PHE A 165      25.446 179.455  44.645  1.00107.92           C
ATOM    675  HD2 PHE A 165      25.233 179.726  43.621  1.00160.31           H
ATOM    676  CE1 PHE A 165      26.013 178.724  47.263  1.00144.43           C
ATOM    677  HE1 PHE A 165      26.250 178.437  48.277  1.00225.28           H
ATOM    678  CE2 PHE A 165      25.038 178.212  45.122  1.00123.10           C
ATOM    679  HE2 PHE A 165      24.513 177.528  44.472  1.00186.55           H
ATOM    680  CZ  PHE A 165      25.317 177.848  46.436  1.00115.00           C
ATOM    681  HZ  PHE A 165      25.002 176.884  46.809  1.00136.52           H
ATOM    682  N   LYS A 166      26.669 184.981  45.861  1.00 82.40           N
ATOM    683  H   LYS A 166      26.593 184.708  46.833  1.00 84.52           H
ATOM    684  CA  LYS A 166      27.282 186.270  45.544  1.00 89.57           C
ATOM    685  HA  LYS A 166      26.618 186.825  44.881  1.00 86.27           H
ATOM    686  C   LYS A 166      28.602 186.101  44.802  1.00 99.00           C
ATOM    687  O   LYS A 166      28.958 186.937  43.977  1.00102.87           O
ATOM    688  CB  LYS A 166      27.512 187.101  46.809  1.00 97.55           C
ATOM    689 1HB  LYS A 166      28.038 186.492  47.544  1.00102.80           H
ATOM    690 2HB  LYS A 166      28.147 187.949  46.551  1.00146.24           H
ATOM    691  CG  LYS A 166      26.233 187.642  47.432  1.00 93.40           C
ATOM    692 1HG  LYS A 166      25.700 188.231  46.686  1.00134.47           H
ATOM    693 2HG  LYS A 166      25.601 186.811  47.746  1.00 90.62           H
ATOM    694  CD  LYS A 166      26.531 188.523  48.636  1.00104.14           C
ATOM    695 1HD  LYS A 166      26.993 187.920  49.417  1.00110.76           H
ATOM    696 2HD  LYS A 166      27.221 189.314  48.341  1.00161.09           H
ATOM    697  CE  LYS A 166      25.259 189.157  49.174  1.00132.48           C
ATOM    698 1HE  LYS A 166      24.819 189.790  48.400  1.00195.44           H
ATOM    699 2HE  LYS A 166      24.548 188.369  49.431  1.00168.26           H
ATOM    700  NZ  LYS A 166      25.603 189.962  50.389  1.00162.18           N
ATOM    701 1HZ  LYS A 166      26.431 190.518  50.225  1.00162.18           H
ATOM    702 2HZ  LYS A 166      24.836 190.576  50.628  1.00162.18           H
ATOM    703 3HZ  LYS A 166      25.775 189.332  51.164  1.00196.63           H
ATOM    704  N   ALA A 167      29.315 185.016  45.081  1.00105.89           N
ATOM    705  H   ALA A 167      28.976 184.361  45.770  1.00105.78           H
ATOM    706  CA  ALA A 167      30.580 184.737  44.406  1.00117.96           C
ATOM    707  HA  ALA A 167      31.256 185.578  44.563  1.00127.37           H
ATOM    708  C   ALA A 167      30.383 184.573  42.901  1.00113.56           C
ATOM    709  O   ALA A 167      31.243 184.957  42.110  1.00123.37           O
ATOM    710  CB  ALA A 167      31.216 183.484  44.992  1.00130.53           C
ATOM    711 1HB  ALA A 167      32.167 183.293  44.494  1.00130.53           H
ATOM    712 2HB  ALA A 167      31.390 183.625  46.059  1.00130.53           H
ATOM    713 3HB  ALA A 167      30.554 182.630  44.843  1.00163.28           H
ATOM    714  N   GLN A 168      29.245 184.011  42.506  1.00103.28           N
ATOM    715  H   GLN A 168      28.560 183.733  43.194  1.00 99.58           H
ATOM    716  CA  GLN A 168      28.931 183.811  41.094  1.00100.30           C
ATOM    717  HA  GLN A 168      29.849 183.586  40.551  1.00109.84           H
ATOM    718  C   GLN A 168      28.324 185.070  40.483  1.00 96.90           C
ATOM    719  O   GLN A 168      28.642 185.430  39.350  1.00103.84           O
ATOM    720  CB  GLN A 168      27.955 182.642  40.932  1.00 93.96           C
ATOM    721 1HB  GLN A 168      27.059 182.852  41.516  1.00 92.34           H
ATOM    722 2HB  GLN A 168      27.670 182.577  39.882  1.00 95.41           H
ATOM    723  CG  GLN A 168      28.509 181.288  41.357  1.00100.51           C
ATOM    724 1HG  GLN A 168      28.806 181.330  42.404  1.00110.96           H
ATOM    725 2HG  GLN A 168      27.723 180.541  41.251  1.00104.36           H
ATOM    726  CD  GLN A 168      29.696 180.856  40.519  1.00123.17           C
ATOM    727  OE1 GLN A 168      29.708 181.020  39.301  1.00158.90           O
ATOM    728  NE2 GLN A 168      30.714 180.309  41.167  1.00155.49           N
ATOM    729 1HE2 GLN A 168      31.527 180.013  40.648  1.00190.47           H
ATOM    730 2HE2 GLN A 168      30.670 180.182  42.167  1.00178.11           H
ATOM    731  N   LEU A 169      27.445 185.734  41.227  1.00 90.22           N
ATOM    732  H   LEU A 169      27.208 185.388  42.146  1.00 87.50           H
ATOM    733  CA  LEU A 169      26.800 186.954  40.749  1.00 89.79           C
ATOM    734  HA  LEU A 169      26.354 186.758  39.773  1.00 88.94           H
ATOM    735  C   LEU A 169      27.798 188.096  40.578  1.00102.53           C
ATOM    736  O   LEU A 169      27.705 188.866  39.624  1.00107.68           O
ATOM    737  CB  LEU A 169      25.702 187.397  41.720  1.00 82.69           C
ATOM    738 1HB  LEU A 169      26.170 187.551  42.693  1.00 88.58           H
ATOM    739 2HB  LEU A 169      25.338 188.365  41.379  1.00 88.79           H
ATOM    740  CG  LEU A 169      24.481 186.495  41.926  1.00 76.42           C
ATOM    741  HG  LEU A 169      24.816 185.491  42.183  1.00 88.46           H
ATOM    742  CD1 LEU A 169      23.672 187.051  43.092  1.00 79.92           C
ATOM    743 1HD1 LEU A 169      22.758 186.471  43.214  1.00 79.92           H
ATOM    744 2HD1 LEU A 169      24.259 186.989  44.008  1.00 79.92           H
ATOM    745 3HD1 LEU A 169      23.411 188.091  42.897  1.00114.70           H
ATOM    746  CD2 LEU A 169      23.608 186.403  40.681  1.00 86.32           C
ATOM    747 1HD2 LEU A 169      23.215 187.389  40.431  1.00 86.32           H
ATOM    748 2HD2 LEU A 169      24.197 186.026  39.845  1.00 86.32           H
ATOM    749 3HD2 LEU A 169      22.779 185.721  40.868  1.00120.27           H
ATOM    750  N   GLU A 170      28.742 188.223  41.504  1.00110.94           N
ATOM    751  H   GLU A 170      28.760 187.592  42.294  1.00109.13           H
ATOM    752  CA  GLU A 170      29.764 189.264  41.431  1.00126.92           C
ATOM    753  HA  GLU A 170      29.279 190.228  41.278  1.00129.21           H
ATOM    754  C   GLU A 170      30.703 189.017  40.254  1.00137.76           C
ATOM    755  O   GLU A 170      31.135 189.960  39.593  1.00150.41           O
ATOM    756  CB  GLU A 170      30.560 189.317  42.739  1.00135.73           C
ATOM    757 1HB  GLU A 170      29.859 189.468  43.560  1.00138.58           H
ATOM    758 2HB  GLU A 170      31.049 188.353  42.886  1.00151.71           H
ATOM    759  CG  GLU A 170      31.625 190.404  42.804  1.00171.29           C
ATOM    760 1HG  GLU A 170      32.253 190.219  43.676  1.00206.04           H
ATOM    761 2HG  GLU A 170      32.252 190.342  41.915  1.00219.52           H
ATOM    762  CD  GLU A 170      31.052 191.807  42.902  1.00203.48           C
ATOM    763  OE1 GLU A 170      31.840 192.776  42.865  1.00260.33           O
ATOM    764  OE2 GLU A 170      29.819 191.967  43.023  1.00266.38           O
ATOM    765  N   LYS A 171      31.002 187.751  39.983  1.00136.79           N
ATOM    766  H   LYS A 171      30.619 187.017  40.561  1.00130.20           H
ATOM    767  CA  LYS A 171      31.861 187.388  38.858  1.00148.11           C
ATOM    768  HA  LYS A 171      32.777 187.977  38.922  1.00163.60           H
ATOM    769  C   LYS A 171      31.194 187.727  37.529  1.00144.37           C
ATOM    770  O   LYS A 171      31.862 188.105  36.567  1.00162.15           O
ATOM    771  CB  LYS A 171      32.216 185.901  38.932  1.00150.36           C
ATOM    772 1HB  LYS A 171      32.532 185.674  39.951  1.00164.89           H
ATOM    773 2HB  LYS A 171      31.327 185.311  38.708  1.00169.32           H
ATOM    774  CG  LYS A 171      33.334 185.495  37.984  1.00187.33           C
ATOM    775 1HG  LYS A 171      33.021 185.677  36.956  1.00231.53           H
ATOM    776 2HG  LYS A 171      34.216 186.098  38.198  1.00246.08           H
ATOM    777  CD  LYS A 171      33.689 184.025  38.146  1.00210.47           C
ATOM    778 1HD  LYS A 171      33.930 183.829  39.191  1.00247.67           H
ATOM    779 2HD  LYS A 171      32.835 183.413  37.856  1.00240.84           H
ATOM    780  CE  LYS A 171      34.887 183.666  37.282  1.00289.65           C
ATOM    781 1HE  LYS A 171      34.650 183.880  36.237  1.00289.65           H
ATOM    782 2HE  LYS A 171      35.733 184.293  37.575  1.00289.65           H
ATOM    783  NZ  LYS A 171      35.219 182.215  37.467  1.00376.98           N
ATOM    784 1HZ  LYS A 171      36.014 181.962  36.894  1.00376.98           H
ATOM    785 2HZ  LYS A 171      34.434 181.636  37.201  1.00376.98           H
ATOM    786 3HZ  LYS A 171      35.449 182.028  38.433  1.00376.98           H
ATOM    787  N   ALA A 172      29.872 187.599  37.489  1.00128.35           N
ATOM    788  H   ALA A 172      29.390 187.227  38.295  1.00121.12           H
ATOM    789  CA  ALA A 172      29.077 188.019  36.339  1.00125.87           C
ATOM    790  HA  ALA A 172      29.599 187.735  35.425  1.00136.14           H
ATOM    791  C   ALA A 172      28.878 189.534  36.313  1.00129.55           C
ATOM    792  O   ALA A 172      28.486 190.095  35.290  1.00134.12           O
ATOM    793  CB  ALA A 172      27.727 187.314  36.360  1.00113.41           C
ATOM    794 1HB  ALA A 172      27.091 187.721  35.574  1.00113.41           H
ATOM    795 2HB  ALA A 172      27.872 186.248  36.189  1.00113.41           H
ATOM    796 3HB  ALA A 172      27.249 187.464  37.327  1.00138.58           H
ATOM    797  N   GLY A 173      29.157 190.195  37.432  1.00133.26           N
ATOM    798  H   GLY A 173      29.496 189.688  38.238  1.00135.01           H
ATOM    799  CA  GLY A 173      29.013 191.637  37.536  1.00141.02           C
ATOM    800 1HA  GLY A 173      29.668 191.998  38.329  1.00149.42           H
ATOM    801 2HA  GLY A 173      29.335 192.088  36.597  1.00154.77           H
ATOM    802  C   GLY A 173      27.602 192.111  37.828  1.00128.59           C
ATOM    803  O   GLY A 173      27.264 193.260  37.547  1.00141.49           O
ATOM    804  N   VAL A 174      26.769 191.235  38.381  1.00111.59           N
ATOM    805  H   VAL A 174      27.112 190.318  38.636  1.00109.25           H
ATOM    806  CA  VAL A 174      25.349 191.528  38.573  1.00102.16           C
ATOM    807  HA  VAL A 174      25.163 192.542  38.222  1.00108.74           H
ATOM    808  C   VAL A 174      24.867 191.455  40.020  1.00 95.44           C
ATOM    809  O   VAL A 174      23.674 191.594  40.279  1.00 93.22           O
ATOM    810  CB  VAL A 174      24.450 190.585  37.739  1.00101.69           C
ATOM    811  HB  VAL A 174      23.412 190.881  37.888  1.00160.97           H
ATOM    812  CG1 VAL A 174      24.766 190.718  36.252  1.00195.79           C
ATOM    813 1HG1 VAL A 174      25.766 190.337  36.046  1.00195.79           H
ATOM    814 2HG1 VAL A 174      24.040 190.147  35.675  1.00195.79           H
ATOM    815 3HG1 VAL A 174      24.710 191.766  35.957  1.00195.79           H
ATOM    816  CG2 VAL A 174      24.603 189.134  38.189  1.00 75.08           C
ATOM    817 1HG2 VAL A 174      24.343 189.048  39.244  1.00 75.08           H
ATOM    818 2HG2 VAL A 174      25.630 188.804  38.040  1.00 75.08           H
ATOM    819 3HG2 VAL A 174      23.934 188.502  37.606  1.00 75.08           H
ATOM    820  N   GLU A 175      25.772 191.253  40.971  1.00 99.55           N
ATOM    821  H   GLU A 175      26.745 191.145  40.720  1.00108.64           H
ATOM    822  CA  GLU A 175      25.387 191.158  42.378  1.00 96.63           C
ATOM    823  HA  GLU A 175      24.652 190.361  42.480  1.00 87.67           H
ATOM    824  C   GLU A 175      24.741 192.450  42.870  1.00102.86           C
ATOM    825  O   GLU A 175      23.738 192.420  43.584  1.00100.92           O
ATOM    826  CB  GLU A 175      26.607 190.814  43.237  1.00107.66           C
ATOM    827 1HB  GLU A 175      27.130 189.987  42.760  1.00111.09           H
ATOM    828 2HB  GLU A 175      27.280 191.671  43.258  1.00122.29           H
ATOM    829  CG  GLU A 175      26.284 190.397  44.666  1.00110.45           C
ATOM    830 1HG  GLU A 175      25.453 189.691  44.645  1.00113.68           H
ATOM    831 2HG  GLU A 175      27.152 189.885  45.083  1.00126.02           H
ATOM    832  CD  GLU A 175      25.927 191.562  45.573  1.00114.86           C
ATOM    833  OE1 GLU A 175      26.468 192.674  45.400  1.00145.29           O
ATOM    834  OE2 GLU A 175      25.104 191.360  46.492  1.00157.96           O
ATOM    835  N   HIS A 176      25.312 193.583  42.475  1.00117.22           N
ATOM    836  H   HIS A 176      26.152 193.541  41.917  1.00124.08           H
ATOM    837  CA  HIS A 176      24.758 194.892  42.806  1.00131.22           C
ATOM    838  HA  HIS A 176      24.475 194.909  43.859  1.00134.64           H
ATOM    839  C   HIS A 176      23.510 195.175  41.973  1.00127.29           C
ATOM    840  O   HIS A 176      22.519 195.706  42.474  1.00141.95           O
ATOM    841  CB  HIS A 176      25.816 195.971  42.553  1.00156.91           C
ATOM    842 1HB  HIS A 176      26.552 195.933  43.356  1.00212.04           H
ATOM    843 2HB  HIS A 176      26.324 195.750  41.615  1.00176.53           H
ATOM    844  CG  HIS A 176      25.257 197.357  42.464  1.00204.23           C
ATOM    845  ND1 HIS A 176      24.838 197.949  41.293  1.00305.70           N
ATOM    846  HD1 HIS A 176      24.869 197.540  40.371  1.00359.73           H
ATOM    847  CD2 HIS A 176      25.032 198.287  43.427  1.00290.41           C
ATOM    848  HD2 HIS A 176      25.260 198.156  44.475  1.00341.47           H
ATOM    849  CE1 HIS A 176      24.370 199.168  41.593  1.00443.88           C
ATOM    850  HE1 HIS A 176      23.967 199.861  40.869  1.00637.51           H
ATOM    851  NE2 HIS A 176      24.462 199.414  42.886  1.00431.51           N
ATOM    852  N   GLN A 177      23.572 194.828  40.692  1.00118.98           N
ATOM    853  H   GLN A 177      24.392 194.345  40.353  1.00119.16           H
ATOM    854  CA  GLN A 177      22.492 195.108  39.751  1.00119.57           C
ATOM    855  HA  GLN A 177      22.282 196.177  39.766  1.00139.20           H
ATOM    856  C   GLN A 177      21.205 194.379  40.130  1.00 95.64           C
ATOM    857  O   GLN A 177      20.113 194.938  40.020  1.00 95.24           O
ATOM    858  CB  GLN A 177      22.942 194.717  38.341  1.00133.12           C
ATOM    859 1HB  GLN A 177      23.860 195.259  38.115  1.00152.62           H
ATOM    860 2HB  GLN A 177      23.160 193.649  38.321  1.00167.87           H
ATOM    861  CG  GLN A 177      21.924 195.017  37.251  1.00151.67           C
ATOM    862 1HG  GLN A 177      22.358 194.770  36.282  1.00201.36           H
ATOM    863 2HG  GLN A 177      21.050 194.385  37.408  1.00173.33           H
ATOM    864  CD  GLN A 177      21.479 196.466  37.240  1.00192.45           C
ATOM    865  OE1 GLN A 177      22.295 197.385  37.241  1.00223.10           O
ATOM    866  NE2 GLN A 177      20.173 196.681  37.244  1.00280.80           N
ATOM    867 1HE2 GLN A 177      19.824 197.627  37.195  1.00363.59           H
ATOM    868 2HE2 GLN A 177      19.536 195.898  37.303  1.00317.80           H
ATOM    869  N   LEU A 178      21.337 193.143  40.598  1.00 83.50           N
ATOM    870  H   LEU A 178      22.263 192.746  40.691  1.00 91.44           H
ATOM    871  CA  LEU A 178      20.195 192.331  41.005  1.00 66.34           C
ATOM    872  HA  LEU A 178      19.582 192.121  40.129  1.00 65.79           H
ATOM    873  C   LEU A 178      19.319 193.046  42.030  1.00 62.48           C
ATOM    874  O   LEU A 178      18.097 192.912  42.001  1.00 57.62           O
ATOM    875  CB  LEU A 178      20.699 191.013  41.602  1.00 64.46           C
ATOM    876 1HB  LEU A 178      21.346 190.527  40.872  1.00 74.02           H
ATOM    877 2HB  LEU A 178      21.308 191.257  42.473  1.00 73.20           H
ATOM    878  CG  LEU A 178      19.631 190.009  42.045  1.00 57.06           C
ATOM    879  HG  LEU A 178      18.914 190.519  42.688  1.00 83.18           H
ATOM    880  CD1 LEU A 178      18.888 189.414  40.855  1.00 67.71           C
ATOM    881 1HD1 LEU A 178      18.344 190.200  40.331  1.00 67.71           H
ATOM    882 2HD1 LEU A 178      19.597 188.945  40.174  1.00 67.71           H
ATOM    883 3HD1 LEU A 178      18.175 188.668  41.207  1.00103.85           H
ATOM    884  CD2 LEU A 178      20.287 188.901  42.857  1.00 73.98           C
ATOM    885 1HD2 LEU A 178      20.849 189.334  43.685  1.00 73.98           H
ATOM    886 2HD2 LEU A 178      19.515 188.244  43.257  1.00 73.98           H
ATOM    887 3HD2 LEU A 178      20.960 188.326  42.221  1.00116.43           H
ATOM    888  N   ARG A 179      19.935 193.810  42.926  1.00 72.13           N
ATOM    889  H   ARG A 179      20.936 193.935  42.857  1.00 81.48           H
ATOM    890  CA  ARG A 179      19.211 194.493  43.997  1.00 76.31           C
ATOM    891  HA  ARG A 179      18.712 193.751  44.620  1.00 70.89           H
ATOM    892  C   ARG A 179      18.132 195.424  43.454  1.00 78.88           C
ATOM    893  O   ARG A 179      17.093 195.612  44.085  1.00 85.68           O
ATOM    894  CB  ARG A 179      20.177 195.312  44.858  1.00 95.70           C
ATOM    895 1HB  ARG A 179      20.621 196.088  44.234  1.00118.92           H
ATOM    896 2HB  ARG A 179      19.605 195.800  45.648  1.00104.36           H
ATOM    897  CG  ARG A 179      21.305 194.512  45.497  1.00169.46           C
ATOM    898 1HG  ARG A 179      20.885 193.720  46.117  1.00194.98           H
ATOM    899 2HG  ARG A 179      21.918 194.065  44.714  1.00243.56           H
ATOM    900  CD  ARG A 179      22.184 195.410  46.355  1.00233.65           C
ATOM    901 1HD  ARG A 179      22.499 196.267  45.759  1.00278.81           H
ATOM    902 2HD  ARG A 179      21.605 195.765  47.208  1.00224.45           H
ATOM    903  NE  ARG A 179      23.369 194.698  46.832  1.00363.29           N
ATOM    904  HE  ARG A 179      23.488 193.743  46.527  1.00403.20           H
ATOM    905  CZ  ARG A 179      24.304 195.210  47.622  1.00512.12           C
ATOM    906  NH1 ARG A 179      24.250 196.445  48.080  1.00547.80           N
ATOM    907 1HH1 ARG A 179      23.465 197.029  47.839  1.00456.96           H
ATOM    908 2HH1 ARG A 179      24.992 196.787  48.671  1.00721.36           H
ATOM    909  NH2 ARG A 179      25.335 194.464  47.959  1.00718.18           N
ATOM    910 1HH2 ARG A 179      25.401 193.526  47.594  1.00760.09           H
ATOM    911 2HH2 ARG A 179      26.047 194.842  48.564  1.00888.34           H
ATOM    912  N   ARG A 180      18.387 196.013  42.291  1.00 80.36           N
ATOM    913  H   ARG A 180      19.251 195.797  41.812  1.00 81.41           H
ATOM    914  CA  ARG A 180      17.454 196.954  41.674  1.00 85.57           C
ATOM    915  HA  ARG A 180      17.044 197.589  42.461  1.00 88.38           H
ATOM    916  C   ARG A 180      16.271 196.249  41.021  1.00 79.36           C
ATOM    917  O   ARG A 180      15.156 196.766  41.041  1.00 81.97           O
ATOM    918  CB  ARG A 180      18.193 197.839  40.666  1.00104.85           C
ATOM    919 1HB  ARG A 180      19.083 198.235  41.156  1.00113.89           H
ATOM    920 2HB  ARG A 180      18.514 197.227  39.823  1.00135.08           H
ATOM    921  CG  ARG A 180      17.364 199.003  40.137  1.00179.02           C
ATOM    922 1HG  ARG A 180      16.887 198.703  39.204  1.00250.91           H
ATOM    923 2HG  ARG A 180      16.584 199.243  40.861  1.00236.31           H
ATOM    924  CD  ARG A 180      18.200 200.255  39.899  1.00220.08           C
ATOM    925 1HD  ARG A 180      17.952 200.987  40.669  1.00232.95           H
ATOM    926 2HD  ARG A 180      19.260 200.015  39.990  1.00256.12           H
ATOM    927  NE  ARG A 180      17.940 200.848  38.587  1.00341.78           N
ATOM    928  HE  ARG A 180      17.160 201.485  38.520  1.00341.78           H
ATOM    929  CZ  ARG A 180      18.645 200.626  37.485  1.00523.65           C
ATOM    930  NH1 ARG A 180      18.279 201.220  36.368  1.00727.48           N
ATOM    931 1HH1 ARG A 180      17.478 201.831  36.375  1.00727.48           H
ATOM    932 2HH1 ARG A 180      18.808 201.064  35.524  1.00940.88           H
ATOM    933  NH2 ARG A 180      19.695 199.830  37.453  1.00627.42           N
ATOM    934 1HH2 ARG A 180      19.993 199.367  38.297  1.00557.53           H
ATOM    935 2HH2 ARG A 180      20.200 199.710  36.588  1.00854.13           H
ATOM    936  N   GLU A 181      16.502 195.070  40.454  1.00 76.00           N
ATOM    937  H   GLU A 181      17.441 194.698  40.442  1.00 78.76           H
ATOM    938  CA  GLU A 181      15.416 194.275  39.886  1.00 75.29           C
ATOM    939  HA  GLU A 181      14.791 194.914  39.262  1.00 93.77           H
ATOM    940  C   GLU A 181      14.533 193.699  40.989  1.00 57.15           C
ATOM    941  O   GLU A 181      13.316 193.603  40.835  1.00 65.25           O
ATOM    942  CB  GLU A 181      15.961 193.133  39.024  1.00 80.85           C
ATOM    943 1HB  GLU A 181      16.828 192.697  39.520  1.00 79.58           H
ATOM    944 2HB  GLU A 181      15.193 192.364  38.940  1.00 98.56           H
ATOM    945  CG  GLU A 181      16.356 193.564  37.620  1.00 99.35           C
ATOM    946 1HG  GLU A 181      15.716 193.053  36.900  1.00170.88           H
ATOM    947 2HG  GLU A 181      16.201 194.638  37.515  1.00156.34           H
ATOM    948  CD  GLU A 181      17.805 193.243  37.313  1.00 76.61           C
ATOM    949  OE1 GLU A 181      18.657 194.142  37.477  1.00117.59           O
ATOM    950  OE2 GLU A 181      18.100 192.101  36.898  1.00119.23           O
ATOM    951  N   VAL A 182      15.152 193.336  42.108  1.00 41.73           N
ATOM    952  H   VAL A 182      16.157 193.430  42.162  1.00 42.10           H
ATOM    953  CA  VAL A 182      14.442 192.826  43.280  1.00 32.99           C
ATOM    954  HA  VAL A 182      13.871 191.942  42.999  1.00 36.67           H
ATOM    955  C   VAL A 182      13.452 193.871  43.787  1.00 35.97           C
ATOM    956  O   VAL A 182      12.332 193.540  44.175  1.00 38.13           O
ATOM    957  CB  VAL A 182      15.438 192.443  44.399  1.00 26.71           C
ATOM    958  HB  VAL A 182      16.137 193.267  44.540  1.00 46.36           H
ATOM    959  CG1 VAL A 182      14.741 192.182  45.728  1.00 95.20           C
ATOM    960 1HG1 VAL A 182      15.491 191.972  46.491  1.00 95.20           H
ATOM    961 2HG1 VAL A 182      14.079 191.323  45.631  1.00 95.20           H
ATOM    962 3HG1 VAL A 182      14.168 193.058  46.031  1.00 95.20           H
ATOM    963  CG2 VAL A 182      16.225 191.194  44.007  1.00 52.46           C
ATOM    964 1HG2 VAL A 182      17.003 191.006  44.747  1.00 52.46           H
ATOM    965 2HG2 VAL A 182      16.684 191.332  43.030  1.00 52.46           H
ATOM    966 3HG2 VAL A 182      15.553 190.337  43.964  1.00 52.46           H
ATOM    967  N   GLU A 183      13.856 195.137  43.764  1.00 40.37           N
ATOM    968  H   GLU A 183      14.785 195.357  43.434  1.00 42.11           H
ATOM    969  CA  GLU A 183      12.986 196.231  44.187  1.00 47.80           C
ATOM    970  HA  GLU A 183      12.656 196.040  45.208  1.00 46.00           H
ATOM    971  C   GLU A 183      11.749 196.334  43.296  1.00 59.56           C
ATOM    972  O   GLU A 183      10.650 196.616  43.771  1.00 69.88           O
ATOM    973  CB  GLU A 183      13.764 197.550  44.148  1.00 54.80           C
ATOM    974 1HB  GLU A 183      14.748 197.386  44.588  1.00 79.49           H
ATOM    975 2HB  GLU A 183      13.903 197.843  43.107  1.00 54.88           H
ATOM    976  CG  GLU A 183      13.093 198.697  44.888  1.00 96.34           C
ATOM    977 1HG  GLU A 183      13.539 199.637  44.562  1.00159.00           H
ATOM    978 2HG  GLU A 183      12.032 198.712  44.637  1.00153.07           H
ATOM    979  CD  GLU A 183      13.250 198.574  46.392  1.00112.64           C
ATOM    980  OE1 GLU A 183      14.397 198.624  46.885  1.00173.47           O
ATOM    981  OE2 GLU A 183      12.225 198.415  47.088  1.00164.56           O
ATOM    982  N   ILE A 184      11.929 196.094  42.001  1.00 64.27           N
ATOM    983  H   ILE A 184      12.849 195.830  41.677  1.00 62.21           H
ATOM    984  CA  ILE A 184      10.844 196.182  41.027  1.00 78.38           C
ATOM    985  HA  ILE A 184      10.279 197.095  41.216  1.00 91.42           H
ATOM    986  C   ILE A 184       9.893 194.999  41.186  1.00 71.36           C
ATOM    987  O   ILE A 184       8.673 195.167  41.141  1.00 83.90           O
ATOM    988  CB  ILE A 184      11.374 196.224  39.573  1.00 91.23           C
ATOM    989  HB  ILE A 184      11.962 195.325  39.391  1.00 87.62           H
ATOM    990  CG1 ILE A 184      12.271 197.452  39.367  1.00107.36           C
ATOM    991 1HG1 ILE A 184      11.646 198.345  39.361  1.00148.39           H
ATOM    992 2HG1 ILE A 184      12.960 197.533  40.207  1.00128.57           H
ATOM    993  CG2 ILE A 184      10.211 196.261  38.580  1.00116.90           C
ATOM    994 1HG2 ILE A 184       9.607 195.360  38.685  1.00116.90           H
ATOM    995 2HG2 ILE A 184       9.588 197.136  38.769  1.00116.90           H
ATOM    996 3HG2 ILE A 184      10.593 196.304  37.560  1.00152.31           H
ATOM    997  CD1 ILE A 184      13.096 197.429  38.095  1.00111.94           C
ATOM    998 1HD1 ILE A 184      13.809 198.254  38.112  1.00111.94           H
ATOM    999 2HD1 ILE A 184      13.639 196.486  38.025  1.00111.94           H
ATOM   1000 3HD1 ILE A 184      12.443 197.540  37.229  1.00145.60           H
ATOM   1001  N   GLN A 185      10.441 193.805  41.383  1.00 56.28           N
ATOM   1002  H   GLN A 185      11.448 193.719  41.436  1.00 52.26           H
ATOM   1003  CA  GLN A 185       9.626 192.604  41.546  1.00 49.88           C
ATOM   1004  HA  GLN A 185       8.990 192.502  40.669  1.00 61.24           H
ATOM   1005  C   GLN A 185       8.722 192.687  42.774  1.00 51.17           C
ATOM   1006  O   GLN A 185       7.632 192.116  42.794  1.00 61.14           O
ATOM   1007  CB  GLN A 185      10.508 191.357  41.643  1.00 37.39           C
ATOM   1008 1HB  GLN A 185      11.279 191.409  40.875  1.00 42.98           H
ATOM   1009 2HB  GLN A 185      10.993 191.341  42.620  1.00 33.43           H
ATOM   1010  CG  GLN A 185       9.716 190.069  41.456  1.00 33.96           C
ATOM   1011 1HG  GLN A 185       8.937 190.017  42.216  1.00 35.75           H
ATOM   1012 2HG  GLN A 185       9.242 190.086  40.475  1.00 40.90           H
ATOM   1013  CD  GLN A 185      10.565 188.819  41.560  1.00 31.11           C
ATOM   1014  OE1 GLN A 185      11.698 188.846  42.036  1.00 32.45           O
ATOM   1015  NE2 GLN A 185      10.010 187.701  41.119  1.00 34.23           N
ATOM   1016 1HE2 GLN A 185      10.543 186.844  41.135  1.00 38.31           H
ATOM   1017 2HE2 GLN A 185       9.055 187.708  40.789  1.00 36.38           H
ATOM   1018  N   SER A 186       9.174 193.409  43.794  1.00 49.52           N
ATOM   1019  H   SER A 186      10.080 193.852  43.722  1.00 47.84           H
ATOM   1020  CA  SER A 186       8.401 193.598  45.018  1.00 56.83           C
ATOM   1021  HA  SER A 186       8.101 192.622  45.399  1.00 56.33           H
ATOM   1022  C   SER A 186       7.140 194.429  44.792  1.00 77.81           C
ATOM   1023  O   SER A 186       6.130 194.233  45.466  1.00 96.30           O
ATOM   1024  CB  SER A 186       9.268 194.293  46.071  1.00 54.46           C
ATOM   1025 1HB  SER A 186       9.546 195.284  45.710  1.00 79.58           H
ATOM   1026 2HB  SER A 186       8.694 194.401  46.992  1.00 81.45           H
ATOM   1027  OG  SER A 186      10.445 193.549  46.335  1.00 61.75           O
ATOM   1028  HG  SER A 186      10.971 193.512  45.532  1.00 72.73           H
ATOM   1029  N   HIS A 187       7.202 195.369  43.854  1.00 87.01           N
ATOM   1030  H   HIS A 187       8.035 195.449  43.287  1.00 82.45           H
ATOM   1031  CA  HIS A 187       6.114 196.318  43.634  1.00113.88           C
ATOM   1032  HA  HIS A 187       5.517 196.380  44.544  1.00129.28           H
ATOM   1033  C   HIS A 187       5.169 195.944  42.495  1.00109.49           C
ATOM   1034  O   HIS A 187       4.058 196.468  42.417  1.00125.35           O
ATOM   1035  CB  HIS A 187       6.687 197.707  43.338  1.00143.08           C
ATOM   1036 1HB  HIS A 187       7.406 197.629  42.523  1.00111.56           H
ATOM   1037 2HB  HIS A 187       5.870 198.351  43.012  1.00206.76           H
ATOM   1038  CG  HIS A 187       7.343 198.357  44.517  1.00211.06           C
ATOM   1039  ND1 HIS A 187       8.668 198.205  44.859  1.00240.19           N
ATOM   1040  HD1 HIS A 187       9.350 197.631  44.383  1.00225.59           H
ATOM   1041  CD2 HIS A 187       6.837 199.209  45.445  1.00353.76           C
ATOM   1042  HD2 HIS A 187       5.814 199.552  45.471  1.00444.81           H
ATOM   1043  CE1 HIS A 187       8.897 198.946  45.952  1.00379.54           C
ATOM   1044  HE1 HIS A 187       9.854 199.021  46.448  1.00487.20           H
ATOM   1045  NE2 HIS A 187       7.809 199.582  46.340  1.00461.05           N
ATOM   1046  N   LEU A 188       5.600 195.073  41.588  1.00 98.38           N
ATOM   1047  H   LEU A 188       6.506 194.638  41.698  1.00 95.74           H
ATOM   1048  CA  LEU A 188       4.786 194.755  40.420  1.00 97.95           C
ATOM   1049  HA  LEU A 188       4.474 195.705  39.985  1.00106.55           H
ATOM   1050  C   LEU A 188       3.515 193.999  40.799  1.00 98.16           C
ATOM   1051  O   LEU A 188       3.478 193.247  41.774  1.00137.16           O
ATOM   1052  CB  LEU A 188       5.606 194.008  39.363  1.00 94.95           C
ATOM   1053 1HB  LEU A 188       5.033 194.016  38.436  1.00112.54           H
ATOM   1054 2HB  LEU A 188       6.498 194.610  39.187  1.00106.10           H
ATOM   1055  CG  LEU A 188       6.079 192.568  39.585  1.00162.38           C
ATOM   1056  HG  LEU A 188       6.485 192.477  40.592  1.00202.14           H
ATOM   1057  CD1 LEU A 188       4.981 191.528  39.392  1.00270.47           C
ATOM   1058 1HD1 LEU A 188       4.515 191.654  38.415  1.00270.47           H
ATOM   1059 2HD1 LEU A 188       5.412 190.528  39.458  1.00270.47           H
ATOM   1060 3HD1 LEU A 188       4.228 191.630  40.172  1.00330.80           H
ATOM   1061  CD2 LEU A 188       7.195 192.299  38.584  1.00176.69           C
ATOM   1062 1HD2 LEU A 188       6.803 192.347  37.568  1.00208.63           H
ATOM   1063 2HD2 LEU A 188       7.611 191.308  38.764  1.00228.83           H
ATOM   1064 3HD2 LEU A 188       7.986 193.040  38.703  1.00212.46           H
ATOM   1065  N   ARG A 189       2.462 194.236  40.023  1.00 76.28           N
ATOM   1066  H   ARG A 189       2.546 194.904  39.271  1.00 72.55           H
ATOM   1067  CA  ARG A 189       1.167 193.589  40.224  1.00 79.29           C
ATOM   1068  HA  ARG A 189       1.268 192.805  40.976  1.00 87.84           H
ATOM   1069  C   ARG A 189       0.650 192.935  38.946  1.00 62.24           C
ATOM   1070  O   ARG A 189      -0.557 192.784  38.761  1.00101.34           O
ATOM   1071  CB  ARG A 189       0.132 194.615  40.702  1.00108.57           C
ATOM   1072 1HB  ARG A 189       0.013 195.367  39.923  1.00161.64           H
ATOM   1073 2HB  ARG A 189      -0.825 194.106  40.821  1.00121.89           H
ATOM   1074  CG  ARG A 189       0.443 195.336  42.010  1.00155.81           C
ATOM   1075 1HG  ARG A 189       1.372 195.897  41.908  1.00174.72           H
ATOM   1076 2HG  ARG A 189      -0.364 196.041  42.208  1.00220.96           H
ATOM   1077  CD  ARG A 189       0.559 194.389  43.198  1.00245.17           C
ATOM   1078 1HD  ARG A 189      -0.114 193.545  43.043  1.00245.17           H
ATOM   1079 2HD  ARG A 189       1.580 194.010  43.256  1.00311.54           H
ATOM   1080  NE  ARG A 189       0.197 195.041  44.457  1.00331.73           N
ATOM   1081  HE  ARG A 189      -0.745 194.899  44.788  1.00331.73           H
ATOM   1082  CZ  ARG A 189       0.997 195.795  45.200  1.00461.48           C
ATOM   1083  NH1 ARG A 189       2.244 196.069  44.874  1.00539.59           N
ATOM   1084 1HH1 ARG A 189       2.617 195.735  43.998  1.00494.12           H
ATOM   1085 2HH1 ARG A 189       2.809 196.620  45.501  1.00719.56           H
ATOM   1086  NH2 ARG A 189       0.523 196.298  46.321  1.00633.30           N
ATOM   1087 1HH2 ARG A 189      -0.433 196.109  46.580  1.00633.30           H
ATOM   1088 2HH2 ARG A 189       1.117 196.870  46.900  1.00798.77           H
ATOM   1089  N   HIS A 190       1.560 192.579  38.047  1.00 37.27           N
ATOM   1090  H   HIS A 190       2.541 192.690  38.259  1.00 48.86           H
ATOM   1091  CA  HIS A 190       1.174 191.991  36.768  1.00 25.44           C
ATOM   1092  HA  HIS A 190       0.314 192.538  36.382  1.00 26.44           H
ATOM   1093  C   HIS A 190       0.781 190.530  36.978  1.00 24.65           C
ATOM   1094  O   HIS A 190       1.511 189.793  37.640  1.00 31.75           O
ATOM   1095  CB  HIS A 190       2.320 192.099  35.758  1.00 26.91           C
ATOM   1096 1HB  HIS A 190       2.776 193.084  35.853  1.00 34.58           H
ATOM   1097 2HB  HIS A 190       3.072 191.345  35.994  1.00 33.32           H
ATOM   1098  CG  HIS A 190       1.883 191.926  34.337  1.00 24.29           C
ATOM   1099  ND1 HIS A 190       1.615 190.694  33.789  1.00 22.56           N
ATOM   1100  CD2 HIS A 190       1.628 192.859  33.383  1.00 31.35           C
ATOM   1101  HD2 HIS A 190       1.757 193.922  33.523  1.00 39.47           H
ATOM   1102  CE1 HIS A 190       1.176 190.939  32.515  1.00 27.63           C
ATOM   1103  HE1 HIS A 190       0.873 190.171  31.819  1.00 31.56           H
ATOM   1104  NE2 HIS A 190       1.179 192.274  32.226  1.00 34.28           N
ATOM   1105  HE2 HIS A 190       0.916 192.721  31.358  1.00 44.52           H
ATOM   1106  N   PRO A 191      -0.373 190.091  36.448  1.00 24.57           N
ATOM   1107  CA  PRO A 191      -0.783 188.719  36.768  1.00 31.33           C
ATOM   1108  HA  PRO A 191      -0.752 188.566  37.847  1.00 42.76           H
ATOM   1109  C   PRO A 191       0.019 187.603  36.103  1.00 26.71           C
ATOM   1110  O   PRO A 191      -0.120 186.440  36.482  1.00 39.82           O
ATOM   1111  CB  PRO A 191      -2.237 188.684  36.293  1.00 42.12           C
ATOM   1112 1HB  PRO A 191      -2.517 187.679  35.979  1.00 52.08           H
ATOM   1113 2HB  PRO A 191      -2.900 189.040  37.081  1.00 62.66           H
ATOM   1114  CG  PRO A 191      -2.255 189.626  35.143  1.00 46.44           C
ATOM   1115 1HG  PRO A 191      -1.835 189.149  34.257  1.00 67.88           H
ATOM   1116 2HG  PRO A 191      -3.268 189.979  34.949  1.00 75.69           H
ATOM   1117  CD  PRO A 191      -1.375 190.759  35.598  1.00 29.15           C
ATOM   1118 1HD  PRO A 191      -0.905 191.240  34.740  1.00 29.77           H
ATOM   1119 2HD  PRO A 191      -1.951 191.477  36.182  1.00 36.82           H
ATOM   1120  N   ASN A 192       0.853 187.927  35.121  1.00 18.20           N
ATOM   1121  H   ASN A 192       0.943 188.892  34.828  1.00 18.01           H
ATOM   1122  CA  ASN A 192       1.676 186.919  34.459  1.00 18.25           C
ATOM   1123  HA  ASN A 192       1.251 185.936  34.661  1.00 21.56           H
ATOM   1124  C   ASN A 192       3.114 186.910  34.973  1.00 20.53           C
ATOM   1125  O   ASN A 192       3.973 186.243  34.396  1.00 35.52           O
ATOM   1126  CB  ASN A 192       1.660 187.149  32.944  1.00 18.31           C
ATOM   1127 1HB  ASN A 192       1.984 188.168  32.739  1.00 19.92           H
ATOM   1128 2HB  ASN A 192       2.358 186.459  32.470  1.00 21.74           H
ATOM   1129  CG  ASN A 192       0.291 186.938  32.334  1.00 20.42           C
ATOM   1130  OD1 ASN A 192      -0.298 187.853  31.762  1.00 33.24           O
ATOM   1131  ND2 ASN A 192      -0.223 185.723  32.441  1.00 40.05           N
ATOM   1132 1HD2 ASN A 192      -1.149 185.542  32.083  1.00 43.94           H
ATOM   1133 2HD2 ASN A 192       0.311 184.989  32.887  1.00 70.18           H
ATOM   1134  N   ILE A 193       3.384 187.632  36.056  1.00 18.38           N
ATOM   1135  H   ILE A 193       2.646 188.171  36.490  1.00 23.48           H
ATOM   1136  CA  ILE A 193       4.718 187.693  36.649  1.00 19.42           C
ATOM   1137  HA  ILE A 193       5.338 186.906  36.219  1.00 23.13           H
ATOM   1138  C   ILE A 193       4.596 187.463  38.153  1.00 22.91           C
ATOM   1139  O   ILE A 193       3.792 188.114  38.819  1.00 26.51           O
ATOM   1140  CB  ILE A 193       5.404 189.057  36.400  1.00 18.26           C
ATOM   1141  HB  ILE A 193       4.831 189.830  36.913  1.00 18.15           H
ATOM   1142  CG1 ILE A 193       5.441 189.394  34.903  1.00 22.66           C
ATOM   1143 1HG1 ILE A 193       6.118 188.701  34.405  1.00 48.04           H
ATOM   1144 2HG1 ILE A 193       4.445 189.254  34.483  1.00 46.30           H
ATOM   1145  CG2 ILE A 193       6.824 189.031  36.968  1.00 21.97           C
ATOM   1146 1HG2 ILE A 193       7.323 189.980  36.770  1.00 21.97           H
ATOM   1147 2HG2 ILE A 193       6.787 188.875  38.046  1.00 21.97           H
ATOM   1148 3HG2 ILE A 193       7.394 188.223  36.508  1.00 48.80           H
ATOM   1149  CD1 ILE A 193       5.874 190.813  34.579  1.00 23.25           C
ATOM   1150 1HD1 ILE A 193       6.935 190.935  34.792  1.00 23.25           H
ATOM   1151 2HD1 ILE A 193       5.697 191.011  33.522  1.00 23.25           H
ATOM   1152 3HD1 ILE A 193       5.299 191.520  35.177  1.00 57.13           H
ATOM   1153  N   LEU A 194       5.373 186.532  38.697  1.00 28.12           N
ATOM   1154  H   LEU A 194       6.050 186.044  38.127  1.00 30.57           H
ATOM   1155  CA  LEU A 194       5.276 186.202  40.117  1.00 35.33           C
ATOM   1156  HA  LEU A 194       4.219 186.131  40.375  1.00 43.06           H
ATOM   1157  C   LEU A 194       5.897 187.279  41.002  1.00 27.81           C
ATOM   1158  O   LEU A 194       7.017 187.735  40.768  1.00 24.79           O
ATOM   1159  CB  LEU A 194       5.943 184.854  40.405  1.00 51.37           C
ATOM   1160 1HB  LEU A 194       6.990 184.930  40.110  1.00 49.95           H
ATOM   1161 2HB  LEU A 194       5.915 184.685  41.482  1.00103.58           H
ATOM   1162  CG  LEU A 194       5.343 183.623  39.718  1.00 67.64           C
ATOM   1163  HG  LEU A 194       5.325 183.803  38.644  1.00 98.56           H
ATOM   1164  CD1 LEU A 194       6.226 182.414  39.981  1.00 51.68           C
ATOM   1165 1HD1 LEU A 194       6.228 182.184  41.046  1.00 51.68           H
ATOM   1166 2HD1 LEU A 194       5.842 181.558  39.428  1.00 51.68           H
ATOM   1167 3HD1 LEU A 194       7.245 182.626  39.658  1.00 80.78           H
ATOM   1168  CD2 LEU A 194       3.924 183.318  40.182  1.00186.77           C
ATOM   1169 1HD2 LEU A 194       3.552 182.439  39.655  1.00186.77           H
ATOM   1170 2HD2 LEU A 194       3.921 183.117  41.252  1.00186.77           H
ATOM   1171 3HD2 LEU A 194       3.272 184.164  39.968  1.00259.21           H
ATOM   1172  N   ARG A 195       5.155 187.672  42.033  1.00 31.36           N
ATOM   1173  H   ARG A 195       4.244 187.257  42.167  1.00 39.79           H
ATOM   1174  CA  ARG A 195       5.589 188.695  42.981  1.00 27.08           C
ATOM   1175  HA  ARG A 195       6.094 189.490  42.431  1.00 24.52           H
ATOM   1176  C   ARG A 195       6.560 188.133  44.016  1.00 23.02           C
ATOM   1177  O   ARG A 195       6.479 186.967  44.401  1.00 28.69           O
ATOM   1178  CB  ARG A 195       4.356 189.279  43.678  1.00 41.75           C
ATOM   1179 1HB  ARG A 195       3.603 189.490  42.917  1.00 94.96           H
ATOM   1180 2HB  ARG A 195       3.953 188.523  44.352  1.00 58.45           H
ATOM   1181  CG  ARG A 195       4.601 190.560  44.468  1.00 87.45           C
ATOM   1182 1HG  ARG A 195       5.309 190.360  45.272  1.00125.68           H
ATOM   1183 2HG  ARG A 195       5.022 191.317  43.804  1.00163.34           H
ATOM   1184  CD  ARG A 195       3.311 191.095  45.073  1.00107.44           C
ATOM   1185 1HD  ARG A 195       3.511 192.069  45.521  1.00109.36           H
ATOM   1186 2HD  ARG A 195       2.574 191.217  44.278  1.00137.71           H
ATOM   1187  NE  ARG A 195       2.784 190.189  46.094  1.00211.52           N
ATOM   1188  HE  ARG A 195       3.352 189.390  46.335  1.00282.34           H
ATOM   1189  CZ  ARG A 195       1.629 190.333  46.731  1.00301.67           C
ATOM   1190  NH1 ARG A 195       0.804 191.332  46.492  1.00283.87           N
ATOM   1191 1HH1 ARG A 195       1.059 192.033  45.814  1.00224.41           H
ATOM   1192 2HH1 ARG A 195      -0.067 191.387  46.997  1.00388.67           H
ATOM   1193  NH2 ARG A 195       1.280 189.433  47.627  1.00502.07           N
ATOM   1194 1HH2 ARG A 195       1.910 188.671  47.827  1.00601.93           H
ATOM   1195 2HH2 ARG A 195       0.397 189.521  48.104  1.00613.52           H
ATOM   1196  N   LEU A 196       7.473 188.986  44.468  1.00 20.48           N
ATOM   1197  H   LEU A 196       7.502 189.923  44.092  1.00 24.06           H
ATOM   1198  CA  LEU A 196       8.417 188.648  45.528  1.00 20.30           C
ATOM   1199  HA  LEU A 196       8.644 187.582  45.491  1.00 18.23           H
ATOM   1200  C   LEU A 196       7.823 188.994  46.892  1.00 24.61           C
ATOM   1201  O   LEU A 196       7.407 190.129  47.118  1.00 36.67           O
ATOM   1202  CB  LEU A 196       9.701 189.456  45.320  1.00 32.21           C
ATOM   1203 1HB  LEU A 196      10.074 189.262  44.315  1.00 79.30           H
ATOM   1204 2HB  LEU A 196       9.438 190.512  45.377  1.00 75.38           H
ATOM   1205  CG  LEU A 196      10.839 189.200  46.311  1.00 22.75           C
ATOM   1206  HG  LEU A 196      10.417 188.897  47.268  1.00 64.78           H
ATOM   1207  CD1 LEU A 196      11.764 188.097  45.819  1.00 42.11           C
ATOM   1208 1HD1 LEU A 196      12.151 188.352  44.832  1.00 42.11           H
ATOM   1209 2HD1 LEU A 196      12.594 187.984  46.516  1.00 42.11           H
ATOM   1210 3HD1 LEU A 196      11.214 187.159  45.765  1.00 84.26           H
ATOM   1211  CD2 LEU A 196      11.619 190.487  46.519  1.00 88.56           C
ATOM   1212 1HD2 LEU A 196      12.495 190.287  47.135  1.00 88.56           H
ATOM   1213 2HD2 LEU A 196      10.986 191.215  47.026  1.00 88.56           H
ATOM   1214 3HD2 LEU A 196      11.932 190.888  45.555  1.00 88.56           H
ATOM   1215  N   TYR A 197       7.793 188.028  47.805  1.00 24.82           N
ATOM   1216  H   TYR A 197       8.122 187.102  47.568  1.00 23.27           H
ATOM   1217  CA  TYR A 197       7.306 188.265  49.162  1.00 34.14           C
ATOM   1218  HA  TYR A 197       6.471 188.964  49.119  1.00 42.36           H
ATOM   1219  C   TYR A 197       8.366 188.869  50.081  1.00 40.76           C
ATOM   1220  O   TYR A 197       8.033 189.539  51.058  1.00 59.22           O
ATOM   1221  CB  TYR A 197       6.811 186.959  49.790  1.00 37.13           C
ATOM   1222 1HB  TYR A 197       7.531 186.169  49.581  1.00 51.86           H
ATOM   1223 2HB  TYR A 197       6.762 187.098  50.870  1.00 64.21           H
ATOM   1224  CG  TYR A 197       5.441 186.530  49.313  1.00 42.25           C
ATOM   1225  CD1 TYR A 197       5.291 185.680  48.217  1.00 88.57           C
ATOM   1226  HD1 TYR A 197       6.163 185.337  47.679  1.00148.84           H
ATOM   1227  CD2 TYR A 197       4.293 186.965  49.977  1.00 99.69           C
ATOM   1228  HD2 TYR A 197       4.385 187.631  50.824  1.00176.95           H
ATOM   1229  CE1 TYR A 197       4.026 185.256  47.812  1.00145.64           C
ATOM   1230  HE1 TYR A 197       3.921 184.589  46.971  1.00257.61           H
ATOM   1231  CE2 TYR A 197       3.028 186.546  49.573  1.00143.38           C
ATOM   1232  HE2 TYR A 197       2.149 186.883  50.102  1.00244.64           H
ATOM   1233  CZ  TYR A 197       2.902 185.685  48.497  1.00143.11           C
ATOM   1234  OH  TYR A 197       1.655 185.255  48.106  1.00232.91           O
ATOM   1235  HH  TYR A 197       1.685 184.657  47.357  1.00264.48           H
ATOM   1236  N   GLY A 198       9.639 188.628  49.786  1.00 34.85           N
ATOM   1237  H   GLY A 198       9.874 188.066  48.979  1.00 30.66           H
ATOM   1238  CA  GLY A 198      10.715 189.175  50.593  1.00 43.14           C
ATOM   1239 1HA  GLY A 198      10.616 190.260  50.608  1.00 62.98           H
ATOM   1240 2HA  GLY A 198      10.615 188.807  51.614  1.00 53.24           H
ATOM   1241  C   GLY A 198      12.102 188.828  50.086  1.00 29.66           C
ATOM   1242  O   GLY A 198      12.267 187.952  49.236  1.00 23.79           O
ATOM   1243  N   TYR A 199      13.102 189.531  50.605  1.00 32.81           N
ATOM   1244  H   TYR A 199      12.913 190.235  51.305  1.00 44.08           H
ATOM   1245  CA  TYR A 199      14.493 189.347  50.203  1.00 28.62           C
ATOM   1246  HA  TYR A 199      14.659 188.297  49.961  1.00 23.83           H
ATOM   1247  C   TYR A 199      15.407 189.726  51.365  1.00 28.43           C
ATOM   1248  O   TYR A 199      15.163 190.706  52.068  1.00 35.25           O
ATOM   1249  CB  TYR A 199      14.800 190.193  48.961  1.00 43.41           C
ATOM   1250 1HB  TYR A 199      14.840 189.533  48.095  1.00 63.44           H
ATOM   1251 2HB  TYR A 199      13.978 190.893  48.811  1.00 75.40           H
ATOM   1252  CG  TYR A 199      16.087 190.989  49.024  1.00 49.27           C
ATOM   1253  CD1 TYR A 199      16.079 192.317  49.455  1.00133.71           C
ATOM   1254  HD1 TYR A 199      15.148 192.773  49.760  1.00228.87           H
ATOM   1255  CD2 TYR A 199      17.305 190.426  48.639  1.00 65.93           C
ATOM   1256  HD2 TYR A 199      17.337 189.399  48.304  1.00106.22           H
ATOM   1257  CE1 TYR A 199      17.255 193.061  49.509  1.00179.94           C
ATOM   1258  HE1 TYR A 199      17.234 194.086  49.850  1.00306.42           H
ATOM   1259  CE2 TYR A 199      18.485 191.168  48.692  1.00116.38           C
ATOM   1260  HE2 TYR A 199      19.421 190.726  48.387  1.00197.07           H
ATOM   1261  CZ  TYR A 199      18.453 192.482  49.127  1.00145.81           C
ATOM   1262  OH  TYR A 199      19.611 193.223  49.173  1.00231.87           O
ATOM   1263  HH  TYR A 199      20.387 192.722  48.911  1.00298.32           H
ATOM   1264  N   PHE A 200      16.445 188.924  51.571  1.00 24.46           N
ATOM   1265  H   PHE A 200      16.564 188.104  50.993  1.00 23.10           H
ATOM   1266  CA  PHE A 200      17.458 189.173  52.592  1.00 27.92           C
ATOM   1267  HA  PHE A 200      17.700 190.236  52.608  1.00 39.57           H
ATOM   1268  C   PHE A 200      18.706 188.401  52.172  1.00 26.48           C
ATOM   1269  O   PHE A 200      18.646 187.577  51.260  1.00 25.52           O
ATOM   1270  CB  PHE A 200      16.960 188.766  53.984  1.00 31.17           C
ATOM   1271 1HB  PHE A 200      17.810 188.700  54.663  1.00 75.26           H
ATOM   1272 2HB  PHE A 200      16.298 189.551  54.350  1.00 49.92           H
ATOM   1273  CG  PHE A 200      16.197 187.470  54.015  1.00 40.90           C
ATOM   1274  CD1 PHE A 200      14.807 187.473  53.958  1.00 68.14           C
ATOM   1275  HD1 PHE A 200      14.275 188.411  53.885  1.00 93.24           H
ATOM   1276  CD2 PHE A 200      16.862 186.254  54.126  1.00108.86           C
ATOM   1277  HD2 PHE A 200      17.940 186.233  54.186  1.00162.47           H
ATOM   1278  CE1 PHE A 200      14.087 186.282  53.984  1.00141.56           C
ATOM   1279  HE1 PHE A 200      13.009 186.299  53.922  1.00219.71           H
ATOM   1280  CE2 PHE A 200      16.150 185.057  54.150  1.00185.65           C
ATOM   1281  HE2 PHE A 200      16.679 184.118  54.214  1.00300.30           H
ATOM   1282  CZ  PHE A 200      14.761 185.069  54.079  1.00191.69           C
ATOM   1283  HZ  PHE A 200      14.208 184.142  54.100  1.00297.23           H
ATOM   1284  N   HIS A 201      19.846 188.677  52.796  1.00 32.11           N
ATOM   1285  H   HIS A 201      19.860 189.304  53.587  1.00 36.99           H
ATOM   1286  CA  HIS A 201      21.114 188.111  52.346  1.00 38.32           C
ATOM   1287  HA  HIS A 201      20.932 187.123  51.924  1.00 37.07           H
ATOM   1288  C   HIS A 201      22.127 187.950  53.476  1.00 40.49           C
ATOM   1289  O   HIS A 201      21.988 188.538  54.548  1.00 41.87           O
ATOM   1290  CB  HIS A 201      21.700 189.005  51.248  1.00 56.13           C
ATOM   1291 1HB  HIS A 201      22.592 188.527  50.844  1.00 72.21           H
ATOM   1292 2HB  HIS A 201      20.968 189.098  50.446  1.00 61.45           H
ATOM   1293  CG  HIS A 201      22.063 190.380  51.716  1.00 72.01           C
ATOM   1294  ND1 HIS A 201      23.191 190.681  52.446  1.00111.75           N
ATOM   1295  HD1 HIS A 201      23.896 190.025  52.749  1.00174.46           H
ATOM   1296  CD2 HIS A 201      21.419 191.565  51.560  1.00116.16           C
ATOM   1297  HD2 HIS A 201      20.483 191.692  51.035  1.00186.38           H
ATOM   1298  CE1 HIS A 201      23.178 191.998  52.697  1.00126.17           C
ATOM   1299  HE1 HIS A 201      23.938 192.518  53.262  1.00173.45           H
ATOM   1300  NE2 HIS A 201      22.126 192.580  52.155  1.00136.67           N
ATOM   1301  N   ASP A 202      23.161 187.161  53.207  1.00 47.92           N
ATOM   1302  H   ASP A 202      23.208 186.699  52.308  1.00 51.85           H
ATOM   1303  CA  ASP A 202      24.296 186.999  54.111  1.00 57.06           C
ATOM   1304  HA  ASP A 202      24.234 187.754  54.895  1.00 60.28           H
ATOM   1305  C   ASP A 202      25.575 187.250  53.312  1.00 69.81           C
ATOM   1306  O   ASP A 202      25.511 187.652  52.152  1.00 71.38           O
ATOM   1307  CB  ASP A 202      24.270 185.620  54.780  1.00 57.23           C
ATOM   1308 1HB  ASP A 202      25.056 185.576  55.534  1.00 68.27           H
ATOM   1309 2HB  ASP A 202      23.309 185.494  55.278  1.00 56.46           H
ATOM   1310  CG  ASP A 202      24.465 184.474  53.804  1.00 56.68           C
ATOM   1311  OD1 ASP A 202      25.455 184.469  53.042  1.00 83.85           O
ATOM   1312  OD2 ASP A 202      23.636 183.540  53.811  1.00 86.66           O
ATOM   1313  N   ALA A 203      26.738 187.036  53.919  1.00 85.31           N
ATOM   1314  H   ALA A 203      26.755 186.645  54.850  1.00 89.94           H
ATOM   1315  CA  ALA A 203      28.014 187.365  53.288  1.00104.56           C
ATOM   1316  HA  ALA A 203      28.054 188.447  53.159  1.00114.14           H
ATOM   1317  C   ALA A 203      28.235 186.748  51.908  1.00105.14           C
ATOM   1318  O   ALA A 203      28.897 187.349  51.063  1.00125.65           O
ATOM   1319  CB  ALA A 203      29.152 186.961  54.217  1.00125.00           C
ATOM   1320 1HB  ALA A 203      29.134 185.882  54.372  1.00125.00           H
ATOM   1321 2HB  ALA A 203      30.104 187.245  53.770  1.00125.00           H
ATOM   1322 3HB  ALA A 203      29.039 187.467  55.176  1.00157.36           H
ATOM   1323  N   THR A 204      27.707 185.552  51.670  1.00 90.98           N
ATOM   1324  H   THR A 204      27.117 185.121  52.369  1.00 82.28           H
ATOM   1325  CA  THR A 204      27.971 184.818  50.433  1.00 96.68           C
ATOM   1326  HA  THR A 204      28.648 185.408  49.815  1.00111.75           H
ATOM   1327  C   THR A 204      26.735 184.502  49.595  1.00 83.76           C
ATOM   1328  O   THR A 204      26.866 184.022  48.468  1.00 89.46           O
ATOM   1329  CB  THR A 204      28.655 183.466  50.724  1.00109.48           C
ATOM   1330  HB  THR A 204      28.836 182.949  49.781  1.00132.49           H
ATOM   1331  OG1 THR A 204      27.796 182.663  51.543  1.00121.88           O
ATOM   1332  HG1 THR A 204      27.749 183.062  52.415  1.00155.78           H
ATOM   1333  CG2 THR A 204      29.985 183.653  51.444  1.00160.10           C
ATOM   1334 1HG2 THR A 204      29.815 184.057  52.442  1.00160.10           H
ATOM   1335 2HG2 THR A 204      30.487 182.689  51.531  1.00160.10           H
ATOM   1336 3HG2 THR A 204      30.618 184.336  50.878  1.00208.69           H
ATOM   1337  N   ARG A 205      25.541 184.741  50.129  1.00 71.14           N
ATOM   1338  H   ARG A 205      25.484 185.192  51.032  1.00 70.65           H
ATOM   1339  CA  ARG A 205      24.299 184.319  49.482  1.00 59.36           C
ATOM   1340  HA  ARG A 205      24.490 184.179  48.418  1.00 65.35           H
ATOM   1341  C   ARG A 205      23.159 185.325  49.602  1.00 49.61           C
ATOM   1342  O   ARG A 205      23.055 186.053  50.587  1.00 51.71           O
ATOM   1343  CB  ARG A 205      23.835 182.979  50.063  1.00 55.35           C
ATOM   1344 1HB  ARG A 205      23.714 183.084  51.141  1.00 57.78           H
ATOM   1345 2HB  ARG A 205      22.864 182.733  49.633  1.00 52.44           H
ATOM   1346  CG  ARG A 205      24.791 181.826  49.781  1.00 69.72           C
ATOM   1347 1HG  ARG A 205      24.974 181.780  48.707  1.00 80.00           H
ATOM   1348 2HG  ARG A 205      25.738 182.015  50.286  1.00 90.58           H
ATOM   1349  CD  ARG A 205      24.258 180.477  50.238  1.00 72.25           C
ATOM   1350 1HD  ARG A 205      23.279 180.306  49.789  1.00 78.83           H
ATOM   1351 2HD  ARG A 205      24.940 179.705  49.880  1.00100.64           H
ATOM   1352  NE  ARG A 205      24.142 180.388  51.694  1.00127.20           N
ATOM   1353  HE  ARG A 205      23.878 181.227  52.188  1.00219.43           H
ATOM   1354  CZ  ARG A 205      24.345 179.291  52.413  1.00131.82           C
ATOM   1355  NH1 ARG A 205      24.723 178.148  51.875  1.00 98.82           N
ATOM   1356 1HH1 ARG A 205      24.894 178.090  50.885  1.00 96.62           H
ATOM   1357 2HH1 ARG A 205      24.820 177.344  52.479  1.00127.99           H
ATOM   1358  NH2 ARG A 205      24.167 179.336  53.717  1.00250.16           N
ATOM   1359 1HH2 ARG A 205      23.913 180.206  54.156  1.00372.55           H
ATOM   1360 2HH2 ARG A 205      24.281 178.487  54.251  1.00269.17           H
ATOM   1361  N   VAL A 206      22.306 185.336  48.584  1.00 44.06           N
ATOM   1362  H   VAL A 206      22.458 184.695  47.817  1.00 46.92           H
ATOM   1363  CA  VAL A 206      21.134 186.207  48.516  1.00 36.75           C
ATOM   1364  HA  VAL A 206      21.086 186.831  49.408  1.00 34.82           H
ATOM   1365  C   VAL A 206      19.888 185.331  48.453  1.00 28.25           C
ATOM   1366  O   VAL A 206      19.810 184.430  47.619  1.00 30.80           O
ATOM   1367  CB  VAL A 206      21.154 187.110  47.261  1.00 48.45           C
ATOM   1368  HB  VAL A 206      21.171 186.476  46.375  1.00 93.75           H
ATOM   1369  CG1 VAL A 206      19.910 187.990  47.205  1.00 76.44           C
ATOM   1370 1HG1 VAL A 206      19.981 188.676  46.361  1.00 76.44           H
ATOM   1371 2HG1 VAL A 206      19.822 188.560  48.130  1.00 76.44           H
ATOM   1372 3HG1 VAL A 206      19.023 187.368  47.081  1.00 76.44           H
ATOM   1373  CG2 VAL A 206      22.401 187.988  47.246  1.00108.85           C
ATOM   1374 1HG2 VAL A 206      23.291 187.362  47.188  1.00108.85           H
ATOM   1375 2HG2 VAL A 206      22.376 188.645  46.376  1.00108.85           H
ATOM   1376 3HG2 VAL A 206      22.439 188.593  48.152  1.00165.93           H
ATOM   1377  N   TYR A 207      18.926 185.586  49.334  1.00 22.47           N
ATOM   1378  H   TYR A 207      19.020 186.359  49.979  1.00 24.52           H
ATOM   1379  CA  TYR A 207      17.701 184.796  49.412  1.00 17.11           C
ATOM   1380  HA  TYR A 207      17.825 183.881  48.833  1.00 17.83           H
ATOM   1381  C   TYR A 207      16.524 185.587  48.851  1.00 16.55           C
ATOM   1382  O   TYR A 207      16.355 186.769  49.152  1.00 22.07           O
ATOM   1383  CB  TYR A 207      17.393 184.434  50.867  1.00 15.89           C
ATOM   1384 1HB  TYR A 207      17.194 185.355  51.414  1.00 17.54           H
ATOM   1385 2HB  TYR A 207      16.490 183.824  50.892  1.00 16.45           H
ATOM   1386  CG  TYR A 207      18.507 183.692  51.574  1.00 18.63           C
ATOM   1387  CD1 TYR A 207      18.571 182.299  51.548  1.00 22.59           C
ATOM   1388  HD1 TYR A 207      17.811 181.735  51.026  1.00 24.80           H
ATOM   1389  CD2 TYR A 207      19.489 184.387  52.281  1.00 22.88           C
ATOM   1390  HD2 TYR A 207      19.440 185.464  52.342  1.00 26.15           H
ATOM   1391  CE1 TYR A 207      19.602 181.621  52.195  1.00 29.37           C
ATOM   1392  HE1 TYR A 207      19.636 180.543  52.181  1.00 37.79           H
ATOM   1393  CE2 TYR A 207      20.528 183.714  52.917  1.00 28.10           C
ATOM   1394  HE2 TYR A 207      21.280 184.269  53.457  1.00 34.24           H
ATOM   1395  CZ  TYR A 207      20.584 182.332  52.864  1.00 30.74           C
ATOM   1396  OH  TYR A 207      21.612 181.662  53.486  1.00 40.56           O
ATOM   1397  HH  TYR A 207      22.252 182.255  53.886  1.00 44.79           H
ATOM   1398  N   LEU A 208      15.712 184.928  48.031  1.00 14.01           N
ATOM   1399  H   LEU A 208      15.922 183.970  47.783  1.00 14.22           H
ATOM   1400  CA  LEU A 208      14.518 185.532  47.450  1.00 13.73           C
ATOM   1401  HA  LEU A 208      14.341 186.505  47.910  1.00 16.40           H
ATOM   1402  C   LEU A 208      13.325 184.626  47.738  1.00 11.36           C
ATOM   1403  O   LEU A 208      13.362 183.428  47.456  1.00 12.18           O
ATOM   1404  CB  LEU A 208      14.689 185.711  45.938  1.00 16.92           C
ATOM   1405 1HB  LEU A 208      14.898 184.736  45.501  1.00 18.05           H
ATOM   1406 2HB  LEU A 208      13.731 186.045  45.541  1.00 20.32           H
ATOM   1407  CG  LEU A 208      15.762 186.693  45.455  1.00 25.46           C
ATOM   1408  HG  LEU A 208      15.878 187.483  46.198  1.00 53.18           H
ATOM   1409  CD1 LEU A 208      17.114 186.019  45.242  1.00 45.63           C
ATOM   1410 1HD1 LEU A 208      17.013 185.201  44.529  1.00 45.63           H
ATOM   1411 2HD1 LEU A 208      17.828 186.748  44.858  1.00 45.63           H
ATOM   1412 3HD1 LEU A 208      17.483 185.627  46.189  1.00 84.26           H
ATOM   1413  CD2 LEU A 208      15.317 187.330  44.145  1.00 60.79           C
ATOM   1414 1HD2 LEU A 208      15.104 186.558  43.407  1.00 60.79           H
ATOM   1415 2HD2 LEU A 208      14.419 187.924  44.314  1.00 60.79           H
ATOM   1416 3HD2 LEU A 208      16.105 187.982  43.769  1.00108.14           H
ATOM   1417  N   ILE A 209      12.274 185.202  48.312  1.00 12.98           N
ATOM   1418  H   ILE A 209      12.294 186.191  48.520  1.00 17.29           H
ATOM   1419  CA  ILE A 209      11.071 184.452  48.663  1.00 12.48           C
ATOM   1420  HA  ILE A 209      11.294 183.385  48.637  1.00 13.44           H
ATOM   1421  C   ILE A 209      10.007 184.754  47.612  1.00 11.74           C
ATOM   1422  O   ILE A 209       9.645 185.911  47.396  1.00 14.38           O
ATOM   1423  CB  ILE A 209      10.547 184.824  50.069  1.00 18.39           C
ATOM   1424  HB  ILE A 209      10.244 185.870  50.048  1.00 29.08           H
ATOM   1425  CG1 ILE A 209      11.640 184.680  51.137  1.00 29.33           C
ATOM   1426 1HG1 ILE A 209      12.456 185.361  50.894  1.00 29.33           H
ATOM   1427 2HG1 ILE A 209      11.223 185.003  52.091  1.00 29.33           H
ATOM   1428  CG2 ILE A 209       9.320 183.986  50.420  1.00 27.54           C
ATOM   1429 1HG2 ILE A 209       9.567 182.925  50.386  1.00 27.54           H
ATOM   1430 2HG2 ILE A 209       8.974 184.244  51.421  1.00 27.54           H
ATOM   1431 3HG2 ILE A 209       8.521 184.186  49.707  1.00 59.31           H
ATOM   1432  CD1 ILE A 209      12.227 183.289  51.330  1.00 74.05           C
ATOM   1433 1HD1 ILE A 209      12.980 183.324  52.117  1.00 74.05           H
ATOM   1434 2HD1 ILE A 209      12.695 182.950  50.406  1.00 74.05           H
ATOM   1435 3HD1 ILE A 209      11.443 182.590  51.620  1.00 74.05           H
ATOM   1436  N   LEU A 210       9.539 183.712  46.933  1.00 12.30           N
ATOM   1437  H   LEU A 210       9.789 182.774  47.217  1.00 13.72           H
ATOM   1438  CA  LEU A 210       8.713 183.850  45.739  1.00 15.20           C
ATOM   1439  HA  LEU A 210       8.493 184.904  45.564  1.00 21.02           H
ATOM   1440  C   LEU A 210       7.390 183.101  45.869  1.00 14.23           C
ATOM   1441  O   LEU A 210       7.265 182.146  46.636  1.00 13.76           O
ATOM   1442  CB  LEU A 210       9.483 183.288  44.540  1.00 22.11           C
ATOM   1443 1HB  LEU A 210       9.693 182.241  44.754  1.00 39.76           H
ATOM   1444 2HB  LEU A 210       8.828 183.318  43.668  1.00 44.93           H
ATOM   1445  CG  LEU A 210      10.808 183.956  44.159  1.00 36.89           C
ATOM   1446  HG  LEU A 210      11.416 184.086  45.055  1.00 79.31           H
ATOM   1447  CD1 LEU A 210      11.577 183.073  43.185  1.00 66.11           C
ATOM   1448 1HD1 LEU A 210      11.785 182.111  43.652  1.00 66.11           H
ATOM   1449 2HD1 LEU A 210      10.986 182.917  42.282  1.00 66.11           H
ATOM   1450 3HD1 LEU A 210      12.518 183.555  42.922  1.00110.53           H
ATOM   1451  CD2 LEU A 210      10.565 185.320  43.528  1.00 67.40           C
ATOM   1452 1HD2 LEU A 210      11.521 185.789  43.294  1.00 67.40           H
ATOM   1453 2HD2 LEU A 210       9.984 185.205  42.613  1.00 67.40           H
ATOM   1454 3HD2 LEU A 210      10.019 185.957  44.224  1.00114.76           H
ATOM   1455  N   GLU A 211       6.404 183.538  45.095  1.00 20.60           N
ATOM   1456  H   GLU A 211       6.537 184.368  44.534  1.00 27.56           H
ATOM   1457  CA  GLU A 211       5.125 182.843  44.999  1.00 24.02           C
ATOM   1458  HA  GLU A 211       4.738 182.672  46.003  1.00 25.31           H
ATOM   1459  C   GLU A 211       5.291 181.493  44.303  1.00 20.61           C
ATOM   1460  O   GLU A 211       5.982 181.387  43.290  1.00 23.73           O
ATOM   1461  CB  GLU A 211       4.142 183.721  44.219  1.00 40.92           C
ATOM   1462 1HB  GLU A 211       4.141 184.715  44.665  1.00 58.34           H
ATOM   1463 2HB  GLU A 211       4.501 183.810  43.195  1.00 75.60           H
ATOM   1464  CG  GLU A 211       2.710 183.208  44.192  1.00 62.35           C
ATOM   1465 1HG  GLU A 211       2.701 182.200  43.777  1.00101.67           H
ATOM   1466 2HG  GLU A 211       2.331 183.168  45.214  1.00 83.33           H
ATOM   1467  CD  GLU A 211       1.795 184.087  43.357  1.00 91.56           C
ATOM   1468  OE1 GLU A 211       2.263 185.089  42.776  1.00139.42           O
ATOM   1469  OE2 GLU A 211       0.587 183.777  43.277  1.00139.51           O
ATOM   1470  N   TYR A 212       4.668 180.453  44.848  1.00 21.40           N
ATOM   1471  H   TYR A 212       4.122 180.574  45.689  1.00 26.32           H
ATOM   1472  CA  TYR A 212       4.751 179.114  44.273  1.00 20.51           C
ATOM   1473  HA  TYR A 212       5.729 178.997  43.807  1.00 23.77           H
ATOM   1474  C   TYR A 212       3.680 178.874  43.210  1.00 23.05           C
ATOM   1475  O   TYR A 212       2.494 179.113  43.440  1.00 35.08           O
ATOM   1476  CB  TYR A 212       4.620 178.074  45.388  1.00 29.68           C
ATOM   1477 1HB  TYR A 212       5.436 178.220  46.096  1.00 37.64           H
ATOM   1478 2HB  TYR A 212       3.678 178.238  45.914  1.00 39.52           H
ATOM   1479  CG  TYR A 212       4.659 176.644  44.897  1.00 36.81           C
ATOM   1480  CD1 TYR A 212       5.824 176.105  44.350  1.00 42.26           C
ATOM   1481  HD1 TYR A 212       6.719 176.708  44.293  1.00 42.83           H
ATOM   1482  CD2 TYR A 212       3.526 175.833  44.976  1.00 50.22           C
ATOM   1483  HD2 TYR A 212       2.612 176.229  45.395  1.00 57.62           H
ATOM   1484  CE1 TYR A 212       5.848 174.800  43.863  1.00 58.77           C
ATOM   1485  HE1 TYR A 212       6.747 174.403  43.415  1.00 72.58           H
ATOM   1486  CE2 TYR A 212       3.560 174.512  44.536  1.00 65.43           C
ATOM   1487  HE2 TYR A 212       2.686 173.885  44.631  1.00 83.48           H
ATOM   1488  CZ  TYR A 212       4.716 174.008  43.964  1.00 69.10           C
ATOM   1489  OH  TYR A 212       4.741 172.714  43.500  1.00 94.00           O
ATOM   1490  HH  TYR A 212       3.897 172.267  43.599  1.00114.30           H
ATOM   1491  N   ALA A 213       4.099 178.389  42.045  1.00 24.42           N
ATOM   1492  H   ALA A 213       5.085 178.231  41.896  1.00 27.77           H
ATOM   1493  CA  ALA A 213       3.180 178.038  40.966  1.00 32.93           C
ATOM   1494  HA  ALA A 213       2.250 178.587  41.109  1.00 42.79           H
ATOM   1495  C   ALA A 213       2.905 176.533  40.990  1.00 28.15           C
ATOM   1496  O   ALA A 213       3.818 175.740  40.753  1.00 26.12           O
ATOM   1497  CB  ALA A 213       3.769 178.452  39.626  1.00 52.30           C
ATOM   1498 1HB  ALA A 213       4.079 179.497  39.668  1.00 52.30           H
ATOM   1499 2HB  ALA A 213       4.631 177.826  39.397  1.00 52.30           H
ATOM   1500 3HB  ALA A 213       3.019 178.333  38.846  1.00 86.70           H
ATOM   1501  N   PRO A 214       1.671 176.108  41.311  1.00 33.81           N
ATOM   1502  CA  PRO A 214       1.475 174.669  41.529  1.00 35.69           C
ATOM   1503  HA  PRO A 214       2.139 174.347  42.331  1.00 39.68           H
ATOM   1504  C   PRO A 214       1.663 173.701  40.364  1.00 30.04           C
ATOM   1505  O   PRO A 214       1.984 172.536  40.598  1.00 36.95           O
ATOM   1506  CB  PRO A 214       0.027 174.580  42.017  1.00 51.09           C
ATOM   1507 1HB  PRO A 214      -0.632 174.317  41.189  1.00 62.24           H
ATOM   1508 2HB  PRO A 214      -0.060 173.846  42.818  1.00 67.33           H
ATOM   1509  CG  PRO A 214      -0.297 175.938  42.526  1.00 63.49           C
ATOM   1510 1HG  PRO A 214      -1.371 176.119  42.487  1.00 89.89           H
ATOM   1511 2HG  PRO A 214       0.078 176.056  43.542  1.00 87.68           H
ATOM   1512  CD  PRO A 214       0.435 176.857  41.596  1.00 48.14           C
ATOM   1513 1HD  PRO A 214      -0.135 177.013  40.679  1.00 53.07           H
ATOM   1514 2HD  PRO A 214       0.645 177.802  42.096  1.00 56.90           H
ATOM   1515  N   LEU A 215       1.436 174.131  39.127  1.00 25.87           N
ATOM   1516  H   LEU A 215       1.213 175.102  38.956  1.00 28.85           H
ATOM   1517  CA  LEU A 215       1.489 173.208  37.995  1.00 25.16           C
ATOM   1518  HA  LEU A 215       1.136 172.236  38.339  1.00 29.50           H
ATOM   1519  C   LEU A 215       2.892 172.975  37.438  1.00 25.59           C
ATOM   1520  O   LEU A 215       3.088 172.077  36.620  1.00 31.56           O
ATOM   1521  CB  LEU A 215       0.566 173.678  36.867  1.00 26.93           C
ATOM   1522 1HB  LEU A 215       0.680 174.758  36.774  1.00 42.85           H
ATOM   1523 2HB  LEU A 215       0.925 173.231  35.941  1.00 43.93           H
ATOM   1524  CG  LEU A 215      -0.931 173.371  36.969  1.00 41.43           C
ATOM   1525  HG  LEU A 215      -1.324 173.814  37.884  1.00 96.59           H
ATOM   1526  CD1 LEU A 215      -1.643 173.994  35.775  1.00 86.15           C
ATOM   1527 1HD1 LEU A 215      -2.718 173.848  35.876  1.00 86.15           H
ATOM   1528 2HD1 LEU A 215      -1.298 173.527  34.853  1.00 86.15           H
ATOM   1529 3HD1 LEU A 215      -1.430 175.062  35.743  1.00 86.15           H
ATOM   1530  CD2 LEU A 215      -1.210 171.871  36.989  1.00 82.45           C
ATOM   1531 1HD2 LEU A 215      -2.286 171.701  36.941  1.00 82.45           H
ATOM   1532 2HD2 LEU A 215      -0.825 171.437  37.911  1.00 82.45           H
ATOM   1533 3HD2 LEU A 215      -0.731 171.395  36.134  1.00 82.45           H
ATOM   1534  N   GLY A 216       3.867 173.758  37.886  1.00 24.92           N
ATOM   1535  H   GLY A 216       3.659 174.485  38.556  1.00 26.72           H
ATOM   1536  CA  GLY A 216       5.240 173.567  37.451  1.00 27.34           C
ATOM   1537 1HA  GLY A 216       5.907 173.938  38.229  1.00 33.04           H
ATOM   1538 2HA  GLY A 216       5.417 172.498  37.331  1.00 33.37           H
ATOM   1539  C   GLY A 216       5.599 174.259  36.150  1.00 23.79           C
ATOM   1540  O   GLY A 216       4.938 175.210  35.737  1.00 24.79           O
ATOM   1541  N   THR A 217       6.675 173.804  35.515  1.00 25.58           N
ATOM   1542  H   THR A 217       7.159 172.989  35.863  1.00 30.85           H
ATOM   1543  CA  THR A 217       7.210 174.463  34.326  1.00 24.38           C
ATOM   1544  HA  THR A 217       7.267 175.533  34.524  1.00 24.30           H
ATOM   1545  C   THR A 217       6.358 174.264  33.076  1.00 23.46           C
ATOM   1546  O   THR A 217       5.760 173.209  32.867  1.00 27.03           O
ATOM   1547  CB  THR A 217       8.629 173.965  33.975  1.00 27.56           C
ATOM   1548  HB  THR A 217       8.970 174.473  33.073  1.00 46.90           H
ATOM   1549  OG1 THR A 217       8.597 172.553  33.733  1.00 43.62           O
ATOM   1550  HG1 THR A 217       9.501 172.234  33.691  1.00 85.26           H
ATOM   1551  CG2 THR A 217       9.625 174.240  35.094  1.00 77.21           C
ATOM   1552 1HG2 THR A 217       9.699 175.314  35.263  1.00 77.21           H
ATOM   1553 2HG2 THR A 217       9.305 173.746  36.012  1.00 77.21           H
ATOM   1554 3HG2 THR A 217      10.605 173.859  34.805  1.00127.56           H
ATOM   1555  N   VAL A 218       6.350 175.279  32.218  1.00 21.22           N
ATOM   1556  H   VAL A 218       6.809 176.146  32.466  1.00 20.69           H
ATOM   1557  CA  VAL A 218       5.741 175.174  30.893  1.00 21.21           C
ATOM   1558  HA  VAL A 218       4.713 174.827  30.994  1.00 22.61           H
ATOM   1559  C   VAL A 218       6.518 174.143  30.079  1.00 25.45           C
ATOM   1560  O   VAL A 218       5.950 173.433  29.254  1.00 29.10           O
ATOM   1561  CB  VAL A 218       5.737 176.528  30.145  1.00 18.49           C
ATOM   1562  HB  VAL A 218       6.761 176.893  30.073  1.00 22.82           H
ATOM   1563  CG1 VAL A 218       5.177 176.377  28.733  1.00 21.13           C
ATOM   1564 1HG1 VAL A 218       5.102 177.357  28.263  1.00 50.70           H
ATOM   1565 2HG1 VAL A 218       4.187 175.922  28.774  1.00 46.63           H
ATOM   1566 3HG1 VAL A 218       5.839 175.748  28.138  1.00 53.52           H
ATOM   1567  CG2 VAL A 218       4.903 177.559  30.901  1.00 20.20           C
ATOM   1568 1HG2 VAL A 218       5.302 177.699  31.905  1.00 50.60           H
ATOM   1569 2HG2 VAL A 218       3.870 177.219  30.967  1.00 49.44           H
ATOM   1570 3HG2 VAL A 218       4.932 178.512  30.371  1.00 47.70           H
ATOM   1571  N   TYR A 219       7.817 174.039  30.340  1.00 27.92           N
ATOM   1572  H   TYR A 219       8.230 174.662  31.020  1.00 27.41           H
ATOM   1573  CA  TYR A 219       8.672 173.037  29.710  1.00 34.18           C
ATOM   1574  HA  TYR A 219       8.722 173.238  28.640  1.00 36.29           H
ATOM   1575  C   TYR A 219       8.154 171.611  29.876  1.00 39.05           C
ATOM   1576  O   TYR A 219       8.169 170.835  28.921  1.00 42.46           O
ATOM   1577  CB  TYR A 219      10.077 173.143  30.307  1.00 37.57           C
ATOM   1578 1HB  TYR A 219      10.477 174.130  30.080  1.00 37.12           H
ATOM   1579 2HB  TYR A 219      10.002 173.049  31.390  1.00 40.24           H
ATOM   1580  CG  TYR A 219      11.055 172.101  29.812  1.00 47.60           C
ATOM   1581  CD1 TYR A 219      11.311 170.955  30.567  1.00 80.17           C
ATOM   1582  HD1 TYR A 219      10.775 170.789  31.490  1.00151.17           H
ATOM   1583  CD2 TYR A 219      11.744 172.274  28.611  1.00103.99           C
ATOM   1584  HD2 TYR A 219      11.555 173.148  28.005  1.00185.44           H
ATOM   1585  CE1 TYR A 219      12.259 170.024  30.152  1.00 91.47           C
ATOM   1586  HE1 TYR A 219      12.454 169.145  30.749  1.00162.80           H
ATOM   1587  CE2 TYR A 219      12.682 171.335  28.185  1.00127.68           C
ATOM   1588  HE2 TYR A 219      13.212 171.481  27.255  1.00234.58           H
ATOM   1589  CZ  TYR A 219      12.944 170.222  28.966  1.00 82.70           C
ATOM   1590  OH  TYR A 219      13.891 169.308  28.565  1.00109.29           O
ATOM   1591  HH  TYR A 219      14.316 169.549  27.739  1.00143.57           H
ATOM   1592  N   ARG A 220       7.707 171.253  31.075  1.00 41.77           N
ATOM   1593  H   ARG A 220       7.692 171.927  31.828  1.00 41.67           H
ATOM   1594  CA  ARG A 220       7.218 169.900  31.334  1.00 48.67           C
ATOM   1595  HA  ARG A 220       7.939 169.188  30.932  1.00 54.22           H
ATOM   1596  C   ARG A 220       5.895 169.640  30.622  1.00 47.72           C
ATOM   1597  O   ARG A 220       5.636 168.528  30.166  1.00 55.93           O
ATOM   1598  CB  ARG A 220       7.092 169.675  32.843  1.00 55.21           C
ATOM   1599 1HB  ARG A 220       8.057 169.899  33.299  1.00 69.83           H
ATOM   1600 2HB  ARG A 220       6.355 170.369  33.248  1.00 72.63           H
ATOM   1601  CG  ARG A 220       6.687 168.258  33.230  1.00 74.86           C
ATOM   1602 1HG  ARG A 220       5.605 168.166  33.142  1.00112.20           H
ATOM   1603 2HG  ARG A 220       7.155 167.552  32.545  1.00116.24           H
ATOM   1604  CD  ARG A 220       7.113 167.905  34.651  1.00132.50           C
ATOM   1605 1HD  ARG A 220       6.789 166.888  34.874  1.00132.50           H
ATOM   1606 2HD  ARG A 220       8.203 167.929  34.697  1.00132.50           H
ATOM   1607  NE  ARG A 220       6.590 168.824  35.662  1.00230.87           N
ATOM   1608  HE  ARG A 220       7.209 169.556  35.975  1.00249.24           H
ATOM   1609  CZ  ARG A 220       5.381 168.776  36.208  1.00409.24           C
ATOM   1610  NH1 ARG A 220       5.075 169.663  37.130  1.00605.01           N
ATOM   1611 1HH1 ARG A 220       5.778 170.316  37.439  1.00605.01           H
ATOM   1612 2HH1 ARG A 220       4.139 169.691  37.505  1.00610.48           H
ATOM   1613  NH2 ARG A 220       4.478 167.873  35.880  1.00519.38           N
ATOM   1614 1HH2 ARG A 220       4.697 167.185  35.177  1.00519.38           H
ATOM   1615 2HH2 ARG A 220       3.577 167.891  36.332  1.00519.38           H
ATOM   1616  N   GLU A 221       5.068 170.673  30.516  1.00 42.14           N
ATOM   1617  H   GLU A 221       5.321 171.554  30.941  1.00 40.05           H
ATOM   1618  CA  GLU A 221       3.814 170.587  29.774  1.00 42.63           C
ATOM   1619  HA  GLU A 221       3.287 169.681  30.076  1.00 47.97           H
ATOM   1620  C   GLU A 221       4.073 170.501  28.271  1.00 40.33           C
ATOM   1621  O   GLU A 221       3.364 169.800  27.549  1.00 46.12           O
ATOM   1622  CB  GLU A 221       2.937 171.800  30.101  1.00 42.67           C
ATOM   1623 1HB  GLU A 221       2.817 171.854  31.183  1.00 59.38           H
ATOM   1624 2HB  GLU A 221       3.456 172.701  29.776  1.00 66.21           H
ATOM   1625  CG  GLU A 221       1.557 171.790  29.459  1.00 41.51           C
ATOM   1626 1HG  GLU A 221       1.122 172.783  29.569  1.00 67.41           H
ATOM   1627 2HG  GLU A 221       1.662 171.581  28.395  1.00 57.48           H
ATOM   1628  CD  GLU A 221       0.609 170.768  30.061  1.00 47.65           C
ATOM   1629  OE1 GLU A 221       0.965 170.082  31.043  1.00 81.88           O
ATOM   1630  OE2 GLU A 221      -0.518 170.637  29.537  1.00 86.66           O
ATOM   1631  N   LEU A 222       5.097 171.208  27.805  1.00 35.37           N
ATOM   1632  H   LEU A 222       5.620 171.796  28.440  1.00 34.05           H
ATOM   1633  CA  LEU A 222       5.500 171.175  26.402  1.00 34.64           C
ATOM   1634  HA  LEU A 222       4.633 171.401  25.782  1.00 35.06           H
ATOM   1635  C   LEU A 222       6.009 169.791  26.010  1.00 42.14           C
ATOM   1636  O   LEU A 222       5.692 169.303  24.928  1.00 48.27           O
ATOM   1637  CB  LEU A 222       6.589 172.221  26.145  1.00 29.55           C
ATOM   1638 1HB  LEU A 222       6.211 173.191  26.468  1.00 27.87           H
ATOM   1639 2HB  LEU A 222       7.443 171.971  26.774  1.00 33.45           H
ATOM   1640  CG  LEU A 222       7.098 172.356  24.706  1.00 28.28           C
ATOM   1641  HG  LEU A 222       7.466 171.387  24.369  1.00 36.50           H
ATOM   1642  CD1 LEU A 222       6.015 172.831  23.746  1.00 28.47           C
ATOM   1643 1HD1 LEU A 222       6.436 172.926  22.744  1.00 28.47           H
ATOM   1644 2HD1 LEU A 222       5.202 172.106  23.720  1.00 28.47           H
ATOM   1645 3HD1 LEU A 222       5.632 173.798  24.070  1.00 57.60           H
ATOM   1646  CD2 LEU A 222       8.258 173.346  24.691  1.00 30.64           C
ATOM   1647 1HD2 LEU A 222       7.917 174.322  25.035  1.00 30.64           H
ATOM   1648 2HD2 LEU A 222       9.055 172.985  25.341  1.00 30.64           H
ATOM   1649 3HD2 LEU A 222       8.642 173.436  23.674  1.00 60.98           H
ATOM   1650  N   GLN A 223       6.785 169.155  26.881  1.00 45.80           N
ATOM   1651  H   GLN A 223       7.031 169.605  27.753  1.00 44.62           H
ATOM   1652  CA  GLN A 223       7.271 167.803  26.618  1.00 54.02           C
ATOM   1653  HA  GLN A 223       7.735 167.778  25.632  1.00 54.30           H
ATOM   1654  C   GLN A 223       6.131 166.789  26.621  1.00 60.47           C
ATOM   1655  O   GLN A 223       6.182 165.793  25.900  1.00 68.26           O
ATOM   1656  CB  GLN A 223       8.301 167.373  27.665  1.00 61.22           C
ATOM   1657 1HB  GLN A 223       7.876 167.516  28.659  1.00 76.15           H
ATOM   1658 2HB  GLN A 223       8.492 166.308  27.530  1.00 87.70           H
ATOM   1659  CG  GLN A 223       9.635 168.099  27.589  1.00 98.32           C
ATOM   1660 1HG  GLN A 223      10.020 168.030  26.572  1.00 98.32           H
ATOM   1661 2HG  GLN A 223       9.493 169.149  27.840  1.00 98.32           H
ATOM   1662  CD  GLN A 223      10.650 167.500  28.541  1.00142.43           C
ATOM   1663  OE1 GLN A 223      10.437 167.452  29.751  1.00204.52           O
ATOM   1664  NE2 GLN A 223      11.760 167.021  27.999  1.00225.10           N
ATOM   1665 1HE2 GLN A 223      12.457 166.601  28.596  1.00314.07           H
ATOM   1666 2HE2 GLN A 223      11.899 167.070  27.001  1.00267.68           H
ATOM   1667  N   LYS A 224       5.111 167.035  27.437  1.00 62.96           N
ATOM   1668  H   LYS A 224       5.116 167.885  27.986  1.00 63.17           H
ATOM   1669  CA  LYS A 224       3.974 166.126  27.565  1.00 70.72           C
ATOM   1670  HA  LYS A 224       4.344 165.141  27.851  1.00 78.58           H
ATOM   1671  C   LYS A 224       3.218 165.958  26.251  1.00 66.51           C
ATOM   1672  O   LYS A 224       2.690 164.885  25.966  1.00 77.15           O
ATOM   1673  CB  LYS A 224       3.030 166.644  28.654  1.00 81.56           C
ATOM   1674 1HB  LYS A 224       3.621 166.883  29.539  1.00109.70           H
ATOM   1675 2HB  LYS A 224       2.559 167.561  28.299  1.00105.71           H
ATOM   1676  CG  LYS A 224       1.939 165.662  29.053  1.00100.78           C
ATOM   1677 1HG  LYS A 224       1.343 165.410  28.176  1.00135.56           H
ATOM   1678 2HG  LYS A 224       2.399 164.755  29.445  1.00137.78           H
ATOM   1679  CD  LYS A 224       1.031 166.263  30.115  1.00133.87           C
ATOM   1680 1HD  LYS A 224       1.629 166.539  30.983  1.00133.87           H
ATOM   1681 2HD  LYS A 224       0.552 167.156  29.714  1.00133.87           H
ATOM   1682  CE  LYS A 224      -0.039 165.268  30.538  1.00189.10           C
ATOM   1683 1HE  LYS A 224      -0.643 165.002  29.667  1.00189.10           H
ATOM   1684 2HE  LYS A 224       0.445 164.362  30.910  1.00189.10           H
ATOM   1685  NZ  LYS A 224      -0.890 165.889  31.605  1.00264.85           N
ATOM   1686 1HZ  LYS A 224      -0.323 166.155  32.399  1.00264.85           H
ATOM   1687 2HZ  LYS A 224      -1.352 166.716  31.251  1.00264.85           H
ATOM   1688 3HZ  LYS A 224      -1.597 165.236  31.916  1.00307.72           H
ATOM   1689  N   LEU A 225       3.160 167.030  25.468  1.00 59.07           N
ATOM   1690  H   LEU A 225       3.611 167.882  25.772  1.00 57.78           H
ATOM   1691  CA  LEU A 225       2.464 167.033  24.184  1.00 59.32           C
ATOM   1692  HA  LEU A 225       1.887 166.113  24.084  1.00 69.94           H
ATOM   1693  C   LEU A 225       3.426 167.115  23.001  1.00 49.22           C
ATOM   1694  O   LEU A 225       2.991 167.164  21.851  1.00 50.29           O
ATOM   1695  CB  LEU A 225       1.507 168.229  24.130  1.00 68.78           C
ATOM   1696 1HB  LEU A 225       2.108 169.136  24.198  1.00 69.88           H
ATOM   1697 2HB  LEU A 225       1.024 168.228  23.153  1.00 70.94           H
ATOM   1698  CG  LEU A 225       0.410 168.311  25.196  1.00 95.68           C
ATOM   1699  HG  LEU A 225       0.868 168.274  26.184  1.00116.68           H
ATOM   1700  CD1 LEU A 225      -0.328 169.636  25.059  1.00130.61           C
ATOM   1701 1HD1 LEU A 225      -0.763 169.717  24.062  1.00130.61           H
ATOM   1702 2HD1 LEU A 225      -1.120 169.691  25.806  1.00130.61           H
ATOM   1703 3HD1 LEU A 225       0.371 170.457  25.219  1.00176.83           H
ATOM   1704  CD2 LEU A 225      -0.583 167.160  25.078  1.00137.34           C
ATOM   1705 1HD2 LEU A 225      -1.015 167.145  24.077  1.00137.34           H
ATOM   1706 2HD2 LEU A 225      -0.073 166.215  25.267  1.00137.34           H
ATOM   1707 3HD2 LEU A 225      -1.377 167.287  25.813  1.00183.65           H
ATOM   1708  N   SER A 226       4.719 167.148  23.307  1.00 44.88           N
ATOM   1709  H   SER A 226       4.978 167.004  24.273  1.00 48.88           H
ATOM   1710  CA  SER A 226       5.807 167.441  22.373  1.00 40.78           C
ATOM   1711  HA  SER A 226       6.740 167.332  22.925  1.00 44.06           H
ATOM   1712  C   SER A 226       5.796 168.867  21.824  1.00 33.10           C
ATOM   1713  O   SER A 226       6.851 169.488  21.686  1.00 36.24           O
ATOM   1714  CB  SER A 226       5.839 166.435  21.219  1.00 51.53           C
ATOM   1715 1HB  SER A 226       4.946 166.552  20.606  1.00 79.05           H
ATOM   1716 2HB  SER A 226       6.717 166.627  20.602  1.00 76.69           H
ATOM   1717  OG  SER A 226       5.897 165.111  21.719  1.00 97.46           O
ATOM   1718  HG  SER A 226       5.202 165.007  22.374  1.00140.66           H
ATOM   1719  N   LYS A 227       4.612 169.378  21.503  1.00 30.03           N
ATOM   1720  H   LYS A 227       3.789 168.803  21.631  1.00 34.72           H
ATOM   1721  CA  LYS A 227       4.422 170.724  20.969  1.00 25.09           C
ATOM   1722  HA  LYS A 227       5.192 171.384  21.370  1.00 24.08           H
ATOM   1723  C   LYS A 227       3.054 171.261  21.377  1.00 25.10           C
ATOM   1724  O   LYS A 227       2.192 170.504  21.821  1.00 32.43           O
ATOM   1725  CB  LYS A 227       4.542 170.703  19.442  1.00 26.50           C
ATOM   1726 1HB  LYS A 227       4.486 171.729  19.078  1.00 31.39           H
ATOM   1727 2HB  LYS A 227       5.520 170.303  19.174  1.00 32.45           H
ATOM   1728  CG  LYS A 227       3.472 169.875  18.740  1.00 35.90           C
ATOM   1729 1HG  LYS A 227       3.527 168.845  19.092  1.00 53.12           H
ATOM   1730 2HG  LYS A 227       2.490 170.280  18.984  1.00 54.50           H
ATOM   1731  CD  LYS A 227       3.648 169.886  17.229  1.00 45.56           C
ATOM   1732 1HD  LYS A 227       3.612 170.915  16.871  1.00 65.79           H
ATOM   1733 2HD  LYS A 227       4.618 169.456  16.977  1.00 70.52           H
ATOM   1734  CE  LYS A 227       2.545 169.087  16.555  1.00 64.80           C
ATOM   1735 1HE  LYS A 227       2.562 168.065  16.940  1.00 64.80           H
ATOM   1736 2HE  LYS A 227       1.582 169.534  16.813  1.00 64.80           H
ATOM   1737  NZ  LYS A 227       2.749 169.101  15.069  1.00120.83           N
ATOM   1738 1HZ  LYS A 227       1.996 168.613  14.604  1.00120.83           H
ATOM   1739 2HZ  LYS A 227       3.625 168.655  14.832  1.00120.83           H
ATOM   1740 3HZ  LYS A 227       2.777 170.054  14.731  1.00120.83           H
ATOM   1741  N   PHE A 228       2.845 172.559  21.195  1.00 20.81           N
ATOM   1742  H   PHE A 228       3.596 173.141  20.848  1.00 19.80           H
ATOM   1743  CA  PHE A 228       1.538 173.174  21.405  1.00 21.02           C
ATOM   1744  HA  PHE A 228       0.876 172.454  21.886  1.00 24.83           H
ATOM   1745  C   PHE A 228       0.918 173.553  20.064  1.00 21.90           C
ATOM   1746  O   PHE A 228       1.620 173.822  19.090  1.00 23.00           O
ATOM   1747  CB  PHE A 228       1.643 174.432  22.274  1.00 18.96           C
ATOM   1748 1HB  PHE A 228       2.306 175.142  21.780  1.00 17.56           H
ATOM   1749 2HB  PHE A 228       0.654 174.885  22.341  1.00 21.28           H
ATOM   1750  CG  PHE A 228       2.144 174.187  23.672  1.00 20.27           C
ATOM   1751  CD1 PHE A 228       1.698 173.104  24.425  1.00 51.06           C
ATOM   1752  HD1 PHE A 228       0.994 172.402  24.004  1.00118.91           H
ATOM   1753  CD2 PHE A 228       3.034 175.083  24.255  1.00 55.70           C
ATOM   1754  HD2 PHE A 228       3.381 175.935  23.691  1.00123.50           H
ATOM   1755  CE1 PHE A 228       2.138 172.915  25.732  1.00 52.09           C
ATOM   1756  HE1 PHE A 228       1.799 172.059  26.296  1.00117.19           H
ATOM   1757  CE2 PHE A 228       3.472 174.908  25.566  1.00 61.34           C
ATOM   1758  HE2 PHE A 228       4.154 175.619  26.007  1.00136.86           H
ATOM   1759  CZ  PHE A 228       3.020 173.823  26.308  1.00 27.08           C
ATOM   1760  HZ  PHE A 228       3.360 173.680  27.323  1.00 32.06           H
ATOM   1761  N   ASP A 229      -0.409 173.582  20.027  1.00 24.86           N
ATOM   1762  H   ASP A 229      -0.942 173.342  20.851  1.00 27.80           H
ATOM   1763  CA  ASP A 229      -1.141 173.994  18.834  1.00 26.54           C
ATOM   1764  HA  ASP A 229      -0.641 173.580  17.958  1.00 29.23           H
ATOM   1765  C   ASP A 229      -1.169 175.516  18.700  1.00 21.67           C
ATOM   1766  O   ASP A 229      -0.735 176.245  19.591  1.00 19.82           O
ATOM   1767  CB  ASP A 229      -2.575 173.460  18.879  1.00 34.88           C
ATOM   1768 1HB  ASP A 229      -3.038 173.628  17.907  1.00 65.78           H
ATOM   1769 2HB  ASP A 229      -2.555 172.388  19.073  1.00 45.88           H
ATOM   1770  CG  ASP A 229      -3.416 174.146  19.938  1.00 72.27           C
ATOM   1771  OD1 ASP A 229      -3.078 174.058  21.138  1.00132.33           O
ATOM   1772  OD2 ASP A 229      -4.424 174.786  19.572  1.00139.87           O
ATOM   1773  N   GLU A 230      -1.698 175.995  17.578  1.00 22.30           N
ATOM   1774  H   GLU A 230      -2.119 175.360  16.914  1.00 26.43           H
ATOM   1775  CA  GLU A 230      -1.674 177.418  17.254  1.00 19.87           C
ATOM   1776  HA  GLU A 230      -0.638 177.756  17.245  1.00 18.98           H
ATOM   1777  C   GLU A 230      -2.423 178.270  18.274  1.00 18.33           C
ATOM   1778  O   GLU A 230      -1.966 179.355  18.628  1.00 16.71           O
ATOM   1779  CB  GLU A 230      -2.279 177.665  15.868  1.00 24.31           C
ATOM   1780 1HB  GLU A 230      -3.282 177.238  15.844  1.00 39.02           H
ATOM   1781 2HB  GLU A 230      -2.366 178.741  15.721  1.00 34.43           H
ATOM   1782  CG  GLU A 230      -1.475 177.094  14.706  1.00 36.26           C
ATOM   1783 1HG  GLU A 230      -1.837 177.542  13.780  1.00 64.66           H
ATOM   1784 2HG  GLU A 230      -0.427 177.367  14.830  1.00 57.84           H
ATOM   1785  CD  GLU A 230      -1.580 175.583  14.594  1.00 76.12           C
ATOM   1786  OE1 GLU A 230      -0.545 174.934  14.336  1.00135.53           O
ATOM   1787  OE2 GLU A 230      -2.688 175.032  14.772  1.00144.90           O
ATOM   1788  N   GLN A 231      -3.573 177.797  18.743  1.00 21.27           N
ATOM   1789  H   GLN A 231      -3.900 176.889  18.445  1.00 25.08           H
ATOM   1790  CA  GLN A 231      -4.394 178.570  19.671  1.00 22.27           C
ATOM   1791  HA  GLN A 231      -4.517 179.574  19.268  1.00 22.74           H
ATOM   1792  C   GLN A 231      -3.741 178.709  21.042  1.00 19.84           C
ATOM   1793  O   GLN A 231      -3.789 179.774  21.659  1.00 19.71           O
ATOM   1794  CB  GLN A 231      -5.779 177.936  19.829  1.00 28.77           C
ATOM   1795 1HB  GLN A 231      -5.662 176.930  20.232  1.00 55.93           H
ATOM   1796 2HB  GLN A 231      -6.346 178.526  20.549  1.00 47.80           H
ATOM   1797  CG  GLN A 231      -6.581 177.853  18.537  1.00 76.21           C
ATOM   1798 1HG  GLN A 231      -6.650 178.847  18.096  1.00118.97           H
ATOM   1799 2HG  GLN A 231      -6.067 177.194  17.838  1.00114.49           H
ATOM   1800  CD  GLN A 231      -7.979 177.317  18.768  1.00167.43           C
ATOM   1801  OE1 GLN A 231      -8.162 176.261  19.370  1.00239.76           O
ATOM   1802  NE2 GLN A 231      -8.980 178.044  18.296  1.00280.53           N
ATOM   1803 1HE2 GLN A 231      -9.926 177.715  18.417  1.00413.59           H
ATOM   1804 2HE2 GLN A 231      -8.795 178.920  17.831  1.00303.99           H
ATOM   1805  N   ARG A 232      -3.120 177.637  21.524  1.00 20.00           N
ATOM   1806  H   ARG A 232      -3.088 176.791  20.972  1.00 22.63           H
ATOM   1807  CA  ARG A 232      -2.462 177.668  22.827  1.00 18.44           C
ATOM   1808  HA  ARG A 232      -3.125 178.170  23.533  1.00 20.44           H
ATOM   1809  C   ARG A 232      -1.182 178.489  22.742  1.00 14.46           C
ATOM   1810  O   ARG A 232      -0.876 179.263  23.648  1.00 14.29           O
ATOM   1811  CB  ARG A 232      -2.183 176.250  23.332  1.00 21.89           C
ATOM   1812 1HB  ARG A 232      -3.085 175.654  23.196  1.00 31.63           H
ATOM   1813 2HB  ARG A 232      -1.383 175.809  22.737  1.00 26.63           H
ATOM   1814  CG  ARG A 232      -1.796 176.202  24.804  1.00 31.22           C
ATOM   1815 1HG  ARG A 232      -0.859 176.738  24.946  1.00 46.17           H
ATOM   1816 2HG  ARG A 232      -2.575 176.695  25.386  1.00 49.72           H
ATOM   1817  CD  ARG A 232      -1.641 174.776  25.312  1.00 43.26           C
ATOM   1818 1HD  ARG A 232      -2.517 174.197  25.017  1.00 85.29           H
ATOM   1819 2HD  ARG A 232      -0.753 174.329  24.863  1.00 75.99           H
ATOM   1820  NE  ARG A 232      -1.524 174.753  26.769  1.00 56.06           N
ATOM   1821  HE  ARG A 232      -1.544 175.643  27.245  1.00110.05           H
ATOM   1822  CZ  ARG A 232      -1.416 173.663  27.518  1.00 63.65           C
ATOM   1823  NH1 ARG A 232      -1.369 172.450  27.007  1.00 81.13           N
ATOM   1824 1HH1 ARG A 232      -1.402 172.327  26.008  1.00113.88           H
ATOM   1825 2HH1 ARG A 232      -1.291 171.658  27.627  1.00111.29           H
ATOM   1826  NH2 ARG A 232      -1.374 173.791  28.828  1.00125.07           N
ATOM   1827 1HH2 ARG A 232      -1.417 174.712  29.236  1.00201.60           H
ATOM   1828 2HH2 ARG A 232      -1.305 172.966  29.403  1.00139.69           H
ATOM   1829  N   THR A 233      -0.454 178.340  21.640  1.00 13.23           N
ATOM   1830  H   THR A 233      -0.743 177.677  20.933  1.00 15.72           H
ATOM   1831  CA  THR A 233       0.749 179.134  21.411  1.00 10.53           C
ATOM   1832  HA  THR A 233       1.416 179.011  22.264  1.00 11.36           H
ATOM   1833  C   THR A 233       0.399 180.614  21.299  1.00  9.43           C
ATOM   1834  O   THR A 233       1.039 181.448  21.936  1.00  9.20           O
ATOM   1835  CB  THR A 233       1.496 178.701  20.134  1.00 10.78           C
ATOM   1836  HB  THR A 233       0.849 178.845  19.268  1.00 11.78           H
ATOM   1837  OG1 THR A 233       1.842 177.314  20.237  1.00 13.90           O
ATOM   1838  HG1 THR A 233       1.068 176.791  20.013  1.00 16.28           H
ATOM   1839  CG2 THR A 233       2.769 179.515  19.946  1.00 10.60           C
ATOM   1840 1HG2 THR A 233       3.369 179.471  20.854  1.00 10.60           H
ATOM   1841 2HG2 THR A 233       3.343 179.110  19.114  1.00 10.60           H
ATOM   1842 3HG2 THR A 233       2.515 180.553  19.731  1.00 38.10           H
ATOM   1843  N   ALA A 234      -0.614 180.953  20.508  1.00 10.68           N
ATOM   1844  H   ALA A 234      -1.129 180.243  20.003  1.00 12.74           H
ATOM   1845  CA  ALA A 234      -1.000 182.349  20.331  1.00 11.15           C
ATOM   1846  HA  ALA A 234      -0.133 182.906  19.976  1.00 10.79           H
ATOM   1847  C   ALA A 234      -1.439 182.965  21.656  1.00 11.64           C
ATOM   1848  O   ALA A 234      -1.128 184.121  21.938  1.00 12.43           O
ATOM   1849  CB  ALA A 234      -2.108 182.468  19.295  1.00 14.49           C
ATOM   1850 1HB  ALA A 234      -2.422 183.509  19.218  1.00 14.49           H
ATOM   1851 2HB  ALA A 234      -1.741 182.130  18.326  1.00 14.49           H
ATOM   1852 3HB  ALA A 234      -2.959 181.856  19.595  1.00 42.47           H
ATOM   1853  N   THR A 235      -2.145 182.196  22.478  1.00 13.03           N
ATOM   1854  H   THR A 235      -2.391 181.257  22.196  1.00 14.89           H
ATOM   1855  CA  THR A 235      -2.568 182.670  23.794  1.00 14.53           C
ATOM   1856  HA  THR A 235      -3.104 183.610  23.665  1.00 16.49           H
ATOM   1857  C   THR A 235      -1.370 182.935  24.701  1.00 12.55           C
ATOM   1858  O   THR A 235      -1.333 183.954  25.390  1.00 13.89           O
ATOM   1859  CB  THR A 235      -3.503 181.665  24.496  1.00 18.29           C
ATOM   1860  HB  THR A 235      -2.955 180.746  24.706  1.00 18.78           H
ATOM   1861  OG1 THR A 235      -4.611 181.368  23.638  1.00 21.01           O
ATOM   1862  HG1 THR A 235      -4.289 180.853  22.894  1.00 20.82           H
ATOM   1863  CG2 THR A 235      -4.045 182.235  25.801  1.00 24.53           C
ATOM   1864 1HG2 THR A 235      -3.225 182.413  26.497  1.00 24.53           H
ATOM   1865 2HG2 THR A 235      -4.565 183.173  25.604  1.00 24.53           H
ATOM   1866 3HG2 THR A 235      -4.740 181.523  26.246  1.00 53.83           H
ATOM   1867  N   TYR A 236      -0.385 182.043  24.708  1.00 11.26           N
ATOM   1868  H   TYR A 236      -0.441 181.212  24.136  1.00 12.23           H
ATOM   1869  CA  TYR A 236       0.802 182.256  25.532  1.00 10.34           C
ATOM   1870  HA  TYR A 236       0.478 182.507  26.541  1.00 12.05           H
ATOM   1871  C   TYR A 236       1.626 183.437  25.030  1.00  9.30           C
ATOM   1872  O   TYR A 236       2.147 184.205  25.836  1.00 11.15           O
ATOM   1873  CB  TYR A 236       1.696 181.013  25.585  1.00 10.94           C
ATOM   1874 1HB  TYR A 236       1.879 180.671  24.566  1.00 11.39           H
ATOM   1875 2HB  TYR A 236       2.654 181.313  26.011  1.00 11.97           H
ATOM   1876  CG  TYR A 236       1.175 179.851  26.407  1.00 13.70           C
ATOM   1877  CD1 TYR A 236       1.388 178.538  25.984  1.00 48.27           C
ATOM   1878  HD1 TYR A 236       1.861 178.353  25.030  1.00113.48           H
ATOM   1879  CD2 TYR A 236       0.541 180.052  27.636  1.00 43.58           C
ATOM   1880  HD2 TYR A 236       0.350 181.053  27.993  1.00105.44           H
ATOM   1881  CE1 TYR A 236       1.018 177.457  26.783  1.00 53.63           C
ATOM   1882  HE1 TYR A 236       1.201 176.447  26.449  1.00122.67           H
ATOM   1883  CE2 TYR A 236       0.158 178.974  28.432  1.00 48.62           C
ATOM   1884  HE2 TYR A 236      -0.326 179.146  29.382  1.00113.32           H
ATOM   1885  CZ  TYR A 236       0.411 177.682  28.006  1.00 24.19           C
ATOM   1886  OH  TYR A 236       0.054 176.623  28.808  1.00 32.34           O
ATOM   1887  HH  TYR A 236      -0.329 176.902  29.643  1.00 36.28           H
ATOM   1888  N   ILE A 237       1.742 183.599  23.716  1.00  8.43           N
ATOM   1889  H   ILE A 237       1.322 182.925  23.090  1.00  9.16           H
ATOM   1890  CA  ILE A 237       2.450 184.745  23.148  1.00  8.49           C
ATOM   1891  HA  ILE A 237       3.437 184.809  23.605  1.00  8.73           H
ATOM   1892  C   ILE A 237       1.710 186.032  23.506  1.00 10.27           C
ATOM   1893  O   ILE A 237       2.344 187.038  23.819  1.00 12.36           O
ATOM   1894  CB  ILE A 237       2.629 184.625  21.616  1.00  9.45           C
ATOM   1895  HB  ILE A 237       1.644 184.474  21.174  1.00 11.03           H
ATOM   1896  CG1 ILE A 237       3.506 183.421  21.243  1.00 10.16           C
ATOM   1897 1HG1 ILE A 237       3.056 182.520  21.655  1.00 23.71           H
ATOM   1898 2HG1 ILE A 237       3.500 183.323  20.157  1.00 24.21           H
ATOM   1899  CG2 ILE A 237       3.215 185.909  21.030  1.00 13.03           C
ATOM   1900 1HG2 ILE A 237       4.117 186.192  21.572  1.00 13.03           H
ATOM   1901 2HG2 ILE A 237       3.458 185.758  19.978  1.00 13.03           H
ATOM   1902 3HG2 ILE A 237       2.484 186.714  21.109  1.00 41.08           H
ATOM   1903  CD1 ILE A 237       4.956 183.460  21.700  1.00 28.42           C
ATOM   1904 1HD1 ILE A 237       5.481 184.276  21.204  1.00 28.42           H
ATOM   1905 2HD1 ILE A 237       5.007 183.595  22.780  1.00 28.42           H
ATOM   1906 3HD1 ILE A 237       5.439 182.518  21.439  1.00 66.09           H
ATOM   1907  N   THR A 238       0.381 186.007  23.497  1.00 11.68           N
ATOM   1908  H   THR A 238      -0.101 185.165  23.211  1.00 12.34           H
ATOM   1909  CA  THR A 238      -0.414 187.161  23.913  1.00 14.41           C
ATOM   1910  HA  THR A 238      -0.151 188.010  23.283  1.00 16.12           H
ATOM   1911  C   THR A 238      -0.119 187.539  25.363  1.00 15.15           C
ATOM   1912  O   THR A 238       0.050 188.715  25.681  1.00 18.37           O
ATOM   1913  CB  THR A 238      -1.927 186.887  23.771  1.00 16.92           C
ATOM   1914  HB  THR A 238      -2.218 186.096  24.461  1.00 17.64           H
ATOM   1915  OG1 THR A 238      -2.210 186.466  22.431  1.00 18.23           O
ATOM   1916  HG1 THR A 238      -1.740 185.645  22.265  1.00 17.17           H
ATOM   1917  CG2 THR A 238      -2.758 188.131  24.062  1.00 23.03           C
ATOM   1918 1HG2 THR A 238      -3.815 187.893  23.941  1.00 23.03           H
ATOM   1919 2HG2 THR A 238      -2.581 188.465  25.084  1.00 23.03           H
ATOM   1920 3HG2 THR A 238      -2.488 188.924  23.366  1.00 52.42           H
ATOM   1921  N   GLU A 239      -0.054 186.548  26.246  1.00 14.14           N
ATOM   1922  H   GLU A 239      -0.208 185.596  25.942  1.00 14.20           H
ATOM   1923  CA  GLU A 239       0.234 186.793  27.657  1.00 15.56           C
ATOM   1924  HA  GLU A 239      -0.428 187.580  28.020  1.00 19.16           H
ATOM   1925  C   GLU A 239       1.672 187.262  27.867  1.00 14.73           C
ATOM   1926  O   GLU A 239       1.942 188.103  28.724  1.00 18.34           O
ATOM   1927  CB  GLU A 239       0.002 185.526  28.486  1.00 17.92           C
ATOM   1928 1HB  GLU A 239       0.579 184.712  28.045  1.00 31.44           H
ATOM   1929 2HB  GLU A 239       0.379 185.699  29.493  1.00 31.51           H
ATOM   1930  CG  GLU A 239      -1.451 185.082  28.589  1.00 23.84           C
ATOM   1931 1HG  GLU A 239      -1.936 185.185  27.618  1.00 45.60           H
ATOM   1932 2HG  GLU A 239      -1.472 184.029  28.872  1.00 47.56           H
ATOM   1933  CD  GLU A 239      -2.232 185.880  29.615  1.00 34.41           C
ATOM   1934  OE1 GLU A 239      -2.580 185.313  30.672  1.00 81.13           O
ATOM   1935  OE2 GLU A 239      -2.519 187.072  29.370  1.00 68.65           O
ATOM   1936  N   LEU A 240       2.593 186.704  27.089  1.00 12.36           N
ATOM   1937  H   LEU A 240       2.306 186.005  26.417  1.00 12.06           H
ATOM   1938  CA  LEU A 240       4.007 187.059  27.162  1.00 13.19           C
ATOM   1939  HA  LEU A 240       4.325 187.037  28.204  1.00 15.09           H
ATOM   1940  C   LEU A 240       4.256 188.463  26.623  1.00 14.77           C
ATOM   1941  O   LEU A 240       5.073 189.201  27.169  1.00 18.10           O
ATOM   1942  CB  LEU A 240       4.836 186.057  26.354  1.00 13.80           C
ATOM   1943 1HB  LEU A 240       4.337 185.907  25.397  1.00 44.29           H
ATOM   1944 2HB  LEU A 240       5.813 186.496  26.152  1.00 27.72           H
ATOM   1945  CG  LEU A 240       5.053 184.688  27.007  1.00 29.10           C
ATOM   1946  HG  LEU A 240       4.137 184.383  27.511  1.00 94.76           H
ATOM   1947  CD1 LEU A 240       5.382 183.657  25.939  1.00 81.38           C
ATOM   1948 1HD1 LEU A 240       5.610 182.702  26.411  1.00 81.38           H
ATOM   1949 2HD1 LEU A 240       6.239 183.995  25.357  1.00 81.38           H
ATOM   1950 3HD1 LEU A 240       4.525 183.532  25.277  1.00 81.38           H
ATOM   1951  CD2 LEU A 240       6.180 184.756  28.032  1.00 53.73           C
ATOM   1952 1HD2 LEU A 240       7.106 185.059  27.544  1.00 53.73           H
ATOM   1953 2HD2 LEU A 240       5.926 185.475  28.811  1.00 53.73           H
ATOM   1954 3HD2 LEU A 240       6.316 183.774  28.485  1.00103.32           H
ATOM   1955  N   ALA A 241       3.566 188.832  25.550  1.00 14.94           N
ATOM   1956  H   ALA A 241       2.933 188.178  25.109  1.00 14.29           H
ATOM   1957  CA  ALA A 241       3.685 190.176  24.995  1.00 17.93           C
ATOM   1958  HA  ALA A 241       4.739 190.394  24.830  1.00 19.82           H
ATOM   1959  C   ALA A 241       3.138 191.195  25.991  1.00 20.92           C
ATOM   1960  O   ALA A 241       3.706 192.274  26.152  1.00 25.53           O
ATOM   1961  CB  ALA A 241       2.951 190.271  23.664  1.00 19.69           C
ATOM   1962 1HB  ALA A 241       2.995 191.297  23.296  1.00 19.69           H
ATOM   1963 2HB  ALA A 241       3.424 189.608  22.938  1.00 19.69           H
ATOM   1964 3HB  ALA A 241       1.911 189.977  23.796  1.00 45.87           H
ATOM   1965  N   ASN A 242       2.047 190.851  26.667  1.00 21.01           N
ATOM   1966  H   ASN A 242       1.591 189.972  26.458  1.00 20.25           H
ATOM   1967  CA  ASN A 242       1.482 191.690  27.719  1.00 24.73           C
ATOM   1968  HA  ASN A 242       1.294 192.685  27.316  1.00 28.17           H
ATOM   1969  C   ASN A 242       2.435 191.833  28.905  1.00 24.91           C
ATOM   1970  O   ASN A 242       2.577 192.914  29.476  1.00 30.06           O
ATOM   1971  CB  ASN A 242       0.159 191.077  28.184  1.00 27.14           C
ATOM   1972 1HB  ASN A 242      -0.479 190.908  27.317  1.00 30.33           H
ATOM   1973 2HB  ASN A 242       0.361 190.117  28.660  1.00 39.66           H
ATOM   1974  CG  ASN A 242      -0.579 191.958  29.168  1.00 64.75           C
ATOM   1975  OD1 ASN A 242      -0.443 193.178  29.163  1.00100.34           O
ATOM   1976  ND2 ASN A 242      -1.363 191.336  30.034  1.00119.13           N
ATOM   1977 1HD2 ASN A 242      -1.900 191.879  30.694  1.00181.45           H
ATOM   1978 2HD2 ASN A 242      -1.427 190.329  30.024  1.00134.67           H
ATOM   1979  N   ALA A 243       3.079 190.736  29.290  1.00 22.17           N
ATOM   1980  H   ALA A 243       2.898 189.860  28.816  1.00 20.93           H
ATOM   1981  CA  ALA A 243       4.037 190.743  30.391  1.00 23.37           C
ATOM   1982  HA  ALA A 243       3.585 191.240  31.248  1.00 27.37           H
ATOM   1983  C   ALA A 243       5.306 191.507  30.025  1.00 23.18           C
ATOM   1984  O   ALA A 243       5.843 192.264  30.834  1.00 26.17           O
ATOM   1985  CB  ALA A 243       4.381 189.315  30.790  1.00 23.21           C
ATOM   1986 1HB  ALA A 243       4.880 188.811  29.963  1.00 23.21           H
ATOM   1987 2HB  ALA A 243       5.042 189.331  31.656  1.00 23.21           H
ATOM   1988 3HB  ALA A 243       3.468 188.776  31.044  1.00 50.81           H
ATOM   1989  N   LEU A 244       5.796 191.302  28.808  1.00 22.07           N
ATOM   1990  H   LEU A 244       5.326 190.655  28.187  1.00 21.50           H
ATOM   1991  CA  LEU A 244       7.004 191.967  28.333  1.00 24.43           C
ATOM   1992  HA  LEU A 244       7.761 191.900  29.113  1.00 26.50           H
ATOM   1993  C   LEU A 244       6.772 193.449  28.053  1.00 28.00           C
ATOM   1994  O   LEU A 244       7.704 194.243  28.159  1.00 32.17           O
ATOM   1995  CB  LEU A 244       7.543 191.269  27.081  1.00 23.85           C
ATOM   1996 1HB  LEU A 244       6.717 191.157  26.379  1.00 23.07           H
ATOM   1997 2HB  LEU A 244       8.279 191.928  26.622  1.00 27.94           H
ATOM   1998  CG  LEU A 244       8.206 189.900  27.270  1.00 23.33           C
ATOM   1999  HG  LEU A 244       7.539 189.252  27.837  1.00 22.28           H
ATOM   2000  CD1 LEU A 244       8.455 189.270  25.906  1.00 25.16           C
ATOM   2001 1HD1 LEU A 244       8.913 188.290  26.036  1.00 25.16           H
ATOM   2002 2HD1 LEU A 244       7.507 189.151  25.381  1.00 25.16           H
ATOM   2003 3HD1 LEU A 244       9.118 189.904  25.317  1.00 55.13           H
ATOM   2004  CD2 LEU A 244       9.526 190.025  28.026  1.00 30.27           C
ATOM   2005 1HD2 LEU A 244      10.173 190.745  27.526  1.00 30.27           H
ATOM   2006 2HD2 LEU A 244       9.333 190.354  29.048  1.00 30.27           H
ATOM   2007 3HD2 LEU A 244      10.020 189.054  28.056  1.00 61.93           H
ATOM   2008  N   SER A 245       5.545 193.835  27.719  1.00 28.80           N
ATOM   2009  H   SER A 245       4.818 193.144  27.587  1.00 27.82           H
ATOM   2010  CA  SER A 245       5.215 195.247  27.548  1.00 33.66           C
ATOM   2011  HA  SER A 245       5.950 195.701  26.883  1.00 37.07           H
ATOM   2012  C   SER A 245       5.278 195.965  28.892  1.00 35.58           C
ATOM   2013  O   SER A 245       5.745 197.100  28.983  1.00 41.37           O
ATOM   2014  CB  SER A 245       3.823 195.416  26.935  1.00 36.22           C
ATOM   2015 1HB  SER A 245       3.084 194.937  27.579  1.00 64.43           H
ATOM   2016 2HB  SER A 245       3.593 196.478  26.858  1.00 68.64           H
ATOM   2017  OG  SER A 245       3.768 194.832  25.645  1.00 61.26           O
ATOM   2018  HG  SER A 245       3.810 193.877  25.744  1.00 90.91           H
ATOM   2019  N   TYR A 246       4.821 195.291  29.942  1.00 33.45           N
ATOM   2020  H   TYR A 246       4.374 194.396  29.802  1.00 31.79           H
ATOM   2021  CA  TYR A 246       4.972 195.794  31.304  1.00 35.71           C
ATOM   2022  HA  TYR A 246       4.541 196.793  31.370  1.00 39.74           H
ATOM   2023  C   TYR A 246       6.453 195.880  31.664  1.00 36.63           C
ATOM   2024  O   TYR A 246       6.895 196.836  32.300  1.00 42.58           O
ATOM   2025  CB  TYR A 246       4.246 194.872  32.287  1.00 35.44           C
ATOM   2026 1HB  TYR A 246       3.224 194.727  31.938  1.00 38.52           H
ATOM   2027 2HB  TYR A 246       4.746 193.903  32.297  1.00 37.66           H
ATOM   2028  CG  TYR A 246       4.211 195.407  33.702  1.00 34.72           C
ATOM   2029  CD1 TYR A 246       3.202 196.279  34.113  1.00 38.51           C
ATOM   2030  HD1 TYR A 246       2.433 196.577  33.415  1.00 44.11           H
ATOM   2031  CD2 TYR A 246       5.194 195.047  34.625  1.00 37.65           C
ATOM   2032  HD2 TYR A 246       5.982 194.369  34.330  1.00 42.73           H
ATOM   2033  CE1 TYR A 246       3.179 196.784  35.412  1.00 42.52           C
ATOM   2034  HE1 TYR A 246       2.396 197.463  35.715  1.00 51.35           H
ATOM   2035  CE2 TYR A 246       5.182 195.559  35.920  1.00 41.64           C
ATOM   2036  HE2 TYR A 246       5.963 195.290  36.615  1.00 49.50           H
ATOM   2037  CZ  TYR A 246       4.170 196.420  36.309  1.00 42.72           C
ATOM   2038  OH  TYR A 246       4.152 196.925  37.588  1.00 51.96           O
ATOM   2039  HH  TYR A 246       3.422 197.529  37.739  1.00 55.44           H
ATOM   2040  N   CYS A 247       7.220 194.880  31.243  1.00 33.45           N
ATOM   2041  H   CYS A 247       6.805 194.118  30.726  1.00 30.78           H
ATOM   2042  CA  CYS A 247       8.658 194.859  31.491  1.00 35.46           C
ATOM   2043  HA  CYS A 247       8.830 194.975  32.561  1.00 38.80           H
ATOM   2044  C   CYS A 247       9.360 196.010  30.776  1.00 38.88           C
ATOM   2045  O   CYS A 247      10.250 196.633  31.348  1.00 44.54           O
ATOM   2046  CB  CYS A 247       9.260 193.528  31.036  1.00 32.47           C
ATOM   2047 1HB  CYS A 247       9.095 193.420  29.964  1.00 31.14           H
ATOM   2048 2HB  CYS A 247      10.337 193.565  31.203  1.00 36.12           H
ATOM   2049  SG  CYS A 247       8.582 192.085  31.896  1.00 32.14           S
ATOM   2050  HG  CYS A 247       7.303 192.234  31.514  1.00 31.16           H
ATOM   2051  N   HIS A 248       8.978 196.292  29.534  1.00 37.55           N
ATOM   2052  H   HIS A 248       8.257 195.734  29.096  1.00 35.74           H
ATOM   2053  CA  HIS A 248       9.557 197.398  28.774  1.00 41.32           C
ATOM   2054  HA  HIS A 248      10.644 197.315  28.794  1.00 43.21           H
ATOM   2055  C   HIS A 248       9.207 198.754  29.380  1.00 49.23           C
ATOM   2056  O   HIS A 248      10.029 199.669  29.350  1.00 58.09           O
ATOM   2057  CB  HIS A 248       9.098 197.366  27.314  1.00 38.74           C
ATOM   2058 1HB  HIS A 248       8.028 197.159  27.276  1.00 72.18           H
ATOM   2059 2HB  HIS A 248       9.269 198.352  26.882  1.00 58.25           H
ATOM   2060  CG  HIS A 248       9.829 196.371  26.465  1.00 52.62           C
ATOM   2061  ND1 HIS A 248       9.848 196.459  25.094  1.00103.53           N
ATOM   2062  CD2 HIS A 248      10.605 195.312  26.817  1.00109.22           C
ATOM   2063  HD2 HIS A 248      10.768 194.989  27.834  1.00146.90           H
ATOM   2064  CE1 HIS A 248      10.680 195.459  24.667  1.00181.09           C
ATOM   2065  HE1 HIS A 248      10.926 195.275  23.631  1.00278.79           H
ATOM   2066  NE2 HIS A 248      11.163 194.721  25.710  1.00193.02           N
ATOM   2067  HE2 HIS A 248      11.792 193.932  25.671  1.00303.13           H
ATOM   2068  N   SER A 249       8.012 198.881  29.946  1.00 48.36           N
ATOM   2069  H   SER A 249       7.357 198.112  29.904  1.00 44.25           H
ATOM   2070  CA  SER A 249       7.617 200.100  30.646  1.00 55.42           C
ATOM   2071  HA  SER A 249       7.717 200.945  29.964  1.00 60.84           H
ATOM   2072  C   SER A 249       8.514 200.359  31.855  1.00 59.25           C
ATOM   2073  O   SER A 249       8.864 201.501  32.152  1.00 69.41           O
ATOM   2074  CB  SER A 249       6.156 199.999  31.089  1.00 56.61           C
ATOM   2075 1HB  SER A 249       5.534 199.787  30.220  1.00 76.14           H
ATOM   2076 2HB  SER A 249       6.053 199.186  31.807  1.00 78.86           H
ATOM   2077  OG  SER A 249       5.722 201.209  31.686  1.00100.93           O
ATOM   2078  HG  SER A 249       4.786 201.136  31.885  1.00142.38           H
ATOM   2079  N   LYS A 250       8.906 199.288  32.539  1.00 55.86           N
ATOM   2080  H   LYS A 250       8.561 198.380  32.261  1.00 53.20           H
ATOM   2081  CA  LYS A 250       9.847 199.366  33.655  1.00 60.19           C
ATOM   2082  HA  LYS A 250       9.725 200.326  34.158  1.00 67.33           H
ATOM   2083  C   LYS A 250      11.298 199.290  33.186  1.00 63.47           C
ATOM   2084  O   LYS A 250      12.222 199.396  33.990  1.00 69.49           O
ATOM   2085  CB  LYS A 250       9.577 198.237  34.656  1.00 57.57           C
ATOM   2086 1HB  LYS A 250       9.749 197.286  34.151  1.00 58.98           H
ATOM   2087 2HB  LYS A 250      10.297 198.319  35.471  1.00 64.74           H
ATOM   2088  CG  LYS A 250       8.174 198.209  35.255  1.00 57.59           C
ATOM   2089 1HG  LYS A 250       7.442 198.117  34.454  1.00 68.14           H
ATOM   2090 2HG  LYS A 250       8.092 197.333  35.900  1.00 81.45           H
ATOM   2091  CD  LYS A 250       7.853 199.451  36.077  1.00 64.78           C
ATOM   2092 1HD  LYS A 250       8.619 199.584  36.842  1.00103.05           H
ATOM   2093 2HD  LYS A 250       7.846 200.323  35.424  1.00 87.59           H
ATOM   2094  CE  LYS A 250       6.492 199.321  36.742  1.00 75.40           C
ATOM   2095 1HE  LYS A 250       5.741 199.140  35.970  1.00 97.68           H
ATOM   2096 2HE  LYS A 250       6.509 198.462  37.417  1.00104.29           H
ATOM   2097  NZ  LYS A 250       6.182 200.580  37.496  1.00 93.23           N
ATOM   2098 1HZ  LYS A 250       5.275 200.519  37.939  1.00 93.23           H
ATOM   2099 2HZ  LYS A 250       6.879 200.746  38.210  1.00 93.23           H
ATOM   2100 3HZ  LYS A 250       6.178 201.371  36.866  1.00124.96           H
ATOM   2101  N   ARG A 251      11.472 199.096  31.882  1.00 62.46           N
ATOM   2102  H   ARG A 251      10.645 199.039  31.305  1.00 60.61           H
ATOM   2103  CA  ARG A 251      12.771 198.942  31.228  1.00 67.65           C
ATOM   2104  HA  ARG A 251      12.594 198.684  30.184  1.00 67.41           H
ATOM   2105  C   ARG A 251      13.584 197.800  31.832  1.00 64.56           C
ATOM   2106  O   ARG A 251      14.775 197.930  32.111  1.00 80.86           O
ATOM   2107  CB  ARG A 251      13.545 200.264  31.254  1.00 82.81           C
ATOM   2108 1HB  ARG A 251      13.746 200.543  32.289  1.00 97.44           H
ATOM   2109 2HB  ARG A 251      14.498 200.118  30.745  1.00 94.81           H
ATOM   2110  CG  ARG A 251      12.795 201.400  30.569  1.00101.59           C
ATOM   2111 1HG  ARG A 251      12.496 201.074  29.572  1.00134.04           H
ATOM   2112 2HG  ARG A 251      11.898 201.635  31.141  1.00142.12           H
ATOM   2113  CD  ARG A 251      13.639 202.659  30.439  1.00142.16           C
ATOM   2114 1HD  ARG A 251      13.997 202.948  31.428  1.00191.15           H
ATOM   2115 2HD  ARG A 251      14.502 202.452  29.804  1.00186.49           H
ATOM   2116  NE  ARG A 251      12.862 203.760  29.871  1.00211.81           N
ATOM   2117  HE  ARG A 251      12.462 204.420  30.522  1.00211.81           H
ATOM   2118  CZ  ARG A 251      12.629 203.958  28.579  1.00329.35           C
ATOM   2119  NH1 ARG A 251      11.899 204.992  28.216  1.00479.02           N
ATOM   2120 1HH1 ARG A 251      11.531 205.605  28.926  1.00479.02           H
ATOM   2121 2HH1 ARG A 251      11.713 205.152  27.239  1.00633.73           H
ATOM   2122  NH2 ARG A 251      13.108 203.173  27.634  1.00414.27           N
ATOM   2123 1HH2 ARG A 251      13.669 202.376  27.889  1.00381.66           H
ATOM   2124 2HH2 ARG A 251      12.898 203.376  26.669  1.00586.90           H
ATOM   2125  N   VAL A 252      12.916 196.663  31.993  1.00 53.64           N
ATOM   2126  H   VAL A 252      11.934 196.641  31.753  1.00 52.21           H
ATOM   2127  CA  VAL A 252      13.532 195.428  32.476  1.00 50.49           C
ATOM   2128  HA  VAL A 252      14.536 195.646  32.840  1.00 57.14           H
ATOM   2129  C   VAL A 252      13.625 194.454  31.306  1.00 45.86           C
ATOM   2130  O   VAL A 252      12.628 194.174  30.639  1.00 45.74           O
ATOM   2131  CB  VAL A 252      12.719 194.769  33.614  1.00 47.84           C
ATOM   2132  HB  VAL A 252      11.721 194.537  33.243  1.00 46.11           H
ATOM   2133  CG1 VAL A 252      13.380 193.473  34.075  1.00 74.62           C
ATOM   2134 1HG1 VAL A 252      12.804 193.038  34.892  1.00 74.62           H
ATOM   2135 2HG1 VAL A 252      13.413 192.760  33.251  1.00 74.62           H
ATOM   2136 3HG1 VAL A 252      14.395 193.675  34.419  1.00109.42           H
ATOM   2137  CG2 VAL A 252      12.585 195.720  34.799  1.00 64.03           C
ATOM   2138 1HG2 VAL A 252      12.059 196.623  34.493  1.00 64.03           H
ATOM   2139 2HG2 VAL A 252      12.021 195.235  35.596  1.00 64.03           H
ATOM   2140 3HG2 VAL A 252      13.574 195.989  35.172  1.00 99.57           H
ATOM   2141  N   ILE A 253      14.828 193.953  31.049  1.00 45.52           N
ATOM   2142  H   ILE A 253      15.608 194.196  31.644  1.00 50.01           H
ATOM   2143  CA  ILE A 253      15.085 193.040  29.937  1.00 41.39           C
ATOM   2144  HA  ILE A 253      14.210 192.996  29.289  1.00 39.33           H
ATOM   2145  C   ILE A 253      15.363 191.653  30.507  1.00 41.32           C
ATOM   2146  O   ILE A 253      16.290 191.487  31.299  1.00 49.84           O
ATOM   2147  CB  ILE A 253      16.314 193.482  29.109  1.00 46.76           C
ATOM   2148  HB  ILE A 253      17.185 193.484  29.764  1.00 62.25           H
ATOM   2149  CG1 ILE A 253      16.117 194.899  28.557  1.00 44.57           C
ATOM   2150 1HG1 ILE A 253      15.373 194.864  27.761  1.00 57.12           H
ATOM   2151 2HG1 ILE A 253      15.732 195.542  29.348  1.00 57.83           H
ATOM   2152  CG2 ILE A 253      16.568 192.496  27.969  1.00 72.49           C
ATOM   2153 1HG2 ILE A 253      16.722 191.495  28.371  1.00 72.49           H
ATOM   2154 2HG2 ILE A 253      15.717 192.485  27.288  1.00 72.49           H
ATOM   2155 3HG2 ILE A 253      17.464 192.788  27.422  1.00107.73           H
ATOM   2156  CD1 ILE A 253      17.382 195.545  28.020  1.00 66.93           C
ATOM   2157 1HD1 ILE A 253      17.741 194.993  27.152  1.00 66.93           H
ATOM   2158 2HD1 ILE A 253      17.164 196.571  27.726  1.00 66.93           H
ATOM   2159 3HD1 ILE A 253      18.149 195.547  28.795  1.00104.25           H
ATOM   2160  N   HIS A 254      14.562 190.664  30.123  1.00 36.66           N
ATOM   2161  H   HIS A 254      13.790 190.852  29.500  1.00 35.10           H
ATOM   2162  CA  HIS A 254      14.768 189.298  30.595  1.00 37.09           C
ATOM   2163  HA  HIS A 254      15.355 189.337  31.514  1.00 42.84           H
ATOM   2164  C   HIS A 254      15.545 188.425  29.612  1.00 35.56           C
ATOM   2165  O   HIS A 254      16.442 187.696  30.031  1.00 45.62           O
ATOM   2166  CB  HIS A 254      13.426 188.638  30.920  1.00 39.38           C
ATOM   2167 1HB  HIS A 254      12.761 188.723  30.061  1.00 48.55           H
ATOM   2168 2HB  HIS A 254      13.605 187.579  31.110  1.00 47.31           H
ATOM   2169  CG  HIS A 254      12.756 189.217  32.128  1.00 37.32           C
ATOM   2170  ND1 HIS A 254      11.738 190.144  32.096  1.00 43.52           N
ATOM   2171  HD1 HIS A 254      11.286 190.514  31.273  1.00 51.34           H
ATOM   2172  CD2 HIS A 254      13.001 189.010  33.447  1.00 46.72           C
ATOM   2173  HD2 HIS A 254      13.737 188.321  33.834  1.00 60.57           H
ATOM   2174  CE1 HIS A 254      11.439 190.466  33.363  1.00 53.92           C
ATOM   2175  HE1 HIS A 254      10.678 191.178  33.650  1.00 73.01           H
ATOM   2176  NE2 HIS A 254      12.200 189.814  34.219  1.00 55.18           N
ATOM   2177  N   ARG A 255      15.186 188.502  28.332  1.00 30.50           N
ATOM   2178  H   ARG A 255      14.468 189.167  28.081  1.00 31.86           H
ATOM   2179  CA  ARG A 255      15.742 187.683  27.252  1.00 28.41           C
ATOM   2180  HA  ARG A 255      15.237 187.968  26.329  1.00 27.62           H
ATOM   2181  C   ARG A 255      15.534 186.177  27.388  1.00 26.33           C
ATOM   2182  O   ARG A 255      15.029 185.541  26.465  1.00 25.84           O
ATOM   2183  CB  ARG A 255      17.235 187.972  27.064  1.00 33.89           C
ATOM   2184 1HB  ARG A 255      17.379 189.048  26.959  1.00 37.73           H
ATOM   2185 2HB  ARG A 255      17.764 187.643  27.959  1.00 37.65           H
ATOM   2186  CG  ARG A 255      17.848 187.271  25.856  1.00 34.42           C
ATOM   2187 1HG  ARG A 255      17.606 186.210  25.900  1.00 33.23           H
ATOM   2188 2HG  ARG A 255      17.423 187.689  24.944  1.00 34.62           H
ATOM   2189  CD  ARG A 255      19.364 187.415  25.815  1.00 42.22           C
ATOM   2190 1HD  ARG A 255      19.737 186.962  24.896  1.00 43.77           H
ATOM   2191 2HD  ARG A 255      19.616 188.476  25.801  1.00 46.82           H
ATOM   2192  NE  ARG A 255      20.014 186.789  26.966  1.00 46.08           N
ATOM   2193  HE  ARG A 255      20.274 187.396  27.729  1.00 51.47           H
ATOM   2194  CZ  ARG A 255      20.279 185.495  27.099  1.00 45.65           C
ATOM   2195  NH1 ARG A 255      19.980 184.597  26.182  1.00 42.47           N
ATOM   2196 1HH1 ARG A 255      19.519 184.887  25.332  1.00 39.59           H
ATOM   2197 2HH1 ARG A 255      20.221 183.630  26.336  1.00 44.73           H
ATOM   2198  NH2 ARG A 255      20.863 185.084  28.205  1.00 52.09           N
ATOM   2199 1HH2 ARG A 255      21.099 185.757  28.917  1.00 57.52           H
ATOM   2200 2HH2 ARG A 255      21.054 184.101  28.325  1.00 53.53           H
ATOM   2201  N   ASP A 256      15.941 185.595  28.509  1.00 27.58           N
ATOM   2202  H   ASP A 256      16.310 186.173  29.254  1.00 30.51           H
ATOM   2203  CA  ASP A 256      15.887 184.151  28.707  1.00 27.65           C
ATOM   2204  HA  ASP A 256      16.073 183.665  27.749  1.00 29.62           H
ATOM   2205  C   ASP A 256      14.507 183.717  29.197  1.00 23.77           C
ATOM   2206  O   ASP A 256      14.308 183.384  30.366  1.00 26.07           O
ATOM   2207  CB  ASP A 256      16.976 183.715  29.691  1.00 33.25           C
ATOM   2208 1HB  ASP A 256      17.923 184.163  29.387  1.00 40.44           H
ATOM   2209 2HB  ASP A 256      16.726 184.079  30.688  1.00 35.03           H
ATOM   2210  CG  ASP A 256      17.145 182.209  29.740  1.00 39.94           C
ATOM   2211  OD1 ASP A 256      16.724 181.527  28.782  1.00 42.67           O
ATOM   2212  OD2 ASP A 256      17.718 181.696  30.724  1.00 52.75           O
ATOM   2213  N   ILE A 257      13.549 183.739  28.278  1.00 22.57           N
ATOM   2214  H   ILE A 257      13.785 184.013  27.334  1.00 26.13           H
ATOM   2215  CA  ILE A 257      12.155 183.403  28.565  1.00 19.21           C
ATOM   2216  HA  ILE A 257      12.008 183.408  29.645  1.00 21.70           H
ATOM   2217  C   ILE A 257      11.827 181.995  28.075  1.00 18.27           C
ATOM   2218  O   ILE A 257      10.702 181.696  27.675  1.00 17.99           O
ATOM   2219  CB  ILE A 257      11.185 184.441  27.952  1.00 17.40           C
ATOM   2220  HB  ILE A 257      10.164 184.120  28.158  1.00 16.90           H
ATOM   2221  CG1 ILE A 257      11.374 184.540  26.433  1.00 16.99           C
ATOM   2222 1HG1 ILE A 257      12.340 185.000  26.227  1.00 23.45           H
ATOM   2223 2HG1 ILE A 257      11.382 183.534  26.013  1.00 18.41           H
ATOM   2224  CG2 ILE A 257      11.397 185.803  28.615  1.00 23.37           C
ATOM   2225 1HG2 ILE A 257      12.371 186.207  28.338  1.00 23.37           H
ATOM   2226 2HG2 ILE A 257      10.616 186.494  28.297  1.00 23.37           H
ATOM   2227 3HG2 ILE A 257      11.350 185.694  29.699  1.00 54.64           H
ATOM   2228  CD1 ILE A 257      10.303 185.342  25.715  1.00 18.34           C
ATOM   2229 1HD1 ILE A 257       9.316 184.991  26.016  1.00 18.34           H
ATOM   2230 2HD1 ILE A 257      10.406 186.398  25.964  1.00 18.34           H
ATOM   2231 3HD1 ILE A 257      10.419 185.215  24.639  1.00 48.01           H
ATOM   2232  N   LYS A 258      12.829 181.125  28.135  1.00 21.29           N
ATOM   2233  H   LYS A 258      13.719 181.437  28.497  1.00 25.70           H
ATOM   2234  CA  LYS A 258      12.694 179.729  27.727  1.00 21.64           C
ATOM   2235  HA  LYS A 258      12.383 179.714  26.683  1.00 20.60           H
ATOM   2236  C   LYS A 258      11.610 179.030  28.546  1.00 20.65           C
ATOM   2237  O   LYS A 258      11.307 179.462  29.657  1.00 22.25           O
ATOM   2238  CB  LYS A 258      14.051 179.027  27.855  1.00 28.51           C
ATOM   2239 1HB  LYS A 258      13.980 178.038  27.400  1.00 47.68           H
ATOM   2240 2HB  LYS A 258      14.781 179.606  27.289  1.00 32.39           H
ATOM   2241  CG  LYS A 258      14.575 178.866  29.276  1.00 46.99           C
ATOM   2242 1HG  LYS A 258      14.563 179.834  29.777  1.00 60.25           H
ATOM   2243 2HG  LYS A 258      13.935 178.173  29.823  1.00 76.02           H
ATOM   2244  CD  LYS A 258      16.003 178.340  29.259  1.00 56.63           C
ATOM   2245 1HD  LYS A 258      16.039 177.405  28.699  1.00 69.54           H
ATOM   2246 2HD  LYS A 258      16.637 179.071  28.757  1.00 69.52           H
ATOM   2247  CE  LYS A 258      16.547 178.100  30.657  1.00 84.86           C
ATOM   2248 1HE  LYS A 258      16.324 178.963  31.289  1.00119.54           H
ATOM   2249 2HE  LYS A 258      16.061 177.221  31.087  1.00122.22           H
ATOM   2250  NZ  LYS A 258      18.029 177.895  30.541  1.00133.48           N
ATOM   2251 1HZ  LYS A 258      18.364 177.285  31.276  1.00133.48           H
ATOM   2252 2HZ  LYS A 258      18.513 178.779  30.609  1.00133.48           H
ATOM   2253 3HZ  LYS A 258      18.259 177.460  29.657  1.00133.48           H
ATOM   2254  N   PRO A 259      11.003 177.956  28.014  1.00 20.18           N
ATOM   2255  CA  PRO A 259       9.898 177.331  28.753  1.00 20.77           C
ATOM   2256  HA  PRO A 259       9.078 178.042  28.851  1.00 19.27           H
ATOM   2257  C   PRO A 259      10.243 176.798  30.141  1.00 24.08           C
ATOM   2258  O   PRO A 259       9.354 176.594  30.966  1.00 24.06           O
ATOM   2259  CB  PRO A 259       9.472 176.176  27.842  1.00 23.64           C
ATOM   2260 1HB  PRO A 259       9.951 175.251  28.162  1.00 31.67           H
ATOM   2261 2HB  PRO A 259       8.388 176.066  27.846  1.00 27.60           H
ATOM   2262  CG  PRO A 259       9.948 176.551  26.486  1.00 22.02           C
ATOM   2263 1HG  PRO A 259      10.103 175.664  25.872  1.00 29.22           H
ATOM   2264 2HG  PRO A 259       9.234 177.225  26.013  1.00 24.31           H
ATOM   2265  CD  PRO A 259      11.246 177.259  26.738  1.00 20.65           C
ATOM   2266 1HD  PRO A 259      12.060 176.540  26.842  1.00 25.18           H
ATOM   2267 2HD  PRO A 259      11.451 177.965  25.933  1.00 20.13           H
ATOM   2268  N   GLU A 260      11.524 176.559  30.401  1.00 29.54           N
ATOM   2269  H   GLU A 260      12.213 176.686  29.674  1.00 32.57           H
ATOM   2270  CA  GLU A 260      11.983 176.139  31.724  1.00 35.44           C
ATOM   2271  HA  GLU A 260      11.378 175.298  32.063  1.00 38.02           H
ATOM   2272  C   GLU A 260      11.845 177.261  32.751  1.00 34.73           C
ATOM   2273  O   GLU A 260      11.632 177.007  33.935  1.00 41.59           O
ATOM   2274  CB  GLU A 260      13.443 175.688  31.645  1.00 43.83           C
ATOM   2275 1HB  GLU A 260      13.553 175.023  30.788  1.00 71.27           H
ATOM   2276 2HB  GLU A 260      14.070 176.564  31.484  1.00 48.60           H
ATOM   2277  CG  GLU A 260      13.933 174.953  32.885  1.00 96.51           C
ATOM   2278 1HG  GLU A 260      13.798 175.594  33.756  1.00138.32           H
ATOM   2279 2HG  GLU A 260      13.330 174.054  33.019  1.00153.10           H
ATOM   2280  CD  GLU A 260      15.396 174.559  32.793  1.00153.75           C
ATOM   2281  OE1 GLU A 260      15.889 173.870  33.712  1.00221.29           O
ATOM   2282  OE2 GLU A 260      16.074 174.940  31.815  1.00228.30           O
ATOM   2283  N   ASN A 261      11.938 178.503  32.287  1.00 30.29           N
ATOM   2284  H   ASN A 261      12.016 178.654  31.291  1.00 28.58           H
ATOM   2285  CA  ASN A 261      11.888 179.673  33.159  1.00 31.03           C
ATOM   2286  HA  ASN A 261      12.209 179.387  34.161  1.00 36.02           H
ATOM   2287  C   ASN A 261      10.466 180.225  33.256  1.00 27.99           C
ATOM   2288  O   ASN A 261      10.226 181.261  33.880  1.00 43.67           O
ATOM   2289  CB  ASN A 261      12.815 180.764  32.614  1.00 34.55           C
ATOM   2290 1HB  ASN A 261      12.589 180.933  31.562  1.00 39.36           H
ATOM   2291 2HB  ASN A 261      12.625 181.687  33.160  1.00 44.90           H
ATOM   2292  CG  ASN A 261      14.284 180.425  32.757  1.00 55.25           C
ATOM   2293  OD1 ASN A 261      14.669 179.409  33.330  1.00 98.73           O
ATOM   2294  ND2 ASN A 261      15.126 181.303  32.236  1.00 62.29           N
ATOM   2295 1HD2 ASN A 261      16.119 181.164  32.344  1.00 93.60           H
ATOM   2296 2HD2 ASN A 261      14.771 182.110  31.741  1.00 58.34           H
ATOM   2297  N   LEU A 262       9.526 179.521  32.634  1.00 19.34           N
ATOM   2298  H   LEU A 262       9.795 178.675  32.152  1.00 22.14           H
ATOM   2299  CA  LEU A 262       8.114 179.883  32.656  1.00 16.23           C
ATOM   2300  HA  LEU A 262       7.986 180.834  33.173  1.00 16.99           H
ATOM   2301  C   LEU A 262       7.353 178.802  33.417  1.00 16.98           C
ATOM   2302  O   LEU A 262       7.599 177.610  33.228  1.00 20.71           O
ATOM   2303  CB  LEU A 262       7.566 179.993  31.230  1.00 14.48           C
ATOM   2304 1HB  LEU A 262       7.684 179.017  30.760  1.00 16.18           H
ATOM   2305 2HB  LEU A 262       6.498 180.198  31.302  1.00 15.21           H
ATOM   2306  CG  LEU A 262       8.177 181.036  30.289  1.00 14.83           C
ATOM   2307  HG  LEU A 262       9.251 180.867  30.218  1.00 18.91           H
ATOM   2308  CD1 LEU A 262       7.565 180.867  28.904  1.00 15.96           C
ATOM   2309 1HD1 LEU A 262       8.008 181.595  28.223  1.00 15.96           H
ATOM   2310 2HD1 LEU A 262       7.770 179.864  28.531  1.00 15.96           H
ATOM   2311 3HD1 LEU A 262       6.488 181.026  28.951  1.00 46.30           H
ATOM   2312  CD2 LEU A 262       7.940 182.454  30.791  1.00 19.35           C
ATOM   2313 1HD2 LEU A 262       8.327 183.167  30.062  1.00 19.35           H
ATOM   2314 2HD2 LEU A 262       6.872 182.624  30.932  1.00 19.35           H
ATOM   2315 3HD2 LEU A 262       8.461 182.598  31.737  1.00 49.37           H
ATOM   2316  N   LEU A 263       6.438 179.222  34.283  1.00 16.71           N
ATOM   2317  H   LEU A 263       6.258 180.212  34.382  1.00 17.58           H
ATOM   2318  CA  LEU A 263       5.655 178.297  35.097  1.00 17.47           C
ATOM   2319  HA  LEU A 263       5.940 177.274  34.851  1.00 18.62           H
ATOM   2320  C   LEU A 263       4.169 178.461  34.796  1.00 16.72           C
ATOM   2321  O   LEU A 263       3.756 179.428  34.155  1.00 19.01           O
ATOM   2322  CB  LEU A 263       5.918 178.541  36.587  1.00 22.48           C
ATOM   2323 1HB  LEU A 263       5.538 179.533  36.831  1.00 25.32           H
ATOM   2324 2HB  LEU A 263       5.325 177.817  37.145  1.00 28.61           H
ATOM   2325  CG  LEU A 263       7.355 178.461  37.113  1.00 29.19           C
ATOM   2326  HG  LEU A 263       7.949 179.233  36.625  1.00 62.83           H
ATOM   2327  CD1 LEU A 263       7.363 178.725  38.614  1.00 64.67           C
ATOM   2328 1HD1 LEU A 263       8.393 178.799  38.963  1.00 64.67           H
ATOM   2329 2HD1 LEU A 263       6.846 179.660  38.826  1.00 64.67           H
ATOM   2330 3HD1 LEU A 263       6.865 177.908  39.135  1.00109.58           H
ATOM   2331  CD2 LEU A 263       8.006 177.113  36.845  1.00 53.16           C
ATOM   2332 1HD2 LEU A 263       7.353 176.310  37.186  1.00 53.16           H
ATOM   2333 2HD2 LEU A 263       8.189 177.011  35.776  1.00 53.16           H
ATOM   2334 3HD2 LEU A 263       8.959 177.055  37.371  1.00 89.24           H
ATOM   2335  N   LEU A 264       3.369 177.511  35.267  1.00 17.93           N
ATOM   2336  H   LEU A 264       3.770 176.721  35.755  1.00 20.72           H
ATOM   2337  CA  LEU A 264       1.919 177.558  35.121  1.00 18.21           C
ATOM   2338  HA  LEU A 264       1.646 178.424  34.517  1.00 17.98           H
ATOM   2339  C   LEU A 264       1.257 177.702  36.489  1.00 20.80           C
ATOM   2340  O   LEU A 264       1.579 176.981  37.433  1.00 24.59           O
ATOM   2341  CB  LEU A 264       1.427 176.286  34.424  1.00 20.79           C
ATOM   2342 1HB  LEU A 264       1.792 175.436  35.000  1.00 24.60           H
ATOM   2343 2HB  LEU A 264       0.338 176.276  34.469  1.00 23.61           H
ATOM   2344  CG  LEU A 264       1.841 176.067  32.965  1.00 22.62           C
ATOM   2345  HG  LEU A 264       2.923 176.163  32.885  1.00 28.83           H
ATOM   2346  CD1 LEU A 264       1.449 174.662  32.526  1.00 32.39           C
ATOM   2347 1HD1 LEU A 264       1.743 174.509  31.488  1.00 32.39           H
ATOM   2348 2HD1 LEU A 264       1.959 173.929  33.152  1.00 32.39           H
ATOM   2349 3HD1 LEU A 264       0.371 174.531  32.620  1.00 68.43           H
ATOM   2350  CD2 LEU A 264       1.187 177.090  32.043  1.00 26.46           C
ATOM   2351 1HD2 LEU A 264       0.102 177.029  32.130  1.00 26.46           H
ATOM   2352 2HD2 LEU A 264       1.516 178.093  32.313  1.00 26.46           H
ATOM   2353 3HD2 LEU A 264       1.479 176.887  31.012  1.00 57.83           H
ATOM   2354  N   GLY A 265       0.334 178.652  36.588  1.00 23.72           N
ATOM   2355  H   GLY A 265       0.122 179.226  35.781  1.00 25.05           H
ATOM   2356  CA  GLY A 265      -0.376 178.901  37.830  1.00 32.02           C
ATOM   2357 1HA  GLY A 265       0.348 178.970  38.641  1.00 37.75           H
ATOM   2358 2HA  GLY A 265      -0.905 179.851  37.749  1.00 35.54           H
ATOM   2359  C   GLY A 265      -1.377 177.813  38.169  1.00 41.48           C
ATOM   2360  O   GLY A 265      -1.434 176.775  37.513  1.00 61.56           O
ATOM   2361  N   SER A 266      -2.189 178.048  39.194  1.00 49.77           N
ATOM   2362  H   SER A 266      -2.152 178.931  39.681  1.00 60.03           H
ATOM   2363  CA  SER A 266      -3.161 177.052  39.638  1.00 65.66           C
ATOM   2364  HA  SER A 266      -2.637 176.118  39.840  1.00 77.56           H
ATOM   2365  C   SER A 266      -4.226 176.758  38.585  1.00 70.85           C
ATOM   2366  O   SER A 266      -4.774 175.658  38.549  1.00 92.78           O
ATOM   2367  CB  SER A 266      -3.837 177.524  40.928  1.00 88.93           C
ATOM   2368 1HB  SER A 266      -4.551 176.768  41.256  1.00114.85           H
ATOM   2369 2HB  SER A 266      -3.081 177.660  41.701  1.00125.57           H
ATOM   2370  OG  SER A 266      -4.511 178.753  40.720  1.00150.44           O
ATOM   2371  HG  SER A 266      -5.053 178.942  41.489  1.00203.44           H
ATOM   2372  N   ALA A 267      -4.507 177.732  37.727  1.00 68.88           N
ATOM   2373  H   ALA A 267      -4.034 178.620  37.814  1.00 64.32           H
ATOM   2374  CA  ALA A 267      -5.489 177.580  36.657  1.00 87.24           C
ATOM   2375  HA  ALA A 267      -6.056 176.663  36.823  1.00115.83           H
ATOM   2376  C   ALA A 267      -4.836 177.479  35.279  1.00 74.26           C
ATOM   2377  O   ALA A 267      -5.508 177.610  34.256  1.00105.32           O
ATOM   2378  CB  ALA A 267      -6.465 178.749  36.693  1.00113.26           C
ATOM   2379 1HB  ALA A 267      -5.933 179.678  36.487  1.00113.26           H
ATOM   2380 2HB  ALA A 267      -7.240 178.603  35.940  1.00113.26           H
ATOM   2381 3HB  ALA A 267      -6.929 178.809  37.677  1.00152.42           H
ATOM   2382  N   GLY A 268      -3.530 177.234  35.245  1.00 53.65           N
ATOM   2383  H   GLY A 268      -3.020 177.088  36.106  1.00 54.21           H
ATOM   2384  CA  GLY A 268      -2.810 177.159  33.985  1.00 52.55           C
ATOM   2385 1HA  GLY A 268      -1.916 176.551  34.122  1.00 56.09           H
ATOM   2386 2HA  GLY A 268      -3.443 176.675  33.241  1.00 64.76           H
ATOM   2387  C   GLY A 268      -2.384 178.509  33.441  1.00 43.97           C
ATOM   2388  O   GLY A 268      -2.048 178.641  32.265  1.00 51.91           O
ATOM   2389  N   GLU A 269      -2.398 179.521  34.302  1.00 39.36           N
ATOM   2390  H   GLU A 269      -2.700 179.353  35.251  1.00 43.24           H
ATOM   2391  CA  GLU A 269      -2.002 180.873  33.922  1.00 38.21           C
ATOM   2392  HA  GLU A 269      -2.536 181.161  33.016  1.00 43.70           H
ATOM   2393  C   GLU A 269      -0.500 180.916  33.655  1.00 27.91           C
ATOM   2394  O   GLU A 269       0.274 180.357  34.430  1.00 30.53           O
ATOM   2395  CB  GLU A 269      -2.319 181.860  35.049  1.00 54.66           C
ATOM   2396 1HB  GLU A 269      -1.701 181.604  35.910  1.00 92.47           H
ATOM   2397 2HB  GLU A 269      -2.040 182.861  34.718  1.00 81.42           H
ATOM   2398  CG  GLU A 269      -3.769 181.888  35.510  1.00 91.49           C
ATOM   2399 1HG  GLU A 269      -4.059 180.881  35.814  1.00149.62           H
ATOM   2400 2HG  GLU A 269      -3.829 182.544  36.380  1.00115.72           H
ATOM   2401  CD  GLU A 269      -4.701 182.393  34.422  1.00186.15           C
ATOM   2402  OE1 GLU A 269      -5.757 182.732  33.846  1.00283.77           O
ATOM   2403  OE2 GLU A 269      -5.550 182.200  35.319  1.00285.87           O
ATOM   2404  N   LEU A 270      -0.068 181.577  32.586  1.00 23.20           N
ATOM   2405  H   LEU A 270      -0.723 182.016  31.956  1.00 27.57           H
ATOM   2406  CA  LEU A 270       1.361 181.698  32.314  1.00 17.71           C
ATOM   2407  HA  LEU A 270       1.813 180.709  32.394  1.00 18.01           H
ATOM   2408  C   LEU A 270       2.008 182.612  33.351  1.00 17.98           C
ATOM   2409  O   LEU A 270       1.558 183.737  33.566  1.00 22.77           O
ATOM   2410  CB  LEU A 270       1.595 182.244  30.902  1.00 20.33           C
ATOM   2411 1HB  LEU A 270       1.090 181.582  30.200  1.00 30.71           H
ATOM   2412 2HB  LEU A 270       1.132 183.228  30.827  1.00 30.78           H
ATOM   2413  CG  LEU A 270       3.065 182.368  30.483  1.00 20.98           C
ATOM   2414  HG  LEU A 270       3.661 181.698  31.102  1.00 47.56           H
ATOM   2415  CD1 LEU A 270       3.240 181.950  29.030  1.00 41.52           C
ATOM   2416 1HD1 LEU A 270       2.953 180.905  28.914  1.00 41.52           H
ATOM   2417 2HD1 LEU A 270       2.618 182.573  28.387  1.00 41.52           H
ATOM   2418 3HD1 LEU A 270       4.285 182.064  28.741  1.00 83.39           H
ATOM   2419  CD2 LEU A 270       3.579 183.790  30.674  1.00 50.29           C
ATOM   2420 1HD2 LEU A 270       3.028 184.473  30.028  1.00 50.29           H
ATOM   2421 2HD2 LEU A 270       3.452 184.093  31.713  1.00 50.29           H
ATOM   2422 3HD2 LEU A 270       4.638 183.829  30.421  1.00 92.01           H
ATOM   2423  N   LYS A 271       3.064 182.121  33.992  1.00 17.99           N
ATOM   2424  H   LYS A 271       3.366 181.173  33.804  1.00 18.03           H
ATOM   2425  CA  LYS A 271       3.796 182.882  35.001  1.00 22.16           C
ATOM   2426  HA  LYS A 271       3.387 183.890  35.063  1.00 25.20           H
ATOM   2427  C   LYS A 271       5.277 182.979  34.650  1.00 20.53           C
ATOM   2428  O   LYS A 271       5.941 181.963  34.449  1.00 20.49           O
ATOM   2429  CB  LYS A 271       3.667 182.192  36.363  1.00 32.59           C
ATOM   2430 1HB  LYS A 271       4.128 181.208  36.284  1.00 35.96           H
ATOM   2431 2HB  LYS A 271       4.231 182.768  37.096  1.00 40.62           H
ATOM   2432  CG  LYS A 271       2.248 181.996  36.886  1.00 42.37           C
ATOM   2433 1HG  LYS A 271       1.666 181.443  36.151  1.00 82.05           H
ATOM   2434 2HG  LYS A 271       2.302 181.399  37.797  1.00 63.33           H
ATOM   2435  CD  LYS A 271       1.533 183.300  37.210  1.00 45.45           C
ATOM   2436 1HD  LYS A 271       2.148 183.893  37.886  1.00 62.40           H
ATOM   2437 2HD  LYS A 271       1.363 183.865  36.293  1.00 83.10           H
ATOM   2438  CE  LYS A 271       0.197 183.006  37.874  1.00 54.25           C
ATOM   2439 1HE  LYS A 271      -0.422 182.442  37.173  1.00 78.11           H
ATOM   2440 2HE  LYS A 271       0.370 182.392  38.760  1.00 62.73           H
ATOM   2441  NZ  LYS A 271      -0.472 184.291  38.256  1.00 75.11           N
ATOM   2442 1HZ  LYS A 271      -0.008 184.711  39.049  1.00 75.11           H
ATOM   2443 2HZ  LYS A 271      -0.420 184.956  37.492  1.00 75.11           H
ATOM   2444 3HZ  LYS A 271      -1.445 184.141  38.484  1.00108.54           H
ATOM   2445  N   ILE A 272       5.804 184.196  34.603  1.00 27.20           N
ATOM   2446  H   ILE A 272       5.202 185.006  34.668  1.00 34.46           H
ATOM   2447  CA  ILE A 272       7.247 184.401  34.512  1.00 29.95           C
ATOM   2448  HA  ILE A 272       7.688 183.591  33.931  1.00 34.56           H
ATOM   2449  C   ILE A 272       7.780 184.333  35.940  1.00 35.80           C
ATOM   2450  O   ILE A 272       7.357 185.100  36.806  1.00 37.34           O
ATOM   2451  CB  ILE A 272       7.627 185.751  33.859  1.00 31.69           C
ATOM   2452  HB  ILE A 272       7.196 186.559  34.452  1.00 41.76           H
ATOM   2453  CG1 ILE A 272       7.062 185.827  32.435  1.00 45.47           C
ATOM   2454 1HG1 ILE A 272       7.556 185.073  31.824  1.00 66.22           H
ATOM   2455 2HG1 ILE A 272       5.998 185.593  32.465  1.00 68.88           H
ATOM   2456  CG2 ILE A 272       9.148 185.915  33.845  1.00 47.57           C
ATOM   2457 1HG2 ILE A 272       9.538 185.852  34.861  1.00 47.57           H
ATOM   2458 2HG2 ILE A 272       9.602 185.133  33.236  1.00 47.57           H
ATOM   2459 3HG2 ILE A 272       9.414 186.890  33.435  1.00 84.34           H
ATOM   2460  CD1 ILE A 272       7.220 187.171  31.750  1.00 80.90           C
ATOM   2461 1HD1 ILE A 272       6.835 187.961  32.394  1.00 80.90           H
ATOM   2462 2HD1 ILE A 272       8.272 187.356  31.535  1.00 80.90           H
ATOM   2463 3HD1 ILE A 272       6.662 187.165  30.814  1.00121.55           H
ATOM   2464  N   ALA A 273       8.686 183.393  36.186  1.00 46.25           N
ATOM   2465  H   ALA A 273       8.981 182.772  35.445  1.00 48.57           H
ATOM   2466  CA  ALA A 273       9.275 183.204  37.509  1.00 56.10           C
ATOM   2467  HA  ALA A 273       8.674 183.737  38.246  1.00 64.88           H
ATOM   2468  C   ALA A 273      10.699 183.748  37.589  1.00 57.06           C
ATOM   2469  O   ALA A 273      11.146 184.198  38.644  1.00 75.54           O
ATOM   2470  CB  ALA A 273       9.273 181.724  37.860  1.00 70.55           C
ATOM   2471 1HB  ALA A 273       8.252 181.346  37.824  1.00 70.55           H
ATOM   2472 2HB  ALA A 273       9.888 181.175  37.146  1.00 70.55           H
ATOM   2473 3HB  ALA A 273       9.675 181.587  38.864  1.00100.05           H
ATOM   2474  N   ASN A 274      11.412 183.692  36.470  1.00 57.24           N
ATOM   2475  H   ASN A 274      10.988 183.338  35.624  1.00 65.60           H
ATOM   2476  CA  ASN A 274      12.797 184.143  36.414  1.00 65.49           C
ATOM   2477  HA  ASN A 274      13.272 183.959  37.378  1.00 89.96           H
ATOM   2478  C   ASN A 274      12.844 185.643  36.137  1.00 47.46           C
ATOM   2479  O   ASN A 274      13.043 186.077  35.002  1.00 66.43           O
ATOM   2480  CB  ASN A 274      13.540 183.349  35.337  1.00107.09           C
ATOM   2481 1HB  ASN A 274      13.332 182.288  35.472  1.00177.09           H
ATOM   2482 2HB  ASN A 274      13.187 183.655  34.352  1.00 95.80           H
ATOM   2483  CG  ASN A 274      15.037 183.546  35.403  1.00164.57           C
ATOM   2484  OD1 ASN A 274      15.752 182.735  35.989  1.00252.91           O
ATOM   2485  ND2 ASN A 274      15.518 184.629  34.812  1.00191.28           N
ATOM   2486 1HD2 ASN A 274      16.511 184.808  34.818  1.00274.97           H
ATOM   2487 2HD2 ASN A 274      14.883 185.286  34.382  1.00169.65           H
ATOM   2488  N   PHE A 275      12.638 186.431  37.187  1.00 44.29           N
ATOM   2489  H   PHE A 275      12.436 186.025  38.090  1.00 57.94           H
ATOM   2490  CA  PHE A 275      12.703 187.885  37.081  1.00 50.48           C
ATOM   2491  HA  PHE A 275      12.342 188.177  36.094  1.00 74.82           H
ATOM   2492  C   PHE A 275      14.144 188.363  37.239  1.00 56.51           C
ATOM   2493  O   PHE A 275      14.828 187.993  38.194  1.00 62.08           O
ATOM   2494  CB  PHE A 275      11.812 188.546  38.135  1.00 52.31           C
ATOM   2495 1HB  PHE A 275      10.867 188.005  38.179  1.00 76.61           H
ATOM   2496 2HB  PHE A 275      12.298 188.468  39.108  1.00 55.38           H
ATOM   2497  CG  PHE A 275      11.515 189.992  37.846  1.00 50.39           C
ATOM   2498  CD1 PHE A 275      10.411 190.338  37.075  1.00 80.80           C
ATOM   2499  HD1 PHE A 275       9.762 189.565  36.690  1.00104.68           H
ATOM   2500  CD2 PHE A 275      12.343 191.002  38.324  1.00 56.95           C
ATOM   2501  HD2 PHE A 275      13.204 190.752  38.926  1.00 63.00           H
ATOM   2502  CE1 PHE A 275      10.137 191.670  36.775  1.00114.21           C
ATOM   2503  HE1 PHE A 275       9.282 191.923  36.166  1.00164.26           H
ATOM   2504  CE2 PHE A 275      12.081 192.338  38.026  1.00 89.55           C
ATOM   2505  HE2 PHE A 275      12.740 193.113  38.389  1.00120.81           H
ATOM   2506  CZ  PHE A 275      10.974 192.673  37.253  1.00116.60           C
ATOM   2507  HZ  PHE A 275      10.770 193.707  37.016  1.00166.34           H
ATOM   2508  N   GLY A 276      14.599 189.194  36.309  1.00 91.26           N
ATOM   2509  H   GLY A 276      13.990 189.492  35.558  1.00115.09           H
ATOM   2510  CA  GLY A 276      15.959 189.700  36.352  1.00131.30           C
ATOM   2511 1HA  GLY A 276      16.023 190.598  35.739  1.00191.94           H
ATOM   2512 2HA  GLY A 276      16.195 189.972  37.381  1.00142.84           H
ATOM   2513  C   GLY A 276      17.005 188.716  35.863  1.00114.61           C
ATOM   2514  O   GLY A 276      17.003 188.323  34.696  1.00139.99           O
ATOM   2515  N   TRP A 277      17.921 188.331  36.746  1.00106.71           N
ATOM   2516  H   TRP A 277      17.845 188.632  37.706  1.00132.72           H
ATOM   2517  CA  TRP A 277      19.041 187.469  36.377  1.00 92.43           C
ATOM   2518  HA  TRP A 277      19.309 187.683  35.342  1.00 88.84           H
ATOM   2519  C   TRP A 277      18.710 185.983  36.480  1.00 79.82           C
ATOM   2520  O   TRP A 277      18.091 185.534  37.444  1.00 83.28           O
ATOM   2521  CB  TRP A 277      20.248 187.781  37.265  1.00103.40           C
ATOM   2522 1HB  TRP A 277      20.423 188.857  37.256  1.00117.07           H
ATOM   2523 2HB  TRP A 277      20.024 187.471  38.285  1.00113.47           H
ATOM   2524  CG  TRP A 277      21.494 187.084  36.809  1.00 93.80           C
ATOM   2525  CD1 TRP A 277      22.099 186.011  37.392  1.00 92.98           C
ATOM   2526  HD1 TRP A 277      21.743 185.525  38.289  1.00 98.91           H
ATOM   2527  CD2 TRP A 277      22.280 187.377  35.642  1.00 92.04           C
ATOM   2528  NE1 TRP A 277      23.209 185.625  36.688  1.00 90.78           N
ATOM   2529  HE1 TRP A 277      23.801 184.846  36.939  1.00 94.32           H
ATOM   2530  CE2 TRP A 277      23.352 186.454  35.608  1.00 90.08           C
ATOM   2531  CE3 TRP A 277      22.175 188.320  34.612  1.00 99.39           C
ATOM   2532  HE3 TRP A 277      21.364 189.034  34.603  1.00106.92           H
ATOM   2533  CZ2 TRP A 277      24.319 186.473  34.599  1.00 95.35           C
ATOM   2534  HZ2 TRP A 277      25.136 185.766  34.599  1.00100.22           H
ATOM   2535  CZ3 TRP A 277      23.137 188.335  33.602  1.00104.65           C
ATOM   2536  HZ3 TRP A 277      23.066 189.063  32.807  1.00116.96           H
ATOM   2537  CH2 TRP A 277      24.205 187.418  33.610  1.00102.69           C
ATOM   2538  HH2 TRP A 277      24.946 187.458  32.825  1.00113.09           H
ATOM   2539  N   SER A 278      19.138 185.216  35.481  1.00 72.24           N
ATOM   2540  H   SER A 278      19.688 185.622  34.738  1.00 77.52           H
ATOM   2541  CA  SER A 278      18.826 183.793  35.414  1.00 65.63           C
ATOM   2542  HA  SER A 278      17.774 183.676  35.667  1.00 71.65           H
ATOM   2543  C   SER A 278      19.624 182.937  36.392  1.00 65.40           C
ATOM   2544  O   SER A 278      20.849 183.025  36.475  1.00 74.69           O
ATOM   2545  CB  SER A 278      19.038 183.267  33.993  1.00 66.84           C
ATOM   2546 1HB  SER A 278      18.453 183.870  33.298  1.00 84.63           H
ATOM   2547 2HB  SER A 278      20.094 183.347  33.732  1.00 72.42           H
ATOM   2548  OG  SER A 278      18.629 181.914  33.886  1.00 70.22           O
ATOM   2549  HG  SER A 278      19.360 181.350  34.149  1.00 73.18           H
ATOM   2550  N   VAL A 279      18.908 182.090  37.124  1.00 66.36           N
ATOM   2551  H   VAL A 279      17.899 182.134  37.086  1.00 72.65           H
ATOM   2552  CA  VAL A 279      19.531 181.067  37.961  1.00 68.05           C
ATOM   2553  HA  VAL A 279      20.472 181.464  38.340  1.00 76.18           H
ATOM   2554  C   VAL A 279      19.861 179.835  37.122  1.00 59.89           C
ATOM   2555  O   VAL A 279      20.862 179.161  37.362  1.00 64.47           O
ATOM   2556  CB  VAL A 279      18.652 180.706  39.182  1.00 88.71           C
ATOM   2557  HB  VAL A 279      18.404 181.635  39.696  1.00118.06           H
ATOM   2558  CG1 VAL A 279      17.338 180.041  38.780  1.00147.87           C
ATOM   2559 1HG1 VAL A 279      16.816 180.658  38.049  1.00147.87           H
ATOM   2560 2HG1 VAL A 279      17.532 179.057  38.356  1.00147.87           H
ATOM   2561 3HG1 VAL A 279      16.705 179.930  39.661  1.00195.11           H
ATOM   2562  CG2 VAL A 279      19.415 179.819  40.157  1.00 95.52           C
ATOM   2563 1HG2 VAL A 279      20.358 180.296  40.424  1.00 95.52           H
ATOM   2564 2HG2 VAL A 279      18.821 179.673  41.060  1.00 95.52           H
ATOM   2565 3HG2 VAL A 279      19.618 178.850  39.700  1.00136.91           H
ATOM   2566  N   HIS A 280      19.030 179.557  36.122  1.00 59.10           N
ATOM   2567  H   HIS A 280      18.247 180.171  35.947  1.00 60.35           H
ATOM   2568  CA  HIS A 280      19.197 178.396  35.254  1.00 66.50           C
ATOM   2569  HA  HIS A 280      19.448 177.531  35.868  1.00 85.27           H
ATOM   2570  C   HIS A 280      20.316 178.602  34.235  1.00 52.86           C
ATOM   2571  O   HIS A 280      20.555 179.714  33.764  1.00 48.80           O
ATOM   2572  CB  HIS A 280      17.885 178.109  34.518  1.00 86.96           C
ATOM   2573 1HB  HIS A 280      17.500 179.042  34.106  1.00102.55           H
ATOM   2574 2HB  HIS A 280      18.088 177.430  33.689  1.00 84.79           H
ATOM   2575  CG  HIS A 280      16.836 177.484  35.384  1.00145.34           C
ATOM   2576  ND1 HIS A 280      16.678 176.127  35.550  1.00235.31           N
ATOM   2577  HD1 HIS A 280      17.211 175.400  35.096  1.00295.83           H
ATOM   2578  CD2 HIS A 280      15.866 178.047  36.152  1.00209.60           C
ATOM   2579  HD2 HIS A 280      15.682 179.108  36.232  1.00256.61           H
ATOM   2580  CE1 HIS A 280      15.663 175.932  36.405  1.00320.01           C
ATOM   2581  HE1 HIS A 280      15.302 174.961  36.710  1.00452.77           H
ATOM   2582  NE2 HIS A 280      15.171 177.077  36.833  1.00303.79           N
ATOM   2583  N   ALA A 290      20.989 177.510  33.889  1.00 69.52           N
ATOM   2584  H   ALA A 290      20.760 176.625  34.318  1.00 90.93           H
ATOM   2585  CA  ALA A 290      22.021 177.513  32.857  1.00 81.31           C
ATOM   2586  HA  ALA A 290      22.345 178.537  32.669  1.00 75.36           H
ATOM   2587  C   ALA A 290      21.434 176.931  31.572  1.00 83.93           C
ATOM   2588  O   ALA A 290      20.373 176.308  31.607  1.00111.52           O
ATOM   2589  CB  ALA A 290      23.218 176.690  33.319  1.00131.44           C
ATOM   2590 1HB  ALA A 290      23.998 176.719  32.559  1.00131.44           H
ATOM   2591 2HB  ALA A 290      23.608 177.103  34.250  1.00131.44           H
ATOM   2592 3HB  ALA A 290      22.911 175.657  33.483  1.00168.67           H
ATOM   2593  N   GLY A 291      22.114 177.116  30.445  1.00 86.61           N
ATOM   2594  H   GLY A 291      23.000 177.600  30.460  1.00 99.88           H
ATOM   2595  CA  GLY A 291      21.610 176.612  29.179  1.00 98.96           C
ATOM   2596 1HA  GLY A 291      22.449 176.351  28.533  1.00125.55           H
ATOM   2597 2HA  GLY A 291      21.031 175.707  29.364  1.00111.04           H
ATOM   2598  C   GLY A 291      20.724 177.598  28.441  1.00 84.08           C
ATOM   2599  O   GLY A 291      19.617 177.265  28.022  1.00131.55           O
ATOM   2600  N   THR A 292      21.222 178.818  28.270  1.00 63.37           N
ATOM   2601  H   THR A 292      22.152 179.024  28.605  1.00 81.57           H
ATOM   2602  CA  THR A 292      20.476 179.897  27.625  1.00 53.69           C
ATOM   2603  HA  THR A 292      19.469 179.545  27.402  1.00 48.35           H
ATOM   2604  C   THR A 292      21.111 180.321  26.301  1.00 53.46           C
ATOM   2605  O   THR A 292      20.879 181.420  25.799  1.00 49.95           O
ATOM   2606  CB  THR A 292      20.354 181.107  28.578  1.00 60.30           C
ATOM   2607  HB  THR A 292      19.938 180.761  29.525  1.00 64.99           H
ATOM   2608  OG1 THR A 292      19.467 182.081  28.016  1.00 56.66           O
ATOM   2609  HG1 THR A 292      18.634 181.651  27.808  1.00 53.66           H
ATOM   2610  CG2 THR A 292      21.706 181.757  28.855  1.00 74.45           C
ATOM   2611 1HG2 THR A 292      22.130 182.146  27.929  1.00 74.45           H
ATOM   2612 2HG2 THR A 292      21.572 182.578  29.560  1.00 74.45           H
ATOM   2613 3HG2 THR A 292      22.389 181.026  29.289  1.00106.92           H
ATOM   2614  N   LEU A 293      21.908 179.427  25.726  1.00 62.07           N
ATOM   2615  H   LEU A 293      22.028 178.524  26.162  1.00 72.20           H
ATOM   2616  CA  LEU A 293      22.624 179.695  24.481  1.00 64.93           C
ATOM   2617  HA  LEU A 293      23.183 180.626  24.582  1.00 69.09           H
ATOM   2618  C   LEU A 293      21.675 179.855  23.297  1.00 55.31           C
ATOM   2619  O   LEU A 293      21.955 180.597  22.358  1.00 63.11           O
ATOM   2620  CB  LEU A 293      23.597 178.554  24.160  1.00 80.81           C
ATOM   2621 1HB  LEU A 293      23.040 177.619  24.228  1.00125.37           H
ATOM   2622 2HB  LEU A 293      23.873 178.670  23.112  1.00 65.15           H
ATOM   2623  CG  LEU A 293      24.908 178.366  24.931  1.00167.30           C
ATOM   2624  HG  LEU A 293      25.412 177.501  24.502  1.00254.36           H
ATOM   2625  CD1 LEU A 293      25.823 179.570  24.752  1.00273.51           C
ATOM   2626 1HD1 LEU A 293      26.801 179.352  25.181  1.00273.51           H
ATOM   2627 2HD1 LEU A 293      25.396 180.440  25.252  1.00273.51           H
ATOM   2628 3HD1 LEU A 293      25.939 179.784  23.690  1.00273.51           H
ATOM   2629  CD2 LEU A 293      24.709 178.088  26.418  1.00201.50           C
ATOM   2630 1HD2 LEU A 293      25.669 177.850  26.875  1.00201.50           H
ATOM   2631 2HD2 LEU A 293      24.033 177.242  26.543  1.00201.50           H
ATOM   2632 3HD2 LEU A 293      24.289 178.968  26.906  1.00201.50           H
ATOM   2633  N   ASP A 294      20.554 179.143  23.347  1.00 46.33           N
ATOM   2634  H   ASP A 294      20.363 178.588  24.168  1.00 48.77           H
ATOM   2635  CA  ASP A 294      19.576 179.139  22.263  1.00 38.74           C
ATOM   2636  HA  ASP A 294      20.092 179.018  21.310  1.00 42.18           H
ATOM   2637  C   ASP A 294      18.762 180.429  22.195  1.00 31.47           C
ATOM   2638  O   ASP A 294      18.026 180.659  21.235  1.00 31.32           O
ATOM   2639  CB  ASP A 294      18.620 177.961  22.464  1.00 39.92           C
ATOM   2640 1HB  ASP A 294      18.224 178.002  23.479  1.00 42.91           H
ATOM   2641 2HB  ASP A 294      17.789 178.050  21.763  1.00 41.61           H
ATOM   2642  CG  ASP A 294      19.295 176.620  22.255  1.00 48.13           C
ATOM   2643  OD1 ASP A 294      19.225 175.775  23.172  1.00 90.50           O
ATOM   2644  OD2 ASP A 294      19.883 176.397  21.175  1.00 79.30           O
ATOM   2645  N   TYR A 295      18.890 181.262  23.222  1.00 30.13           N
ATOM   2646  H   TYR A 295      19.559 181.044  23.948  1.00 35.14           H
ATOM   2647  CA  TYR A 295      18.116 182.493  23.347  1.00 26.91           C
ATOM   2648  HA  TYR A 295      17.357 182.512  22.565  1.00 25.93           H
ATOM   2649  C   TYR A 295      18.984 183.737  23.164  1.00 30.94           C
ATOM   2650  O   TYR A 295      18.631 184.833  23.600  1.00 34.19           O
ATOM   2651  CB  TYR A 295      17.402 182.501  24.702  1.00 25.02           C
ATOM   2652 1HB  TYR A 295      18.050 182.042  25.449  1.00 28.88           H
ATOM   2653 2HB  TYR A 295      17.209 183.531  25.000  1.00 26.88           H
ATOM   2654  CG  TYR A 295      16.082 181.763  24.655  1.00 20.87           C
ATOM   2655  CD1 TYR A 295      16.031 180.369  24.612  1.00 21.88           C
ATOM   2656  HD1 TYR A 295      16.942 179.797  24.710  1.00 27.24           H
ATOM   2657  CD2 TYR A 295      14.882 182.472  24.590  1.00 19.70           C
ATOM   2658  HD2 TYR A 295      14.897 183.548  24.676  1.00 23.04           H
ATOM   2659  CE1 TYR A 295      14.822 179.705  24.411  1.00 20.07           C
ATOM   2660  HE1 TYR A 295      14.799 178.627  24.345  1.00 23.73           H
ATOM   2661  CE2 TYR A 295      13.671 181.814  24.397  1.00 17.69           C
ATOM   2662  HE2 TYR A 295      12.752 182.377  24.324  1.00 19.48           H
ATOM   2663  CZ  TYR A 295      13.652 180.435  24.284  1.00 17.17           C
ATOM   2664  OH  TYR A 295      12.462 179.791  24.042  1.00 17.69           O
ATOM   2665  HH  TYR A 295      12.565 178.843  23.931  1.00 18.33           H
ATOM   2666  N   LEU A 296      20.118 183.564  22.493  1.00 34.51           N
ATOM   2667  H   LEU A 296      20.353 182.642  22.153  1.00 35.85           H
ATOM   2668  CA  LEU A 296      21.029 184.665  22.193  1.00 38.45           C
ATOM   2669  HA  LEU A 296      20.890 185.449  22.935  1.00 40.74           H
ATOM   2670  C   LEU A 296      20.734 185.224  20.801  1.00 34.61           C
ATOM   2671  O   LEU A 296      20.771 184.485  19.817  1.00 35.37           O
ATOM   2672  CB  LEU A 296      22.480 184.180  22.261  1.00 47.30           C
ATOM   2673 1HB  LEU A 296      22.574 183.323  21.594  1.00 62.87           H
ATOM   2674 2HB  LEU A 296      23.120 184.972  21.874  1.00 47.57           H
ATOM   2675  CG  LEU A 296      23.012 183.773  23.639  1.00 80.66           C
ATOM   2676  HG  LEU A 296      22.306 183.082  24.101  1.00130.99           H
ATOM   2677  CD1 LEU A 296      24.352 183.062  23.498  1.00130.44           C
ATOM   2678 1HD1 LEU A 296      25.091 183.748  23.086  1.00130.44           H
ATOM   2679 2HD1 LEU A 296      24.686 182.720  24.477  1.00130.44           H
ATOM   2680 3HD1 LEU A 296      24.243 182.204  22.835  1.00175.89           H
ATOM   2681  CD2 LEU A 296      23.179 184.984  24.551  1.00 85.55           C
ATOM   2682 1HD2 LEU A 296      23.887 185.684  24.108  1.00 85.55           H
ATOM   2683 2HD2 LEU A 296      22.218 185.479  24.689  1.00 85.55           H
ATOM   2684 3HD2 LEU A 296      23.552 184.659  25.522  1.00121.87           H
ATOM   2685  N   PRO A 297      20.419 186.525  20.690  1.00 33.93           N
ATOM   2686  CA  PRO A 297      20.426 187.180  19.376  1.00 31.58           C
ATOM   2687  HA  PRO A 297      19.750 186.653  18.706  1.00 28.46           H
ATOM   2688  C   PRO A 297      21.805 187.296  18.729  1.00 35.28           C
ATOM   2689  O   PRO A 297      22.821 187.227  19.421  1.00 42.82           O
ATOM   2690  CB  PRO A 297      19.885 188.580  19.679  1.00 33.54           C
ATOM   2691 1HB  PRO A 297      20.712 189.284  19.762  1.00 44.04           H
ATOM   2692 2HB  PRO A 297      19.188 188.897  18.903  1.00 37.95           H
ATOM   2693  CG  PRO A 297      19.189 188.461  20.982  1.00 42.57           C
ATOM   2694 1HG  PRO A 297      19.179 189.420  21.497  1.00 66.70           H
ATOM   2695 2HG  PRO A 297      18.176 188.086  20.840  1.00 57.22           H
ATOM   2696  CD  PRO A 297      20.002 187.465  21.744  1.00 37.45           C
ATOM   2697 1HD  PRO A 297      20.875 187.938  22.192  1.00 45.77           H
ATOM   2698 2HD  PRO A 297      19.387 186.970  22.496  1.00 37.31           H
ATOM   2699  N   PRO A 298      21.866 187.497  17.402  1.00 32.72           N
ATOM   2700  CA  PRO A 298      23.180 187.563  16.750  1.00 37.29           C
ATOM   2701  HA  PRO A 298      23.699 186.613  16.876  1.00 39.80           H
ATOM   2702  C   PRO A 298      24.087 188.692  17.229  1.00 45.51           C
ATOM   2703  O   PRO A 298      25.309 188.557  17.225  1.00 53.44           O
ATOM   2704  CB  PRO A 298      22.832 187.774  15.274  1.00 34.26           C
ATOM   2705 1HB  PRO A 298      22.875 188.834  15.027  1.00 41.89           H
ATOM   2706 2HB  PRO A 298      23.512 187.210  14.636  1.00 40.62           H
ATOM   2707  CG  PRO A 298      21.443 187.269  15.130  1.00 31.44           C
ATOM   2708 1HG  PRO A 298      20.947 187.736  14.280  1.00 44.93           H
ATOM   2709 2HG  PRO A 298      21.446 186.184  15.027  1.00 41.25           H
ATOM   2710  CD  PRO A 298      20.783 187.662  16.417  1.00 27.78           C
ATOM   2711 1HD  PRO A 298      20.453 188.701  16.377  1.00 31.71           H
ATOM   2712 2HD  PRO A 298      19.949 186.995  16.632  1.00 28.01           H
ATOM   2713  N   GLU A 299      23.501 189.814  17.632  1.00 47.02           N
ATOM   2714  H   GLU A 299      22.495 189.895  17.592  1.00 43.27           H
ATOM   2715  CA  GLU A 299      24.288 190.943  18.118  1.00 56.89           C
ATOM   2716  HA  GLU A 299      25.106 191.103  17.415  1.00 60.29           H
ATOM   2717  C   GLU A 299      24.928 190.662  19.475  1.00 64.66           C
ATOM   2718  O   GLU A 299      25.880 191.338  19.861  1.00 77.47           O
ATOM   2719  CB  GLU A 299      23.460 192.233  18.160  1.00 59.79           C
ATOM   2720 1HB  GLU A 299      24.145 193.058  18.355  1.00 70.90           H
ATOM   2721 2HB  GLU A 299      23.025 192.399  17.174  1.00 58.53           H
ATOM   2722  CG  GLU A 299      22.345 192.302  19.199  1.00 55.50           C
ATOM   2723 1HG  GLU A 299      22.659 191.791  20.108  1.00 57.03           H
ATOM   2724 2HG  GLU A 299      22.178 193.351  19.444  1.00 64.75           H
ATOM   2725  CD  GLU A 299      21.028 191.716  18.722  1.00 44.52           C
ATOM   2726  OE1 GLU A 299      20.974 191.041  17.672  1.00 41.14           O
ATOM   2727  OE2 GLU A 299      20.000 191.935  19.397  1.00 43.05           O
ATOM   2728  N   MET A 300      24.433 189.652  20.185  1.00 61.17           N
ATOM   2729  H   MET A 300      23.653 189.123  19.820  1.00 54.37           H
ATOM   2730  CA  MET A 300      25.025 189.232  21.452  1.00 70.99           C
ATOM   2731  HA  MET A 300      25.577 190.071  21.876  1.00 81.55           H
ATOM   2732  C   MET A 300      26.016 188.088  21.248  1.00 74.74           C
ATOM   2733  O   MET A 300      26.832 187.807  22.125  1.00 90.63           O
ATOM   2734  CB  MET A 300      23.940 188.823  22.451  1.00 69.22           C
ATOM   2735 1HB  MET A 300      23.336 188.027  22.015  1.00 67.32           H
ATOM   2736 2HB  MET A 300      24.427 188.435  23.346  1.00 80.40           H
ATOM   2737  CG  MET A 300      23.031 189.977  22.856  1.00 75.17           C
ATOM   2738 1HG  MET A 300      23.648 190.790  23.241  1.00 93.27           H
ATOM   2739 2HG  MET A 300      22.505 190.336  21.972  1.00 82.44           H
ATOM   2740  SD  MET A 300      21.811 189.534  24.112  1.00 73.32           S
ATOM   2741  CE  MET A 300      22.795 189.537  25.618  1.00 94.52           C
ATOM   2742 1HE  MET A 300      23.522 188.726  25.581  1.00 94.52           H
ATOM   2743 2HE  MET A 300      23.318 190.488  25.713  1.00 94.52           H
ATOM   2744 3HE  MET A 300      22.142 189.396  26.479  1.00135.39           H
ATOM   2745  N   ILE A 301      25.963 187.451  20.083  1.00 65.67           N
ATOM   2746  H   ILE A 301      25.211 187.659  19.441  1.00 58.00           H
ATOM   2747  CA  ILE A 301      27.003 186.516  19.656  1.00 69.77           C
ATOM   2748  HA  ILE A 301      27.294 185.887  20.497  1.00 79.48           H
ATOM   2749  C   ILE A 301      28.217 187.331  19.217  1.00 76.82           C
ATOM   2750  O   ILE A 301      29.361 186.973  19.492  1.00 90.34           O
ATOM   2751  CB  ILE A 301      26.546 185.626  18.474  1.00 61.19           C
ATOM   2752  HB  ILE A 301      26.285 186.277  17.640  1.00 60.62           H
ATOM   2753  CG1 ILE A 301      25.300 184.804  18.828  1.00 73.89           C
ATOM   2754 1HG1 ILE A 301      24.478 185.489  19.030  1.00105.46           H
ATOM   2755 2HG1 ILE A 301      25.026 184.212  17.955  1.00133.26           H
ATOM   2756  CG2 ILE A 301      27.677 184.709  18.008  1.00 80.43           C
ATOM   2757 1HG2 ILE A 301      27.305 184.021  17.248  1.00 80.43           H
ATOM   2758 2HG2 ILE A 301      28.478 185.308  17.576  1.00 80.43           H
ATOM   2759 3HG2 ILE A 301      28.072 184.140  18.850  1.00115.14           H
ATOM   2760  CD1 ILE A 301      25.428 183.865  20.013  1.00 84.35           C
ATOM   2761 1HD1 ILE A 301      26.296 183.219  19.886  1.00 84.35           H
ATOM   2762 2HD1 ILE A 301      25.537 184.443  20.930  1.00 84.35           H
ATOM   2763 3HD1 ILE A 301      24.532 183.249  20.082  1.00124.75           H
ATOM   2764  N   GLU A 302      27.949 188.441  18.537  1.00 73.33           N
ATOM   2765  H   GLU A 302      26.986 188.671  18.332  1.00 66.49           H
ATOM   2766  CA  GLU A 302      28.988 189.355  18.073  1.00 83.77           C
ATOM   2767  HA  GLU A 302      29.798 188.774  17.631  1.00 89.12           H
ATOM   2768  C   GLU A 302      29.571 190.174  19.224  1.00100.01           C
ATOM   2769  O   GLU A 302      30.690 190.679  19.135  1.00116.11           O
ATOM   2770  CB  GLU A 302      28.393 190.275  17.003  1.00 80.52           C
ATOM   2771 1HB  GLU A 302      27.818 189.662  16.309  1.00 86.92           H
ATOM   2772 2HB  GLU A 302      27.705 190.970  17.484  1.00106.53           H
ATOM   2773  CG  GLU A 302      29.409 191.072  16.197  1.00122.67           C
ATOM   2774 1HG  GLU A 302      28.881 191.836  15.625  1.00178.37           H
ATOM   2775 2HG  GLU A 302      30.097 191.571  16.879  1.00181.02           H
ATOM   2776  CD  GLU A 302      30.198 190.201  15.237  1.00151.48           C
ATOM   2777  OE1 GLU A 302      31.438 190.133  15.368  1.00209.16           O
ATOM   2778  OE2 GLU A 302      29.586 189.586  14.339  1.00215.11           O
ATOM   2779  N   GLY A 303      28.821 190.286  20.315  1.00105.40           N
ATOM   2780  H   GLY A 303      27.917 189.837  20.342  1.00 99.94           H
ATOM   2781  CA  GLY A 303      29.286 191.009  21.487  1.00129.35           C
ATOM   2782 1HA  GLY A 303      28.754 190.641  22.364  1.00135.47           H
ATOM   2783 2HA  GLY A 303      30.348 190.806  21.622  1.00145.52           H
ATOM   2784  C   GLY A 303      29.096 192.512  21.411  1.00137.75           C
ATOM   2785  O   GLY A 303      29.875 193.278  21.979  1.00168.36           O
ATOM   2786  N   ARG A 304      28.049 192.944  20.716  1.00122.76           N
ATOM   2787  H   ARG A 304      27.423 192.267  20.299  1.00109.20           H
ATOM   2788  CA  ARG A 304      27.752 194.365  20.550  1.00133.97           C
ATOM   2789  HA  ARG A 304      28.692 194.916  20.502  1.00154.35           H
ATOM   2790  C   ARG A 304      26.930 194.909  21.712  1.00140.26           C
ATOM   2791  O   ARG A 304      26.209 194.174  22.386  1.00132.51           O
ATOM   2792  CB  ARG A 304      26.955 194.594  19.263  1.00125.94           C
ATOM   2793 1HB  ARG A 304      26.032 194.016  19.323  1.00147.71           H
ATOM   2794 2HB  ARG A 304      26.688 195.650  19.207  1.00151.83           H
ATOM   2795  CG  ARG A 304      27.683 194.216  17.982  1.00143.04           C
ATOM   2796 1HG  ARG A 304      28.649 194.720  17.953  1.00185.56           H
ATOM   2797 2HG  ARG A 304      27.841 193.139  17.959  1.00183.25           H
ATOM   2798  CD  ARG A 304      26.865 194.634  16.769  1.00163.37           C
ATOM   2799 1HD  ARG A 304      25.873 194.185  16.839  1.00205.56           H
ATOM   2800 2HD  ARG A 304      26.762 195.719  16.771  1.00203.11           H
ATOM   2801  NE  ARG A 304      27.497 194.213  15.520  1.00215.81           N
ATOM   2802  HE  ARG A 304      28.326 193.642  15.595  1.00215.81           H
ATOM   2803  CZ  ARG A 304      27.068 194.512  14.300  1.00297.47           C
ATOM   2804  NH1 ARG A 304      25.998 195.253  14.086  1.00354.64           N
ATOM   2805 1HH1 ARG A 304      25.477 195.608  14.872  1.00333.46           H
ATOM   2806 2HH1 ARG A 304      25.724 195.462  13.139  1.00491.18           H
ATOM   2807  NH2 ARG A 304      27.726 194.049  13.259  1.00435.44           N
ATOM   2808 1HH2 ARG A 304      28.533 193.463  13.410  1.00487.90           H
ATOM   2809 2HH2 ARG A 304      27.414 194.277  12.328  1.00555.69           H
ATOM   2810  N   MET A 305      27.001 196.223  21.896  1.00162.12           N
ATOM   2811  H   MET A 305      27.696 196.762  21.402  1.00176.35           H
ATOM   2812  CA  MET A 305      26.022 196.927  22.718  1.00169.60           C
ATOM   2813  HA  MET A 305      26.043 196.530  23.733  1.00173.96           H
ATOM   2814  C   MET A 305      24.650 196.664  22.103  1.00143.85           C
ATOM   2815  O   MET A 305      24.502 196.679  20.881  1.00144.87           O
ATOM   2816  CB  MET A 305      26.322 198.429  22.734  1.00212.66           C
ATOM   2817 1HB  MET A 305      27.349 198.573  23.069  1.00249.88           H
ATOM   2818 2HB  MET A 305      26.240 198.808  21.716  1.00247.12           H
ATOM   2819  CG  MET A 305      25.402 199.250  23.627  1.00268.82           C
ATOM   2820 1HG  MET A 305      25.637 200.307  23.502  1.00268.82           H
ATOM   2821 2HG  MET A 305      24.370 199.089  23.315  1.00319.11           H
ATOM   2822  SD  MET A 305      25.555 198.820  25.374  1.00399.40           S
ATOM   2823  CE  MET A 305      27.044 199.699  25.862  1.00498.85           C
ATOM   2824 1HE  MET A 305      27.219 199.550  26.927  1.00498.85           H
ATOM   2825 2HE  MET A 305      26.921 200.764  25.662  1.00498.85           H
ATOM   2826 3HE  MET A 305      27.895 199.319  25.298  1.00498.85           H
ATOM   2827  N   HIS A 306      23.653 196.408  22.943  1.00136.09           N
ATOM   2828  H   HIS A 306      23.796 196.486  23.940  1.00153.78           H
ATOM   2829  CA  HIS A 306      22.326 196.023  22.474  1.00115.76           C
ATOM   2830  HA  HIS A 306      22.220 196.317  21.429  1.00131.47           H
ATOM   2831  C   HIS A 306      21.239 196.732  23.277  1.00 96.65           C
ATOM   2832  O   HIS A 306      21.518 197.395  24.275  1.00 97.31           O
ATOM   2833  CB  HIS A 306      22.163 194.503  22.572  1.00107.14           C
ATOM   2834 1HB  HIS A 306      21.253 194.214  22.045  1.00 96.88           H
ATOM   2835 2HB  HIS A 306      23.010 194.026  22.078  1.00131.56           H
ATOM   2836  CG  HIS A 306      22.078 193.993  23.977  1.00 96.82           C
ATOM   2837  ND1 HIS A 306      20.937 194.027  24.748  1.00100.16           N
ATOM   2838  HD1 HIS A 306      20.044 194.413  24.477  1.00144.95           H
ATOM   2839  CD2 HIS A 306      23.021 193.421  24.769  1.00148.85           C
ATOM   2840  HD2 HIS A 306      24.046 193.247  24.478  1.00255.95           H
ATOM   2841  CE1 HIS A 306      21.228 193.476  25.934  1.00107.84           C
ATOM   2842  HE1 HIS A 306      20.522 193.371  26.745  1.00150.09           H
ATOM   2843  NE2 HIS A 306      22.485 193.084  25.988  1.00122.41           N
ATOM   2844  N   ASP A 307      19.996 196.580  22.834  1.00 88.80           N
ATOM   2845  H   ASP A 307      19.816 195.967  22.051  1.00 96.19           H
ATOM   2846  CA  ASP A 307      18.850 197.246  23.444  1.00 78.79           C
ATOM   2847  HA  ASP A 307      19.176 197.755  24.351  1.00 78.55           H
ATOM   2848  C   ASP A 307      17.778 196.230  23.837  1.00 70.34           C
ATOM   2849  O   ASP A 307      17.997 195.022  23.764  1.00 75.21           O
ATOM   2850  CB  ASP A 307      18.305 198.300  22.475  1.00 98.13           C
ATOM   2851 1HB  ASP A 307      17.510 198.863  22.964  1.00171.65           H
ATOM   2852 2HB  ASP A 307      19.110 198.993  22.229  1.00 92.55           H
ATOM   2853  CG  ASP A 307      17.770 197.707  21.183  1.00127.37           C
ATOM   2854  OD1 ASP A 307      17.779 196.472  20.994  1.00174.08           O
ATOM   2855  OD2 ASP A 307      17.335 198.494  20.317  1.00194.65           O
ATOM   2856  N   GLU A 308      16.617 196.712  24.268  1.00 66.28           N
ATOM   2857  H   GLU A 308      16.473 197.712  24.288  1.00 69.98           H
ATOM   2858  CA  GLU A 308      15.541 195.850  24.756  1.00 62.11           C
ATOM   2859  HA  GLU A 308      15.972 195.160  25.480  1.00 65.78           H
ATOM   2860  C   GLU A 308      14.864 194.994  23.688  1.00 54.48           C
ATOM   2861  O   GLU A 308      14.024 194.149  24.001  1.00 53.90           O
ATOM   2862  CB  GLU A 308      14.486 196.692  25.482  1.00 70.06           C
ATOM   2863 1HB  GLU A 308      13.837 196.016  26.040  1.00 74.81           H
ATOM   2864 2HB  GLU A 308      14.992 197.336  26.200  1.00 79.30           H
ATOM   2865  CG  GLU A 308      13.606 197.559  24.588  1.00 73.06           C
ATOM   2866 1HG  GLU A 308      13.115 196.924  23.850  1.00 78.73           H
ATOM   2867 2HG  GLU A 308      12.838 198.024  25.205  1.00 87.53           H
ATOM   2868  CD  GLU A 308      14.379 198.648  23.867  1.00 81.55           C
ATOM   2869  OE1 GLU A 308      15.158 199.373  24.522  1.00108.96           O
ATOM   2870  OE2 GLU A 308      14.228 198.779  22.634  1.00126.74           O
ATOM   2871  N   LYS A 309      15.242 195.188  22.428  1.00 52.26           N
ATOM   2872  H   LYS A 309      15.966 195.866  22.233  1.00 58.31           H
ATOM   2873  CA  LYS A 309      14.666 194.434  21.318  1.00 43.52           C
ATOM   2874  HA  LYS A 309      13.591 194.366  21.480  1.00 45.21           H
ATOM   2875  C   LYS A 309      15.200 193.007  21.245  1.00 35.91           C
ATOM   2876  O   LYS A 309      14.776 192.222  20.398  1.00 31.81           O
ATOM   2877  CB  LYS A 309      14.903 195.159  19.990  1.00 47.45           C
ATOM   2878 1HB  LYS A 309      15.976 195.235  19.815  1.00 51.87           H
ATOM   2879 2HB  LYS A 309      14.463 194.567  19.186  1.00 44.53           H
ATOM   2880  CG  LYS A 309      14.295 196.555  19.949  1.00 60.38           C
ATOM   2881 1HG  LYS A 309      13.230 196.485  20.173  1.00 89.26           H
ATOM   2882 2HG  LYS A 309      14.776 197.171  20.708  1.00 90.91           H
ATOM   2883  CD  LYS A 309      14.475 197.213  18.589  1.00 76.32           C
ATOM   2884 1HD  LYS A 309      15.537 197.264  18.353  1.00123.79           H
ATOM   2885 2HD  LYS A 309      13.974 196.604  17.836  1.00118.23           H
ATOM   2886  CE  LYS A 309      13.885 198.615  18.552  1.00 78.22           C
ATOM   2887 1HE  LYS A 309      13.950 198.994  17.529  1.00110.34           H
ATOM   2888 2HE  LYS A 309      12.829 198.560  18.827  1.00100.71           H
ATOM   2889  NZ  LYS A 309      14.623 199.521  19.492  1.00120.55           N
ATOM   2890 1HZ  LYS A 309      15.622 199.444  19.353  1.00120.55           H
ATOM   2891 2HZ  LYS A 309      14.346 200.484  19.356  1.00120.55           H
ATOM   2892 3HZ  LYS A 309      14.425 199.265  20.451  1.00159.26           H
ATOM   2893  N   VAL A 310      16.106 192.667  22.156  1.00 37.22           N
ATOM   2894  H   VAL A 310      16.453 193.376  22.787  1.00 43.33           H
ATOM   2895  CA  VAL A 310      16.578 191.293  22.315  1.00 33.41           C
ATOM   2896  HA  VAL A 310      16.859 190.909  21.335  1.00 32.65           H
ATOM   2897  C   VAL A 310      15.471 190.392  22.857  1.00 27.10           C
ATOM   2898  O   VAL A 310      15.533 189.173  22.710  1.00 24.77           O
ATOM   2899  CB  VAL A 310      17.808 191.180  23.246  1.00 39.23           C
ATOM   2900  HB  VAL A 310      18.090 190.130  23.312  1.00 38.74           H
ATOM   2901  CG1 VAL A 310      18.989 191.951  22.665  1.00 46.02           C
ATOM   2902 1HG1 VAL A 310      18.768 193.018  22.643  1.00 46.02           H
ATOM   2903 2HG1 VAL A 310      19.873 191.778  23.278  1.00 46.02           H
ATOM   2904 3HG1 VAL A 310      19.188 191.606  21.651  1.00 73.54           H
ATOM   2905  CG2 VAL A 310      17.500 191.673  24.657  1.00 42.99           C
ATOM   2906 1HG2 VAL A 310      18.393 191.582  25.276  1.00 42.99           H
ATOM   2907 2HG2 VAL A 310      17.188 192.717  24.632  1.00 42.99           H
ATOM   2908 3HG2 VAL A 310      16.706 191.067  25.094  1.00 74.89           H
ATOM   2909  N   ASP A 311      14.451 190.989  23.464  1.00 26.91           N
ATOM   2910  H   ASP A 311      14.456 191.994  23.575  1.00 32.26           H
ATOM   2911  CA  ASP A 311      13.301 190.238  23.961  1.00 21.49           C
ATOM   2912  HA  ASP A 311      13.652 189.378  24.532  1.00 21.02           H
ATOM   2913  C   ASP A 311      12.442 189.722  22.809  1.00 18.30           C
ATOM   2914  O   ASP A 311      11.820 188.666  22.914  1.00 16.52           O
ATOM   2915  CB  ASP A 311      12.438 191.120  24.867  1.00 22.10           C
ATOM   2916 1HB  ASP A 311      12.224 192.056  24.352  1.00 26.09           H
ATOM   2917 2HB  ASP A 311      11.496 190.607  25.060  1.00 20.15           H
ATOM   2918  CG  ASP A 311      13.103 191.422  26.196  1.00 26.14           C
ATOM   2919  OD1 ASP A 311      13.557 190.479  26.879  1.00 32.08           O
ATOM   2920  OD2 ASP A 311      13.158 192.608  26.583  1.00 29.10           O
ATOM   2921  N   LEU A 312      12.397 190.474  21.715  1.00 19.91           N
ATOM   2922  H   LEU A 312      12.945 191.322  21.674  1.00 24.29           H
ATOM   2923  CA  LEU A 312      11.581 190.111  20.559  1.00 17.73           C
ATOM   2924  HA  LEU A 312      10.599 189.796  20.910  1.00 16.54           H
ATOM   2925  C   LEU A 312      12.199 188.935  19.810  1.00 15.54           C
ATOM   2926  O   LEU A 312      11.482 188.071  19.306  1.00 14.99           O
ATOM   2927  CB  LEU A 312      11.415 191.302  19.609  1.00 21.98           C
ATOM   2928 1HB  LEU A 312      12.394 191.762  19.475  1.00 26.25           H
ATOM   2929 2HB  LEU A 312      11.126 190.894  18.640  1.00 20.06           H
ATOM   2930  CG  LEU A 312      10.413 192.417  19.931  1.00 32.39           C
ATOM   2931  HG  LEU A 312      10.474 193.150  19.126  1.00 60.66           H
ATOM   2932  CD1 LEU A 312       8.990 191.877  19.972  1.00 74.64           C
ATOM   2933 1HD1 LEU A 312       8.889 191.137  20.766  1.00 74.64           H
ATOM   2934 2HD1 LEU A 312       8.296 192.698  20.153  1.00 74.64           H
ATOM   2935 3HD1 LEU A 312       8.747 191.421  19.013  1.00123.98           H
ATOM   2936  CD2 LEU A 312      10.709 193.148  21.235  1.00 29.09           C
ATOM   2937 1HD2 LEU A 312      10.057 194.017  21.319  1.00 58.18           H
ATOM   2938 2HD2 LEU A 312      11.747 193.478  21.237  1.00 62.65           H
ATOM   2939 3HD2 LEU A 312      10.537 192.483  22.081  1.00 61.83           H
ATOM   2940  N   TRP A 313      13.526 188.891  19.754  1.00 16.83           N
ATOM   2941  H   TRP A 313      14.066 189.647  20.149  1.00 20.75           H
ATOM   2942  CA  TRP A 313      14.227 187.742  19.188  1.00 14.95           C
ATOM   2943  HA  TRP A 313      13.892 187.574  18.164  1.00 14.06           H
ATOM   2944  C   TRP A 313      13.904 186.499  20.011  1.00 13.22           C
ATOM   2945  O   TRP A 313      13.613 185.436  19.464  1.00 12.22           O
ATOM   2946  CB  TRP A 313      15.738 187.983  19.195  1.00 18.46           C
ATOM   2947 1HB  TRP A 313      15.961 188.847  18.571  1.00 20.98           H
ATOM   2948 2HB  TRP A 313      16.046 188.207  20.217  1.00 21.80           H
ATOM   2949  CG  TRP A 313      16.535 186.807  18.710  1.00 17.96           C
ATOM   2950  CD1 TRP A 313      16.986 185.758  19.455  1.00 19.58           C
ATOM   2951  HD1 TRP A 313      16.811 185.643  20.515  1.00 21.66           H
ATOM   2952  CD2 TRP A 313      17.001 186.553  17.376  1.00 17.59           C
ATOM   2953  NE1 TRP A 313      17.694 184.870  18.688  1.00 20.18           N
ATOM   2954  HE1 TRP A 313      18.128 184.030  19.043  1.00 22.75           H
ATOM   2955  CE2 TRP A 313      17.714 185.331  17.399  1.00 18.74           C
ATOM   2956  CE3 TRP A 313      16.900 187.246  16.161  1.00 18.18           C
ATOM   2957  HE3 TRP A 313      16.361 188.180  16.108  1.00 19.57           H
ATOM   2958  CZ2 TRP A 313      18.321 184.801  16.257  1.00 20.14           C
ATOM   2959  HZ2 TRP A 313      18.873 183.875  16.301  1.00 22.79           H
ATOM   2960  CZ3 TRP A 313      17.496 186.709  15.020  1.00 19.40           C
ATOM   2961  HZ3 TRP A 313      17.420 187.235  14.080  1.00 21.51           H
ATOM   2962  CH2 TRP A 313      18.192 185.488  15.076  1.00 20.22           C
ATOM   2963  HH2 TRP A 313      18.641 185.089  14.178  1.00 22.67           H
ATOM   2964  N   SER A 314      13.946 186.639  21.331  1.00 14.76           N
ATOM   2965  H   SER A 314      14.189 187.535  21.731  1.00 17.75           H
ATOM   2966  CA  SER A 314      13.634 185.537  22.234  1.00 13.83           C
ATOM   2967  HA  SER A 314      14.296 184.699  22.013  1.00 14.75           H
ATOM   2968  C   SER A 314      12.194 185.064  22.068  1.00 11.09           C
ATOM   2969  O   SER A 314      11.910 183.872  22.173  1.00 11.17           O
ATOM   2970  CB  SER A 314      13.851 185.976  23.682  1.00 16.98           C
ATOM   2971 1HB  SER A 314      13.252 186.863  23.887  1.00 19.79           H
ATOM   2972 2HB  SER A 314      13.531 185.174  24.346  1.00 21.43           H
ATOM   2973  OG  SER A 314      15.218 186.264  23.923  1.00 24.80           O
ATOM   2974  HG  SER A 314      15.413 186.042  24.837  1.00 51.72           H
ATOM   2975  N   LEU A 315      11.288 186.002  21.814  1.00 10.54           N
ATOM   2976  H   LEU A 315      11.574 186.971  21.782  1.00 12.43           H
ATOM   2977  CA  LEU A 315       9.884 185.681  21.578  1.00  9.07           C
ATOM   2978  HA  LEU A 315       9.521 185.082  22.413  1.00  9.38           H
ATOM   2979  C   LEU A 315       9.724 184.865  20.297  1.00  7.52           C
ATOM   2980  O   LEU A 315       8.869 183.985  20.218  1.00  7.41           O
ATOM   2981  CB  LEU A 315       9.071 186.977  21.498  1.00 11.21           C
ATOM   2982 1HB  LEU A 315       9.379 187.620  22.322  1.00 22.46           H
ATOM   2983 2HB  LEU A 315       9.336 187.480  20.568  1.00 19.66           H
ATOM   2984  CG  LEU A 315       7.546 186.848  21.550  1.00 15.47           C
ATOM   2985  HG  LEU A 315       7.221 186.144  20.784  1.00 41.62           H
ATOM   2986  CD1 LEU A 315       7.077 186.350  22.913  1.00 33.20           C
ATOM   2987 1HD1 LEU A 315       7.417 185.327  23.069  1.00 33.20           H
ATOM   2988 2HD1 LEU A 315       7.477 186.990  23.699  1.00 33.20           H
ATOM   2989 3HD1 LEU A 315       5.988 186.370  22.955  1.00 70.23           H
ATOM   2990  CD2 LEU A 315       6.923 188.207  21.257  1.00 30.74           C
ATOM   2991 1HD2 LEU A 315       7.213 188.534  20.259  1.00 30.74           H
ATOM   2992 2HD2 LEU A 315       5.837 188.126  21.304  1.00 30.74           H
ATOM   2993 3HD2 LEU A 315       7.263 188.936  21.992  1.00 68.04           H
ATOM   2994  N   GLY A 316      10.554 185.152  19.299  1.00  8.39           N
ATOM   2995  H   GLY A 316      11.217 185.907  19.406  1.00 10.67           H
ATOM   2996  CA  GLY A 316      10.561 184.384  18.066  1.00  7.83           C
ATOM   2997 1HA  GLY A 316       9.544 184.323  17.680  1.00  8.52           H
ATOM   2998 2HA  GLY A 316      11.186 184.889  17.331  1.00  9.92           H
ATOM   2999  C   GLY A 316      11.088 182.975  18.260  1.00  7.12           C
ATOM   3000  O   GLY A 316      10.523 182.017  17.733  1.00  7.80           O
ATOM   3001  N   VAL A 317      12.166 182.852  19.028  1.00  8.08           N
ATOM   3002  H   VAL A 317      12.594 183.685  19.412  1.00  9.92           H
ATOM   3003  CA  VAL A 317      12.743 181.552  19.365  1.00  8.99           C
ATOM   3004  HA  VAL A 317      13.000 181.023  18.449  1.00  9.68           H
ATOM   3005  C   VAL A 317      11.698 180.733  20.114  1.00  8.50           C
ATOM   3006  O   VAL A 317      11.513 179.549  19.839  1.00  9.93           O
ATOM   3007  CB  VAL A 317      14.007 181.682  20.250  1.00 12.12           C
ATOM   3008  HB  VAL A 317      13.768 182.305  21.111  1.00 13.79           H
ATOM   3009  CG1 VAL A 317      14.473 180.321  20.762  1.00 15.27           C
ATOM   3010 1HG1 VAL A 317      13.692 179.865  21.371  1.00 15.27           H
ATOM   3011 2HG1 VAL A 317      14.707 179.669  19.923  1.00 15.27           H
ATOM   3012 3HG1 VAL A 317      15.365 180.451  21.376  1.00 45.43           H
ATOM   3013  CG2 VAL A 317      15.141 182.343  19.472  1.00 15.29           C
ATOM   3014 1HG2 VAL A 317      16.029 182.403  20.102  1.00 15.29           H
ATOM   3015 2HG2 VAL A 317      15.372 181.757  18.582  1.00 15.29           H
ATOM   3016 3HG2 VAL A 317      14.850 183.350  19.176  1.00 45.02           H
ATOM   3017  N   LEU A 318      11.026 181.372  21.065  1.00  8.16           N
ATOM   3018  H   LEU A 318      11.219 182.350  21.234  1.00  9.06           H
ATOM   3019  CA  LEU A 318      10.032 180.714  21.906  1.00  7.76           C
ATOM   3020  HA  LEU A 318      10.466 179.793  22.296  1.00  9.58           H
ATOM   3021  C   LEU A 318       8.754 180.346  21.158  1.00  6.73           C
ATOM   3022  O   LEU A 318       8.168 179.295  21.410  1.00  8.35           O
ATOM   3023  CB  LEU A 318       9.694 181.639  23.078  1.00  8.03           C
ATOM   3024 1HB  LEU A 318      10.625 181.944  23.555  1.00 10.31           H
ATOM   3025 2HB  LEU A 318       9.220 182.532  22.672  1.00  8.24           H
ATOM   3026  CG  LEU A 318       8.770 181.065  24.155  1.00  8.86           C
ATOM   3027  HG  LEU A 318       7.847 180.737  23.679  1.00  9.59           H
ATOM   3028  CD1 LEU A 318       9.387 179.888  24.898  1.00 12.64           C
ATOM   3029 1HD1 LEU A 318       8.708 179.563  25.687  1.00 12.64           H
ATOM   3030 2HD1 LEU A 318       9.551 179.061  24.207  1.00 12.64           H
ATOM   3031 3HD1 LEU A 318      10.334 180.191  25.345  1.00 40.69           H
ATOM   3032  CD2 LEU A 318       8.441 182.169  25.144  1.00 10.80           C
ATOM   3033 1HD2 LEU A 318       9.342 182.463  25.681  1.00 10.80           H
ATOM   3034 2HD2 LEU A 318       8.038 183.029  24.610  1.00 10.80           H
ATOM   3035 3HD2 LEU A 318       7.700 181.806  25.856  1.00 40.37           H
ATOM   3036  N   CYS A 319       8.313 181.208  20.248  1.00  5.82           N
ATOM   3037  H   CYS A 319       8.811 182.075  20.101  1.00  6.37           H
ATOM   3038  CA  CYS A 319       7.129 180.933  19.440  1.00  5.78           C
ATOM   3039  HA  CYS A 319       6.284 180.731  20.100  1.00  6.99           H
ATOM   3040  C   CYS A 319       7.353 179.703  18.565  1.00  6.27           C
ATOM   3041  O   CYS A 319       6.473 178.852  18.437  1.00  8.61           O
ATOM   3042  CB  CYS A 319       6.802 182.144  18.564  1.00  6.20           C
ATOM   3043 1HB  CYS A 319       6.792 183.037  19.190  1.00  8.87           H
ATOM   3044 2HB  CYS A 319       7.591 182.261  17.821  1.00  8.12           H
ATOM   3045  SG  CYS A 319       5.205 182.005  17.720  1.00 10.42           S
ATOM   3046  HG  CYS A 319       5.331 180.729  17.337  1.00 28.59           H
ATOM   3047  N   TYR A 320       8.533 179.616  17.959  1.00  6.24           N
ATOM   3048  H   TYR A 320       9.205 180.364  18.063  1.00  6.72           H
ATOM   3049  CA  TYR A 320       8.919 178.440  17.188  1.00  7.36           C
ATOM   3050  HA  TYR A 320       8.169 178.243  16.422  1.00  7.99           H
ATOM   3051  C   TYR A 320       9.009 177.219  18.100  1.00  9.18           C
ATOM   3052  O   TYR A 320       8.525 176.142  17.755  1.00 11.75           O
ATOM   3053  CB  TYR A 320      10.270 178.693  16.512  1.00  7.98           C
ATOM   3054 1HB  TYR A 320      10.223 179.639  15.974  1.00  8.06           H
ATOM   3055 2HB  TYR A 320      11.028 178.785  17.289  1.00  9.43           H
ATOM   3056  CG  TYR A 320      10.700 177.604  15.554  1.00  9.87           C
ATOM   3057  CD1 TYR A 320      11.310 176.443  16.029  1.00 13.20           C
ATOM   3058  HD1 TYR A 320      11.422 176.298  17.094  1.00 15.01           H
ATOM   3059  CD2 TYR A 320      10.542 177.749  14.175  1.00 11.04           C
ATOM   3060  HD2 TYR A 320      10.046 178.624  13.781  1.00 11.90           H
ATOM   3061  CE1 TYR A 320      11.790 175.473  15.154  1.00 16.57           C
ATOM   3062  HE1 TYR A 320      12.268 174.585  15.540  1.00 21.08           H
ATOM   3063  CE2 TYR A 320      11.033 176.787  13.293  1.00 14.15           C
ATOM   3064  HE2 TYR A 320      10.932 176.926  12.227  1.00 16.98           H
ATOM   3065  CZ  TYR A 320      11.665 175.658  13.789  1.00 16.49           C
ATOM   3066  OH  TYR A 320      12.185 174.713  12.936  1.00 21.83           O
ATOM   3067  HH  TYR A 320      12.164 174.988  12.016  1.00 27.65           H
ATOM   3068  N   GLU A 321       9.637 177.381  19.259  1.00  9.59           N
ATOM   3069  H   GLU A 321      10.010 178.289  19.503  1.00  9.27           H
ATOM   3070  CA  GLU A 321       9.834 176.280  20.198  1.00 11.86           C
ATOM   3071  HA  GLU A 321      10.332 175.467  19.671  1.00 14.19           H
ATOM   3072  C   GLU A 321       8.523 175.725  20.750  1.00 12.05           C
ATOM   3073  O   GLU A 321       8.425 174.527  21.012  1.00 15.02           O
ATOM   3074  CB  GLU A 321      10.741 176.726  21.348  1.00 13.16           C
ATOM   3075 1HB  GLU A 321      11.641 177.169  20.922  1.00 16.21           H
ATOM   3076 2HB  GLU A 321      10.224 177.487  21.934  1.00 14.48           H
ATOM   3077  CG  GLU A 321      11.160 175.596  22.276  1.00 17.65           C
ATOM   3078 1HG  GLU A 321      10.285 175.230  22.814  1.00 23.37           H
ATOM   3079 2HG  GLU A 321      11.565 174.782  21.675  1.00 24.49           H
ATOM   3080  CD  GLU A 321      12.212 176.025  23.280  1.00 20.04           C
ATOM   3081  OE1 GLU A 321      13.013 175.168  23.710  1.00 53.57           O
ATOM   3082  OE2 GLU A 321      12.251 177.214  23.662  1.00 25.34           O
ATOM   3083  N   PHE A 322       7.506 176.563  20.917  1.00 10.49           N
ATOM   3084  H   PHE A 322       7.627 177.551  20.735  1.00 10.11           H
ATOM   3085  CA  PHE A 322       6.200 176.069  21.343  1.00 11.16           C
ATOM   3086  HA  PHE A 322       6.336 175.429  22.214  1.00 13.48           H
ATOM   3087  C   PHE A 322       5.550 175.212  20.260  1.00 12.66           C
ATOM   3088  O   PHE A 322       4.926 174.198  20.566  1.00 16.20           O
ATOM   3089  CB  PHE A 322       5.241 177.215  21.682  1.00  9.94           C
ATOM   3090 1HB  PHE A 322       5.256 177.935  20.863  1.00  9.59           H
ATOM   3091 2HB  PHE A 322       4.233 176.804  21.746  1.00 11.79           H
ATOM   3092  CG  PHE A 322       5.531 177.934  22.975  1.00 10.01           C
ATOM   3093  CD1 PHE A 322       5.938 177.256  24.122  1.00 27.69           C
ATOM   3094  HD1 PHE A 322       6.145 176.197  24.086  1.00 60.83           H
ATOM   3095  CD2 PHE A 322       5.293 179.302  23.063  1.00 21.55           C
ATOM   3096  HD2 PHE A 322       5.028 179.860  22.177  1.00 49.33           H
ATOM   3097  CE1 PHE A 322       6.063 177.922  25.339  1.00 29.01           C
ATOM   3098  HE1 PHE A 322       6.393 177.384  26.216  1.00 62.37           H
ATOM   3099  CE2 PHE A 322       5.368 179.967  24.285  1.00 23.38           C
ATOM   3100  HE2 PHE A 322       5.139 181.021  24.341  1.00 52.65           H
ATOM   3101  CZ  PHE A 322       5.751 179.274  25.427  1.00 13.26           C
ATOM   3102  HZ  PHE A 322       5.817 179.786  26.376  1.00 16.30           H
ATOM   3103  N   LEU A 323       5.668 175.627  19.003  1.00 12.91           N
ATOM   3104  H   LEU A 323       6.227 176.446  18.805  1.00 13.48           H
ATOM   3105  CA  LEU A 323       4.998 174.949  17.896  1.00 15.85           C
ATOM   3106  HA  LEU A 323       4.005 174.637  18.223  1.00 18.50           H
ATOM   3107  C   LEU A 323       5.738 173.706  17.411  1.00 18.92           C
ATOM   3108  O   LEU A 323       5.120 172.784  16.882  1.00 24.23           O
ATOM   3109  CB  LEU A 323       4.850 175.910  16.712  1.00 15.67           C
ATOM   3110 1HB  LEU A 323       5.846 176.267  16.451  1.00 38.00           H
ATOM   3111 2HB  LEU A 323       4.468 175.344  15.863  1.00 32.32           H
ATOM   3112  CG  LEU A 323       3.943 177.128  16.914  1.00 21.22           C
ATOM   3113  HG  LEU A 323       4.211 177.615  17.850  1.00 68.77           H
ATOM   3114  CD1 LEU A 323       4.169 178.117  15.779  1.00 49.87           C
ATOM   3115 1HD1 LEU A 323       3.885 177.662  14.830  1.00 49.87           H
ATOM   3116 2HD1 LEU A 323       3.565 179.009  15.949  1.00 49.87           H
ATOM   3117 3HD1 LEU A 323       5.221 178.400  15.748  1.00 96.74           H
ATOM   3118  CD2 LEU A 323       2.468 176.744  16.964  1.00 54.80           C
ATOM   3119 1HD2 LEU A 323       2.190 176.219  16.050  1.00 54.80           H
ATOM   3120 2HD2 LEU A 323       1.861 177.643  17.065  1.00 54.80           H
ATOM   3121 3HD2 LEU A 323       2.288 176.096  17.822  1.00 96.96           H
ATOM   3122  N   VAL A 324       7.058 173.697  17.552  1.00 19.05           N
ATOM   3123  H   VAL A 324       7.508 174.477  18.013  1.00 18.05           H
ATOM   3124  CA  VAL A 324       7.896 172.629  17.007  1.00 22.41           C
ATOM   3125  HA  VAL A 324       7.278 171.997  16.370  1.00 26.07           H
ATOM   3126  C   VAL A 324       8.477 171.735  18.099  1.00 26.35           C
ATOM   3127  O   VAL A 324       8.797 170.573  17.853  1.00 34.26           O
ATOM   3128  CB  VAL A 324       9.030 173.214  16.133  1.00 20.83           C
ATOM   3129  HB  VAL A 324       9.650 173.862  16.752  1.00 19.78           H
ATOM   3130  CG1 VAL A 324       9.916 172.114  15.550  1.00 26.88           C
ATOM   3131 1HG1 VAL A 324      10.621 172.548  14.841  1.00 26.88           H
ATOM   3132 2HG1 VAL A 324      10.477 171.634  16.352  1.00 26.88           H
ATOM   3133 3HG1 VAL A 324       9.301 171.371  15.042  1.00 56.53           H
ATOM   3134  CG2 VAL A 324       8.439 174.046  14.995  1.00 19.61           C
ATOM   3135 1HG2 VAL A 324       7.707 173.455  14.444  1.00 19.61           H
ATOM   3136 2HG2 VAL A 324       7.954 174.934  15.400  1.00 19.61           H
ATOM   3137 3HG2 VAL A 324       9.232 174.359  14.317  1.00 48.63           H
ATOM   3138  N   GLY A 325       8.588 172.266  19.312  1.00 24.37           N
ATOM   3139  H   GLY A 325       8.272 173.211  19.484  1.00 21.79           H
ATOM   3140  CA  GLY A 325       9.121 171.513  20.435  1.00 28.55           C
ATOM   3141 1HA  GLY A 325       8.570 171.800  21.330  1.00 29.16           H
ATOM   3142 2HA  GLY A 325       8.951 170.450  20.266  1.00 34.07           H
ATOM   3143  C   GLY A 325      10.598 171.728  20.709  1.00 29.72           C
ATOM   3144  O   GLY A 325      11.117 171.245  21.715  1.00 37.33           O
ATOM   3145  N   LYS A 326      11.282 172.456  19.832  1.00 26.68           N
ATOM   3146  H   LYS A 326      10.805 172.827  19.022  1.00 25.11           H
ATOM   3147  CA  LYS A 326      12.703 172.759  20.002  1.00 28.65           C
ATOM   3148  HA  LYS A 326      12.915 172.784  21.070  1.00 31.53           H
ATOM   3149  C   LYS A 326      13.049 174.122  19.406  1.00 23.29           C
ATOM   3150  O   LYS A 326      12.335 174.598  18.525  1.00 20.53           O
ATOM   3151  CB  LYS A 326      13.564 171.669  19.356  1.00 37.98           C
ATOM   3152 1HB  LYS A 326      14.599 171.829  19.659  1.00 63.27           H
ATOM   3153 2HB  LYS A 326      13.244 170.699  19.736  1.00 56.78           H
ATOM   3154  CG  LYS A 326      13.517 171.639  17.834  1.00 51.49           C
ATOM   3155 1HG  LYS A 326      12.500 171.425  17.506  1.00 73.72           H
ATOM   3156 2HG  LYS A 326      13.819 172.612  17.447  1.00 79.30           H
ATOM   3157  CD  LYS A 326      14.459 170.581  17.280  1.00 63.56           C
ATOM   3158 1HD  LYS A 326      15.456 170.746  17.688  1.00 89.32           H
ATOM   3159 2HD  LYS A 326      14.110 169.593  17.581  1.00 89.54           H
ATOM   3160  CE  LYS A 326      14.530 170.654  15.764  1.00116.04           C
ATOM   3161 1HE  LYS A 326      13.537 170.466  15.349  1.00166.04           H
ATOM   3162 2HE  LYS A 326      14.845 171.659  15.473  1.00170.06           H
ATOM   3163  NZ  LYS A 326      15.517 169.635  15.279  1.00155.70           N
ATOM   3164 1HZ  LYS A 326      15.255 168.708  15.586  1.00155.70           H
ATOM   3165 2HZ  LYS A 326      15.568 169.647  14.269  1.00155.70           H
ATOM   3166 3HZ  LYS A 326      16.437 169.850  15.643  1.00200.49           H
ATOM   3167  N   PRO A 327      14.128 174.770  19.874  1.00 25.12           N
ATOM   3168  CA  PRO A 327      14.497 176.041  19.238  1.00 22.45           C
ATOM   3169  HA  PRO A 327      13.683 176.756  19.354  1.00 20.68           H
ATOM   3170  C   PRO A 327      14.867 175.900  17.761  1.00 21.02           C
ATOM   3171  O   PRO A 327      15.290 174.828  17.328  1.00 25.30           O
ATOM   3172  CB  PRO A 327      15.724 176.492  20.036  1.00 28.72           C
ATOM   3173 1HB  PRO A 327      16.635 176.218  19.505  1.00 37.68           H
ATOM   3174 2HB  PRO A 327      15.695 177.567  20.210  1.00 33.74           H
ATOM   3175  CG  PRO A 327      15.643 175.755  21.327  1.00 34.99           C
ATOM   3176 1HG  PRO A 327      16.631 175.643  21.772  1.00 50.98           H
ATOM   3177 2HG  PRO A 327      14.967 176.269  22.010  1.00 42.45           H
ATOM   3178  CD  PRO A 327      15.079 174.420  20.944  1.00 31.84           C
ATOM   3179 1HD  PRO A 327      15.863 173.766  20.560  1.00 37.33           H
ATOM   3180 2HD  PRO A 327      14.571 173.965  21.795  1.00 35.67           H
ATOM   3181  N   PRO A 328      14.728 176.975  16.967  1.00 17.71           N
ATOM   3182  CA  PRO A 328      15.059 176.859  15.541  1.00 17.57           C
ATOM   3183  HA  PRO A 328      14.588 175.970  15.124  1.00 18.72           H
ATOM   3184  C   PRO A 328      16.545 176.825  15.191  1.00 21.07           C
ATOM   3185  O   PRO A 328      16.911 176.414  14.091  1.00 25.81           O
ATOM   3186  CB  PRO A 328      14.409 178.107  14.941  1.00 16.35           C
ATOM   3187 1HB  PRO A 328      14.977 178.461  14.082  1.00 19.79           H
ATOM   3188 2HB  PRO A 328      13.378 177.897  14.658  1.00 19.92           H
ATOM   3189  CG  PRO A 328      14.438 179.107  16.033  1.00 16.47           C
ATOM   3190 1HG  PRO A 328      15.407 179.604  16.052  1.00 24.98           H
ATOM   3191 2HG  PRO A 328      13.639 179.837  15.903  1.00 20.14           H
ATOM   3192  CD  PRO A 328      14.237 178.324  17.299  1.00 16.42           C
ATOM   3193 1HD  PRO A 328      14.828 178.759  18.104  1.00 22.46           H
ATOM   3194 2HD  PRO A 328      13.180 178.289  17.565  1.00 16.83           H
ATOM   3195  N   PHE A 329      17.399 177.273  16.105  1.00 23.00           N
ATOM   3196  H   PHE A 329      17.054 177.563  17.009  1.00 23.62           H
ATOM   3197  CA  PHE A 329      18.831 177.380  15.837  1.00 27.69           C
ATOM   3198  HA  PHE A 329      19.000 177.240  14.769  1.00 28.28           H
ATOM   3199  C   PHE A 329      19.667 176.340  16.577  1.00 34.21           C
ATOM   3200  O   PHE A 329      20.895 176.359  16.498  1.00 42.57           O
ATOM   3201  CB  PHE A 329      19.338 178.772  16.225  1.00 28.18           C
ATOM   3202 1HB  PHE A 329      19.253 178.888  17.305  1.00 30.25           H
ATOM   3203 2HB  PHE A 329      20.392 178.841  15.956  1.00 33.11           H
ATOM   3204  CG  PHE A 329      18.602 179.896  15.552  1.00 23.50           C
ATOM   3205  CD1 PHE A 329      18.683 180.073  14.174  1.00 23.40           C
ATOM   3206  HD1 PHE A 329      19.285 179.403  13.579  1.00 27.18           H
ATOM   3207  CD2 PHE A 329      17.817 180.769  16.298  1.00 22.11           C
ATOM   3208  HD2 PHE A 329      17.750 180.651  17.369  1.00 25.09           H
ATOM   3209  CE1 PHE A 329      17.985 181.100  13.547  1.00 21.92           C
ATOM   3210  HE1 PHE A 329      18.052 181.219  12.476  1.00 25.06           H
ATOM   3211  CE2 PHE A 329      17.104 181.789  15.676  1.00 20.15           C
ATOM   3212  HE2 PHE A 329      16.487 182.451  16.266  1.00 21.56           H
ATOM   3213  CZ  PHE A 329      17.195 181.962  14.299  1.00 20.00           C
ATOM   3214  HZ  PHE A 329      16.656 182.763  13.815  1.00 21.55           H
ATOM   3215  N   GLU A 330      19.008 175.443  17.302  1.00 35.15           N
ATOM   3216  H   GLU A 330      17.999 175.423  17.278  1.00 34.56           H
ATOM   3217  CA  GLU A 330      19.713 174.439  18.094  1.00 41.55           C
ATOM   3218  HA  GLU A 330      20.400 174.953  18.767  1.00 45.18           H
ATOM   3219  C   GLU A 330      20.535 173.533  17.182  1.00 46.68           C
ATOM   3220  O   GLU A 330      20.146 173.260  16.046  1.00 51.39           O
ATOM   3221  CB  GLU A 330      18.733 173.616  18.936  1.00 45.72           C
ATOM   3222 1HB  GLU A 330      19.306 173.008  19.635  1.00 70.11           H
ATOM   3223 2HB  GLU A 330      18.125 174.307  19.520  1.00 68.46           H
ATOM   3224  CG  GLU A 330      17.794 172.705  18.152  1.00 75.61           C
ATOM   3225 1HG  GLU A 330      16.946 172.454  18.790  1.00119.22           H
ATOM   3226 2HG  GLU A 330      17.417 173.241  17.281  1.00120.64           H
ATOM   3227  CD  GLU A 330      18.449 171.413  17.691  1.00127.49           C
ATOM   3228  OE1 GLU A 330      19.358 170.903  18.380  1.00209.03           O
ATOM   3229  OE2 GLU A 330      18.037 170.875  16.641  1.00198.36           O
ATOM   3230  N   ALA A 331      21.680 173.072  17.673  1.00 52.40           N
ATOM   3231  H   ALA A 331      21.959 173.291  18.619  1.00 56.51           H
ATOM   3232  CA  ALA A 331      22.569 172.229  16.881  1.00 59.80           C
ATOM   3233  HA  ALA A 331      21.967 171.630  16.198  1.00 62.80           H
ATOM   3234  C   ALA A 331      23.360 171.288  17.785  1.00 69.20           C
ATOM   3235  O   ALA A 331      23.386 171.457  19.004  1.00 72.33           O
ATOM   3236  CB  ALA A 331      23.517 173.098  16.066  1.00 61.73           C
ATOM   3237 1HB  ALA A 331      22.946 173.833  15.499  1.00 61.73           H
ATOM   3238 2HB  ALA A 331      24.207 173.612  16.735  1.00 61.73           H
ATOM   3239 3HB  ALA A 331      24.082 172.472  15.375  1.00 89.16           H
ATOM   3240  N   ASN A 332      24.016 170.301  17.182  1.00 79.97           N
ATOM   3241  H   ASN A 332      23.979 170.222  16.176  1.00 83.65           H
ATOM   3242  CA  ASN A 332      24.785 169.309  17.928  1.00 93.39           C
ATOM   3243  HA  ASN A 332      24.116 168.788  18.614  1.00 99.27           H
ATOM   3244  C   ASN A 332      25.915 169.910  18.762  1.00 92.91           C
ATOM   3245  O   ASN A 332      26.299 169.346  19.786  1.00106.91           O
ATOM   3246  CB  ASN A 332      25.378 168.293  16.949  1.00111.68           C
ATOM   3247 1HB  ASN A 332      24.595 167.947  16.274  1.00111.68           H
ATOM   3248 2HB  ASN A 332      26.162 168.776  16.367  1.00111.68           H
ATOM   3249  CG  ASN A 332      25.963 167.088  17.654  1.00186.18           C
ATOM   3250  OD1 ASN A 332      25.292 166.434  18.449  1.00288.56           O
ATOM   3251  ND2 ASN A 332      27.216 166.780  17.361  1.00259.21           N
ATOM   3252 1HD2 ASN A 332      27.642 165.984  17.811  1.00259.21           H
ATOM   3253 2HD2 ASN A 332      27.736 167.340  16.702  1.00383.69           H
ATOM   3254  N   THR A 333      26.461 171.041  18.327  1.00 85.08           N
ATOM   3255  H   THR A 333      26.091 171.491  17.502  1.00 82.07           H
ATOM   3256  CA  THR A 333      27.563 171.684  19.038  1.00 86.07           C
ATOM   3257  HA  THR A 333      27.688 171.197  20.005  1.00 92.33           H
ATOM   3258  C   THR A 333      27.279 173.163  19.275  1.00 80.51           C
ATOM   3259  O   THR A 333      26.493 173.780  18.557  1.00 76.75           O
ATOM   3260  CB  THR A 333      28.892 171.589  18.258  1.00 91.08           C
ATOM   3261  HB  THR A 333      29.678 172.073  18.838  1.00 98.49           H
ATOM   3262  OG1 THR A 333      28.759 172.265  17.002  1.00125.96           O
ATOM   3263  HG1 THR A 333      28.042 171.854  16.514  1.00182.22           H
ATOM   3264  CG2 THR A 333      29.293 170.141  18.000  1.00143.20           C
ATOM   3265 1HG2 THR A 333      28.579 169.673  17.323  1.00143.20           H
ATOM   3266 2HG2 THR A 333      30.284 170.117  17.547  1.00143.20           H
ATOM   3267 3HG2 THR A 333      29.316 169.592  18.942  1.00188.28           H
ATOM   3268  N   TYR A 334      27.948 173.735  20.271  1.00 84.18           N
ATOM   3269  H   TYR A 334      28.565 173.181  20.848  1.00 91.61           H
ATOM   3270  CA  TYR A 334      27.838 175.162  20.560  1.00 83.20           C
ATOM   3271  HA  TYR A 334      26.802 175.423  20.778  1.00 83.76           H
ATOM   3272  C   TYR A 334      28.294 175.966  19.347  1.00 77.36           C
ATOM   3273  O   TYR A 334      27.702 176.989  19.007  1.00 73.84           O
ATOM   3274  CB  TYR A 334      28.733 175.539  21.746  1.00 94.83           C
ATOM   3275 1HB  TYR A 334      29.677 175.002  21.651  1.00120.37           H
ATOM   3276 2HB  TYR A 334      28.953 176.604  21.673  1.00117.98           H
ATOM   3277  CG  TYR A 334      28.163 175.277  23.125  1.00158.62           C
ATOM   3278  CD1 TYR A 334      28.118 176.304  24.068  1.00267.43           C
ATOM   3279  HD1 TYR A 334      28.445 177.297  23.795  1.00305.84           H
ATOM   3280  CD2 TYR A 334      27.719 174.009  23.509  1.00246.00           C
ATOM   3281  HD2 TYR A 334      27.749 173.188  22.808  1.00272.54           H
ATOM   3282  CE1 TYR A 334      27.676 176.067  25.368  1.00451.42           C
ATOM   3283  HE1 TYR A 334      27.683 176.865  26.096  1.00632.62           H
ATOM   3284  CE2 TYR A 334      27.243 173.777  24.798  1.00424.22           C
ATOM   3285  HE2 TYR A 334      26.895 172.794  25.078  1.00581.48           H
ATOM   3286  CZ  TYR A 334      27.230 174.806  25.723  1.00520.83           C
ATOM   3287  OH  TYR A 334      26.781 174.576  27.003  1.00809.39           O
ATOM   3288  HH  TYR A 334      26.839 175.353  27.563  1.00809.39           H
ATOM   3289  N   GLN A 335      29.359 175.498  18.705  1.00 80.74           N
ATOM   3290  H   GLN A 335      29.775 174.627  19.000  1.00 86.53           H
ATOM   3291  CA  GLN A 335      29.973 176.219  17.595  1.00 81.32           C
ATOM   3292  HA  GLN A 335      30.209 177.227  17.937  1.00 83.00           H
ATOM   3293  C   GLN A 335      29.032 176.335  16.399  1.00 74.90           C
ATOM   3294  O   GLN A 335      28.970 177.377  15.747  1.00 76.32           O
ATOM   3295  CB  GLN A 335      31.271 175.521  17.181  1.00 92.47           C
ATOM   3296 1HB  GLN A 335      31.644 174.948  18.030  1.00115.68           H
ATOM   3297 2HB  GLN A 335      31.055 174.825  16.371  1.00119.42           H
ATOM   3298  CG  GLN A 335      32.371 176.474  16.735  1.00135.38           C
ATOM   3299 1HG  GLN A 335      33.054 175.939  16.076  1.00135.38           H
ATOM   3300 2HG  GLN A 335      31.927 177.301  16.181  1.00186.33           H
ATOM   3301  CD  GLN A 335      33.152 177.031  17.909  1.00210.49           C
ATOM   3302  OE1 GLN A 335      32.600 177.702  18.777  1.00281.95           O
ATOM   3303  NE2 GLN A 335      34.445 176.746  17.951  1.00321.87           N
ATOM   3304 1HE2 GLN A 335      35.000 177.100  18.717  1.00321.87           H
ATOM   3305 2HE2 GLN A 335      34.870 176.191  17.224  1.00444.63           H
ATOM   3306  N   GLU A 336      28.302 175.264  16.105  1.00 73.11           N
ATOM   3307  H   GLU A 336      28.400 174.424  16.657  1.00 77.82           H
ATOM   3308  CA  GLU A 336      27.335 175.272  15.012  1.00 69.41           C
ATOM   3309  HA  GLU A 336      27.792 175.746  14.145  1.00 71.71           H
ATOM   3310  C   GLU A 336      26.095 176.078  15.391  1.00 62.70           C
ATOM   3311  O   GLU A 336      25.506 176.751  14.546  1.00 61.09           O
ATOM   3312  CB  GLU A 336      26.951 173.837  14.636  1.00 74.29           C
ATOM   3313 1HB  GLU A 336      27.867 173.275  14.451  1.00 88.43           H
ATOM   3314 2HB  GLU A 336      26.441 173.377  15.483  1.00 78.33           H
ATOM   3315  CG  GLU A 336      26.056 173.722  13.408  1.00 80.15           C
ATOM   3316 1HG  GLU A 336      25.690 172.697  13.339  1.00107.62           H
ATOM   3317 2HG  GLU A 336      25.198 174.383  13.532  1.00 85.02           H
ATOM   3318  CD  GLU A 336      26.766 174.081  12.114  1.00107.32           C
ATOM   3319  OE1 GLU A 336      28.011 174.190  12.103  1.00156.29           O
ATOM   3320  OE2 GLU A 336      26.078 174.269  11.089  1.00161.92           O
ATOM   3321  N   THR A 337      25.715 176.034  16.664  1.00 61.21           N
ATOM   3322  H   THR A 337      26.228 175.459  17.317  1.00 65.84           H
ATOM   3323  CA  THR A 337      24.586 176.818  17.160  1.00 55.00           C
ATOM   3324  HA  THR A 337      23.689 176.539  16.607  1.00 53.14           H
ATOM   3325  C   THR A 337      24.852 178.302  16.928  1.00 51.12           C
ATOM   3326  O   THR A 337      23.965 179.038  16.496  1.00 46.41           O
ATOM   3327  CB  THR A 337      24.336 176.572  18.664  1.00 58.49           C
ATOM   3328  HB  THR A 337      25.200 176.914  19.234  1.00 64.37           H
ATOM   3329  OG1 THR A 337      24.149 175.170  18.894  1.00 69.90           O
ATOM   3330  HG1 THR A 337      24.958 174.710  18.654  1.00117.18           H
ATOM   3331  CG2 THR A 337      23.096 177.307  19.155  1.00 51.30           C
ATOM   3332 1HG2 THR A 337      22.234 177.025  18.550  1.00 51.30           H
ATOM   3333 2HG2 THR A 337      22.906 177.040  20.195  1.00 51.30           H
ATOM   3334 3HG2 THR A 337      23.254 178.383  19.085  1.00 78.22           H
ATOM   3335  N   TYR A 338      26.078 178.747  17.187  1.00 56.12           N
ATOM   3336  H   TYR A 338      26.779 178.113  17.545  1.00 61.94           H
ATOM   3337  CA  TYR A 338      26.441 180.142  16.953  1.00 56.15           C
ATOM   3338  HA  TYR A 338      25.763 180.780  17.519  1.00 52.92           H
ATOM   3339  C   TYR A 338      26.295 180.500  15.477  1.00 55.56           C
ATOM   3340  O   TYR A 338      25.829 181.589  15.144  1.00 53.87           O
ATOM   3341  CB  TYR A 338      27.882 180.433  17.386  1.00 66.92           C
ATOM   3342 1HB  TYR A 338      28.552 179.816  16.788  1.00117.36           H
ATOM   3343 2HB  TYR A 338      28.098 181.476  17.157  1.00 72.70           H
ATOM   3344  CG  TYR A 338      28.198 180.199  18.849  1.00104.64           C
ATOM   3345  CD1 TYR A 338      29.424 179.644  19.222  1.00181.00           C
ATOM   3346  HD1 TYR A 338      30.139 179.367  18.461  1.00224.87           H
ATOM   3347  CD2 TYR A 338      27.307 180.570  19.858  1.00182.21           C
ATOM   3348  HD2 TYR A 338      26.349 180.999  19.606  1.00230.72           H
ATOM   3349  CE1 TYR A 338      29.749 179.455  20.563  1.00308.89           C
ATOM   3350  HE1 TYR A 338      30.698 179.015  20.832  1.00453.59           H
ATOM   3351  CE2 TYR A 338      27.640 180.407  21.201  1.00303.48           C
ATOM   3352  HE2 TYR A 338      26.953 180.726  21.970  1.00438.70           H
ATOM   3353  CZ  TYR A 338      28.857 179.845  21.546  1.00354.08           C
ATOM   3354  OH  TYR A 338      29.190 179.682  22.871  1.00557.41           O
ATOM   3355  HH  TYR A 338      30.070 179.318  22.990  1.00616.42           H
ATOM   3356  N   LYS A 339      26.699 179.593  14.592  1.00 59.46           N
ATOM   3357  H   LYS A 339      27.077 178.715  14.923  1.00 63.47           H
ATOM   3358  CA  LYS A 339      26.598 179.824  13.152  1.00 60.94           C
ATOM   3359  HA  LYS A 339      27.072 180.776  12.917  1.00 63.73           H
ATOM   3360  C   LYS A 339      25.142 179.921  12.710  1.00 53.34           C
ATOM   3361  O   LYS A 339      24.806 180.771  11.887  1.00 53.09           O
ATOM   3362  CB  LYS A 339      27.296 178.713  12.363  1.00 70.53           C
ATOM   3363 1HB  LYS A 339      26.867 177.753  12.652  1.00 81.16           H
ATOM   3364 2HB  LYS A 339      27.095 178.870  11.304  1.00102.26           H
ATOM   3365  CG  LYS A 339      28.805 178.656  12.555  1.00109.05           C
ATOM   3366 1HG  LYS A 339      29.240 179.609  12.256  1.00165.21           H
ATOM   3367 2HG  LYS A 339      29.028 178.479  13.607  1.00149.42           H
ATOM   3368  CD  LYS A 339      29.421 177.540  11.723  1.00126.65           C
ATOM   3369 1HD  LYS A 339      28.943 176.596  11.982  1.00152.81           H
ATOM   3370 2HD  LYS A 339      29.254 177.745  10.666  1.00156.27           H
ATOM   3371  CE  LYS A 339      30.914 177.425  11.985  1.00207.27           C
ATOM   3372 1HE  LYS A 339      31.392 178.381  11.756  1.00267.50           H
ATOM   3373 2HE  LYS A 339      31.071 177.206  13.044  1.00267.97           H
ATOM   3374  NZ  LYS A 339      31.481 176.331  11.130  1.00281.04           N
ATOM   3375 1HZ  LYS A 339      31.018 175.455  11.331  1.00281.04           H
ATOM   3376 2HZ  LYS A 339      31.350 176.543  10.150  1.00281.04           H
ATOM   3377 3HZ  LYS A 339      32.471 176.220  11.304  1.00332.46           H
ATOM   3378  N   ARG A 340      24.283 179.060  13.247  1.00 49.12           N
ATOM   3379  H   ARG A 340      24.619 178.376  13.911  1.00 52.25           H
ATOM   3380  CA  ARG A 340      22.861 179.086  12.911  1.00 42.54           C
ATOM   3381  HA  ARG A 340      22.755 179.076  11.826  1.00 45.05           H
ATOM   3382  C   ARG A 340      22.205 180.372  13.398  1.00 36.34           C
ATOM   3383  O   ARG A 340      21.396 180.956  12.681  1.00 34.68           O
ATOM   3384  CB  ARG A 340      22.128 177.865  13.477  1.00 42.56           C
ATOM   3385 1HB  ARG A 340      22.336 177.779  14.544  1.00 48.29           H
ATOM   3386 2HB  ARG A 340      21.057 178.020  13.345  1.00 48.58           H
ATOM   3387  CG  ARG A 340      22.506 176.563  12.785  1.00 50.91           C
ATOM   3388 1HG  ARG A 340      22.446 176.710  11.707  1.00 66.25           H
ATOM   3389 2HG  ARG A 340      23.531 176.299  13.046  1.00 70.02           H
ATOM   3390  CD  ARG A 340      21.585 175.414  13.164  1.00 50.64           C
ATOM   3391 1HD  ARG A 340      21.645 175.235  14.238  1.00 73.74           H
ATOM   3392 2HD  ARG A 340      20.560 175.682  12.904  1.00 65.92           H
ATOM   3393  NE  ARG A 340      21.969 174.205  12.436  1.00 84.17           N
ATOM   3394  HE  ARG A 340      22.816 174.248  11.890  1.00129.90           H
ATOM   3395  CZ  ARG A 340      21.286 173.068  12.420  1.00110.36           C
ATOM   3396  NH1 ARG A 340      20.172 172.882  13.098  1.00 94.78           N
ATOM   3397 1HH1 ARG A 340      19.866 173.586  13.753  1.00 83.56           H
ATOM   3398 2HH1 ARG A 340      19.651 172.027  12.981  1.00130.97           H
ATOM   3399  NH2 ARG A 340      21.739 172.073  11.686  1.00209.65           N
ATOM   3400 1HH2 ARG A 340      22.580 172.206  11.147  1.00278.15           H
ATOM   3401 2HH2 ARG A 340      21.235 171.201  11.668  1.00256.93           H
ATOM   3402  N   ILE A 341      22.565 180.829  14.592  1.00 36.24           N
ATOM   3403  H   ILE A 341      23.204 180.289  15.159  1.00 39.98           H
ATOM   3404  CA  ILE A 341      22.068 182.105  15.100  1.00 33.15           C
ATOM   3405  HA  ILE A 341      20.979 182.108  15.038  1.00 30.32           H
ATOM   3406  C   ILE A 341      22.580 183.251  14.230  1.00 35.90           C
ATOM   3407  O   ILE A 341      21.800 184.097  13.796  1.00 34.59           O
ATOM   3408  CB  ILE A 341      22.483 182.355  16.570  1.00 34.61           C
ATOM   3409  HB  ILE A 341      23.566 182.255  16.643  1.00 40.39           H
ATOM   3410  CG1 ILE A 341      21.828 181.324  17.498  1.00 33.10           C
ATOM   3411 1HG1 ILE A 341      20.770 181.566  17.600  1.00 31.05           H
ATOM   3412 2HG1 ILE A 341      21.905 180.338  17.042  1.00 35.35           H
ATOM   3413  CG2 ILE A 341      22.100 183.769  17.004  1.00 35.06           C
ATOM   3414 1HG2 ILE A 341      21.022 183.905  16.924  1.00 35.06           H
ATOM   3415 2HG2 ILE A 341      22.407 183.936  18.036  1.00 35.06           H
ATOM   3416 3HG2 ILE A 341      22.604 184.500  16.373  1.00 65.17           H
ATOM   3417  CD1 ILE A 341      22.443 181.242  18.882  1.00 37.99           C
ATOM   3418 1HD1 ILE A 341      22.292 182.181  19.414  1.00 37.99           H
ATOM   3419 2HD1 ILE A 341      21.966 180.436  19.439  1.00 37.99           H
ATOM   3420 3HD1 ILE A 341      23.511 181.039  18.798  1.00 69.08           H
ATOM   3421  N   SER A 342      23.885 183.288  13.983  1.00 42.46           N
ATOM   3422  H   SER A 342      24.481 182.551  14.338  1.00 46.12           H
ATOM   3423  CA  SER A 342      24.507 184.387  13.249  1.00 48.18           C
ATOM   3424  HA  SER A 342      24.296 185.319  13.774  1.00 49.02           H
ATOM   3425  C   SER A 342      23.974 184.532  11.826  1.00 47.96           C
ATOM   3426  O   SER A 342      23.686 185.638  11.372  1.00 53.22           O
ATOM   3427  CB  SER A 342      26.024 184.190  13.207  1.00 59.14           C
ATOM   3428 1HB  SER A 342      26.405 184.128  14.227  1.00 86.84           H
ATOM   3429 2HB  SER A 342      26.252 183.259  12.687  1.00102.55           H
ATOM   3430  OG  SER A 342      26.662 185.263  12.536  1.00 92.13           O
ATOM   3431  HG  SER A 342      26.345 186.091  12.904  1.00137.88           H
ATOM   3432  N   ARG A 343      23.830 183.415  11.122  1.00 46.33           N
ATOM   3433  H   ARG A 343      24.054 182.524  11.547  1.00 47.07           H
ATOM   3434  CA  ARG A 343      23.340 183.431   9.745  1.00 47.26           C
ATOM   3435  HA  ARG A 343      23.694 184.337   9.254  1.00 53.40           H
ATOM   3436  C   ARG A 343      21.817 183.456   9.668  1.00 39.95           C
ATOM   3437  O   ARG A 343      21.255 183.599   8.583  1.00 42.43           O
ATOM   3438  CB  ARG A 343      23.875 182.213   8.986  1.00 53.46           C
ATOM   3439 1HB  ARG A 343      23.576 181.310   9.518  1.00 55.54           H
ATOM   3440 2HB  ARG A 343      23.418 182.194   7.996  1.00 67.93           H
ATOM   3441  CG  ARG A 343      25.389 182.216   8.819  1.00 73.35           C
ATOM   3442 1HG  ARG A 343      25.679 183.121   8.285  1.00105.81           H
ATOM   3443 2HG  ARG A 343      25.861 182.225   9.802  1.00 90.46           H
ATOM   3444  CD  ARG A 343      25.895 181.008   8.042  1.00 91.83           C
ATOM   3445 1HD  ARG A 343      25.342 180.930   7.105  1.00139.32           H
ATOM   3446 2HD  ARG A 343      26.949 181.166   7.811  1.00131.36           H
ATOM   3447  NE  ARG A 343      25.755 179.762   8.794  1.00132.99           N
ATOM   3448  HE  ARG A 343      25.293 179.815   9.690  1.00186.24           H
ATOM   3449  CZ  ARG A 343      26.188 178.573   8.392  1.00202.43           C
ATOM   3450  NH1 ARG A 343      26.012 177.527   9.171  1.00249.89           N
ATOM   3451 1HH1 ARG A 343      25.500 177.634  10.033  1.00249.89           H
ATOM   3452 2HH1 ARG A 343      26.360 176.626   8.884  1.00362.56           H
ATOM   3453  NH2 ARG A 343      26.827 178.402   7.251  1.00335.24           N
ATOM   3454 1HH2 ARG A 343      26.990 179.194   6.650  1.00398.06           H
ATOM   3455 2HH2 ARG A 343      27.127 177.476   6.988  1.00441.67           H
ATOM   3456  N   VAL A 344      21.172 183.317  10.821  1.00 34.56           N
ATOM   3457  H   VAL A 344      21.710 183.255  11.673  1.00 36.46           H
ATOM   3458  CA  VAL A 344      19.718 183.197  10.919  1.00 29.91           C
ATOM   3459  HA  VAL A 344      19.461 182.962  11.952  1.00 28.49           H
ATOM   3460  C   VAL A 344      19.296 182.023  10.040  1.00 30.38           C
ATOM   3461  O   VAL A 344      18.391 182.111   9.212  1.00 33.77           O
ATOM   3462  CB  VAL A 344      18.955 184.482  10.518  1.00 31.20           C
ATOM   3463  HB  VAL A 344      18.938 184.566   9.431  1.00 45.22           H
ATOM   3464  CG1 VAL A 344      17.518 184.426  11.031  1.00 50.63           C
ATOM   3465 1HG1 VAL A 344      16.977 185.312  10.697  1.00 50.63           H
ATOM   3466 2HG1 VAL A 344      17.018 183.540  10.640  1.00 50.63           H
ATOM   3467 3HG1 VAL A 344      17.513 184.392  12.121  1.00 89.45           H
ATOM   3468  CG2 VAL A 344      19.636 185.726  11.087  1.00 55.53           C
ATOM   3469 1HG2 VAL A 344      20.595 185.881  10.593  1.00 55.53           H
ATOM   3470 2HG2 VAL A 344      19.003 186.596  10.913  1.00 55.53           H
ATOM   3471 3HG2 VAL A 344      19.795 185.605  12.159  1.00 91.04           H
ATOM   3472  N   GLU A 345      19.994 180.908  10.220  1.00 32.22           N
ATOM   3473  H   GLU A 345      20.686 180.872  10.957  1.00 34.27           H
ATOM   3474  CA  GLU A 345      19.808 179.729   9.382  1.00 35.23           C
ATOM   3475  HA  GLU A 345      19.330 180.035   8.451  1.00 37.10           H
ATOM   3476  C   GLU A 345      18.911 178.706  10.073  1.00 33.35           C
ATOM   3477  O   GLU A 345      19.349 177.958  10.947  1.00 39.82           O
ATOM   3478  CB  GLU A 345      21.165 179.106   9.047  1.00 44.16           C
ATOM   3479 1HB  GLU A 345      21.829 179.894   8.690  1.00 58.74           H
ATOM   3480 2HB  GLU A 345      21.596 178.683   9.954  1.00 60.61           H
ATOM   3481  CG  GLU A 345      21.098 178.023   7.982  1.00 76.61           C
ATOM   3482 1HG  GLU A 345      20.427 177.231   8.316  1.00125.44           H
ATOM   3483 2HG  GLU A 345      20.697 178.456   7.065  1.00131.74           H
ATOM   3484  CD  GLU A 345      22.464 177.430   7.697  1.00117.63           C
ATOM   3485  OE1 GLU A 345      23.052 176.812   8.610  1.00187.11           O
ATOM   3486  OE2 GLU A 345      22.965 177.587   6.563  1.00192.00           O
ATOM   3487  N   PHE A 346      17.643 178.691   9.677  1.00 31.19           N
ATOM   3488  H   PHE A 346      17.321 179.353   8.985  1.00 34.23           H
ATOM   3489  CA  PHE A 346      16.671 177.747  10.216  1.00 32.05           C
ATOM   3490  HA  PHE A 346      17.186 176.808  10.420  1.00 42.96           H
ATOM   3491  C   PHE A 346      15.562 177.487   9.200  1.00 27.82           C
ATOM   3492  O   PHE A 346      15.399 178.237   8.238  1.00 54.57           O
ATOM   3493  CB  PHE A 346      16.087 178.272  11.531  1.00 40.49           C
ATOM   3494 1HB  PHE A 346      15.626 177.436  12.058  1.00 58.38           H
ATOM   3495 2HB  PHE A 346      16.901 178.652  12.149  1.00 54.93           H
ATOM   3496  CG  PHE A 346      15.052 179.351  11.362  1.00 31.66           C
ATOM   3497  CD1 PHE A 346      13.705 179.058  11.545  1.00 67.97           C
ATOM   3498  HD1 PHE A 346      13.401 178.046  11.771  1.00145.02           H
ATOM   3499  CD2 PHE A 346      15.418 180.659  11.058  1.00 69.08           C
ATOM   3500  HD2 PHE A 346      16.458 180.904  10.902  1.00151.87           H
ATOM   3501  CE1 PHE A 346      12.739 180.055  11.457  1.00 77.64           C
ATOM   3502  HE1 PHE A 346      11.702 179.818  11.640  1.00166.96           H
ATOM   3503  CE2 PHE A 346      14.456 181.660  10.943  1.00 71.07           C
ATOM   3504  HE2 PHE A 346      14.752 182.670  10.699  1.00150.62           H
ATOM   3505  CZ  PHE A 346      13.113 181.358  11.144  1.00 43.08           C
ATOM   3506  HZ  PHE A 346      12.366 182.134  11.067  1.00 57.62           H
ATOM   3507  N   THR A 347      14.806 176.414   9.408  1.00 24.39           N
ATOM   3508  H   THR A 347      14.969 175.836  10.220  1.00 41.50           H
ATOM   3509  CA  THR A 347      13.720 176.037   8.507  1.00 23.59           C
ATOM   3510  HA  THR A 347      13.521 176.852   7.812  1.00 27.90           H
ATOM   3511  C   THR A 347      12.454 175.761   9.311  1.00 21.21           C
ATOM   3512  O   THR A 347      12.509 175.575  10.526  1.00 29.19           O
ATOM   3513  CB  THR A 347      14.068 174.767   7.701  1.00 36.41           C
ATOM   3514  HB  THR A 347      13.205 174.474   7.104  1.00 80.58           H
ATOM   3515  OG1 THR A 347      14.403 173.705   8.603  1.00 70.91           O
ATOM   3516  HG1 THR A 347      15.191 173.959   9.088  1.00110.03           H
ATOM   3517  CG2 THR A 347      15.249 175.007   6.768  1.00 91.87           C
ATOM   3518 1HG2 THR A 347      15.415 174.117   6.160  1.00 91.87           H
ATOM   3519 2HG2 THR A 347      16.147 175.214   7.350  1.00 91.87           H
ATOM   3520 3HG2 THR A 347      15.037 175.853   6.114  1.00 91.87           H
ATOM   3521  N   PHE A 348      11.311 175.718   8.634  1.00 20.63           N
ATOM   3522  H   PHE A 348      11.306 175.871   7.636  1.00 26.63           H
ATOM   3523  CA  PHE A 348      10.045 175.385   9.279  1.00 21.32           C
ATOM   3524  HA  PHE A 348      10.161 175.455  10.360  1.00 21.06           H
ATOM   3525  C   PHE A 348       9.659 173.956   8.908  1.00 25.53           C
ATOM   3526  O   PHE A 348       9.820 173.550   7.757  1.00 30.18           O
ATOM   3527  CB  PHE A 348       8.937 176.343   8.836  1.00 22.43           C
ATOM   3528 1HB  PHE A 348       8.860 176.314   7.749  1.00 26.24           H
ATOM   3529 2HB  PHE A 348       7.993 175.992   9.252  1.00 26.62           H
ATOM   3530  CG  PHE A 348       9.152 177.764   9.278  1.00 19.15           C
ATOM   3531  CD1 PHE A 348       8.780 178.163  10.556  1.00 17.93           C
ATOM   3532  HD1 PHE A 348       8.355 177.445  11.242  1.00 21.17           H
ATOM   3533  CD2 PHE A 348       9.713 178.700   8.416  1.00 21.66           C
ATOM   3534  HD2 PHE A 348      10.014 178.404   7.422  1.00 27.17           H
ATOM   3535  CE1 PHE A 348       8.951 179.482  10.967  1.00 17.27           C
ATOM   3536  HE1 PHE A 348       8.666 179.777  11.965  1.00 20.05           H
ATOM   3537  CE2 PHE A 348       9.880 180.024   8.814  1.00 21.74           C
ATOM   3538  HE2 PHE A 348      10.313 180.744   8.135  1.00 28.07           H
ATOM   3539  CZ  PHE A 348       9.496 180.417  10.092  1.00 18.59           C
ATOM   3540  HZ  PHE A 348       9.627 181.442  10.406  1.00 20.96           H
ATOM   3541  N   PRO A 349       9.149 173.173   9.872  1.00 27.35           N
ATOM   3542  CA  PRO A 349       8.283 172.068   9.447  1.00 31.88           C
ATOM   3543  HA  PRO A 349       8.854 171.362   8.844  1.00 35.43           H
ATOM   3544  C   PRO A 349       7.052 172.516   8.665  1.00 32.05           C
ATOM   3545  O   PRO A 349       6.577 173.643   8.809  1.00 30.91           O
ATOM   3546  CB  PRO A 349       7.867 171.420  10.770  1.00 37.43           C
ATOM   3547 1HB  PRO A 349       6.897 171.807  11.083  1.00 50.45           H
ATOM   3548 2HB  PRO A 349       7.832 170.336  10.670  1.00 49.74           H
ATOM   3549  CG  PRO A 349       8.919 171.820  11.744  1.00 37.69           C
ATOM   3550 1HG  PRO A 349       8.528 171.803  12.761  1.00 55.47           H
ATOM   3551 2HG  PRO A 349       9.783 171.161  11.653  1.00 52.98           H
ATOM   3552  CD  PRO A 349       9.289 173.216  11.338  1.00 28.52           C
ATOM   3553 1HD  PRO A 349       8.596 173.938  11.770  1.00 28.83           H
ATOM   3554 2HD  PRO A 349      10.317 173.437  11.626  1.00 31.12           H
ATOM   3555  N   ASP A 350       6.536 171.609   7.843  1.00 37.75           N
ATOM   3556  H   ASP A 350       6.938 170.683   7.812  1.00 42.46           H
ATOM   3557  CA  ASP A 350       5.416 171.896   6.950  1.00 42.28           C
ATOM   3558  HA  ASP A 350       5.657 172.774   6.349  1.00 42.47           H
ATOM   3559  C   ASP A 350       4.109 172.183   7.684  1.00 44.18           C
ATOM   3560  O   ASP A 350       3.247 172.893   7.169  1.00 53.18           O
ATOM   3561  CB  ASP A 350       5.199 170.706   6.013  1.00 53.13           C
ATOM   3562 1HB  ASP A 350       5.103 169.800   6.612  1.00 95.80           H
ATOM   3563 2HB  ASP A 350       4.273 170.855   5.457  1.00 73.78           H
ATOM   3564  CG  ASP A 350       6.335 170.527   5.025  1.00 73.23           C
ATOM   3565  OD1 ASP A 350       6.655 171.485   4.291  1.00132.32           O
ATOM   3566  OD2 ASP A 350       6.907 169.417   4.977  1.00131.23           O
ATOM   3567  N   PHE A 351       3.954 171.625   8.880  1.00 42.96           N
ATOM   3568  H   PHE A 351       4.692 171.052   9.262  1.00 43.54           H
ATOM   3569  CA  PHE A 351       2.742 171.835   9.667  1.00 47.59           C
ATOM   3570  HA  PHE A 351       1.885 171.726   9.003  1.00 55.04           H
ATOM   3571  C   PHE A 351       2.647 173.233  10.275  1.00 42.55           C
ATOM   3572  O   PHE A 351       1.589 173.617  10.773  1.00 52.17           O
ATOM   3573  CB  PHE A 351       2.615 170.770  10.762  1.00 53.81           C
ATOM   3574 1HB  PHE A 351       1.658 170.909  11.266  1.00 70.81           H
ATOM   3575 2HB  PHE A 351       2.609 169.786  10.291  1.00 62.44           H
ATOM   3576  CG  PHE A 351       3.711 170.801  11.794  1.00 53.15           C
ATOM   3577  CD1 PHE A 351       4.707 169.830  11.789  1.00 58.29           C
ATOM   3578  HD1 PHE A 351       4.719 169.076  11.015  1.00 65.41           H
ATOM   3579  CD2 PHE A 351       3.719 171.763  12.798  1.00 73.04           C
ATOM   3580  HD2 PHE A 351       2.941 172.512  12.833  1.00 87.08           H
ATOM   3581  CE1 PHE A 351       5.686 169.806  12.781  1.00 77.68           C
ATOM   3582  HE1 PHE A 351       6.439 169.032  12.779  1.00 95.86           H
ATOM   3583  CE2 PHE A 351       4.720 171.776  13.765  1.00 98.21           C
ATOM   3584  HE2 PHE A 351       4.729 172.549  14.519  1.00135.54           H
ATOM   3585  CZ  PHE A 351       5.699 170.788  13.766  1.00 97.82           C
ATOM   3586  HZ  PHE A 351       6.466 170.785  14.526  1.00131.30           H
ATOM   3587  N   VAL A 352       3.731 174.002  10.243  1.00 33.17           N
ATOM   3588  H   VAL A 352       4.567 173.670   9.780  1.00 32.57           H
ATOM   3589  CA  VAL A 352       3.723 175.345  10.818  1.00 28.80           C
ATOM   3590  HA  VAL A 352       3.180 175.309  11.762  1.00 31.30           H
ATOM   3591  C   VAL A 352       2.982 176.275   9.865  1.00 30.48           C
ATOM   3592  O   VAL A 352       3.411 176.496   8.733  1.00 34.17           O
ATOM   3593  CB  VAL A 352       5.141 175.896  11.084  1.00 24.42           C
ATOM   3594  HB  VAL A 352       5.682 175.960  10.140  1.00 25.66           H
ATOM   3595  CG1 VAL A 352       5.066 177.289  11.702  1.00 23.09           C
ATOM   3596 1HG1 VAL A 352       6.072 177.655  11.909  1.00 23.09           H
ATOM   3597 2HG1 VAL A 352       4.576 177.972  11.009  1.00 23.09           H
ATOM   3598 3HG1 VAL A 352       4.499 177.250  12.632  1.00 50.78           H
ATOM   3599  CG2 VAL A 352       5.909 174.970  12.024  1.00 26.87           C
ATOM   3600 1HG2 VAL A 352       6.876 175.412  12.263  1.00 26.87           H
ATOM   3601 2HG2 VAL A 352       5.343 174.823  12.945  1.00 26.87           H
ATOM   3602 3HG2 VAL A 352       6.069 174.007  11.541  1.00 54.72           H
ATOM   3603  N   THR A 353       1.850 176.802  10.320  1.00 32.80           N
ATOM   3604  H   THR A 353       1.560 176.620  11.270  1.00 35.52           H
ATOM   3605  CA  THR A 353       0.974 177.603   9.467  1.00 37.58           C
ATOM   3606  HA  THR A 353       0.735 177.016   8.580  1.00 44.46           H
ATOM   3607  C   THR A 353       1.646 178.894   9.009  1.00 32.86           C
ATOM   3608  O   THR A 353       2.517 179.429   9.693  1.00 27.38           O
ATOM   3609  CB  THR A 353      -0.337 177.981  10.187  1.00 46.25           C
ATOM   3610  HB  THR A 353      -0.957 178.570   9.511  1.00 85.47           H
ATOM   3611  OG1 THR A 353      -0.034 178.765  11.348  1.00 84.20           O
ATOM   3612  HG1 THR A 353       0.760 178.408  11.753  1.00122.68           H
ATOM   3613  CG2 THR A 353      -1.115 176.743  10.617  1.00 76.20           C
ATOM   3614 1HG2 THR A 353      -2.081 177.046  11.020  1.00 76.20           H
ATOM   3615 2HG2 THR A 353      -0.561 176.203  11.385  1.00 76.20           H
ATOM   3616 3HG2 THR A 353      -1.273 176.091   9.758  1.00121.43           H
ATOM   3617  N   GLU A 354       1.230 179.401   7.854  1.00 39.12           N
ATOM   3618  H   GLU A 354       0.465 178.965   7.359  1.00 47.62           H
ATOM   3619  CA  GLU A 354       1.867 180.562   7.235  1.00 39.03           C
ATOM   3620  HA  GLU A 354       2.905 180.308   7.016  1.00 39.12           H
ATOM   3621  C   GLU A 354       1.883 181.796   8.132  1.00 32.88           C
ATOM   3622  O   GLU A 354       2.860 182.544   8.144  1.00 31.80           O
ATOM   3623  CB  GLU A 354       1.151 180.897   5.923  1.00 52.17           C
ATOM   3624 1HB  GLU A 354       1.069 179.986   5.331  1.00 70.31           H
ATOM   3625 2HB  GLU A 354       0.143 181.240   6.158  1.00 78.86           H
ATOM   3626  CG  GLU A 354       1.836 181.964   5.081  1.00 91.95           C
ATOM   3627 1HG  GLU A 354       1.142 182.304   4.312  1.00119.96           H
ATOM   3628 2HG  GLU A 354       2.089 182.814   5.715  1.00134.37           H
ATOM   3629  CD  GLU A 354       3.095 181.445   4.414  1.00162.52           C
ATOM   3630  OE1 GLU A 354       4.196 181.950   4.719  1.00241.67           O
ATOM   3631  OE2 GLU A 354       2.991 180.517   3.585  1.00242.06           O
ATOM   3632  N   GLY A 355       0.816 182.012   8.894  1.00 32.42           N
ATOM   3633  H   GLY A 355       0.042 181.363   8.874  1.00 36.65           H
ATOM   3634  CA  GLY A 355       0.760 183.167   9.773  1.00 29.49           C
ATOM   3635 1HA  GLY A 355       0.989 184.060   9.191  1.00 33.70           H
ATOM   3636 2HA  GLY A 355      -0.244 183.267  10.183  1.00 33.54           H
ATOM   3637  C   GLY A 355       1.754 183.086  10.916  1.00 21.50           C
ATOM   3638  O   GLY A 355       2.169 184.108  11.460  1.00 21.23           O
ATOM   3639  N   ALA A 356       2.149 181.869  11.274  1.00 18.96           N
ATOM   3640  H   ALA A 356       1.771 181.060  10.800  1.00 22.86           H
ATOM   3641  CA  ALA A 356       3.173 181.659  12.291  1.00 14.67           C
ATOM   3642  HA  ALA A 356       3.059 182.406  13.076  1.00 14.71           H
ATOM   3643  C   ALA A 356       4.556 181.818  11.664  1.00 13.14           C
ATOM   3644  O   ALA A 356       5.474 182.332  12.302  1.00 12.42           O
ATOM   3645  CB  ALA A 356       3.039 180.272  12.903  1.00 16.17           C
ATOM   3646 1HB  ALA A 356       3.784 180.152  13.690  1.00 16.17           H
ATOM   3647 2HB  ALA A 356       2.043 180.151  13.327  1.00 16.17           H
ATOM   3648 3HB  ALA A 356       3.196 179.514  12.137  1.00 44.02           H
ATOM   3649  N   ARG A 357       4.708 181.371  10.421  1.00 15.36           N
ATOM   3650  H   ARG A 357       3.915 180.975   9.935  1.00 18.79           H
ATOM   3651  CA  ARG A 357       5.994 181.450   9.732  1.00 16.04           C
ATOM   3652  HA  ARG A 357       6.752 180.993  10.368  1.00 15.32           H
ATOM   3653  C   ARG A 357       6.402 182.905   9.534  1.00 16.57           C
ATOM   3654  O   ARG A 357       7.568 183.253   9.714  1.00 17.36           O
ATOM   3655  CB  ARG A 357       5.964 180.713   8.388  1.00 21.29           C
ATOM   3656 1HB  ARG A 357       5.226 181.186   7.739  1.00 40.73           H
ATOM   3657 2HB  ARG A 357       6.944 180.814   7.921  1.00 43.42           H
ATOM   3658  CG  ARG A 357       5.631 179.231   8.512  1.00 34.71           C
ATOM   3659 1HG  ARG A 357       6.101 178.847   9.416  1.00 64.81           H
ATOM   3660 2HG  ARG A 357       4.552 179.118   8.610  1.00 62.95           H
ATOM   3661  CD  ARG A 357       6.100 178.381   7.339  1.00 38.44           C
ATOM   3662 1HD  ARG A 357       7.176 178.506   7.217  1.00 59.91           H
ATOM   3663 2HD  ARG A 357       5.901 177.337   7.587  1.00 58.64           H
ATOM   3664  NE  ARG A 357       5.439 178.692   6.072  1.00 91.78           N
ATOM   3665  HE  ARG A 357       4.882 179.532   6.031  1.00147.61           H
ATOM   3666  CZ  ARG A 357       5.511 177.941   4.979  1.00151.23           C
ATOM   3667  NH1 ARG A 357       6.213 176.826   4.931  1.00171.27           N
ATOM   3668 1HH1 ARG A 357       6.700 176.512   5.756  1.00147.28           H
ATOM   3669 2HH1 ARG A 357       6.240 176.295   4.075  1.00268.98           H
ATOM   3670  NH2 ARG A 357       4.874 178.313   3.888  1.00283.63           N
ATOM   3671 1HH2 ARG A 357       4.337 179.167   3.892  1.00350.76           H
ATOM   3672 2HH2 ARG A 357       4.925 177.735   3.064  1.00374.88           H
ATOM   3673  N   ASP A 358       5.439 183.747   9.178  1.00 19.10           N
ATOM   3674  H   ASP A 358       4.507 183.397   9.009  1.00 21.73           H
ATOM   3675  CA  ASP A 358       5.695 185.174   9.007  1.00 21.36           C
ATOM   3676  HA  ASP A 358       6.567 185.295   8.365  1.00 23.84           H
ATOM   3677  C   ASP A 358       5.988 185.869  10.335  1.00 18.53           C
ATOM   3678  O   ASP A 358       6.862 186.731  10.405  1.00 22.06           O
ATOM   3679  CB  ASP A 358       4.495 185.853   8.342  1.00 27.98           C
ATOM   3680 1HB  ASP A 358       4.211 185.287   7.454  1.00 38.94           H
ATOM   3681 2HB  ASP A 358       3.657 185.849   9.039  1.00 44.49           H
ATOM   3682  CG  ASP A 358       4.788 187.287   7.940  1.00 54.29           C
ATOM   3683  OD1 ASP A 358       5.943 187.593   7.573  1.00103.64           O
ATOM   3684  OD2 ASP A 358       3.853 188.114   7.981  1.00108.19           O
ATOM   3685  N   LEU A 359       5.260 185.511  11.388  1.00 15.66           N
ATOM   3686  H   LEU A 359       4.540 184.809  11.281  1.00 17.10           H
ATOM   3687  CA  LEU A 359       5.481 186.100  12.705  1.00 14.13           C
ATOM   3688  HA  LEU A 359       5.403 187.185  12.625  1.00 17.88           H
ATOM   3689  C   LEU A 359       6.874 185.762  13.227  1.00 10.66           C
ATOM   3690  O   LEU A 359       7.572 186.617  13.769  1.00 11.92           O
ATOM   3691  CB  LEU A 359       4.436 185.587  13.701  1.00 15.26           C
ATOM   3692 1HB  LEU A 359       3.444 185.851  13.334  1.00 19.93           H
ATOM   3693 2HB  LEU A 359       4.504 184.499  13.723  1.00 15.13           H
ATOM   3694  CG  LEU A 359       4.581 186.084  15.143  1.00 17.04           C
ATOM   3695  HG  LEU A 359       5.585 185.846  15.493  1.00 17.86           H
ATOM   3696  CD1 LEU A 359       4.368 187.587  15.278  1.00 25.92           C
ATOM   3697 1HD1 LEU A 359       3.358 187.845  14.961  1.00 25.92           H
ATOM   3698 2HD1 LEU A 359       4.505 187.880  16.319  1.00 25.92           H
ATOM   3699 3HD1 LEU A 359       5.091 188.121  14.662  1.00 54.61           H
ATOM   3700  CD2 LEU A 359       3.586 185.356  16.033  1.00 25.30           C
ATOM   3701 1HD2 LEU A 359       2.569 185.607  15.733  1.00 25.30           H
ATOM   3702 2HD2 LEU A 359       3.734 184.279  15.946  1.00 25.30           H
ATOM   3703 3HD2 LEU A 359       3.741 185.652  17.071  1.00 57.02           H
ATOM   3704  N   ILE A 360       7.264 184.501  13.075  1.00  8.63           N
ATOM   3705  H   ILE A 360       6.649 183.849  12.605  1.00  9.73           H
ATOM   3706  CA  ILE A 360       8.553 184.018  13.561  1.00  7.38           C
ATOM   3707  HA  ILE A 360       8.689 184.349  14.590  1.00  7.81           H
ATOM   3708  C   ILE A 360       9.677 184.637  12.735  1.00  8.64           C
ATOM   3709  O   ILE A 360      10.719 184.993  13.282  1.00  9.83           O
ATOM   3710  CB  ILE A 360       8.605 182.473  13.538  1.00  7.05           C
ATOM   3711  HB  ILE A 360       8.322 182.132  12.541  1.00  7.80           H
ATOM   3712  CG1 ILE A 360       7.616 181.906  14.565  1.00  8.17           C
ATOM   3713 1HG1 ILE A 360       8.044 182.025  15.560  1.00 10.71           H
ATOM   3714 2HG1 ILE A 360       6.694 182.487  14.530  1.00  9.40           H
ATOM   3715  CG2 ILE A 360      10.012 181.968  13.846  1.00  9.00           C
ATOM   3716 1HG2 ILE A 360      10.334 182.336  14.821  1.00  9.00           H
ATOM   3717 2HG2 ILE A 360      10.026 180.879  13.849  1.00  9.00           H
ATOM   3718 3HG2 ILE A 360      10.703 182.322  13.081  1.00 38.64           H
ATOM   3719  CD1 ILE A 360       7.247 180.449  14.369  1.00 10.38           C
ATOM   3720 1HD1 ILE A 360       6.809 180.307  13.381  1.00 10.38           H
ATOM   3721 2HD1 ILE A 360       8.135 179.824  14.466  1.00 10.38           H
ATOM   3722 3HD1 ILE A 360       6.522 180.159  15.130  1.00 40.78           H
ATOM   3723  N   SER A 361       9.468 184.804  11.433  1.00 10.57           N
ATOM   3724  H   SER A 361       8.593 184.506  11.023  1.00 11.72           H
ATOM   3725  CA  SER A 361      10.464 185.437  10.573  1.00 13.18           C
ATOM   3726  HA  SER A 361      11.427 184.954  10.744  1.00 14.00           H
ATOM   3727  C   SER A 361      10.621 186.923  10.885  1.00 15.18           C
ATOM   3728  O   SER A 361      11.723 187.467  10.813  1.00 20.03           O
ATOM   3729  CB  SER A 361      10.081 185.262   9.103  1.00 16.71           C
ATOM   3730 1HB  SER A 361       9.124 185.750   8.919  1.00 46.32           H
ATOM   3731 2HB  SER A 361      10.843 185.726   8.476  1.00 39.89           H
ATOM   3732  OG  SER A 361       9.974 183.888   8.772  1.00 63.20           O
ATOM   3733  HG  SER A 361       9.160 183.548   9.153  1.00 84.60           H
ATOM   3734  N   ARG A 362       9.519 187.586  11.223  1.00 14.73           N
ATOM   3735  H   ARG A 362       8.630 187.102  11.208  1.00 15.03           H
ATOM   3736  CA  ARG A 362       9.542 188.994  11.612  1.00 17.22           C
ATOM   3737  HA  ARG A 362      10.116 189.555  10.875  1.00 20.94           H
ATOM   3738  C   ARG A 362      10.223 189.214  12.958  1.00 15.48           C
ATOM   3739  O   ARG A 362      10.865 190.241  13.170  1.00 19.33           O
ATOM   3740  CB  ARG A 362       8.118 189.555  11.658  1.00 20.40           C
ATOM   3741 1HB  ARG A 362       7.472 188.835  12.163  1.00 36.75           H
ATOM   3742 2HB  ARG A 362       8.123 190.476  12.240  1.00 36.32           H
ATOM   3743  CG  ARG A 362       7.540 189.868  10.285  1.00 56.49           C
ATOM   3744 1HG  ARG A 362       8.133 190.660   9.826  1.00 93.67           H
ATOM   3745 2HG  ARG A 362       7.595 188.980   9.654  1.00112.31           H
ATOM   3746  CD  ARG A 362       6.091 190.320  10.372  1.00 76.10           C
ATOM   3747 1HD  ARG A 362       5.480 189.489  10.726  1.00113.22           H
ATOM   3748 2HD  ARG A 362       6.012 191.142  11.084  1.00108.77           H
ATOM   3749  NE  ARG A 362       5.605 190.766   9.067  1.00120.01           N
ATOM   3750  HE  ARG A 362       6.260 190.743   8.299  1.00176.49           H
ATOM   3751  CZ  ARG A 362       4.373 191.185   8.810  1.00167.62           C
ATOM   3752  NH1 ARG A 362       3.431 191.253   9.729  1.00187.85           N
ATOM   3753 1HH1 ARG A 362       3.636 190.959  10.674  1.00167.55           H
ATOM   3754 2HH1 ARG A 362       2.516 191.590   9.477  1.00277.58           H
ATOM   3755  NH2 ARG A 362       4.078 191.581   7.589  1.00283.09           N
ATOM   3756 1HH2 ARG A 362       4.788 191.535   6.874  1.00347.02           H
ATOM   3757 2HH2 ARG A 362       3.148 191.912   7.385  1.00361.98           H
ATOM   3758  N   LEU A 363      10.069 188.259  13.868  1.00 12.37           N
ATOM   3759  H   LEU A 363       9.513 187.447  13.639  1.00 12.24           H
ATOM   3760  CA  LEU A 363      10.670 188.349  15.196  1.00 11.62           C
ATOM   3761  HA  LEU A 363      10.611 189.381  15.541  1.00 14.40           H
ATOM   3762  C   LEU A 363      12.147 187.961  15.199  1.00 11.69           C
ATOM   3763  O   LEU A 363      12.906 188.423  16.049  1.00 14.59           O
ATOM   3764  CB  LEU A 363       9.904 187.456  16.177  1.00  9.80           C
ATOM   3765 1HB  LEU A 363       9.835 186.462  15.736  1.00  9.16           H
ATOM   3766 2HB  LEU A 363      10.496 187.373  17.087  1.00 10.55           H
ATOM   3767  CG  LEU A 363       8.494 187.901  16.579  1.00 11.02           C
ATOM   3768  HG  LEU A 363       7.920 188.124  15.680  1.00 13.09           H
ATOM   3769  CD1 LEU A 363       7.789 186.784  17.337  1.00 11.69           C
ATOM   3770 1HD1 LEU A 363       8.335 186.558  18.253  1.00 11.69           H
ATOM   3771 2HD1 LEU A 363       6.776 187.098  17.589  1.00 11.69           H
ATOM   3772 3HD1 LEU A 363       7.740 185.893  16.711  1.00 40.88           H
ATOM   3773  CD2 LEU A 363       8.533 189.153  17.445  1.00 15.71           C
ATOM   3774 1HD2 LEU A 363       7.519 189.417  17.747  1.00 15.71           H
ATOM   3775 2HD2 LEU A 363       9.137 188.967  18.333  1.00 15.71           H
ATOM   3776 3HD2 LEU A 363       8.961 189.980  16.880  1.00 45.75           H
ATOM   3777  N   LEU A 364      12.557 187.123  14.252  1.00 10.92           N
ATOM   3778  H   LEU A 364      11.895 186.790  13.565  1.00 10.89           H
ATOM   3779  CA  LEU A 364      13.937 186.651  14.170  1.00 11.76           C
ATOM   3780  HA  LEU A 364      14.429 186.856  15.121  1.00 13.04           H
ATOM   3781  C   LEU A 364      14.747 187.365  13.090  1.00 14.55           C
ATOM   3782  O   LEU A 364      15.479 186.742  12.322  1.00 17.50           O
ATOM   3783  CB  LEU A 364      13.966 185.136  13.936  1.00 10.58           C
ATOM   3784 1HB  LEU A 364      13.433 184.926  13.009  1.00 11.00           H
ATOM   3785 2HB  LEU A 364      15.005 184.840  13.793  1.00 12.92           H
ATOM   3786  CG  LEU A 364      13.383 184.248  15.039  1.00  9.76           C
ATOM   3787  HG  LEU A 364      12.348 184.535  15.221  1.00 11.55           H
ATOM   3788  CD1 LEU A 364      13.409 182.791  14.600  1.00 12.27           C
ATOM   3789 1HD1 LEU A 364      12.886 182.689  13.650  1.00 12.27           H
ATOM   3790 2HD1 LEU A 364      14.438 182.456  14.482  1.00 12.27           H
ATOM   3791 3HD1 LEU A 364      12.910 182.176  15.350  1.00 42.57           H
ATOM   3792  CD2 LEU A 364      14.161 184.400  16.338  1.00 14.11           C
ATOM   3793 1HD2 LEU A 364      13.958 185.377  16.776  1.00 14.11           H
ATOM   3794 2HD2 LEU A 364      13.854 183.627  17.042  1.00 14.11           H
ATOM   3795 3HD2 LEU A 364      15.229 184.306  16.143  1.00 45.22           H
ATOM   3796  N   LYS A 365      14.638 188.688  13.049  1.00 17.08           N
ATOM   3797  H   LYS A 365      13.993 189.150  13.674  1.00 19.50           H
ATOM   3798  CA  LYS A 365      15.458 189.495  12.148  1.00 20.07           C
ATOM   3799  HA  LYS A 365      15.563 188.963  11.203  1.00 20.74           H
ATOM   3800  C   LYS A 365      16.845 189.684  12.751  1.00 21.60           C
ATOM   3801  O   LYS A 365      16.982 189.932  13.947  1.00 23.09           O
ATOM   3802  CB  LYS A 365      14.812 190.863  11.904  1.00 24.16           C
ATOM   3803 1HB  LYS A 365      14.672 191.350  12.869  1.00 27.80           H
ATOM   3804 2HB  LYS A 365      15.492 191.478  11.314  1.00 30.04           H
ATOM   3805  CG  LYS A 365      13.466 190.808  11.193  1.00 27.20           C
ATOM   3806 1HG  LYS A 365      12.850 190.038  11.655  1.00 41.65           H
ATOM   3807 2HG  LYS A 365      12.965 191.769  11.308  1.00 47.29           H
ATOM   3808  CD  LYS A 365      13.604 190.512   9.705  1.00 39.41           C
ATOM   3809 1HD  LYS A 365      14.200 191.296   9.238  1.00 71.49           H
ATOM   3810 2HD  LYS A 365      14.104 189.553   9.570  1.00 67.56           H
ATOM   3811  CE  LYS A 365      12.237 190.448   9.046  1.00 52.49           C
ATOM   3812 1HE  LYS A 365      11.661 189.651   9.522  1.00 75.21           H
ATOM   3813 2HE  LYS A 365      11.719 191.396   9.210  1.00 88.79           H
ATOM   3814  NZ  LYS A 365      12.393 190.176   7.580  1.00 86.51           N
ATOM   3815 1HZ  LYS A 365      12.875 189.298   7.439  1.00 86.51           H
ATOM   3816 2HZ  LYS A 365      11.486 190.115   7.137  1.00 86.51           H
ATOM   3817 3HZ  LYS A 365      12.924 190.913   7.135  1.00128.53           H
ATOM   3818  N   HIS A 366      17.876 189.582  11.919  1.00 23.55           N
ATOM   3819  H   HIS A 366      17.720 189.342  10.951  1.00 24.48           H
ATOM   3820  CA  HIS A 366      19.243 189.813  12.376  1.00 27.15           C
ATOM   3821  HA  HIS A 366      19.462 189.131  13.198  1.00 27.15           H
ATOM   3822  C   HIS A 366      19.392 191.244  12.889  1.00 32.00           C
ATOM   3823  O   HIS A 366      20.064 191.493  13.889  1.00 35.87           O
ATOM   3824  CB  HIS A 366      20.237 189.558  11.238  1.00 30.26           C
ATOM   3825 1HB  HIS A 366      20.015 188.591  10.788  1.00 29.78           H
ATOM   3826 2HB  HIS A 366      20.105 190.325  10.475  1.00 33.66           H
ATOM   3827  CG  HIS A 366      21.670 189.558  11.675  1.00 42.29           C
ATOM   3828  ND1 HIS A 366      22.333 190.661  12.165  1.00 76.30           N
ATOM   3829  HD1 HIS A 366      21.939 191.578  12.312  1.00132.68           H
ATOM   3830  CD2 HIS A 366      22.594 188.562  11.682  1.00 74.89           C
ATOM   3831  HD2 HIS A 366      22.410 187.549  11.354  1.00135.07           H
ATOM   3832  CE1 HIS A 366      23.592 190.296  12.443  1.00 82.40           C
ATOM   3833  HE1 HIS A 366      24.345 190.958  12.847  1.00123.50           H
ATOM   3834  NE2 HIS A 366      23.792 189.021  12.172  1.00 83.51           N
ATOM   3835  N   ASN A 367      18.771 192.189  12.191  1.00 35.09           N
ATOM   3836  H   ASN A 367      18.238 191.934  11.372  1.00 35.09           H
ATOM   3837  CA  ASN A 367      18.781 193.589  12.599  1.00 41.46           C
ATOM   3838  HA  ASN A 367      19.762 193.840  13.002  1.00 46.65           H
ATOM   3839  C   ASN A 367      17.711 193.813  13.667  1.00 40.38           C
ATOM   3840  O   ASN A 367      16.523 193.650  13.382  1.00 39.62           O
ATOM   3841  CB  ASN A 367      18.499 194.471  11.381  1.00 47.96           C
ATOM   3842 1HB  ASN A 367      19.161 194.180  10.566  1.00 59.27           H
ATOM   3843 2HB  ASN A 367      17.468 194.313  11.069  1.00 59.06           H
ATOM   3844  CG  ASN A 367      18.696 195.944  11.666  1.00 78.02           C
ATOM   3845  OD1 ASN A 367      18.704 196.381  12.815  1.00125.78           O
ATOM   3846  ND2 ASN A 367      18.866 196.724  10.611  1.00107.89           N
ATOM   3847 1HD2 ASN A 367      19.001 197.715  10.745  1.00154.52           H
ATOM   3848 2HD2 ASN A 367      18.852 196.329   9.683  1.00118.90           H
ATOM   3849  N   PRO A 368      18.098 194.184  14.900  1.00 43.65           N
ATOM   3850  CA  PRO A 368      17.047 194.356  15.910  1.00 44.65           C
ATOM   3851  HA  PRO A 368      16.551 193.402  16.082  1.00 42.37           H
ATOM   3852  C   PRO A 368      15.987 195.403  15.585  1.00 46.97           C
ATOM   3853  O   PRO A 368      14.850 195.294  16.040  1.00 46.96           O
ATOM   3854  CB  PRO A 368      17.824 194.771  17.163  1.00 50.94           C
ATOM   3855 1HB  PRO A 368      17.825 195.856  17.263  1.00 60.15           H
ATOM   3856 2HB  PRO A 368      17.392 194.308  18.050  1.00 57.10           H
ATOM   3857  CG  PRO A 368      19.205 194.270  16.940  1.00 55.47           C
ATOM   3858 1HG  PRO A 368      19.925 194.849  17.518  1.00 72.72           H
ATOM   3859 2HG  PRO A 368      19.263 193.213  17.198  1.00 66.86           H
ATOM   3860  CD  PRO A 368      19.431 194.452  15.468  1.00 48.86           C
ATOM   3861 1HD  PRO A 368      19.742 195.474  15.250  1.00 55.29           H
ATOM   3862 2HD  PRO A 368      20.166 193.731  15.110  1.00 50.44           H
ATOM   3863  N   SER A 369      16.351 196.407  14.794  1.00 52.30           N
ATOM   3864  H   SER A 369      17.286 196.424  14.411  1.00 55.02           H
ATOM   3865  CA  SER A 369      15.434 197.487  14.439  1.00 59.12           C
ATOM   3866  HA  SER A 369      14.964 197.860  15.349  1.00 64.17           H
ATOM   3867  C   SER A 369      14.317 197.036  13.501  1.00 55.19           C
ATOM   3868  O   SER A 369      13.304 197.722  13.366  1.00 63.91           O
ATOM   3869  CB  SER A 369      16.207 198.637  13.789  1.00 70.33           C
ATOM   3870 1HB  SER A 369      15.525 199.468  13.607  1.00 90.82           H
ATOM   3871 2HB  SER A 369      16.995 198.967  14.466  1.00107.94           H
ATOM   3872  OG  SER A 369      16.788 198.231  12.562  1.00114.40           O
ATOM   3873  HG  SER A 369      17.487 197.601  12.750  1.00151.31           H
ATOM   3874  N   GLN A 370      14.491 195.883  12.864  1.00 47.61           N
ATOM   3875  H   GLN A 370      15.333 195.347  13.027  1.00 46.89           H
ATOM   3876  CA  GLN A 370      13.486 195.340  11.955  1.00 44.95           C
ATOM   3877  HA  GLN A 370      12.900 196.164  11.547  1.00 51.53           H
ATOM   3878  C   GLN A 370      12.515 194.391  12.654  1.00 39.25           C
ATOM   3879  O   GLN A 370      11.560 193.916  12.038  1.00 41.22           O
ATOM   3880  CB  GLN A 370      14.168 194.611  10.794  1.00 43.97           C
ATOM   3881 1HB  GLN A 370      14.817 193.836  11.201  1.00 50.57           H
ATOM   3882 2HB  GLN A 370      13.400 194.132  10.186  1.00 49.69           H
ATOM   3883  CG  GLN A 370      14.992 195.519   9.892  1.00 62.11           C
ATOM   3884 1HG  GLN A 370      14.352 196.315   9.512  1.00 91.15           H
ATOM   3885 2HG  GLN A 370      15.798 195.967  10.472  1.00 92.82           H
ATOM   3886  CD  GLN A 370      15.594 194.769   8.721  1.00 79.32           C
ATOM   3887  OE1 GLN A 370      16.376 193.837   8.898  1.00104.37           O
ATOM   3888  NE2 GLN A 370      15.242 195.176   7.511  1.00124.47           N
ATOM   3889 1HE2 GLN A 370      15.624 194.707   6.702  1.00162.95           H
ATOM   3890 2HE2 GLN A 370      14.606 195.951   7.401  1.00154.90           H
ATOM   3891  N   ARG A 371      12.743 194.122  13.935  1.00 35.83           N
ATOM   3892  H   ARG A 371      13.544 194.539  14.392  1.00 38.10           H
ATOM   3893  CA  ARG A 371      11.846 193.280  14.724  1.00 31.95           C
ATOM   3894  HA  ARG A 371      11.508 192.449  14.105  1.00 29.27           H
ATOM   3895  C   ARG A 371      10.643 194.122  15.141  1.00 36.12           C
ATOM   3896  O   ARG A 371      10.814 195.253  15.595  1.00 44.47           O
ATOM   3897  CB  ARG A 371      12.560 192.740  15.968  1.00 29.96           C
ATOM   3898 1HB  ARG A 371      12.878 193.588  16.575  1.00 34.59           H
ATOM   3899 2HB  ARG A 371      11.854 192.148  16.550  1.00 29.02           H
ATOM   3900  CG  ARG A 371      13.781 191.881  15.661  1.00 27.39           C
ATOM   3901 1HG  ARG A 371      13.466 190.975  15.144  1.00 26.20           H
ATOM   3902 2HG  ARG A 371      14.447 192.442  15.006  1.00 30.72           H
ATOM   3903  CD  ARG A 371      14.560 191.502  16.912  1.00 27.09           C
ATOM   3904 1HD  ARG A 371      14.699 192.394  17.524  1.00 31.51           H
ATOM   3905 2HD  ARG A 371      14.003 190.757  17.482  1.00 26.51           H
ATOM   3906  NE  ARG A 371      15.867 190.965  16.532  1.00 26.65           N
ATOM   3907  HE  ARG A 371      15.954 190.596  15.596  1.00 26.54           H
ATOM   3908  CZ  ARG A 371      16.957 190.953  17.288  1.00 29.17           C
ATOM   3909  NH1 ARG A 371      16.988 191.415  18.522  1.00 31.96           N
ATOM   3910 1HH1 ARG A 371      16.130 191.720  18.957  1.00 31.92           H
ATOM   3911 2HH1 ARG A 371      17.869 191.460  19.011  1.00 35.32           H
ATOM   3912  NH2 ARG A 371      18.076 190.501  16.763  1.00 31.38           N
ATOM   3913 1HH2 ARG A 371      18.057 190.151  15.817  1.00 31.38           H
ATOM   3914 2HH2 ARG A 371      18.930 190.520  17.298  1.00 34.29           H
ATOM   3915  N   PRO A 372       9.414 193.602  14.988  1.00 33.97           N
ATOM   3916  CA  PRO A 372       8.287 194.463  15.363  1.00 37.21           C
ATOM   3917  HA  PRO A 372       8.367 195.429  14.865  1.00 43.14           H
ATOM   3918  C   PRO A 372       8.186 194.666  16.871  1.00 38.08           C
ATOM   3919  O   PRO A 372       8.573 193.794  17.647  1.00 40.94           O
ATOM   3920  CB  PRO A 372       7.075 193.692  14.832  1.00 37.46           C
ATOM   3921 1HB  PRO A 372       6.202 193.865  15.461  1.00 43.82           H
ATOM   3922 2HB  PRO A 372       6.870 193.978  13.800  1.00 47.50           H
ATOM   3923  CG  PRO A 372       7.499 192.266  14.897  1.00 38.69           C
ATOM   3924 1HG  PRO A 372       7.398 191.892  15.916  1.00 51.85           H
ATOM   3925 2HG  PRO A 372       6.917 191.659  14.204  1.00 51.27           H
ATOM   3926  CD  PRO A 372       8.947 192.295  14.493  1.00 32.58           C
ATOM   3927 1HD  PRO A 372       9.492 191.480  14.970  1.00 33.07           H
ATOM   3928 2HD  PRO A 372       9.044 192.246  13.408  1.00 34.97           H
ATOM   3929  N   MET A 373       7.655 195.810  17.289  1.00 43.95           N
ATOM   3930  H   MET A 373       7.370 196.506  16.617  1.00 52.27           H
ATOM   3931  CA  MET A 373       7.451 196.081  18.709  1.00 45.67           C
ATOM   3932  HA  MET A 373       8.389 195.901  19.235  1.00 47.72           H
ATOM   3933  C   MET A 373       6.393 195.145  19.288  1.00 39.61           C
ATOM   3934  O   MET A 373       5.590 194.567  18.556  1.00 39.68           O
ATOM   3935  CB  MET A 373       7.046 197.543  18.924  1.00 59.19           C
ATOM   3936 1HB  MET A 373       7.055 197.753  19.993  1.00102.77           H
ATOM   3937 2HB  MET A 373       7.788 198.182  18.445  1.00 92.45           H
ATOM   3938  CG  MET A 373       5.673 197.897  18.373  1.00 92.76           C
ATOM   3939 1HG  MET A 373       5.658 197.700  17.302  1.00139.72           H
ATOM   3940 2HG  MET A 373       4.927 197.265  18.854  1.00148.33           H
ATOM   3941  SD  MET A 373       5.228 199.621  18.661  1.00159.86           S
ATOM   3942  CE  MET A 373       6.085 200.472  17.328  1.00221.68           C
ATOM   3943 1HE  MET A 373       5.899 201.543  17.404  1.00221.68           H
ATOM   3944 2HE  MET A 373       5.719 200.108  16.368  1.00221.68           H
ATOM   3945 3HE  MET A 373       7.157 200.286  17.404  1.00221.68           H
ATOM   3946  N   LEU A 374       6.380 195.001  20.609  1.00 39.00           N
ATOM   3947  H   LEU A 374       7.012 195.547  21.179  1.00 42.88           H
ATOM   3948  CA  LEU A 374       5.483 194.061  21.277  1.00 37.10           C
ATOM   3949  HA  LEU A 374       5.662 193.065  20.871  1.00 34.30           H
ATOM   3950  C   LEU A 374       4.005 194.373  21.058  1.00 41.59           C
ATOM   3951  O   LEU A 374       3.184 193.459  20.990  1.00 42.05           O
ATOM   3952  CB  LEU A 374       5.772 194.045  22.781  1.00 40.00           C
ATOM   3953 1HB  LEU A 374       5.713 195.072  23.142  1.00 52.49           H
ATOM   3954 2HB  LEU A 374       4.982 193.480  23.275  1.00 46.69           H
ATOM   3955  CG  LEU A 374       7.117 193.460  23.222  1.00 35.00           C
ATOM   3956  HG  LEU A 374       7.906 193.862  22.586  1.00 40.03           H
ATOM   3957  CD1 LEU A 374       7.394 193.885  24.653  1.00 48.97           C
ATOM   3958 1HD1 LEU A 374       8.358 193.489  24.971  1.00 48.97           H
ATOM   3959 2HD1 LEU A 374       7.421 194.973  24.715  1.00 48.97           H
ATOM   3960 3HD1 LEU A 374       6.608 193.504  25.304  1.00 82.11           H
ATOM   3961  CD2 LEU A 374       7.129 191.940  23.125  1.00 38.16           C
ATOM   3962 1HD2 LEU A 374       8.110 191.564  23.417  1.00 38.16           H
ATOM   3963 2HD2 LEU A 374       6.371 191.522  23.787  1.00 38.16           H
ATOM   3964 3HD2 LEU A 374       6.921 191.633  22.100  1.00 69.69           H
ATOM   3965  N   ARG A 375       3.661 195.651  20.938  1.00 48.11           N
ATOM   3966  H   ARG A 375       4.369 196.368  21.015  1.00 50.47           H
ATOM   3967  CA  ARG A 375       2.276 196.043  20.683  1.00 56.60           C
ATOM   3968  HA  ARG A 375       1.644 195.583  21.443  1.00 60.53           H
ATOM   3969  C   ARG A 375       1.787 195.539  19.330  1.00 55.73           C
ATOM   3970  O   ARG A 375       0.618 195.196  19.180  1.00 65.33           O
ATOM   3971  CB  ARG A 375       2.113 197.563  20.759  1.00 69.32           C
ATOM   3972 1HB  ARG A 375       2.581 197.920  21.677  1.00103.18           H
ATOM   3973 2HB  ARG A 375       2.626 198.016  19.910  1.00 76.04           H
ATOM   3974  CG  ARG A 375       0.656 198.011  20.750  1.00114.97           C
ATOM   3975 1HG  ARG A 375       0.193 197.704  19.811  1.00157.57           H
ATOM   3976 2HG  ARG A 375       0.132 197.524  21.572  1.00182.61           H
ATOM   3977  CD  ARG A 375       0.512 199.519  20.902  1.00166.12           C
ATOM   3978 1HD  ARG A 375      -0.545 199.763  21.018  1.00209.29           H
ATOM   3979 2HD  ARG A 375       1.036 199.833  21.805  1.00196.69           H
ATOM   3980  NE  ARG A 375       1.057 200.248  19.757  1.00267.45           N
ATOM   3981  HE  ARG A 375       2.000 200.598  19.842  1.00305.87           H
ATOM   3982  CZ  ARG A 375       0.417 200.490  18.619  1.00416.84           C
ATOM   3983  NH1 ARG A 375       1.033 201.174  17.678  1.00604.72           N
ATOM   3984 1HH1 ARG A 375       1.978 201.488  17.838  1.00632.79           H
ATOM   3985 2HH1 ARG A 375       0.557 201.367  16.811  1.00791.92           H
ATOM   3986  NH2 ARG A 375      -0.820 200.093  18.394  1.00499.65           N
ATOM   3987 1HH2 ARG A 375      -1.308 199.562  19.098  1.00437.40           H
ATOM   3988 2HH2 ARG A 375      -1.258 200.313  17.513  1.00699.80           H
ATOM   3989  N   GLU A 376       2.685 195.485  18.353  1.00 50.65           N
ATOM   3990  H   GLU A 376       3.641 195.749  18.538  1.00 49.33           H
ATOM   3991  CA  GLU A 376       2.333 195.011  17.017  1.00 52.16           C
ATOM   3992  HA  GLU A 376       1.398 195.478  16.705  1.00 60.60           H
ATOM   3993  C   GLU A 376       2.120 193.500  17.015  1.00 45.67           C
ATOM   3994  O   GLU A 376       1.337 192.989  16.217  1.00 51.76           O
ATOM   3995  CB  GLU A 376       3.424 195.361  16.001  1.00 56.68           C
ATOM   3996 1HB  GLU A 376       4.383 195.015  16.385  1.00 79.80           H
ATOM   3997 2HB  GLU A 376       3.218 194.823  15.075  1.00 73.46           H
ATOM   3998  CG  GLU A 376       3.539 196.843  15.676  1.00109.15           C
ATOM   3999 1HG  GLU A 376       3.471 197.423  16.597  1.00175.78           H
ATOM   4000 2HG  GLU A 376       4.517 197.025  15.228  1.00157.84           H
ATOM   4001  CD  GLU A 376       2.462 197.312  14.716  1.00155.76           C
ATOM   4002  OE1 GLU A 376       2.763 197.465  13.513  1.00224.33           O
ATOM   4003  OE2 GLU A 376       1.318 197.538  15.163  1.00224.56           O
ATOM   4004  N   VAL A 377       2.799 192.785  17.906  1.00 37.58           N
ATOM   4005  H   VAL A 377       3.433 193.256  18.536  1.00 37.86           H
ATOM   4006  CA  VAL A 377       2.621 191.340  18.037  1.00 32.76           C
ATOM   4007  HA  VAL A 377       2.770 190.872  17.065  1.00 34.46           H
ATOM   4008  C   VAL A 377       1.195 191.039  18.488  1.00 36.53           C
ATOM   4009  O   VAL A 377       0.580 190.079  18.026  1.00 39.89           O
ATOM   4010  CB  VAL A 377       3.615 190.709  19.041  1.00 27.84           C
ATOM   4011  HB  VAL A 377       3.474 191.172  20.017  1.00 32.84           H
ATOM   4012  CG1 VAL A 377       3.369 189.209  19.178  1.00 27.58           C
ATOM   4013 1HG1 VAL A 377       4.134 188.770  19.819  1.00 27.58           H
ATOM   4014 2HG1 VAL A 377       2.392 189.035  19.627  1.00 27.58           H
ATOM   4015 3HG1 VAL A 377       3.405 188.735  18.197  1.00 54.91           H
ATOM   4016  CG2 VAL A 377       5.054 190.951  18.591  1.00 30.31           C
ATOM   4017 1HG2 VAL A 377       5.260 192.020  18.562  1.00 30.31           H
ATOM   4018 2HG2 VAL A 377       5.740 190.479  19.295  1.00 30.31           H
ATOM   4019 3HG2 VAL A 377       5.208 190.527  17.598  1.00 57.19           H
ATOM   4020  N   LEU A 378       0.658 191.883  19.362  1.00 40.40           N
ATOM   4021  H   LEU A 378       1.197 192.679  19.672  1.00 40.36           H
ATOM   4022  CA  LEU A 378      -0.712 191.741  19.848  1.00 49.01           C
ATOM   4023  HA  LEU A 378      -0.874 190.715  20.179  1.00 51.87           H
ATOM   4024  C   LEU A 378      -1.737 192.037  18.756  1.00 58.30           C
ATOM   4025  O   LEU A 378      -2.904 191.669  18.878  1.00 70.41           O
ATOM   4026  CB  LEU A 378      -0.950 192.695  21.023  1.00 52.10           C
ATOM   4027 1HB  LEU A 378      -0.721 193.703  20.678  1.00 77.06           H
ATOM   4028 2HB  LEU A 378      -2.013 192.670  21.260  1.00 65.64           H
ATOM   4029  CG  LEU A 378      -0.180 192.455  22.325  1.00 45.42           C
ATOM   4030  HG  LEU A 378       0.879 192.341  22.097  1.00 64.64           H
ATOM   4031  CD1 LEU A 378      -0.348 193.654  23.250  1.00 67.84           C
ATOM   4032 1HD1 LEU A 378       0.231 193.494  24.160  1.00 67.84           H
ATOM   4033 2HD1 LEU A 378       0.011 194.554  22.752  1.00 67.84           H
ATOM   4034 3HD1 LEU A 378      -1.400 193.777  23.509  1.00109.53           H
ATOM   4035  CD2 LEU A 378      -0.671 191.195  23.028  1.00 73.35           C
ATOM   4036 1HD2 LEU A 378      -0.154 191.084  23.981  1.00 73.35           H
ATOM   4037 2HD2 LEU A 378      -1.744 191.267  23.210  1.00 73.35           H
ATOM   4038 3HD2 LEU A 378      -0.464 190.324  22.407  1.00112.25           H
ATOM   4039  N   GLU A 379      -1.301 192.711  17.697  1.00 60.76           N
ATOM   4040  H   GLU A 379      -0.332 192.994  17.659  1.00 59.81           H
ATOM   4041  CA  GLU A 379      -2.165 193.066  16.574  1.00 73.04           C
ATOM   4042  HA  GLU A 379      -3.207 192.951  16.873  1.00 81.25           H
ATOM   4043  C   GLU A 379      -1.941 192.188  15.343  1.00 65.90           C
ATOM   4044  O   GLU A 379      -2.612 192.360  14.326  1.00 75.05           O
ATOM   4045  CB  GLU A 379      -1.932 194.529  16.178  1.00 95.13           C
ATOM   4046 1HB  GLU A 379      -0.888 194.643  15.889  1.00118.85           H
ATOM   4047 2HB  GLU A 379      -2.548 194.756  15.308  1.00142.86           H
ATOM   4048  CG  GLU A 379      -2.244 195.554  17.263  1.00123.94           C
ATOM   4049 1HG  GLU A 379      -1.681 195.309  18.163  1.00176.18           H
ATOM   4050 2HG  GLU A 379      -1.915 196.534  16.915  1.00180.97           H
ATOM   4051  CD  GLU A 379      -3.719 195.636  17.615  1.00154.43           C
ATOM   4052  OE1 GLU A 379      -4.046 196.304  18.619  1.00210.37           O
ATOM   4053  OE2 GLU A 379      -4.565 195.055  16.903  1.00220.08           O
ATOM   4054  N   HIS A 380      -0.998 191.253  15.412  1.00 54.44           N
ATOM   4055  H   HIS A 380      -0.482 191.128  16.272  1.00 51.19           H
ATOM   4056  CA  HIS A 380      -0.706 190.393  14.269  1.00 50.10           C
ATOM   4057  HA  HIS A 380      -0.545 191.035  13.404  1.00 59.62           H
ATOM   4058  C   HIS A 380      -1.897 189.476  13.995  1.00 46.70           C
ATOM   4059  O   HIS A 380      -2.452 188.893  14.927  1.00 41.71           O
ATOM   4060  CB  HIS A 380       0.553 189.556  14.512  1.00 43.57           C
ATOM   4061 1HB  HIS A 380       0.691 189.435  15.586  1.00 51.76           H
ATOM   4062 2HB  HIS A 380       0.405 188.569  14.075  1.00 65.96           H
ATOM   4063  CG  HIS A 380       1.795 190.151  13.922  1.00 46.32           C
ATOM   4064  ND1 HIS A 380       2.348 191.346  14.320  1.00 73.01           N
ATOM   4065  HD1 HIS A 380       1.975 191.968  15.025  1.00114.70           H
ATOM   4066  CD2 HIS A 380       2.613 189.699  12.937  1.00102.86           C
ATOM   4067  HD2 HIS A 380       2.466 188.780  12.389  1.00179.43           H
ATOM   4068  CE1 HIS A 380       3.456 191.551  13.595  1.00111.97           C
ATOM   4069  HE1 HIS A 380       4.094 192.417  13.692  1.00178.31           H
ATOM   4070  NE2 HIS A 380       3.661 190.566  12.742  1.00132.33           N
ATOM   4071  N   PRO A 381      -2.304 189.323  12.723  1.00 53.52           N
ATOM   4072  CA  PRO A 381      -3.533 188.546  12.520  1.00 55.09           C
ATOM   4073  HA  PRO A 381      -4.356 189.035  13.042  1.00 60.33           H
ATOM   4074  C   PRO A 381      -3.476 187.087  12.963  1.00 45.14           C
ATOM   4075  O   PRO A 381      -4.505 186.494  13.282  1.00 48.30           O
ATOM   4076  CB  PRO A 381      -3.761 188.631  11.008  1.00 68.95           C
ATOM   4077 1HB  PRO A 381      -3.367 187.741  10.517  1.00 72.71           H
ATOM   4078 2HB  PRO A 381      -4.823 188.746  10.789  1.00 79.97           H
ATOM   4079  CG  PRO A 381      -3.008 189.839  10.572  1.00 84.18           C
ATOM   4080 1HG  PRO A 381      -2.730 189.763   9.521  1.00104.41           H
ATOM   4081 2HG  PRO A 381      -3.604 190.735  10.748  1.00107.86           H
ATOM   4082  CD  PRO A 381      -1.790 189.851  11.447  1.00 68.22           C
ATOM   4083 1HD  PRO A 381      -1.018 189.195  11.043  1.00 68.85           H
ATOM   4084 2HD  PRO A 381      -1.420 190.871  11.558  1.00 78.46           H
ATOM   4085  N   TRP A 382      -2.288 186.491  12.975  1.00 37.89           N
ATOM   4086  H   TRP A 382      -1.471 186.990  12.653  1.00 40.23           H
ATOM   4087  CA  TRP A 382      -2.143 185.123  13.464  1.00 31.54           C
ATOM   4088  HA  TRP A 382      -2.871 184.493  12.952  1.00 35.74           H
ATOM   4089  C   TRP A 382      -2.429 185.033  14.961  1.00 26.40           C
ATOM   4090  O   TRP A 382      -2.998 184.048  15.428  1.00 27.21           O
ATOM   4091  CB  TRP A 382      -0.742 184.588  13.162  1.00 29.42           C
ATOM   4092 1HB  TRP A 382      -0.541 184.713  12.098  1.00 36.10           H
ATOM   4093 2HB  TRP A 382      -0.009 185.168  13.722  1.00 28.30           H
ATOM   4094  CG  TRP A 382      -0.593 183.139  13.520  1.00 26.13           C
ATOM   4095  CD1 TRP A 382      -0.997 182.058  12.795  1.00 31.60           C
ATOM   4096  HD1 TRP A 382      -1.486 182.114  11.833  1.00 39.93           H
ATOM   4097  CD2 TRP A 382      -0.007 182.598  14.714  1.00 22.08           C
ATOM   4098  NE1 TRP A 382      -0.714 180.887  13.450  1.00 30.46           N
ATOM   4099  HE1 TRP A 382      -0.924 179.967  13.090  1.00 37.87           H
ATOM   4100  CE2 TRP A 382      -0.106 181.189  14.639  1.00 24.43           C
ATOM   4101  CE3 TRP A 382       0.618 183.166  15.832  1.00 22.43           C
ATOM   4102  HE3 TRP A 382       0.702 184.239  15.921  1.00 26.04           H
ATOM   4103  CZ2 TRP A 382       0.427 180.352  15.625  1.00 25.53           C
ATOM   4104  HZ2 TRP A 382       0.370 179.278  15.532  1.00 31.70           H
ATOM   4105  CZ3 TRP A 382       1.138 182.331  16.820  1.00 23.94           C
ATOM   4106  HZ3 TRP A 382       1.633 182.762  17.679  1.00 29.26           H
ATOM   4107  CH2 TRP A 382       1.038 180.932  16.707  1.00 24.66           C
ATOM   4108  HH2 TRP A 382       1.457 180.305  17.480  1.00 29.62           H
ATOM   4109  N   ILE A 383      -2.047 186.062  15.710  1.00 24.79           N
ATOM   4110  H   ILE A 383      -1.617 186.865  15.273  1.00 28.28           H
ATOM   4111  CA  ILE A 383      -2.285 186.098  17.150  1.00 23.23           C
ATOM   4112  HA  ILE A 383      -2.056 185.120  17.571  1.00 21.04           H
ATOM   4113  C   ILE A 383      -3.760 186.376  17.421  1.00 28.37           C
ATOM   4114  O   ILE A 383      -4.377 185.695  18.239  1.00 29.43           O
ATOM   4115  CB  ILE A 383      -1.420 187.171  17.856  1.00 24.34           C
ATOM   4116  HB  ILE A 383      -1.592 188.124  17.357  1.00 35.07           H
ATOM   4117  CG1 ILE A 383       0.074 186.837  17.743  1.00 22.26           C
ATOM   4118 1HG1 ILE A 383       0.327 186.715  16.690  1.00 37.97           H
ATOM   4119 2HG1 ILE A 383       0.640 187.687  18.121  1.00 38.64           H
ATOM   4120  CG2 ILE A 383      -1.827 187.334  19.320  1.00 33.79           C
ATOM   4121 1HG2 ILE A 383      -2.817 187.788  19.377  1.00 33.79           H
ATOM   4122 2HG2 ILE A 383      -1.851 186.362  19.815  1.00 33.79           H
ATOM   4123 3HG2 ILE A 383      -1.116 187.983  19.830  1.00 64.51           H
ATOM   4124  CD1 ILE A 383       0.541 185.604  18.498  1.00 28.13           C
ATOM   4125 1HD1 ILE A 383       1.592 185.421  18.274  1.00 28.13           H
ATOM   4126 2HD1 ILE A 383       0.431 185.761  19.571  1.00 28.13           H
ATOM   4127 3HD1 ILE A 383      -0.043 184.735  18.198  1.00 62.55           H
ATOM   4128  N   THR A 384      -4.336 187.359  16.738  1.00 34.85           N
ATOM   4129  H   THR A 384      -3.816 187.853  16.024  1.00 37.30           H
ATOM   4130  CA  THR A 384      -5.710 187.771  17.016  1.00 43.39           C
ATOM   4131  HA  THR A 384      -5.822 187.874  18.095  1.00 46.66           H
ATOM   4132  C   THR A 384      -6.747 186.752  16.553  1.00 44.05           C
ATOM   4133  O   THR A 384      -7.857 186.719  17.082  1.00 51.19           O
ATOM   4134  CB  THR A 384      -6.052 189.128  16.367  1.00 54.92           C
ATOM   4135  HB  THR A 384      -7.092 189.373  16.583  1.00 84.35           H
ATOM   4136  OG1 THR A 384      -5.873 189.044  14.948  1.00 71.77           O
ATOM   4137  HG1 THR A 384      -5.989 189.922  14.579  1.00103.15           H
ATOM   4138  CG2 THR A 384      -5.162 190.241  16.909  1.00 86.94           C
ATOM   4139 1HG2 THR A 384      -5.244 190.282  17.995  1.00 86.94           H
ATOM   4140 2HG2 THR A 384      -4.124 190.058  16.630  1.00 86.94           H
ATOM   4141 3HG2 THR A 384      -5.482 191.195  16.490  1.00129.93           H
ATOM   4142  N   ALA A 385      -6.400 185.929  15.569  1.00 41.77           N
ATOM   4143  H   ALA A 385      -5.493 186.026  15.133  1.00 41.24           H
ATOM   4144  CA  ALA A 385      -7.303 184.892  15.079  1.00 45.62           C
ATOM   4145  HA  ALA A 385      -8.322 185.278  15.113  1.00 53.92           H
ATOM   4146  C   ALA A 385      -7.261 183.618  15.920  1.00 40.16           C
ATOM   4147  O   ALA A 385      -8.264 182.912  16.027  1.00 54.56           O
ATOM   4148  CB  ALA A 385      -6.971 184.558  13.630  1.00 51.60           C
ATOM   4149 1HB  ALA A 385      -7.055 185.457  13.019  1.00 51.60           H
ATOM   4150 2HB  ALA A 385      -5.954 184.169  13.567  1.00 51.60           H
ATOM   4151 3HB  ALA A 385      -7.668 183.806  13.262  1.00 79.96           H
ATOM   4152  N   ASN A 386      -6.100 183.301  16.483  1.00 30.39           N
ATOM   4153  H   ASN A 386      -5.317 183.934  16.401  1.00 31.13           H
ATOM   4154  CA  ASN A 386      -5.909 182.038  17.191  1.00 27.31           C
ATOM   4155  HA  ASN A 386      -6.704 181.354  16.891  1.00 31.99           H
ATOM   4156  C   ASN A 386      -5.962 182.137  18.714  1.00 24.71           C
ATOM   4157  O   ASN A 386      -6.297 181.157  19.378  1.00 27.25           O
ATOM   4158  CB  ASN A 386      -4.572 181.421  16.771  1.00 24.62           C
ATOM   4159 1HB  ASN A 386      -3.789 182.174  16.850  1.00 22.37           H
ATOM   4160 2HB  ASN A 386      -4.332 180.599  17.444  1.00 24.98           H
ATOM   4161  CG  ASN A 386      -4.603 180.873  15.363  1.00 30.64           C
ATOM   4162  OD1 ASN A 386      -5.152 179.803  15.112  1.00 40.08           O
ATOM   4163  ND2 ASN A 386      -4.002 181.596  14.433  1.00 33.23           N
ATOM   4164 1HD2 ASN A 386      -4.000 181.272  13.478  1.00 40.44           H
ATOM   4165 2HD2 ASN A 386      -3.562 182.469  14.691  1.00 32.82           H
ATOM   4166  N   SER A 387      -5.611 183.288  19.278  1.00 24.21           N
ATOM   4167  H   SER A 387      -5.363 184.081  18.702  1.00 27.00           H
ATOM   4168  CA  SER A 387      -5.571 183.439  20.730  1.00 23.60           C
ATOM   4169  HA  SER A 387      -4.901 182.682  21.136  1.00 25.15           H
ATOM   4170  C   SER A 387      -6.951 183.247  21.353  1.00 29.09           C
ATOM   4171  O   SER A 387      -7.954 183.754  20.852  1.00 39.13           O
ATOM   4172  CB  SER A 387      -5.041 184.821  21.115  1.00 24.53           C
ATOM   4173 1HB  SER A 387      -4.040 184.954  20.703  1.00 28.63           H
ATOM   4174 2HB  SER A 387      -5.701 185.584  20.700  1.00 40.90           H
ATOM   4175  OG  SER A 387      -4.988 184.966  22.524  1.00 37.75           O
ATOM   4176  HG  SER A 387      -5.151 185.889  22.735  1.00 59.11           H
ATOM   4177  N   SER A 388      -6.992 182.529  22.470  1.00 32.91           N
ATOM   4178  H   SER A 388      -6.145 182.111  22.828  1.00 33.83           H
ATOM   4179  CA  SER A 388      -8.231 182.340  23.219  1.00 45.66           C
ATOM   4180  HA  SER A 388      -9.045 182.160  22.516  1.00 54.72           H
ATOM   4181  C   SER A 388      -8.592 183.570  24.048  1.00 50.93           C
ATOM   4182  O   SER A 388      -9.698 183.663  24.582  1.00 69.35           O
ATOM   4183  CB  SER A 388      -8.106 181.124  24.140  1.00 68.01           C
ATOM   4184 1HB  SER A 388      -9.061 180.951  24.636  1.00106.32           H
ATOM   4185 2HB  SER A 388      -7.852 180.247  23.544  1.00 96.19           H
ATOM   4186  OG  SER A 388      -7.102 181.330  25.118  1.00120.12           O
ATOM   4187  HG  SER A 388      -6.254 181.407  24.673  1.00160.78           H
ATOM   4188  N   LYS A 389      -7.666 184.519  24.145  1.00 72.61           N
ATOM   4189  H   LYS A 389      -6.787 184.395  23.660  1.00 96.65           H
ATOM   4190  CA  LYS A 389      -7.888 185.763  24.877  1.00100.84           C
ATOM   4191  HA  LYS A 389      -8.888 185.739  25.308  1.00 90.57           H
ATOM   4192  C   LYS A 389      -7.782 186.960  23.937  1.00136.67           C
ATOM   4193  O   LYS A 389      -6.882 187.005  23.099  1.00192.46           O
ATOM   4194  CB  LYS A 389      -6.857 185.930  25.998  1.00188.61           C
ATOM   4195 1HB  LYS A 389      -5.858 185.890  25.563  1.00229.67           H
ATOM   4196 2HB  LYS A 389      -6.996 186.919  26.435  1.00253.84           H
ATOM   4197  CG  LYS A 389      -6.954 184.887  27.105  1.00276.96           C
ATOM   4198 1HG  LYS A 389      -7.973 184.864  27.490  1.00324.42           H
ATOM   4199 2HG  LYS A 389      -6.715 183.907  26.689  1.00317.92           H
ATOM   4200  CD  LYS A 389      -5.994 185.183  28.251  1.00400.81           C
ATOM   4201 1HD  LYS A 389      -5.932 184.303  28.892  1.00441.22           H
ATOM   4202 2HD  LYS A 389      -5.004 185.390  27.845  1.00443.80           H
ATOM   4203  CE  LYS A 389      -6.460 186.367  29.086  1.00565.77           C
ATOM   4204 1HE  LYS A 389      -6.565 187.242  28.440  1.00604.64           H
ATOM   4205 2HE  LYS A 389      -7.439 186.135  29.512  1.00620.88           H
ATOM   4206  NZ  LYS A 389      -5.468 186.641  30.177  1.00752.26           N
ATOM   4207 1HZ  LYS A 389      -5.809 187.368  30.792  1.00752.26           H
ATOM   4208 2HZ  LYS A 389      -4.583 186.941  29.789  1.00752.26           H
ATOM   4209 3HZ  LYS A 389      -5.308 185.808  30.727  1.00752.26           H
ATOM   4210  N   PRO A 390      -8.676 187.953  24.077  1.00160.42           N
ATOM   4211  CA  PRO A 390      -8.504 189.120  23.204  1.00260.72           C
ATOM   4212  HA  PRO A 390      -8.430 188.808  22.162  1.00296.39           H
ATOM   4213  C   PRO A 390      -7.280 189.948  23.584  1.00371.82           C
ATOM   4214  O   PRO A 390      -6.775 189.855  24.704  1.00391.04           O
ATOM   4215  CB  PRO A 390      -9.797 189.907  23.429  1.00296.59           C
ATOM   4216 1HB  PRO A 390      -9.626 190.976  23.308  1.00376.93           H
ATOM   4217 2HB  PRO A 390     -10.573 189.560  22.746  1.00344.58           H
ATOM   4218  CG  PRO A 390     -10.168 189.585  24.834  1.00238.17           C
ATOM   4219 1HG  PRO A 390      -9.573 190.183  25.525  1.00287.27           H
ATOM   4220 2HG  PRO A 390     -11.232 189.750  25.000  1.00276.70           H
ATOM   4221  CD  PRO A 390      -9.827 188.127  24.981  1.00154.39           C
ATOM   4222 1HD  PRO A 390      -9.553 187.902  26.012  1.00171.42           H
ATOM   4223 2HD  PRO A 390     -10.662 187.505  24.655  1.00138.47           H
ATOM   4224  N   SER A 391      -6.810 190.768  22.649  1.00524.52           N
ATOM   4225  H   SER A 391      -7.269 190.822  21.751  1.00553.82           H
ATOM   4226  CA  SER A 391      -5.627 191.597  22.862  1.00729.67           C
ATOM   4227  HA  SER A 391      -4.855 190.984  23.327  1.00750.80           H
ATOM   4228  C   SER A 391      -5.920 192.777  23.785  1.00826.98           C
ATOM   4229  O   SER A 391      -6.104 193.911  23.345  1.00909.42           O
ATOM   4230  CB  SER A 391      -5.090 192.099  21.520  1.00935.34           C
ATOM   4231 1HB  SER A 391      -5.852 192.702  21.026  1.00983.44           H
ATOM   4232 2HB  SER A 391      -4.208 192.715  21.694  1.00999.99           H
ATOM   4233  OG  SER A 391      -4.745 191.005  20.689  1.00999.99           O
ATOM   4234  HG  SER A 391      -4.200 191.325  19.964  1.00999.99           H
HETATM 4235  N   ASN A 392      -5.972 192.471  25.126  1.00901.45           N
HETATM 4236  H   ASN A 392      -5.918 191.491  25.384  1.00905.81           H
HETATM 4237  CA  ASN A 392      -6.116 193.501  26.168  1.00999.99           C
HETATM 4238  HA  ASN A 392      -6.966 194.142  25.901  1.00999.99           H
HETATM 4239  C   ASN A 392      -4.873 194.409  26.212  1.00999.99           C
HETATM 4240  HC  ASN A 392      -5.016 195.364  26.764  1.00999.99           H
HETATM 4241  O   ASN A 392      -3.798 194.135  25.706  1.00999.99           O
HETATM 4242  CB  ASN A 392      -6.394 192.872  27.551  1.00999.99           C
HETATM 4243 1HB  ASN A 392      -5.557 192.236  27.867  1.00999.99           H
HETATM 4244 2HB  ASN A 392      -6.535 193.653  28.310  1.00999.99           H
HETATM 4245 3HB  ASN A 392      -7.302 192.258  27.523  1.00999.99           H
TER    4246      ASN A 392 
HETATM 4247  CH3 ACE B 517      11.065 153.712  54.440  1.00999.99           C
HETATM 4248 1HH3 ACE B 517      10.546 152.757  54.359  1.00999.99           H
HETATM 4249 2HH3 ACE B 517      11.955 153.591  55.056  1.00999.99           H
HETATM 4250 3HH3 ACE B 517      11.342 154.059  53.445  1.00999.99           H
HETATM 4251  C   ACE B 517      10.135 154.719  55.087  1.00999.99           C
HETATM 4252  O   ACE B 517       8.991 154.392  55.398  1.00999.99           O
ATOM   4253  N   LEU B 518      10.629 155.938  55.276  1.00999.99           N
ATOM   4254  H   LEU B 518      11.577 156.136  54.993  1.00999.99           H
ATOM   4255  CA  LEU B 518       9.833 157.010  55.867  1.00999.99           C
ATOM   4256  HA  LEU B 518       9.208 156.579  56.649  1.00999.99           H
ATOM   4257  C   LEU B 518       8.901 157.616  54.822  1.00999.99           C
ATOM   4258  O   LEU B 518       9.213 158.626  54.186  1.00999.99           O
ATOM   4259  CB  LEU B 518      10.728 158.092  56.481  1.00999.99           C
ATOM   4260 1HB  LEU B 518      11.644 158.147  55.893  1.00999.99           H
ATOM   4261 2HB  LEU B 518      10.218 159.050  56.386  1.00999.99           H
ATOM   4262  CG  LEU B 518      11.112 157.928  57.955  1.00999.99           C
ATOM   4263  HG  LEU B 518      11.530 156.932  58.104  1.00999.99           H
ATOM   4264  CD1 LEU B 518      12.172 158.961  58.309  1.00999.99           C
ATOM   4265 1HD1 LEU B 518      12.467 158.838  59.351  1.00999.99           H
ATOM   4266 2HD1 LEU B 518      11.775 159.967  58.166  1.00999.99           H
ATOM   4267 3HD1 LEU B 518      13.048 158.824  57.674  1.00999.99           H
ATOM   4268  CD2 LEU B 518       9.904 158.099  58.869  1.00999.99           C
ATOM   4269 1HD2 LEU B 518      10.224 158.044  59.909  1.00999.99           H
ATOM   4270 2HD2 LEU B 518       9.437 159.068  58.689  1.00999.99           H
ATOM   4271 3HD2 LEU B 518       9.180 157.307  58.681  1.00999.99           H
ATOM   4272  N   GLU B 519       7.738 156.995  54.665  1.00999.99           N
ATOM   4273  H   GLU B 519       7.561 156.131  55.160  1.00999.99           H
ATOM   4274  CA  GLU B 519       6.684 157.550  53.825  1.00853.04           C
ATOM   4275  HA  GLU B 519       7.078 157.697  52.819  1.00901.96           H
ATOM   4276  C   GLU B 519       6.331 158.906  54.426  1.00677.72           C
ATOM   4277  O   GLU B 519       6.004 159.024  55.605  1.00742.66           O
ATOM   4278  CB  GLU B 519       5.453 156.640  53.765  1.00957.40           C
ATOM   4279 1HB  GLU B 519       5.107 156.450  54.780  1.00999.99           H
ATOM   4280 2HB  GLU B 519       4.664 157.169  53.229  1.00925.81           H
ATOM   4281  CG  GLU B 519       5.690 155.303  53.074  1.00999.99           C
ATOM   4282 1HG  GLU B 519       6.411 154.727  53.654  1.00999.99           H
ATOM   4283 2HG  GLU B 519       4.750 154.753  53.045  1.00999.99           H
ATOM   4284  CD  GLU B 519       6.212 155.467  51.659  1.00999.99           C
ATOM   4285  OE1 GLU B 519       7.214 154.813  51.301  1.00999.99           O
ATOM   4286  OE2 GLU B 519       5.639 156.274  50.896  1.00999.99           O
ATOM   4287  N   ALA B 520       6.464 159.978  53.577  1.00550.57           N
ATOM   4288  H   ALA B 520       6.664 159.796  52.601  1.00583.38           H
ATOM   4289  CA  ALA B 520       6.297 161.365  54.040  1.00464.64           C
ATOM   4290  HA  ALA B 520       6.227 161.359  55.135  1.00559.44           H
ATOM   4291  C   ALA B 520       4.958 161.925  53.535  1.00443.32           C
ATOM   4292  O   ALA B 520       4.261 162.640  54.226  1.00553.84           O
ATOM   4293  CB  ALA B 520       7.498 162.249  53.639  1.00422.04           C
ATOM   4294 1HB  ALA B 520       7.582 162.283  52.547  1.00452.51           H
ATOM   4295 2HB  ALA B 520       7.353 163.272  53.999  1.00454.50           H
ATOM   4296  N   LYS B 521       4.541 161.527  52.273  1.00394.04           N
ATOM   4297  H   LYS B 521       3.565 161.282  52.182  1.00436.57           H
ATOM   4298  CA  LYS B 521       5.367 161.564  51.065  1.00385.19           C
ATOM   4299  HA  LYS B 521       6.289 161.004  51.212  1.00426.51           H
ATOM   4300  C   LYS B 521       5.767 162.991  50.711  1.00320.19           C
ATOM   4301  O   LYS B 521       6.883 163.229  50.256  1.00392.57           O
ATOM   4302  CB  LYS B 521       4.618 160.930  49.890  1.00527.89           C
ATOM   4303 1HB  LYS B 521       3.654 161.425  49.771  1.00594.47           H
ATOM   4304 2HB  LYS B 521       5.203 161.096  48.985  1.00565.22           H
ATOM   4305  CG  LYS B 521       4.393 159.432  50.063  1.00697.59           C
ATOM   4306 1HG  LYS B 521       5.357 158.945  50.213  1.00735.97           H
ATOM   4307 2HG  LYS B 521       3.784 159.267  50.952  1.00734.09           H
ATOM   4308  CD  LYS B 521       3.689 158.795  48.871  1.00945.04           C
ATOM   4309 1HD  LYS B 521       3.428 157.769  49.132  1.00945.04           H
ATOM   4310 2HD  LYS B 521       2.767 159.341  48.672  1.00999.99           H
ATOM   4311  CE  LYS B 521       4.537 158.775  47.605  1.00999.99           C
ATOM   4312 1HE  LYS B 521       3.927 158.387  46.786  1.00999.99           H
ATOM   4313 2HE  LYS B 521       4.829 159.796  47.351  1.00999.99           H
ATOM   4314  NZ  LYS B 521       5.749 157.912  47.797  1.00999.99           N
ATOM   4315 1HZ  LYS B 521       6.247 157.804  46.923  1.00999.99           H
ATOM   4316 2HZ  LYS B 521       6.375 158.316  48.480  1.00999.99           H
ATOM   4317 3HZ  LYS B 521       5.478 156.992  48.120  1.00999.99           H
ATOM   4318  N   GLU B 522       4.853 163.925  50.947  1.00250.58           N
ATOM   4319  H   GLU B 522       3.956 163.661  51.325  1.00250.35           H
ATOM   4320  CA  GLU B 522       5.101 165.342  50.696  1.00237.05           C
ATOM   4321  HA  GLU B 522       5.894 165.441  49.954  1.00298.33           H
ATOM   4322  C   GLU B 522       5.551 166.084  51.952  1.00174.33           C
ATOM   4323  O   GLU B 522       6.213 167.116  51.861  1.00204.49           O
ATOM   4324  CB  GLU B 522       3.832 165.997  50.144  1.00275.05           C
ATOM   4325 1HB  GLU B 522       3.144 165.214  49.825  1.00320.03           H
ATOM   4326 2HB  GLU B 522       3.352 166.565  50.942  1.00306.23           H
ATOM   4327  CG  GLU B 522       4.087 166.925  48.966  1.00335.23           C
ATOM   4328 1HG  GLU B 522       3.189 167.514  48.776  1.00374.68           H
ATOM   4329 2HG  GLU B 522       4.901 167.604  49.221  1.00370.29           H
ATOM   4330  CD  GLU B 522       4.456 166.160  47.709  1.00439.09           C
ATOM   4331  OE1 GLU B 522       5.581 166.354  47.202  1.00538.19           O
ATOM   4332  OE2 GLU B 522       3.632 165.353  47.226  1.00525.76           O
ATOM   4333  N   GLU B 523       5.204 165.563  53.125  1.00135.98           N
ATOM   4334  H   GLU B 523       4.674 164.704  53.164  1.00149.14           H
ATOM   4335  CA  GLU B 523       5.561 166.212  54.383  1.00121.83           C
ATOM   4336  HA  GLU B 523       5.471 167.289  54.245  1.00136.77           H
ATOM   4337  C   GLU B 523       7.007 165.910  54.768  1.00110.61           C
ATOM   4338  O   GLU B 523       7.284 165.031  55.583  1.00152.49           O
ATOM   4339  CB  GLU B 523       4.606 165.783  55.502  1.00196.04           C
ATOM   4340 1HB  GLU B 523       3.583 165.856  55.132  1.00226.17           H
ATOM   4341 2HB  GLU B 523       4.803 164.740  55.747  1.00256.32           H
ATOM   4342  CG  GLU B 523       4.712 166.605  56.780  1.00283.64           C
ATOM   4343 1HG  GLU B 523       4.290 166.026  57.602  1.00375.28           H
ATOM   4344 2HG  GLU B 523       5.763 166.798  56.998  1.00316.47           H
ATOM   4345  CD  GLU B 523       3.976 167.927  56.683  1.00332.93           C
ATOM   4346  OE1 GLU B 523       4.311 168.740  55.795  1.00396.84           O
ATOM   4347  OE2 GLU B 523       3.064 168.178  57.499  1.00413.37           O
ATOM   4348  N   SER B 524       7.931 166.644  54.158  1.00 98.15           N
ATOM   4349  H   SER B 524       7.654 167.265  53.410  1.00 97.12           H
ATOM   4350  CA  SER B 524       9.342 166.603  54.528  1.00128.01           C
ATOM   4351  HA  SER B 524       9.430 166.299  55.571  1.00169.38           H
ATOM   4352  C   SER B 524       9.931 168.000  54.366  1.00104.38           C
ATOM   4353  O   SER B 524      10.187 168.461  53.254  1.00110.70           O
ATOM   4354  CB  SER B 524      10.096 165.596  53.656  1.00180.47           C
ATOM   4355 1HB  SER B 524       9.600 164.629  53.729  1.00180.47           H
ATOM   4356 2HB  SER B 524      10.072 165.931  52.619  1.00180.47           H
ATOM   4357  OG  SER B 524      11.443 165.453  54.072  1.00275.06           O
ATOM   4358  HG  SER B 524      11.461 165.225  55.005  1.00323.87           H
HETATM 4359  N   PHE B 525      10.113 168.698  55.537  1.00 98.23           N
HETATM 4360  H   PHE B 525       9.904 168.238  56.415  1.00117.59           H
HETATM 4361  CA  PHE B 525      10.689 170.045  55.590  1.00 82.82           C
HETATM 4362  HA  PHE B 525      11.185 170.264  54.637  1.00 77.55           H
HETATM 4363  C   PHE B 525      11.750 170.078  56.692  1.00 90.54           C
HETATM 4364  O   PHE B 525      11.651 169.418  57.711  1.00112.49           O
HETATM 4365  CB  PHE B 525       9.615 171.118  55.868  1.00 76.31           C
HETATM 4366 1HB  PHE B 525       9.066 170.846  56.779  1.00 87.71           H
HETATM 4367 2HB  PHE B 525      10.123 172.064  56.089  1.00 74.15           H
HETATM 4368  CG  PHE B 525       8.650 171.322  54.711  1.00 69.04           C
HETATM 4369  CD1 PHE B 525       8.852 172.380  53.805  1.00 57.51           C
HETATM 4370  HD1 PHE B 525       9.709 173.037  53.916  1.00 55.68           H
HETATM 4371  CD2 PHE B 525       7.535 170.478  54.556  1.00 80.76           C
HETATM 4372  HD2 PHE B 525       7.373 169.657  55.249  1.00 98.00           H
HETATM 4373  CE1 PHE B 525       7.936 172.605  52.765  1.00 55.27           C
HETATM 4374  HE1 PHE B 525       8.086 173.432  52.077  1.00 52.10           H
HETATM 4375  CE2 PHE B 525       6.621 170.700  53.513  1.00 78.17           C
HETATM 4376  HE2 PHE B 525       5.755 170.053  53.401  1.00 92.58           H
HETATM 4377  CZ  PHE B 525       6.817 171.771  52.628  1.00 64.43           C
HETATM 4378  I1  PHE B 525       5.387 172.160  51.102  1.00 71.47           I
HETATM 4379  N   CYS B 526      12.810 170.927  56.455  1.00 80.66           N
HETATM 4380  H   CYS B 526      12.821 171.453  55.589  1.00 73.42           H
HETATM 4381  CA  CYS B 526      13.936 171.075  57.384  1.00 90.36           C
HETATM 4382  HA  CYS B 526      13.596 170.822  58.396  1.00107.65           H
HETATM 4383  C   CYS B 526      14.371 172.544  57.403  1.00 77.20           C
HETATM 4384  O   CYS B 526      14.039 173.340  56.541  1.00 68.46           O
HETATM 4385  CB  CYS B 526      15.080 170.115  56.996  1.00108.08           C
HETATM 4386 1HB  CYS B 526      14.633 169.145  56.746  1.00136.82           H
HETATM 4387 2HB  CYS B 526      15.608 170.483  56.109  1.00100.39           H
HETATM 4388  C6  CYS B 526      15.798 167.183  57.769  1.00219.20           C
HETATM 4389  C1  CYS B 526      16.922 168.190  57.999  1.00198.10           C
HETATM 4390 1H1  CYS B 526      17.550 167.851  58.832  1.00251.86           H
HETATM 4391 2H1  CYS B 526      17.551 168.258  57.103  1.00193.29           H
HETATM 4392  S   CYS B 526      16.273 169.879  58.392  1.00155.82           S
HETATM 4393  C7  CYS B 526      15.781 166.384  56.612  1.00210.48           C
HETATM 4394  H7  CYS B 526      16.587 166.454  55.888  1.00204.99           H
HETATM 4395  C2  CYS B 526      14.711 165.504  56.371  1.00239.87           C
HETATM 4396  H2  CYS B 526      14.708 164.912  55.461  1.00250.10           H
HETATM 4397  C3  CYS B 526      13.624 165.410  57.274  1.00287.74           C
HETATM 4398  C8  CYS B 526      12.452 164.515  56.999  1.00338.18           C
HETATM 4399  C9  CYS B 526      12.619 163.241  56.403  1.00361.71           C
HETATM 4400  H9  CYS B 526      13.617 162.890  56.156  1.00386.84           H
HETATM 4401  C10 CYS B 526      11.515 162.415  56.137  1.00413.24           C
HETATM 4402  H10 CYS B 526      11.683 161.438  55.696  1.00464.21           H
HETATM 4403  C11 CYS B 526      10.214 162.852  56.443  1.00459.64           C
HETATM 4404  C14 CYS B 526       9.010 162.004  56.081  1.00540.41           C
HETATM 4405 1H14 CYS B 526       9.008 161.083  56.675  1.00608.99           H
HETATM 4406 2H14 CYS B 526       8.084 162.556  56.283  1.00669.52           H
HETATM 4407  S1  CYS B 526       9.086 161.574  54.297  1.00478.64           S
HETATM 4408  C4  CYS B 526      10.033 164.101  57.052  1.00499.75           C
HETATM 4409  H4  CYS B 526       9.036 164.447  57.308  1.00630.16           H
HETATM 4410  C5  CYS B 526      11.137 164.922  57.328  1.00431.84           C
HETATM 4411  H5  CYS B 526      10.971 165.894  57.784  1.00497.96           H
HETATM 4412  C12 CYS B 526      13.666 166.210  58.441  1.00319.98           C
HETATM 4413  H12 CYS B 526      12.856 166.159  59.163  1.00398.45           H
HETATM 4414  C13 CYS B 526      14.741 167.078  58.689  1.00281.41           C
HETATM 4415  H13 CYS B 526      14.737 167.687  59.588  1.00325.62           H
ATOM   4416  N   ASP B 527      15.145 172.910  58.482  1.00 87.55           N
ATOM   4417  H   ASP B 527      15.441 172.182  59.119  1.00104.77           H
ATOM   4418  CA  ASP B 527      15.604 174.281  58.676  1.00 84.91           C
ATOM   4419  HA  ASP B 527      14.734 174.934  58.699  1.00 82.07           H
ATOM   4420  C   ASP B 527      16.526 174.658  57.517  1.00 80.09           C
ATOM   4421  O   ASP B 527      17.371 173.857  57.120  1.00 88.52           O
ATOM   4422  CB  ASP B 527      16.368 174.418  59.995  1.00104.73           C
ATOM   4423 1HB  ASP B 527      17.118 173.629  60.054  1.00109.88           H
ATOM   4424 2HB  ASP B 527      16.875 175.383  60.007  1.00155.30           H
ATOM   4425  CG  ASP B 527      15.459 174.335  61.206  1.00142.83           C
ATOM   4426  OD1 ASP B 527      15.801 173.621  62.172  1.00211.69           O
ATOM   4427  OD2 ASP B 527      14.402 175.002  61.199  1.00202.79           O
HETATM 4428  N   PRO B 528      16.381 175.915  56.954  1.00 74.28           N
HETATM 4429  CA  PRO B 528      17.205 176.364  55.827  1.00 74.23           C
HETATM 4430  HA  PRO B 528      16.993 175.726  54.960  1.00 73.04           H
HETATM 4431  C   PRO B 528      18.697 176.242  56.143  1.00 85.09           C
HETATM 4432  O   PRO B 528      19.523 176.015  55.282  1.00 89.90           O
HETATM 4433  CB  PRO B 528      16.797 177.817  55.529  1.00 77.71           C
HETATM 4434 1HB  PRO B 528      17.523 178.504  55.979  1.00 95.85           H
HETATM 4435 2HB  PRO B 528      16.755 178.012  54.451  1.00 77.30           H
HETATM 4436  CG  PRO B 528      15.425 177.995  56.195  1.00 76.05           C
HETATM 4437  HG  PRO B 528      15.282 179.008  56.590  1.00 86.55           H
HETATM 4438  CD  PRO B 528      15.378 176.931  57.308  1.00 75.09           C
HETATM 4439 1HD  PRO B 528      15.638 177.382  58.274  1.00 79.22           H
HETATM 4440 2HD  PRO B 528      14.379 176.485  57.366  1.00 81.26           H
HETATM 4441  F1  PRO B 528      14.461 177.747  55.282  1.00 79.19           F
ATOM   4442  N   ALA B 529      19.045 176.397  57.467  1.00 98.94           N
ATOM   4443  H   ALA B 529      18.310 176.571  58.136  1.00100.98           H
ATOM   4444  CA  ALA B 529      20.428 176.280  57.920  1.00122.65           C
ATOM   4445  HA  ALA B 529      21.036 176.993  57.363  1.00128.67           H
ATOM   4446  C   ALA B 529      21.003 174.888  57.663  1.00130.82           C
ATOM   4447  O   ALA B 529      22.158 174.757  57.261  1.00157.13           O
ATOM   4448  CB  ALA B 529      20.519 176.621  59.401  1.00151.66           C
ATOM   4449 1HB  ALA B 529      21.557 176.557  59.725  1.00151.66           H
ATOM   4450 2HB  ALA B 529      20.152 177.634  59.566  1.00151.66           H
ATOM   4451 3HB  ALA B 529      19.916 175.919  59.978  1.00184.45           H
ATOM   4452  N   GLU B 530      20.209 173.848  57.895  1.00122.67           N
ATOM   4453  H   GLU B 530      19.256 173.996  58.200  1.00110.89           H
ATOM   4454  CA  GLU B 530      20.660 172.472  57.701  1.00141.27           C
ATOM   4455  HA  GLU B 530      21.670 172.367  58.098  1.00165.18           H
ATOM   4456  C   GLU B 530      20.697 172.104  56.221  1.00137.19           C
ATOM   4457  O   GLU B 530      21.596 171.396  55.771  1.00176.03           O
ATOM   4458  CB  GLU B 530      19.729 171.495  58.425  1.00150.53           C
ATOM   4459 1HB  GLU B 530      18.722 171.626  58.030  1.00159.25           H
ATOM   4460 2HB  GLU B 530      20.052 170.478  58.199  1.00175.53           H
ATOM   4461  CG  GLU B 530      19.675 171.657  59.939  1.00202.67           C
ATOM   4462 1HG  GLU B 530      19.320 172.660  60.179  1.00227.17           H
ATOM   4463 2HG  GLU B 530      18.963 170.937  60.342  1.00262.30           H
ATOM   4464  CD  GLU B 530      21.022 171.436  60.602  1.00242.24           C
ATOM   4465  OE1 GLU B 530      21.756 170.510  60.199  1.00293.25           O
ATOM   4466  OE2 GLU B 530      21.352 172.186  61.545  1.00300.14           O
ATOM   4467  N   VAL B 531      19.711 172.577  55.466  1.00106.85           N
ATOM   4468  H   VAL B 531      18.993 173.148  55.893  1.00 91.44           H
ATOM   4469  CA  VAL B 531      19.626 172.282  54.038  1.00108.80           C
ATOM   4470  HA  VAL B 531      19.718 171.205  53.900  1.00129.42           H
ATOM   4471  C   VAL B 531      20.777 172.948  53.291  1.00111.21           C
ATOM   4472  O   VAL B 531      21.369 172.368  52.381  1.00134.96           O
ATOM   4473  CB  VAL B 531      18.281 172.741  53.430  1.00 98.60           C
ATOM   4474  HB  VAL B 531      18.164 173.812  53.598  1.00 89.85           H
ATOM   4475  CG1 VAL B 531      18.244 172.480  51.926  1.00109.43           C
ATOM   4476 1HG1 VAL B 531      18.443 171.427  51.728  1.00109.43           H
ATOM   4477 2HG1 VAL B 531      17.262 172.740  51.532  1.00109.43           H
ATOM   4478 3HG1 VAL B 531      18.996 173.092  51.428  1.00142.91           H
ATOM   4479  CG2 VAL B 531      17.118 172.016  54.104  1.00111.78           C
ATOM   4480 1HG2 VAL B 531      17.253 170.938  54.014  1.00111.78           H
ATOM   4481 2HG2 VAL B 531      17.074 172.287  55.159  1.00111.78           H
ATOM   4482 3HG2 VAL B 531      16.181 172.301  53.627  1.00141.71           H
HETATM 4483  N   LEU B 532      21.088 174.225  53.696  1.00 98.55           N
HETATM 4484  H   LEU B 532      20.558 174.629  54.465  1.00 90.66           H
HETATM 4485  CA  LEU B 532      22.093 175.052  53.019  1.00108.01           C
HETATM 4486  HA  LEU B 532      22.381 174.549  52.088  1.00121.84           H
HETATM 4487  C   LEU B 532      23.368 175.115  53.879  1.00147.21           C
HETATM 4488  HC  LEU B 532      23.642 174.161  54.381  1.00192.78           H
HETATM 4489  O   LEU B 532      24.058 176.115  54.018  1.00193.23           O
HETATM 4490  CB  LEU B 532      21.524 176.455  52.678  1.00100.84           C
HETATM 4491 1HB  LEU B 532      21.355 177.006  53.612  1.00122.33           H
HETATM 4492 2HB  LEU B 532      22.272 177.024  52.114  1.00131.70           H
HETATM 4493  CG  LEU B 532      20.202 176.414  51.865  1.00 96.32           C
HETATM 4494  HG  LEU B 532      19.469 175.793  52.396  1.00126.40           H
HETATM 4495  CD1 LEU B 532      19.599 177.830  51.755  1.00138.31           C
HETATM 4496 1HD1 LEU B 532      20.289 178.509  51.238  1.00138.31           H
HETATM 4497 2HD1 LEU B 532      18.654 177.811  51.197  1.00138.31           H
HETATM 4498 3HD1 LEU B 532      19.390 178.240  52.752  1.00189.38           H
HETATM 4499  CD2 LEU B 532      20.418 175.812  50.460  1.00120.09           C
HETATM 4500 1HD2 LEU B 532      20.714 174.757  50.519  1.00120.09           H
HETATM 4501 2HD2 LEU B 532      19.488 175.862  49.883  1.00120.09           H
HETATM 4502 3HD2 LEU B 532      21.192 176.360  49.908  1.00166.09           H
TER    4503      LEU B 532 
CONECT 4228 4226 4229 4235                                   
CONECT 4235 4228 4236 4237                                   
CONECT 4236 4235                                             
CONECT 4237 4235 4238 4239 4242                              
CONECT 4238 4237                                             
CONECT 4239 4237 4240 4241                                   
CONECT 4240 4239                                             
CONECT 4241 4239                                             
CONECT 4242 4237 4243 4244 4245                              
CONECT 4243 4242                                             
CONECT 4244 4242                                             
CONECT 4245 4242                                             
CONECT 4247 4248 4249 4250 4251                              
CONECT 4248 4247                                             
CONECT 4249 4247                                             
CONECT 4250 4247                                             
CONECT 4251 4247 4252 4253                                   
CONECT 4252 4251                                             
CONECT 4253 4251 4254 4255                                   
CONECT 4293 4289 4294 4295 4407                              
CONECT 4352 4350 4353 4359                                   
CONECT 4359 4352 4360 4361                                   
CONECT 4360 4359                                             
CONECT 4361 4359 4362 4363 4365                              
CONECT 4362 4361                                             
CONECT 4363 4361 4364 4379                                   
CONECT 4364 4363                                             
CONECT 4365 4361 4366 4367 4368                              
CONECT 4366 4365                                             
CONECT 4367 4365                                             
CONECT 4368 4365 4369 4371                                   
CONECT 4369 4368 4370 4373                                   
CONECT 4370 4369                                             
CONECT 4371 4368 4372 4375                                   
CONECT 4372 4371                                             
CONECT 4373 4369 4374 4377                                   
CONECT 4374 4373                                             
CONECT 4375 4371 4376 4377                                   
CONECT 4376 4375                                             
CONECT 4377 4373 4375 4378                                   
CONECT 4378 4377                                             
CONECT 4379 4363 4380 4381                                   
CONECT 4380 4379                                             
CONECT 4381 4379 4382 4383 4385                              
CONECT 4382 4381                                             
CONECT 4383 4381 4384 4416                                   
CONECT 4384 4383                                             
CONECT 4385 4381 4386 4387 4392                              
CONECT 4386 4385                                             
CONECT 4387 4385                                             
CONECT 4388 4389 4393 4414                                   
CONECT 4389 4388 4390 4391 4392                              
CONECT 4390 4389                                             
CONECT 4391 4389                                             
CONECT 4392 4385 4389                                        
CONECT 4393 4388 4394 4395                                   
CONECT 4394 4393                                             
CONECT 4395 4393 4396 4397                                   
CONECT 4396 4395                                             
CONECT 4397 4395 4398 4412                                   
CONECT 4398 4397 4399 4410                                   
CONECT 4399 4398 4400 4401                                   
CONECT 4400 4399                                             
CONECT 4401 4399 4402 4403                                   
CONECT 4402 4401                                             
CONECT 4403 4401 4404 4408                                   
CONECT 4404 4403 4405 4406 4407                              
CONECT 4405 4404                                             
CONECT 4406 4404                                             
CONECT 4407 4293 4404                                        
CONECT 4408 4403 4409 4410                                   
CONECT 4409 4408                                             
CONECT 4410 4398 4408 4411                                   
CONECT 4411 4410                                             
CONECT 4412 4397 4413 4414                                   
CONECT 4413 4412                                             
CONECT 4414 4388 4412 4415                                   
CONECT 4415 4414                                             
CONECT 4416 4383 4417 4418                                   
CONECT 4420 4418 4421 4428                                   
CONECT 4428 4420 4429 4438                                   
CONECT 4429 4428 4430 4431 4433                              
CONECT 4430 4429                                             
CONECT 4431 4429 4432 4442                                   
CONECT 4432 4431                                             
CONECT 4433 4429 4434 4435 4436                              
CONECT 4434 4433                                             
CONECT 4435 4433                                             
CONECT 4436 4433 4437 4438 4441                              
CONECT 4437 4436                                             
CONECT 4438 4428 4436 4439 4440                              
CONECT 4439 4438                                             
CONECT 4440 4438                                             
CONECT 4441 4436                                             
CONECT 4442 4431 4443 4444                                   
CONECT 4471 4469 4472 4483                                   
CONECT 4483 4471 4484 4485                                   
CONECT 4484 4483                                             
CONECT 4485 4483 4486 4487 4490                              
CONECT 4486 4485                                             
CONECT 4487 4485 4488 4489                                   
CONECT 4488 4487                                             
CONECT 4489 4487                                             
CONECT 4490 4485 4491 4492 4493                              
CONECT 4491 4490                                             
CONECT 4492 4490                                             
CONECT 4493 4490 4494 4495 4499                              
CONECT 4494 4493                                             
CONECT 4495 4493 4496 4497 4498                              
CONECT 4496 4495                                             
CONECT 4497 4495                                             
CONECT 4498 4495                                             
CONECT 4499 4493 4500 4501 4502                              
CONECT 4500 4499                                             
CONECT 4501 4499                                             
CONECT 4502 4499                                             
END
