# Supplementary material for: Constrained TACC3 peptidomimetics for a non-canonical protein–protein interface elucidate allosteric communication in Aurora-A kinase
Source: Chem Sci. 2024 Nov 28;16(1):354–63. doi: 10.1039/d4sc06100d (PMC11604048; doi:10.1039/d4sc06100d)
Supplement: SC-016-D4SC06100D-s001 [file SC-016-D4SC06100D-s001.zip › aura_l_r_bph_if_fp_constraint_run2_energymin.pdb]

REMARK YASARA *************************************************************
REMARK YASARA *                                                           *
REMARK YASARA *                     Y  A  S  A  R  A                      *
REMARK YASARA *                                                           *
REMARK YASARA *   Yet Another Scientific Artificial Reality Application   *
REMARK YASARA *                                                           *
REMARK YASARA *            MOLECULE STRUCTURE FILE, PDB FORMAT            *
REMARK YASARA *                                                           *
REMARK YASARA * Just use YASARA every day to make your questions go away! *
REMARK YASARA *                                                           *
REMARK YASARA *                      www.YASARA.org                       *
REMARK YASARA *                                                           *
REMARK YASARA *************************************************************
REMARK YASARA
REMARK YASARA Written on:        Wed Oct 23 09:00:45 2024
REMARK YASARA Number of models: 1
REMARK YASARA Number of atoms:   4501
REMARK YASARA Please address questions or suggestions to: Eliza@yasara.org
REMARK YASARA
REMARK   2 RESOLUTION. 2.02 ANGSTROMS.
REMARK 290 CRYSTALLOGRAPHIC SYMMETRY TRANSFORMATIONS
REMARK 290 THE FOLLOWING TRANSFORMATIONS OPERATE ON THE ATOM/HETATM
REMARK 290 RECORDS IN THIS ENTRY TO PRODUCE CRYSTALLOGRAPHICALLY
REMARK 290 RELATED MOLECULES.
REMARK 290   SMTRY1   1  1.000000  0.000000  0.000000        0.00000
REMARK 290   SMTRY2   1  0.000000  1.000000  0.000000        0.00000
REMARK 290   SMTRY3   1  0.000000  0.000000  1.000000        0.00000
REMARK 290   SMTRY1   2 -1.000000  0.000000  0.000000        0.00000
REMARK 290   SMTRY2   2  0.000000 -1.000000  0.000000        0.00000
REMARK 290   SMTRY3   2  0.000000  0.000000  1.000000        0.00000
REMARK 290   SMTRY1   3 -1.000000  0.000000  0.000000        0.00000
REMARK 290   SMTRY2   3  0.000000  1.000000  0.000000        0.00000
REMARK 290   SMTRY3   3  0.000000  0.000000 -1.000000        0.00000
REMARK 290   SMTRY1   4  1.000000  0.000000  0.000000        0.00000
REMARK 290   SMTRY2   4  0.000000 -1.000000  0.000000        0.00000
REMARK 290   SMTRY3   4  0.000000  0.000000 -1.000000        0.00000
REMARK 290   SMTRY1   5  0.000000  0.000000  1.000000        0.00000
REMARK 290   SMTRY2   5  1.000000  0.000000  0.000000        0.00000
REMARK 290   SMTRY3   5  0.000000  1.000000  0.000000        0.00000
REMARK 290   SMTRY1   6  0.000000  0.000000  1.000000        0.00000
REMARK 290   SMTRY2   6 -1.000000  0.000000  0.000000        0.00000
REMARK 290   SMTRY3   6  0.000000 -1.000000  0.000000        0.00000
REMARK 290   SMTRY1   7  0.000000  0.000000 -1.000000        0.00000
REMARK 290   SMTRY2   7 -1.000000  0.000000  0.000000        0.00000
REMARK 290   SMTRY3   7  0.000000  1.000000  0.000000        0.00000
REMARK 290   SMTRY1   8  0.000000  0.000000 -1.000000        0.00000
REMARK 290   SMTRY2   8  1.000000  0.000000  0.000000        0.00000
REMARK 290   SMTRY3   8  0.000000 -1.000000  0.000000        0.00000
REMARK 290   SMTRY1   9  0.000000  1.000000  0.000000        0.00000
REMARK 290   SMTRY2   9  0.000000  0.000000  1.000000        0.00000
REMARK 290   SMTRY3   9  1.000000  0.000000  0.000000        0.00000
REMARK 290   SMTRY1  10  0.000000 -1.000000  0.000000        0.00000
REMARK 290   SMTRY2  10  0.000000  0.000000  1.000000        0.00000
REMARK 290   SMTRY3  10 -1.000000  0.000000  0.000000        0.00000
REMARK 290   SMTRY1  11  0.000000  1.000000  0.000000        0.00000
REMARK 290   SMTRY2  11  0.000000  0.000000 -1.000000        0.00000
REMARK 290   SMTRY3  11 -1.000000  0.000000  0.000000        0.00000
REMARK 290   SMTRY1  12  0.000000 -1.000000  0.000000        0.00000
REMARK 290   SMTRY2  12  0.000000  0.000000 -1.000000        0.00000
REMARK 290   SMTRY3  12  1.000000  0.000000  0.000000        0.00000
REMARK 290   SMTRY1  13  1.000000  0.000000  0.000000       68.52000
REMARK 290   SMTRY2  13  0.000000  1.000000  0.000000       68.52000
REMARK 290   SMTRY3  13  0.000000  0.000000  1.000000       68.52000
REMARK 290   SMTRY1  14 -1.000000  0.000000  0.000000       68.52000
REMARK 290   SMTRY2  14  0.000000 -1.000000  0.000000       68.52000
REMARK 290   SMTRY3  14  0.000000  0.000000  1.000000       68.52000
REMARK 290   SMTRY1  15 -1.000000  0.000000  0.000000       68.52000
REMARK 290   SMTRY2  15  0.000000  1.000000  0.000000       68.52000
REMARK 290   SMTRY3  15  0.000000  0.000000 -1.000000       68.52000
REMARK 290   SMTRY1  16  1.000000  0.000000  0.000000       68.52000
REMARK 290   SMTRY2  16  0.000000 -1.000000  0.000000       68.52000
REMARK 290   SMTRY3  16  0.000000  0.000000 -1.000000       68.52000
REMARK 290   SMTRY1  17  0.000000  0.000000  1.000000       68.52000
REMARK 290   SMTRY2  17  1.000000  0.000000  0.000000       68.52000
REMARK 290   SMTRY3  17  0.000000  1.000000  0.000000       68.52000
REMARK 290   SMTRY1  18  0.000000  0.000000  1.000000       68.52000
REMARK 290   SMTRY2  18 -1.000000  0.000000  0.000000       68.52000
REMARK 290   SMTRY3  18  0.000000 -1.000000  0.000000       68.52000
REMARK 290   SMTRY1  19  0.000000  0.000000 -1.000000       68.52000
REMARK 290   SMTRY2  19 -1.000000  0.000000  0.000000       68.52000
REMARK 290   SMTRY3  19  0.000000  1.000000  0.000000       68.52000
REMARK 290   SMTRY1  20  0.000000  0.000000 -1.000000       68.52000
REMARK 290   SMTRY2  20  1.000000  0.000000  0.000000       68.52000
REMARK 290   SMTRY3  20  0.000000 -1.000000  0.000000       68.52000
REMARK 290   SMTRY1  21  0.000000  1.000000  0.000000       68.52000
REMARK 290   SMTRY2  21  0.000000  0.000000  1.000000       68.52000
REMARK 290   SMTRY3  21  1.000000  0.000000  0.000000       68.52000
REMARK 290   SMTRY1  22  0.000000 -1.000000  0.000000       68.52000
REMARK 290   SMTRY2  22  0.000000  0.000000  1.000000       68.52000
REMARK 290   SMTRY3  22 -1.000000  0.000000  0.000000       68.52000
REMARK 290   SMTRY1  23  0.000000  1.000000  0.000000       68.52000
REMARK 290   SMTRY2  23  0.000000  0.000000 -1.000000       68.52000
REMARK 290   SMTRY3  23 -1.000000  0.000000  0.000000       68.52000
REMARK 290   SMTRY1  24  0.000000 -1.000000  0.000000       68.52000
REMARK 290   SMTRY2  24  0.000000  0.000000 -1.000000       68.52000
REMARK 290   SMTRY3  24  1.000000  0.000000  0.000000       68.52000
REMARK 350 COORDINATES FOR A COMPLETE MULTIMER REPRESENTING THE KNOWN
REMARK 350 BIOLOGICALLY SIGNIFICANT OLIGOMERIZATION STATE OF THE
REMARK 350 MOLECULE CAN BE GENERATED BY APPLYING BIOMT TRANSFORMATIONS
REMARK 350 GIVEN BELOW. BOTH NON-CRYSTALLOGRAPHIC AND
REMARK 350 CRYSTALLOGRAPHIC OPERATIONS ARE GIVEN.
REMARK 350
REMARK 350 BIOMOLECULE: 1
REMARK 350 APPLY THE FOLLOWING TO CHAINS: A, B
REMARK 350   BIOMT1   1  1.000000  0.000000  0.000000        0.00000
REMARK 350   BIOMT2   1  0.000000  1.000000  0.000000        0.00000
REMARK 350   BIOMT3   1  0.000000  0.000000  1.000000        0.00000
COMPND    MOL_ID: 1;
COMPND   2 MOLECULE: AURORA KINASE A;
COMPND   3 CHAIN: A;
COMPND   4 MOL_ID: 2;
COMPND   5 MOLECULE: TRANSFORMING ACIDIC COILED-COIL-CONTAINING PROTEIN 3;
COMPND   6 CHAIN: B;
SEQRES   1 A  258  ARG GLN TRP ALA LEU GLU ASP PHE GLU ILE GLY ARG PRO 
SEQRES   2 A  258  LEU GLY LYS GLY LYS PHE GLY ASN VAL TYR LEU ALA ARG 
SEQRES   3 A  258  GLU LYS GLN SER LYS PHE ILE LEU ALA LEU LYS VAL LEU 
SEQRES   4 A  258  PHE LYS ALA GLN LEU GLU LYS ALA GLY VAL GLU HIS GLN 
SEQRES   5 A  258  LEU ARG ARG GLU VAL GLU ILE GLN SER HIS LEU ARG HIS 
SEQRES   6 A  258  PRO ASN ILE LEU ARG LEU TYR GLY TYR PHE HIS ASP ALA 
SEQRES   7 A  258  THR ARG VAL TYR LEU ILE LEU GLU TYR ALA PRO LEU GLY 
SEQRES   8 A  258  THR VAL TYR ARG GLU LEU GLN LYS LEU SER LYS PHE ASP 
SEQRES   9 A  258  GLU GLN ARG THR ALA THR TYR ILE THR GLU LEU ALA ASN 
SEQRES  10 A  258  ALA LEU SER TYR CYS HIS SER LYS ARG VAL ILE HIS ARG 
SEQRES  11 A  258  ASP ILE LYS PRO GLU ASN LEU LEU LEU GLY SER ALA GLY 
SEQRES  12 A  258  GLU LEU LYS ILE ALA ASN PHE GLY TRP SER VAL HIS ALA 
SEQRES  13 A  258  GLY THR LEU ASP TYR LEU PRO PRO GLU MET ILE GLU GLY 
SEQRES  14 A  258  ARG MET HIS ASP GLU LYS VAL ASP LEU TRP SER LEU GLY 
SEQRES  15 A  258  VAL LEU CYS TYR GLU PHE LEU VAL GLY LYS PRO PRO PHE 
SEQRES  16 A  258  GLU ALA ASN THR TYR GLN GLU THR TYR LYS ARG ILE SER 
SEQRES  17 A  258  ARG VAL GLU PHE THR PHE PRO ASP PHE VAL THR GLU GLY 
SEQRES  18 A  258  ALA ARG ASP LEU ILE SER ARG LEU LEU LYS HIS ASN PRO 
SEQRES  19 A  258  SER GLN ARG PRO MET LEU ARG GLU VAL LEU GLU HIS PRO 
SEQRES  20 A  258  TRP ILE THR ALA ASN SER SER LYS PRO SER ASN 
SEQRES   1 B   15  LEU GLU ALA LYS GLU GLU SER PHE CYS ASP PRO ALA GLU 
SEQRES   2 B   15  VAL LEU 
LINK         C   SER A 391                 N   ASN A 392                  1.38
LINK         C   ACE B 517                 N   LEU B 518                  1.34
LINK         CB  ALA B 520                 S1  CYS B 526                  1.85
LINK         C   SER B 524                 N   PHE B 525                  1.37
LINK         C   PHE B 525                 N   CYS B 526                  1.37
LINK         C   CYS B 526                 N   ASP B 527                  1.38
LINK         C   ASP B 527                 N   PRO B 528                  1.40
LINK         C   PRO B 528                 N   ALA B 529                  1.39
LINK         C   VAL B 531                 N   LEU B 532                  1.38
CRYST1  137.040  137.040  137.040  90.00  90.00  90.00 I 2 3        24
ORIGX1      1.000000  0.000000  0.000000        0.00000
ORIGX2      0.000000  1.000000  0.000000        0.00000
ORIGX3      0.000000  0.000000  1.000000        0.00000
SCALE1      0.007297  0.000000  0.000000        0.00000
SCALE2      0.000000  0.007297  0.000000        0.00000
SCALE3      0.000000  0.000000  0.007297        0.00000
ATOM      1  N   ARG A 126       7.955 193.090  62.156  1.00 72.14           N
ATOM      2 1H   ARG A 126       7.495 192.767  62.995  1.00 72.14           H
ATOM      3 2H   ARG A 126       7.319 193.666  61.623  1.00 72.14           H
ATOM      4 3H   ARG A 126       8.771 193.630  62.405  1.00 72.14           H
ATOM      5  CA  ARG A 126       8.366 191.930  61.338  1.00 64.21           C
ATOM      6  HA  ARG A 126       8.991 191.282  61.952  1.00 64.21           H
ATOM      7  C   ARG A 126       9.186 192.429  60.147  1.00 59.66           C
ATOM      8  O   ARG A 126       8.752 193.355  59.472  1.00 62.07           O
ATOM      9  CB  ARG A 126       7.138 191.129  60.868  1.00  0.00           C
ATOM     10 1HB  ARG A 126       6.466 190.945  61.706  1.00  0.00           H
ATOM     11 2HB  ARG A 126       6.600 191.713  60.121  1.00  0.00           H
ATOM     12  CG  ARG A 126       7.541 189.783  60.250  1.00  0.00           C
ATOM     13 1HG  ARG A 126       8.586 189.832  59.943  1.00  0.00           H
ATOM     14 2HG  ARG A 126       7.472 188.994  60.999  1.00  0.00           H
ATOM     15  CD  ARG A 126       6.688 189.385  59.034  1.00  0.00           C
ATOM     16 1HD  ARG A 126       6.422 190.269  58.456  1.00  0.00           H
ATOM     17 2HD  ARG A 126       7.288 188.753  58.380  1.00  0.00           H
ATOM     18  NE  ARG A 126       5.463 188.666  59.406  1.00  0.00           N
ATOM     19  HE  ARG A 126       4.610 189.196  59.301  1.00  0.00           H
ATOM     20  CZ  ARG A 126       5.429 187.336  59.495  1.00  0.00           C
ATOM     21  NH1 ARG A 126       4.291 186.727  59.474  1.00  0.00           N
ATOM     22 1HH1 ARG A 126       3.431 187.246  59.361  1.00  0.00           H
ATOM     23 2HH1 ARG A 126       4.279 185.718  59.438  1.00  0.00           H
ATOM     24  NH2 ARG A 126       6.488 186.581  59.551  1.00  0.00           N
ATOM     25 1HH2 ARG A 126       7.411 186.959  59.709  1.00  0.00           H
ATOM     26 2HH2 ARG A 126       6.356 185.582  59.491  1.00  0.00           H
ATOM     27  N   GLN A 127      10.366 191.853  59.913  1.00 60.44           N
ATOM     28  H   GLN A 127      10.631 191.053  60.470  1.00 60.44           H
ATOM     29  CA  GLN A 127      11.290 192.193  58.809  1.00 59.82           C
ATOM     30  HA  GLN A 127      10.725 192.587  57.965  1.00 59.82           H
ATOM     31  C   GLN A 127      11.994 190.900  58.359  1.00 52.83           C
ATOM     32  O   GLN A 127      12.370 190.116  59.234  1.00 52.41           O
ATOM     33  CB  GLN A 127      12.343 193.233  59.257  1.00 56.47           C
ATOM     34 1HB  GLN A 127      13.094 192.746  59.878  1.00 56.47           H
ATOM     35 2HB  GLN A 127      12.856 193.578  58.359  1.00 56.47           H
ATOM     36  CG  GLN A 127      11.835 194.484  60.022  1.00 69.03           C
ATOM     37 1HG  GLN A 127      12.558 195.286  59.875  1.00 69.03           H
ATOM     38 2HG  GLN A 127      10.883 194.822  59.613  1.00 69.03           H
ATOM     39  CD  GLN A 127      11.665 194.246  61.528  1.00 74.60           C
ATOM     40  OE1 GLN A 127      10.569 194.118  62.055  1.00 75.42           O
ATOM     41  NE2 GLN A 127      12.736 194.165  62.285  1.00 78.58           N
ATOM     42 1HE2 GLN A 127      12.611 193.856  63.238  1.00 78.58           H
ATOM     43 2HE2 GLN A 127      13.662 194.197  61.882  1.00 78.58           H
ATOM     44  N   TRP A 128      12.174 190.639  57.055  1.00 49.44           N
ATOM     45  H   TRP A 128      11.866 191.298  56.354  1.00 49.44           H
ATOM     46  CA  TRP A 128      12.474 189.280  56.582  1.00 49.56           C
ATOM     47  HA  TRP A 128      11.650 188.651  56.920  1.00 49.56           H
ATOM     48  C   TRP A 128      13.780 188.699  57.191  1.00 47.81           C
ATOM     49  O   TRP A 128      14.877 189.237  57.000  1.00 55.16           O
ATOM     50  CB  TRP A 128      12.440 189.179  55.049  1.00 42.68           C
ATOM     51 1HB  TRP A 128      13.095 189.940  54.625  1.00 42.68           H
ATOM     52 2HB  TRP A 128      12.839 188.204  54.769  1.00 42.68           H
ATOM     53  CG  TRP A 128      11.071 189.329  54.422  1.00 43.28           C
ATOM     54  CD1 TRP A 128      10.708 190.264  53.516  1.00 45.28           C
ATOM     55  HD1 TRP A 128      11.326 191.051  53.110  1.00 45.28           H
ATOM     56  CD2 TRP A 128       9.856 188.540  54.642  1.00 38.96           C
ATOM     57  NE1 TRP A 128       9.400 190.130  53.175  1.00 43.54           N
ATOM     58  HE1 TRP A 128       8.917 190.748  52.539  1.00 43.54           H
ATOM     59  CE2 TRP A 128       8.798 189.124  53.879  1.00 45.43           C
ATOM     60  CE3 TRP A 128       9.512 187.429  55.450  1.00 37.20           C
ATOM     61  HE3 TRP A 128      10.282 186.950  56.037  1.00 37.20           H
ATOM     62  CZ2 TRP A 128       7.474 188.672  53.954  1.00 47.61           C
ATOM     63  HZ2 TRP A 128       6.706 189.157  53.370  1.00 47.61           H
ATOM     64  CZ3 TRP A 128       8.178 186.989  55.555  1.00 44.09           C
ATOM     65  HZ3 TRP A 128       7.943 186.169  56.218  1.00 44.09           H
ATOM     66  CH2 TRP A 128       7.156 187.617  54.822  1.00 48.02           C
ATOM     67  HH2 TRP A 128       6.131 187.289  54.915  1.00 48.02           H
ATOM     68  N   ALA A 129      13.605 187.600  57.928  1.00 47.86           N
ATOM     69  H   ALA A 129      12.655 187.287  58.066  1.00 47.86           H
ATOM     70  CA  ALA A 129      14.648 186.843  58.636  1.00 48.24           C
ATOM     71  HA  ALA A 129      15.571 186.880  58.057  1.00 48.24           H
ATOM     72  C   ALA A 129      14.239 185.360  58.782  1.00 47.89           C
ATOM     73  O   ALA A 129      13.085 184.995  58.558  1.00 41.64           O
ATOM     74  CB  ALA A 129      14.897 187.496  60.000  1.00 47.82           C
ATOM     75 1HB  ALA A 129      15.204 188.532  59.851  1.00 47.82           H
ATOM     76 2HB  ALA A 129      15.686 186.955  60.523  1.00 47.82           H
ATOM     77 3HB  ALA A 129      13.983 187.470  60.592  1.00 47.82           H
ATOM     78  N   LEU A 130      15.185 184.490  59.142  1.00 46.98           N
ATOM     79  H   LEU A 130      16.107 184.830  59.376  1.00 46.98           H
ATOM     80  CA  LEU A 130      15.043 183.042  58.966  1.00 45.96           C
ATOM     81  HA  LEU A 130      14.799 182.883  57.916  1.00 45.96           H
ATOM     82  C   LEU A 130      13.908 182.395  59.808  1.00 43.85           C
ATOM     83  O   LEU A 130      13.295 181.424  59.372  1.00 39.86           O
ATOM     84  CB  LEU A 130      16.418 182.406  59.250  1.00 45.31           C
ATOM     85 1HB  LEU A 130      17.179 182.981  58.722  1.00 45.31           H
ATOM     86 2HB  LEU A 130      16.618 182.482  60.319  1.00 45.31           H
ATOM     87  CG  LEU A 130      16.554 180.935  58.834  1.00 39.28           C
ATOM     88  HG  LEU A 130      15.889 180.330  59.450  1.00 39.28           H
ATOM     89  CD1 LEU A 130      16.212 180.742  57.356  1.00 37.61           C
ATOM     90 1HD1 LEU A 130      16.579 179.774  57.016  1.00 37.61           H
ATOM     91 2HD1 LEU A 130      16.682 181.535  56.773  1.00 37.61           H
ATOM     92 3HD1 LEU A 130      15.131 180.788  57.225  1.00 37.61           H
ATOM     93  CD2 LEU A 130      17.993 180.480  59.075  1.00 37.68           C
ATOM     94 1HD2 LEU A 130      18.093 179.436  58.779  1.00 37.68           H
ATOM     95 2HD2 LEU A 130      18.229 180.582  60.134  1.00 37.68           H
ATOM     96 3HD2 LEU A 130      18.679 181.092  58.489  1.00 37.68           H
ATOM     97  N   GLU A 131      13.584 182.959  60.974  1.00 44.79           N
ATOM     98  H   GLU A 131      14.100 183.768  61.289  1.00 44.79           H
ATOM     99  CA  GLU A 131      12.505 182.489  61.853  1.00 40.08           C
ATOM    100  HA  GLU A 131      12.594 181.405  61.919  1.00 40.08           H
ATOM    101  C   GLU A 131      11.074 182.797  61.313  1.00 38.50           C
ATOM    102  O   GLU A 131      10.087 182.263  61.825  1.00 37.94           O
ATOM    103  CB  GLU A 131      12.758 183.069  63.255  1.00 41.71           C
ATOM    104 1HB  GLU A 131      13.751 182.746  63.569  1.00 41.71           H
ATOM    105 2HB  GLU A 131      12.773 184.157  63.183  1.00 41.71           H
ATOM    106  CG  GLU A 131      11.754 182.676  64.364  1.00 42.31           C
ATOM    107 1HG  GLU A 131      12.144 183.015  65.324  1.00 42.31           H
ATOM    108 2HG  GLU A 131      10.819 183.207  64.184  1.00 42.31           H
ATOM    109  CD  GLU A 131      11.450 181.174  64.464  1.00 52.31           C
ATOM    110  OE1 GLU A 131      12.305 180.319  64.140  1.00 52.01           O
ATOM    111  OE2 GLU A 131      10.333 180.807  64.890  1.00 53.16           O
ATOM    112  N   ASP A 132      10.953 183.589  60.240  1.00 36.79           N
ATOM    113  H   ASP A 132      11.784 183.992  59.832  1.00 36.79           H
ATOM    114  CA  ASP A 132       9.710 183.738  59.472  1.00 36.72           C
ATOM    115  HA  ASP A 132       8.894 183.908  60.175  1.00 36.72           H
ATOM    116  C   ASP A 132       9.337 182.467  58.645  1.00 40.71           C
ATOM    117  O   ASP A 132       8.289 182.479  58.003  1.00 36.58           O
ATOM    118  CB  ASP A 132       9.782 184.967  58.534  1.00 36.92           C
ATOM    119 1HB  ASP A 132      10.618 184.833  57.848  1.00 36.92           H
ATOM    120 2HB  ASP A 132       8.875 184.981  57.929  1.00 36.92           H
ATOM    121  CG  ASP A 132       9.931 186.360  59.193  1.00 45.68           C
ATOM    122  OD1 ASP A 132       9.260 186.641  60.215  1.00 44.42           O
ATOM    123  OD2 ASP A 132      10.599 187.239  58.601  1.00 43.83           O
ATOM    124  N   PHE A 133      10.137 181.384  58.616  1.00 33.63           N
ATOM    125  H   PHE A 133      11.005 181.397  59.131  1.00 33.63           H
ATOM    126  CA  PHE A 133      10.006 180.303  57.614  1.00 34.74           C
ATOM    127  HA  PHE A 133       9.080 180.466  57.064  1.00 34.74           H
ATOM    128  C   PHE A 133       9.968 178.843  58.154  1.00 39.89           C
ATOM    129  O   PHE A 133      10.631 178.474  59.121  1.00 37.10           O
ATOM    130  CB  PHE A 133      11.132 180.442  56.577  1.00 32.58           C
ATOM    131 1HB  PHE A 133      12.094 180.416  57.090  1.00 32.58           H
ATOM    132 2HB  PHE A 133      11.099 179.590  55.898  1.00 32.58           H
ATOM    133  CG  PHE A 133      11.041 181.722  55.766  1.00 36.88           C
ATOM    134  CD1 PHE A 133      10.183 181.781  54.652  1.00 35.10           C
ATOM    135  HD1 PHE A 133       9.630 180.905  54.346  1.00 35.10           H
ATOM    136  CD2 PHE A 133      11.751 182.868  56.163  1.00 35.21           C
ATOM    137  HD2 PHE A 133      12.393 182.823  57.030  1.00 35.21           H
ATOM    138  CE1 PHE A 133      10.013 182.989  53.959  1.00 36.82           C
ATOM    139  HE1 PHE A 133       9.351 183.043  53.107  1.00 36.82           H
ATOM    140  CE2 PHE A 133      11.570 184.082  55.479  1.00 36.85           C
ATOM    141  HE2 PHE A 133      12.084 184.968  55.821  1.00 36.85           H
ATOM    142  CZ  PHE A 133      10.684 184.144  54.391  1.00 38.26           C
ATOM    143  HZ  PHE A 133      10.509 185.088  53.898  1.00 38.26           H
ATOM    144  N   GLU A 134       9.222 178.005  57.432  1.00 33.49           N
ATOM    145  H   GLU A 134       8.658 178.421  56.705  1.00 33.49           H
ATOM    146  CA  GLU A 134       9.219 176.521  57.463  1.00 35.17           C
ATOM    147  HA  GLU A 134       9.999 176.153  58.128  1.00 35.17           H
ATOM    148  C   GLU A 134       9.528 176.009  56.038  1.00 36.80           C
ATOM    149  O   GLU A 134       9.073 176.612  55.065  1.00 37.44           O
ATOM    150  CB  GLU A 134       7.848 175.986  57.933  1.00 37.98           C
ATOM    151 1HB  GLU A 134       7.117 176.203  57.155  1.00 37.98           H
ATOM    152 2HB  GLU A 134       7.923 174.905  58.047  1.00 37.98           H
ATOM    153  CG  GLU A 134       7.324 176.576  59.263  1.00 46.16           C
ATOM    154 1HG  GLU A 134       7.966 176.239  60.078  1.00 46.16           H
ATOM    155 2HG  GLU A 134       7.370 177.664  59.217  1.00 46.16           H
ATOM    156  CD  GLU A 134       5.872 176.173  59.602  1.00 54.96           C
ATOM    157  OE1 GLU A 134       5.526 176.059  60.803  1.00 58.41           O
ATOM    158  OE2 GLU A 134       5.025 176.007  58.697  1.00 56.09           O
ATOM    159  N   ILE A 135      10.287 174.918  55.863  1.00 35.78           N
ATOM    160  H   ILE A 135      10.610 174.396  56.665  1.00 35.78           H
ATOM    161  CA  ILE A 135      10.794 174.455  54.553  1.00 33.36           C
ATOM    162  HA  ILE A 135      10.257 174.987  53.768  1.00 33.36           H
ATOM    163  C   ILE A 135      10.536 172.941  54.359  1.00 38.82           C
ATOM    164  O   ILE A 135      10.739 172.161  55.287  1.00 34.91           O
ATOM    165  CB  ILE A 135      12.296 174.817  54.363  1.00 38.60           C
ATOM    166  HB  ILE A 135      12.864 174.254  55.104  1.00 38.60           H
ATOM    167  CG1 ILE A 135      12.567 176.323  54.592  1.00 38.75           C
ATOM    168 1HG1 ILE A 135      11.931 176.888  53.911  1.00 38.75           H
ATOM    169 2HG1 ILE A 135      12.284 176.565  55.617  1.00 38.75           H
ATOM    170  CG2 ILE A 135      12.784 174.408  52.955  1.00 37.04           C
ATOM    171 1HG2 ILE A 135      13.857 174.581  52.876  1.00 37.04           H
ATOM    172 2HG2 ILE A 135      12.261 175.018  52.218  1.00 37.04           H
ATOM    173 3HG2 ILE A 135      12.571 173.354  52.772  1.00 37.04           H
ATOM    174  CD1 ILE A 135      14.024 176.764  54.402  1.00 40.40           C
ATOM    175 1HD1 ILE A 135      14.115 177.811  54.692  1.00 40.40           H
ATOM    176 2HD1 ILE A 135      14.317 176.650  53.358  1.00 40.40           H
ATOM    177 3HD1 ILE A 135      14.672 176.154  55.031  1.00 40.40           H
ATOM    178  N   GLY A 136      10.120 172.546  53.149  1.00 33.87           N
ATOM    179  H   GLY A 136      10.047 173.258  52.436  1.00 33.87           H
ATOM    180  CA  GLY A 136       9.902 171.158  52.693  1.00 31.49           C
ATOM    181 1HA  GLY A 136      10.162 170.451  53.481  1.00 31.49           H
ATOM    182 2HA  GLY A 136       8.847 171.025  52.454  1.00 31.49           H
ATOM    183  C   GLY A 136      10.725 170.794  51.437  1.00 36.36           C
ATOM    184  O   GLY A 136      11.925 171.072  51.378  1.00 32.74           O
ATOM    185  N   ARG A 137      10.085 170.143  50.449  1.00 34.89           N
ATOM    186  H   ARG A 137       9.141 169.846  50.651  1.00 34.89           H
ATOM    187  CA  ARG A 137      10.729 169.462  49.300  1.00 34.28           C
ATOM    188  HA  ARG A 137      11.197 168.574  49.725  1.00 34.28           H
ATOM    189  C   ARG A 137      11.841 170.281  48.593  1.00 36.45           C
ATOM    190  O   ARG A 137      11.590 171.416  48.176  1.00 31.39           O
ATOM    191  CB  ARG A 137       9.688 168.915  48.292  1.00 37.91           C
ATOM    192 1HB  ARG A 137      10.205 168.283  47.570  1.00 37.91           H
ATOM    193 2HB  ARG A 137       8.986 168.285  48.837  1.00 37.91           H
ATOM    194  CG  ARG A 137       8.878 169.975  47.511  1.00 38.01           C
ATOM    195 1HG  ARG A 137       8.400 170.634  48.235  1.00 38.01           H
ATOM    196 2HG  ARG A 137       9.555 170.561  46.889  1.00 38.01           H
ATOM    197  CD  ARG A 137       7.772 169.394  46.594  1.00 38.35           C
ATOM    198 1HD  ARG A 137       7.372 170.197  45.975  1.00 38.35           H
ATOM    199 2HD  ARG A 137       8.190 168.624  45.946  1.00 38.35           H
ATOM    200  NE  ARG A 137       6.692 168.819  47.399  1.00 40.43           N
ATOM    201  HE  ARG A 137       7.026 168.264  48.174  1.00 40.43           H
ATOM    202  CZ  ARG A 137       5.370 169.068  47.292  1.00 44.03           C
ATOM    203  NH1 ARG A 137       4.779 169.746  46.358  1.00 37.08           N
ATOM    204 1HH1 ARG A 137       5.260 170.033  45.518  1.00 37.08           H
ATOM    205 2HH1 ARG A 137       3.790 169.924  46.460  1.00 37.08           H
ATOM    206  NH2 ARG A 137       4.602 168.612  48.220  1.00 46.02           N
ATOM    207 1HH2 ARG A 137       4.993 168.097  48.997  1.00 46.02           H
ATOM    208 2HH2 ARG A 137       3.614 168.822  48.200  1.00 46.02           H
ATOM    209  N   PRO A 138      13.037 169.693  48.377  1.00 39.83           N
ATOM    210  CA  PRO A 138      14.046 170.209  47.451  1.00 35.36           C
ATOM    211  HA  PRO A 138      14.354 171.203  47.774  1.00 35.36           H
ATOM    212  C   PRO A 138      13.535 170.294  46.010  1.00 35.46           C
ATOM    213  O   PRO A 138      12.803 169.409  45.554  1.00 38.29           O
ATOM    214  CB  PRO A 138      15.233 169.239  47.545  1.00 42.44           C
ATOM    215 1HB  PRO A 138      15.161 168.470  46.775  1.00 42.44           H
ATOM    216 2HB  PRO A 138      16.194 169.750  47.480  1.00 42.44           H
ATOM    217  CG  PRO A 138      15.066 168.616  48.920  1.00 42.67           C
ATOM    218 1HG  PRO A 138      15.503 167.619  48.972  1.00 42.67           H
ATOM    219 2HG  PRO A 138      15.485 169.274  49.681  1.00 42.67           H
ATOM    220  CD  PRO A 138      13.560 168.536  49.067  1.00 43.16           C
ATOM    221 1HD  PRO A 138      13.179 167.627  48.603  1.00 43.16           H
ATOM    222 2HD  PRO A 138      13.289 168.583  50.122  1.00 43.16           H
ATOM    223  N   LEU A 139      13.969 171.324  45.279  1.00 38.77           N
ATOM    224  H   LEU A 139      14.532 172.022  45.743  1.00 38.77           H
ATOM    225  CA  LEU A 139      13.596 171.628  43.882  1.00 37.80           C
ATOM    226  HA  LEU A 139      13.050 170.778  43.473  1.00 37.80           H
ATOM    227  C   LEU A 139      14.834 171.857  42.960  1.00 40.66           C
ATOM    228  O   LEU A 139      14.683 172.311  41.825  1.00 42.85           O
ATOM    229  CB  LEU A 139      12.646 172.855  43.866  1.00 35.99           C
ATOM    230 1HB  LEU A 139      13.195 173.705  44.270  1.00 35.99           H
ATOM    231 2HB  LEU A 139      12.408 173.077  42.825  1.00 35.99           H
ATOM    232  CG  LEU A 139      11.323 172.710  44.640  1.00 37.17           C
ATOM    233  HG  LEU A 139      11.553 172.458  45.675  1.00 37.17           H
ATOM    234  CD1 LEU A 139      10.566 174.038  44.630  1.00 34.11           C
ATOM    235 1HD1 LEU A 139       9.660 173.942  45.228  1.00 34.11           H
ATOM    236 2HD1 LEU A 139      10.300 174.297  43.605  1.00 34.11           H
ATOM    237 3HD1 LEU A 139      11.198 174.820  45.051  1.00 34.11           H
ATOM    238  CD2 LEU A 139      10.407 171.636  44.047  1.00 38.14           C
ATOM    239 1HD2 LEU A 139       9.461 171.630  44.589  1.00 38.14           H
ATOM    240 2HD2 LEU A 139      10.883 170.659  44.137  1.00 38.14           H
ATOM    241 3HD2 LEU A 139      10.222 171.855  42.995  1.00 38.14           H
ATOM    242  N   GLY A 140      16.048 171.565  43.435  1.00 37.27           N
ATOM    243  H   GLY A 140      16.121 171.197  44.373  1.00 37.27           H
ATOM    244  CA  GLY A 140      17.311 171.703  42.692  1.00 41.07           C
ATOM    245 1HA  GLY A 140      17.624 170.717  42.347  1.00 41.07           H
ATOM    246 2HA  GLY A 140      17.175 172.335  41.815  1.00 41.07           H
ATOM    247  C   GLY A 140      18.444 172.298  43.547  1.00 46.59           C
ATOM    248  O   GLY A 140      18.182 173.061  44.482  1.00 36.63           O
ATOM    249  N   LYS A 141      19.693 171.936  43.227  1.00 43.13           N
ATOM    250  H   LYS A 141      19.824 171.262  42.486  1.00 43.13           H
ATOM    251  CA  LYS A 141      20.928 172.427  43.871  1.00 46.32           C
ATOM    252  HA  LYS A 141      20.748 173.428  44.265  1.00 46.32           H
ATOM    253  C   LYS A 141      22.092 172.506  42.866  1.00 51.01           C
ATOM    254  O   LYS A 141      22.242 171.609  42.038  1.00 54.16           O
ATOM    255  CB  LYS A 141      21.330 171.500  45.040  1.00 43.53           C
ATOM    256 1HB  LYS A 141      21.558 170.516  44.631  1.00 43.53           H
ATOM    257 2HB  LYS A 141      22.235 171.900  45.497  1.00 43.53           H
ATOM    258  CG  LYS A 141      20.266 171.345  46.129  1.00 49.40           C
ATOM    259 1HG  LYS A 141      19.908 172.331  46.423  1.00 49.40           H
ATOM    260 2HG  LYS A 141      19.432 170.763  45.736  1.00 49.40           H
ATOM    261  CD  LYS A 141      20.858 170.631  47.348  1.00 56.14           C
ATOM    262 1HD  LYS A 141      21.132 169.614  47.068  1.00 56.14           H
ATOM    263 2HD  LYS A 141      21.760 171.154  47.665  1.00 56.14           H
ATOM    264  CE  LYS A 141      19.858 170.612  48.509  1.00 59.15           C
ATOM    265 1HE  LYS A 141      19.495 171.625  48.683  1.00 59.15           H
ATOM    266 2HE  LYS A 141      19.003 169.994  48.232  1.00 59.15           H
ATOM    267  NZ  LYS A 141      20.507 170.095  49.734  1.00 61.91           N
ATOM    268 1HZ  LYS A 141      19.888 170.190  50.526  1.00 61.91           H
ATOM    269 2HZ  LYS A 141      21.353 170.621  49.902  1.00 61.91           H
ATOM    270 3HZ  LYS A 141      20.737 169.121  49.600  1.00 61.91           H
ATOM    271  N   GLY A 142      22.943 173.529  42.951  1.00 46.89           N
ATOM    272  H   GLY A 142      22.769 174.254  43.633  1.00 46.89           H
ATOM    273  CA  GLY A 142      24.067 173.739  42.037  1.00 50.58           C
ATOM    274 1HA  GLY A 142      24.666 172.830  41.988  1.00 50.58           H
ATOM    275 2HA  GLY A 142      23.671 173.928  41.039  1.00 50.58           H
ATOM    276  C   GLY A 142      24.998 174.908  42.415  1.00 52.72           C
ATOM    277  O   GLY A 142      25.119 175.268  43.587  1.00 49.92           O
ATOM    278  N   LYS A 143      25.647 175.506  41.401  1.00 50.84           N
ATOM    279  H   LYS A 143      25.490 175.136  40.475  1.00 50.84           H
ATOM    280  CA  LYS A 143      26.798 176.429  41.528  1.00 52.00           C
ATOM    281  HA  LYS A 143      27.663 175.823  41.799  1.00 52.00           H
ATOM    282  C   LYS A 143      26.595 177.496  42.618  1.00 48.07           C
ATOM    283  O   LYS A 143      27.359 177.543  43.576  1.00 47.24           O
ATOM    284  CB  LYS A 143      27.096 177.072  40.155  1.00  0.00           C
ATOM    285 1HB  LYS A 143      27.016 176.297  39.392  1.00  0.00           H
ATOM    286 2HB  LYS A 143      26.318 177.808  39.949  1.00  0.00           H
ATOM    287  CG  LYS A 143      28.490 177.730  39.993  1.00  0.00           C
ATOM    288 1HG  LYS A 143      29.240 177.004  40.307  1.00  0.00           H
ATOM    289 2HG  LYS A 143      28.646 177.927  38.933  1.00  0.00           H
ATOM    290  CD  LYS A 143      28.702 179.044  40.763  1.00  0.00           C
ATOM    291 1HD  LYS A 143      27.872 179.715  40.545  1.00  0.00           H
ATOM    292 2HD  LYS A 143      28.730 178.824  41.830  1.00  0.00           H
ATOM    293  CE  LYS A 143      30.025 179.716  40.351  1.00  0.00           C
ATOM    294 1HE  LYS A 143      30.773 178.940  40.189  1.00  0.00           H
ATOM    295 2HE  LYS A 143      29.871 180.235  39.405  1.00  0.00           H
ATOM    296  NZ  LYS A 143      30.535 180.652  41.386  1.00  0.00           N
ATOM    297 1HZ  LYS A 143      31.365 181.105  41.030  1.00  0.00           H
ATOM    298 2HZ  LYS A 143      30.770 180.113  42.207  1.00  0.00           H
ATOM    299 3HZ  LYS A 143      29.846 181.350  41.627  1.00  0.00           H
ATOM    300  N   PHE A 144      25.573 178.338  42.485  1.00 41.90           N
ATOM    301  H   PHE A 144      24.978 178.264  41.672  1.00 41.90           H
ATOM    302  CA  PHE A 144      25.336 179.454  43.390  1.00 43.84           C
ATOM    303  HA  PHE A 144      26.302 179.829  43.727  1.00 43.84           H
ATOM    304  C   PHE A 144      24.507 179.094  44.648  1.00 43.99           C
ATOM    305  O   PHE A 144      24.515 179.885  45.588  1.00 40.36           O
ATOM    306  CB  PHE A 144      24.661 180.598  42.620  1.00 45.61           C
ATOM    307 1HB  PHE A 144      23.754 180.229  42.141  1.00 45.61           H
ATOM    308 2HB  PHE A 144      24.361 181.366  43.332  1.00 45.61           H
ATOM    309  CG  PHE A 144      25.548 181.235  41.560  1.00 53.24           C
ATOM    310  CD1 PHE A 144      26.650 182.015  41.959  1.00 54.23           C
ATOM    311  HD1 PHE A 144      26.878 182.137  43.007  1.00 54.23           H
ATOM    312  CD2 PHE A 144      25.261 181.095  40.194  1.00 55.09           C
ATOM    313  HD2 PHE A 144      24.409 180.509  39.882  1.00 55.09           H
ATOM    314  CE1 PHE A 144      27.450 182.660  40.998  1.00 57.13           C
ATOM    315  HE1 PHE A 144      28.282 183.277  41.305  1.00 57.13           H
ATOM    316  CE2 PHE A 144      26.056 181.742  39.234  1.00 59.67           C
ATOM    317  HE2 PHE A 144      25.816 181.640  38.185  1.00 59.67           H
ATOM    318  CZ  PHE A 144      27.152 182.523  39.633  1.00 59.71           C
ATOM    319  HZ  PHE A 144      27.752 183.023  38.887  1.00 59.71           H
ATOM    320  N   GLY A 145      23.786 177.968  44.688  1.00 43.46           N
ATOM    321  H   GLY A 145      23.873 177.263  43.969  1.00 43.46           H
ATOM    322  CA  GLY A 145      22.785 177.737  45.727  1.00 41.24           C
ATOM    323 1HA  GLY A 145      23.278 177.640  46.694  1.00 41.24           H
ATOM    324 2HA  GLY A 145      22.157 178.626  45.772  1.00 41.24           H
ATOM    325  C   GLY A 145      21.867 176.512  45.533  1.00 40.70           C
ATOM    326  O   GLY A 145      22.076 175.676  44.658  1.00 37.99           O
ATOM    327  N   ASN A 146      20.827 176.488  46.364  1.00 36.16           N
ATOM    328  H   ASN A 146      20.769 177.263  47.009  1.00 36.16           H
ATOM    329  CA  ASN A 146      19.737 175.504  46.429  1.00 36.10           C
ATOM    330  HA  ASN A 146      19.877 174.732  45.672  1.00 36.10           H
ATOM    331  C   ASN A 146      18.372 176.181  46.169  1.00 33.84           C
ATOM    332  O   ASN A 146      18.241 177.403  46.295  1.00 34.41           O
ATOM    333  CB  ASN A 146      19.746 174.869  47.833  1.00 38.99           C
ATOM    334 1HB  ASN A 146      19.586 175.666  48.559  1.00 38.99           H
ATOM    335 2HB  ASN A 146      18.903 174.182  47.908  1.00 38.99           H
ATOM    336  CG  ASN A 146      21.029 174.114  48.209  1.00 43.93           C
ATOM    337  OD1 ASN A 146      21.951 173.925  47.435  1.00 47.31           O
ATOM    338  ND2 ASN A 146      21.104 173.635  49.426  1.00 47.84           N
ATOM    339 1HD2 ASN A 146      21.906 173.072  49.669  1.00 47.84           H
ATOM    340 2HD2 ASN A 146      20.340 173.734  50.079  1.00 47.84           H
ATOM    341  N   VAL A 147      17.334 175.397  45.876  1.00 35.23           N
ATOM    342  H   VAL A 147      17.506 174.424  45.668  1.00 35.23           H
ATOM    343  CA  VAL A 147      15.929 175.835  45.792  1.00 34.42           C
ATOM    344  HA  VAL A 147      15.839 176.795  46.300  1.00 34.42           H
ATOM    345  C   VAL A 147      15.018 174.822  46.515  1.00 33.10           C
ATOM    346  O   VAL A 147      15.244 173.612  46.431  1.00 36.34           O
ATOM    347  CB  VAL A 147      15.479 176.051  44.327  1.00 35.55           C
ATOM    348  HB  VAL A 147      15.446 175.077  43.837  1.00 35.55           H
ATOM    349  CG1 VAL A 147      14.084 176.689  44.255  1.00 33.90           C
ATOM    350 1HG1 VAL A 147      13.825 176.842  43.207  1.00 33.90           H
ATOM    351 2HG1 VAL A 147      14.096 177.649  44.771  1.00 33.90           H
ATOM    352 3HG1 VAL A 147      13.347 176.034  44.720  1.00 33.90           H
ATOM    353  CG2 VAL A 147      16.431 176.961  43.536  1.00 37.46           C
ATOM    354 1HG2 VAL A 147      16.025 177.128  42.538  1.00 37.46           H
ATOM    355 2HG2 VAL A 147      17.407 176.483  43.456  1.00 37.46           H
ATOM    356 3HG2 VAL A 147      16.535 177.916  44.051  1.00 37.46           H
ATOM    357  N   TYR A 148      14.003 175.311  47.229  1.00 28.38           N
ATOM    358  H   TYR A 148      13.892 176.314  47.282  1.00 28.38           H
ATOM    359  CA  TYR A 148      13.054 174.514  48.027  1.00 29.11           C
ATOM    360  HA  TYR A 148      13.058 173.482  47.677  1.00 29.11           H
ATOM    361  C   TYR A 148      11.618 175.057  47.919  1.00 34.01           C
ATOM    362  O   TYR A 148      11.406 176.242  47.648  1.00 32.58           O
ATOM    363  CB  TYR A 148      13.444 174.531  49.515  1.00 32.23           C
ATOM    364 1HB  TYR A 148      13.259 175.533  49.901  1.00 32.23           H
ATOM    365 2HB  TYR A 148      12.764 173.863  50.045  1.00 32.23           H
ATOM    366  CG  TYR A 148      14.877 174.137  49.874  1.00 31.78           C
ATOM    367  CD1 TYR A 148      15.152 172.862  50.407  1.00 34.68           C
ATOM    368  HD1 TYR A 148      14.361 172.137  50.526  1.00 34.68           H
ATOM    369  CD2 TYR A 148      15.905 175.093  49.773  1.00 33.62           C
ATOM    370  HD2 TYR A 148      15.691 176.084  49.400  1.00 33.62           H
ATOM    371  CE1 TYR A 148      16.451 172.544  50.846  1.00 36.73           C
ATOM    372  HE1 TYR A 148      16.664 171.576  51.274  1.00 36.73           H
ATOM    373  CE2 TYR A 148      17.208 174.776  50.193  1.00 33.98           C
ATOM    374  HE2 TYR A 148      17.988 175.522  50.152  1.00 33.98           H
ATOM    375  CZ  TYR A 148      17.482 173.505  50.740  1.00 33.48           C
ATOM    376  OH  TYR A 148      18.738 173.218  51.170  1.00 40.30           O
ATOM    377  HH  TYR A 148      18.760 172.783  52.025  1.00 40.30           H
ATOM    378  N   LEU A 149      10.636 174.205  48.214  1.00 33.49           N
ATOM    379  H   LEU A 149      10.884 173.245  48.404  1.00 33.49           H
ATOM    380  CA  LEU A 149       9.289 174.627  48.612  1.00 31.61           C
ATOM    381  HA  LEU A 149       9.016 175.517  48.045  1.00 31.61           H
ATOM    382  C   LEU A 149       9.261 174.979  50.110  1.00 35.24           C
ATOM    383  O   LEU A 149       9.879 174.290  50.921  1.00 33.23           O
ATOM    384  CB  LEU A 149       8.304 173.481  48.281  1.00 28.54           C
ATOM    385 1HB  LEU A 149       8.463 173.189  47.243  1.00 28.54           H
ATOM    386 2HB  LEU A 149       8.548 172.631  48.918  1.00 28.54           H
ATOM    387  CG  LEU A 149       6.812 173.797  48.477  1.00 38.55           C
ATOM    388  HG  LEU A 149       6.621 173.933  49.541  1.00 38.55           H
ATOM    389  CD1 LEU A 149       6.373 175.051  47.723  1.00 30.27           C
ATOM    390 1HD1 LEU A 149       5.285 175.115  47.732  1.00 30.27           H
ATOM    391 2HD1 LEU A 149       6.726 174.994  46.693  1.00 30.27           H
ATOM    392 3HD1 LEU A 149       6.793 175.935  48.203  1.00 30.27           H
ATOM    393  CD2 LEU A 149       5.997 172.607  47.968  1.00 41.66           C
ATOM    394 1HD2 LEU A 149       4.934 172.827  48.068  1.00 41.66           H
ATOM    395 2HD2 LEU A 149       6.243 171.725  48.559  1.00 41.66           H
ATOM    396 3HD2 LEU A 149       6.233 172.420  46.920  1.00 41.66           H
ATOM    397  N   ALA A 150       8.535 176.026  50.489  1.00 30.14           N
ATOM    398  H   ALA A 150       8.038 176.557  49.788  1.00 30.14           H
ATOM    399  CA  ALA A 150       8.539 176.582  51.849  1.00 36.05           C
ATOM    400  HA  ALA A 150       8.719 175.779  52.564  1.00 36.05           H
ATOM    401  C   ALA A 150       7.179 177.235  52.215  1.00 35.55           C
ATOM    402  O   ALA A 150       6.212 177.209  51.447  1.00 34.15           O
ATOM    403  CB  ALA A 150       9.716 177.567  51.927  1.00 31.87           C
ATOM    404 1HB  ALA A 150      10.646 177.031  51.741  1.00 31.87           H
ATOM    405 2HB  ALA A 150       9.754 178.033  52.911  1.00 31.87           H
ATOM    406 3HB  ALA A 150       9.581 178.336  51.165  1.00 31.87           H
ATOM    407  N   ARG A 151       7.091 177.771  53.434  1.00 32.99           N
ATOM    408  H   ARG A 151       7.890 177.680  54.045  1.00 32.99           H
ATOM    409  CA  ARG A 151       5.869 178.321  54.031  1.00 37.14           C
ATOM    410  HA  ARG A 151       5.289 178.811  53.249  1.00 37.14           H
ATOM    411  C   ARG A 151       6.220 179.362  55.104  1.00 31.98           C
ATOM    412  O   ARG A 151       7.164 179.164  55.862  1.00 35.51           O
ATOM    413  CB  ARG A 151       5.072 177.128  54.587  1.00 40.92           C
ATOM    414 1HB  ARG A 151       4.999 176.374  53.803  1.00 40.92           H
ATOM    415 2HB  ARG A 151       5.614 176.689  55.424  1.00 40.92           H
ATOM    416  CG  ARG A 151       3.655 177.495  55.053  1.00 41.52           C
ATOM    417 1HG  ARG A 151       3.716 178.111  55.950  1.00 41.52           H
ATOM    418 2HG  ARG A 151       3.155 178.049  54.259  1.00 41.52           H
ATOM    419  CD  ARG A 151       2.837 176.235  55.369  1.00 44.75           C
ATOM    420 1HD  ARG A 151       1.792 176.512  55.509  1.00 44.75           H
ATOM    421 2HD  ARG A 151       2.899 175.553  54.522  1.00 44.75           H
ATOM    422  NE  ARG A 151       3.310 175.538  56.577  1.00 45.06           N
ATOM    423  HE  ARG A 151       3.935 176.061  57.173  1.00 45.06           H
ATOM    424  CZ  ARG A 151       2.995 174.269  56.902  1.00 49.65           C
ATOM    425  NH1 ARG A 151       2.254 173.506  56.155  1.00 50.84           N
ATOM    426 1HH1 ARG A 151       1.812 173.908  55.341  1.00 50.84           H
ATOM    427 2HH1 ARG A 151       2.143 172.522  56.356  1.00 50.84           H
ATOM    428  NH2 ARG A 151       3.465 173.788  58.008  1.00 54.05           N
ATOM    429 1HH2 ARG A 151       4.064 174.385  58.559  1.00 54.05           H
ATOM    430 2HH2 ARG A 151       3.248 172.855  58.329  1.00 54.05           H
ATOM    431  N   GLU A 152       5.494 180.475  55.169  1.00 30.94           N
ATOM    432  H   GLU A 152       4.746 180.624  54.507  1.00 30.94           H
ATOM    433  CA  GLU A 152       5.692 181.500  56.190  1.00 35.35           C
ATOM    434  HA  GLU A 152       6.767 181.645  56.298  1.00 35.35           H
ATOM    435  C   GLU A 152       5.134 181.022  57.545  1.00 36.90           C
ATOM    436  O   GLU A 152       3.975 180.609  57.641  1.00 34.50           O
ATOM    437  CB  GLU A 152       5.105 182.846  55.739  1.00 33.34           C
ATOM    438 1HB  GLU A 152       5.435 183.037  54.718  1.00 33.34           H
ATOM    439 2HB  GLU A 152       4.016 182.799  55.739  1.00 33.34           H
ATOM    440  CG  GLU A 152       5.540 184.035  56.620  1.00 36.60           C
ATOM    441 1HG  GLU A 152       6.612 183.989  56.811  1.00 36.60           H
ATOM    442 2HG  GLU A 152       5.356 184.951  56.058  1.00 36.60           H
ATOM    443  CD  GLU A 152       4.803 184.122  57.961  1.00 45.35           C
ATOM    444  OE1 GLU A 152       3.572 184.339  57.945  1.00 42.91           O
ATOM    445  OE2 GLU A 152       5.422 184.093  59.051  1.00 50.18           O
ATOM    446  N   LYS A 153       5.967 181.060  58.587  1.00 37.80           N
ATOM    447  H   LYS A 153       6.868 181.494  58.450  1.00 37.80           H
ATOM    448  CA  LYS A 153       5.772 180.321  59.835  1.00 42.82           C
ATOM    449  HA  LYS A 153       5.609 179.280  59.556  1.00 42.82           H
ATOM    450  C   LYS A 153       4.543 180.790  60.650  1.00 40.21           C
ATOM    451  O   LYS A 153       3.880 179.937  61.231  1.00 46.30           O
ATOM    452  CB  LYS A 153       7.077 180.374  60.648  1.00 43.05           C
ATOM    453 1HB  LYS A 153       7.910 180.138  59.985  1.00 43.05           H
ATOM    454 2HB  LYS A 153       7.205 181.383  61.038  1.00 43.05           H
ATOM    455  CG  LYS A 153       7.057 179.351  61.796  1.00 49.33           C
ATOM    456 1HG  LYS A 153       6.223 179.585  62.458  1.00 49.33           H
ATOM    457 2HG  LYS A 153       6.874 178.361  61.379  1.00 49.33           H
ATOM    458  CD  LYS A 153       8.340 179.288  62.648  1.00 56.82           C
ATOM    459 1HD  LYS A 153       8.526 180.278  63.065  1.00 56.82           H
ATOM    460 2HD  LYS A 153       8.171 178.601  63.477  1.00 56.82           H
ATOM    461  CE  LYS A 153       9.585 178.832  61.880  1.00 54.87           C
ATOM    462 1HE  LYS A 153       9.322 177.984  61.248  1.00 54.87           H
ATOM    463 2HE  LYS A 153       9.922 179.643  61.234  1.00 54.87           H
ATOM    464  NZ  LYS A 153      10.663 178.436  62.815  1.00 56.42           N
ATOM    465 1HZ  LYS A 153      11.480 178.143  62.298  1.00 56.42           H
ATOM    466 2HZ  LYS A 153      10.329 177.669  63.381  1.00 56.42           H
ATOM    467 3HZ  LYS A 153      10.902 179.215  63.411  1.00 56.42           H
ATOM    468  N   GLN A 154       4.179 182.074  60.660  1.00 39.35           N
ATOM    469  H   GLN A 154       4.700 182.750  60.119  1.00 39.35           H
ATOM    470  CA  GLN A 154       2.957 182.538  61.308  1.00 38.57           C
ATOM    471  HA  GLN A 154       2.875 182.021  62.264  1.00 38.57           H
ATOM    472  C   GLN A 154       1.719 182.184  60.462  1.00 44.44           C
ATOM    473  O   GLN A 154       0.928 181.333  60.861  1.00 39.84           O
ATOM    474  CB  GLN A 154       3.012 184.040  61.634  1.00  0.00           C
ATOM    475 1HB  GLN A 154       3.897 184.238  62.239  1.00  0.00           H
ATOM    476 2HB  GLN A 154       3.071 184.607  60.705  1.00  0.00           H
ATOM    477  CG  GLN A 154       1.772 184.523  62.418  1.00  0.00           C
ATOM    478 1HG  GLN A 154       0.866 184.091  61.995  1.00  0.00           H
ATOM    479 2HG  GLN A 154       1.855 184.161  63.443  1.00  0.00           H
ATOM    480  CD  GLN A 154       1.599 186.055  62.462  1.00  0.00           C
ATOM    481  OE1 GLN A 154       2.192 186.822  61.720  1.00  0.00           O
ATOM    482  NE2 GLN A 154       0.719 186.554  63.294  1.00  0.00           N
ATOM    483 1HE2 GLN A 154       0.630 187.557  63.377  1.00  0.00           H
ATOM    484 2HE2 GLN A 154       0.150 185.947  63.866  1.00  0.00           H
ATOM    485  N   SER A 155       1.557 182.832  59.305  1.00 35.82           N
ATOM    486  H   SER A 155       2.283 183.465  59.001  1.00 35.82           H
ATOM    487  CA  SER A 155       0.338 182.799  58.481  1.00 37.09           C
ATOM    488  HA  SER A 155      -0.510 183.013  59.131  1.00 37.09           H
ATOM    489  C   SER A 155       0.079 181.454  57.776  1.00 37.82           C
ATOM    490  O   SER A 155      -1.005 181.254  57.218  1.00 34.31           O
ATOM    491  CB  SER A 155       0.417 183.894  57.415  1.00 32.46           C
ATOM    492 1HB  SER A 155      -0.506 183.898  56.836  1.00 32.46           H
ATOM    493 2HB  SER A 155       0.533 184.862  57.903  1.00 32.46           H
ATOM    494  OG  SER A 155       1.521 183.652  56.549  1.00 33.40           O
ATOM    495  HG  SER A 155       2.318 183.902  57.022  1.00 33.40           H
ATOM    496  N   LYS A 156       1.078 180.564  57.749  1.00 35.06           N
ATOM    497  H   LYS A 156       1.939 180.830  58.207  1.00 35.06           H
ATOM    498  CA  LYS A 156       1.123 179.314  56.969  1.00 35.18           C
ATOM    499  HA  LYS A 156       2.137 178.938  57.101  1.00 35.18           H
ATOM    500  C   LYS A 156       0.921 179.558  55.443  1.00 31.25           C
ATOM    501  O   LYS A 156       0.403 178.699  54.734  1.00 32.64           O
ATOM    502  CB  LYS A 156       0.198 178.240  57.584  1.00 38.78           C
ATOM    503 1HB  LYS A 156      -0.835 178.532  57.398  1.00 38.78           H
ATOM    504 2HB  LYS A 156       0.380 177.298  57.067  1.00 38.78           H
ATOM    505  CG  LYS A 156       0.368 178.002  59.104  1.00 43.06           C
ATOM    506 1HG  LYS A 156       0.022 178.894  59.626  1.00 43.06           H
ATOM    507 2HG  LYS A 156      -0.282 177.177  59.391  1.00 43.06           H
ATOM    508  CD  LYS A 156       1.802 177.685  59.549  1.00 48.56           C
ATOM    509 1HD  LYS A 156       2.150 176.799  59.019  1.00 48.56           H
ATOM    510 2HD  LYS A 156       2.442 178.535  59.312  1.00 48.56           H
ATOM    511  CE  LYS A 156       1.836 177.433  61.062  1.00 59.09           C
ATOM    512 1HE  LYS A 156       1.334 178.258  61.569  1.00 59.09           H
ATOM    513 2HE  LYS A 156       1.277 176.524  61.282  1.00 59.09           H
ATOM    514  NZ  LYS A 156       3.218 177.311  61.571  1.00 59.61           N
ATOM    515 1HZ  LYS A 156       3.186 177.041  62.544  1.00 59.61           H
ATOM    516 2HZ  LYS A 156       3.654 178.218  61.488  1.00 59.61           H
ATOM    517 3HZ  LYS A 156       3.752 176.631  61.050  1.00 59.61           H
ATOM    518  N   PHE A 157       1.319 180.731  54.947  1.00 29.51           N
ATOM    519  H   PHE A 157       1.701 181.407  55.593  1.00 29.51           H
ATOM    520  CA  PHE A 157       1.300 181.123  53.530  1.00 30.57           C
ATOM    521  HA  PHE A 157       0.336 180.867  53.090  1.00 30.57           H
ATOM    522  C   PHE A 157       2.401 180.395  52.737  1.00 33.86           C
ATOM    523  O   PHE A 157       3.576 180.514  53.077  1.00 32.12           O
ATOM    524  CB  PHE A 157       1.472 182.647  53.491  1.00 28.72           C
ATOM    525 1HB  PHE A 157       0.653 183.089  54.059  1.00 28.72           H
ATOM    526 2HB  PHE A 157       2.393 182.898  54.018  1.00 28.72           H
ATOM    527  CG  PHE A 157       1.512 183.307  52.114  1.00 30.14           C
ATOM    528  CD1 PHE A 157       0.322 183.784  51.536  1.00 34.53           C
ATOM    529  HD1 PHE A 157      -0.625 183.609  52.025  1.00 34.53           H
ATOM    530  CD2 PHE A 157       2.740 183.558  51.482  1.00 32.50           C
ATOM    531  HD2 PHE A 157       3.656 183.209  51.937  1.00 32.50           H
ATOM    532  CE1 PHE A 157       0.360 184.526  50.344  1.00 35.52           C
ATOM    533  HE1 PHE A 157      -0.550 184.916  49.913  1.00 35.52           H
ATOM    534  CE2 PHE A 157       2.781 184.305  50.291  1.00 31.49           C
ATOM    535  HE2 PHE A 157       3.736 184.535  49.841  1.00 31.49           H
ATOM    536  CZ  PHE A 157       1.592 184.791  49.725  1.00 36.77           C
ATOM    537  HZ  PHE A 157       1.633 185.390  48.827  1.00 36.77           H
ATOM    538  N   ILE A 158       2.042 179.619  51.710  1.00 29.36           N
ATOM    539  H   ILE A 158       1.064 179.561  51.464  1.00 29.36           H
ATOM    540  CA  ILE A 158       2.957 178.782  50.910  1.00 34.08           C
ATOM    541  HA  ILE A 158       3.679 178.330  51.590  1.00 34.08           H
ATOM    542  C   ILE A 158       3.745 179.639  49.889  1.00 33.85           C
ATOM    543  O   ILE A 158       3.183 180.535  49.248  1.00 31.00           O
ATOM    544  CB  ILE A 158       2.179 177.615  50.240  1.00 35.98           C
ATOM    545  HB  ILE A 158       1.346 178.050  49.687  1.00 35.98           H
ATOM    546  CG1 ILE A 158       1.614 176.672  51.326  1.00 35.97           C
ATOM    547 1HG1 ILE A 158       2.452 176.173  51.813  1.00 35.97           H
ATOM    548 2HG1 ILE A 158       1.095 177.279  52.068  1.00 35.97           H
ATOM    549  CG2 ILE A 158       3.053 176.830  49.238  1.00 34.27           C
ATOM    550 1HG2 ILE A 158       2.479 176.005  48.818  1.00 34.27           H
ATOM    551 2HG2 ILE A 158       3.927 176.438  49.759  1.00 34.27           H
ATOM    552 3HG2 ILE A 158       3.376 177.495  48.437  1.00 34.27           H
ATOM    553  CD1 ILE A 158       0.612 175.629  50.817  1.00 44.35           C
ATOM    554 1HD1 ILE A 158       0.178 175.105  51.668  1.00 44.35           H
ATOM    555 2HD1 ILE A 158       1.114 174.913  50.167  1.00 44.35           H
ATOM    556 3HD1 ILE A 158      -0.177 176.135  50.260  1.00 44.35           H
ATOM    557  N   LEU A 159       5.038 179.338  49.731  1.00 27.83           N
ATOM    558  H   LEU A 159       5.410 178.554  50.248  1.00 27.83           H
ATOM    559  CA  LEU A 159       6.015 180.111  48.942  1.00 30.56           C
ATOM    560  HA  LEU A 159       5.514 180.531  48.070  1.00 30.56           H
ATOM    561  C   LEU A 159       7.176 179.222  48.438  1.00 31.97           C
ATOM    562  O   LEU A 159       7.540 178.240  49.077  1.00 30.38           O
ATOM    563  CB  LEU A 159       6.519 181.290  49.817  1.00 32.10           C
ATOM    564 1HB  LEU A 159       7.172 181.907  49.200  1.00 32.10           H
ATOM    565 2HB  LEU A 159       5.656 181.903  50.078  1.00 32.10           H
ATOM    566  CG  LEU A 159       7.271 180.901  51.103  1.00 38.38           C
ATOM    567  HG  LEU A 159       7.005 179.877  51.365  1.00 38.38           H
ATOM    568  CD1 LEU A 159       8.787 180.999  50.934  1.00 34.40           C
ATOM    569 1HD1 LEU A 159       9.278 180.705  51.862  1.00 34.40           H
ATOM    570 2HD1 LEU A 159       9.067 182.022  50.683  1.00 34.40           H
ATOM    571 3HD1 LEU A 159       9.097 180.330  50.131  1.00 34.40           H
ATOM    572  CD2 LEU A 159       6.870 181.804  52.265  1.00 38.76           C
ATOM    573 1HD2 LEU A 159       7.399 181.502  53.168  1.00 38.76           H
ATOM    574 2HD2 LEU A 159       5.795 181.723  52.428  1.00 38.76           H
ATOM    575 3HD2 LEU A 159       7.124 182.836  52.022  1.00 38.76           H
ATOM    576  N   ALA A 160       7.794 179.577  47.314  1.00 26.18           N
ATOM    577  H   ALA A 160       7.526 180.451  46.884  1.00 26.18           H
ATOM    578  CA  ALA A 160       9.087 179.016  46.906  1.00 28.79           C
ATOM    579  HA  ALA A 160       9.150 177.976  47.226  1.00 28.79           H
ATOM    580  C   ALA A 160      10.242 179.792  47.576  1.00 32.77           C
ATOM    581  O   ALA A 160      10.138 181.000  47.797  1.00 33.85           O
ATOM    582  CB  ALA A 160       9.184 179.042  45.378  1.00 31.22           C
ATOM    583 1HB  ALA A 160       8.356 178.468  44.960  1.00 31.22           H
ATOM    584 2HB  ALA A 160      10.129 178.598  45.065  1.00 31.22           H
ATOM    585 3HB  ALA A 160       9.129 180.071  45.023  1.00 31.22           H
ATOM    586  N   LEU A 161      11.359 179.127  47.877  1.00 34.92           N
ATOM    587  H   LEU A 161      11.408 178.132  47.709  1.00 34.92           H
ATOM    588  CA  LEU A 161      12.512 179.748  48.524  1.00 33.07           C
ATOM    589  HA  LEU A 161      12.414 180.829  48.422  1.00 33.07           H
ATOM    590  C   LEU A 161      13.826 179.320  47.841  1.00 31.90           C
ATOM    591  O   LEU A 161      14.233 178.157  47.884  1.00 30.70           O
ATOM    592  CB  LEU A 161      12.469 179.429  50.034  1.00 33.46           C
ATOM    593 1HB  LEU A 161      11.460 179.624  50.397  1.00 33.46           H
ATOM    594 2HB  LEU A 161      12.676 178.366  50.165  1.00 33.46           H
ATOM    595  CG  LEU A 161      13.454 180.249  50.887  1.00 34.77           C
ATOM    596  HG  LEU A 161      14.450 180.157  50.453  1.00 34.77           H
ATOM    597  CD1 LEU A 161      13.081 181.733  50.966  1.00 34.54           C
ATOM    598 1HD1 LEU A 161      13.760 182.238  51.653  1.00 34.54           H
ATOM    599 2HD1 LEU A 161      12.058 181.830  51.329  1.00 34.54           H
ATOM    600 3HD1 LEU A 161      13.162 182.184  49.977  1.00 34.54           H
ATOM    601  CD2 LEU A 161      13.480 179.687  52.306  1.00 32.12           C
ATOM    602 1HD2 LEU A 161      14.186 180.251  52.915  1.00 32.12           H
ATOM    603 2HD2 LEU A 161      13.791 178.643  52.261  1.00 32.12           H
ATOM    604 3HD2 LEU A 161      12.486 179.752  52.747  1.00 32.12           H
ATOM    605  N   LYS A 162      14.477 180.290  47.197  1.00 29.12           N
ATOM    606  H   LYS A 162      14.090 181.222  47.243  1.00 29.12           H
ATOM    607  CA  LYS A 162      15.792 180.161  46.554  1.00 31.88           C
ATOM    608  HA  LYS A 162      15.991 179.111  46.340  1.00 31.88           H
ATOM    609  C   LYS A 162      16.867 180.669  47.530  1.00 33.47           C
ATOM    610  O   LYS A 162      16.728 181.763  48.077  1.00 36.66           O
ATOM    611  CB  LYS A 162      15.713 180.915  45.206  1.00 30.62           C
ATOM    612 1HB  LYS A 162      15.034 180.368  44.551  1.00 30.62           H
ATOM    613 2HB  LYS A 162      15.267 181.892  45.389  1.00 30.62           H
ATOM    614  CG  LYS A 162      17.054 181.117  44.485  1.00 36.69           C
ATOM    615 1HG  LYS A 162      17.680 181.776  45.086  1.00 36.69           H
ATOM    616 2HG  LYS A 162      17.550 180.151  44.388  1.00 36.69           H
ATOM    617  CD  LYS A 162      16.864 181.739  43.092  1.00 39.21           C
ATOM    618 1HD  LYS A 162      16.176 182.580  43.176  1.00 39.21           H
ATOM    619 2HD  LYS A 162      17.827 182.108  42.739  1.00 39.21           H
ATOM    620  CE  LYS A 162      16.327 180.704  42.093  1.00 39.65           C
ATOM    621 1HE  LYS A 162      17.081 179.931  41.947  1.00 39.65           H
ATOM    622 2HE  LYS A 162      15.443 180.229  42.519  1.00 39.65           H
ATOM    623  NZ  LYS A 162      15.978 181.310  40.789  1.00 44.45           N
ATOM    624 1HZ  LYS A 162      15.682 180.567  40.172  1.00 44.45           H
ATOM    625 2HZ  LYS A 162      16.784 181.774  40.395  1.00 44.45           H
ATOM    626 3HZ  LYS A 162      15.226 181.976  40.899  1.00 44.45           H
ATOM    627  N   VAL A 163      17.899 179.859  47.779  1.00 31.67           N
ATOM    628  H   VAL A 163      17.963 178.984  47.279  1.00 31.67           H
ATOM    629  CA  VAL A 163      18.872 180.051  48.870  1.00 32.62           C
ATOM    630  HA  VAL A 163      18.774 181.070  49.244  1.00 32.62           H
ATOM    631  C   VAL A 163      20.305 179.858  48.349  1.00 34.90           C
ATOM    632  O   VAL A 163      20.707 178.750  48.007  1.00 37.66           O
ATOM    633  CB  VAL A 163      18.584 179.113  50.063  1.00 35.35           C
ATOM    634  HB  VAL A 163      18.813 178.092  49.757  1.00 35.35           H
ATOM    635  CG1 VAL A 163      19.460 179.482  51.266  1.00 34.41           C
ATOM    636 1HG1 VAL A 163      19.292 178.761  52.065  1.00 34.41           H
ATOM    637 2HG1 VAL A 163      19.200 180.481  51.616  1.00 34.41           H
ATOM    638 3HG1 VAL A 163      20.509 179.461  50.971  1.00 34.41           H
ATOM    639  CG2 VAL A 163      17.121 179.155  50.526  1.00 32.18           C
ATOM    640 1HG2 VAL A 163      17.008 178.558  51.431  1.00 32.18           H
ATOM    641 2HG2 VAL A 163      16.476 178.756  49.743  1.00 32.18           H
ATOM    642 3HG2 VAL A 163      16.842 180.188  50.735  1.00 32.18           H
ATOM    643  N   LEU A 164      21.066 180.947  48.263  1.00 29.97           N
ATOM    644  H   LEU A 164      20.680 181.812  48.613  1.00 29.97           H
ATOM    645  CA  LEU A 164      22.422 181.014  47.705  1.00 35.46           C
ATOM    646  HA  LEU A 164      22.528 180.202  46.986  1.00 35.46           H
ATOM    647  C   LEU A 164      23.509 180.821  48.792  1.00 38.34           C
ATOM    648  O   LEU A 164      23.230 180.954  49.987  1.00 38.03           O
ATOM    649  CB  LEU A 164      22.611 182.343  46.927  1.00 35.75           C
ATOM    650 1HB  LEU A 164      22.808 183.129  47.656  1.00 35.75           H
ATOM    651 2HB  LEU A 164      23.507 182.244  46.314  1.00 35.75           H
ATOM    652  CG  LEU A 164      21.444 182.803  46.032  1.00 39.97           C
ATOM    653  HG  LEU A 164      20.545 182.872  46.645  1.00 39.97           H
ATOM    654  CD1 LEU A 164      21.707 184.190  45.449  1.00 43.86           C
ATOM    655 1HD1 LEU A 164      20.845 184.505  44.862  1.00 43.86           H
ATOM    656 2HD1 LEU A 164      22.592 184.164  44.812  1.00 43.86           H
ATOM    657 3HD1 LEU A 164      21.868 184.893  46.267  1.00 43.86           H
ATOM    658  CD2 LEU A 164      21.186 181.848  44.871  1.00 38.45           C
ATOM    659 1HD2 LEU A 164      20.341 182.214  44.289  1.00 38.45           H
ATOM    660 2HD2 LEU A 164      20.956 180.857  45.264  1.00 38.45           H
ATOM    661 3HD2 LEU A 164      22.069 181.791  44.234  1.00 38.45           H
ATOM    662  N   PHE A 165      24.745 180.522  48.382  1.00 39.52           N
ATOM    663  H   PHE A 165      24.899 180.419  47.389  1.00 39.52           H
ATOM    664  CA  PHE A 165      25.945 180.453  49.233  1.00 40.27           C
ATOM    665  HA  PHE A 165      25.649 180.425  50.282  1.00 40.27           H
ATOM    666  C   PHE A 165      26.858 181.674  49.020  1.00 40.11           C
ATOM    667  O   PHE A 165      27.158 182.024  47.877  1.00 42.22           O
ATOM    668  CB  PHE A 165      26.744 179.180  48.924  1.00 40.68           C
ATOM    669 1HB  PHE A 165      27.127 179.244  47.906  1.00 40.68           H
ATOM    670 2HB  PHE A 165      27.605 179.159  49.592  1.00 40.68           H
ATOM    671  CG  PHE A 165      25.979 177.873  49.075  1.00 45.07           C
ATOM    672  CD1 PHE A 165      25.659 177.402  50.360  1.00 49.29           C
ATOM    673  HD1 PHE A 165      25.935 177.972  51.234  1.00 49.29           H
ATOM    674  CD2 PHE A 165      25.635 177.109  47.947  1.00 48.63           C
ATOM    675  HD2 PHE A 165      25.902 177.463  46.962  1.00 48.63           H
ATOM    676  CE1 PHE A 165      24.981 176.181  50.512  1.00 52.69           C
ATOM    677  HE1 PHE A 165      24.735 175.817  51.499  1.00 52.69           H
ATOM    678  CE2 PHE A 165      24.959 175.887  48.100  1.00 45.60           C
ATOM    679  HE2 PHE A 165      24.705 175.305  47.226  1.00 45.60           H
ATOM    680  CZ  PHE A 165      24.631 175.422  49.384  1.00 53.22           C
ATOM    681  HZ  PHE A 165      24.128 174.474  49.497  1.00 53.22           H
ATOM    682  N   LYS A 166      27.343 182.297  50.103  1.00 38.27           N
ATOM    683  H   LYS A 166      27.062 181.992  51.023  1.00 38.27           H
ATOM    684  CA  LYS A 166      28.054 183.582  50.031  1.00 43.35           C
ATOM    685  HA  LYS A 166      27.379 184.267  49.518  1.00 43.35           H
ATOM    686  C   LYS A 166      29.375 183.542  49.202  1.00 44.08           C
ATOM    687  O   LYS A 166      29.498 184.335  48.273  1.00 44.64           O
ATOM    688  CB  LYS A 166      28.263 184.156  51.437  1.00 44.93           C
ATOM    689 1HB  LYS A 166      28.469 183.337  52.127  1.00 44.93           H
ATOM    690 2HB  LYS A 166      29.118 184.831  51.421  1.00 44.93           H
ATOM    691  CG  LYS A 166      27.004 184.942  51.859  1.00 49.22           C
ATOM    692 1HG  LYS A 166      26.725 185.607  51.041  1.00 49.22           H
ATOM    693 2HG  LYS A 166      26.190 184.232  52.006  1.00 49.22           H
ATOM    694  CD  LYS A 166      27.159 185.790  53.122  1.00 47.37           C
ATOM    695 1HD  LYS A 166      26.993 185.163  53.998  1.00 47.37           H
ATOM    696 2HD  LYS A 166      28.163 186.214  53.150  1.00 47.37           H
ATOM    697  CE  LYS A 166      26.126 186.932  53.054  1.00 47.06           C
ATOM    698 1HE  LYS A 166      26.465 187.660  52.318  1.00 47.06           H
ATOM    699 2HE  LYS A 166      25.182 186.522  52.696  1.00 47.06           H
ATOM    700  NZ  LYS A 166      25.907 187.596  54.357  1.00 48.32           N
ATOM    701 1HZ  LYS A 166      25.343 188.421  54.212  1.00 48.32           H
ATOM    702 2HZ  LYS A 166      26.791 187.860  54.767  1.00 48.32           H
ATOM    703 3HZ  LYS A 166      25.423 186.962  54.977  1.00 48.32           H
ATOM    704  N   ALA A 167      30.321 182.627  49.436  1.00 40.52           N
ATOM    705  H   ALA A 167      30.242 181.968  50.197  1.00 40.52           H
ATOM    706  CA  ALA A 167      31.569 182.625  48.680  1.00 50.46           C
ATOM    707  HA  ALA A 167      31.981 183.633  48.734  1.00 50.46           H
ATOM    708  C   ALA A 167      31.384 182.280  47.176  1.00 55.96           C
ATOM    709  O   ALA A 167      32.091 182.843  46.339  1.00 52.31           O
ATOM    710  CB  ALA A 167      32.599 181.705  49.332  1.00 42.16           C
ATOM    711 1HB  ALA A 167      32.783 182.040  50.353  1.00 42.16           H
ATOM    712 2HB  ALA A 167      33.523 181.763  48.758  1.00 42.16           H
ATOM    713 3HB  ALA A 167      32.242 180.675  49.346  1.00 42.16           H
ATOM    714  N   GLN A 168      30.410 181.437  46.808  1.00 46.35           N
ATOM    715  H   GLN A 168      29.869 180.957  47.514  1.00 46.35           H
ATOM    716  CA  GLN A 168      30.039 181.178  45.412  1.00 48.13           C
ATOM    717  HA  GLN A 168      30.929 180.818  44.896  1.00 48.13           H
ATOM    718  C   GLN A 168      29.548 182.445  44.659  1.00 47.14           C
ATOM    719  O   GLN A 168      29.536 182.444  43.426  1.00 54.41           O
ATOM    720  CB  GLN A 168      28.972 180.073  45.326  1.00 50.79           C
ATOM    721 1HB  GLN A 168      28.195 180.264  46.066  1.00 50.79           H
ATOM    722 2HB  GLN A 168      28.504 180.096  44.341  1.00 50.79           H
ATOM    723  CG  GLN A 168      29.534 178.657  45.564  1.00 56.17           C
ATOM    724 1HG  GLN A 168      30.146 178.648  46.466  1.00 56.17           H
ATOM    725 2HG  GLN A 168      28.697 177.980  45.738  1.00 56.17           H
ATOM    726  CD  GLN A 168      30.374 178.104  44.401  1.00 66.07           C
ATOM    727  OE1 GLN A 168      30.714 178.785  43.441  1.00 64.68           O
ATOM    728  NE2 GLN A 168      30.771 176.856  44.470  1.00 63.56           N
ATOM    729 1HE2 GLN A 168      31.390 176.507  43.752  1.00 63.56           H
ATOM    730 2HE2 GLN A 168      30.516 176.264  45.248  1.00 63.56           H
ATOM    731  N   LEU A 169      29.169 183.505  45.384  1.00 43.39           N
ATOM    732  H   LEU A 169      29.159 183.411  46.390  1.00 43.39           H
ATOM    733  CA  LEU A 169      28.848 184.834  44.849  1.00 47.46           C
ATOM    734  HA  LEU A 169      28.611 184.740  43.789  1.00 47.46           H
ATOM    735  C   LEU A 169      30.039 185.809  44.985  1.00 52.10           C
ATOM    736  O   LEU A 169      30.505 186.381  44.002  1.00 51.11           O
ATOM    737  CB  LEU A 169      27.615 185.399  45.594  1.00 43.17           C
ATOM    738 1HB  LEU A 169      27.879 185.513  46.646  1.00 43.17           H
ATOM    739 2HB  LEU A 169      27.413 186.397  45.205  1.00 43.17           H
ATOM    740  CG  LEU A 169      26.333 184.562  45.513  1.00 44.56           C
ATOM    741  HG  LEU A 169      26.585 183.512  45.665  1.00 44.56           H
ATOM    742  CD1 LEU A 169      25.380 184.993  46.626  1.00 36.68           C
ATOM    743 1HD1 LEU A 169      24.415 184.503  46.497  1.00 36.68           H
ATOM    744 2HD1 LEU A 169      25.246 186.075  46.597  1.00 36.68           H
ATOM    745 3HD1 LEU A 169      25.809 184.705  47.586  1.00 36.68           H
ATOM    746  CD2 LEU A 169      25.647 184.709  44.155  1.00 42.44           C
ATOM    747 1HD2 LEU A 169      24.773 184.059  44.120  1.00 42.44           H
ATOM    748 2HD2 LEU A 169      26.345 184.424  43.368  1.00 42.44           H
ATOM    749 3HD2 LEU A 169      25.336 185.744  44.008  1.00 42.44           H
ATOM    750  N   GLU A 170      30.528 185.993  46.213  1.00 50.32           N
ATOM    751  H   GLU A 170      30.081 185.486  46.963  1.00 50.32           H
ATOM    752  CA  GLU A 170      31.479 187.043  46.623  1.00 52.77           C
ATOM    753  HA  GLU A 170      31.134 188.007  46.248  1.00 52.77           H
ATOM    754  C   GLU A 170      32.899 186.794  46.084  1.00 53.46           C
ATOM    755  O   GLU A 170      33.536 187.710  45.562  1.00 59.67           O
ATOM    756  CB  GLU A 170      31.508 187.114  48.161  1.00 52.02           C
ATOM    757 1HB  GLU A 170      31.693 186.114  48.554  1.00 52.02           H
ATOM    758 2HB  GLU A 170      32.313 187.773  48.486  1.00 52.02           H
ATOM    759  CG  GLU A 170      30.182 187.633  48.739  1.00 61.22           C
ATOM    760 1HG  GLU A 170      30.165 188.719  48.646  1.00 61.22           H
ATOM    761 2HG  GLU A 170      29.352 187.239  48.152  1.00 61.22           H
ATOM    762  CD  GLU A 170      29.945 187.270  50.216  1.00 66.37           C
ATOM    763  OE1 GLU A 170      30.910 186.977  50.960  1.00 67.67           O
ATOM    764  OE2 GLU A 170      28.763 187.324  50.631  1.00 69.92           O
ATOM    765  N   LYS A 171      33.378 185.544  46.113  1.00 55.00           N
ATOM    766  H   LYS A 171      32.806 184.804  46.492  1.00 55.00           H
ATOM    767  CA  LYS A 171      34.672 185.138  45.542  1.00 55.71           C
ATOM    768  HA  LYS A 171      35.389 185.913  45.813  1.00 55.71           H
ATOM    769  C   LYS A 171      34.640 185.058  43.991  1.00 59.54           C
ATOM    770  O   LYS A 171      35.645 184.731  43.357  1.00 60.31           O
ATOM    771  CB  LYS A 171      35.123 183.840  46.231  1.00 57.95           C
ATOM    772 1HB  LYS A 171      34.850 183.890  47.286  1.00 57.95           H
ATOM    773 2HB  LYS A 171      34.596 183.001  45.776  1.00 57.95           H
ATOM    774  CG  LYS A 171      36.631 183.603  46.137  1.00 64.09           C
ATOM    775 1HG  LYS A 171      36.875 183.240  45.138  1.00 64.09           H
ATOM    776 2HG  LYS A 171      37.154 184.543  46.315  1.00 64.09           H
ATOM    777  CD  LYS A 171      37.067 182.572  47.182  1.00 70.26           C
ATOM    778 1HD  LYS A 171      36.952 183.003  48.177  1.00 70.26           H
ATOM    779 2HD  LYS A 171      36.418 181.699  47.115  1.00 70.26           H
ATOM    780  CE  LYS A 171      38.520 182.114  46.997  1.00 77.62           C
ATOM    781 1HE  LYS A 171      38.766 181.396  47.780  1.00 77.62           H
ATOM    782 2HE  LYS A 171      38.608 181.598  46.041  1.00 77.62           H
ATOM    783  NZ  LYS A 171      39.483 183.238  47.043  1.00 75.94           N
ATOM    784 1HZ  LYS A 171      40.413 182.846  47.093  1.00 75.94           H
ATOM    785 2HZ  LYS A 171      39.320 183.823  47.849  1.00 75.94           H
ATOM    786 3HZ  LYS A 171      39.395 183.790  46.202  1.00 75.94           H
ATOM    787  N   ALA A 172      33.489 185.395  43.404  1.00 55.41           N
ATOM    788  H   ALA A 172      32.706 185.570  44.017  1.00 55.41           H
ATOM    789  CA  ALA A 172      33.271 185.634  41.975  1.00 56.42           C
ATOM    790  HA  ALA A 172      34.218 185.506  41.450  1.00 56.42           H
ATOM    791  C   ALA A 172      32.779 187.083  41.678  1.00 52.54           C
ATOM    792  O   ALA A 172      32.448 187.391  40.534  1.00 55.53           O
ATOM    793  CB  ALA A 172      32.302 184.556  41.474  1.00 52.84           C
ATOM    794 1HB  ALA A 172      32.730 183.574  41.676  1.00 52.84           H
ATOM    795 2HB  ALA A 172      32.147 184.673  40.402  1.00 52.84           H
ATOM    796 3HB  ALA A 172      31.348 184.650  41.992  1.00 52.84           H
ATOM    797  N   GLY A 173      32.694 187.951  42.700  1.00 54.35           N
ATOM    798  H   GLY A 173      32.972 187.630  43.616  1.00 54.35           H
ATOM    799  CA  GLY A 173      32.277 189.366  42.616  1.00 55.93           C
ATOM    800 1HA  GLY A 173      32.322 189.793  43.618  1.00 55.93           H
ATOM    801 2HA  GLY A 173      32.989 189.909  41.994  1.00 55.93           H
ATOM    802  C   GLY A 173      30.861 189.624  42.054  1.00 61.32           C
ATOM    803  O   GLY A 173      30.544 190.757  41.691  1.00 58.76           O
ATOM    804  N   VAL A 174      30.019 188.598  41.900  1.00 55.65           N
ATOM    805  H   VAL A 174      30.289 187.676  42.211  1.00 55.65           H
ATOM    806  CA  VAL A 174      28.770 188.701  41.144  1.00 54.39           C
ATOM    807  HA  VAL A 174      28.998 189.252  40.231  1.00 54.39           H
ATOM    808  C   VAL A 174      27.680 189.469  41.913  1.00 57.12           C
ATOM    809  O   VAL A 174      26.681 189.876  41.324  1.00 56.01           O
ATOM    810  CB  VAL A 174      28.227 187.320  40.700  1.00 53.33           C
ATOM    811  HB  VAL A 174      27.482 187.487  39.922  1.00 53.33           H
ATOM    812  CG1 VAL A 174      29.314 186.433  40.087  1.00 53.75           C
ATOM    813 1HG1 VAL A 174      28.849 185.569  39.612  1.00 53.75           H
ATOM    814 2HG1 VAL A 174      29.996 186.095  40.867  1.00 53.75           H
ATOM    815 3HG1 VAL A 174      29.867 187.004  39.342  1.00 53.75           H
ATOM    816  CG2 VAL A 174      27.547 186.560  41.841  1.00 47.61           C
ATOM    817 1HG2 VAL A 174      27.362 185.530  41.533  1.00 47.61           H
ATOM    818 2HG2 VAL A 174      26.600 187.040  42.089  1.00 47.61           H
ATOM    819 3HG2 VAL A 174      28.199 186.568  42.714  1.00 47.61           H
ATOM    820  N   GLU A 175      27.840 189.668  43.224  1.00 53.88           N
ATOM    821  H   GLU A 175      28.705 189.394  43.668  1.00 53.88           H
ATOM    822  CA  GLU A 175      26.788 190.201  44.078  1.00 59.12           C
ATOM    823  HA  GLU A 175      25.893 189.687  43.726  1.00 59.12           H
ATOM    824  C   GLU A 175      26.529 191.732  43.886  1.00 59.94           C
ATOM    825  O   GLU A 175      25.494 192.237  44.324  1.00 58.21           O
ATOM    826  CB  GLU A 175      26.919 189.730  45.543  1.00 56.90           C
ATOM    827 1HB  GLU A 175      26.354 190.403  46.189  1.00 56.90           H
ATOM    828 2HB  GLU A 175      26.427 188.760  45.605  1.00 56.90           H
ATOM    829  CG  GLU A 175      28.343 189.585  46.128  1.00 64.00           C
ATOM    830 1HG  GLU A 175      28.253 189.144  47.121  1.00 64.00           H
ATOM    831 2HG  GLU A 175      28.930 188.900  45.517  1.00 64.00           H
ATOM    832  CD  GLU A 175      29.068 190.921  46.232  1.00 67.79           C
ATOM    833  OE1 GLU A 175      29.924 191.209  45.370  1.00 61.17           O
ATOM    834  OE2 GLU A 175      28.764 191.702  47.162  1.00 70.29           O
ATOM    835  N   HIS A 176      27.358 192.440  43.111  1.00 58.13           N
ATOM    836  H   HIS A 176      28.237 192.031  42.828  1.00 58.13           H
ATOM    837  CA  HIS A 176      26.975 193.691  42.445  1.00 60.59           C
ATOM    838  HA  HIS A 176      26.803 194.467  43.191  1.00 60.59           H
ATOM    839  C   HIS A 176      25.666 193.521  41.634  1.00 58.13           C
ATOM    840  O   HIS A 176      24.702 194.273  41.812  1.00 53.57           O
ATOM    841  CB  HIS A 176      28.123 194.140  41.520  1.00 65.11           C
ATOM    842 1HB  HIS A 176      28.920 194.572  42.126  1.00 65.11           H
ATOM    843 2HB  HIS A 176      28.534 193.272  41.005  1.00 65.11           H
ATOM    844  CG  HIS A 176      27.702 195.163  40.480  1.00 70.83           C
ATOM    845  ND1 HIS A 176      27.378 196.480  40.690  1.00 78.94           N
ATOM    846  HD1 HIS A 176      27.389 197.011  41.549  1.00 78.94           H
ATOM    847  CD2 HIS A 176      27.388 194.921  39.169  1.00 74.79           C
ATOM    848  HD2 HIS A 176      27.439 193.991  38.622  1.00 74.79           H
ATOM    849  CE1 HIS A 176      26.923 196.981  39.559  1.00 78.46           C
ATOM    850  HE1 HIS A 176      26.566 197.985  39.381  1.00 78.46           H
ATOM    851  NE2 HIS A 176      26.905 196.072  38.597  1.00 79.08           N
ATOM    852  N   GLN A 177      25.622 192.498  40.775  1.00 49.01           N
ATOM    853  H   GLN A 177      26.405 191.860  40.750  1.00 49.01           H
ATOM    854  CA  GLN A 177      24.471 192.162  39.934  1.00 55.07           C
ATOM    855  HA  GLN A 177      24.121 193.078  39.457  1.00 55.07           H
ATOM    856  C   GLN A 177      23.315 191.595  40.785  1.00 54.00           C
ATOM    857  O   GLN A 177      22.170 191.992  40.591  1.00 46.17           O
ATOM    858  CB  GLN A 177      24.943 191.199  38.828  1.00 52.89           C
ATOM    859 1HB  GLN A 177      25.850 191.617  38.391  1.00 52.89           H
ATOM    860 2HB  GLN A 177      25.208 190.235  39.262  1.00 52.89           H
ATOM    861  CG  GLN A 177      23.927 190.954  37.690  1.00 64.21           C
ATOM    862 1HG  GLN A 177      23.506 189.953  37.785  1.00 64.21           H
ATOM    863 2HG  GLN A 177      23.109 191.669  37.769  1.00 64.21           H
ATOM    864  CD  GLN A 177      24.563 191.088  36.299  1.00 69.64           C
ATOM    865  OE1 GLN A 177      25.171 192.100  35.972  1.00 65.74           O
ATOM    866  NE2 GLN A 177      24.441 190.117  35.427  1.00 72.37           N
ATOM    867 1HE2 GLN A 177      24.815 190.269  34.501  1.00 72.37           H
ATOM    868 2HE2 GLN A 177      23.855 189.315  35.610  1.00 72.37           H
ATOM    869  N   LEU A 178      23.602 190.766  41.799  1.00 51.46           N
ATOM    870  H   LEU A 178      24.547 190.427  41.909  1.00 51.46           H
ATOM    871  CA  LEU A 178      22.593 190.219  42.707  1.00 47.96           C
ATOM    872  HA  LEU A 178      21.876 189.665  42.101  1.00 47.96           H
ATOM    873  C   LEU A 178      21.816 191.316  43.472  1.00 45.04           C
ATOM    874  O   LEU A 178      20.631 191.137  43.743  1.00 44.96           O
ATOM    875  CB  LEU A 178      23.252 189.236  43.702  1.00 48.12           C
ATOM    876 1HB  LEU A 178      23.813 188.498  43.128  1.00 48.12           H
ATOM    877 2HB  LEU A 178      23.936 189.802  44.335  1.00 48.12           H
ATOM    878  CG  LEU A 178      22.283 188.507  44.652  1.00 49.56           C
ATOM    879  HG  LEU A 178      21.730 189.253  45.222  1.00 49.56           H
ATOM    880  CD1 LEU A 178      21.288 187.596  43.939  1.00 48.31           C
ATOM    881 1HD1 LEU A 178      20.656 187.107  44.680  1.00 48.31           H
ATOM    882 2HD1 LEU A 178      21.830 186.842  43.368  1.00 48.31           H
ATOM    883 3HD1 LEU A 178      20.668 188.187  43.265  1.00 48.31           H
ATOM    884  CD2 LEU A 178      23.073 187.661  45.645  1.00 47.71           C
ATOM    885 1HD2 LEU A 178      22.385 187.227  46.372  1.00 47.71           H
ATOM    886 2HD2 LEU A 178      23.805 188.281  46.162  1.00 47.71           H
ATOM    887 3HD2 LEU A 178      23.586 186.863  45.108  1.00 47.71           H
ATOM    888  N   ARG A 179      22.432 192.457  43.813  1.00 46.10           N
ATOM    889  H   ARG A 179      23.425 192.564  43.660  1.00 46.10           H
ATOM    890  CA  ARG A 179      21.732 193.605  44.397  1.00 46.54           C
ATOM    891  HA  ARG A 179      21.110 193.249  45.218  1.00 46.54           H
ATOM    892  C   ARG A 179      20.799 194.299  43.370  1.00 48.25           C
ATOM    893  O   ARG A 179      19.725 194.758  43.752  1.00 45.81           O
ATOM    894  CB  ARG A 179      22.735 194.595  45.011  1.00 53.68           C
ATOM    895 1HB  ARG A 179      23.529 194.817  44.297  1.00 53.68           H
ATOM    896 2HB  ARG A 179      22.215 195.520  45.260  1.00 53.68           H
ATOM    897  CG  ARG A 179      23.371 194.028  46.292  1.00 61.61           C
ATOM    898 1HG  ARG A 179      22.594 193.813  47.025  1.00 61.61           H
ATOM    899 2HG  ARG A 179      23.891 193.097  46.065  1.00 61.61           H
ATOM    900  CD  ARG A 179      24.370 195.021  46.900  1.00 67.97           C
ATOM    901 1HD  ARG A 179      25.028 195.401  46.119  1.00 67.97           H
ATOM    902 2HD  ARG A 179      23.828 195.865  47.326  1.00 67.97           H
ATOM    903  NE  ARG A 179      25.191 194.401  47.954  1.00 76.38           N
ATOM    904  HE  ARG A 179      24.834 194.479  48.896  1.00 76.38           H
ATOM    905  CZ  ARG A 179      26.360 193.789  47.729  1.00 75.07           C
ATOM    906  NH1 ARG A 179      26.816 193.517  46.545  1.00 71.65           N
ATOM    907 1HH1 ARG A 179      26.207 193.545  45.740  1.00 71.65           H
ATOM    908 2HH1 ARG A 179      27.677 192.989  46.509  1.00 71.65           H
ATOM    909  NH2 ARG A 179      27.118 193.394  48.699  1.00 81.13           N
ATOM    910 1HH2 ARG A 179      26.873 193.531  49.669  1.00 81.13           H
ATOM    911 2HH2 ARG A 179      27.933 192.850  48.456  1.00 81.13           H
ATOM    912  N   ARG A 180      21.175 194.315  42.089  1.00 50.17           N
ATOM    913  H   ARG A 180      22.031 193.842  41.838  1.00 50.17           H
ATOM    914  CA  ARG A 180      20.418 194.930  40.995  1.00 50.43           C
ATOM    915  HA  ARG A 180      20.097 195.918  41.324  1.00 50.43           H
ATOM    916  C   ARG A 180      19.165 194.119  40.612  1.00 41.88           C
ATOM    917  O   ARG A 180      18.055 194.647  40.588  1.00 44.09           O
ATOM    918  CB  ARG A 180      21.352 195.088  39.782  1.00  0.00           C
ATOM    919 1HB  ARG A 180      22.345 195.382  40.124  1.00  0.00           H
ATOM    920 2HB  ARG A 180      21.442 194.144  39.245  1.00  0.00           H
ATOM    921  CG  ARG A 180      20.821 196.159  38.819  1.00  0.00           C
ATOM    922 1HG  ARG A 180      19.756 196.003  38.648  1.00  0.00           H
ATOM    923 2HG  ARG A 180      20.947 197.129  39.301  1.00  0.00           H
ATOM    924  CD  ARG A 180      21.537 196.192  37.457  1.00  0.00           C
ATOM    925 1HD  ARG A 180      21.067 195.449  36.812  1.00  0.00           H
ATOM    926 2HD  ARG A 180      21.388 197.171  37.002  1.00  0.00           H
ATOM    927  NE  ARG A 180      22.983 195.915  37.523  1.00  0.00           N
ATOM    928  HE  ARG A 180      23.523 196.608  38.021  1.00  0.00           H
ATOM    929  CZ  ARG A 180      23.592 194.914  36.884  1.00  0.00           C
ATOM    930  NH1 ARG A 180      24.883 194.793  36.889  1.00  0.00           N
ATOM    931 1HH1 ARG A 180      25.477 195.454  37.370  1.00  0.00           H
ATOM    932 2HH1 ARG A 180      25.291 194.011  36.397  1.00  0.00           H
ATOM    933  NH2 ARG A 180      22.955 193.980  36.241  1.00  0.00           N
ATOM    934 1HH2 ARG A 180      21.948 193.911  36.281  1.00  0.00           H
ATOM    935 2HH2 ARG A 180      23.485 193.321  35.689  1.00  0.00           H
ATOM    936  N   GLU A 181      19.350 192.842  40.296  1.00 40.22           N
ATOM    937  H   GLU A 181      20.288 192.471  40.345  1.00 40.22           H
ATOM    938  CA  GLU A 181      18.350 192.010  39.620  1.00 43.01           C
ATOM    939  HA  GLU A 181      17.935 192.568  38.780  1.00 43.01           H
ATOM    940  C   GLU A 181      17.170 191.601  40.538  1.00 41.34           C
ATOM    941  O   GLU A 181      16.047 191.407  40.067  1.00 43.07           O
ATOM    942  CB  GLU A 181      19.053 190.770  39.051  1.00 45.83           C
ATOM    943 1HB  GLU A 181      19.511 190.212  39.867  1.00 45.83           H
ATOM    944 2HB  GLU A 181      18.307 190.130  38.580  1.00 45.83           H
ATOM    945  CG  GLU A 181      20.146 191.087  38.008  1.00 52.94           C
ATOM    946 1HG  GLU A 181      20.938 191.665  38.484  1.00 52.94           H
ATOM    947 2HG  GLU A 181      20.590 190.150  37.671  1.00 52.94           H
ATOM    948  CD  GLU A 181      19.657 191.862  36.772  1.00 58.23           C
ATOM    949  OE1 GLU A 181      18.633 191.455  36.178  1.00 56.02           O
ATOM    950  OE2 GLU A 181      20.329 192.844  36.362  1.00 60.59           O
ATOM    951  N   VAL A 182      17.392 191.513  41.854  1.00 41.63           N
ATOM    952  H   VAL A 182      18.325 191.647  42.216  1.00 41.63           H
ATOM    953  CA  VAL A 182      16.351 191.176  42.828  1.00 43.73           C
ATOM    954  HA  VAL A 182      15.812 190.311  42.442  1.00 43.73           H
ATOM    955  C   VAL A 182      15.344 192.330  43.008  1.00 43.62           C
ATOM    956  O   VAL A 182      14.142 192.079  43.075  1.00 42.65           O
ATOM    957  CB  VAL A 182      16.946 190.746  44.190  1.00 43.31           C
ATOM    958  HB  VAL A 182      16.124 190.428  44.833  1.00 43.31           H
ATOM    959  CG1 VAL A 182      17.858 189.526  43.999  1.00 39.85           C
ATOM    960 1HG1 VAL A 182      18.323 189.280  44.953  1.00 39.85           H
ATOM    961 2HG1 VAL A 182      18.631 189.739  43.261  1.00 39.85           H
ATOM    962 3HG1 VAL A 182      17.253 188.684  43.661  1.00 39.85           H
ATOM    963  CG2 VAL A 182      17.687 191.862  44.941  1.00 49.77           C
ATOM    964 1HG2 VAL A 182      18.155 191.439  45.830  1.00 49.77           H
ATOM    965 2HG2 VAL A 182      16.977 192.634  45.236  1.00 49.77           H
ATOM    966 3HG2 VAL A 182      18.452 192.297  44.299  1.00 49.77           H
ATOM    967  N   GLU A 183      15.789 193.591  43.022  1.00 44.15           N
ATOM    968  H   GLU A 183      16.773 193.803  42.941  1.00 44.15           H
ATOM    969  CA  GLU A 183      14.871 194.714  43.159  1.00 48.09           C
ATOM    970  HA  GLU A 183      14.170 194.428  43.943  1.00 48.09           H
ATOM    971  C   GLU A 183      14.058 194.949  41.863  1.00 44.52           C
ATOM    972  O   GLU A 183      12.898 195.358  41.921  1.00 44.14           O
ATOM    973  CB  GLU A 183      15.589 195.979  43.654  1.00 52.19           C
ATOM    974 1HB  GLU A 183      16.249 195.716  44.480  1.00 52.19           H
ATOM    975 2HB  GLU A 183      16.188 196.406  42.850  1.00 52.19           H
ATOM    976  CG  GLU A 183      14.597 197.053  44.145  1.00 59.00           C
ATOM    977 1HG  GLU A 183      15.154 197.884  44.578  1.00 59.00           H
ATOM    978 2HG  GLU A 183      14.021 197.435  43.302  1.00 59.00           H
ATOM    979  CD  GLU A 183      13.625 196.510  45.200  1.00 65.67           C
ATOM    980  OE1 GLU A 183      14.080 196.086  46.284  1.00 73.96           O
ATOM    981  OE2 GLU A 183      12.403 196.436  44.943  1.00 72.97           O
ATOM    982  N   ILE A 184      14.613 194.572  40.704  1.00 41.14           N
ATOM    983  H   ILE A 184      15.570 194.250  40.701  1.00 41.14           H
ATOM    984  CA  ILE A 184      13.886 194.490  39.435  1.00 42.87           C
ATOM    985  HA  ILE A 184      13.420 195.458  39.251  1.00 42.87           H
ATOM    986  C   ILE A 184      12.766 193.433  39.542  1.00 42.67           C
ATOM    987  O   ILE A 184      11.613 193.751  39.268  1.00 40.67           O
ATOM    988  CB  ILE A 184      14.854 194.214  38.257  1.00 43.69           C
ATOM    989  HB  ILE A 184      15.457 193.344  38.515  1.00 43.69           H
ATOM    990  CG1 ILE A 184      15.789 195.419  38.063  1.00 41.95           C
ATOM    991 1HG1 ILE A 184      15.204 196.258  37.686  1.00 41.95           H
ATOM    992 2HG1 ILE A 184      16.202 195.700  39.031  1.00 41.95           H
ATOM    993  CG2 ILE A 184      14.102 193.897  36.950  1.00 41.03           C
ATOM    994 1HG2 ILE A 184      14.818 193.757  36.141  1.00 41.03           H
ATOM    995 2HG2 ILE A 184      13.437 194.726  36.708  1.00 41.03           H
ATOM    996 3HG2 ILE A 184      13.517 192.987  37.080  1.00 41.03           H
ATOM    997  CD1 ILE A 184      16.965 195.148  37.124  1.00 45.03           C
ATOM    998 1HD1 ILE A 184      17.690 195.952  37.251  1.00 45.03           H
ATOM    999 2HD1 ILE A 184      16.621 195.128  36.090  1.00 45.03           H
ATOM   1000 3HD1 ILE A 184      17.432 194.195  37.371  1.00 45.03           H
ATOM   1001  N   GLN A 185      13.040 192.215  40.023  1.00 38.35           N
ATOM   1002  H   GLN A 185      13.993 191.953  40.232  1.00 38.35           H
ATOM   1003  CA  GLN A 185      12.015 191.190  40.221  1.00 39.90           C
ATOM   1004  HA  GLN A 185      11.503 191.047  39.269  1.00 39.90           H
ATOM   1005  C   GLN A 185      10.942 191.600  41.267  1.00 39.81           C
ATOM   1006  O   GLN A 185       9.768 191.245  41.142  1.00 40.40           O
ATOM   1007  CB  GLN A 185      12.693 189.868  40.600  1.00 39.99           C
ATOM   1008 1HB  GLN A 185      13.558 189.707  39.957  1.00 39.99           H
ATOM   1009 2HB  GLN A 185      13.034 189.920  41.634  1.00 39.99           H
ATOM   1010  CG  GLN A 185      11.742 188.668  40.455  1.00 38.08           C
ATOM   1011 1HG  GLN A 185      10.860 188.810  41.080  1.00 38.08           H
ATOM   1012 2HG  GLN A 185      11.407 188.611  39.419  1.00 38.08           H
ATOM   1013  CD  GLN A 185      12.404 187.338  40.833  1.00 43.75           C
ATOM   1014  OE1 GLN A 185      13.456 187.277  41.450  1.00 42.71           O
ATOM   1015  NE2 GLN A 185      11.787 186.226  40.513  1.00 41.82           N
ATOM   1016 1HE2 GLN A 185      12.214 185.347  40.767  1.00 41.82           H
ATOM   1017 2HE2 GLN A 185      10.824 186.250  40.209  1.00 41.82           H
ATOM   1018  N   SER A 186      11.328 192.392  42.272  1.00 42.83           N
ATOM   1019  H   SER A 186      12.316 192.586  42.359  1.00 42.83           H
ATOM   1020  CA  SER A 186      10.449 193.062  43.245  1.00 42.61           C
ATOM   1021  HA  SER A 186       9.774 192.324  43.679  1.00 42.61           H
ATOM   1022  C   SER A 186       9.574 194.184  42.624  1.00 43.99           C
ATOM   1023  O   SER A 186       8.511 194.501  43.166  1.00 47.93           O
ATOM   1024  CB  SER A 186      11.342 193.572  44.389  1.00 43.08           C
ATOM   1025 1HB  SER A 186      11.736 192.713  44.934  1.00 43.08           H
ATOM   1026 2HB  SER A 186      12.184 194.115  43.960  1.00 43.08           H
ATOM   1027  OG  SER A 186      10.689 194.450  45.308  1.00 51.76           O
ATOM   1028  HG  SER A 186      11.165 195.283  45.288  1.00 51.76           H
ATOM   1029  N   HIS A 187       9.955 194.736  41.463  1.00 44.51           N
ATOM   1030  H   HIS A 187      10.861 194.485  41.092  1.00 44.51           H
ATOM   1031  CA  HIS A 187       9.229 195.789  40.728  1.00 47.49           C
ATOM   1032  HA  HIS A 187       8.453 196.174  41.390  1.00 47.49           H
ATOM   1033  C   HIS A 187       8.533 195.337  39.414  1.00 47.48           C
ATOM   1034  O   HIS A 187       7.591 196.004  38.985  1.00 47.78           O
ATOM   1035  CB  HIS A 187      10.171 196.968  40.458  1.00 51.73           C
ATOM   1036 1HB  HIS A 187      11.165 196.606  40.195  1.00 51.73           H
ATOM   1037 2HB  HIS A 187       9.796 197.553  39.619  1.00 51.73           H
ATOM   1038  CG  HIS A 187      10.261 197.842  41.679  1.00 58.57           C
ATOM   1039  ND1 HIS A 187      10.930 197.571  42.845  1.00 62.83           N
ATOM   1040  HD1 HIS A 187      11.616 196.857  43.045  1.00 62.83           H
ATOM   1041  CD2 HIS A 187       9.402 198.862  41.978  1.00 55.20           C
ATOM   1042  HD2 HIS A 187       8.624 199.286  41.360  1.00 55.20           H
ATOM   1043  CE1 HIS A 187      10.474 198.386  43.777  1.00 60.64           C
ATOM   1044  HE1 HIS A 187      10.761 198.417  44.818  1.00 60.64           H
ATOM   1045  NE2 HIS A 187       9.522 199.176  43.308  1.00 63.08           N
ATOM   1046  N   LEU A 188       8.906 194.206  38.815  1.00 38.31           N
ATOM   1047  H   LEU A 188       9.748 193.754  39.142  1.00 38.31           H
ATOM   1048  CA  LEU A 188       8.206 193.557  37.700  1.00 40.61           C
ATOM   1049  HA  LEU A 188       7.877 194.333  37.010  1.00 40.61           H
ATOM   1050  C   LEU A 188       6.934 192.807  38.189  1.00 41.88           C
ATOM   1051  O   LEU A 188       6.740 191.622  37.916  1.00 44.07           O
ATOM   1052  CB  LEU A 188       9.189 192.636  36.941  1.00 40.42           C
ATOM   1053 1HB  LEU A 188       9.647 191.960  37.663  1.00 40.42           H
ATOM   1054 2HB  LEU A 188       8.615 192.034  36.237  1.00 40.42           H
ATOM   1055  CG  LEU A 188      10.290 193.346  36.139  1.00 39.34           C
ATOM   1056  HG  LEU A 188      10.899 193.936  36.824  1.00 39.34           H
ATOM   1057  CD1 LEU A 188      11.172 192.287  35.477  1.00 39.34           C
ATOM   1058 1HD1 LEU A 188      12.000 192.777  34.966  1.00 39.34           H
ATOM   1059 2HD1 LEU A 188      10.584 191.718  34.756  1.00 39.34           H
ATOM   1060 3HD1 LEU A 188      11.562 191.613  36.240  1.00 39.34           H
ATOM   1061  CD2 LEU A 188       9.720 194.277  35.063  1.00 40.07           C
ATOM   1062 1HD2 LEU A 188      10.529 194.609  34.413  1.00 40.07           H
ATOM   1063 2HD2 LEU A 188       9.253 195.142  35.534  1.00 40.07           H
ATOM   1064 3HD2 LEU A 188       8.977 193.738  34.473  1.00 40.07           H
ATOM   1065  N   ARG A 189       6.098 193.496  38.976  1.00 37.01           N
ATOM   1066  H   ARG A 189       6.306 194.475  39.112  1.00 37.01           H
ATOM   1067  CA  ARG A 189       4.922 192.977  39.692  1.00 42.47           C
ATOM   1068  HA  ARG A 189       5.211 192.054  40.194  1.00 42.47           H
ATOM   1069  C   ARG A 189       3.774 192.645  38.711  1.00 39.64           C
ATOM   1070  O   ARG A 189       2.865 193.438  38.481  1.00 36.03           O
ATOM   1071  CB  ARG A 189       4.508 193.983  40.786  1.00 43.40           C
ATOM   1072 1HB  ARG A 189       4.321 194.962  40.346  1.00 43.40           H
ATOM   1073 2HB  ARG A 189       3.598 193.631  41.271  1.00 43.40           H
ATOM   1074  CG  ARG A 189       5.609 194.127  41.853  1.00 55.49           C
ATOM   1075 1HG  ARG A 189       5.828 193.136  42.252  1.00 55.49           H
ATOM   1076 2HG  ARG A 189       6.519 194.511  41.394  1.00 55.49           H
ATOM   1077  CD  ARG A 189       5.225 195.051  43.025  1.00 64.16           C
ATOM   1078 1HD  ARG A 189       4.245 194.765  43.405  1.00 64.16           H
ATOM   1079 2HD  ARG A 189       5.949 194.917  43.830  1.00 64.16           H
ATOM   1080  NE  ARG A 189       5.195 196.467  42.637  1.00 73.99           N
ATOM   1081  HE  ARG A 189       4.324 196.759  42.217  1.00 73.99           H
ATOM   1082  CZ  ARG A 189       6.150 197.376  42.893  1.00 74.27           C
ATOM   1083  NH1 ARG A 189       7.278 197.102  43.485  1.00 71.72           N
ATOM   1084 1HH1 ARG A 189       7.527 196.137  43.649  1.00 71.72           H
ATOM   1085 2HH1 ARG A 189       7.968 197.829  43.606  1.00 71.72           H
ATOM   1086  NH2 ARG A 189       5.950 198.599  42.511  1.00 75.65           N
ATOM   1087 1HH2 ARG A 189       5.172 198.778  41.893  1.00 75.65           H
ATOM   1088 2HH2 ARG A 189       6.589 199.345  42.748  1.00 75.65           H
ATOM   1089  N   HIS A 190       3.852 191.453  38.124  1.00 30.95           N
ATOM   1090  H   HIS A 190       4.671 190.896  38.320  1.00 30.95           H
ATOM   1091  CA  HIS A 190       2.983 190.980  37.040  1.00 32.99           C
ATOM   1092  HA  HIS A 190       2.021 191.491  37.087  1.00 32.99           H
ATOM   1093  C   HIS A 190       2.738 189.467  37.148  1.00 33.71           C
ATOM   1094  O   HIS A 190       3.724 188.748  37.316  1.00 31.67           O
ATOM   1095  CB  HIS A 190       3.645 191.346  35.707  1.00 30.42           C
ATOM   1096 1HB  HIS A 190       3.813 192.423  35.690  1.00 30.42           H
ATOM   1097 2HB  HIS A 190       4.617 190.857  35.641  1.00 30.42           H
ATOM   1098  CG  HIS A 190       2.812 190.956  34.511  1.00 32.23           C
ATOM   1099  ND1 HIS A 190       1.608 191.546  34.136  1.00 29.28           N
ATOM   1100  CD2 HIS A 190       3.081 189.951  33.635  1.00 32.17           C
ATOM   1101  HD2 HIS A 190       3.931 189.286  33.595  1.00 32.17           H
ATOM   1102  CE1 HIS A 190       1.226 190.889  33.052  1.00 31.59           C
ATOM   1103  HE1 HIS A 190       0.320 191.157  32.530  1.00 31.59           H
ATOM   1104  NE2 HIS A 190       2.078 189.927  32.746  1.00 30.61           N
ATOM   1105  HE2 HIS A 190       1.924 189.304  31.966  1.00 30.61           H
ATOM   1106  N   PRO A 191       1.499 188.942  37.008  1.00 32.25           N
ATOM   1107  CA  PRO A 191       1.189 187.511  37.184  1.00 33.66           C
ATOM   1108  HA  PRO A 191       1.463 187.241  38.204  1.00 33.66           H
ATOM   1109  C   PRO A 191       1.885 186.514  36.228  1.00 31.18           C
ATOM   1110  O   PRO A 191       1.701 185.307  36.380  1.00 30.94           O
ATOM   1111  CB  PRO A 191      -0.332 187.394  37.049  1.00 37.95           C
ATOM   1112 1HB  PRO A 191      -0.607 187.198  36.013  1.00 37.95           H
ATOM   1113 2HB  PRO A 191      -0.740 186.627  37.708  1.00 37.95           H
ATOM   1114  CG  PRO A 191      -0.819 188.763  37.473  1.00 41.03           C
ATOM   1115 1HG  PRO A 191      -1.785 189.013  37.034  1.00 41.03           H
ATOM   1116 2HG  PRO A 191      -0.852 188.827  38.561  1.00 41.03           H
ATOM   1117  CD  PRO A 191       0.258 189.679  36.927  1.00 36.33           C
ATOM   1118 1HD  PRO A 191       0.051 189.938  35.888  1.00 36.33           H
ATOM   1119 2HD  PRO A 191       0.314 190.566  37.557  1.00 36.33           H
ATOM   1120  N   ASN A 192       2.663 186.990  35.248  1.00 30.92           N
ATOM   1121  H   ASN A 192       2.744 187.992  35.150  1.00 30.92           H
ATOM   1122  CA  ASN A 192       3.491 186.172  34.358  1.00 29.03           C
ATOM   1123  HA  ASN A 192       3.266 185.133  34.597  1.00 29.03           H
ATOM   1124  C   ASN A 192       5.024 186.365  34.573  1.00 29.44           C
ATOM   1125  O   ASN A 192       5.837 185.978  33.735  1.00 28.82           O
ATOM   1126  CB  ASN A 192       3.057 186.386  32.900  1.00 28.69           C
ATOM   1127 1HB  ASN A 192       3.214 187.426  32.614  1.00 28.69           H
ATOM   1128 2HB  ASN A 192       3.685 185.774  32.253  1.00 28.69           H
ATOM   1129  CG  ASN A 192       1.596 186.016  32.685  1.00 34.99           C
ATOM   1130  OD1 ASN A 192       0.733 186.876  32.543  1.00 33.69           O
ATOM   1131  ND2 ASN A 192       1.312 184.737  32.673  1.00 30.92           N
ATOM   1132 1HD2 ASN A 192       0.395 184.419  32.391  1.00 30.92           H
ATOM   1133 2HD2 ASN A 192       2.049 184.068  32.841  1.00 30.92           H
ATOM   1134  N   ILE A 193       5.426 186.951  35.702  1.00 29.13           N
ATOM   1135  H   ILE A 193       4.727 187.279  36.352  1.00 29.13           H
ATOM   1136  CA  ILE A 193       6.827 187.090  36.134  1.00 30.26           C
ATOM   1137  HA  ILE A 193       7.461 186.432  35.539  1.00 30.26           H
ATOM   1138  C   ILE A 193       6.880 186.635  37.597  1.00 30.05           C
ATOM   1139  O   ILE A 193       6.155 187.187  38.427  1.00 29.65           O
ATOM   1140  CB  ILE A 193       7.333 188.544  35.942  1.00 27.64           C
ATOM   1141  HB  ILE A 193       6.718 189.195  36.563  1.00 27.64           H
ATOM   1142  CG1 ILE A 193       7.177 189.001  34.474  1.00 30.58           C
ATOM   1143 1HG1 ILE A 193       7.793 188.355  33.849  1.00 30.58           H
ATOM   1144 2HG1 ILE A 193       6.133 188.871  34.186  1.00 30.58           H
ATOM   1145  CG2 ILE A 193       8.796 188.657  36.418  1.00 29.42           C
ATOM   1146 1HG2 ILE A 193       9.138 189.685  36.296  1.00 29.42           H
ATOM   1147 2HG2 ILE A 193       9.419 187.993  35.819  1.00 29.42           H
ATOM   1148 3HG2 ILE A 193       8.864 188.373  37.468  1.00 29.42           H
ATOM   1149  CD1 ILE A 193       7.524 190.463  34.187  1.00 31.44           C
ATOM   1150 1HD1 ILE A 193       7.242 190.691  33.159  1.00 31.44           H
ATOM   1151 2HD1 ILE A 193       8.594 190.623  34.315  1.00 31.44           H
ATOM   1152 3HD1 ILE A 193       6.974 191.113  34.868  1.00 31.44           H
ATOM   1153  N   LEU A 194       7.683 185.613  37.908  1.00 31.95           N
ATOM   1154  H   LEU A 194       8.320 185.261  37.208  1.00 31.95           H
ATOM   1155  CA  LEU A 194       7.647 184.895  39.185  1.00 34.00           C
ATOM   1156  HA  LEU A 194       6.657 184.450  39.288  1.00 34.00           H
ATOM   1157  C   LEU A 194       7.861 185.868  40.361  1.00 39.07           C
ATOM   1158  O   LEU A 194       8.942 186.450  40.492  1.00 35.83           O
ATOM   1159  CB  LEU A 194       8.702 183.770  39.164  1.00 39.32           C
ATOM   1160 1HB  LEU A 194       8.632 183.251  38.208  1.00 39.32           H
ATOM   1161 2HB  LEU A 194       9.691 184.226  39.225  1.00 39.32           H
ATOM   1162  CG  LEU A 194       8.536 182.748  40.303  1.00 39.60           C
ATOM   1163  HG  LEU A 194       8.345 183.288  41.230  1.00 39.60           H
ATOM   1164  CD1 LEU A 194       7.377 181.791  40.011  1.00 32.58           C
ATOM   1165 1HD1 LEU A 194       7.312 181.062  40.818  1.00 32.58           H
ATOM   1166 2HD1 LEU A 194       7.557 181.274  39.068  1.00 32.58           H
ATOM   1167 3HD1 LEU A 194       6.443 182.349  39.948  1.00 32.58           H
ATOM   1168  CD2 LEU A 194       9.812 181.926  40.481  1.00 38.74           C
ATOM   1169 1HD2 LEU A 194       9.678 181.246  41.323  1.00 38.74           H
ATOM   1170 2HD2 LEU A 194      10.652 182.591  40.680  1.00 38.74           H
ATOM   1171 3HD2 LEU A 194      10.010 181.350  39.577  1.00 38.74           H
ATOM   1172  N   ARG A 195       6.822 186.086  41.176  1.00 32.58           N
ATOM   1173  H   ARG A 195       5.967 185.568  41.036  1.00 32.58           H
ATOM   1174  CA  ARG A 195       6.780 187.179  42.148  1.00 36.59           C
ATOM   1175  HA  ARG A 195       7.058 188.090  41.617  1.00 36.59           H
ATOM   1176  C   ARG A 195       7.793 186.965  43.292  1.00 38.05           C
ATOM   1177  O   ARG A 195       7.705 185.985  44.023  1.00 31.22           O
ATOM   1178  CB  ARG A 195       5.348 187.357  42.694  1.00 37.70           C
ATOM   1179 1HB  ARG A 195       4.894 186.377  42.842  1.00 37.70           H
ATOM   1180 2HB  ARG A 195       5.403 187.846  43.666  1.00 37.70           H
ATOM   1181  CG  ARG A 195       4.399 188.189  41.794  1.00 49.10           C
ATOM   1182 1HG  ARG A 195       4.688 188.094  40.748  1.00 49.10           H
ATOM   1183 2HG  ARG A 195       3.386 187.802  41.900  1.00 49.10           H
ATOM   1184  CD  ARG A 195       4.390 189.686  42.163  1.00 58.22           C
ATOM   1185 1HD  ARG A 195       3.740 190.223  41.472  1.00 58.22           H
ATOM   1186 2HD  ARG A 195       3.989 189.801  43.170  1.00 58.22           H
ATOM   1187  NE  ARG A 195       5.736 190.264  42.110  1.00 61.17           N
ATOM   1188  HE  ARG A 195       6.179 190.148  41.210  1.00 61.17           H
ATOM   1189  CZ  ARG A 195       6.454 190.687  43.160  1.00 57.73           C
ATOM   1190  NH1 ARG A 195       5.977 190.866  44.353  1.00 65.59           N
ATOM   1191 1HH1 ARG A 195       4.975 190.868  44.475  1.00 65.59           H
ATOM   1192 2HH1 ARG A 195       6.571 191.300  45.044  1.00 65.59           H
ATOM   1193  NH2 ARG A 195       7.716 190.936  43.023  1.00 58.10           N
ATOM   1194 1HH2 ARG A 195       8.181 190.934  42.126  1.00 58.10           H
ATOM   1195 2HH2 ARG A 195       8.250 191.083  43.868  1.00 58.10           H
ATOM   1196  N   LEU A 196       8.721 187.913  43.452  1.00 33.49           N
ATOM   1197  H   LEU A 196       8.749 188.661  42.773  1.00 33.49           H
ATOM   1198  CA  LEU A 196       9.629 188.035  44.598  1.00 34.69           C
ATOM   1199  HA  LEU A 196       9.759 187.054  45.054  1.00 34.69           H
ATOM   1200  C   LEU A 196       9.027 188.982  45.651  1.00 38.35           C
ATOM   1201  O   LEU A 196       8.945 190.188  45.412  1.00 34.16           O
ATOM   1202  CB  LEU A 196      11.007 188.529  44.098  1.00 39.94           C
ATOM   1203 1HB  LEU A 196      11.342 187.857  43.308  1.00 39.94           H
ATOM   1204 2HB  LEU A 196      10.875 189.521  43.666  1.00 39.94           H
ATOM   1205  CG  LEU A 196      12.096 188.597  45.182  1.00 39.35           C
ATOM   1206  HG  LEU A 196      11.650 188.973  46.103  1.00 39.35           H
ATOM   1207  CD1 LEU A 196      12.739 187.238  45.439  1.00 36.06           C
ATOM   1208 1HD1 LEU A 196      13.459 187.331  46.252  1.00 36.06           H
ATOM   1209 2HD1 LEU A 196      13.249 186.899  44.537  1.00 36.06           H
ATOM   1210 3HD1 LEU A 196      11.970 186.516  45.715  1.00 36.06           H
ATOM   1211  CD2 LEU A 196      13.216 189.542  44.764  1.00 46.86           C
ATOM   1212 1HD2 LEU A 196      14.003 189.528  45.518  1.00 46.86           H
ATOM   1213 2HD2 LEU A 196      12.814 190.552  44.675  1.00 46.86           H
ATOM   1214 3HD2 LEU A 196      13.627 189.229  43.804  1.00 46.86           H
ATOM   1215  N   TYR A 197       8.622 188.451  46.804  1.00 30.73           N
ATOM   1216  H   TYR A 197       8.756 187.462  46.958  1.00 30.73           H
ATOM   1217  CA  TYR A 197       8.000 189.206  47.897  1.00 35.26           C
ATOM   1218  HA  TYR A 197       7.529 190.089  47.465  1.00 35.26           H
ATOM   1219  C   TYR A 197       9.014 189.706  48.969  1.00 36.54           C
ATOM   1220  O   TYR A 197       8.653 190.543  49.798  1.00 39.34           O
ATOM   1221  CB  TYR A 197       6.861 188.374  48.510  1.00 34.03           C
ATOM   1222 1HB  TYR A 197       7.225 187.379  48.764  1.00 34.03           H
ATOM   1223 2HB  TYR A 197       6.532 188.849  49.434  1.00 34.03           H
ATOM   1224  CG  TYR A 197       5.657 188.227  47.586  1.00 35.53           C
ATOM   1225  CD1 TYR A 197       4.723 189.278  47.489  1.00 42.71           C
ATOM   1226  HD1 TYR A 197       4.848 190.174  48.079  1.00 42.71           H
ATOM   1227  CD2 TYR A 197       5.482 187.071  46.800  1.00 37.46           C
ATOM   1228  HD2 TYR A 197       6.195 186.262  46.853  1.00 37.46           H
ATOM   1229  CE1 TYR A 197       3.634 189.183  46.602  1.00 42.45           C
ATOM   1230  HE1 TYR A 197       2.937 190.003  46.508  1.00 42.45           H
ATOM   1231  CE2 TYR A 197       4.379 186.960  45.929  1.00 37.18           C
ATOM   1232  HE2 TYR A 197       4.251 186.071  45.330  1.00 37.18           H
ATOM   1233  CZ  TYR A 197       3.462 188.025  45.811  1.00 39.64           C
ATOM   1234  OH  TYR A 197       2.433 187.967  44.920  1.00 48.90           O
ATOM   1235  HH  TYR A 197       2.442 187.170  44.385  1.00 48.90           H
ATOM   1236  N   GLY A 198      10.279 189.272  48.928  1.00 36.07           N
ATOM   1237  H   GLY A 198      10.547 188.572  48.252  1.00 36.07           H
ATOM   1238  CA  GLY A 198      11.332 189.772  49.813  1.00 37.99           C
ATOM   1239 1HA  GLY A 198      11.432 190.849  49.672  1.00 37.99           H
ATOM   1240 2HA  GLY A 198      11.033 189.600  50.848  1.00 37.99           H
ATOM   1241  C   GLY A 198      12.711 189.125  49.594  1.00 35.40           C
ATOM   1242  O   GLY A 198      12.857 188.182  48.813  1.00 35.50           O
ATOM   1243  N   TYR A 199      13.720 189.631  50.309  1.00 35.38           N
ATOM   1244  H   TYR A 199      13.538 190.411  50.924  1.00 35.38           H
ATOM   1245  CA  TYR A 199      15.099 189.127  50.284  1.00 37.35           C
ATOM   1246  HA  TYR A 199      15.057 188.039  50.245  1.00 37.35           H
ATOM   1247  C   TYR A 199      15.894 189.516  51.560  1.00 42.72           C
ATOM   1248  O   TYR A 199      15.697 190.609  52.098  1.00 42.33           O
ATOM   1249  CB  TYR A 199      15.792 189.615  48.999  1.00 35.79           C
ATOM   1250 1HB  TYR A 199      16.828 189.279  49.017  1.00 35.79           H
ATOM   1251 2HB  TYR A 199      15.322 189.115  48.152  1.00 35.79           H
ATOM   1252  CG  TYR A 199      15.786 191.121  48.723  1.00 44.02           C
ATOM   1253  CD1 TYR A 199      16.664 191.975  49.419  1.00 50.52           C
ATOM   1254  HD1 TYR A 199      17.303 191.583  50.196  1.00 50.52           H
ATOM   1255  CD2 TYR A 199      14.946 191.657  47.725  1.00 46.22           C
ATOM   1256  HD2 TYR A 199      14.260 191.017  47.191  1.00 46.22           H
ATOM   1257  CE1 TYR A 199      16.732 193.344  49.095  1.00 49.62           C
ATOM   1258  HE1 TYR A 199      17.418 193.992  49.621  1.00 49.62           H
ATOM   1259  CE2 TYR A 199      14.999 193.029  47.403  1.00 50.22           C
ATOM   1260  HE2 TYR A 199      14.356 193.438  46.638  1.00 50.22           H
ATOM   1261  CZ  TYR A 199      15.908 193.874  48.078  1.00 53.60           C
ATOM   1262  OH  TYR A 199      15.972 195.199  47.786  1.00 55.85           O
ATOM   1263  HH  TYR A 199      15.286 195.490  47.181  1.00 55.85           H
ATOM   1264  N   PHE A 200      16.774 188.630  52.044  1.00 38.89           N
ATOM   1265  H   PHE A 200      16.939 187.776  51.531  1.00 38.89           H
ATOM   1266  CA  PHE A 200      17.592 188.794  53.272  1.00 41.46           C
ATOM   1267  HA  PHE A 200      17.982 189.812  53.301  1.00 41.46           H
ATOM   1268  C   PHE A 200      18.802 187.827  53.293  1.00 37.68           C
ATOM   1269  O   PHE A 200      18.912 186.985  52.405  1.00 34.48           O
ATOM   1270  CB  PHE A 200      16.705 188.577  54.510  1.00 38.88           C
ATOM   1271 1HB  PHE A 200      17.248 188.950  55.379  1.00 38.88           H
ATOM   1272 2HB  PHE A 200      15.808 189.189  54.419  1.00 38.88           H
ATOM   1273  CG  PHE A 200      16.278 187.138  54.792  1.00 41.08           C
ATOM   1274  CD1 PHE A 200      15.149 186.596  54.150  1.00 37.44           C
ATOM   1275  HD1 PHE A 200      14.592 187.188  53.439  1.00 37.44           H
ATOM   1276  CD2 PHE A 200      16.989 186.350  55.716  1.00 44.31           C
ATOM   1277  HD2 PHE A 200      17.850 186.767  56.217  1.00 44.31           H
ATOM   1278  CE1 PHE A 200      14.736 185.280  54.428  1.00 40.21           C
ATOM   1279  HE1 PHE A 200      13.876 184.858  53.929  1.00 40.21           H
ATOM   1280  CE2 PHE A 200      16.579 185.037  55.996  1.00 40.96           C
ATOM   1281  HE2 PHE A 200      17.144 184.438  56.695  1.00 40.96           H
ATOM   1282  CZ  PHE A 200      15.449 184.502  55.357  1.00 38.17           C
ATOM   1283  HZ  PHE A 200      15.146 183.487  55.566  1.00 38.17           H
ATOM   1284  N   HIS A 201      19.695 187.886  54.293  1.00 34.47           N
ATOM   1285  H   HIS A 201      19.599 188.573  55.027  1.00 34.47           H
ATOM   1286  CA  HIS A 201      20.772 186.896  54.471  1.00 37.99           C
ATOM   1287  HA  HIS A 201      20.463 185.972  53.982  1.00 37.99           H
ATOM   1288  C   HIS A 201      21.075 186.563  55.954  1.00 33.24           C
ATOM   1289  O   HIS A 201      20.811 187.355  56.858  1.00 37.61           O
ATOM   1290  CB  HIS A 201      22.047 187.319  53.721  1.00 40.03           C
ATOM   1291 1HB  HIS A 201      22.793 186.533  53.833  1.00 40.03           H
ATOM   1292 2HB  HIS A 201      21.798 187.364  52.660  1.00 40.03           H
ATOM   1293  CG  HIS A 201      22.683 188.643  54.118  1.00 42.89           C
ATOM   1294  ND1 HIS A 201      23.155 189.035  55.349  1.00 46.40           N
ATOM   1295  HD1 HIS A 201      23.143 188.544  56.232  1.00 46.40           H
ATOM   1296  CD2 HIS A 201      22.954 189.682  53.277  1.00 48.30           C
ATOM   1297  HD2 HIS A 201      22.764 189.759  52.217  1.00 48.30           H
ATOM   1298  CE1 HIS A 201      23.650 190.254  55.232  1.00 44.47           C
ATOM   1299  HE1 HIS A 201      24.109 190.860  55.998  1.00 44.47           H
ATOM   1300  NE2 HIS A 201      23.545 190.692  53.987  1.00 53.36           N
ATOM   1301  N   ASP A 202      21.684 185.402  56.194  1.00 35.91           N
ATOM   1302  H   ASP A 202      21.895 184.819  55.397  1.00 35.91           H
ATOM   1303  CA  ASP A 202      22.480 185.144  57.409  1.00 37.59           C
ATOM   1304  HA  ASP A 202      22.201 185.861  58.181  1.00 37.59           H
ATOM   1305  C   ASP A 202      23.988 185.383  57.090  1.00 40.73           C
ATOM   1306  O   ASP A 202      24.331 185.976  56.059  1.00 38.01           O
ATOM   1307  CB  ASP A 202      22.129 183.766  58.009  1.00 32.44           C
ATOM   1308 1HB  ASP A 202      22.639 183.682  58.968  1.00 32.44           H
ATOM   1309 2HB  ASP A 202      21.059 183.745  58.213  1.00 32.44           H
ATOM   1310  CG  ASP A 202      22.488 182.542  57.155  1.00 35.18           C
ATOM   1311  OD1 ASP A 202      23.699 182.347  56.897  1.00 39.71           O
ATOM   1312  OD2 ASP A 202      21.573 181.770  56.784  1.00 35.22           O
ATOM   1313  N   ALA A 203      24.902 184.977  57.972  1.00 39.61           N
ATOM   1314  H   ALA A 203      24.607 184.488  58.806  1.00 39.61           H
ATOM   1315  CA  ALA A 203      26.344 185.135  57.776  1.00 43.14           C
ATOM   1316  HA  ALA A 203      26.541 186.176  57.521  1.00 43.14           H
ATOM   1317  C   ALA A 203      26.937 184.263  56.630  1.00 41.76           C
ATOM   1318  O   ALA A 203      28.102 184.429  56.266  1.00 40.34           O
ATOM   1319  CB  ALA A 203      27.030 184.844  59.112  1.00 40.04           C
ATOM   1320 1HB  ALA A 203      26.632 185.508  59.879  1.00 40.04           H
ATOM   1321 2HB  ALA A 203      28.101 185.013  59.004  1.00 40.04           H
ATOM   1322 3HB  ALA A 203      26.852 183.807  59.399  1.00 40.04           H
ATOM   1323  N   THR A 204      26.148 183.343  56.061  1.00 37.50           N
ATOM   1324  H   THR A 204      25.207 183.258  56.419  1.00 37.50           H
ATOM   1325  CA  THR A 204      26.601 182.244  55.184  1.00 39.58           C
ATOM   1326  HA  THR A 204      27.581 182.491  54.776  1.00 39.58           H
ATOM   1327  C   THR A 204      25.652 181.973  53.988  1.00 40.88           C
ATOM   1328  O   THR A 204      26.116 181.708  52.876  1.00 35.95           O
ATOM   1329  CB  THR A 204      26.766 180.955  56.025  1.00 40.65           C
ATOM   1330  HB  THR A 204      27.264 180.210  55.405  1.00 40.65           H
ATOM   1331  OG1 THR A 204      25.518 180.421  56.422  1.00 34.58           O
ATOM   1332  HG1 THR A 204      24.956 181.148  56.701  1.00 34.58           H
ATOM   1333  CG2 THR A 204      27.592 181.120  57.302  1.00 46.30           C
ATOM   1334 1HG2 THR A 204      27.809 180.132  57.709  1.00 46.30           H
ATOM   1335 2HG2 THR A 204      27.038 181.703  58.037  1.00 46.30           H
ATOM   1336 3HG2 THR A 204      28.526 181.629  57.063  1.00 46.30           H
ATOM   1337  N   ARG A 205      24.330 182.079  54.194  1.00 37.10           N
ATOM   1338  H   ARG A 205      24.018 182.288  55.132  1.00 37.10           H
ATOM   1339  CA  ARG A 205      23.263 181.834  53.203  1.00 37.52           C
ATOM   1340  HA  ARG A 205      23.730 181.457  52.294  1.00 37.52           H
ATOM   1341  C   ARG A 205      22.514 183.134  52.859  1.00 35.68           C
ATOM   1342  O   ARG A 205      22.365 184.014  53.709  1.00 34.62           O
ATOM   1343  CB  ARG A 205      22.261 180.767  53.697  1.00 35.39           C
ATOM   1344 1HB  ARG A 205      21.474 181.275  54.255  1.00 35.39           H
ATOM   1345 2HB  ARG A 205      21.794 180.317  52.821  1.00 35.39           H
ATOM   1346  CG  ARG A 205      22.809 179.620  54.585  1.00 36.41           C
ATOM   1347 1HG  ARG A 205      23.642 179.121  54.090  1.00 36.41           H
ATOM   1348 2HG  ARG A 205      23.140 180.033  55.539  1.00 36.41           H
ATOM   1349  CD  ARG A 205      21.701 178.589  54.851  1.00 35.26           C
ATOM   1350 1HD  ARG A 205      20.748 179.100  54.986  1.00 35.26           H
ATOM   1351 2HD  ARG A 205      21.610 177.949  53.973  1.00 35.26           H
ATOM   1352  NE  ARG A 205      21.935 177.724  56.031  1.00 40.51           N
ATOM   1353  HE  ARG A 205      22.285 176.802  55.818  1.00 40.51           H
ATOM   1354  CZ  ARG A 205      21.471 177.985  57.270  1.00 43.56           C
ATOM   1355  NH1 ARG A 205      21.073 179.156  57.674  1.00 43.05           N
ATOM   1356 1HH1 ARG A 205      21.251 179.980  57.118  1.00 43.05           H
ATOM   1357 2HH1 ARG A 205      20.692 179.247  58.605  1.00 43.05           H
ATOM   1358  NH2 ARG A 205      21.380 177.039  58.156  1.00 44.56           N
ATOM   1359 1HH2 ARG A 205      21.744 176.115  57.971  1.00 44.56           H
ATOM   1360 2HH2 ARG A 205      20.968 177.249  59.054  1.00 44.56           H
ATOM   1361  N   VAL A 206      22.014 183.242  51.627  1.00 35.10           N
ATOM   1362  H   VAL A 206      22.159 182.477  50.984  1.00 35.10           H
ATOM   1363  CA  VAL A 206      21.363 184.441  51.062  1.00 32.27           C
ATOM   1364  HA  VAL A 206      21.155 185.152  51.862  1.00 32.27           H
ATOM   1365  C   VAL A 206      20.029 184.049  50.403  1.00 34.13           C
ATOM   1366  O   VAL A 206      19.998 183.117  49.607  1.00 33.01           O
ATOM   1367  CB  VAL A 206      22.307 185.132  50.050  1.00 37.25           C
ATOM   1368  HB  VAL A 206      22.512 184.428  49.243  1.00 37.25           H
ATOM   1369  CG1 VAL A 206      21.695 186.385  49.424  1.00 33.10           C
ATOM   1370 1HG1 VAL A 206      22.426 186.850  48.763  1.00 33.10           H
ATOM   1371 2HG1 VAL A 206      21.422 187.085  50.214  1.00 33.10           H
ATOM   1372 3HG1 VAL A 206      20.807 186.116  48.853  1.00 33.10           H
ATOM   1373  CG2 VAL A 206      23.655 185.521  50.665  1.00 40.43           C
ATOM   1374 1HG2 VAL A 206      24.273 185.996  49.904  1.00 40.43           H
ATOM   1375 2HG2 VAL A 206      24.157 184.628  51.036  1.00 40.43           H
ATOM   1376 3HG2 VAL A 206      23.493 186.217  51.489  1.00 40.43           H
ATOM   1377  N   TYR A 207      18.930 184.726  50.732  1.00 31.79           N
ATOM   1378  H   TYR A 207      19.023 185.545  51.314  1.00 31.79           H
ATOM   1379  CA  TYR A 207      17.558 184.235  50.521  1.00 30.85           C
ATOM   1380  HA  TYR A 207      17.597 183.221  50.122  1.00 30.85           H
ATOM   1381  C   TYR A 207      16.750 185.112  49.559  1.00 35.94           C
ATOM   1382  O   TYR A 207      16.779 186.343  49.649  1.00 37.18           O
ATOM   1383  CB  TYR A 207      16.814 184.172  51.861  1.00 31.19           C
ATOM   1384 1HB  TYR A 207      16.733 185.183  52.259  1.00 31.19           H
ATOM   1385 2HB  TYR A 207      15.800 183.817  51.681  1.00 31.19           H
ATOM   1386  CG  TYR A 207      17.466 183.284  52.908  1.00 33.23           C
ATOM   1387  CD1 TYR A 207      16.973 181.993  53.155  1.00 32.41           C
ATOM   1388  HD1 TYR A 207      16.121 181.615  52.608  1.00 32.41           H
ATOM   1389  CD2 TYR A 207      18.547 183.774  53.659  1.00 34.41           C
ATOM   1390  HD2 TYR A 207      18.888 184.786  53.496  1.00 34.41           H
ATOM   1391  CE1 TYR A 207      17.571 181.198  54.146  1.00 38.12           C
ATOM   1392  HE1 TYR A 207      17.166 180.223  54.372  1.00 38.12           H
ATOM   1393  CE2 TYR A 207      19.172 182.978  54.630  1.00 34.36           C
ATOM   1394  HE2 TYR A 207      20.008 183.356  55.199  1.00 34.36           H
ATOM   1395  CZ  TYR A 207      18.680 181.682  54.874  1.00 31.94           C
ATOM   1396  OH  TYR A 207      19.272 180.913  55.826  1.00 37.11           O
ATOM   1397  HH  TYR A 207      20.061 181.311  56.202  1.00 37.11           H
ATOM   1398  N   LEU A 208      15.971 184.467  48.690  1.00 34.09           N
ATOM   1399  H   LEU A 208      16.050 183.461  48.651  1.00 34.09           H
ATOM   1400  CA  LEU A 208      15.067 185.092  47.718  1.00 35.20           C
ATOM   1401  HA  LEU A 208      14.962 186.152  47.948  1.00 35.20           H
ATOM   1402  C   LEU A 208      13.670 184.440  47.849  1.00 33.53           C
ATOM   1403  O   LEU A 208      13.495 183.254  47.558  1.00 34.86           O
ATOM   1404  CB  LEU A 208      15.686 184.956  46.303  1.00 30.21           C
ATOM   1405 1HB  LEU A 208      15.750 183.894  46.067  1.00 30.21           H
ATOM   1406 2HB  LEU A 208      15.003 185.421  45.593  1.00 30.21           H
ATOM   1407  CG  LEU A 208      17.094 185.563  46.138  1.00 39.47           C
ATOM   1408  HG  LEU A 208      17.754 185.109  46.877  1.00 39.47           H
ATOM   1409  CD1 LEU A 208      17.680 185.265  44.756  1.00 34.15           C
ATOM   1410 1HD1 LEU A 208      18.706 185.631  44.723  1.00 34.15           H
ATOM   1411 2HD1 LEU A 208      17.092 185.759  43.982  1.00 34.15           H
ATOM   1412 3HD1 LEU A 208      17.672 184.188  44.588  1.00 34.15           H
ATOM   1413  CD2 LEU A 208      17.097 187.078  46.331  1.00 35.97           C
ATOM   1414 1HD2 LEU A 208      18.117 187.441  46.208  1.00 35.97           H
ATOM   1415 2HD2 LEU A 208      16.741 187.325  47.331  1.00 35.97           H
ATOM   1416 3HD2 LEU A 208      16.452 187.547  45.588  1.00 35.97           H
ATOM   1417  N   ILE A 209      12.708 185.218  48.357  1.00 31.78           N
ATOM   1418  H   ILE A 209      12.920 186.193  48.516  1.00 31.78           H
ATOM   1419  CA  ILE A 209      11.369 184.775  48.798  1.00 33.42           C
ATOM   1420  HA  ILE A 209      11.415 183.734  49.119  1.00 33.42           H
ATOM   1421  C   ILE A 209      10.382 184.882  47.626  1.00 36.97           C
ATOM   1422  O   ILE A 209      10.054 185.992  47.201  1.00 34.70           O
ATOM   1423  CB  ILE A 209      10.913 185.643  50.005  1.00 30.64           C
ATOM   1424  HB  ILE A 209      10.931 186.685  49.685  1.00 30.64           H
ATOM   1425  CG1 ILE A 209      11.849 185.500  51.218  1.00 33.34           C
ATOM   1426 1HG1 ILE A 209      11.609 184.571  51.735  1.00 33.34           H
ATOM   1427 2HG1 ILE A 209      12.876 185.431  50.858  1.00 33.34           H
ATOM   1428  CG2 ILE A 209       9.467 185.321  50.422  1.00 32.10           C
ATOM   1429 1HG2 ILE A 209       9.174 185.987  51.233  1.00 32.10           H
ATOM   1430 2HG2 ILE A 209       9.414 184.287  50.763  1.00 32.10           H
ATOM   1431 3HG2 ILE A 209       8.794 185.460  49.576  1.00 32.10           H
ATOM   1432  CD1 ILE A 209      11.785 186.686  52.189  1.00 39.63           C
ATOM   1433 1HD1 ILE A 209      12.363 186.439  53.079  1.00 39.63           H
ATOM   1434 2HD1 ILE A 209      10.752 186.890  52.471  1.00 39.63           H
ATOM   1435 3HD1 ILE A 209      12.212 187.568  51.711  1.00 39.63           H
ATOM   1436  N   LEU A 210       9.921 183.746  47.098  1.00 28.99           N
ATOM   1437  H   LEU A 210      10.148 182.872  47.552  1.00 28.99           H
ATOM   1438  CA  LEU A 210       9.307 183.641  45.764  1.00 33.15           C
ATOM   1439  HA  LEU A 210       9.201 184.647  45.358  1.00 33.15           H
ATOM   1440  C   LEU A 210       7.903 182.985  45.762  1.00 32.89           C
ATOM   1441  O   LEU A 210       7.463 182.341  46.712  1.00 31.19           O
ATOM   1442  CB  LEU A 210      10.273 182.861  44.844  1.00 29.05           C
ATOM   1443 1HB  LEU A 210      10.568 181.946  45.357  1.00 29.05           H
ATOM   1444 2HB  LEU A 210       9.729 182.575  43.944  1.00 29.05           H
ATOM   1445  CG  LEU A 210      11.531 183.634  44.430  1.00 38.32           C
ATOM   1446  HG  LEU A 210      11.970 184.097  45.313  1.00 38.32           H
ATOM   1447  CD1 LEU A 210      12.557 182.685  43.816  1.00 34.97           C
ATOM   1448 1HD1 LEU A 210      13.484 183.225  43.628  1.00 34.97           H
ATOM   1449 2HD1 LEU A 210      12.167 182.293  42.876  1.00 34.97           H
ATOM   1450 3HD1 LEU A 210      12.749 181.860  44.502  1.00 34.97           H
ATOM   1451  CD2 LEU A 210      11.213 184.702  43.384  1.00 36.09           C
ATOM   1452 1HD2 LEU A 210      12.135 185.220  43.117  1.00 36.09           H
ATOM   1453 2HD2 LEU A 210      10.501 185.417  43.796  1.00 36.09           H
ATOM   1454 3HD2 LEU A 210      10.788 184.236  42.495  1.00 36.09           H
ATOM   1455  N   GLU A 211       7.211 183.163  44.645  1.00 31.34           N
ATOM   1456  H   GLU A 211       7.593 183.819  43.979  1.00 31.34           H
ATOM   1457  CA  GLU A 211       5.955 182.506  44.274  1.00 32.75           C
ATOM   1458  HA  GLU A 211       5.251 182.588  45.103  1.00 32.75           H
ATOM   1459  C   GLU A 211       6.122 181.005  43.943  1.00 31.73           C
ATOM   1460  O   GLU A 211       7.100 180.596  43.317  1.00 30.44           O
ATOM   1461  CB  GLU A 211       5.407 183.299  43.083  1.00 33.33           C
ATOM   1462 1HB  GLU A 211       5.198 184.307  43.441  1.00 33.33           H
ATOM   1463 2HB  GLU A 211       6.188 183.366  42.325  1.00 33.33           H
ATOM   1464  CG  GLU A 211       4.134 182.735  42.428  1.00 32.38           C
ATOM   1465 1HG  GLU A 211       4.346 181.767  41.974  1.00 32.38           H
ATOM   1466 2HG  GLU A 211       3.368 182.615  43.194  1.00 32.38           H
ATOM   1467  CD  GLU A 211       3.612 183.686  41.348  1.00 33.99           C
ATOM   1468  OE1 GLU A 211       2.372 183.823  41.208  1.00 33.36           O
ATOM   1469  OE2 GLU A 211       4.419 184.319  40.629  1.00 34.69           O
ATOM   1470  N   TYR A 212       5.144 180.186  44.336  1.00 30.21           N
ATOM   1471  H   TYR A 212       4.395 180.567  44.896  1.00 30.21           H
ATOM   1472  CA  TYR A 212       5.073 178.748  44.043  1.00 30.13           C
ATOM   1473  HA  TYR A 212       6.065 178.319  44.189  1.00 30.13           H
ATOM   1474  C   TYR A 212       4.642 178.461  42.587  1.00 30.48           C
ATOM   1475  O   TYR A 212       3.597 178.935  42.132  1.00 30.09           O
ATOM   1476  CB  TYR A 212       4.111 178.123  45.069  1.00 32.23           C
ATOM   1477 1HB  TYR A 212       4.458 178.407  46.062  1.00 32.23           H
ATOM   1478 2HB  TYR A 212       3.134 178.587  44.934  1.00 32.23           H
ATOM   1479  CG  TYR A 212       3.910 176.600  45.060  1.00 28.21           C
ATOM   1480  CD1 TYR A 212       4.938 175.712  44.677  1.00 27.09           C
ATOM   1481  HD1 TYR A 212       5.887 176.083  44.319  1.00 27.09           H
ATOM   1482  CD2 TYR A 212       2.695 176.085  45.554  1.00 30.64           C
ATOM   1483  HD2 TYR A 212       1.900 176.757  45.842  1.00 30.64           H
ATOM   1484  CE1 TYR A 212       4.762 174.318  44.828  1.00 30.92           C
ATOM   1485  HE1 TYR A 212       5.558 173.637  44.567  1.00 30.92           H
ATOM   1486  CE2 TYR A 212       2.518 174.697  45.714  1.00 33.43           C
ATOM   1487  HE2 TYR A 212       1.588 174.311  46.105  1.00 33.43           H
ATOM   1488  CZ  TYR A 212       3.564 173.812  45.384  1.00 33.11           C
ATOM   1489  OH  TYR A 212       3.432 172.478  45.611  1.00 35.40           O
ATOM   1490  HH  TYR A 212       2.704 172.263  46.200  1.00 35.40           H
ATOM   1491  N   ALA A 213       5.420 177.646  41.867  1.00 29.22           N
ATOM   1492  H   ALA A 213       6.275 177.320  42.294  1.00 29.22           H
ATOM   1493  CA  ALA A 213       5.189 177.225  40.476  1.00 32.92           C
ATOM   1494  HA  ALA A 213       4.213 177.581  40.145  1.00 32.92           H
ATOM   1495  C   ALA A 213       5.174 175.673  40.361  1.00 28.82           C
ATOM   1496  O   ALA A 213       6.144 175.066  39.889  1.00 32.99           O
ATOM   1497  CB  ALA A 213       6.242 177.904  39.589  1.00 28.73           C
ATOM   1498 1HB  ALA A 213       6.148 178.986  39.679  1.00 28.73           H
ATOM   1499 2HB  ALA A 213       6.085 177.609  38.552  1.00 28.73           H
ATOM   1500 3HB  ALA A 213       7.239 177.598  39.907  1.00 28.73           H
ATOM   1501  N   PRO A 214       4.108 174.998  40.843  1.00 29.67           N
ATOM   1502  CA  PRO A 214       4.110 173.551  41.087  1.00 30.45           C
ATOM   1503  HA  PRO A 214       4.909 173.322  41.792  1.00 30.45           H
ATOM   1504  C   PRO A 214       4.308 172.665  39.838  1.00 35.96           C
ATOM   1505  O   PRO A 214       4.807 171.548  39.976  1.00 35.16           O
ATOM   1506  CB  PRO A 214       2.773 173.240  41.772  1.00 33.39           C
ATOM   1507 1HB  PRO A 214       2.308 172.331  41.392  1.00 33.39           H
ATOM   1508 2HB  PRO A 214       2.925 173.157  42.849  1.00 33.39           H
ATOM   1509  CG  PRO A 214       1.899 174.442  41.462  1.00 36.08           C
ATOM   1510 1HG  PRO A 214       1.396 174.289  40.507  1.00 36.08           H
ATOM   1511 2HG  PRO A 214       1.183 174.638  42.260  1.00 36.08           H
ATOM   1512  CD  PRO A 214       2.890 175.583  41.356  1.00 30.91           C
ATOM   1513 1HD  PRO A 214       2.523 176.338  40.661  1.00 30.91           H
ATOM   1514 2HD  PRO A 214       3.072 176.011  42.341  1.00 30.91           H
ATOM   1515  N   LEU A 215       3.982 173.136  38.629  1.00 30.96           N
ATOM   1516  H   LEU A 215       3.621 174.075  38.539  1.00 30.96           H
ATOM   1517  CA  LEU A 215       4.165 172.383  37.382  1.00 33.95           C
ATOM   1518  HA  LEU A 215       3.905 171.342  37.573  1.00 33.95           H
ATOM   1519  C   LEU A 215       5.630 172.398  36.853  1.00 35.56           C
ATOM   1520  O   LEU A 215       5.974 171.565  36.013  1.00 36.74           O
ATOM   1521  CB  LEU A 215       3.178 172.926  36.329  1.00 34.11           C
ATOM   1522 1HB  LEU A 215       3.199 174.015  36.367  1.00 34.11           H
ATOM   1523 2HB  LEU A 215       3.519 172.611  35.343  1.00 34.11           H
ATOM   1524  CG  LEU A 215       1.728 172.452  36.520  1.00 38.64           C
ATOM   1525  HG  LEU A 215       1.472 172.526  37.577  1.00 38.64           H
ATOM   1526  CD1 LEU A 215       0.788 173.357  35.728  1.00 40.80           C
ATOM   1527 1HD1 LEU A 215      -0.242 173.033  35.880  1.00 40.80           H
ATOM   1528 2HD1 LEU A 215       1.031 173.308  34.666  1.00 40.80           H
ATOM   1529 3HD1 LEU A 215       0.903 174.382  36.080  1.00 40.80           H
ATOM   1530  CD2 LEU A 215       1.522 171.009  36.054  1.00 43.47           C
ATOM   1531 1HD2 LEU A 215       0.481 170.727  36.214  1.00 43.47           H
ATOM   1532 2HD2 LEU A 215       2.171 170.337  36.616  1.00 43.47           H
ATOM   1533 3HD2 LEU A 215       1.758 170.940  34.992  1.00 43.47           H
ATOM   1534  N   GLY A 216       6.505 173.275  37.358  1.00 34.49           N
ATOM   1535  H   GLY A 216       6.189 173.960  38.030  1.00 34.49           H
ATOM   1536  CA  GLY A 216       7.918 173.334  36.975  1.00 34.33           C
ATOM   1537 1HA  GLY A 216       8.470 173.934  37.699  1.00 34.33           H
ATOM   1538 2HA  GLY A 216       8.328 172.324  36.996  1.00 34.33           H
ATOM   1539  C   GLY A 216       8.160 173.924  35.574  1.00 35.34           C
ATOM   1540  O   GLY A 216       7.425 174.804  35.142  1.00 33.10           O
ATOM   1541  N   THR A 217       9.208 173.492  34.868  1.00 33.49           N
ATOM   1542  H   THR A 217       9.804 172.766  35.239  1.00 33.49           H
ATOM   1543  CA  THR A 217       9.605 174.049  33.563  1.00 38.78           C
ATOM   1544  HA  THR A 217       9.813 175.112  33.686  1.00 38.78           H
ATOM   1545  C   THR A 217       8.534 173.882  32.476  1.00 33.31           C
ATOM   1546  O   THR A 217       7.968 172.797  32.347  1.00 35.67           O
ATOM   1547  CB  THR A 217      10.878 173.379  33.024  1.00 34.46           C
ATOM   1548  HB  THR A 217      11.073 173.753  32.019  1.00 34.46           H
ATOM   1549  OG1 THR A 217      10.712 171.965  32.960  1.00 38.98           O
ATOM   1550  HG1 THR A 217       9.770 171.789  32.898  1.00 38.98           H
ATOM   1551  CG2 THR A 217      12.087 173.674  33.894  1.00 36.20           C
ATOM   1552 1HG2 THR A 217      12.983 173.326  33.379  1.00 36.20           H
ATOM   1553 2HG2 THR A 217      11.988 173.150  34.844  1.00 36.20           H
ATOM   1554 3HG2 THR A 217      12.165 174.746  34.075  1.00 36.20           H
ATOM   1555  N   VAL A 218       8.381 174.873  31.589  1.00 33.86           N
ATOM   1556  H   VAL A 218       8.925 175.719  31.685  1.00 33.86           H
ATOM   1557  CA  VAL A 218       7.590 174.758  30.347  1.00 34.37           C
ATOM   1558  HA  VAL A 218       6.555 174.552  30.621  1.00 34.37           H
ATOM   1559  C   VAL A 218       8.092 173.575  29.483  1.00 35.14           C
ATOM   1560  O   VAL A 218       7.303 172.852  28.877  1.00 34.21           O
ATOM   1561  CB  VAL A 218       7.609 176.081  29.547  1.00 36.33           C
ATOM   1562  HB  VAL A 218       8.643 176.295  29.273  1.00 36.33           H
ATOM   1563  CG1 VAL A 218       6.786 176.004  28.254  1.00 34.94           C
ATOM   1564 1HG1 VAL A 218       6.781 176.981  27.771  1.00 34.94           H
ATOM   1565 2HG1 VAL A 218       5.763 175.712  28.493  1.00 34.94           H
ATOM   1566 3HG1 VAL A 218       7.227 175.268  27.582  1.00 34.94           H
ATOM   1567  CG2 VAL A 218       7.076 177.263  30.369  1.00 34.27           C
ATOM   1568 1HG2 VAL A 218       7.139 178.170  29.769  1.00 34.27           H
ATOM   1569 2HG2 VAL A 218       7.670 177.384  31.275  1.00 34.27           H
ATOM   1570 3HG2 VAL A 218       6.036 177.075  30.638  1.00 34.27           H
ATOM   1571  N   TYR A 219       9.399 173.300  29.524  1.00 35.08           N
ATOM   1572  H   TYR A 219      10.002 173.977  29.969  1.00 35.08           H
ATOM   1573  CA  TYR A 219      10.051 172.151  28.891  1.00 36.72           C
ATOM   1574  HA  TYR A 219       9.875 172.232  27.819  1.00 36.72           H
ATOM   1575  C   TYR A 219       9.488 170.783  29.356  1.00 40.40           C
ATOM   1576  O   TYR A 219       9.514 169.829  28.582  1.00 39.12           O
ATOM   1577  CB  TYR A 219      11.564 172.261  29.168  1.00 37.15           C
ATOM   1578 1HB  TYR A 219      11.859 173.304  29.056  1.00 37.15           H
ATOM   1579 2HB  TYR A 219      11.735 172.006  30.214  1.00 37.15           H
ATOM   1580  CG  TYR A 219      12.526 171.413  28.320  1.00 47.25           C
ATOM   1581  CD1 TYR A 219      12.250 171.104  26.970  1.00 42.15           C
ATOM   1582  HD1 TYR A 219      11.323 171.414  26.511  1.00 42.15           H
ATOM   1583  CD2 TYR A 219      13.770 171.043  28.870  1.00 50.05           C
ATOM   1584  HD2 TYR A 219      14.022 171.318  29.884  1.00 50.05           H
ATOM   1585  CE1 TYR A 219      13.198 170.407  26.184  1.00 51.51           C
ATOM   1586  HE1 TYR A 219      12.983 170.181  25.150  1.00 51.51           H
ATOM   1587  CE2 TYR A 219      14.719 170.349  28.091  1.00 52.60           C
ATOM   1588  HE2 TYR A 219      15.678 170.084  28.512  1.00 52.60           H
ATOM   1589  CZ  TYR A 219      14.437 170.028  26.743  1.00 56.07           C
ATOM   1590  OH  TYR A 219      15.366 169.371  26.003  1.00 64.36           O
ATOM   1591  HH  TYR A 219      15.071 169.164  25.113  1.00 64.36           H
ATOM   1592  N   ARG A 220       8.916 170.683  30.571  1.00 36.35           N
ATOM   1593  H   ARG A 220       8.792 171.518  31.126  1.00 36.35           H
ATOM   1594  CA  ARG A 220       8.265 169.464  31.089  1.00 36.47           C
ATOM   1595  HA  ARG A 220       8.929 168.630  30.864  1.00 36.47           H
ATOM   1596  C   ARG A 220       6.904 169.188  30.419  1.00 44.03           C
ATOM   1597  O   ARG A 220       6.465 168.043  30.380  1.00 41.21           O
ATOM   1598  CB  ARG A 220       8.056 169.534  32.620  1.00  0.00           C
ATOM   1599 1HB  ARG A 220       8.668 170.310  33.081  1.00  0.00           H
ATOM   1600 2HB  ARG A 220       7.016 169.779  32.836  1.00  0.00           H
ATOM   1601  CG  ARG A 220       8.388 168.189  33.300  1.00  0.00           C
ATOM   1602 1HG  ARG A 220       7.700 168.031  34.131  1.00  0.00           H
ATOM   1603 2HG  ARG A 220       8.219 167.374  32.597  1.00  0.00           H
ATOM   1604  CD  ARG A 220       9.832 168.057  33.845  1.00  0.00           C
ATOM   1605 1HD  ARG A 220       9.841 168.388  34.884  1.00  0.00           H
ATOM   1606 2HD  ARG A 220      10.127 167.008  33.830  1.00  0.00           H
ATOM   1607  NE  ARG A 220      10.837 168.838  33.096  1.00  0.00           N
ATOM   1608  HE  ARG A 220      11.070 169.733  33.503  1.00  0.00           H
ATOM   1609  CZ  ARG A 220      11.343 168.484  31.911  1.00  0.00           C
ATOM   1610  NH1 ARG A 220      12.111 169.310  31.268  1.00  0.00           N
ATOM   1611 1HH1 ARG A 220      12.408 170.181  31.683  1.00  0.00           H
ATOM   1612 2HH1 ARG A 220      12.432 169.055  30.345  1.00  0.00           H
ATOM   1613  NH2 ARG A 220      11.080 167.361  31.316  1.00  0.00           N
ATOM   1614 1HH2 ARG A 220      10.455 166.675  31.716  1.00  0.00           H
ATOM   1615 2HH2 ARG A 220      11.458 167.219  30.390  1.00  0.00           H
ATOM   1616  N   GLU A 221       6.259 170.222  29.887  1.00 34.74           N
ATOM   1617  H   GLU A 221       6.664 171.144  29.965  1.00 34.74           H
ATOM   1618  CA  GLU A 221       5.092 170.069  29.032  1.00 40.58           C
ATOM   1619  HA  GLU A 221       4.503 169.231  29.403  1.00 40.58           H
ATOM   1620  C   GLU A 221       5.517 169.747  27.582  1.00 40.10           C
ATOM   1621  O   GLU A 221       4.877 168.934  26.917  1.00 42.72           O
ATOM   1622  CB  GLU A 221       4.240 171.348  29.130  1.00 40.10           C
ATOM   1623 1HB  GLU A 221       4.188 171.659  30.174  1.00 40.10           H
ATOM   1624 2HB  GLU A 221       4.717 172.150  28.568  1.00 40.10           H
ATOM   1625  CG  GLU A 221       2.806 171.162  28.601  1.00 44.93           C
ATOM   1626 1HG  GLU A 221       2.270 172.108  28.677  1.00 44.93           H
ATOM   1627 2HG  GLU A 221       2.842 170.879  27.550  1.00 44.93           H
ATOM   1628  CD  GLU A 221       2.040 170.092  29.380  1.00 48.48           C
ATOM   1629  OE1 GLU A 221       2.056 170.108  30.630  1.00 53.87           O
ATOM   1630  OE2 GLU A 221       1.443 169.197  28.740  1.00 52.64           O
ATOM   1631  N   LEU A 222       6.605 170.354  27.085  1.00 39.58           N
ATOM   1632  H   LEU A 222       7.092 171.035  27.651  1.00 39.58           H
ATOM   1633  CA  LEU A 222       7.088 170.170  25.715  1.00 45.43           C
ATOM   1634  HA  LEU A 222       6.244 170.337  25.047  1.00 45.43           H
ATOM   1635  C   LEU A 222       7.596 168.726  25.482  1.00 46.33           C
ATOM   1636  O   LEU A 222       7.132 168.062  24.555  1.00 47.21           O
ATOM   1637  CB  LEU A 222       8.167 171.229  25.395  1.00 38.88           C
ATOM   1638 1HB  LEU A 222       7.820 172.192  25.770  1.00 38.88           H
ATOM   1639 2HB  LEU A 222       9.077 170.961  25.932  1.00 38.88           H
ATOM   1640  CG  LEU A 222       8.494 171.373  23.895  1.00 43.23           C
ATOM   1641  HG  LEU A 222       8.662 170.377  23.483  1.00 43.23           H
ATOM   1642  CD1 LEU A 222       7.372 172.047  23.105  1.00 39.24           C
ATOM   1643 1HD1 LEU A 222       7.667 172.121  22.058  1.00 39.24           H
ATOM   1644 2HD1 LEU A 222       7.193 173.046  23.503  1.00 39.24           H
ATOM   1645 3HD1 LEU A 222       6.460 171.455  23.185  1.00 39.24           H
ATOM   1646  CD2 LEU A 222       9.760 172.211  23.710  1.00 42.91           C
ATOM   1647 1HD2 LEU A 222       9.983 172.295  22.646  1.00 42.91           H
ATOM   1648 2HD2 LEU A 222      10.591 171.723  24.219  1.00 42.91           H
ATOM   1649 3HD2 LEU A 222       9.610 173.206  24.130  1.00 42.91           H
ATOM   1650  N   GLN A 223       8.438 168.201  26.381  1.00 46.26           N
ATOM   1651  H   GLN A 223       8.780 168.789  27.127  1.00 46.26           H
ATOM   1652  CA  GLN A 223       9.031 166.857  26.291  1.00 45.87           C
ATOM   1653  HA  GLN A 223       9.493 166.784  25.306  1.00 45.87           H
ATOM   1654  C   GLN A 223       8.001 165.692  26.399  1.00 40.94           C
ATOM   1655  O   GLN A 223       8.393 164.534  26.253  1.00 51.40           O
ATOM   1656  CB  GLN A 223      10.167 166.703  27.327  1.00 45.14           C
ATOM   1657 1HB  GLN A 223       9.846 167.085  28.296  1.00 45.14           H
ATOM   1658 2HB  GLN A 223      10.419 165.649  27.439  1.00 45.14           H
ATOM   1659  CG  GLN A 223      11.435 167.466  26.897  1.00 53.34           C
ATOM   1660 1HG  GLN A 223      11.742 167.106  25.915  1.00 53.34           H
ATOM   1661 2HG  GLN A 223      11.204 168.528  26.813  1.00 53.34           H
ATOM   1662  CD  GLN A 223      12.603 167.291  27.873  1.00 59.92           C
ATOM   1663  OE1 GLN A 223      12.548 167.667  29.037  1.00 66.86           O
ATOM   1664  NE2 GLN A 223      13.707 166.710  27.472  1.00 58.78           N
ATOM   1665 1HE2 GLN A 223      14.470 166.584  28.122  1.00 58.78           H
ATOM   1666 2HE2 GLN A 223      13.813 166.427  26.508  1.00 58.78           H
ATOM   1667  N   LYS A 224       6.700 165.961  26.583  1.00 42.92           N
ATOM   1668  H   LYS A 224       6.410 166.919  26.720  1.00 42.92           H
ATOM   1669  CA  LYS A 224       5.625 164.973  26.415  1.00 46.95           C
ATOM   1670  HA  LYS A 224       5.887 164.071  26.968  1.00 46.95           H
ATOM   1671  C   LYS A 224       5.393 164.589  24.943  1.00 53.61           C
ATOM   1672  O   LYS A 224       5.110 163.422  24.679  1.00 52.28           O
ATOM   1673  CB  LYS A 224       4.298 165.508  26.976  1.00 48.46           C
ATOM   1674 1HB  LYS A 224       4.046 166.433  26.458  1.00 48.46           H
ATOM   1675 2HB  LYS A 224       3.512 164.782  26.769  1.00 48.46           H
ATOM   1676  CG  LYS A 224       4.339 165.758  28.483  1.00 56.35           C
ATOM   1677 1HG  LYS A 224       4.615 164.836  28.995  1.00 56.35           H
ATOM   1678 2HG  LYS A 224       5.072 166.535  28.701  1.00 56.35           H
ATOM   1679  CD  LYS A 224       2.952 166.215  28.945  1.00 58.38           C
ATOM   1680 1HD  LYS A 224       2.627 167.051  28.325  1.00 58.38           H
ATOM   1681 2HD  LYS A 224       2.247 165.392  28.827  1.00 58.38           H
ATOM   1682  CE  LYS A 224       2.982 166.662  30.407  1.00 70.17           C
ATOM   1683 1HE  LYS A 224       3.256 165.816  31.037  1.00 70.17           H
ATOM   1684 2HE  LYS A 224       3.750 167.425  30.534  1.00 70.17           H
ATOM   1685  NZ  LYS A 224       1.673 167.199  30.825  1.00 74.45           N
ATOM   1686 1HZ  LYS A 224       1.757 167.562  31.764  1.00 74.45           H
ATOM   1687 2HZ  LYS A 224       0.973 166.471  30.807  1.00 74.45           H
ATOM   1688 3HZ  LYS A 224       1.403 167.943  30.198  1.00 74.45           H
ATOM   1689  N   LEU A 225       5.507 165.545  24.016  1.00 46.14           N
ATOM   1690  H   LEU A 225       5.754 166.474  24.324  1.00 46.14           H
ATOM   1691  CA  LEU A 225       5.166 165.410  22.588  1.00 41.92           C
ATOM   1692  HA  LEU A 225       5.047 164.352  22.352  1.00 41.92           H
ATOM   1693  C   LEU A 225       6.263 165.972  21.637  1.00 45.19           C
ATOM   1694  O   LEU A 225       6.089 165.976  20.420  1.00 45.90           O
ATOM   1695  CB  LEU A 225       3.810 166.112  22.313  1.00 46.40           C
ATOM   1696 1HB  LEU A 225       3.934 167.172  22.539  1.00 46.40           H
ATOM   1697 2HB  LEU A 225       3.602 166.028  21.246  1.00 46.40           H
ATOM   1698  CG  LEU A 225       2.586 165.582  23.080  1.00 46.81           C
ATOM   1699  HG  LEU A 225       2.795 165.636  24.149  1.00 46.81           H
ATOM   1700  CD1 LEU A 225       1.356 166.443  22.789  1.00 43.69           C
ATOM   1701 1HD1 LEU A 225       0.518 166.093  23.390  1.00 43.69           H
ATOM   1702 2HD1 LEU A 225       1.102 166.368  21.731  1.00 43.69           H
ATOM   1703 3HD1 LEU A 225       1.574 167.482  23.038  1.00 43.69           H
ATOM   1704  CD2 LEU A 225       2.243 164.139  22.707  1.00 52.28           C
ATOM   1705 1HD2 LEU A 225       1.349 163.834  23.251  1.00 52.28           H
ATOM   1706 2HD2 LEU A 225       3.071 163.481  22.969  1.00 52.28           H
ATOM   1707 3HD2 LEU A 225       2.054 164.077  21.635  1.00 52.28           H
ATOM   1708  N   SER A 226       7.354 166.510  22.191  1.00 40.35           N
ATOM   1709  H   SER A 226       7.415 166.512  23.199  1.00 40.35           H
ATOM   1710  CA  SER A 226       8.403 167.279  21.487  1.00 44.10           C
ATOM   1711  HA  SER A 226       9.077 167.638  22.264  1.00 44.10           H
ATOM   1712  C   SER A 226       7.886 168.525  20.714  1.00 38.49           C
ATOM   1713  O   SER A 226       8.643 169.114  19.948  1.00 39.19           O
ATOM   1714  CB  SER A 226       9.238 166.364  20.590  1.00 47.82           C
ATOM   1715 1HB  SER A 226       8.583 165.869  19.872  1.00 47.82           H
ATOM   1716 2HB  SER A 226       9.976 166.961  20.055  1.00 47.82           H
ATOM   1717  OG  SER A 226       9.918 165.410  21.383  1.00 57.29           O
ATOM   1718  HG  SER A 226       9.803 164.547  20.978  1.00 57.29           H
ATOM   1719  N   LYS A 227       6.625 168.927  20.917  1.00 39.41           N
ATOM   1720  H   LYS A 227       6.080 168.394  21.579  1.00 39.41           H
ATOM   1721  CA  LYS A 227       5.912 170.043  20.257  1.00 42.40           C
ATOM   1722  HA  LYS A 227       6.596 170.876  20.092  1.00 42.40           H
ATOM   1723  C   LYS A 227       4.757 170.543  21.150  1.00 38.28           C
ATOM   1724  O   LYS A 227       4.344 169.855  22.090  1.00 40.59           O
ATOM   1725  CB  LYS A 227       5.340 169.582  18.894  1.00 43.32           C
ATOM   1726 1HB  LYS A 227       4.829 168.632  19.048  1.00 43.32           H
ATOM   1727 2HB  LYS A 227       4.600 170.316  18.574  1.00 43.32           H
ATOM   1728  CG  LYS A 227       6.369 169.446  17.759  1.00 52.26           C
ATOM   1729 1HG  LYS A 227       6.915 170.385  17.669  1.00 52.26           H
ATOM   1730 2HG  LYS A 227       7.058 168.639  18.008  1.00 52.26           H
ATOM   1731  CD  LYS A 227       5.688 169.113  16.422  1.00 51.69           C
ATOM   1732 1HD  LYS A 227       5.387 168.065  16.433  1.00 51.69           H
ATOM   1733 2HD  LYS A 227       4.789 169.721  16.325  1.00 51.69           H
ATOM   1734  CE  LYS A 227       6.564 169.398  15.182  1.00 60.39           C
ATOM   1735 1HE  LYS A 227       5.954 169.252  14.292  1.00 60.39           H
ATOM   1736 2HE  LYS A 227       6.857 170.448  15.205  1.00 60.39           H
ATOM   1737  NZ  LYS A 227       7.762 168.528  15.091  1.00 62.96           N
ATOM   1738 1HZ  LYS A 227       8.104 168.519  14.141  1.00 62.96           H
ATOM   1739 2HZ  LYS A 227       7.503 167.591  15.366  1.00 62.96           H
ATOM   1740 3HZ  LYS A 227       8.485 168.872  15.706  1.00 62.96           H
ATOM   1741  N   PHE A 228       4.226 171.716  20.819  1.00 34.61           N
ATOM   1742  H   PHE A 228       4.707 172.259  20.115  1.00 34.61           H
ATOM   1743  CA  PHE A 228       2.925 172.237  21.263  1.00 36.31           C
ATOM   1744  HA  PHE A 228       2.446 171.505  21.912  1.00 36.31           H
ATOM   1745  C   PHE A 228       1.998 172.493  20.058  1.00 36.04           C
ATOM   1746  O   PHE A 228       2.433 172.882  18.975  1.00 38.62           O
ATOM   1747  CB  PHE A 228       3.103 173.556  22.035  1.00 32.49           C
ATOM   1748 1HB  PHE A 228       3.609 174.265  21.379  1.00 32.49           H
ATOM   1749 2HB  PHE A 228       2.114 173.967  22.236  1.00 32.49           H
ATOM   1750  CG  PHE A 228       3.872 173.495  23.356  1.00 37.11           C
ATOM   1751  CD1 PHE A 228       3.789 172.366  24.191  1.00 36.41           C
ATOM   1752  HD1 PHE A 228       3.205 171.507  23.896  1.00 36.41           H
ATOM   1753  CD2 PHE A 228       4.601 174.618  23.788  1.00 34.07           C
ATOM   1754  HD2 PHE A 228       4.631 175.502  23.168  1.00 34.07           H
ATOM   1755  CE1 PHE A 228       4.442 172.368  25.434  1.00 37.95           C
ATOM   1756  HE1 PHE A 228       4.364 171.502  26.074  1.00 37.95           H
ATOM   1757  CE2 PHE A 228       5.279 174.603  25.018  1.00 35.13           C
ATOM   1758  HE2 PHE A 228       5.844 175.470  25.327  1.00 35.13           H
ATOM   1759  CZ  PHE A 228       5.200 173.473  25.844  1.00 39.56           C
ATOM   1760  HZ  PHE A 228       5.716 173.463  26.793  1.00 39.56           H
ATOM   1761  N   ASP A 229       0.700 172.333  20.297  1.00 43.10           N
ATOM   1762  H   ASP A 229       0.422 171.995  21.207  1.00 43.10           H
ATOM   1763  CA  ASP A 229      -0.377 172.774  19.404  1.00 37.94           C
ATOM   1764  HA  ASP A 229      -0.196 172.372  18.407  1.00 37.94           H
ATOM   1765  C   ASP A 229      -0.432 174.311  19.300  1.00 43.90           C
ATOM   1766  O   ASP A 229       0.043 175.048  20.173  1.00 35.51           O
ATOM   1767  CB  ASP A 229      -1.726 172.237  19.908  1.00 40.33           C
ATOM   1768 1HB  ASP A 229      -2.542 172.692  19.346  1.00 40.33           H
ATOM   1769 2HB  ASP A 229      -1.756 171.162  19.729  1.00 40.33           H
ATOM   1770  CG  ASP A 229      -1.943 172.499  21.400  1.00 47.68           C
ATOM   1771  OD1 ASP A 229      -2.703 173.424  21.763  1.00 44.14           O
ATOM   1772  OD2 ASP A 229      -1.333 171.774  22.223  1.00 48.89           O
ATOM   1773  N   GLU A 230      -1.052 174.810  18.233  1.00 33.52           N
ATOM   1774  H   GLU A 230      -1.389 174.182  17.517  1.00 33.52           H
ATOM   1775  CA  GLU A 230      -1.159 176.241  17.970  1.00 36.86           C
ATOM   1776  HA  GLU A 230      -0.154 176.664  17.969  1.00 36.86           H
ATOM   1777  C   GLU A 230      -2.000 177.002  19.013  1.00 35.04           C
ATOM   1778  O   GLU A 230      -1.662 178.140  19.335  1.00 37.28           O
ATOM   1779  CB  GLU A 230      -1.758 176.476  16.588  1.00 39.35           C
ATOM   1780 1HB  GLU A 230      -2.748 176.025  16.529  1.00 39.35           H
ATOM   1781 2HB  GLU A 230      -1.856 177.554  16.455  1.00 39.35           H
ATOM   1782  CG  GLU A 230      -0.880 175.910  15.468  1.00 45.31           C
ATOM   1783 1HG  GLU A 230       0.163 176.132  15.695  1.00 45.31           H
ATOM   1784 2HG  GLU A 230      -0.999 174.828  15.422  1.00 45.31           H
ATOM   1785  CD  GLU A 230      -1.232 176.509  14.106  1.00 49.68           C
ATOM   1786  OE1 GLU A 230      -2.369 177.011  13.945  1.00 50.33           O
ATOM   1787  OE2 GLU A 230      -0.344 176.500  13.221  1.00 50.36           O
ATOM   1788  N   GLN A 231      -3.047 176.393  19.586  1.00 39.02           N
ATOM   1789  H   GLN A 231      -3.333 175.482  19.258  1.00 39.02           H
ATOM   1790  CA  GLN A 231      -3.826 176.991  20.663  1.00 38.13           C
ATOM   1791  HA  GLN A 231      -4.232 177.934  20.298  1.00 38.13           H
ATOM   1792  C   GLN A 231      -2.929 177.282  21.876  1.00 39.35           C
ATOM   1793  O   GLN A 231      -2.876 178.418  22.357  1.00 36.90           O
ATOM   1794  CB  GLN A 231      -5.001 176.079  21.066  1.00 37.89           C
ATOM   1795 1HB  GLN A 231      -5.659 175.928  20.210  1.00 37.89           H
ATOM   1796 2HB  GLN A 231      -4.613 175.106  21.368  1.00 37.89           H
ATOM   1797  CG  GLN A 231      -5.843 176.648  22.229  1.00 42.82           C
ATOM   1798 1HG  GLN A 231      -5.360 177.508  22.692  1.00 42.82           H
ATOM   1799 2HG  GLN A 231      -6.785 177.009  21.817  1.00 42.82           H
ATOM   1800  CD  GLN A 231      -6.146 175.610  23.316  1.00 46.69           C
ATOM   1801  OE1 GLN A 231      -7.059 174.807  23.195  1.00 47.84           O
ATOM   1802  NE2 GLN A 231      -5.435 175.592  24.422  1.00 41.70           N
ATOM   1803 1HE2 GLN A 231      -5.672 174.904  25.123  1.00 41.70           H
ATOM   1804 2HE2 GLN A 231      -4.688 176.250  24.593  1.00 41.70           H
ATOM   1805  N   ARG A 232      -2.211 176.268  22.367  1.00 35.37           N
ATOM   1806  H   ARG A 232      -2.321 175.351  21.959  1.00 35.37           H
ATOM   1807  CA  ARG A 232      -1.273 176.388  23.483  1.00 36.70           C
ATOM   1808  HA  ARG A 232      -1.809 176.751  24.360  1.00 36.70           H
ATOM   1809  C   ARG A 232      -0.143 177.373  23.156  1.00 32.76           C
ATOM   1810  O   ARG A 232       0.121 178.262  23.957  1.00 34.70           O
ATOM   1811  CB  ARG A 232      -0.745 174.988  23.790  1.00 34.93           C
ATOM   1812 1HB  ARG A 232      -1.605 174.320  23.840  1.00 34.93           H
ATOM   1813 2HB  ARG A 232      -0.087 174.658  22.986  1.00 34.93           H
ATOM   1814  CG  ARG A 232       0.021 174.905  25.120  1.00 42.57           C
ATOM   1815 1HG  ARG A 232       0.811 175.655  25.136  1.00 42.57           H
ATOM   1816 2HG  ARG A 232      -0.672 175.111  25.936  1.00 42.57           H
ATOM   1817  CD  ARG A 232       0.656 173.521  25.356  1.00 43.32           C
ATOM   1818 1HD  ARG A 232       1.663 173.534  24.938  1.00 43.32           H
ATOM   1819 2HD  ARG A 232       0.724 173.345  26.429  1.00 43.32           H
ATOM   1820  NE  ARG A 232      -0.101 172.418  24.740  1.00 45.62           N
ATOM   1821  HE  ARG A 232      -0.582 172.667  23.887  1.00 45.62           H
ATOM   1822  CZ  ARG A 232      -0.161 171.154  25.192  1.00 54.82           C
ATOM   1823  NH1 ARG A 232       0.443 170.749  26.265  1.00 54.87           N
ATOM   1824 1HH1 ARG A 232       1.011 171.392  26.797  1.00 54.87           H
ATOM   1825 2HH1 ARG A 232       0.480 169.759  26.464  1.00 54.87           H
ATOM   1826  NH2 ARG A 232      -0.849 170.296  24.514  1.00 59.27           N
ATOM   1827 1HH2 ARG A 232      -1.235 170.598  23.631  1.00 59.27           H
ATOM   1828 2HH2 ARG A 232      -0.934 169.330  24.798  1.00 59.27           H
ATOM   1829  N   THR A 233       0.430 177.298  21.955  1.00 31.57           N
ATOM   1830  H   THR A 233       0.169 176.543  21.338  1.00 31.57           H
ATOM   1831  CA  THR A 233       1.462 178.218  21.465  1.00 31.43           C
ATOM   1832  HA  THR A 233       2.340 178.127  22.103  1.00 31.43           H
ATOM   1833  C   THR A 233       0.976 179.677  21.512  1.00 35.12           C
ATOM   1834  O   THR A 233       1.592 180.508  22.175  1.00 31.85           O
ATOM   1835  CB  THR A 233       1.891 177.860  20.034  1.00 34.86           C
ATOM   1836  HB  THR A 233       1.020 177.919  19.381  1.00 34.86           H
ATOM   1837  OG1 THR A 233       2.402 176.550  20.008  1.00 33.58           O
ATOM   1838  HG1 THR A 233       1.668 175.931  20.016  1.00 33.58           H
ATOM   1839  CG2 THR A 233       2.976 178.792  19.493  1.00 32.02           C
ATOM   1840 1HG2 THR A 233       3.166 178.528  18.452  1.00 32.02           H
ATOM   1841 2HG2 THR A 233       3.889 178.660  20.074  1.00 32.02           H
ATOM   1842 3HG2 THR A 233       2.655 179.832  19.551  1.00 32.02           H
ATOM   1843  N   ALA A 234      -0.156 179.992  20.875  1.00 31.44           N
ATOM   1844  H   ALA A 234      -0.645 179.282  20.348  1.00 31.44           H
ATOM   1845  CA  ALA A 234      -0.723 181.340  20.854  1.00 32.77           C
ATOM   1846  HA  ALA A 234       0.019 182.021  20.438  1.00 32.77           H
ATOM   1847  C   ALA A 234      -1.088 181.842  22.269  1.00 29.23           C
ATOM   1848  O   ALA A 234      -0.921 183.024  22.574  1.00 30.44           O
ATOM   1849  CB  ALA A 234      -1.949 181.324  19.933  1.00 34.03           C
ATOM   1850 1HB  ALA A 234      -1.643 181.027  18.930  1.00 34.03           H
ATOM   1851 2HB  ALA A 234      -2.389 182.321  19.898  1.00 34.03           H
ATOM   1852 3HB  ALA A 234      -2.684 180.616  20.314  1.00 34.03           H
ATOM   1853  N   THR A 235      -1.542 180.945  23.151  1.00 29.95           N
ATOM   1854  H   THR A 235      -1.650 179.986  22.853  1.00 29.95           H
ATOM   1855  CA  THR A 235      -1.801 181.228  24.565  1.00 30.82           C
ATOM   1856  HA  THR A 235      -2.495 182.066  24.632  1.00 30.82           H
ATOM   1857  C   THR A 235      -0.499 181.622  25.289  1.00 35.89           C
ATOM   1858  O   THR A 235      -0.432 182.688  25.897  1.00 31.10           O
ATOM   1859  CB  THR A 235      -2.451 180.024  25.265  1.00 33.60           C
ATOM   1860  HB  THR A 235      -1.736 179.202  25.282  1.00 33.60           H
ATOM   1861  OG1 THR A 235      -3.621 179.605  24.568  1.00 35.84           O
ATOM   1862  HG1 THR A 235      -3.334 179.176  23.758  1.00 35.84           H
ATOM   1863  CG2 THR A 235      -2.874 180.335  26.694  1.00 36.46           C
ATOM   1864 1HG2 THR A 235      -3.298 179.437  27.144  1.00 36.46           H
ATOM   1865 2HG2 THR A 235      -3.628 181.123  26.674  1.00 36.46           H
ATOM   1866 3HG2 THR A 235      -2.017 180.666  27.280  1.00 36.46           H
ATOM   1867  N   TYR A 236       0.547 180.800  25.183  1.00 31.72           N
ATOM   1868  H   TYR A 236       0.446 179.949  24.648  1.00 31.72           H
ATOM   1869  CA  TYR A 236       1.838 180.997  25.856  1.00 33.43           C
ATOM   1870  HA  TYR A 236       1.669 181.119  26.925  1.00 33.43           H
ATOM   1871  C   TYR A 236       2.565 182.261  25.342  1.00 29.00           C
ATOM   1872  O   TYR A 236       3.089 183.036  26.140  1.00 30.88           O
ATOM   1873  CB  TYR A 236       2.702 179.738  25.648  1.00 30.14           C
ATOM   1874 1HB  TYR A 236       2.734 179.504  24.584  1.00 30.14           H
ATOM   1875 2HB  TYR A 236       3.721 179.980  25.948  1.00 30.14           H
ATOM   1876  CG  TYR A 236       2.292 178.455  26.392  1.00 35.01           C
ATOM   1877  CD1 TYR A 236       1.092 178.359  27.132  1.00 35.69           C
ATOM   1878  HD1 TYR A 236       0.415 179.198  27.198  1.00 35.69           H
ATOM   1879  CD2 TYR A 236       3.164 177.347  26.355  1.00 35.67           C
ATOM   1880  HD2 TYR A 236       4.081 177.400  25.786  1.00 35.67           H
ATOM   1881  CE1 TYR A 236       0.776 177.170  27.826  1.00 38.39           C
ATOM   1882  HE1 TYR A 236      -0.138 177.114  28.398  1.00 38.39           H
ATOM   1883  CE2 TYR A 236       2.860 176.164  27.059  1.00 35.73           C
ATOM   1884  HE2 TYR A 236       3.534 175.321  27.028  1.00 35.73           H
ATOM   1885  CZ  TYR A 236       1.661 176.075  27.801  1.00 41.12           C
ATOM   1886  OH  TYR A 236       1.337 174.928  28.465  1.00 38.09           O
ATOM   1887  HH  TYR A 236       0.452 174.947  28.837  1.00 38.09           H
ATOM   1888  N   ILE A 237       2.533 182.520  24.032  1.00 29.90           N
ATOM   1889  H   ILE A 237       2.121 181.845  23.404  1.00 29.90           H
ATOM   1890  CA  ILE A 237       3.081 183.736  23.431  1.00 27.51           C
ATOM   1891  HA  ILE A 237       4.099 183.857  23.801  1.00 27.51           H
ATOM   1892  C   ILE A 237       2.276 184.991  23.874  1.00 29.53           C
ATOM   1893  O   ILE A 237       2.888 186.027  24.115  1.00 28.52           O
ATOM   1894  CB  ILE A 237       3.166 183.570  21.887  1.00 32.62           C
ATOM   1895  HB  ILE A 237       2.183 183.255  21.536  1.00 32.62           H
ATOM   1896  CG1 ILE A 237       4.183 182.471  21.477  1.00 31.25           C
ATOM   1897 1HG1 ILE A 237       3.882 181.543  21.962  1.00 31.25           H
ATOM   1898 2HG1 ILE A 237       4.093 182.321  20.401  1.00 31.25           H
ATOM   1899  CG2 ILE A 237       3.499 184.888  21.166  1.00 30.00           C
ATOM   1900 1HG2 ILE A 237       3.661 184.686  20.107  1.00 30.00           H
ATOM   1901 2HG2 ILE A 237       4.401 185.323  21.595  1.00 30.00           H
ATOM   1902 3HG2 ILE A 237       2.669 185.587  21.280  1.00 30.00           H
ATOM   1903  CD1 ILE A 237       5.661 182.720  21.814  1.00 33.09           C
ATOM   1904 1HD1 ILE A 237       6.238 181.850  21.499  1.00 33.09           H
ATOM   1905 2HD1 ILE A 237       5.783 182.869  22.886  1.00 33.09           H
ATOM   1906 3HD1 ILE A 237       6.016 183.603  21.282  1.00 33.09           H
ATOM   1907  N   THR A 238       0.955 184.905  24.083  1.00 29.08           N
ATOM   1908  H   THR A 238       0.463 184.044  23.889  1.00 29.08           H
ATOM   1909  CA  THR A 238       0.149 185.997  24.654  1.00 29.12           C
ATOM   1910  HA  THR A 238       0.345 186.900  24.075  1.00 29.12           H
ATOM   1911  C   THR A 238       0.526 186.279  26.123  1.00 30.32           C
ATOM   1912  O   THR A 238       0.658 187.440  26.516  1.00 29.97           O
ATOM   1913  CB  THR A 238      -1.358 185.712  24.553  1.00 29.84           C
ATOM   1914  HB  THR A 238      -1.582 184.807  25.116  1.00 29.84           H
ATOM   1915  OG1 THR A 238      -1.730 185.527  23.206  1.00 30.82           O
ATOM   1916  HG1 THR A 238      -1.386 184.682  22.908  1.00 30.82           H
ATOM   1917  CG2 THR A 238      -2.236 186.852  25.067  1.00 38.07           C
ATOM   1918 1HG2 THR A 238      -3.281 186.601  24.890  1.00 38.07           H
ATOM   1919 2HG2 THR A 238      -1.987 187.771  24.536  1.00 38.07           H
ATOM   1920 3HG2 THR A 238      -2.071 186.993  26.136  1.00 38.07           H
ATOM   1921  N   GLU A 239       0.749 185.241  26.935  1.00 31.63           N
ATOM   1922  H   GLU A 239       0.606 184.301  26.593  1.00 31.63           H
ATOM   1923  CA  GLU A 239       1.191 185.372  28.327  1.00 29.64           C
ATOM   1924  HA  GLU A 239       0.466 185.971  28.878  1.00 29.64           H
ATOM   1925  C   GLU A 239       2.561 186.076  28.419  1.00 30.05           C
ATOM   1926  O   GLU A 239       2.742 187.017  29.198  1.00 29.83           O
ATOM   1927  CB  GLU A 239       1.294 183.987  28.991  1.00 27.89           C
ATOM   1928 1HB  GLU A 239       2.055 183.396  28.480  1.00 27.89           H
ATOM   1929 2HB  GLU A 239       1.638 184.122  30.016  1.00 27.89           H
ATOM   1930  CG  GLU A 239      -0.016 183.177  29.018  1.00 35.08           C
ATOM   1931 1HG  GLU A 239      -0.819 183.733  28.533  1.00 35.08           H
ATOM   1932 2HG  GLU A 239       0.133 182.253  28.459  1.00 35.08           H
ATOM   1933  CD  GLU A 239      -0.448 182.829  30.445  1.00 41.64           C
ATOM   1934  OE1 GLU A 239      -0.430 181.631  30.803  1.00 39.25           O
ATOM   1935  OE2 GLU A 239      -0.855 183.745  31.197  1.00 49.57           O
ATOM   1936  N   LEU A 240       3.512 185.647  27.583  1.00 28.53           N
ATOM   1937  H   LEU A 240       3.306 184.865  26.978  1.00 28.53           H
ATOM   1938  CA  LEU A 240       4.858 186.204  27.522  1.00 29.55           C
ATOM   1939  HA  LEU A 240       5.240 186.269  28.541  1.00 29.55           H
ATOM   1940  C   LEU A 240       4.871 187.624  26.916  1.00 28.22           C
ATOM   1941  O   LEU A 240       5.548 188.487  27.459  1.00 29.34           O
ATOM   1942  CB  LEU A 240       5.769 185.251  26.723  1.00 28.39           C
ATOM   1943 1HB  LEU A 240       5.305 185.060  25.756  1.00 28.39           H
ATOM   1944 2HB  LEU A 240       6.721 185.752  26.545  1.00 28.39           H
ATOM   1945  CG  LEU A 240       6.040 183.916  27.434  1.00 37.13           C
ATOM   1946  HG  LEU A 240       5.090 183.489  27.754  1.00 37.13           H
ATOM   1947  CD1 LEU A 240       6.702 182.951  26.456  1.00 35.28           C
ATOM   1948 1HD1 LEU A 240       6.860 181.988  26.941  1.00 35.28           H
ATOM   1949 2HD1 LEU A 240       7.662 183.362  26.142  1.00 35.28           H
ATOM   1950 3HD1 LEU A 240       6.061 182.819  25.585  1.00 35.28           H
ATOM   1951  CD2 LEU A 240       6.946 184.071  28.660  1.00 38.80           C
ATOM   1952 1HD2 LEU A 240       7.126 183.086  29.091  1.00 38.80           H
ATOM   1953 2HD2 LEU A 240       6.464 184.709  29.400  1.00 38.80           H
ATOM   1954 3HD2 LEU A 240       7.895 184.515  28.359  1.00 38.80           H
ATOM   1955  N   ALA A 241       4.096 187.915  25.869  1.00 29.37           N
ATOM   1956  H   ALA A 241       3.569 187.186  25.410  1.00 29.37           H
ATOM   1957  CA  ALA A 241       4.013 189.257  25.303  1.00 30.02           C
ATOM   1958  HA  ALA A 241       5.022 189.577  25.043  1.00 30.02           H
ATOM   1959  C   ALA A 241       3.446 190.285  26.319  1.00 29.41           C
ATOM   1960  O   ALA A 241       3.922 191.419  26.367  1.00 26.79           O
ATOM   1961  CB  ALA A 241       3.196 189.196  24.009  1.00 30.46           C
ATOM   1962 1HB  ALA A 241       3.712 188.559  23.290  1.00 30.46           H
ATOM   1963 2HB  ALA A 241       3.092 190.199  23.597  1.00 30.46           H
ATOM   1964 3HB  ALA A 241       2.209 188.783  24.218  1.00 30.46           H
ATOM   1965  N   ASN A 242       2.509 189.890  27.193  1.00 31.85           N
ATOM   1966  H   ASN A 242       2.119 188.961  27.122  1.00 31.85           H
ATOM   1967  CA  ASN A 242       2.084 190.704  28.329  1.00 32.29           C
ATOM   1968  HA  ASN A 242       1.852 191.704  27.964  1.00 32.29           H
ATOM   1969  C   ASN A 242       3.204 190.854  29.399  1.00 31.67           C
ATOM   1970  O   ASN A 242       3.398 191.952  29.918  1.00 30.26           O
ATOM   1971  CB  ASN A 242       0.794 190.126  28.938  1.00 32.83           C
ATOM   1972 1HB  ASN A 242       0.857 189.040  29.008  1.00 32.83           H
ATOM   1973 2HB  ASN A 242       0.681 190.514  29.950  1.00 32.83           H
ATOM   1974  CG  ASN A 242      -0.443 190.501  28.120  1.00 46.39           C
ATOM   1975  OD1 ASN A 242      -0.876 191.644  28.103  1.00 46.49           O
ATOM   1976  ND2 ASN A 242      -1.022 189.572  27.401  1.00 45.42           N
ATOM   1977 1HD2 ASN A 242      -1.808 189.835  26.824  1.00 45.42           H
ATOM   1978 2HD2 ASN A 242      -0.573 188.677  27.266  1.00 45.42           H
ATOM   1979  N   ALA A 243       3.968 189.796  29.702  1.00 29.29           N
ATOM   1980  H   ALA A 243       3.784 188.905  29.265  1.00 29.29           H
ATOM   1981  CA  ALA A 243       5.101 189.854  30.628  1.00 28.51           C
ATOM   1982  HA  ALA A 243       4.740 190.238  31.582  1.00 28.51           H
ATOM   1983  C   ALA A 243       6.218 190.808  30.133  1.00 29.25           C
ATOM   1984  O   ALA A 243       6.636 191.711  30.860  1.00 31.49           O
ATOM   1985  CB  ALA A 243       5.641 188.434  30.852  1.00 28.82           C
ATOM   1986 1HB  ALA A 243       4.818 187.764  31.100  1.00 28.82           H
ATOM   1987 2HB  ALA A 243       6.355 188.454  31.675  1.00 28.82           H
ATOM   1988 3HB  ALA A 243       6.137 188.082  29.948  1.00 28.82           H
ATOM   1989  N   LEU A 244       6.644 190.654  28.877  1.00 28.73           N
ATOM   1990  H   LEU A 244       6.268 189.891  28.333  1.00 28.73           H
ATOM   1991  CA  LEU A 244       7.603 191.534  28.213  1.00 29.48           C
ATOM   1992  HA  LEU A 244       8.524 191.558  28.796  1.00 29.48           H
ATOM   1993  C   LEU A 244       7.055 192.980  28.138  1.00 30.60           C
ATOM   1994  O   LEU A 244       7.796 193.921  28.382  1.00 30.69           O
ATOM   1995  CB  LEU A 244       7.935 190.976  26.804  1.00 27.95           C
ATOM   1996 1HB  LEU A 244       7.008 190.942  26.233  1.00 27.95           H
ATOM   1997 2HB  LEU A 244       8.607 191.681  26.316  1.00 27.95           H
ATOM   1998  CG  LEU A 244       8.591 189.583  26.754  1.00 30.21           C
ATOM   1999  HG  LEU A 244       7.971 188.888  27.321  1.00 30.21           H
ATOM   2000  CD1 LEU A 244       8.654 189.099  25.304  1.00 30.40           C
ATOM   2001 1HD1 LEU A 244       9.110 188.109  25.272  1.00 30.40           H
ATOM   2002 2HD1 LEU A 244       9.249 189.793  24.710  1.00 30.40           H
ATOM   2003 3HD1 LEU A 244       7.643 189.047  24.900  1.00 30.40           H
ATOM   2004  CD2 LEU A 244       9.993 189.549  27.353  1.00 32.30           C
ATOM   2005 1HD2 LEU A 244      10.419 188.553  27.235  1.00 32.30           H
ATOM   2006 2HD2 LEU A 244       9.938 189.797  28.413  1.00 32.30           H
ATOM   2007 3HD2 LEU A 244      10.623 190.277  26.842  1.00 32.30           H
ATOM   2008  N   SER A 245       5.748 193.184  27.928  1.00 30.10           N
ATOM   2009  H   SER A 245       5.153 192.408  27.679  1.00 30.10           H
ATOM   2010  CA  SER A 245       5.128 194.511  27.943  1.00 35.38           C
ATOM   2011  HA  SER A 245       5.663 195.140  27.231  1.00 35.38           H
ATOM   2012  C   SER A 245       5.210 195.183  29.330  1.00 34.73           C
ATOM   2013  O   SER A 245       5.518 196.374  29.435  1.00 33.15           O
ATOM   2014  CB  SER A 245       3.677 194.410  27.469  1.00 30.83           C
ATOM   2015 1HB  SER A 245       3.647 193.894  26.509  1.00 30.83           H
ATOM   2016 2HB  SER A 245       3.100 193.839  28.197  1.00 30.83           H
ATOM   2017  OG  SER A 245       3.103 195.693  27.304  1.00 38.50           O
ATOM   2018  HG  SER A 245       2.747 195.972  28.151  1.00 38.50           H
ATOM   2019  N   TYR A 246       5.033 194.422  30.417  1.00 31.12           N
ATOM   2020  H   TYR A 246       4.766 193.453  30.321  1.00 31.12           H
ATOM   2021  CA  TYR A 246       5.237 194.926  31.771  1.00 30.85           C
ATOM   2022  HA  TYR A 246       4.630 195.825  31.873  1.00 30.85           H
ATOM   2023  C   TYR A 246       6.712 195.323  32.036  1.00 34.80           C
ATOM   2024  O   TYR A 246       6.962 196.181  32.883  1.00 31.15           O
ATOM   2025  CB  TYR A 246       4.731 193.916  32.812  1.00 26.92           C
ATOM   2026 1HB  TYR A 246       3.818 193.448  32.444  1.00 26.92           H
ATOM   2027 2HB  TYR A 246       5.472 193.130  32.959  1.00 26.92           H
ATOM   2028  CG  TYR A 246       4.437 194.564  34.159  1.00 30.76           C
ATOM   2029  CD1 TYR A 246       3.126 194.989  34.451  1.00 34.05           C
ATOM   2030  HD1 TYR A 246       2.330 194.815  33.742  1.00 34.05           H
ATOM   2031  CD2 TYR A 246       5.463 194.779  35.101  1.00 32.26           C
ATOM   2032  HD2 TYR A 246       6.472 194.458  34.890  1.00 32.26           H
ATOM   2033  CE1 TYR A 246       2.837 195.626  35.672  1.00 32.44           C
ATOM   2034  HE1 TYR A 246       1.828 195.941  35.894  1.00 32.44           H
ATOM   2035  CE2 TYR A 246       5.187 195.437  36.314  1.00 34.60           C
ATOM   2036  HE2 TYR A 246       5.976 195.632  37.025  1.00 34.60           H
ATOM   2037  CZ  TYR A 246       3.867 195.853  36.607  1.00 36.00           C
ATOM   2038  OH  TYR A 246       3.600 196.508  37.775  1.00 37.01           O
ATOM   2039  HH  TYR A 246       2.660 196.638  37.924  1.00 37.01           H
ATOM   2040  N   CYS A 247       7.670 194.761  31.293  1.00 29.33           N
ATOM   2041  H   CYS A 247       7.408 194.055  30.620  1.00 29.33           H
ATOM   2042  CA  CYS A 247       9.080 195.163  31.307  1.00 31.08           C
ATOM   2043  HA  CYS A 247       9.356 195.438  32.325  1.00 31.08           H
ATOM   2044  C   CYS A 247       9.337 196.404  30.407  1.00 33.19           C
ATOM   2045  O   CYS A 247       9.807 197.434  30.894  1.00 33.11           O
ATOM   2046  CB  CYS A 247       9.943 193.964  30.899  1.00 30.09           C
ATOM   2047 1HB  CYS A 247       9.758 193.734  29.849  1.00 30.09           H
ATOM   2048 2HB  CYS A 247      10.995 194.233  30.999  1.00 30.09           H
ATOM   2049  SG  CYS A 247       9.606 192.497  31.914  1.00 33.62           S
ATOM   2050  HG  CYS A 247       8.411 192.236  31.379  1.00 33.62           H
ATOM   2051  N   HIS A 248       8.964 196.341  29.123  1.00 29.06           N
ATOM   2052  H   HIS A 248       8.595 195.463  28.787  1.00 29.06           H
ATOM   2053  CA  HIS A 248       9.241 197.358  28.089  1.00 34.53           C
ATOM   2054  HA  HIS A 248      10.317 197.525  28.033  1.00 34.53           H
ATOM   2055  C   HIS A 248       8.558 198.709  28.374  1.00 38.13           C
ATOM   2056  O   HIS A 248       9.141 199.768  28.151  1.00 35.74           O
ATOM   2057  CB  HIS A 248       8.771 196.848  26.718  1.00 31.07           C
ATOM   2058 1HB  HIS A 248       7.723 196.555  26.785  1.00 31.07           H
ATOM   2059 2HB  HIS A 248       8.830 197.686  26.023  1.00 31.07           H
ATOM   2060  CG  HIS A 248       9.553 195.682  26.125  1.00 35.63           C
ATOM   2061  ND1 HIS A 248       9.455 195.248  24.797  1.00 33.16           N
ATOM   2062  CD2 HIS A 248      10.465 194.892  26.758  1.00 31.59           C
ATOM   2063  HD2 HIS A 248      10.806 194.916  27.783  1.00 31.59           H
ATOM   2064  CE1 HIS A 248      10.308 194.242  24.706  1.00 34.08           C
ATOM   2065  HE1 HIS A 248      10.468 193.728  23.770  1.00 34.08           H
ATOM   2066  NE2 HIS A 248      10.909 194.010  25.850  1.00 33.75           N
ATOM   2067  HE2 HIS A 248      11.610 193.292  25.965  1.00 33.75           H
ATOM   2068  N   SER A 249       7.364 198.705  28.971  1.00 33.80           N
ATOM   2069  H   SER A 249       6.875 197.831  29.098  1.00 33.80           H
ATOM   2070  CA  SER A 249       6.714 199.905  29.510  1.00 33.21           C
ATOM   2071  HA  SER A 249       6.448 200.564  28.683  1.00 33.21           H
ATOM   2072  C   SER A 249       7.625 200.694  30.475  1.00 40.63           C
ATOM   2073  O   SER A 249       7.520 201.916  30.584  1.00 40.59           O
ATOM   2074  CB  SER A 249       5.422 199.506  30.232  1.00 37.52           C
ATOM   2075 1HB  SER A 249       4.990 200.390  30.701  1.00 37.52           H
ATOM   2076 2HB  SER A 249       4.716 199.109  29.503  1.00 37.52           H
ATOM   2077  OG  SER A 249       5.659 198.495  31.217  1.00 38.47           O
ATOM   2078  HG  SER A 249       5.634 197.650  30.760  1.00 38.47           H
ATOM   2079  N   LYS A 250       8.558 200.016  31.148  1.00 33.10           N
ATOM   2080  H   LYS A 250       8.610 199.019  30.991  1.00 33.10           H
ATOM   2081  CA  LYS A 250       9.530 200.566  32.112  1.00 32.10           C
ATOM   2082  HA  LYS A 250       9.269 201.600  32.337  1.00 32.10           H
ATOM   2083  C   LYS A 250      10.971 200.569  31.532  1.00 33.43           C
ATOM   2084  O   LYS A 250      11.919 200.817  32.273  1.00 35.57           O
ATOM   2085  CB  LYS A 250       9.406 199.761  33.423  1.00 38.37           C
ATOM   2086 1HB  LYS A 250       9.676 198.725  33.215  1.00 38.37           H
ATOM   2087 2HB  LYS A 250      10.116 200.168  34.143  1.00 38.37           H
ATOM   2088  CG  LYS A 250       7.989 199.820  34.023  1.00 44.41           C
ATOM   2089 1HG  LYS A 250       7.838 200.808  34.458  1.00 44.41           H
ATOM   2090 2HG  LYS A 250       7.266 199.688  33.218  1.00 44.41           H
ATOM   2091  CD  LYS A 250       7.722 198.740  35.078  1.00 50.43           C
ATOM   2092 1HD  LYS A 250       8.097 197.785  34.710  1.00 50.43           H
ATOM   2093 2HD  LYS A 250       8.261 198.995  35.991  1.00 50.43           H
ATOM   2094  CE  LYS A 250       6.216 198.610  35.386  1.00 59.87           C
ATOM   2095 1HE  LYS A 250       6.095 197.932  36.231  1.00 59.87           H
ATOM   2096 2HE  LYS A 250       5.842 199.588  35.689  1.00 59.87           H
ATOM   2097  NZ  LYS A 250       5.445 198.105  34.219  1.00 57.87           N
ATOM   2098 1HZ  LYS A 250       4.484 197.938  34.483  1.00 57.87           H
ATOM   2099 2HZ  LYS A 250       5.863 197.242  33.903  1.00 57.87           H
ATOM   2100 3HZ  LYS A 250       5.475 198.787  33.474  1.00 57.87           H
ATOM   2101  N   ARG A 251      11.124 200.259  30.234  1.00 32.52           N
ATOM   2102  H   ARG A 251      10.279 200.122  29.697  1.00 32.52           H
ATOM   2103  CA  ARG A 251      12.386 200.016  29.488  1.00 35.60           C
ATOM   2104  HA  ARG A 251      12.072 199.573  28.543  1.00 35.60           H
ATOM   2105  C   ARG A 251      13.323 198.971  30.181  1.00 37.59           C
ATOM   2106  O   ARG A 251      14.535 198.949  29.979  1.00 36.97           O
ATOM   2107  CB  ARG A 251      13.027 201.366  29.097  1.00  0.00           C
ATOM   2108 1HB  ARG A 251      12.247 201.996  28.670  1.00  0.00           H
ATOM   2109 2HB  ARG A 251      13.424 201.863  29.982  1.00  0.00           H
ATOM   2110  CG  ARG A 251      14.165 201.237  28.062  1.00  0.00           C
ATOM   2111 1HG  ARG A 251      15.106 201.117  28.600  1.00  0.00           H
ATOM   2112 2HG  ARG A 251      14.012 200.348  27.451  1.00  0.00           H
ATOM   2113  CD  ARG A 251      14.304 202.453  27.116  1.00  0.00           C
ATOM   2114 1HD  ARG A 251      14.185 203.371  27.691  1.00  0.00           H
ATOM   2115 2HD  ARG A 251      15.306 202.465  26.687  1.00  0.00           H
ATOM   2116  NE  ARG A 251      13.324 202.470  26.005  1.00  0.00           N
ATOM   2117  HE  ARG A 251      12.663 203.233  26.038  1.00  0.00           H
ATOM   2118  CZ  ARG A 251      13.305 201.617  24.969  1.00  0.00           C
ATOM   2119  NH1 ARG A 251      12.406 201.697  24.033  1.00  0.00           N
ATOM   2120 1HH1 ARG A 251      11.728 202.445  23.998  1.00  0.00           H
ATOM   2121 2HH1 ARG A 251      12.430 201.002  23.301  1.00  0.00           H
ATOM   2122  NH2 ARG A 251      14.164 200.659  24.797  1.00  0.00           N
ATOM   2123 1HH2 ARG A 251      14.969 200.549  25.397  1.00  0.00           H
ATOM   2124 2HH2 ARG A 251      14.030 200.036  24.013  1.00  0.00           H
ATOM   2125  N   VAL A 252      12.732 198.075  30.976  1.00 35.22           N
ATOM   2126  H   VAL A 252      11.724 198.113  31.026  1.00 35.22           H
ATOM   2127  CA  VAL A 252      13.348 196.802  31.403  1.00 35.52           C
ATOM   2128  HA  VAL A 252      14.409 196.962  31.592  1.00 35.52           H
ATOM   2129  C   VAL A 252      13.206 195.798  30.247  1.00 31.99           C
ATOM   2130  O   VAL A 252      12.224 195.853  29.511  1.00 31.28           O
ATOM   2131  CB  VAL A 252      12.702 196.294  32.708  1.00 34.37           C
ATOM   2132  HB  VAL A 252      11.626 196.214  32.551  1.00 34.37           H
ATOM   2133  CG1 VAL A 252      13.227 194.919  33.140  1.00 32.86           C
ATOM   2134 1HG1 VAL A 252      12.857 194.693  34.140  1.00 32.86           H
ATOM   2135 2HG1 VAL A 252      14.316 194.935  33.149  1.00 32.86           H
ATOM   2136 3HG1 VAL A 252      12.880 194.157  32.443  1.00 32.86           H
ATOM   2137  CG2 VAL A 252      12.949 197.279  33.861  1.00 31.44           C
ATOM   2138 1HG2 VAL A 252      12.475 196.901  34.768  1.00 31.44           H
ATOM   2139 2HG2 VAL A 252      12.527 198.252  33.609  1.00 31.44           H
ATOM   2140 3HG2 VAL A 252      14.022 197.379  34.026  1.00 31.44           H
ATOM   2141  N   ILE A 253      14.189 194.917  30.061  1.00 33.20           N
ATOM   2142  H   ILE A 253      14.942 194.874  30.732  1.00 33.20           H
ATOM   2143  CA  ILE A 253      14.340 194.050  28.873  1.00 33.56           C
ATOM   2144  HA  ILE A 253      13.385 193.969  28.353  1.00 33.56           H
ATOM   2145  C   ILE A 253      14.740 192.639  29.357  1.00 32.99           C
ATOM   2146  O   ILE A 253      15.478 192.535  30.340  1.00 34.85           O
ATOM   2147  CB  ILE A 253      15.378 194.683  27.894  1.00 34.98           C
ATOM   2148  HB  ILE A 253      16.334 194.714  28.416  1.00 34.98           H
ATOM   2149  CG1 ILE A 253      15.011 196.129  27.488  1.00 32.55           C
ATOM   2150 1HG1 ILE A 253      14.077 196.097  26.927  1.00 32.55           H
ATOM   2151 2HG1 ILE A 253      14.849 196.706  28.398  1.00 32.55           H
ATOM   2152  CG2 ILE A 253      15.551 193.824  26.631  1.00 34.26           C
ATOM   2153 1HG2 ILE A 253      16.336 194.246  26.004  1.00 34.26           H
ATOM   2154 2HG2 ILE A 253      14.611 193.812  26.080  1.00 34.26           H
ATOM   2155 3HG2 ILE A 253      15.820 192.806  26.914  1.00 34.26           H
ATOM   2156  CD1 ILE A 253      16.077 196.895  26.694  1.00 34.06           C
ATOM   2157 1HD1 ILE A 253      15.730 197.919  26.556  1.00 34.06           H
ATOM   2158 2HD1 ILE A 253      16.239 196.431  25.721  1.00 34.06           H
ATOM   2159 3HD1 ILE A 253      17.012 196.900  27.255  1.00 34.06           H
ATOM   2160  N   HIS A 254      14.269 191.561  28.721  1.00 32.24           N
ATOM   2161  H   HIS A 254      13.761 191.684  27.857  1.00 32.24           H
ATOM   2162  CA  HIS A 254      14.500 190.182  29.157  1.00 32.66           C
ATOM   2163  HA  HIS A 254      15.500 190.142  29.589  1.00 32.66           H
ATOM   2164  C   HIS A 254      14.441 189.135  28.015  1.00 39.07           C
ATOM   2165  O   HIS A 254      13.370 188.657  27.632  1.00 37.86           O
ATOM   2166  CB  HIS A 254      13.518 189.806  30.275  1.00 36.48           C
ATOM   2167 1HB  HIS A 254      13.496 190.597  31.024  1.00 36.48           H
ATOM   2168 2HB  HIS A 254      12.512 189.682  29.875  1.00 36.48           H
ATOM   2169  CG  HIS A 254      13.968 188.521  30.913  1.00 38.75           C
ATOM   2170  ND1 HIS A 254      15.022 188.388  31.777  1.00 38.32           N
ATOM   2171  HD1 HIS A 254      15.562 189.107  32.235  1.00 38.32           H
ATOM   2172  CD2 HIS A 254      13.665 187.251  30.504  1.00 42.12           C
ATOM   2173  HD2 HIS A 254      12.976 186.942  29.732  1.00 42.12           H
ATOM   2174  CE1 HIS A 254      15.304 187.111  31.878  1.00 40.96           C
ATOM   2175  HE1 HIS A 254      16.092 186.661  32.464  1.00 40.96           H
ATOM   2176  NE2 HIS A 254      14.519 186.368  31.112  1.00 39.70           N
ATOM   2177  N   ARG A 255      15.620 188.736  27.529  1.00 41.25           N
ATOM   2178  H   ARG A 255      16.437 189.224  27.868  1.00 41.25           H
ATOM   2179  CA  ARG A 255      15.805 187.918  26.322  1.00 44.46           C
ATOM   2180  HA  ARG A 255      15.039 188.211  25.603  1.00 44.46           H
ATOM   2181  C   ARG A 255      15.688 186.398  26.554  1.00 48.09           C
ATOM   2182  O   ARG A 255      15.154 185.708  25.690  1.00 43.31           O
ATOM   2183  CB  ARG A 255      17.176 188.291  25.737  1.00 45.46           C
ATOM   2184 1HB  ARG A 255      17.235 189.373  25.622  1.00 45.46           H
ATOM   2185 2HB  ARG A 255      17.935 187.985  26.457  1.00 45.46           H
ATOM   2186  CG  ARG A 255      17.505 187.639  24.378  1.00 48.94           C
ATOM   2187 1HG  ARG A 255      17.175 186.601  24.352  1.00 48.94           H
ATOM   2188 2HG  ARG A 255      16.974 188.174  23.590  1.00 48.94           H
ATOM   2189  CD  ARG A 255      19.013 187.681  24.066  1.00 50.80           C
ATOM   2190 1HD  ARG A 255      19.204 187.196  23.109  1.00 50.80           H
ATOM   2191 2HD  ARG A 255      19.316 188.725  23.986  1.00 50.80           H
ATOM   2192  NE  ARG A 255      19.853 187.029  25.095  1.00 65.47           N
ATOM   2193  HE  ARG A 255      20.419 187.673  25.629  1.00 65.47           H
ATOM   2194  CZ  ARG A 255      19.761 185.745  25.482  1.00 65.14           C
ATOM   2195  NH1 ARG A 255      19.011 184.857  24.905  1.00 58.51           N
ATOM   2196 1HH1 ARG A 255      18.569 185.035  24.015  1.00 58.51           H
ATOM   2197 2HH1 ARG A 255      18.894 183.962  25.358  1.00 58.51           H
ATOM   2198  NH2 ARG A 255      20.428 185.327  26.509  1.00 65.80           N
ATOM   2199 1HH2 ARG A 255      21.181 185.880  26.892  1.00 65.80           H
ATOM   2200 2HH2 ARG A 255      20.297 184.373  26.813  1.00 65.80           H
ATOM   2201  N   ASP A 256      16.204 185.845  27.657  1.00 46.44           N
ATOM   2202  H   ASP A 256      16.594 186.437  28.376  1.00 46.44           H
ATOM   2203  CA  ASP A 256      16.401 184.395  27.840  1.00 43.64           C
ATOM   2204  HA  ASP A 256      16.635 184.017  26.845  1.00 43.64           H
ATOM   2205  C   ASP A 256      15.109 183.639  28.308  1.00 43.17           C
ATOM   2206  O   ASP A 256      15.119 182.829  29.237  1.00 41.10           O
ATOM   2207  CB  ASP A 256      17.655 184.100  28.703  1.00 47.38           C
ATOM   2208 1HB  ASP A 256      18.294 184.982  28.722  1.00 47.38           H
ATOM   2209 2HB  ASP A 256      17.380 183.869  29.732  1.00 47.38           H
ATOM   2210  CG  ASP A 256      18.477 182.921  28.147  1.00 54.42           C
ATOM   2211  OD1 ASP A 256      18.862 182.993  26.957  1.00 53.64           O
ATOM   2212  OD2 ASP A 256      18.749 181.941  28.879  1.00 57.02           O
ATOM   2213  N   ILE A 257      13.983 183.893  27.634  1.00 39.35           N
ATOM   2214  H   ILE A 257      14.043 184.561  26.879  1.00 39.35           H
ATOM   2215  CA  ILE A 257      12.654 183.266  27.822  1.00 38.67           C
ATOM   2216  HA  ILE A 257      12.453 183.262  28.893  1.00 38.67           H
ATOM   2217  C   ILE A 257      12.589 181.777  27.349  1.00 42.30           C
ATOM   2218  O   ILE A 257      11.579 181.317  26.823  1.00 41.03           O
ATOM   2219  CB  ILE A 257      11.545 184.149  27.178  1.00 42.97           C
ATOM   2220  HB  ILE A 257      10.598 183.622  27.299  1.00 42.97           H
ATOM   2221  CG1 ILE A 257      11.768 184.392  25.673  1.00 40.80           C
ATOM   2222 1HG1 ILE A 257      12.659 185.007  25.551  1.00 40.80           H
ATOM   2223 2HG1 ILE A 257      11.943 183.431  25.190  1.00 40.80           H
ATOM   2224  CG2 ILE A 257      11.414 185.475  27.947  1.00 42.52           C
ATOM   2225 1HG2 ILE A 257      10.500 185.984  27.643  1.00 42.52           H
ATOM   2226 2HG2 ILE A 257      12.274 186.108  27.726  1.00 42.52           H
ATOM   2227 3HG2 ILE A 257      11.378 185.271  29.017  1.00 42.52           H
ATOM   2228  CD1 ILE A 257      10.601 185.089  24.965  1.00 38.00           C
ATOM   2229 1HD1 ILE A 257      10.817 185.116  23.897  1.00 38.00           H
ATOM   2230 2HD1 ILE A 257      10.493 186.107  25.340  1.00 38.00           H
ATOM   2231 3HD1 ILE A 257       9.677 184.538  25.137  1.00 38.00           H
ATOM   2232  N   LYS A 258      13.672 181.013  27.522  1.00 35.07           N
ATOM   2233  H   LYS A 258      14.454 181.408  28.025  1.00 35.07           H
ATOM   2234  CA  LYS A 258      13.804 179.622  27.085  1.00 37.88           C
ATOM   2235  HA  LYS A 258      13.486 179.582  26.043  1.00 37.88           H
ATOM   2236  C   LYS A 258      12.911 178.659  27.895  1.00 35.13           C
ATOM   2237  O   LYS A 258      12.682 178.925  29.080  1.00 34.02           O
ATOM   2238  CB  LYS A 258      15.270 179.146  27.176  1.00 41.98           C
ATOM   2239 1HB  LYS A 258      15.500 178.944  28.222  1.00 41.98           H
ATOM   2240 2HB  LYS A 258      15.361 178.210  26.625  1.00 41.98           H
ATOM   2241  CG  LYS A 258      16.304 180.142  26.632  1.00 43.46           C
ATOM   2242 1HG  LYS A 258      15.986 180.475  25.644  1.00 43.46           H
ATOM   2243 2HG  LYS A 258      16.346 181.005  27.296  1.00 43.46           H
ATOM   2244  CD  LYS A 258      17.713 179.524  26.522  1.00 47.27           C
ATOM   2245 1HD  LYS A 258      17.735 178.873  25.648  1.00 47.27           H
ATOM   2246 2HD  LYS A 258      18.429 180.329  26.358  1.00 47.27           H
ATOM   2247  CE  LYS A 258      18.155 178.668  27.721  1.00 48.90           C
ATOM   2248 1HE  LYS A 258      17.565 177.751  27.731  1.00 48.90           H
ATOM   2249 2HE  LYS A 258      19.197 178.380  27.579  1.00 48.90           H
ATOM   2250  NZ  LYS A 258      17.978 179.373  29.006  1.00 60.35           N
ATOM   2251 1HZ  LYS A 258      18.292 178.775  29.757  1.00 60.35           H
ATOM   2252 2HZ  LYS A 258      16.996 179.576  29.124  1.00 60.35           H
ATOM   2253 3HZ  LYS A 258      18.504 180.235  29.019  1.00 60.35           H
ATOM   2254  N   PRO A 259      12.475 177.505  27.343  1.00 34.58           N
ATOM   2255  CA  PRO A 259      11.508 176.611  27.997  1.00 36.26           C
ATOM   2256  HA  PRO A 259      10.568 177.156  28.080  1.00 36.26           H
ATOM   2257  C   PRO A 259      11.867 176.075  29.405  1.00 37.25           C
ATOM   2258  O   PRO A 259      10.967 175.626  30.115  1.00 31.57           O
ATOM   2259  CB  PRO A 259      11.311 175.451  27.015  1.00 37.79           C
ATOM   2260 1HB  PRO A 259      12.040 174.664  27.208  1.00 37.79           H
ATOM   2261 2HB  PRO A 259      10.295 175.057  27.045  1.00 37.79           H
ATOM   2262  CG  PRO A 259      11.581 176.090  25.665  1.00 40.05           C
ATOM   2263 1HG  PRO A 259      11.911 175.360  24.926  1.00 40.05           H
ATOM   2264 2HG  PRO A 259      10.701 176.633  25.320  1.00 40.05           H
ATOM   2265  CD  PRO A 259      12.702 177.056  25.986  1.00 38.78           C
ATOM   2266 1HD  PRO A 259      13.668 176.554  25.923  1.00 38.78           H
ATOM   2267 2HD  PRO A 259      12.654 177.906  25.306  1.00 38.78           H
ATOM   2268  N   GLU A 260      13.136 176.084  29.826  1.00 32.97           N
ATOM   2269  H   GLU A 260      13.873 176.377  29.201  1.00 32.97           H
ATOM   2270  CA  GLU A 260      13.565 175.673  31.177  1.00 37.28           C
ATOM   2271  HA  GLU A 260      12.732 175.139  31.634  1.00 37.28           H
ATOM   2272  C   GLU A 260      13.914 176.864  32.121  1.00 36.38           C
ATOM   2273  O   GLU A 260      13.965 176.683  33.337  1.00 38.48           O
ATOM   2274  CB  GLU A 260      14.705 174.638  31.064  1.00 37.92           C
ATOM   2275 1HB  GLU A 260      14.608 173.939  31.895  1.00 37.92           H
ATOM   2276 2HB  GLU A 260      14.563 174.055  30.154  1.00 37.92           H
ATOM   2277  CG  GLU A 260      16.154 175.182  31.063  1.00 41.04           C
ATOM   2278 1HG  GLU A 260      16.422 175.414  32.093  1.00 41.04           H
ATOM   2279 2HG  GLU A 260      16.827 174.395  30.722  1.00 41.04           H
ATOM   2280  CD  GLU A 260      16.385 176.431  30.202  1.00 50.81           C
ATOM   2281  OE1 GLU A 260      15.791 176.577  29.110  1.00 43.12           O
ATOM   2282  OE2 GLU A 260      17.173 177.295  30.645  1.00 57.41           O
ATOM   2283  N   ASN A 261      14.133 178.069  31.577  1.00 32.96           N
ATOM   2284  H   ASN A 261      14.046 178.157  30.575  1.00 32.96           H
ATOM   2285  CA  ASN A 261      14.235 179.323  32.335  1.00 35.11           C
ATOM   2286  HA  ASN A 261      14.725 179.119  33.287  1.00 35.11           H
ATOM   2287  C   ASN A 261      12.820 179.893  32.666  1.00 35.89           C
ATOM   2288  O   ASN A 261      12.652 180.571  33.683  1.00 34.81           O
ATOM   2289  CB  ASN A 261      15.100 180.334  31.542  1.00 34.70           C
ATOM   2290 1HB  ASN A 261      15.117 180.068  30.485  1.00 34.70           H
ATOM   2291 2HB  ASN A 261      14.634 181.317  31.611  1.00 34.70           H
ATOM   2292  CG  ASN A 261      16.553 180.451  32.035  1.00 43.28           C
ATOM   2293  OD1 ASN A 261      17.087 181.526  32.215  1.00 47.70           O
ATOM   2294  ND2 ASN A 261      17.249 179.385  32.333  1.00 39.81           N
ATOM   2295 1HD2 ASN A 261      18.204 179.552  32.616  1.00 39.81           H
ATOM   2296 2HD2 ASN A 261      16.989 178.494  31.934  1.00 39.81           H
ATOM   2297  N   LEU A 262      11.816 179.569  31.843  1.00 30.80           N
ATOM   2298  H   LEU A 262      12.046 179.077  30.991  1.00 30.80           H
ATOM   2299  CA  LEU A 262      10.391 179.747  32.136  1.00 36.17           C
ATOM   2300  HA  LEU A 262      10.258 180.690  32.665  1.00 36.17           H
ATOM   2301  C   LEU A 262       9.834 178.616  33.027  1.00 34.52           C
ATOM   2302  O   LEU A 262      10.156 177.441  32.834  1.00 34.85           O
ATOM   2303  CB  LEU A 262       9.579 179.788  30.817  1.00 28.77           C
ATOM   2304 1HB  LEU A 262       9.716 178.833  30.309  1.00 28.77           H
ATOM   2305 2HB  LEU A 262       8.524 179.879  31.076  1.00 28.77           H
ATOM   2306  CG  LEU A 262       9.923 180.909  29.827  1.00 33.20           C
ATOM   2307  HG  LEU A 262      10.958 180.790  29.506  1.00 33.20           H
ATOM   2308  CD1 LEU A 262       9.003 180.776  28.613  1.00 33.36           C
ATOM   2309 1HD1 LEU A 262       9.204 181.591  27.918  1.00 33.36           H
ATOM   2310 2HD1 LEU A 262       7.961 180.816  28.930  1.00 33.36           H
ATOM   2311 3HD1 LEU A 262       9.197 179.823  28.122  1.00 33.36           H
ATOM   2312  CD2 LEU A 262       9.757 182.300  30.435  1.00 32.70           C
ATOM   2313 1HD2 LEU A 262       9.871 183.053  29.655  1.00 32.70           H
ATOM   2314 2HD2 LEU A 262      10.526 182.442  31.194  1.00 32.70           H
ATOM   2315 3HD2 LEU A 262       8.772 182.396  30.892  1.00 32.70           H
ATOM   2316  N   LEU A 263       8.911 178.960  33.931  1.00 28.87           N
ATOM   2317  H   LEU A 263       8.639 179.931  33.988  1.00 28.87           H
ATOM   2318  CA  LEU A 263       8.129 178.014  34.736  1.00 30.36           C
ATOM   2319  HA  LEU A 263       8.443 177.003  34.476  1.00 30.36           H
ATOM   2320  C   LEU A 263       6.606 178.117  34.454  1.00 32.05           C
ATOM   2321  O   LEU A 263       6.110 179.118  33.943  1.00 28.86           O
ATOM   2322  CB  LEU A 263       8.413 178.203  36.249  1.00 30.84           C
ATOM   2323 1HB  LEU A 263       8.110 179.214  36.521  1.00 30.84           H
ATOM   2324 2HB  LEU A 263       7.779 177.506  36.797  1.00 30.84           H
ATOM   2325  CG  LEU A 263       9.862 177.983  36.716  1.00 36.22           C
ATOM   2326  HG  LEU A 263      10.503 178.712  36.221  1.00 36.22           H
ATOM   2327  CD1 LEU A 263       9.939 178.190  38.231  1.00 36.57           C
ATOM   2328 1HD1 LEU A 263      10.982 178.142  38.545  1.00 36.57           H
ATOM   2329 2HD1 LEU A 263       9.371 177.409  38.736  1.00 36.57           H
ATOM   2330 3HD1 LEU A 263       9.526 179.165  38.489  1.00 36.57           H
ATOM   2331  CD2 LEU A 263      10.400 176.590  36.408  1.00 34.67           C
ATOM   2332 1HD2 LEU A 263      11.397 176.493  36.838  1.00 34.67           H
ATOM   2333 2HD2 LEU A 263      10.453 176.449  35.329  1.00 34.67           H
ATOM   2334 3HD2 LEU A 263       9.743 175.836  36.842  1.00 34.67           H
ATOM   2335  N   LEU A 264       5.883 177.065  34.827  1.00 30.56           N
ATOM   2336  H   LEU A 264       6.399 176.276  35.190  1.00 30.56           H
ATOM   2337  CA  LEU A 264       4.422 176.925  34.783  1.00 33.57           C
ATOM   2338  HA  LEU A 264       3.993 177.698  34.145  1.00 33.57           H
ATOM   2339  C   LEU A 264       3.837 177.095  36.200  1.00 31.20           C
ATOM   2340  O   LEU A 264       4.174 176.356  37.128  1.00 31.16           O
ATOM   2341  CB  LEU A 264       4.098 175.535  34.191  1.00 31.51           C
ATOM   2342 1HB  LEU A 264       4.635 174.785  34.772  1.00 31.51           H
ATOM   2343 2HB  LEU A 264       3.029 175.356  34.306  1.00 31.51           H
ATOM   2344  CG  LEU A 264       4.476 175.345  32.715  1.00 38.70           C
ATOM   2345  HG  LEU A 264       5.527 175.602  32.584  1.00 38.70           H
ATOM   2346  CD1 LEU A 264       4.293 173.877  32.328  1.00 35.62           C
ATOM   2347 1HD1 LEU A 264       4.487 173.754  31.263  1.00 35.62           H
ATOM   2348 2HD1 LEU A 264       3.274 173.561  32.551  1.00 35.62           H
ATOM   2349 3HD1 LEU A 264       4.995 173.270  32.899  1.00 35.62           H
ATOM   2350  CD2 LEU A 264       3.628 176.226  31.795  1.00 32.56           C
ATOM   2351 1HD2 LEU A 264       3.827 175.969  30.755  1.00 32.56           H
ATOM   2352 2HD2 LEU A 264       3.887 177.271  31.968  1.00 32.56           H
ATOM   2353 3HD2 LEU A 264       2.571 176.073  32.012  1.00 32.56           H
ATOM   2354  N   GLY A 265       2.977 178.100  36.360  1.00 31.48           N
ATOM   2355  H   GLY A 265       2.783 178.685  35.559  1.00 31.48           H
ATOM   2356  CA  GLY A 265       2.479 178.576  37.655  1.00 31.92           C
ATOM   2357 1HA  GLY A 265       3.291 178.562  38.381  1.00 31.92           H
ATOM   2358 2HA  GLY A 265       2.179 179.616  37.526  1.00 31.92           H
ATOM   2359  C   GLY A 265       1.287 177.803  38.252  1.00 33.97           C
ATOM   2360  O   GLY A 265       1.065 176.615  38.003  1.00 33.71           O
ATOM   2361  N   SER A 266       0.507 178.528  39.052  1.00 36.59           N
ATOM   2362  H   SER A 266       0.679 179.523  39.074  1.00 36.59           H
ATOM   2363  CA  SER A 266      -0.599 178.043  39.895  1.00 38.60           C
ATOM   2364  HA  SER A 266      -0.182 177.411  40.678  1.00 38.60           H
ATOM   2365  C   SER A 266      -1.668 177.230  39.138  1.00 44.84           C
ATOM   2366  O   SER A 266      -2.101 176.190  39.630  1.00 47.29           O
ATOM   2367  CB  SER A 266      -1.248 179.254  40.575  1.00 39.33           C
ATOM   2368 1HB  SER A 266      -2.049 178.908  41.228  1.00 39.33           H
ATOM   2369 2HB  SER A 266      -0.498 179.768  41.176  1.00 39.33           H
ATOM   2370  OG  SER A 266      -1.777 180.174  39.632  1.00 46.34           O
ATOM   2371  HG  SER A 266      -1.072 180.410  39.025  1.00 46.34           H
ATOM   2372  N   ALA A 267      -2.017 177.619  37.913  1.00 42.29           N
ATOM   2373  H   ALA A 267      -1.651 178.501  37.585  1.00 42.29           H
ATOM   2374  CA  ALA A 267      -2.873 176.880  36.976  1.00 44.38           C
ATOM   2375  HA  ALA A 267      -3.115 175.908  37.406  1.00 44.38           H
ATOM   2376  C   ALA A 267      -2.148 176.622  35.626  1.00 43.42           C
ATOM   2377  O   ALA A 267      -2.782 176.465  34.580  1.00 45.15           O
ATOM   2378  CB  ALA A 267      -4.188 177.649  36.809  1.00 46.58           C
ATOM   2379 1HB  ALA A 267      -4.630 177.828  37.789  1.00 46.58           H
ATOM   2380 2HB  ALA A 267      -4.877 177.062  36.201  1.00 46.58           H
ATOM   2381 3HB  ALA A 267      -3.992 178.603  36.318  1.00 46.58           H
ATOM   2382  N   GLY A 268      -0.813 176.638  35.634  1.00 40.99           N
ATOM   2383  H   GLY A 268      -0.332 176.730  36.517  1.00 40.99           H
ATOM   2384  CA  GLY A 268       0.016 176.589  34.430  1.00 36.60           C
ATOM   2385 1HA  GLY A 268       1.020 176.279  34.721  1.00 36.60           H
ATOM   2386 2HA  GLY A 268      -0.379 175.847  33.737  1.00 36.60           H
ATOM   2387  C   GLY A 268       0.126 177.934  33.684  1.00 34.71           C
ATOM   2388  O   GLY A 268       0.537 177.943  32.525  1.00 34.57           O
ATOM   2389  N   GLU A 269      -0.215 179.068  34.309  1.00 35.09           N
ATOM   2390  H   GLU A 269      -0.571 179.058  35.254  1.00 35.09           H
ATOM   2391  CA  GLU A 269       0.116 180.378  33.744  1.00 33.17           C
ATOM   2392  HA  GLU A 269      -0.264 180.367  32.722  1.00 33.17           H
ATOM   2393  C   GLU A 269       1.647 180.558  33.685  1.00 32.22           C
ATOM   2394  O   GLU A 269       2.347 180.274  34.661  1.00 33.03           O
ATOM   2395  CB  GLU A 269      -0.600 181.546  34.454  1.00 40.75           C
ATOM   2396 1HB  GLU A 269      -0.544 182.401  33.779  1.00 40.75           H
ATOM   2397 2HB  GLU A 269      -1.658 181.304  34.564  1.00 40.75           H
ATOM   2398  CG  GLU A 269      -0.073 182.002  35.840  1.00 39.75           C
ATOM   2399 1HG  GLU A 269       0.992 182.225  35.773  1.00 39.75           H
ATOM   2400 2HG  GLU A 269      -0.575 182.935  36.095  1.00 39.75           H
ATOM   2401  CD  GLU A 269      -0.291 181.001  36.985  1.00 41.95           C
ATOM   2402  OE1 GLU A 269      -1.057 180.024  36.832  1.00 45.47           O
ATOM   2403  OE2 GLU A 269       0.235 181.218  38.103  1.00 44.60           O
ATOM   2404  N   LEU A 270       2.179 180.978  32.535  1.00 32.44           N
ATOM   2405  H   LEU A 270       1.578 181.189  31.751  1.00 32.44           H
ATOM   2406  CA  LEU A 270       3.618 181.050  32.312  1.00 33.41           C
ATOM   2407  HA  LEU A 270       4.045 180.088  32.595  1.00 33.41           H
ATOM   2408  C   LEU A 270       4.261 182.140  33.190  1.00 35.35           C
ATOM   2409  O   LEU A 270       3.727 183.241  33.305  1.00 33.62           O
ATOM   2410  CB  LEU A 270       3.946 181.300  30.829  1.00 35.12           C
ATOM   2411 1HB  LEU A 270       3.158 181.918  30.399  1.00 35.12           H
ATOM   2412 2HB  LEU A 270       4.880 181.858  30.770  1.00 35.12           H
ATOM   2413  CG  LEU A 270       4.127 180.006  30.018  1.00 43.16           C
ATOM   2414  HG  LEU A 270       4.860 179.377  30.523  1.00 43.16           H
ATOM   2415  CD1 LEU A 270       2.829 179.220  29.862  1.00 45.40           C
ATOM   2416 1HD1 LEU A 270       3.025 178.338  29.252  1.00 45.40           H
ATOM   2417 2HD1 LEU A 270       2.080 179.842  29.372  1.00 45.40           H
ATOM   2418 3HD1 LEU A 270       2.463 178.912  30.841  1.00 45.40           H
ATOM   2419  CD2 LEU A 270       4.668 180.350  28.633  1.00 36.41           C
ATOM   2420 1HD2 LEU A 270       4.803 179.433  28.060  1.00 36.41           H
ATOM   2421 2HD2 LEU A 270       5.626 180.859  28.736  1.00 36.41           H
ATOM   2422 3HD2 LEU A 270       3.963 181.001  28.116  1.00 36.41           H
ATOM   2423  N   LYS A 271       5.435 181.832  33.748  1.00 30.21           N
ATOM   2424  H   LYS A 271       5.766 180.886  33.629  1.00 30.21           H
ATOM   2425  CA  LYS A 271       6.270 182.715  34.575  1.00 31.19           C
ATOM   2426  HA  LYS A 271       5.803 183.697  34.649  1.00 31.19           H
ATOM   2427  C   LYS A 271       7.656 182.874  33.943  1.00 33.92           C
ATOM   2428  O   LYS A 271       8.378 181.886  33.808  1.00 32.01           O
ATOM   2429  CB  LYS A 271       6.431 182.125  35.999  1.00 34.64           C
ATOM   2430 1HB  LYS A 271       7.041 181.225  35.922  1.00 34.64           H
ATOM   2431 2HB  LYS A 271       6.981 182.848  36.601  1.00 34.64           H
ATOM   2432  CG  LYS A 271       5.146 181.728  36.750  1.00 32.00           C
ATOM   2433 1HG  LYS A 271       4.578 181.040  36.125  1.00 32.00           H
ATOM   2434 2HG  LYS A 271       5.427 181.188  37.655  1.00 32.00           H
ATOM   2435  CD  LYS A 271       4.265 182.908  37.151  1.00 30.77           C
ATOM   2436 1HD  LYS A 271       4.823 183.569  37.815  1.00 30.77           H
ATOM   2437 2HD  LYS A 271       3.950 183.446  36.257  1.00 30.77           H
ATOM   2438  CE  LYS A 271       3.039 182.334  37.875  1.00 34.36           C
ATOM   2439 1HE  LYS A 271       2.501 181.678  37.191  1.00 34.36           H
ATOM   2440 2HE  LYS A 271       3.378 181.733  38.719  1.00 34.36           H
ATOM   2441  NZ  LYS A 271       2.117 183.382  38.358  1.00 28.22           N
ATOM   2442 1HZ  LYS A 271       1.241 182.941  38.599  1.00 28.22           H
ATOM   2443 2HZ  LYS A 271       1.962 184.064  37.630  1.00 28.22           H
ATOM   2444 3HZ  LYS A 271       2.500 183.839  39.173  1.00 28.22           H
ATOM   2445  N   ILE A 272       8.080 184.106  33.661  1.00 29.32           N
ATOM   2446  H   ILE A 272       7.432 184.878  33.720  1.00 29.32           H
ATOM   2447  CA  ILE A 272       9.503 184.449  33.565  1.00 32.90           C
ATOM   2448  HA  ILE A 272       9.995 183.748  32.891  1.00 32.90           H
ATOM   2449  C   ILE A 272      10.102 184.266  34.973  1.00 35.48           C
ATOM   2450  O   ILE A 272       9.625 184.888  35.924  1.00 35.37           O
ATOM   2451  CB  ILE A 272       9.715 185.879  33.000  1.00 32.04           C
ATOM   2452  HB  ILE A 272       9.219 186.579  33.673  1.00 32.04           H
ATOM   2453  CG1 ILE A 272       9.085 186.015  31.593  1.00 34.04           C
ATOM   2454 1HG1 ILE A 272       9.526 185.252  30.951  1.00 34.04           H
ATOM   2455 2HG1 ILE A 272       8.016 185.818  31.682  1.00 34.04           H
ATOM   2456  CG2 ILE A 272      11.215 186.229  32.967  1.00 33.40           C
ATOM   2457 1HG2 ILE A 272      11.334 187.273  32.679  1.00 33.40           H
ATOM   2458 2HG2 ILE A 272      11.708 185.590  32.234  1.00 33.40           H
ATOM   2459 3HG2 ILE A 272      11.663 186.068  33.948  1.00 33.40           H
ATOM   2460  CD1 ILE A 272       9.250 187.385  30.917  1.00 35.64           C
ATOM   2461 1HD1 ILE A 272       8.648 187.401  30.008  1.00 35.64           H
ATOM   2462 2HD1 ILE A 272      10.297 187.551  30.663  1.00 35.64           H
ATOM   2463 3HD1 ILE A 272       8.910 188.169  31.593  1.00 35.64           H
ATOM   2464  N   ALA A 273      11.078 183.366  35.127  1.00 34.36           N
ATOM   2465  H   ALA A 273      11.403 182.869  34.311  1.00 34.36           H
ATOM   2466  CA  ALA A 273      11.414 182.760  36.428  1.00 37.63           C
ATOM   2467  HA  ALA A 273      11.040 183.407  37.222  1.00 37.63           H
ATOM   2468  C   ALA A 273      12.940 182.568  36.676  1.00 43.13           C
ATOM   2469  O   ALA A 273      13.350 181.897  37.625  1.00 44.86           O
ATOM   2470  CB  ALA A 273      10.645 181.440  36.515  1.00 39.88           C
ATOM   2471 1HB  ALA A 273       9.573 181.632  36.471  1.00 39.88           H
ATOM   2472 2HB  ALA A 273      10.886 180.937  37.452  1.00 39.88           H
ATOM   2473 3HB  ALA A 273      10.937 180.808  35.677  1.00 39.88           H
ATOM   2474  N   ASN A 274      13.778 183.164  35.834  1.00 41.29           N
ATOM   2475  H   ASN A 274      13.381 183.650  35.043  1.00 41.29           H
ATOM   2476  CA  ASN A 274      15.245 183.242  35.966  1.00 43.74           C
ATOM   2477  HA  ASN A 274      15.600 182.446  36.622  1.00 43.74           H
ATOM   2478  C   ASN A 274      15.742 184.588  36.560  1.00 41.81           C
ATOM   2479  O   ASN A 274      16.897 184.672  36.976  1.00 43.38           O
ATOM   2480  CB  ASN A 274      15.833 183.005  34.570  1.00 39.74           C
ATOM   2481 1HB  ASN A 274      16.921 183.005  34.635  1.00 39.74           H
ATOM   2482 2HB  ASN A 274      15.518 182.021  34.223  1.00 39.74           H
ATOM   2483  CG  ASN A 274      15.399 184.054  33.542  1.00 43.38           C
ATOM   2484  OD1 ASN A 274      14.494 184.844  33.768  1.00 35.17           O
ATOM   2485  ND2 ASN A 274      16.026 184.080  32.396  1.00 40.17           N
ATOM   2486 1HD2 ASN A 274      15.723 184.740  31.694  1.00 40.17           H
ATOM   2487 2HD2 ASN A 274      16.677 183.347  32.152  1.00 40.17           H
ATOM   2488  N   PHE A 275      14.890 185.620  36.613  1.00 43.59           N
ATOM   2489  H   PHE A 275      14.004 185.533  36.137  1.00 43.59           H
ATOM   2490  CA  PHE A 275      15.167 186.901  37.264  1.00 45.79           C
ATOM   2491  HA  PHE A 275      16.004 187.367  36.744  1.00 45.79           H
ATOM   2492  C   PHE A 275      15.569 186.722  38.746  1.00 47.60           C
ATOM   2493  O   PHE A 275      15.233 185.726  39.393  1.00 42.77           O
ATOM   2494  CB  PHE A 275      13.943 187.835  37.156  1.00 41.92           C
ATOM   2495 1HB  PHE A 275      13.038 187.243  37.023  1.00 41.92           H
ATOM   2496 2HB  PHE A 275      13.822 188.367  38.100  1.00 41.92           H
ATOM   2497  CG  PHE A 275      14.012 188.866  36.031  1.00 36.86           C
ATOM   2498  CD1 PHE A 275      14.993 189.877  36.067  1.00 38.60           C
ATOM   2499  HD1 PHE A 275      15.711 189.913  36.873  1.00 38.60           H
ATOM   2500  CD2 PHE A 275      13.070 188.857  34.987  1.00 37.96           C
ATOM   2501  HD2 PHE A 275      12.304 188.097  34.968  1.00 37.96           H
ATOM   2502  CE1 PHE A 275      15.050 190.847  35.049  1.00 44.52           C
ATOM   2503  HE1 PHE A 275      15.814 191.610  35.068  1.00 44.52           H
ATOM   2504  CE2 PHE A 275      13.115 189.839  33.982  1.00 39.94           C
ATOM   2505  HE2 PHE A 275      12.384 189.822  33.188  1.00 39.94           H
ATOM   2506  CZ  PHE A 275      14.112 190.828  34.006  1.00 42.91           C
ATOM   2507  HZ  PHE A 275      14.144 191.573  33.225  1.00 42.91           H
ATOM   2508  N   GLY A 276      16.270 187.720  39.287  1.00 44.18           N
ATOM   2509  H   GLY A 276      16.558 188.482  38.690  1.00 44.18           H
ATOM   2510  CA  GLY A 276      16.738 187.752  40.673  1.00 47.36           C
ATOM   2511 1HA  GLY A 276      16.887 188.789  40.973  1.00 47.36           H
ATOM   2512 2HA  GLY A 276      15.986 187.312  41.327  1.00 47.36           H
ATOM   2513  C   GLY A 276      18.057 186.992  40.858  1.00 47.58           C
ATOM   2514  O   GLY A 276      19.041 187.618  41.232  1.00 44.66           O
ATOM   2515  N   TRP A 277      18.086 185.687  40.553  1.00 44.30           N
ATOM   2516  H   TRP A 277      17.223 185.263  40.242  1.00 44.30           H
ATOM   2517  CA  TRP A 277      19.315 184.919  40.265  1.00 42.08           C
ATOM   2518  HA  TRP A 277      19.908 185.515  39.570  1.00 42.08           H
ATOM   2519  C   TRP A 277      19.014 183.562  39.587  1.00 45.72           C
ATOM   2520  O   TRP A 277      17.924 183.007  39.755  1.00 52.16           O
ATOM   2521  CB  TRP A 277      20.164 184.681  41.530  1.00 46.68           C
ATOM   2522 1HB  TRP A 277      20.008 185.491  42.243  1.00 46.68           H
ATOM   2523 2HB  TRP A 277      19.848 183.759  42.020  1.00 46.68           H
ATOM   2524  CG  TRP A 277      21.633 184.585  41.218  1.00 50.09           C
ATOM   2525  CD1 TRP A 277      22.393 183.467  41.173  1.00 49.53           C
ATOM   2526  HD1 TRP A 277      22.082 182.451  41.365  1.00 49.53           H
ATOM   2527  CD2 TRP A 277      22.515 185.658  40.765  1.00 52.36           C
ATOM   2528  NE1 TRP A 277      23.651 183.764  40.749  1.00 51.18           N
ATOM   2529  HE1 TRP A 277      24.361 183.070  40.562  1.00 51.18           H
ATOM   2530  CE2 TRP A 277      23.785 185.096  40.449  1.00 55.80           C
ATOM   2531  CE3 TRP A 277      22.350 187.040  40.526  1.00 53.14           C
ATOM   2532  HE3 TRP A 277      21.395 187.502  40.729  1.00 53.14           H
ATOM   2533  CZ2 TRP A 277      24.830 185.856  39.909  1.00 54.50           C
ATOM   2534  HZ2 TRP A 277      25.767 185.383  39.657  1.00 54.50           H
ATOM   2535  CZ3 TRP A 277      23.391 187.814  39.982  1.00 57.07           C
ATOM   2536  HZ3 TRP A 277      23.223 188.862  39.779  1.00 57.07           H
ATOM   2537  CH2 TRP A 277      24.625 187.223  39.665  1.00 53.69           C
ATOM   2538  HH2 TRP A 277      25.409 187.809  39.209  1.00 53.69           H
ATOM   2539  N   SER A 278      20.000 182.986  38.894  1.00 44.60           N
ATOM   2540  H   SER A 278      20.898 183.448  38.854  1.00 44.60           H
ATOM   2541  CA  SER A 278      19.920 181.680  38.210  1.00 49.30           C
ATOM   2542  HA  SER A 278      19.152 181.075  38.692  1.00 49.30           H
ATOM   2543  C   SER A 278      21.256 180.906  38.297  1.00 49.35           C
ATOM   2544  O   SER A 278      22.285 181.480  38.647  1.00 48.59           O
ATOM   2545  CB  SER A 278      19.496 181.895  36.750  1.00 45.94           C
ATOM   2546 1HB  SER A 278      18.606 182.524  36.731  1.00 45.94           H
ATOM   2547 2HB  SER A 278      20.304 182.399  36.220  1.00 45.94           H
ATOM   2548  OG  SER A 278      19.206 180.656  36.130  1.00 46.15           O
ATOM   2549  HG  SER A 278      19.288 180.772  35.181  1.00 46.15           H
ATOM   2550  N   VAL A 279      21.242 179.604  37.990  1.00 48.20           N
ATOM   2551  H   VAL A 279      20.358 179.180  37.746  1.00 48.20           H
ATOM   2552  CA  VAL A 279      22.432 178.745  37.803  1.00 47.11           C
ATOM   2553  HA  VAL A 279      23.317 179.313  38.090  1.00 47.11           H
ATOM   2554  C   VAL A 279      22.613 178.333  36.313  1.00 53.69           C
ATOM   2555  O   VAL A 279      23.712 177.945  35.918  1.00 48.92           O
ATOM   2556  CB  VAL A 279      22.357 177.526  38.757  1.00 47.00           C
ATOM   2557  HB  VAL A 279      21.377 177.066  38.635  1.00 47.00           H
ATOM   2558  CG1 VAL A 279      23.431 176.454  38.520  1.00 38.39           C
ATOM   2559 1HG1 VAL A 279      23.377 175.705  39.309  1.00 38.39           H
ATOM   2560 2HG1 VAL A 279      24.418 176.917  38.525  1.00 38.39           H
ATOM   2561 3HG1 VAL A 279      23.258 175.980  37.554  1.00 38.39           H
ATOM   2562  CG2 VAL A 279      22.518 177.982  40.216  1.00 44.07           C
ATOM   2563 1HG2 VAL A 279      22.367 177.129  40.878  1.00 44.07           H
ATOM   2564 2HG2 VAL A 279      21.785 178.755  40.446  1.00 44.07           H
ATOM   2565 3HG2 VAL A 279      23.523 178.380  40.360  1.00 44.07           H
ATOM   2566  N   HIS A 280      21.577 178.476  35.478  1.00 50.53           N
ATOM   2567  H   HIS A 280      20.705 178.828  35.846  1.00 50.53           H
ATOM   2568  CA  HIS A 280      21.603 178.170  34.041  1.00 57.68           C
ATOM   2569  HA  HIS A 280      22.641 178.131  33.712  1.00 57.68           H
ATOM   2570  C   HIS A 280      20.881 179.251  33.204  1.00 53.75           C
ATOM   2571  O   HIS A 280      19.804 179.723  33.582  1.00 58.01           O
ATOM   2572  CB  HIS A 280      20.974 176.792  33.781  1.00 58.90           C
ATOM   2573 1HB  HIS A 280      19.915 176.840  34.033  1.00 58.90           H
ATOM   2574 2HB  HIS A 280      21.041 176.577  32.714  1.00 58.90           H
ATOM   2575  CG  HIS A 280      21.598 175.635  34.544  1.00 61.29           C
ATOM   2576  ND1 HIS A 280      22.859 175.112  34.394  1.00 60.26           N
ATOM   2577  HD1 HIS A 280      23.587 175.375  33.744  1.00 60.26           H
ATOM   2578  CD2 HIS A 280      21.013 174.888  35.527  1.00 54.80           C
ATOM   2579  HD2 HIS A 280      20.023 174.982  35.948  1.00 54.80           H
ATOM   2580  CE1 HIS A 280      22.986 174.095  35.221  1.00 60.76           C
ATOM   2581  HE1 HIS A 280      23.837 173.441  35.337  1.00 60.76           H
ATOM   2582  NE2 HIS A 280      21.882 173.904  35.930  1.00 54.52           N
ATOM   2583  N   ALA A 290      21.456 179.603  32.053  1.00 64.73           N
ATOM   2584  H   ALA A 290      22.311 179.129  31.801  1.00 64.73           H
ATOM   2585  CA  ALA A 290      20.940 180.574  31.075  1.00 69.42           C
ATOM   2586  HA  ALA A 290      19.865 180.438  30.962  1.00 69.42           H
ATOM   2587  C   ALA A 290      21.591 180.327  29.690  1.00 75.04           C
ATOM   2588  O   ALA A 290      22.409 181.115  29.220  1.00 68.53           O
ATOM   2589  CB  ALA A 290      21.185 181.998  31.597  1.00 59.33           C
ATOM   2590 1HB  ALA A 290      20.683 182.135  32.555  1.00 59.33           H
ATOM   2591 2HB  ALA A 290      20.793 182.714  30.875  1.00 59.33           H
ATOM   2592 3HB  ALA A 290      22.256 182.158  31.722  1.00 59.33           H
ATOM   2593  N   GLY A 291      21.276 179.186  29.064  1.00 73.08           N
ATOM   2594  H   GLY A 291      20.677 178.547  29.567  1.00 73.08           H
ATOM   2595  CA  GLY A 291      21.987 178.605  27.900  1.00 68.72           C
ATOM   2596 1HA  GLY A 291      22.943 178.213  28.248  1.00 68.72           H
ATOM   2597 2HA  GLY A 291      21.406 177.757  27.536  1.00 68.72           H
ATOM   2598  C   GLY A 291      22.272 179.531  26.691  1.00 69.07           C
ATOM   2599  O   GLY A 291      23.312 179.362  26.057  1.00 71.67           O
ATOM   2600  N   THR A 292      21.451 180.564  26.457  1.00 65.84           N
ATOM   2601  H   THR A 292      20.640 180.649  27.054  1.00 65.84           H
ATOM   2602  CA  THR A 292      21.728 181.759  25.612  1.00 70.83           C
ATOM   2603  HA  THR A 292      20.847 182.392  25.717  1.00 70.83           H
ATOM   2604  C   THR A 292      21.951 181.546  24.080  1.00 68.31           C
ATOM   2605  O   THR A 292      21.325 182.271  23.310  1.00 52.21           O
ATOM   2606  CB  THR A 292      22.869 182.580  26.247  1.00  0.00           C
ATOM   2607  HB  THR A 292      23.716 181.916  26.418  1.00  0.00           H
ATOM   2608  OG1 THR A 292      22.433 183.105  27.498  1.00  0.00           O
ATOM   2609  HG1 THR A 292      22.406 182.375  28.121  1.00  0.00           H
ATOM   2610  CG2 THR A 292      23.359 183.765  25.426  1.00  0.00           C
ATOM   2611 1HG2 THR A 292      24.064 184.350  26.016  1.00  0.00           H
ATOM   2612 2HG2 THR A 292      22.515 184.393  25.140  1.00  0.00           H
ATOM   2613 3HG2 THR A 292      23.856 183.393  24.529  1.00  0.00           H
ATOM   2614  N   LEU A 293      22.801 180.615  23.629  1.00 57.99           N
ATOM   2615  H   LEU A 293      23.229 180.004  24.310  1.00 57.99           H
ATOM   2616  CA  LEU A 293      23.414 180.602  22.284  1.00 57.74           C
ATOM   2617  HA  LEU A 293      24.114 181.436  22.241  1.00 57.74           H
ATOM   2618  C   LEU A 293      22.405 180.773  21.122  1.00 52.25           C
ATOM   2619  O   LEU A 293      22.498 181.741  20.367  1.00 44.98           O
ATOM   2620  CB  LEU A 293      24.241 179.300  22.122  1.00 62.22           C
ATOM   2621 1HB  LEU A 293      25.079 179.349  22.817  1.00 62.22           H
ATOM   2622 2HB  LEU A 293      23.607 178.463  22.412  1.00 62.22           H
ATOM   2623  CG  LEU A 293      24.774 179.001  20.705  1.00 60.27           C
ATOM   2624  HG  LEU A 293      23.922 178.851  20.043  1.00 60.27           H
ATOM   2625  CD1 LEU A 293      25.642 180.129  20.147  1.00 59.91           C
ATOM   2626 1HD1 LEU A 293      26.032 179.834  19.173  1.00 59.91           H
ATOM   2627 2HD1 LEU A 293      26.472 180.328  20.826  1.00 59.91           H
ATOM   2628 3HD1 LEU A 293      25.037 181.030  20.039  1.00 59.91           H
ATOM   2629  CD2 LEU A 293      25.605 177.719  20.710  1.00 61.55           C
ATOM   2630 1HD2 LEU A 293      25.894 177.476  19.688  1.00 61.55           H
ATOM   2631 2HD2 LEU A 293      25.007 176.906  21.122  1.00 61.55           H
ATOM   2632 3HD2 LEU A 293      26.499 177.857  21.318  1.00 61.55           H
ATOM   2633  N   ASP A 294      21.439 179.860  21.000  1.00 50.12           N
ATOM   2634  H   ASP A 294      21.393 179.101  21.664  1.00 50.12           H
ATOM   2635  CA  ASP A 294      20.473 179.825  19.897  1.00 49.77           C
ATOM   2636  HA  ASP A 294      21.027 179.953  18.967  1.00 49.77           H
ATOM   2637  C   ASP A 294      19.423 180.964  19.974  1.00 43.82           C
ATOM   2638  O   ASP A 294      18.605 181.126  19.069  1.00 43.93           O
ATOM   2639  CB  ASP A 294      19.782 178.452  19.833  1.00 50.03           C
ATOM   2640 1HB  ASP A 294      19.077 178.373  20.660  1.00 50.03           H
ATOM   2641 2HB  ASP A 294      19.218 178.382  18.903  1.00 50.03           H
ATOM   2642  CG  ASP A 294      20.762 177.276  19.906  1.00 56.00           C
ATOM   2643  OD1 ASP A 294      21.674 177.197  19.059  1.00 52.74           O
ATOM   2644  OD2 ASP A 294      20.612 176.439  20.830  1.00 62.82           O
ATOM   2645  N   TYR A 295      19.462 181.762  21.046  1.00 38.61           N
ATOM   2646  H   TYR A 295      20.214 181.597  21.701  1.00 38.61           H
ATOM   2647  CA  TYR A 295      18.465 182.769  21.450  1.00 42.34           C
ATOM   2648  HA  TYR A 295      17.664 182.779  20.711  1.00 42.34           H
ATOM   2649  C   TYR A 295      19.065 184.197  21.509  1.00 44.73           C
ATOM   2650  O   TYR A 295      18.431 185.114  22.037  1.00 46.25           O
ATOM   2651  CB  TYR A 295      17.852 182.349  22.800  1.00 42.79           C
ATOM   2652 1HB  TYR A 295      18.606 182.463  23.579  1.00 42.79           H
ATOM   2653 2HB  TYR A 295      17.029 183.023  23.039  1.00 42.79           H
ATOM   2654  CG  TYR A 295      17.330 180.917  22.839  1.00 45.60           C
ATOM   2655  CD1 TYR A 295      18.221 179.857  23.103  1.00 54.05           C
ATOM   2656  HD1 TYR A 295      19.262 180.058  23.309  1.00 54.05           H
ATOM   2657  CD2 TYR A 295      15.973 180.644  22.584  1.00 45.54           C
ATOM   2658  HD2 TYR A 295      15.280 181.449  22.390  1.00 45.54           H
ATOM   2659  CE1 TYR A 295      17.767 178.526  23.068  1.00 54.36           C
ATOM   2660  HE1 TYR A 295      18.454 177.715  23.257  1.00 54.36           H
ATOM   2661  CE2 TYR A 295      15.510 179.314  22.561  1.00 45.32           C
ATOM   2662  HE2 TYR A 295      14.472 179.099  22.354  1.00 45.32           H
ATOM   2663  CZ  TYR A 295      16.413 178.253  22.789  1.00 52.49           C
ATOM   2664  OH  TYR A 295      15.985 176.959  22.733  1.00 48.18           O
ATOM   2665  HH  TYR A 295      15.037 176.883  22.603  1.00 48.18           H
ATOM   2666  N   LEU A 296      20.291 184.389  21.002  1.00 45.00           N
ATOM   2667  H   LEU A 296      20.790 183.583  20.653  1.00 45.00           H
ATOM   2668  CA  LEU A 296      20.894 185.699  20.740  1.00 39.98           C
ATOM   2669  HA  LEU A 296      20.519 186.404  21.482  1.00 39.98           H
ATOM   2670  C   LEU A 296      20.505 186.225  19.342  1.00 38.18           C
ATOM   2671  O   LEU A 296      20.608 185.465  18.378  1.00 36.27           O
ATOM   2672  CB  LEU A 296      22.431 185.619  20.862  1.00 45.73           C
ATOM   2673 1HB  LEU A 296      22.777 184.772  20.269  1.00 45.73           H
ATOM   2674 2HB  LEU A 296      22.856 186.526  20.433  1.00 45.73           H
ATOM   2675  CG  LEU A 296      22.954 185.484  22.299  1.00 50.13           C
ATOM   2676  HG  LEU A 296      22.385 184.706  22.810  1.00 50.13           H
ATOM   2677  CD1 LEU A 296      24.431 185.092  22.275  1.00 55.07           C
ATOM   2678 1HD1 LEU A 296      24.826 185.107  23.290  1.00 55.07           H
ATOM   2679 2HD1 LEU A 296      24.991 185.792  21.655  1.00 55.07           H
ATOM   2680 3HD1 LEU A 296      24.523 184.087  21.863  1.00 55.07           H
ATOM   2681  CD2 LEU A 296      22.834 186.797  23.077  1.00 49.88           C
ATOM   2682 1HD2 LEU A 296      23.175 186.638  24.100  1.00 49.88           H
ATOM   2683 2HD2 LEU A 296      21.796 187.131  23.088  1.00 49.88           H
ATOM   2684 3HD2 LEU A 296      23.455 187.555  22.600  1.00 49.88           H
ATOM   2685  N   PRO A 297      20.093 187.499  19.198  1.00 36.06           N
ATOM   2686  CA  PRO A 297      19.807 188.129  17.906  1.00 38.58           C
ATOM   2687  HA  PRO A 297      19.302 187.421  17.249  1.00 38.58           H
ATOM   2688  C   PRO A 297      21.072 188.634  17.168  1.00 37.80           C
ATOM   2689  O   PRO A 297      22.131 188.765  17.797  1.00 38.90           O
ATOM   2690  CB  PRO A 297      18.862 189.276  18.263  1.00 36.05           C
ATOM   2691 1HB  PRO A 297      18.893 190.095  17.545  1.00 36.05           H
ATOM   2692 2HB  PRO A 297      17.842 188.906  18.370  1.00 36.05           H
ATOM   2693  CG  PRO A 297      19.402 189.727  19.602  1.00 38.45           C
ATOM   2694 1HG  PRO A 297      20.297 190.333  19.460  1.00 38.45           H
ATOM   2695 2HG  PRO A 297      18.648 190.256  20.184  1.00 38.45           H
ATOM   2696  CD  PRO A 297      19.757 188.414  20.268  1.00 39.56           C
ATOM   2697 1HD  PRO A 297      20.614 188.534  20.930  1.00 39.56           H
ATOM   2698 2HD  PRO A 297      18.895 188.034  20.817  1.00 39.56           H
ATOM   2699  N   PRO A 298      20.975 188.989  15.865  1.00 36.87           N
ATOM   2700  CA  PRO A 298      22.096 189.445  15.029  1.00 40.88           C
ATOM   2701  HA  PRO A 298      22.727 188.590  14.786  1.00 40.88           H
ATOM   2702  C   PRO A 298      22.966 190.532  15.671  1.00 43.15           C
ATOM   2703  O   PRO A 298      24.182 190.405  15.767  1.00 42.22           O
ATOM   2704  CB  PRO A 298      21.452 189.952  13.731  1.00 40.43           C
ATOM   2705 1HB  PRO A 298      21.161 190.999  13.820  1.00 40.43           H
ATOM   2706 2HB  PRO A 298      22.103 189.809  12.868  1.00 40.43           H
ATOM   2707  CG  PRO A 298      20.222 189.075  13.611  1.00 37.90           C
ATOM   2708 1HG  PRO A 298      19.432 189.548  13.027  1.00 37.90           H
ATOM   2709 2HG  PRO A 298      20.500 188.109  13.188  1.00 37.90           H
ATOM   2710  CD  PRO A 298      19.780 188.908  15.051  1.00 37.99           C
ATOM   2711 1HD  PRO A 298      19.096 189.711  15.327  1.00 37.99           H
ATOM   2712 2HD  PRO A 298      19.313 187.932  15.185  1.00 37.99           H
ATOM   2713  N   GLU A 299      22.338 191.600  16.153  1.00 39.86           N
ATOM   2714  H   GLU A 299      21.331 191.629  16.084  1.00 39.86           H
ATOM   2715  CA  GLU A 299      22.993 192.764  16.752  1.00 40.03           C
ATOM   2716  HA  GLU A 299      23.736 193.123  16.040  1.00 40.03           H
ATOM   2717  C   GLU A 299      23.732 192.429  18.072  1.00 46.36           C
ATOM   2718  O   GLU A 299      24.715 193.093  18.387  1.00 40.97           O
ATOM   2719  CB  GLU A 299      21.963 193.900  16.930  1.00 36.15           C
ATOM   2720 1HB  GLU A 299      22.516 194.790  17.231  1.00 36.15           H
ATOM   2721 2HB  GLU A 299      21.509 194.131  15.967  1.00 36.15           H
ATOM   2722  CG  GLU A 299      20.817 193.685  17.954  1.00 37.99           C
ATOM   2723 1HG  GLU A 299      21.218 193.275  18.881  1.00 37.99           H
ATOM   2724 2HG  GLU A 299      20.409 194.672  18.176  1.00 37.99           H
ATOM   2725  CD  GLU A 299      19.660 192.780  17.489  1.00 40.32           C
ATOM   2726  OE1 GLU A 299      19.714 192.196  16.385  1.00 34.80           O
ATOM   2727  OE2 GLU A 299      18.655 192.668  18.219  1.00 36.96           O
ATOM   2728  N   MET A 300      23.333 191.382  18.804  1.00 41.86           N
ATOM   2729  H   MET A 300      22.588 190.789  18.465  1.00 41.86           H
ATOM   2730  CA  MET A 300      24.073 190.918  19.973  1.00 39.90           C
ATOM   2731  HA  MET A 300      24.479 191.792  20.482  1.00 39.90           H
ATOM   2732  C   MET A 300      25.254 190.000  19.587  1.00 43.65           C
ATOM   2733  O   MET A 300      26.329 190.173  20.156  1.00 47.83           O
ATOM   2734  CB  MET A 300      23.155 190.221  20.980  1.00 43.56           C
ATOM   2735 1HB  MET A 300      22.574 189.443  20.484  1.00 43.56           H
ATOM   2736 2HB  MET A 300      23.777 189.761  21.747  1.00 43.56           H
ATOM   2737  CG  MET A 300      22.193 191.212  21.647  1.00 41.39           C
ATOM   2738 1HG  MET A 300      22.768 192.051  22.039  1.00 41.39           H
ATOM   2739 2HG  MET A 300      21.513 191.607  20.892  1.00 41.39           H
ATOM   2740  SD  MET A 300      21.198 190.508  23.007  1.00 44.15           S
ATOM   2741  CE  MET A 300      22.475 190.299  24.281  1.00 40.80           C
ATOM   2742 1HE  MET A 300      22.004 189.979  25.211  1.00 40.80           H
ATOM   2743 2HE  MET A 300      22.986 191.248  24.440  1.00 40.80           H
ATOM   2744 3HE  MET A 300      23.196 189.547  23.961  1.00 40.80           H
ATOM   2745  N   ILE A 301      25.115 189.088  18.615  1.00 42.72           N
ATOM   2746  H   ILE A 301      24.232 188.966  18.140  1.00 42.72           H
ATOM   2747  CA  ILE A 301      26.236 188.275  18.120  1.00 48.85           C
ATOM   2748  HA  ILE A 301      26.758 187.901  19.001  1.00 48.85           H
ATOM   2749  C   ILE A 301      27.265 189.107  17.298  1.00 50.42           C
ATOM   2750  O   ILE A 301      28.369 188.641  17.019  1.00 43.17           O
ATOM   2751  CB  ILE A 301      25.761 187.010  17.345  1.00 45.25           C
ATOM   2752  HB  ILE A 301      26.642 186.402  17.143  1.00 45.25           H
ATOM   2753  CG1 ILE A 301      25.090 187.316  15.995  1.00 45.36           C
ATOM   2754 1HG1 ILE A 301      24.065 187.638  16.180  1.00 45.36           H
ATOM   2755 2HG1 ILE A 301      25.633 188.128  15.512  1.00 45.36           H
ATOM   2756  CG2 ILE A 301      24.827 186.165  18.229  1.00 52.44           C
ATOM   2757 1HG2 ILE A 301      24.682 185.185  17.774  1.00 52.44           H
ATOM   2758 2HG2 ILE A 301      23.864 186.666  18.330  1.00 52.44           H
ATOM   2759 3HG2 ILE A 301      25.280 186.046  19.213  1.00 52.44           H
ATOM   2760  CD1 ILE A 301      25.084 186.128  15.029  1.00 46.70           C
ATOM   2761 1HD1 ILE A 301      24.449 186.375  14.179  1.00 46.70           H
ATOM   2762 2HD1 ILE A 301      24.698 185.238  15.526  1.00 46.70           H
ATOM   2763 3HD1 ILE A 301      26.100 185.937  14.681  1.00 46.70           H
ATOM   2764  N   GLU A 302      26.919 190.344  16.944  1.00 45.71           N
ATOM   2765  H   GLU A 302      25.944 190.594  17.029  1.00 45.71           H
ATOM   2766  CA  GLU A 302      27.798 191.358  16.340  1.00 49.89           C
ATOM   2767  HA  GLU A 302      28.706 190.875  15.981  1.00 49.89           H
ATOM   2768  C   GLU A 302      28.246 192.448  17.367  1.00 48.22           C
ATOM   2769  O   GLU A 302      28.963 193.386  17.017  1.00 55.40           O
ATOM   2770  CB  GLU A 302      27.079 191.937  15.105  1.00 41.28           C
ATOM   2771 1HB  GLU A 302      26.076 192.252  15.393  1.00 41.28           H
ATOM   2772 2HB  GLU A 302      27.627 192.796  14.717  1.00 41.28           H
ATOM   2773  CG  GLU A 302      26.959 190.887  13.985  1.00 47.48           C
ATOM   2774 1HG  GLU A 302      27.886 190.909  13.412  1.00 47.48           H
ATOM   2775 2HG  GLU A 302      26.878 189.888  14.413  1.00 47.48           H
ATOM   2776  CD  GLU A 302      25.786 191.076  12.997  1.00 59.95           C
ATOM   2777  OE1 GLU A 302      25.151 192.156  12.962  1.00 60.36           O
ATOM   2778  OE2 GLU A 302      25.574 190.165  12.157  1.00 57.89           O
ATOM   2779  N   GLY A 303      27.853 192.321  18.644  1.00 50.04           N
ATOM   2780  H   GLY A 303      27.294 191.517  18.892  1.00 50.04           H
ATOM   2781  CA  GLY A 303      28.288 193.174  19.765  1.00 46.37           C
ATOM   2782 1HA  GLY A 303      27.919 192.738  20.693  1.00 46.37           H
ATOM   2783 2HA  GLY A 303      29.378 193.176  19.800  1.00 46.37           H
ATOM   2784  C   GLY A 303      27.813 194.645  19.711  1.00 50.51           C
ATOM   2785  O   GLY A 303      28.412 195.517  20.348  1.00 53.91           O
ATOM   2786  N   ARG A 304      26.779 194.941  18.922  1.00 47.61           N
ATOM   2787  H   ARG A 304      26.264 194.174  18.513  1.00 47.61           H
ATOM   2788  CA  ARG A 304      26.301 196.292  18.608  1.00 45.48           C
ATOM   2789  HA  ARG A 304      27.172 196.910  18.393  1.00 45.48           H
ATOM   2790  C   ARG A 304      25.523 196.925  19.768  1.00 48.08           C
ATOM   2791  O   ARG A 304      24.966 196.221  20.614  1.00 44.56           O
ATOM   2792  CB  ARG A 304      25.403 196.260  17.360  1.00 49.18           C
ATOM   2793 1HB  ARG A 304      24.450 195.800  17.624  1.00 49.18           H
ATOM   2794 2HB  ARG A 304      25.201 197.285  17.051  1.00 49.18           H
ATOM   2795  CG  ARG A 304      26.002 195.496  16.166  1.00 54.01           C
ATOM   2796 1HG  ARG A 304      27.044 195.783  16.020  1.00 54.01           H
ATOM   2797 2HG  ARG A 304      25.955 194.425  16.363  1.00 54.01           H
ATOM   2798  CD  ARG A 304      25.212 195.808  14.892  1.00 60.27           C
ATOM   2799 1HD  ARG A 304      24.147 195.696  15.095  1.00 60.27           H
ATOM   2800 2HD  ARG A 304      25.395 196.839  14.589  1.00 60.27           H
ATOM   2801  NE  ARG A 304      25.586 194.912  13.787  1.00 67.93           N
ATOM   2802  HE  ARG A 304      24.957 194.134  13.647  1.00 67.93           H
ATOM   2803  CZ  ARG A 304      26.679 195.031  13.016  1.00 72.92           C
ATOM   2804  NH1 ARG A 304      27.568 195.968  13.157  1.00 76.55           N
ATOM   2805 1HH1 ARG A 304      27.463 196.665  13.881  1.00 76.55           H
ATOM   2806 2HH1 ARG A 304      28.417 195.930  12.612  1.00 76.55           H
ATOM   2807  NH2 ARG A 304      26.865 194.145  12.093  1.00 69.18           N
ATOM   2808 1HH2 ARG A 304      26.220 193.369  12.060  1.00 69.18           H
ATOM   2809 2HH2 ARG A 304      27.691 194.141  11.511  1.00 69.18           H
ATOM   2810  N   MET A 305      25.395 198.252  19.762  1.00 42.62           N
ATOM   2811  H   MET A 305      25.877 198.789  19.055  1.00 42.62           H
ATOM   2812  CA  MET A 305      24.354 198.938  20.523  1.00 48.92           C
ATOM   2813  HA  MET A 305      24.417 198.587  21.553  1.00 48.92           H
ATOM   2814  C   MET A 305      22.957 198.554  19.977  1.00 42.79           C
ATOM   2815  O   MET A 305      22.767 198.444  18.760  1.00 41.93           O
ATOM   2816  CB  MET A 305      24.603 200.456  20.543  1.00 43.48           C
ATOM   2817 1HB  MET A 305      25.572 200.650  21.003  1.00 43.48           H
ATOM   2818 2HB  MET A 305      24.635 200.835  19.522  1.00 43.48           H
ATOM   2819  CG  MET A 305      23.528 201.241  21.321  1.00 47.84           C
ATOM   2820 1HG  MET A 305      23.853 202.279  21.395  1.00 47.84           H
ATOM   2821 2HG  MET A 305      22.607 201.232  20.738  1.00 47.84           H
ATOM   2822  SD  MET A 305      23.135 200.649  23.010  1.00 61.06           S
ATOM   2823  CE  MET A 305      24.743 200.821  23.820  1.00 45.53           C
ATOM   2824 1HE  MET A 305      24.634 200.607  24.884  1.00 45.53           H
ATOM   2825 2HE  MET A 305      25.110 201.839  23.689  1.00 45.53           H
ATOM   2826 3HE  MET A 305      25.451 200.119  23.379  1.00 45.53           H
ATOM   2827  N   HIS A 306      22.015 198.302  20.886  1.00 38.53           N
ATOM   2828  H   HIS A 306      22.226 198.489  21.856  1.00 38.53           H
ATOM   2829  CA  HIS A 306      20.713 197.672  20.616  1.00 38.16           C
ATOM   2830  HA  HIS A 306      20.336 198.024  19.656  1.00 38.16           H
ATOM   2831  C   HIS A 306      19.672 198.036  21.698  1.00 37.26           C
ATOM   2832  O   HIS A 306      20.038 198.438  22.808  1.00 37.66           O
ATOM   2833  CB  HIS A 306      20.900 196.149  20.528  1.00 33.69           C
ATOM   2834 1HB  HIS A 306      19.946 195.690  20.272  1.00 33.69           H
ATOM   2835 2HB  HIS A 306      21.603 195.931  19.724  1.00 33.69           H
ATOM   2836  CG  HIS A 306      21.414 195.527  21.808  1.00 38.69           C
ATOM   2837  ND1 HIS A 306      22.716 195.389  22.212  1.00 41.20           N
ATOM   2838  HD1 HIS A 306      23.566 195.566  21.696  1.00 41.20           H
ATOM   2839  CD2 HIS A 306      20.663 195.123  22.871  1.00 38.85           C
ATOM   2840  HD2 HIS A 306      19.587 195.128  22.967  1.00 38.85           H
ATOM   2841  CE1 HIS A 306      22.717 194.914  23.437  1.00 41.20           C
ATOM   2842  HE1 HIS A 306      23.572 194.671  24.051  1.00 41.20           H
ATOM   2843  NE2 HIS A 306      21.483 194.754  23.905  1.00 43.56           N
ATOM   2844  N   ASP A 307      18.385 197.876  21.391  1.00 37.25           N
ATOM   2845  H   ASP A 307      18.146 197.498  20.485  1.00 37.25           H
ATOM   2846  CA  ASP A 307      17.236 198.263  22.241  1.00 35.82           C
ATOM   2847  HA  ASP A 307      17.596 198.838  23.094  1.00 35.82           H
ATOM   2848  C   ASP A 307      16.489 197.018  22.818  1.00 34.22           C
ATOM   2849  O   ASP A 307      17.110 195.998  23.134  1.00 34.06           O
ATOM   2850  CB  ASP A 307      16.342 199.213  21.413  1.00 34.34           C
ATOM   2851 1HB  ASP A 307      15.545 199.602  22.046  1.00 34.34           H
ATOM   2852 2HB  ASP A 307      16.945 200.064  21.099  1.00 34.34           H
ATOM   2853  CG  ASP A 307      15.704 198.584  20.162  1.00 38.57           C
ATOM   2854  OD1 ASP A 307      15.741 197.343  20.026  1.00 37.66           O
ATOM   2855  OD2 ASP A 307      15.161 199.352  19.334  1.00 42.45           O
ATOM   2856  N   GLU A 308      15.166 197.109  23.013  1.00 37.16           N
ATOM   2857  H   GLU A 308      14.693 197.964  22.757  1.00 37.16           H
ATOM   2858  CA  GLU A 308      14.314 196.019  23.510  1.00 33.01           C
ATOM   2859  HA  GLU A 308      14.882 195.482  24.271  1.00 33.01           H
ATOM   2860  C   GLU A 308      13.895 194.979  22.431  1.00 34.17           C
ATOM   2861  O   GLU A 308      13.334 193.933  22.766  1.00 34.25           O
ATOM   2862  CB  GLU A 308      13.087 196.615  24.224  1.00 31.42           C
ATOM   2863 1HB  GLU A 308      12.710 195.849  24.902  1.00 31.42           H
ATOM   2864 2HB  GLU A 308      13.396 197.457  24.844  1.00 31.42           H
ATOM   2865  CG  GLU A 308      11.916 197.083  23.328  1.00 34.34           C
ATOM   2866 1HG  GLU A 308      11.589 196.254  22.701  1.00 34.34           H
ATOM   2867 2HG  GLU A 308      11.083 197.340  23.983  1.00 34.34           H
ATOM   2868  CD  GLU A 308      12.213 198.290  22.422  1.00 39.67           C
ATOM   2869  OE1 GLU A 308      13.012 199.167  22.822  1.00 32.66           O
ATOM   2870  OE2 GLU A 308      11.575 198.389  21.346  1.00 36.81           O
ATOM   2871  N   LYS A 309      14.163 195.223  21.140  1.00 29.49           N
ATOM   2872  H   LYS A 309      14.675 196.055  20.883  1.00 29.49           H
ATOM   2873  CA  LYS A 309      13.779 194.334  20.028  1.00 33.59           C
ATOM   2874  HA  LYS A 309      12.735 194.061  20.180  1.00 33.59           H
ATOM   2875  C   LYS A 309      14.603 193.019  19.993  1.00 32.45           C
ATOM   2876  O   LYS A 309      14.292 192.128  19.196  1.00 30.21           O
ATOM   2877  CB  LYS A 309      13.866 195.101  18.697  1.00 35.56           C
ATOM   2878 1HB  LYS A 309      14.893 195.436  18.555  1.00 35.56           H
ATOM   2879 2HB  LYS A 309      13.623 194.416  17.884  1.00 35.56           H
ATOM   2880  CG  LYS A 309      12.919 196.318  18.611  1.00 34.86           C
ATOM   2881 1HG  LYS A 309      13.070 196.932  19.499  1.00 34.86           H
ATOM   2882 2HG  LYS A 309      13.203 196.911  17.741  1.00 34.86           H
ATOM   2883  CD  LYS A 309      11.433 195.936  18.507  1.00 40.73           C
ATOM   2884 1HD  LYS A 309      11.306 195.254  17.666  1.00 40.73           H
ATOM   2885 2HD  LYS A 309      11.142 195.415  19.419  1.00 40.73           H
ATOM   2886  CE  LYS A 309      10.480 197.131  18.318  1.00 53.45           C
ATOM   2887 1HE  LYS A 309       9.458 196.755  18.270  1.00 53.45           H
ATOM   2888 2HE  LYS A 309      10.562 197.781  19.188  1.00 53.45           H
ATOM   2889  NZ  LYS A 309      10.776 197.906  17.095  1.00 50.59           N
ATOM   2890 1HZ  LYS A 309      10.056 198.600  16.955  1.00 50.59           H
ATOM   2891 2HZ  LYS A 309      10.808 197.288  16.296  1.00 50.59           H
ATOM   2892 3HZ  LYS A 309      11.670 198.364  17.203  1.00 50.59           H
ATOM   2893  N   VAL A 310      15.579 192.868  20.893  1.00 30.26           N
ATOM   2894  H   VAL A 310      15.811 193.660  21.475  1.00 30.26           H
ATOM   2895  CA  VAL A 310      16.231 191.597  21.232  1.00 33.65           C
ATOM   2896  HA  VAL A 310      16.648 191.185  20.312  1.00 33.65           H
ATOM   2897  C   VAL A 310      15.222 190.570  21.796  1.00 33.88           C
ATOM   2898  O   VAL A 310      15.272 189.394  21.436  1.00 31.11           O
ATOM   2899  CB  VAL A 310      17.409 191.811  22.224  1.00 32.14           C
ATOM   2900  HB  VAL A 310      17.903 190.849  22.360  1.00 32.14           H
ATOM   2901  CG1 VAL A 310      18.449 192.793  21.672  1.00 36.51           C
ATOM   2902 1HG1 VAL A 310      19.316 192.792  22.333  1.00 36.51           H
ATOM   2903 2HG1 VAL A 310      18.029 193.798  21.625  1.00 36.51           H
ATOM   2904 3HG1 VAL A 310      18.752 192.478  20.674  1.00 36.51           H
ATOM   2905  CG2 VAL A 310      17.004 192.318  23.614  1.00 31.18           C
ATOM   2906 1HG2 VAL A 310      17.903 192.507  24.201  1.00 31.18           H
ATOM   2907 2HG2 VAL A 310      16.399 191.559  24.109  1.00 31.18           H
ATOM   2908 3HG2 VAL A 310      16.429 193.240  23.523  1.00 31.18           H
ATOM   2909  N   ASP A 311      14.251 191.017  22.601  1.00 30.83           N
ATOM   2910  H   ASP A 311      14.248 191.984  22.890  1.00 30.83           H
ATOM   2911  CA  ASP A 311      13.210 190.158  23.179  1.00 32.03           C
ATOM   2912  HA  ASP A 311      13.678 189.268  23.600  1.00 32.03           H
ATOM   2913  C   ASP A 311      12.188 189.715  22.118  1.00 31.09           C
ATOM   2914  O   ASP A 311      11.729 188.578  22.139  1.00 31.46           O
ATOM   2915  CB  ASP A 311      12.457 190.877  24.308  1.00 33.60           C
ATOM   2916 1HB  ASP A 311      11.978 191.766  23.896  1.00 33.60           H
ATOM   2917 2HB  ASP A 311      11.665 190.214  24.655  1.00 33.60           H
ATOM   2918  CG  ASP A 311      13.299 191.302  25.525  1.00 33.03           C
ATOM   2919  OD1 ASP A 311      14.497 190.963  25.622  1.00 39.24           O
ATOM   2920  OD2 ASP A 311      12.712 191.986  26.397  1.00 38.52           O
ATOM   2921  N   LEU A 312      11.854 190.594  21.166  1.00 28.52           N
ATOM   2922  H   LEU A 312      12.270 191.514  21.194  1.00 28.52           H
ATOM   2923  CA  LEU A 312      10.928 190.317  20.070  1.00 30.32           C
ATOM   2924  HA  LEU A 312       9.986 189.960  20.488  1.00 30.32           H
ATOM   2925  C   LEU A 312      11.490 189.206  19.153  1.00 29.99           C
ATOM   2926  O   LEU A 312      10.774 188.268  18.811  1.00 26.81           O
ATOM   2927  CB  LEU A 312      10.663 191.612  19.264  1.00 31.82           C
ATOM   2928 1HB  LEU A 312      11.617 192.119  19.119  1.00 31.82           H
ATOM   2929 2HB  LEU A 312      10.306 191.326  18.275  1.00 31.82           H
ATOM   2930  CG  LEU A 312       9.642 192.624  19.851  1.00 33.41           C
ATOM   2931  HG  LEU A 312       9.711 193.540  19.266  1.00 33.41           H
ATOM   2932  CD1 LEU A 312       8.207 192.108  19.741  1.00 29.21           C
ATOM   2933 1HD1 LEU A 312       7.526 192.871  20.118  1.00 29.21           H
ATOM   2934 2HD1 LEU A 312       8.086 191.193  20.321  1.00 29.21           H
ATOM   2935 3HD1 LEU A 312       7.985 191.906  18.693  1.00 29.21           H
ATOM   2936  CD2 LEU A 312       9.902 193.011  21.308  1.00 29.62           C
ATOM   2937 1HD2 LEU A 312       9.211 193.805  21.591  1.00 29.62           H
ATOM   2938 2HD2 LEU A 312      10.927 193.365  21.415  1.00 29.62           H
ATOM   2939 3HD2 LEU A 312       9.746 192.146  21.953  1.00 29.62           H
ATOM   2940  N   TRP A 313      12.783 189.271  18.821  1.00 29.16           N
ATOM   2941  H   TRP A 313      13.337 190.052  19.141  1.00 29.16           H
ATOM   2942  CA  TRP A 313      13.481 188.205  18.111  1.00 31.80           C
ATOM   2943  HA  TRP A 313      12.997 188.039  17.148  1.00 31.80           H
ATOM   2944  C   TRP A 313      13.437 186.878  18.901  1.00 32.38           C
ATOM   2945  O   TRP A 313      13.048 185.847  18.353  1.00 30.03           O
ATOM   2946  CB  TRP A 313      14.924 188.647  17.854  1.00 30.25           C
ATOM   2947 1HB  TRP A 313      14.898 189.516  17.196  1.00 30.25           H
ATOM   2948 2HB  TRP A 313      15.367 188.972  18.795  1.00 30.25           H
ATOM   2949  CG  TRP A 313      15.815 187.600  17.237  1.00 32.63           C
ATOM   2950  CD1 TRP A 313      16.428 186.603  17.913  1.00 34.04           C
ATOM   2951  HD1 TRP A 313      16.371 186.399  18.972  1.00 34.04           H
ATOM   2952  CD2 TRP A 313      16.211 187.417  15.841  1.00 31.42           C
ATOM   2953  NE1 TRP A 313      17.164 185.843  17.068  1.00 30.78           N
ATOM   2954  HE1 TRP A 313      17.685 185.027  17.356  1.00 30.78           H
ATOM   2955  CE2 TRP A 313      17.107 186.309  15.784  1.00 36.43           C
ATOM   2956  CE3 TRP A 313      15.934 188.077  14.621  1.00 34.55           C
ATOM   2957  HE3 TRP A 313      15.257 188.919  14.621  1.00 34.55           H
ATOM   2958  CZ2 TRP A 313      17.724 185.898  14.599  1.00 37.86           C
ATOM   2959  HZ2 TRP A 313      18.404 185.059  14.603  1.00 37.86           H
ATOM   2960  CZ3 TRP A 313      16.531 187.653  13.418  1.00 38.05           C
ATOM   2961  HZ3 TRP A 313      16.297 188.172  12.500  1.00 38.05           H
ATOM   2962  CH2 TRP A 313      17.430 186.572  13.403  1.00 36.84           C
ATOM   2963  HH2 TRP A 313      17.894 186.255  12.481  1.00 36.84           H
ATOM   2964  N   SER A 314      13.761 186.911  20.201  1.00 28.99           N
ATOM   2965  H   SER A 314      14.069 187.778  20.616  1.00 28.99           H
ATOM   2966  CA  SER A 314      13.723 185.738  21.080  1.00 32.46           C
ATOM   2967  HA  SER A 314      14.385 184.979  20.664  1.00 32.46           H
ATOM   2968  C   SER A 314      12.308 185.125  21.190  1.00 33.47           C
ATOM   2969  O   SER A 314      12.149 183.907  21.151  1.00 28.92           O
ATOM   2970  CB  SER A 314      14.265 186.110  22.460  1.00 32.29           C
ATOM   2971 1HB  SER A 314      15.238 186.587  22.349  1.00 32.29           H
ATOM   2972 2HB  SER A 314      13.577 186.803  22.943  1.00 32.29           H
ATOM   2973  OG  SER A 314      14.405 184.948  23.250  1.00 37.77           O
ATOM   2974  HG  SER A 314      14.668 185.213  24.134  1.00 37.77           H
ATOM   2975  N   LEU A 315      11.258 185.952  21.215  1.00 28.74           N
ATOM   2976  H   LEU A 315      11.426 186.945  21.296  1.00 28.74           H
ATOM   2977  CA  LEU A 315       9.860 185.520  21.184  1.00 28.83           C
ATOM   2978  HA  LEU A 315       9.726 184.780  21.973  1.00 28.83           H
ATOM   2979  C   LEU A 315       9.488 184.844  19.840  1.00 30.97           C
ATOM   2980  O   LEU A 315       8.714 183.888  19.831  1.00 30.96           O
ATOM   2981  CB  LEU A 315       8.973 186.747  21.496  1.00 30.68           C
ATOM   2982 1HB  LEU A 315       9.385 187.250  22.371  1.00 30.68           H
ATOM   2983 2HB  LEU A 315       9.038 187.435  20.653  1.00 30.68           H
ATOM   2984  CG  LEU A 315       7.495 186.433  21.771  1.00 34.96           C
ATOM   2985  HG  LEU A 315       7.104 185.835  20.948  1.00 34.96           H
ATOM   2986  CD1 LEU A 315       7.296 185.683  23.093  1.00 32.59           C
ATOM   2987 1HD1 LEU A 315       6.230 185.545  23.273  1.00 32.59           H
ATOM   2988 2HD1 LEU A 315       7.731 186.260  23.908  1.00 32.59           H
ATOM   2989 3HD1 LEU A 315       7.784 184.710  23.035  1.00 32.59           H
ATOM   2990  CD2 LEU A 315       6.698 187.737  21.840  1.00 35.59           C
ATOM   2991 1HD2 LEU A 315       5.654 187.510  22.056  1.00 35.59           H
ATOM   2992 2HD2 LEU A 315       6.768 188.251  20.882  1.00 35.59           H
ATOM   2993 3HD2 LEU A 315       7.101 188.375  22.627  1.00 35.59           H
ATOM   2994  N   GLY A 316      10.078 185.285  18.723  1.00 30.10           N
ATOM   2995  H   GLY A 316      10.695 186.082  18.786  1.00 30.10           H
ATOM   2996  CA  GLY A 316       9.983 184.625  17.419  1.00 32.68           C
ATOM   2997 1HA  GLY A 316       8.936 184.490  17.150  1.00 32.68           H
ATOM   2998 2HA  GLY A 316      10.463 185.255  16.671  1.00 32.68           H
ATOM   2999  C   GLY A 316      10.669 183.247  17.404  1.00 32.22           C
ATOM   3000  O   GLY A 316      10.066 182.264  16.972  1.00 32.11           O
ATOM   3001  N   VAL A 317      11.889 183.165  17.947  1.00 32.49           N
ATOM   3002  H   VAL A 317      12.329 184.013  18.273  1.00 32.49           H
ATOM   3003  CA  VAL A 317      12.649 181.921  18.150  1.00 34.47           C
ATOM   3004  HA  VAL A 317      12.811 181.455  17.178  1.00 34.47           H
ATOM   3005  C   VAL A 317      11.861 180.928  19.030  1.00 33.98           C
ATOM   3006  O   VAL A 317      11.731 179.759  18.669  1.00 31.97           O
ATOM   3007  CB  VAL A 317      14.034 182.234  18.763  1.00 33.46           C
ATOM   3008  HB  VAL A 317      13.890 182.940  19.581  1.00 33.46           H
ATOM   3009  CG1 VAL A 317      14.761 181.009  19.328  1.00 31.36           C
ATOM   3010 1HG1 VAL A 317      15.761 181.298  19.652  1.00 31.36           H
ATOM   3011 2HG1 VAL A 317      14.835 180.246  18.554  1.00 31.36           H
ATOM   3012 3HG1 VAL A 317      14.204 180.613  20.177  1.00 31.36           H
ATOM   3013  CG2 VAL A 317      14.952 182.883  17.722  1.00 32.99           C
ATOM   3014 1HG2 VAL A 317      15.920 183.092  18.176  1.00 32.99           H
ATOM   3015 2HG2 VAL A 317      14.506 183.814  17.371  1.00 32.99           H
ATOM   3016 3HG2 VAL A 317      15.084 182.203  16.881  1.00 32.99           H
ATOM   3017  N   LEU A 318      11.291 181.396  20.144  1.00 29.65           N
ATOM   3018  H   LEU A 318      11.477 182.351  20.415  1.00 29.65           H
ATOM   3019  CA  LEU A 318      10.506 180.584  21.071  1.00 31.07           C
ATOM   3020  HA  LEU A 318      11.092 179.698  21.315  1.00 31.07           H
ATOM   3021  C   LEU A 318       9.166 180.120  20.464  1.00 32.19           C
ATOM   3022  O   LEU A 318       8.765 178.980  20.674  1.00 33.87           O
ATOM   3023  CB  LEU A 318      10.282 181.397  22.359  1.00 30.10           C
ATOM   3024 1HB  LEU A 318      11.247 181.759  22.714  1.00 30.10           H
ATOM   3025 2HB  LEU A 318       9.665 182.264  22.119  1.00 30.10           H
ATOM   3026  CG  LEU A 318       9.607 180.595  23.482  1.00 40.40           C
ATOM   3027  HG  LEU A 318       8.722 180.103  23.079  1.00 40.40           H
ATOM   3028  CD1 LEU A 318      10.543 179.546  24.088  1.00 34.01           C
ATOM   3029 1HD1 LEU A 318      10.053 179.077  24.940  1.00 34.01           H
ATOM   3030 2HD1 LEU A 318      11.463 180.030  24.418  1.00 34.01           H
ATOM   3031 3HD1 LEU A 318      10.779 178.788  23.341  1.00 34.01           H
ATOM   3032  CD2 LEU A 318       9.148 181.552  24.574  1.00 39.42           C
ATOM   3033 1HD2 LEU A 318       8.696 180.988  25.389  1.00 39.42           H
ATOM   3034 2HD2 LEU A 318       8.415 182.243  24.159  1.00 39.42           H
ATOM   3035 3HD2 LEU A 318      10.005 182.112  24.949  1.00 39.42           H
ATOM   3036  N   CYS A 319       8.485 180.967  19.686  1.00 30.71           N
ATOM   3037  H   CYS A 319       8.818 181.914  19.572  1.00 30.71           H
ATOM   3038  CA  CYS A 319       7.266 180.599  18.972  1.00 28.83           C
ATOM   3039  HA  CYS A 319       6.538 180.225  19.692  1.00 28.83           H
ATOM   3040  C   CYS A 319       7.541 179.469  17.950  1.00 31.14           C
ATOM   3041  O   CYS A 319       6.795 178.490  17.882  1.00 33.09           O
ATOM   3042  CB  CYS A 319       6.697 181.861  18.311  1.00 36.33           C
ATOM   3043 1HB  CYS A 319       6.605 182.644  19.064  1.00 36.33           H
ATOM   3044 2HB  CYS A 319       7.386 182.196  17.536  1.00 36.33           H
ATOM   3045  SG  CYS A 319       5.065 181.524  17.596  1.00 36.03           S
ATOM   3046  HG  CYS A 319       4.959 182.686  16.946  1.00 36.03           H
ATOM   3047  N   TYR A 320       8.660 179.556  17.222  1.00 33.62           N
ATOM   3048  H   TYR A 320       9.247 180.374  17.311  1.00 33.62           H
ATOM   3049  CA  TYR A 320       9.136 178.484  16.355  1.00 34.18           C
ATOM   3050  HA  TYR A 320       8.331 178.221  15.669  1.00 34.18           H
ATOM   3051  C   TYR A 320       9.495 177.210  17.164  1.00 32.04           C
ATOM   3052  O   TYR A 320       9.114 176.112  16.763  1.00 36.16           O
ATOM   3053  CB  TYR A 320      10.313 179.008  15.518  1.00 34.30           C
ATOM   3054 1HB  TYR A 320      10.041 179.974  15.092  1.00 34.30           H
ATOM   3055 2HB  TYR A 320      11.166 179.180  16.174  1.00 34.30           H
ATOM   3056  CG  TYR A 320      10.750 178.085  14.387  1.00 36.10           C
ATOM   3057  CD1 TYR A 320      11.579 176.983  14.660  1.00 39.57           C
ATOM   3058  HD1 TYR A 320      11.890 176.785  15.675  1.00 39.57           H
ATOM   3059  CD2 TYR A 320      10.341 178.333  13.062  1.00 41.14           C
ATOM   3060  HD2 TYR A 320       9.711 179.181  12.835  1.00 41.14           H
ATOM   3061  CE1 TYR A 320      11.998 176.126  13.627  1.00 36.34           C
ATOM   3062  HE1 TYR A 320      12.628 175.276  13.845  1.00 36.34           H
ATOM   3063  CE2 TYR A 320      10.754 177.481  12.021  1.00 40.23           C
ATOM   3064  HE2 TYR A 320      10.450 177.678  11.004  1.00 40.23           H
ATOM   3065  CZ  TYR A 320      11.589 176.378  12.302  1.00 41.92           C
ATOM   3066  OH  TYR A 320      12.005 175.554  11.297  1.00 42.51           O
ATOM   3067  HH  TYR A 320      11.792 175.891  10.424  1.00 42.51           H
ATOM   3068  N   GLU A 321      10.147 177.332  18.329  1.00 31.31           N
ATOM   3069  H   GLU A 321      10.494 178.235  18.620  1.00 31.31           H
ATOM   3070  CA  GLU A 321      10.456 176.197  19.205  1.00 34.91           C
ATOM   3071  HA  GLU A 321      10.995 175.470  18.599  1.00 34.91           H
ATOM   3072  C   GLU A 321       9.188 175.497  19.758  1.00 38.26           C
ATOM   3073  O   GLU A 321       9.130 174.270  19.740  1.00 33.63           O
ATOM   3074  CB  GLU A 321      11.403 176.609  20.350  1.00 37.54           C
ATOM   3075 1HB  GLU A 321      12.355 176.919  19.919  1.00 37.54           H
ATOM   3076 2HB  GLU A 321      10.977 177.435  20.919  1.00 37.54           H
ATOM   3077  CG  GLU A 321      11.661 175.434  21.312  1.00 39.30           C
ATOM   3078 1HG  GLU A 321      10.792 175.307  21.958  1.00 39.30           H
ATOM   3079 2HG  GLU A 321      11.771 174.525  20.720  1.00 39.30           H
ATOM   3080  CD  GLU A 321      12.908 175.580  22.205  1.00 44.12           C
ATOM   3081  OE1 GLU A 321      13.456 176.694  22.346  1.00 42.40           O
ATOM   3082  OE2 GLU A 321      13.349 174.543  22.754  1.00 44.22           O
ATOM   3083  N   PHE A 322       8.169 176.244  20.180  1.00 32.29           N
ATOM   3084  H   PHE A 322       8.272 177.249  20.207  1.00 32.29           H
ATOM   3085  CA  PHE A 322       6.888 175.693  20.605  1.00 32.51           C
ATOM   3086  HA  PHE A 322       7.052 175.017  21.445  1.00 32.51           H
ATOM   3087  C   PHE A 322       6.225 174.871  19.468  1.00 36.67           C
ATOM   3088  O   PHE A 322       5.768 173.755  19.710  1.00 34.41           O
ATOM   3089  CB  PHE A 322       5.981 176.849  21.063  1.00 32.60           C
ATOM   3090 1HB  PHE A 322       5.970 177.605  20.278  1.00 32.60           H
ATOM   3091 2HB  PHE A 322       4.964 176.465  21.146  1.00 32.60           H
ATOM   3092  CG  PHE A 322       6.316 177.560  22.386  1.00 33.81           C
ATOM   3093  CD1 PHE A 322       7.243 177.038  23.316  1.00 35.04           C
ATOM   3094  HD1 PHE A 322       7.799 176.139  23.094  1.00 35.04           H
ATOM   3095  CD2 PHE A 322       5.634 178.752  22.706  1.00 35.99           C
ATOM   3096  HD2 PHE A 322       4.935 179.166  21.995  1.00 35.99           H
ATOM   3097  CE1 PHE A 322       7.456 177.687  24.551  1.00 35.25           C
ATOM   3098  HE1 PHE A 322       8.173 177.290  25.255  1.00 35.25           H
ATOM   3099  CE2 PHE A 322       5.858 179.407  23.929  1.00 30.64           C
ATOM   3100  HE2 PHE A 322       5.342 180.331  24.141  1.00 30.64           H
ATOM   3101  CZ  PHE A 322       6.758 178.866  24.860  1.00 34.68           C
ATOM   3102  HZ  PHE A 322       6.927 179.373  25.798  1.00 34.68           H
ATOM   3103  N   LEU A 323       6.211 175.378  18.232  1.00 34.49           N
ATOM   3104  H   LEU A 323       6.588 176.301  18.071  1.00 34.49           H
ATOM   3105  CA  LEU A 323       5.564 174.717  17.103  1.00 39.35           C
ATOM   3106  HA  LEU A 323       4.605 174.330  17.448  1.00 39.35           H
ATOM   3107  C   LEU A 323       6.377 173.526  16.539  1.00 38.30           C
ATOM   3108  O   LEU A 323       5.796 172.486  16.231  1.00 39.42           O
ATOM   3109  CB  LEU A 323       5.295 175.756  15.999  1.00 28.46           C
ATOM   3110 1HB  LEU A 323       6.237 176.242  15.744  1.00 28.46           H
ATOM   3111 2HB  LEU A 323       4.929 175.235  15.114  1.00 28.46           H
ATOM   3112  CG  LEU A 323       4.268 176.824  16.411  1.00 35.55           C
ATOM   3113  HG  LEU A 323       4.548 177.219  17.387  1.00 35.55           H
ATOM   3114  CD1 LEU A 323       4.279 177.975  15.411  1.00 31.88           C
ATOM   3115 1HD1 LEU A 323       3.594 178.754  15.746  1.00 31.88           H
ATOM   3116 2HD1 LEU A 323       3.967 177.612  14.432  1.00 31.88           H
ATOM   3117 3HD1 LEU A 323       5.288 178.381  15.344  1.00 31.88           H
ATOM   3118  CD2 LEU A 323       2.844 176.267  16.487  1.00 36.46           C
ATOM   3119 1HD2 LEU A 323       2.154 177.083  16.701  1.00 36.46           H
ATOM   3120 2HD2 LEU A 323       2.783 175.522  17.281  1.00 36.46           H
ATOM   3121 3HD2 LEU A 323       2.579 175.807  15.535  1.00 36.46           H
ATOM   3122  N   VAL A 324       7.692 173.673  16.372  1.00 36.73           N
ATOM   3123  H   VAL A 324       8.116 174.557  16.615  1.00 36.73           H
ATOM   3124  CA  VAL A 324       8.557 172.708  15.674  1.00 39.39           C
ATOM   3125  HA  VAL A 324       7.928 172.106  15.019  1.00 39.39           H
ATOM   3126  C   VAL A 324       9.277 171.752  16.652  1.00 42.49           C
ATOM   3127  O   VAL A 324       9.508 170.588  16.315  1.00 45.13           O
ATOM   3128  CB  VAL A 324       9.548 173.449  14.748  1.00 39.47           C
ATOM   3129  HB  VAL A 324      10.200 174.063  15.369  1.00 39.47           H
ATOM   3130  CG1 VAL A 324      10.426 172.488  13.933  1.00 41.77           C
ATOM   3131 1HG1 VAL A 324      11.060 173.066  13.261  1.00 41.77           H
ATOM   3132 2HG1 VAL A 324       9.792 171.819  13.351  1.00 41.77           H
ATOM   3133 3HG1 VAL A 324      11.051 171.901  14.607  1.00 41.77           H
ATOM   3134  CG2 VAL A 324       8.789 174.353  13.759  1.00 36.68           C
ATOM   3135 1HG2 VAL A 324       9.486 174.750  13.022  1.00 36.68           H
ATOM   3136 2HG2 VAL A 324       8.328 175.177  14.305  1.00 36.68           H
ATOM   3137 3HG2 VAL A 324       8.016 173.774  13.254  1.00 36.68           H
ATOM   3138  N   GLY A 325       9.572 172.209  17.872  1.00 36.48           N
ATOM   3139  H   GLY A 325       9.231 173.121  18.139  1.00 36.48           H
ATOM   3140  CA  GLY A 325      10.299 171.460  18.912  1.00 40.33           C
ATOM   3141 1HA  GLY A 325       9.803 171.635  19.867  1.00 40.33           H
ATOM   3142 2HA  GLY A 325      10.244 170.393  18.696  1.00 40.33           H
ATOM   3143  C   GLY A 325      11.788 171.837  19.074  1.00 35.74           C
ATOM   3144  O   GLY A 325      12.521 171.119  19.753  1.00 43.05           O
ATOM   3145  N   LYS A 326      12.249 172.915  18.431  1.00 37.05           N
ATOM   3146  H   LYS A 326      11.597 173.454  17.879  1.00 37.05           H
ATOM   3147  CA  LYS A 326      13.634 173.420  18.467  1.00 45.45           C
ATOM   3148  HA  LYS A 326      14.020 173.317  19.481  1.00 45.45           H
ATOM   3149  C   LYS A 326      13.689 174.902  18.071  1.00 38.69           C
ATOM   3150  O   LYS A 326      12.874 175.298  17.240  1.00 38.19           O
ATOM   3151  CB  LYS A 326      14.516 172.596  17.500  1.00 43.49           C
ATOM   3152 1HB  LYS A 326      15.550 172.916  17.628  1.00 43.49           H
ATOM   3153 2HB  LYS A 326      14.447 171.547  17.789  1.00 43.49           H
ATOM   3154  CG  LYS A 326      14.125 172.730  16.020  1.00 48.10           C
ATOM   3155 1HG  LYS A 326      13.073 172.469  15.910  1.00 48.10           H
ATOM   3156 2HG  LYS A 326      14.266 173.767  15.713  1.00 48.10           H
ATOM   3157  CD  LYS A 326      14.953 171.825  15.095  1.00 54.40           C
ATOM   3158 1HD  LYS A 326      14.744 170.785  15.344  1.00 54.40           H
ATOM   3159 2HD  LYS A 326      14.638 171.995  14.065  1.00 54.40           H
ATOM   3160  CE  LYS A 326      16.468 172.045  15.208  1.00 54.49           C
ATOM   3161 1HE  LYS A 326      16.784 171.807  16.224  1.00 54.49           H
ATOM   3162 2HE  LYS A 326      16.977 171.348  14.543  1.00 54.49           H
ATOM   3163  NZ  LYS A 326      16.888 173.424  14.870  1.00 57.83           N
ATOM   3164 1HZ  LYS A 326      17.894 173.437  14.956  1.00 57.83           H
ATOM   3165 2HZ  LYS A 326      16.487 174.110  15.495  1.00 57.83           H
ATOM   3166 3HZ  LYS A 326      16.628 173.643  13.919  1.00 57.83           H
ATOM   3167  N   PRO A 327      14.649 175.710  18.551  1.00 41.94           N
ATOM   3168  CA  PRO A 327      14.919 177.006  17.933  1.00 41.39           C
ATOM   3169  HA  PRO A 327      14.013 177.611  17.922  1.00 41.39           H
ATOM   3170  C   PRO A 327      15.388 176.817  16.477  1.00 43.65           C
ATOM   3171  O   PRO A 327      16.045 175.811  16.174  1.00 42.34           O
ATOM   3172  CB  PRO A 327      15.978 177.660  18.822  1.00 43.78           C
ATOM   3173 1HB  PRO A 327      16.653 178.312  18.268  1.00 43.78           H
ATOM   3174 2HB  PRO A 327      15.493 178.197  19.637  1.00 43.78           H
ATOM   3175  CG  PRO A 327      16.732 176.460  19.360  1.00 41.42           C
ATOM   3176 1HG  PRO A 327      17.461 176.122  18.623  1.00 41.42           H
ATOM   3177 2HG  PRO A 327      17.208 176.683  20.315  1.00 41.42           H
ATOM   3178  CD  PRO A 327      15.653 175.411  19.546  1.00 42.32           C
ATOM   3179 1HD  PRO A 327      16.060 174.415  19.371  1.00 42.32           H
ATOM   3180 2HD  PRO A 327      15.218 175.484  20.543  1.00 42.32           H
ATOM   3181  N   PRO A 328      15.086 177.748  15.551  1.00 40.16           N
ATOM   3182  CA  PRO A 328      15.401 177.575  14.133  1.00 41.46           C
ATOM   3183  HA  PRO A 328      15.013 176.619  13.780  1.00 41.46           H
ATOM   3184  C   PRO A 328      16.913 177.616  13.853  1.00 41.48           C
ATOM   3185  O   PRO A 328      17.422 176.816  13.072  1.00 41.93           O
ATOM   3186  CB  PRO A 328      14.661 178.708  13.411  1.00 39.12           C
ATOM   3187 1HB  PRO A 328      15.251 179.123  12.594  1.00 39.12           H
ATOM   3188 2HB  PRO A 328      13.701 178.347  13.043  1.00 39.12           H
ATOM   3189  CG  PRO A 328      14.438 179.772  14.477  1.00 33.93           C
ATOM   3190 1HG  PRO A 328      15.286 180.456  14.495  1.00 33.93           H
ATOM   3191 2HG  PRO A 328      13.506 180.316  14.320  1.00 33.93           H
ATOM   3192  CD  PRO A 328      14.372 178.988  15.775  1.00 40.59           C
ATOM   3193 1HD  PRO A 328      14.861 179.553  16.568  1.00 40.59           H
ATOM   3194 2HD  PRO A 328      13.336 178.771  16.035  1.00 40.59           H
ATOM   3195  N   PHE A 329      17.642 178.526  14.503  1.00 38.69           N
ATOM   3196  H   PHE A 329      17.172 179.173  15.120  1.00 38.69           H
ATOM   3197  CA  PHE A 329      19.041 178.828  14.180  1.00 43.85           C
ATOM   3198  HA  PHE A 329      19.150 178.717  13.102  1.00 43.85           H
ATOM   3199  C   PHE A 329      20.081 177.888  14.850  1.00 47.34           C
ATOM   3200  O   PHE A 329      21.281 178.027  14.617  1.00 44.82           O
ATOM   3201  CB  PHE A 329      19.315 180.298  14.513  1.00 39.23           C
ATOM   3202 1HB  PHE A 329      19.409 180.401  15.594  1.00 39.23           H
ATOM   3203 2HB  PHE A 329      20.271 180.577  14.069  1.00 39.23           H
ATOM   3204  CG  PHE A 329      18.252 181.275  14.024  1.00 41.48           C
ATOM   3205  CD1 PHE A 329      17.921 181.355  12.655  1.00 40.55           C
ATOM   3206  HD1 PHE A 329      18.405 180.713  11.934  1.00 40.55           H
ATOM   3207  CD2 PHE A 329      17.576 182.094  14.945  1.00 39.31           C
ATOM   3208  HD2 PHE A 329      17.820 182.029  15.995  1.00 39.31           H
ATOM   3209  CE1 PHE A 329      16.968 182.293  12.211  1.00 43.15           C
ATOM   3210  HE1 PHE A 329      16.744 182.379  11.158  1.00 43.15           H
ATOM   3211  CE2 PHE A 329      16.604 183.006  14.502  1.00 40.74           C
ATOM   3212  HE2 PHE A 329      16.110 183.648  15.216  1.00 40.74           H
ATOM   3213  CZ  PHE A 329      16.323 183.127  13.133  1.00 36.00           C
ATOM   3214  HZ  PHE A 329      15.623 183.876  12.794  1.00 36.00           H
ATOM   3215  N   GLU A 330      19.636 176.917  15.650  1.00 42.13           N
ATOM   3216  H   GLU A 330      18.640 176.808  15.777  1.00 42.13           H
ATOM   3217  CA  GLU A 330      20.487 175.839  16.159  1.00 50.16           C
ATOM   3218  HA  GLU A 330      21.289 176.286  16.747  1.00 50.16           H
ATOM   3219  C   GLU A 330      21.140 175.056  14.992  1.00 40.56           C
ATOM   3220  O   GLU A 330      20.563 174.934  13.905  1.00 42.24           O
ATOM   3221  CB  GLU A 330      19.658 174.964  17.116  1.00 51.50           C
ATOM   3222 1HB  GLU A 330      19.492 175.563  18.012  1.00 51.50           H
ATOM   3223 2HB  GLU A 330      18.678 174.759  16.685  1.00 51.50           H
ATOM   3224  CG  GLU A 330      20.289 173.620  17.543  1.00 55.77           C
ATOM   3225 1HG  GLU A 330      21.361 173.748  17.691  1.00 55.77           H
ATOM   3226 2HG  GLU A 330      19.857 173.346  18.506  1.00 55.77           H
ATOM   3227  CD  GLU A 330      20.069 172.456  16.562  1.00 56.45           C
ATOM   3228  OE1 GLU A 330      19.388 172.617  15.527  1.00 59.37           O
ATOM   3229  OE2 GLU A 330      20.556 171.336  16.846  1.00 64.11           O
ATOM   3230  N   ALA A 331      22.361 174.564  15.210  1.00 46.31           N
ATOM   3231  H   ALA A 331      22.787 174.706  16.115  1.00 46.31           H
ATOM   3232  CA  ALA A 331      23.163 173.853  14.210  1.00 47.88           C
ATOM   3233  HA  ALA A 331      22.506 173.237  13.597  1.00 47.88           H
ATOM   3234  C   ALA A 331      24.207 172.936  14.872  1.00 50.35           C
ATOM   3235  O   ALA A 331      24.449 173.008  16.077  1.00 49.38           O
ATOM   3236  CB  ALA A 331      23.864 174.882  13.315  1.00 50.61           C
ATOM   3237 1HB  ALA A 331      23.141 175.607  12.941  1.00 50.61           H
ATOM   3238 2HB  ALA A 331      24.323 174.360  12.475  1.00 50.61           H
ATOM   3239 3HB  ALA A 331      24.634 175.398  13.888  1.00 50.61           H
ATOM   3240  N   ASN A 332      24.871 172.095  14.075  1.00 54.42           N
ATOM   3241  H   ASN A 332      24.644 172.051  13.092  1.00 54.42           H
ATOM   3242  CA  ASN A 332      25.891 171.173  14.564  1.00 58.70           C
ATOM   3243  HA  ASN A 332      25.505 170.685  15.459  1.00 58.70           H
ATOM   3244  C   ASN A 332      27.224 171.873  14.966  1.00 56.38           C
ATOM   3245  O   ASN A 332      28.051 171.233  15.615  1.00 59.90           O
ATOM   3246  CB  ASN A 332      26.153 170.082  13.508  1.00 64.48           C
ATOM   3247 1HB  ASN A 332      26.571 170.559  12.622  1.00 64.48           H
ATOM   3248 2HB  ASN A 332      26.916 169.411  13.903  1.00 64.48           H
ATOM   3249  CG  ASN A 332      24.944 169.231  13.071  1.00 68.64           C
ATOM   3250  OD1 ASN A 332      25.035 168.476  12.117  1.00 70.64           O
ATOM   3251  ND2 ASN A 332      23.796 169.275  13.703  1.00 70.04           N
ATOM   3252 1HD2 ASN A 332      23.030 168.731  13.332  1.00 70.04           H
ATOM   3253 2HD2 ASN A 332      23.673 169.807  14.552  1.00 70.04           H
ATOM   3254  N   THR A 333      27.452 173.143  14.595  1.00 51.17           N
ATOM   3255  H   THR A 333      26.728 173.648  14.104  1.00 51.17           H
ATOM   3256  CA  THR A 333      28.617 173.955  15.018  1.00 50.52           C
ATOM   3257  HA  THR A 333      28.946 173.580  15.987  1.00 50.52           H
ATOM   3258  C   THR A 333      28.246 175.442  15.178  1.00 51.59           C
ATOM   3259  O   THR A 333      27.360 175.950  14.483  1.00 47.90           O
ATOM   3260  CB  THR A 333      29.836 173.848  14.063  1.00 51.43           C
ATOM   3261  HB  THR A 333      30.693 174.293  14.569  1.00 51.43           H
ATOM   3262  OG1 THR A 333      29.643 174.566  12.850  1.00 50.14           O
ATOM   3263  HG1 THR A 333      30.506 174.690  12.448  1.00 50.14           H
ATOM   3264  CG2 THR A 333      30.228 172.426  13.663  1.00 58.24           C
ATOM   3265 1HG2 THR A 333      31.129 172.460  13.051  1.00 58.24           H
ATOM   3266 2HG2 THR A 333      29.422 171.959  13.097  1.00 58.24           H
ATOM   3267 3HG2 THR A 333      30.422 171.847  14.566  1.00 58.24           H
ATOM   3268  N   TYR A 334      28.972 176.155  16.051  1.00 51.31           N
ATOM   3269  H   TYR A 334      29.667 175.680  16.610  1.00 51.31           H
ATOM   3270  CA  TYR A 334      28.738 177.571  16.365  1.00 54.46           C
ATOM   3271  HA  TYR A 334      27.755 177.662  16.827  1.00 54.46           H
ATOM   3272  C   TYR A 334      28.759 178.459  15.103  1.00 54.62           C
ATOM   3273  O   TYR A 334      27.888 179.307  14.949  1.00 50.26           O
ATOM   3274  CB  TYR A 334      29.784 178.043  17.391  1.00 56.26           C
ATOM   3275 1HB  TYR A 334      29.624 177.499  18.322  1.00 56.26           H
ATOM   3276 2HB  TYR A 334      30.777 177.782  17.024  1.00 56.26           H
ATOM   3277  CG  TYR A 334      29.770 179.540  17.705  1.00 56.67           C
ATOM   3278  CD1 TYR A 334      30.558 180.425  16.942  1.00 58.27           C
ATOM   3279  HD1 TYR A 334      31.170 180.049  16.135  1.00 58.27           H
ATOM   3280  CD2 TYR A 334      29.000 180.041  18.773  1.00 56.12           C
ATOM   3281  HD2 TYR A 334      28.410 179.370  19.381  1.00 56.12           H
ATOM   3282  CE1 TYR A 334      30.563 181.803  17.228  1.00 55.49           C
ATOM   3283  HE1 TYR A 334      31.174 182.479  16.650  1.00 55.49           H
ATOM   3284  CE2 TYR A 334      29.001 181.418  19.070  1.00 59.93           C
ATOM   3285  HE2 TYR A 334      28.417 181.801  19.894  1.00 59.93           H
ATOM   3286  CZ  TYR A 334      29.778 182.304  18.291  1.00 60.01           C
ATOM   3287  OH  TYR A 334      29.777 183.638  18.538  1.00 69.95           O
ATOM   3288  HH  TYR A 334      29.301 183.882  19.335  1.00 69.95           H
ATOM   3289  N   GLN A 335      29.689 178.230  14.168  1.00 52.55           N
ATOM   3290  H   GLN A 335      30.407 177.542  14.347  1.00 52.55           H
ATOM   3291  CA  GLN A 335      29.799 178.991  12.923  1.00 50.04           C
ATOM   3292  HA  GLN A 335      29.939 180.040  13.181  1.00 50.04           H
ATOM   3293  C   GLN A 335      28.537 178.891  12.030  1.00 46.70           C
ATOM   3294  O   GLN A 335      28.115 179.885  11.440  1.00 44.54           O
ATOM   3295  CB  GLN A 335      31.053 178.519  12.166  1.00 42.45           C
ATOM   3296 1HB  GLN A 335      31.912 178.666  12.820  1.00 42.45           H
ATOM   3297 2HB  GLN A 335      30.976 177.458  11.927  1.00 42.45           H
ATOM   3298  CG  GLN A 335      31.295 179.297  10.858  1.00 40.82           C
ATOM   3299 1HG  GLN A 335      30.709 178.864  10.048  1.00 40.82           H
ATOM   3300 2HG  GLN A 335      30.960 180.325  11.000  1.00 40.82           H
ATOM   3301  CD  GLN A 335      32.771 179.316  10.440  1.00 42.73           C
ATOM   3302  OE1 GLN A 335      33.547 178.406  10.694  1.00 41.90           O
ATOM   3303  NE2 GLN A 335      33.209 180.353   9.768  1.00 36.44           N
ATOM   3304 1HE2 GLN A 335      34.207 180.483   9.691  1.00 36.44           H
ATOM   3305 2HE2 GLN A 335      32.582 181.114   9.550  1.00 36.44           H
ATOM   3306  N   GLU A 336      27.907 177.716  11.948  1.00 45.75           N
ATOM   3307  H   GLU A 336      28.206 176.942  12.523  1.00 45.75           H
ATOM   3308  CA  GLU A 336      26.668 177.534  11.189  1.00 42.97           C
ATOM   3309  HA  GLU A 336      26.787 178.026  10.223  1.00 42.97           H
ATOM   3310  C   GLU A 336      25.465 178.206  11.906  1.00 51.54           C
ATOM   3311  O   GLU A 336      24.650 178.854  11.253  1.00 47.99           O
ATOM   3312  CB  GLU A 336      26.473 176.033  10.913  1.00 50.78           C
ATOM   3313 1HB  GLU A 336      27.329 175.663  10.348  1.00 50.78           H
ATOM   3314 2HB  GLU A 336      26.463 175.509  11.869  1.00 50.78           H
ATOM   3315  CG  GLU A 336      25.188 175.650  10.142  1.00 53.17           C
ATOM   3316 1HG  GLU A 336      25.091 174.565  10.180  1.00 53.17           H
ATOM   3317 2HG  GLU A 336      24.330 176.074  10.664  1.00 53.17           H
ATOM   3318  CD  GLU A 336      25.114 176.087   8.664  1.00 66.04           C
ATOM   3319  OE1 GLU A 336      25.958 176.880   8.187  1.00 66.21           O
ATOM   3320  OE2 GLU A 336      24.188 175.615   7.962  1.00 68.41           O
ATOM   3321  N   THR A 337      25.399 178.163  13.242  1.00 45.87           N
ATOM   3322  H   THR A 337      26.067 177.615  13.765  1.00 45.87           H
ATOM   3323  CA  THR A 337      24.432 178.937  14.037  1.00 50.84           C
ATOM   3324  HA  THR A 337      23.434 178.696  13.674  1.00 50.84           H
ATOM   3325  C   THR A 337      24.642 180.458  13.892  1.00 47.49           C
ATOM   3326  O   THR A 337      23.675 181.206  13.753  1.00 45.63           O
ATOM   3327  CB  THR A 337      24.500 178.523  15.515  1.00 53.70           C
ATOM   3328  HB  THR A 337      25.546 178.449  15.812  1.00 53.70           H
ATOM   3329  OG1 THR A 337      23.890 177.250  15.630  1.00 48.56           O
ATOM   3330  HG1 THR A 337      22.959 177.346  15.416  1.00 48.56           H
ATOM   3331  CG2 THR A 337      23.771 179.433  16.504  1.00 51.60           C
ATOM   3332 1HG2 THR A 337      23.721 178.937  17.474  1.00 51.60           H
ATOM   3333 2HG2 THR A 337      22.762 179.635  16.147  1.00 51.60           H
ATOM   3334 3HG2 THR A 337      24.317 180.371  16.603  1.00 51.60           H
ATOM   3335  N   TYR A 338      25.893 180.915  13.860  1.00 45.52           N
ATOM   3336  H   TYR A 338      26.645 180.258  14.015  1.00 45.52           H
ATOM   3337  CA  TYR A 338      26.261 182.321  13.709  1.00 46.59           C
ATOM   3338  HA  TYR A 338      25.790 182.888  14.511  1.00 46.59           H
ATOM   3339  C   TYR A 338      25.756 182.893  12.364  1.00 45.48           C
ATOM   3340  O   TYR A 338      25.103 183.941  12.347  1.00 45.76           O
ATOM   3341  CB  TYR A 338      27.785 182.438  13.873  1.00 45.94           C
ATOM   3342 1HB  TYR A 338      28.084 181.886  14.764  1.00 45.94           H
ATOM   3343 2HB  TYR A 338      28.280 181.973  13.021  1.00 45.94           H
ATOM   3344  CG  TYR A 338      28.259 183.874  13.997  1.00 39.03           C
ATOM   3345  CD1 TYR A 338      28.457 184.652  12.844  1.00 43.39           C
ATOM   3346  HD1 TYR A 338      28.317 184.222  11.863  1.00 43.39           H
ATOM   3347  CD2 TYR A 338      28.467 184.434  15.271  1.00 42.26           C
ATOM   3348  HD2 TYR A 338      28.334 183.838  16.161  1.00 42.26           H
ATOM   3349  CE1 TYR A 338      28.798 186.009  12.964  1.00 42.21           C
ATOM   3350  HE1 TYR A 338      28.940 186.608  12.077  1.00 42.21           H
ATOM   3351  CE2 TYR A 338      28.805 185.793  15.391  1.00 45.84           C
ATOM   3352  HE2 TYR A 338      28.940 186.230  16.369  1.00 45.84           H
ATOM   3353  CZ  TYR A 338      28.930 186.596  14.238  1.00 43.72           C
ATOM   3354  OH  TYR A 338      29.123 187.945  14.359  1.00 53.91           O
ATOM   3355  HH  TYR A 338      29.033 188.253  15.263  1.00 53.91           H
ATOM   3356  N   LYS A 339      25.950 182.150  11.259  1.00 49.25           N
ATOM   3357  H   LYS A 339      26.509 181.312  11.324  1.00 49.25           H
ATOM   3358  CA  LYS A 339      25.333 182.425   9.955  1.00 47.69           C
ATOM   3359  HA  LYS A 339      25.697 183.381   9.580  1.00 47.69           H
ATOM   3360  C   LYS A 339      23.804 182.492  10.071  1.00 47.36           C
ATOM   3361  O   LYS A 339      23.205 183.487   9.666  1.00 50.16           O
ATOM   3362  CB  LYS A 339      25.669 181.319   8.935  1.00 55.84           C
ATOM   3363 1HB  LYS A 339      25.460 180.352   9.393  1.00 55.84           H
ATOM   3364 2HB  LYS A 339      25.013 181.435   8.072  1.00 55.84           H
ATOM   3365  CG  LYS A 339      27.111 181.329   8.430  1.00 49.32           C
ATOM   3366 1HG  LYS A 339      27.260 182.189   7.777  1.00 49.32           H
ATOM   3367 2HG  LYS A 339      27.790 181.420   9.278  1.00 49.32           H
ATOM   3368  CD  LYS A 339      27.457 180.038   7.660  1.00 54.86           C
ATOM   3369 1HD  LYS A 339      28.498 180.098   7.340  1.00 54.86           H
ATOM   3370 2HD  LYS A 339      27.383 179.197   8.350  1.00 54.86           H
ATOM   3371  CE  LYS A 339      26.601 179.764   6.401  1.00 63.58           C
ATOM   3372 1HE  LYS A 339      26.432 180.714   5.894  1.00 63.58           H
ATOM   3373 2HE  LYS A 339      27.178 179.127   5.731  1.00 63.58           H
ATOM   3374  NZ  LYS A 339      25.310 179.074   6.656  1.00 64.70           N
ATOM   3375 1HZ  LYS A 339      24.978 178.725   5.769  1.00 64.70           H
ATOM   3376 2HZ  LYS A 339      24.618 179.690   7.057  1.00 64.70           H
ATOM   3377 3HZ  LYS A 339      25.476 178.299   7.282  1.00 64.70           H
ATOM   3378  N   ARG A 340      23.187 181.444  10.630  1.00 45.67           N
ATOM   3379  H   ARG A 340      23.748 180.665  10.942  1.00 45.67           H
ATOM   3380  CA  ARG A 340      21.733 181.277  10.694  1.00 45.67           C
ATOM   3381  HA  ARG A 340      21.365 181.269   9.668  1.00 45.67           H
ATOM   3382  C   ARG A 340      21.051 182.443  11.439  1.00 40.18           C
ATOM   3383  O   ARG A 340      20.076 182.975  10.916  1.00 43.66           O
ATOM   3384  CB  ARG A 340      21.396 179.914  11.318  1.00 52.03           C
ATOM   3385 1HB  ARG A 340      22.036 179.725  12.180  1.00 52.03           H
ATOM   3386 2HB  ARG A 340      20.358 179.916  11.650  1.00 52.03           H
ATOM   3387  CG  ARG A 340      21.589 178.781  10.299  1.00 57.51           C
ATOM   3388 1HG  ARG A 340      20.839 178.890   9.516  1.00 57.51           H
ATOM   3389 2HG  ARG A 340      22.573 178.861   9.837  1.00 57.51           H
ATOM   3390  CD  ARG A 340      21.448 177.391  10.933  1.00 57.83           C
ATOM   3391 1HD  ARG A 340      22.124 177.313  11.784  1.00 57.83           H
ATOM   3392 2HD  ARG A 340      20.420 177.245  11.264  1.00 57.83           H
ATOM   3393  NE  ARG A 340      21.790 176.361   9.947  1.00 65.20           N
ATOM   3394  HE  ARG A 340      22.128 176.725   9.068  1.00 65.20           H
ATOM   3395  CZ  ARG A 340      21.675 175.039  10.128  1.00 69.51           C
ATOM   3396  NH1 ARG A 340      21.164 174.498  11.191  1.00 72.34           N
ATOM   3397 1HH1 ARG A 340      20.879 175.082  11.964  1.00 72.34           H
ATOM   3398 2HH1 ARG A 340      21.065 173.495  11.252  1.00 72.34           H
ATOM   3399  NH2 ARG A 340      22.126 174.245   9.211  1.00 72.72           N
ATOM   3400 1HH2 ARG A 340      22.708 174.647   8.490  1.00 72.72           H
ATOM   3401 2HH2 ARG A 340      21.985 173.246   9.248  1.00 72.72           H
ATOM   3402  N   ILE A 341      21.619 182.891  12.559  1.00 40.25           N
ATOM   3403  H   ILE A 341      22.413 182.392  12.933  1.00 40.25           H
ATOM   3404  CA  ILE A 341      21.199 184.098  13.268  1.00 40.48           C
ATOM   3405  HA  ILE A 341      20.132 184.012  13.472  1.00 40.48           H
ATOM   3406  C   ILE A 341      21.408 185.339  12.367  1.00 44.71           C
ATOM   3407  O   ILE A 341      20.432 185.969  11.966  1.00 42.20           O
ATOM   3408  CB  ILE A 341      21.933 184.221  14.636  1.00 41.75           C
ATOM   3409  HB  ILE A 341      23.002 184.146  14.440  1.00 41.75           H
ATOM   3410  CG1 ILE A 341      21.542 183.078  15.597  1.00 39.36           C
ATOM   3411 1HG1 ILE A 341      20.517 183.244  15.927  1.00 39.36           H
ATOM   3412 2HG1 ILE A 341      21.577 182.139  15.043  1.00 39.36           H
ATOM   3413  CG2 ILE A 341      21.653 185.582  15.307  1.00 39.57           C
ATOM   3414 1HG2 ILE A 341      22.211 185.643  16.241  1.00 39.57           H
ATOM   3415 2HG2 ILE A 341      20.586 185.664  15.514  1.00 39.57           H
ATOM   3416 3HG2 ILE A 341      21.959 186.394  14.647  1.00 39.57           H
ATOM   3417  CD1 ILE A 341      22.464 182.910  16.813  1.00 40.22           C
ATOM   3418 1HD1 ILE A 341      22.148 182.029  17.371  1.00 40.22           H
ATOM   3419 2HD1 ILE A 341      22.408 183.788  17.458  1.00 40.22           H
ATOM   3420 3HD1 ILE A 341      23.490 182.776  16.470  1.00 40.22           H
ATOM   3421  N   SER A 342      22.654 185.689  12.015  1.00 41.95           N
ATOM   3422  H   SER A 342      23.431 185.102  12.281  1.00 41.95           H
ATOM   3423  CA  SER A 342      23.000 186.969  11.372  1.00 46.24           C
ATOM   3424  HA  SER A 342      22.723 187.777  12.049  1.00 46.24           H
ATOM   3425  C   SER A 342      22.273 187.204  10.029  1.00 46.08           C
ATOM   3426  O   SER A 342      21.866 188.329   9.715  1.00 49.80           O
ATOM   3427  CB  SER A 342      24.514 187.042  11.153  1.00 49.02           C
ATOM   3428 1HB  SER A 342      25.017 187.000  12.120  1.00 49.02           H
ATOM   3429 2HB  SER A 342      24.829 186.187  10.554  1.00 49.02           H
ATOM   3430  OG  SER A 342      24.872 188.236  10.483  1.00 58.21           O
ATOM   3431  HG  SER A 342      25.022 188.916  11.144  1.00 58.21           H
ATOM   3432  N   ARG A 343      22.098 186.137   9.241  1.00 46.51           N
ATOM   3433  H   ARG A 343      22.465 185.254   9.565  1.00 46.51           H
ATOM   3434  CA  ARG A 343      21.487 186.130   7.901  1.00 44.63           C
ATOM   3435  HA  ARG A 343      21.592 187.114   7.444  1.00 44.63           H
ATOM   3436  C   ARG A 343      19.988 185.763   7.906  1.00 48.52           C
ATOM   3437  O   ARG A 343      19.340 185.851   6.862  1.00 44.88           O
ATOM   3438  CB  ARG A 343      22.246 185.120   7.033  1.00 48.37           C
ATOM   3439 1HB  ARG A 343      22.070 184.127   7.448  1.00 48.37           H
ATOM   3440 2HB  ARG A 343      21.843 185.148   6.021  1.00 48.37           H
ATOM   3441  CG  ARG A 343      23.772 185.345   6.952  1.00 53.62           C
ATOM   3442 1HG  ARG A 343      23.987 186.318   6.509  1.00 53.62           H
ATOM   3443 2HG  ARG A 343      24.215 185.313   7.948  1.00 53.62           H
ATOM   3444  CD  ARG A 343      24.399 184.249   6.087  1.00 58.33           C
ATOM   3445 1HD  ARG A 343      25.163 183.731   6.665  1.00 58.33           H
ATOM   3446 2HD  ARG A 343      23.620 183.533   5.824  1.00 58.33           H
ATOM   3447  NE  ARG A 343      25.004 184.774   4.854  1.00 60.54           N
ATOM   3448  HE  ARG A 343      25.432 185.683   4.958  1.00 60.54           H
ATOM   3449  CZ  ARG A 343      25.043 184.140   3.679  1.00 63.05           C
ATOM   3450  NH1 ARG A 343      24.468 182.998   3.443  1.00 62.35           N
ATOM   3451 1HH1 ARG A 343      23.959 182.516   4.169  1.00 62.35           H
ATOM   3452 2HH1 ARG A 343      24.478 182.629   2.503  1.00 62.35           H
ATOM   3453  NH2 ARG A 343      25.704 184.653   2.691  1.00 64.24           N
ATOM   3454 1HH2 ARG A 343      26.273 185.477   2.819  1.00 64.24           H
ATOM   3455 2HH2 ARG A 343      25.775 184.119   1.837  1.00 64.24           H
ATOM   3456  N   VAL A 344      19.444 185.335   9.046  1.00 48.33           N
ATOM   3457  H   VAL A 344      20.014 185.322   9.880  1.00 48.33           H
ATOM   3458  CA  VAL A 344      18.080 184.793   9.192  1.00 42.49           C
ATOM   3459  HA  VAL A 344      18.035 184.431  10.219  1.00 42.49           H
ATOM   3460  C   VAL A 344      17.833 183.558   8.268  1.00 46.46           C
ATOM   3461  O   VAL A 344      16.763 183.399   7.677  1.00 47.93           O
ATOM   3462  CB  VAL A 344      16.989 185.891   9.074  1.00 42.62           C
ATOM   3463  HB  VAL A 344      16.697 185.956   8.026  1.00 42.62           H
ATOM   3464  CG1 VAL A 344      15.764 185.508   9.912  1.00 42.16           C
ATOM   3465 1HG1 VAL A 344      14.983 186.252   9.761  1.00 42.16           H
ATOM   3466 2HG1 VAL A 344      16.037 185.474  10.967  1.00 42.16           H
ATOM   3467 3HG1 VAL A 344      15.400 184.529   9.599  1.00 42.16           H
ATOM   3468  CG2 VAL A 344      17.427 187.300   9.514  1.00 40.60           C
ATOM   3469 1HG2 VAL A 344      16.559 187.958   9.535  1.00 40.60           H
ATOM   3470 2HG2 VAL A 344      18.159 187.686   8.805  1.00 40.60           H
ATOM   3471 3HG2 VAL A 344      17.873 187.255  10.508  1.00 40.60           H
ATOM   3472  N   GLU A 345      18.837 182.683   8.107  1.00 46.96           N
ATOM   3473  H   GLU A 345      19.654 182.777   8.693  1.00 46.96           H
ATOM   3474  CA  GLU A 345      18.692 181.409   7.391  1.00 47.44           C
ATOM   3475  HA  GLU A 345      18.160 181.580   6.455  1.00 47.44           H
ATOM   3476  C   GLU A 345      17.873 180.420   8.239  1.00 43.48           C
ATOM   3477  O   GLU A 345      18.384 179.828   9.190  1.00 45.00           O
ATOM   3478  CB  GLU A 345      20.034 180.736   7.047  1.00  0.00           C
ATOM   3479 1HB  GLU A 345      20.552 180.543   7.987  1.00  0.00           H
ATOM   3480 2HB  GLU A 345      19.812 179.767   6.601  1.00  0.00           H
ATOM   3481  CG  GLU A 345      21.000 181.491   6.108  1.00  0.00           C
ATOM   3482 1HG  GLU A 345      20.612 181.452   5.090  1.00  0.00           H
ATOM   3483 2HG  GLU A 345      21.070 182.534   6.416  1.00  0.00           H
ATOM   3484  CD  GLU A 345      22.418 180.890   6.109  1.00  0.00           C
ATOM   3485  OE1 GLU A 345      22.738 179.986   6.918  1.00  0.00           O
ATOM   3486  OE2 GLU A 345      23.252 181.313   5.276  1.00  0.00           O
ATOM   3487  N   PHE A 346      16.603 180.235   7.882  1.00 40.37           N
ATOM   3488  H   PHE A 346      16.252 180.765   7.097  1.00 40.37           H
ATOM   3489  CA  PHE A 346      15.713 179.202   8.425  1.00 44.45           C
ATOM   3490  HA  PHE A 346      16.261 178.260   8.455  1.00 44.45           H
ATOM   3491  C   PHE A 346      14.487 179.020   7.513  1.00 42.39           C
ATOM   3492  O   PHE A 346      14.189 179.881   6.677  1.00 48.08           O
ATOM   3493  CB  PHE A 346      15.268 179.552   9.857  1.00 45.05           C
ATOM   3494 1HB  PHE A 346      15.036 178.612  10.357  1.00 45.05           H
ATOM   3495 2HB  PHE A 346      16.090 180.007  10.410  1.00 45.05           H
ATOM   3496  CG  PHE A 346      14.054 180.465   9.948  1.00 40.13           C
ATOM   3497  CD1 PHE A 346      14.163 181.825   9.610  1.00 40.45           C
ATOM   3498  HD1 PHE A 346      15.118 182.236   9.317  1.00 40.45           H
ATOM   3499  CD2 PHE A 346      12.801 179.936  10.308  1.00 42.23           C
ATOM   3500  HD2 PHE A 346      12.718 178.888  10.554  1.00 42.23           H
ATOM   3501  CE1 PHE A 346      13.026 182.648   9.619  1.00 41.06           C
ATOM   3502  HE1 PHE A 346      13.104 183.690   9.344  1.00 41.06           H
ATOM   3503  CE2 PHE A 346      11.663 180.759  10.316  1.00 40.93           C
ATOM   3504  HE2 PHE A 346      10.702 180.339  10.575  1.00 40.93           H
ATOM   3505  CZ  PHE A 346      11.775 182.114   9.966  1.00 37.71           C
ATOM   3506  HZ  PHE A 346      10.895 182.739   9.958  1.00 37.71           H
ATOM   3507  N   THR A 347      13.743 177.931   7.702  1.00 46.79           N
ATOM   3508  H   THR A 347      14.014 177.268   8.414  1.00 46.79           H
ATOM   3509  CA  THR A 347      12.538 177.584   6.925  1.00 51.62           C
ATOM   3510  HA  THR A 347      12.207 178.463   6.373  1.00 51.62           H
ATOM   3511  C   THR A 347      11.384 177.119   7.831  1.00 51.38           C
ATOM   3512  O   THR A 347      11.608 176.612   8.931  1.00 50.81           O
ATOM   3513  CB  THR A 347      12.846 176.490   5.886  1.00 49.82           C
ATOM   3514  HB  THR A 347      11.904 176.133   5.469  1.00 49.82           H
ATOM   3515  OG1 THR A 347      13.510 175.394   6.488  1.00 57.34           O
ATOM   3516  HG1 THR A 347      14.447 175.600   6.530  1.00 57.34           H
ATOM   3517  CG2 THR A 347      13.707 176.990   4.731  1.00 50.74           C
ATOM   3518 1HG2 THR A 347      13.943 176.151   4.076  1.00 50.74           H
ATOM   3519 2HG2 THR A 347      14.632 177.430   5.106  1.00 50.74           H
ATOM   3520 3HG2 THR A 347      13.148 177.741   4.173  1.00 50.74           H
ATOM   3521  N   PHE A 348      10.141 177.291   7.378  1.00 47.05           N
ATOM   3522  H   PHE A 348      10.003 177.761   6.495  1.00 47.05           H
ATOM   3523  CA  PHE A 348       8.946 176.761   8.036  1.00 49.90           C
ATOM   3524  HA  PHE A 348       9.119 176.730   9.112  1.00 49.90           H
ATOM   3525  C   PHE A 348       8.606 175.340   7.557  1.00 55.84           C
ATOM   3526  O   PHE A 348       8.508 175.129   6.341  1.00 57.94           O
ATOM   3527  CB  PHE A 348       7.749 177.689   7.798  1.00 48.01           C
ATOM   3528 1HB  PHE A 348       7.592 177.806   6.726  1.00 48.01           H
ATOM   3529 2HB  PHE A 348       6.856 177.217   8.207  1.00 48.01           H
ATOM   3530  CG  PHE A 348       7.912 179.062   8.426  1.00 50.74           C
ATOM   3531  CD1 PHE A 348       7.818 179.204   9.823  1.00 46.85           C
ATOM   3532  HD1 PHE A 348       7.630 178.343  10.447  1.00 46.85           H
ATOM   3533  CD2 PHE A 348       8.141 180.190   7.623  1.00 47.85           C
ATOM   3534  HD2 PHE A 348       8.196 180.080   6.550  1.00 47.85           H
ATOM   3535  CE1 PHE A 348       7.963 180.470  10.410  1.00 44.15           C
ATOM   3536  HE1 PHE A 348       7.880 180.586  11.481  1.00 44.15           H
ATOM   3537  CE2 PHE A 348       8.287 181.457   8.211  1.00 45.06           C
ATOM   3538  HE2 PHE A 348       8.461 182.319   7.584  1.00 45.06           H
ATOM   3539  CZ  PHE A 348       8.203 181.597   9.607  1.00 44.86           C
ATOM   3540  HZ  PHE A 348       8.305 182.576  10.051  1.00 44.86           H
ATOM   3541  N   PRO A 349       8.342 174.388   8.471  1.00 54.73           N
ATOM   3542  CA  PRO A 349       7.694 173.121   8.141  1.00 48.53           C
ATOM   3543  HA  PRO A 349       8.282 172.622   7.372  1.00 48.53           H
ATOM   3544  C   PRO A 349       6.253 173.276   7.633  1.00 54.94           C
ATOM   3545  O   PRO A 349       5.566 174.254   7.930  1.00 52.42           O
ATOM   3546  CB  PRO A 349       7.732 172.293   9.425  1.00 50.69           C
ATOM   3547 1HB  PRO A 349       6.809 172.443   9.985  1.00 50.69           H
ATOM   3548 2HB  PRO A 349       7.904 171.235   9.226  1.00 50.69           H
ATOM   3549  CG  PRO A 349       8.906 172.880  10.184  1.00 46.32           C
ATOM   3550 1HG  PRO A 349       8.814 172.738  11.261  1.00 46.32           H
ATOM   3551 2HG  PRO A 349       9.839 172.460   9.807  1.00 46.32           H
ATOM   3552  CD  PRO A 349       8.812 174.350   9.836  1.00 49.20           C
ATOM   3553 1HD  PRO A 349       8.097 174.854  10.487  1.00 49.20           H
ATOM   3554 2HD  PRO A 349       9.798 174.810   9.900  1.00 49.20           H
ATOM   3555  N   ASP A 350       5.781 172.268   6.900  1.00 58.95           N
ATOM   3556  H   ASP A 350       6.403 171.501   6.686  1.00 58.95           H
ATOM   3557  CA  ASP A 350       4.473 172.246   6.220  1.00 56.05           C
ATOM   3558  HA  ASP A 350       4.458 173.054   5.488  1.00 56.05           H
ATOM   3559  C   ASP A 350       3.299 172.472   7.199  1.00 56.36           C
ATOM   3560  O   ASP A 350       2.447 173.328   6.962  1.00 50.86           O
ATOM   3561  CB  ASP A 350       4.289 170.915   5.456  1.00 65.04           C
ATOM   3562 1HB  ASP A 350       4.091 170.123   6.178  1.00 65.04           H
ATOM   3563 2HB  ASP A 350       3.415 171.002   4.810  1.00 65.04           H
ATOM   3564  CG  ASP A 350       5.487 170.485   4.587  1.00 69.92           C
ATOM   3565  OD1 ASP A 350       5.325 170.270   3.366  1.00 74.97           O
ATOM   3566  OD2 ASP A 350       6.619 170.372   5.111  1.00 80.35           O
ATOM   3567  N   PHE A 351       3.300 171.766   8.335  1.00 52.53           N
ATOM   3568  H   PHE A 351       4.040 171.093   8.473  1.00 52.53           H
ATOM   3569  CA  PHE A 351       2.235 171.779   9.349  1.00 50.26           C
ATOM   3570  HA  PHE A 351       1.299 171.527   8.852  1.00 50.26           H
ATOM   3571  C   PHE A 351       2.033 173.136  10.070  1.00 50.58           C
ATOM   3572  O   PHE A 351       1.032 173.307  10.772  1.00 51.86           O
ATOM   3573  CB  PHE A 351       2.528 170.678  10.383  1.00 55.00           C
ATOM   3574 1HB  PHE A 351       1.724 170.666  11.119  1.00 55.00           H
ATOM   3575 2HB  PHE A 351       2.512 169.712   9.878  1.00 55.00           H
ATOM   3576  CG  PHE A 351       3.856 170.815  11.120  1.00 56.48           C
ATOM   3577  CD1 PHE A 351       3.995 171.718  12.193  1.00 55.28           C
ATOM   3578  HD1 PHE A 351       3.152 172.305  12.526  1.00 55.28           H
ATOM   3579  CD2 PHE A 351       4.959 170.034  10.731  1.00 50.53           C
ATOM   3580  HD2 PHE A 351       4.848 169.318   9.931  1.00 50.53           H
ATOM   3581  CE1 PHE A 351       5.237 171.869  12.837  1.00 51.75           C
ATOM   3582  HE1 PHE A 351       5.347 172.572  13.650  1.00 51.75           H
ATOM   3583  CE2 PHE A 351       6.194 170.170  11.388  1.00 56.84           C
ATOM   3584  HE2 PHE A 351       7.032 169.564  11.076  1.00 56.84           H
ATOM   3585  CZ  PHE A 351       6.340 171.102  12.428  1.00 50.03           C
ATOM   3586  HZ  PHE A 351       7.299 171.218  12.911  1.00 50.03           H
ATOM   3587  N   VAL A 352       2.967 174.084   9.944  1.00 48.72           N
ATOM   3588  H   VAL A 352       3.744 173.917   9.320  1.00 48.72           H
ATOM   3589  CA  VAL A 352       2.870 175.435  10.515  1.00 43.13           C
ATOM   3590  HA  VAL A 352       2.499 175.369  11.538  1.00 43.13           H
ATOM   3591  C   VAL A 352       1.873 176.256   9.685  1.00 50.14           C
ATOM   3592  O   VAL A 352       2.100 176.435   8.487  1.00 52.95           O
ATOM   3593  CB  VAL A 352       4.260 176.105  10.565  1.00 45.03           C
ATOM   3594  HB  VAL A 352       4.635 176.190   9.545  1.00 45.03           H
ATOM   3595  CG1 VAL A 352       4.200 177.509  11.172  1.00 42.65           C
ATOM   3596 1HG1 VAL A 352       5.201 177.941  11.198  1.00 42.65           H
ATOM   3597 2HG1 VAL A 352       3.807 177.442  12.186  1.00 42.65           H
ATOM   3598 3HG1 VAL A 352       3.547 178.141  10.570  1.00 42.65           H
ATOM   3599  CG2 VAL A 352       5.258 175.283  11.395  1.00 43.37           C
ATOM   3600 1HG2 VAL A 352       6.203 175.823  11.464  1.00 43.37           H
ATOM   3601 2HG2 VAL A 352       5.424 174.319  10.915  1.00 43.37           H
ATOM   3602 3HG2 VAL A 352       4.855 175.128  12.396  1.00 43.37           H
ATOM   3603  N   THR A 353       0.779 176.747  10.278  1.00 46.41           N
ATOM   3604  H   THR A 353       0.609 176.598  11.263  1.00 46.41           H
ATOM   3605  CA  THR A 353      -0.233 177.555   9.569  1.00 48.96           C
ATOM   3606  HA  THR A 353      -0.543 177.007   8.679  1.00 48.96           H
ATOM   3607  C   THR A 353       0.309 178.925   9.131  1.00 50.06           C
ATOM   3608  O   THR A 353       1.236 179.478   9.723  1.00 51.06           O
ATOM   3609  CB  THR A 353      -1.505 177.784  10.399  1.00 48.99           C
ATOM   3610  HB  THR A 353      -2.155 178.476   9.863  1.00 48.99           H
ATOM   3611  OG1 THR A 353      -1.179 178.393  11.631  1.00 46.27           O
ATOM   3612  HG1 THR A 353      -0.930 177.704  12.251  1.00 46.27           H
ATOM   3613  CG2 THR A 353      -2.295 176.498  10.639  1.00 48.50           C
ATOM   3614 1HG2 THR A 353      -3.160 176.725  11.261  1.00 48.50           H
ATOM   3615 2HG2 THR A 353      -1.670 175.758  11.139  1.00 48.50           H
ATOM   3616 3HG2 THR A 353      -2.630 176.103   9.680  1.00 48.50           H
ATOM   3617  N   GLU A 354      -0.285 179.508   8.089  1.00 47.04           N
ATOM   3618  H   GLU A 354      -1.064 179.048   7.640  1.00 47.04           H
ATOM   3619  CA  GLU A 354       0.220 180.723   7.436  1.00 50.29           C
ATOM   3620  HA  GLU A 354       1.229 180.526   7.074  1.00 50.29           H
ATOM   3621  C   GLU A 354       0.284 181.946   8.379  1.00 43.81           C
ATOM   3622  O   GLU A 354       1.165 182.793   8.227  1.00 43.82           O
ATOM   3623  CB  GLU A 354      -0.666 181.064   6.231  1.00  0.00           C
ATOM   3624 1HB  GLU A 354      -1.638 181.403   6.591  1.00  0.00           H
ATOM   3625 2HB  GLU A 354      -0.203 181.885   5.682  1.00  0.00           H
ATOM   3626  CG  GLU A 354      -0.885 179.888   5.262  1.00  0.00           C
ATOM   3627 1HG  GLU A 354      -1.533 179.161   5.752  1.00  0.00           H
ATOM   3628 2HG  GLU A 354      -1.399 180.250   4.371  1.00  0.00           H
ATOM   3629  CD  GLU A 354       0.413 179.198   4.844  1.00  0.00           C
ATOM   3630  OE1 GLU A 354       0.417 177.948   4.858  1.00  0.00           O
ATOM   3631  OE2 GLU A 354       1.410 179.895   4.520  1.00  0.00           O
ATOM   3632  N   GLY A 355      -0.610 182.022   9.367  1.00 41.33           N
ATOM   3633  H   GLY A 355      -1.345 181.330   9.405  1.00 41.33           H
ATOM   3634  CA  GLY A 355      -0.601 183.042  10.410  1.00 45.76           C
ATOM   3635 1HA  GLY A 355      -0.520 184.032   9.959  1.00 45.76           H
ATOM   3636 2HA  GLY A 355      -1.548 182.982  10.947  1.00 45.76           H
ATOM   3637  C   GLY A 355       0.543 182.877  11.426  1.00 43.53           C
ATOM   3638  O   GLY A 355       1.119 183.871  11.861  1.00 43.05           O
ATOM   3639  N   ALA A 356       0.938 181.639  11.743  1.00 43.01           N
ATOM   3640  H   ALA A 356       0.463 180.845  11.338  1.00 43.01           H
ATOM   3641  CA  ALA A 356       2.130 181.360  12.542  1.00 42.10           C
ATOM   3642  HA  ALA A 356       2.103 181.970  13.445  1.00 42.10           H
ATOM   3643  C   ALA A 356       3.423 181.706  11.772  1.00 42.76           C
ATOM   3644  O   ALA A 356       4.337 182.313  12.337  1.00 40.23           O
ATOM   3645  CB  ALA A 356       2.116 179.886  12.953  1.00 37.52           C
ATOM   3646 1HB  ALA A 356       1.210 179.671  13.520  1.00 37.52           H
ATOM   3647 2HB  ALA A 356       2.989 179.690  13.575  1.00 37.52           H
ATOM   3648 3HB  ALA A 356       2.150 179.252  12.067  1.00 37.52           H
ATOM   3649  N   ARG A 357       3.476 181.376  10.469  1.00 40.53           N
ATOM   3650  H   ARG A 357       2.706 180.862  10.065  1.00 40.53           H
ATOM   3651  CA  ARG A 357       4.570 181.741   9.566  1.00 39.30           C
ATOM   3652  HA  ARG A 357       5.494 181.318   9.960  1.00 39.30           H
ATOM   3653  C   ARG A 357       4.731 183.272   9.500  1.00 42.79           C
ATOM   3654  O   ARG A 357       5.836 183.778   9.668  1.00 41.55           O
ATOM   3655  CB  ARG A 357       4.358 181.180   8.146  1.00 46.45           C
ATOM   3656 1HB  ARG A 357       3.451 181.604   7.716  1.00 46.45           H
ATOM   3657 2HB  ARG A 357       5.200 181.497   7.531  1.00 46.45           H
ATOM   3658  CG  ARG A 357       4.258 179.644   8.082  1.00 44.17           C
ATOM   3659 1HG  ARG A 357       5.154 179.193   8.509  1.00 44.17           H
ATOM   3660 2HG  ARG A 357       3.395 179.318   8.663  1.00 44.17           H
ATOM   3661  CD  ARG A 357       4.096 179.150   6.637  1.00 50.88           C
ATOM   3662 1HD  ARG A 357       3.323 179.739   6.144  1.00 50.88           H
ATOM   3663 2HD  ARG A 357       5.038 179.281   6.103  1.00 50.88           H
ATOM   3664  NE  ARG A 357       3.716 177.730   6.592  1.00 56.56           N
ATOM   3665  HE  ARG A 357       3.635 177.274   7.490  1.00 56.56           H
ATOM   3666  CZ  ARG A 357       3.393 177.064   5.473  1.00 57.93           C
ATOM   3667  NH1 ARG A 357       3.262 177.644   4.318  1.00 59.06           N
ATOM   3668 1HH1 ARG A 357       2.993 178.617   4.362  1.00 59.06           H
ATOM   3669 2HH1 ARG A 357       2.934 177.063   3.560  1.00 59.06           H
ATOM   3670  NH2 ARG A 357       3.161 175.787   5.517  1.00 53.47           N
ATOM   3671 1HH2 ARG A 357       3.142 175.293   6.398  1.00 53.47           H
ATOM   3672 2HH2 ARG A 357       2.801 175.346   4.683  1.00 53.47           H
ATOM   3673  N   ASP A 358       3.629 183.997   9.319  1.00 42.00           N
ATOM   3674  H   ASP A 358       2.760 183.508   9.158  1.00 42.00           H
ATOM   3675  CA  ASP A 358       3.574 185.461   9.297  1.00 42.60           C
ATOM   3676  HA  ASP A 358       4.229 185.827   8.506  1.00 42.60           H
ATOM   3677  C   ASP A 358       4.050 186.077  10.632  1.00 40.57           C
ATOM   3678  O   ASP A 358       5.009 186.845  10.635  1.00 37.44           O
ATOM   3679  CB  ASP A 358       2.136 185.861   8.943  1.00 35.26           C
ATOM   3680 1HB  ASP A 358       1.885 185.376   7.999  1.00 35.26           H
ATOM   3681 2HB  ASP A 358       1.462 185.468   9.705  1.00 35.26           H
ATOM   3682  CG  ASP A 358       1.873 187.371   8.796  1.00 46.14           C
ATOM   3683  OD1 ASP A 358       2.815 188.189   8.782  1.00 51.33           O
ATOM   3684  OD2 ASP A 358       0.673 187.727   8.680  1.00 44.25           O
ATOM   3685  N   LEU A 359       3.480 185.664  11.772  1.00 39.76           N
ATOM   3686  H   LEU A 359       2.697 185.027  11.728  1.00 39.76           H
ATOM   3687  CA  LEU A 359       3.874 186.124  13.109  1.00 38.16           C
ATOM   3688  HA  LEU A 359       3.585 187.170  13.212  1.00 38.16           H
ATOM   3689  C   LEU A 359       5.397 186.024  13.332  1.00 36.56           C
ATOM   3690  O   LEU A 359       6.049 187.002  13.702  1.00 35.26           O
ATOM   3691  CB  LEU A 359       3.113 185.285  14.161  1.00 34.71           C
ATOM   3692 1HB  LEU A 359       2.047 185.475  14.040  1.00 34.71           H
ATOM   3693 2HB  LEU A 359       3.286 184.231  13.944  1.00 34.71           H
ATOM   3694  CG  LEU A 359       3.517 185.546  15.622  1.00 37.47           C
ATOM   3695  HG  LEU A 359       4.585 185.356  15.728  1.00 37.47           H
ATOM   3696  CD1 LEU A 359       3.216 186.976  16.078  1.00 34.60           C
ATOM   3697 1HD1 LEU A 359       3.475 187.079  17.131  1.00 34.60           H
ATOM   3698 2HD1 LEU A 359       2.156 187.190  15.941  1.00 34.60           H
ATOM   3699 3HD1 LEU A 359       3.807 187.675  15.487  1.00 34.60           H
ATOM   3700  CD2 LEU A 359       2.782 184.571  16.536  1.00 32.29           C
ATOM   3701 1HD2 LEU A 359       3.114 184.717  17.564  1.00 32.29           H
ATOM   3702 2HD2 LEU A 359       2.996 183.548  16.227  1.00 32.29           H
ATOM   3703 3HD2 LEU A 359       1.709 184.754  16.471  1.00 32.29           H
ATOM   3704  N   ILE A 360       5.967 184.843  13.082  1.00 32.78           N
ATOM   3705  H   ILE A 360       5.392 184.079  12.756  1.00 32.78           H
ATOM   3706  CA  ILE A 360       7.394 184.583  13.242  1.00 34.17           C
ATOM   3707  HA  ILE A 360       7.689 184.909  14.239  1.00 34.17           H
ATOM   3708  C   ILE A 360       8.212 185.411  12.217  1.00 38.38           C
ATOM   3709  O   ILE A 360       9.255 185.953  12.571  1.00 37.75           O
ATOM   3710  CB  ILE A 360       7.650 183.055  13.161  1.00 30.18           C
ATOM   3711  HB  ILE A 360       7.161 182.684  12.259  1.00 30.18           H
ATOM   3712  CG1 ILE A 360       7.044 182.342  14.389  1.00 34.57           C
ATOM   3713 1HG1 ILE A 360       7.662 182.571  15.257  1.00 34.57           H
ATOM   3714 2HG1 ILE A 360       6.047 182.747  14.562  1.00 34.57           H
ATOM   3715  CG2 ILE A 360       9.153 182.741  13.071  1.00 31.31           C
ATOM   3716 1HG2 ILE A 360       9.314 181.663  13.069  1.00 31.31           H
ATOM   3717 2HG2 ILE A 360       9.655 183.183  13.932  1.00 31.31           H
ATOM   3718 3HG2 ILE A 360       9.558 183.171  12.154  1.00 31.31           H
ATOM   3719  CD1 ILE A 360       6.897 180.821  14.249  1.00 37.99           C
ATOM   3720 1HD1 ILE A 360       6.421 180.436  15.150  1.00 37.99           H
ATOM   3721 2HD1 ILE A 360       7.874 180.355  14.125  1.00 37.99           H
ATOM   3722 3HD1 ILE A 360       6.274 180.595  13.383  1.00 37.99           H
ATOM   3723  N   SER A 361       7.720 185.591  10.989  1.00 36.14           N
ATOM   3724  H   SER A 361       6.836 185.167  10.745  1.00 36.14           H
ATOM   3725  CA  SER A 361       8.360 186.406   9.946  1.00 39.03           C
ATOM   3726  HA  SER A 361       9.392 186.072   9.842  1.00 39.03           H
ATOM   3727  C   SER A 361       8.369 187.917  10.243  1.00 41.45           C
ATOM   3728  O   SER A 361       9.250 188.622   9.749  1.00 42.33           O
ATOM   3729  CB  SER A 361       7.668 186.197   8.602  1.00 42.49           C
ATOM   3730 1HB  SER A 361       6.620 186.487   8.683  1.00 42.49           H
ATOM   3731 2HB  SER A 361       8.147 186.819   7.846  1.00 42.49           H
ATOM   3732  OG  SER A 361       7.768 184.831   8.227  1.00 45.89           O
ATOM   3733  HG  SER A 361       7.067 184.353   8.676  1.00 45.89           H
ATOM   3734  N   ARG A 362       7.435 188.433  11.052  1.00 37.86           N
ATOM   3735  H   ARG A 362       6.660 187.854  11.342  1.00 37.86           H
ATOM   3736  CA  ARG A 362       7.468 189.801  11.571  1.00 37.71           C
ATOM   3737  HA  ARG A 362       7.753 190.472  10.761  1.00 37.71           H
ATOM   3738  C   ARG A 362       8.499 189.942  12.704  1.00 37.49           C
ATOM   3739  O   ARG A 362       9.234 190.923  12.733  1.00 38.09           O
ATOM   3740  CB  ARG A 362       6.077 190.237  12.057  1.00 41.01           C
ATOM   3741 1HB  ARG A 362       5.717 189.552  12.824  1.00 41.01           H
ATOM   3742 2HB  ARG A 362       6.155 191.236  12.485  1.00 41.01           H
ATOM   3743  CG  ARG A 362       5.071 190.266  10.901  1.00 48.13           C
ATOM   3744 1HG  ARG A 362       5.452 190.902  10.102  1.00 48.13           H
ATOM   3745 2HG  ARG A 362       4.955 189.258  10.501  1.00 48.13           H
ATOM   3746  CD  ARG A 362       3.702 190.788  11.347  1.00 43.68           C
ATOM   3747 1HD  ARG A 362       3.425 190.321  12.292  1.00 43.68           H
ATOM   3748 2HD  ARG A 362       3.755 191.868  11.479  1.00 43.68           H
ATOM   3749  NE  ARG A 362       2.700 190.468  10.331  1.00 51.86           N
ATOM   3750  HE  ARG A 362       2.909 189.627   9.813  1.00 51.86           H
ATOM   3751  CZ  ARG A 362       1.537 191.104  10.138  1.00 63.24           C
ATOM   3752  NH1 ARG A 362       1.256 192.267  10.647  1.00 57.05           N
ATOM   3753 1HH1 ARG A 362       1.988 192.826  11.060  1.00 57.05           H
ATOM   3754 2HH1 ARG A 362       0.328 192.652  10.536  1.00 57.05           H
ATOM   3755  NH2 ARG A 362       0.629 190.508   9.432  1.00 69.43           N
ATOM   3756 1HH2 ARG A 362       0.846 189.614   9.016  1.00 69.43           H
ATOM   3757 2HH2 ARG A 362      -0.261 190.949   9.246  1.00 69.43           H
ATOM   3758  N   LEU A 363       8.561 188.970  13.614  1.00 37.27           N
ATOM   3759  H   LEU A 363       7.917 188.195  13.537  1.00 37.27           H
ATOM   3760  CA  LEU A 363       9.474 188.962  14.755  1.00 32.31           C
ATOM   3761  HA  LEU A 363       9.410 189.930  15.253  1.00 32.31           H
ATOM   3762  C   LEU A 363      10.954 188.756  14.330  1.00 33.18           C
ATOM   3763  O   LEU A 363      11.842 189.427  14.853  1.00 35.58           O
ATOM   3764  CB  LEU A 363       9.008 187.870  15.744  1.00 33.48           C
ATOM   3765 1HB  LEU A 363       8.941 186.927  15.202  1.00 33.48           H
ATOM   3766 2HB  LEU A 363       9.773 187.759  16.513  1.00 33.48           H
ATOM   3767  CG  LEU A 363       7.655 188.163  16.422  1.00 33.12           C
ATOM   3768  HG  LEU A 363       6.933 188.428  15.650  1.00 33.12           H
ATOM   3769  CD1 LEU A 363       7.131 186.934  17.164  1.00 28.87           C
ATOM   3770 1HD1 LEU A 363       6.145 187.152  17.574  1.00 28.87           H
ATOM   3771 2HD1 LEU A 363       7.813 186.677  17.975  1.00 28.87           H
ATOM   3772 3HD1 LEU A 363       7.060 186.097  16.470  1.00 28.87           H
ATOM   3773  CD2 LEU A 363       7.735 189.322  17.416  1.00 30.00           C
ATOM   3774 1HD2 LEU A 363       6.753 189.467  17.868  1.00 30.00           H
ATOM   3775 2HD2 LEU A 363       8.036 190.233  16.900  1.00 30.00           H
ATOM   3776 3HD2 LEU A 363       8.462 189.087  18.194  1.00 30.00           H
ATOM   3777  N   LEU A 364      11.217 187.874  13.364  1.00 34.67           N
ATOM   3778  H   LEU A 364      10.450 187.334  12.990  1.00 34.67           H
ATOM   3779  CA  LEU A 364      12.555 187.548  12.860  1.00 40.71           C
ATOM   3780  HA  LEU A 364      13.272 187.755  13.655  1.00 40.71           H
ATOM   3781  C   LEU A 364      12.949 188.436  11.644  1.00 38.76           C
ATOM   3782  O   LEU A 364      13.142 187.941  10.529  1.00 44.59           O
ATOM   3783  CB  LEU A 364      12.645 186.029  12.570  1.00 36.64           C
ATOM   3784 1HB  LEU A 364      11.940 185.797  11.772  1.00 36.64           H
ATOM   3785 2HB  LEU A 364      13.651 185.816  12.208  1.00 36.64           H
ATOM   3786  CG  LEU A 364      12.354 185.111  13.774  1.00 33.63           C
ATOM   3787  HG  LEU A 364      11.330 185.288  14.102  1.00 33.63           H
ATOM   3788  CD1 LEU A 364      12.478 183.642  13.369  1.00 39.14           C
ATOM   3789 1HD1 LEU A 364      12.156 183.012  14.198  1.00 39.14           H
ATOM   3790 2HD1 LEU A 364      13.512 183.411  13.116  1.00 39.14           H
ATOM   3791 3HD1 LEU A 364      11.841 183.458  12.504  1.00 39.14           H
ATOM   3792  CD2 LEU A 364      13.291 185.359  14.957  1.00 35.31           C
ATOM   3793 1HD2 LEU A 364      13.098 184.612  15.726  1.00 35.31           H
ATOM   3794 2HD2 LEU A 364      13.112 186.355  15.364  1.00 35.31           H
ATOM   3795 3HD2 LEU A 364      14.327 185.282  14.626  1.00 35.31           H
ATOM   3796  N   LYS A 365      13.079 189.752  11.869  1.00 38.48           N
ATOM   3797  H   LYS A 365      12.867 190.099  12.794  1.00 38.48           H
ATOM   3798  CA  LYS A 365      13.832 190.664  10.992  1.00 40.37           C
ATOM   3799  HA  LYS A 365      13.764 190.301   9.966  1.00 40.37           H
ATOM   3800  C   LYS A 365      15.309 190.707  11.402  1.00 37.82           C
ATOM   3801  O   LYS A 365      15.599 190.735  12.598  1.00 35.74           O
ATOM   3802  CB  LYS A 365      13.279 192.106  10.989  1.00 40.15           C
ATOM   3803 1HB  LYS A 365      13.515 192.564  11.950  1.00 40.15           H
ATOM   3804 2HB  LYS A 365      13.813 192.675  10.228  1.00 40.15           H
ATOM   3805  CG  LYS A 365      11.770 192.270  10.723  1.00 46.10           C
ATOM   3806 1HG  LYS A 365      11.228 192.006  11.631  1.00 46.10           H
ATOM   3807 2HG  LYS A 365      11.570 193.319  10.504  1.00 46.10           H
ATOM   3808  CD  LYS A 365      11.257 191.411   9.566  1.00 52.83           C
ATOM   3809 1HD  LYS A 365      11.923 191.524   8.711  1.00 52.83           H
ATOM   3810 2HD  LYS A 365      11.244 190.366   9.873  1.00 52.83           H
ATOM   3811  CE  LYS A 365       9.842 191.855   9.177  1.00 55.08           C
ATOM   3812 1HE  LYS A 365       9.212 191.854  10.066  1.00 55.08           H
ATOM   3813 2HE  LYS A 365       9.882 192.875   8.794  1.00 55.08           H
ATOM   3814  NZ  LYS A 365       9.279 190.953   8.153  1.00 60.65           N
ATOM   3815 1HZ  LYS A 365       8.345 191.248   7.904  1.00 60.65           H
ATOM   3816 2HZ  LYS A 365       9.248 190.014   8.524  1.00 60.65           H
ATOM   3817 3HZ  LYS A 365       9.868 190.972   7.333  1.00 60.65           H
ATOM   3818  N   HIS A 366      16.229 190.819  10.446  1.00 41.46           N
ATOM   3819  H   HIS A 366      15.929 190.851   9.482  1.00 41.46           H
ATOM   3820  CA  HIS A 366      17.610 191.198  10.726  1.00 38.25           C
ATOM   3821  HA  HIS A 366      18.047 190.472  11.412  1.00 38.25           H
ATOM   3822  C   HIS A 366      17.643 192.581  11.412  1.00 38.79           C
ATOM   3823  O   HIS A 366      18.180 192.708  12.509  1.00 39.75           O
ATOM   3824  CB  HIS A 366      18.440 191.194   9.429  1.00 43.46           C
ATOM   3825 1HB  HIS A 366      18.504 190.175   9.047  1.00 43.46           H
ATOM   3826 2HB  HIS A 366      17.941 191.803   8.675  1.00 43.46           H
ATOM   3827  CG  HIS A 366      19.846 191.726   9.628  1.00 43.32           C
ATOM   3828  ND1 HIS A 366      20.945 191.041  10.094  1.00 47.36           N
ATOM   3829  HD1 HIS A 366      21.089 190.044  10.172  1.00 47.36           H
ATOM   3830  CD2 HIS A 366      20.246 193.032   9.532  1.00 42.36           C
ATOM   3831  HD2 HIS A 366      19.665 193.896   9.245  1.00 42.36           H
ATOM   3832  CE1 HIS A 366      21.931 191.905  10.250  1.00 42.51           C
ATOM   3833  HE1 HIS A 366      22.943 191.704  10.571  1.00 42.51           H
ATOM   3834  NE2 HIS A 366      21.553 193.137   9.933  1.00 47.64           N
ATOM   3835  N   ASN A 367      17.010 193.589  10.800  1.00 42.68           N
ATOM   3836  H   ASN A 367      16.524 193.397   9.936  1.00 42.68           H
ATOM   3837  CA  ASN A 367      16.976 194.974  11.279  1.00 40.18           C
ATOM   3838  HA  ASN A 367      17.993 195.282  11.522  1.00 40.18           H
ATOM   3839  C   ASN A 367      16.120 195.133  12.561  1.00 33.02           C
ATOM   3840  O   ASN A 367      14.902 194.945  12.475  1.00 37.80           O
ATOM   3841  CB  ASN A 367      16.481 195.862  10.120  1.00 45.09           C
ATOM   3842 1HB  ASN A 367      17.043 195.626   9.217  1.00 45.09           H
ATOM   3843 2HB  ASN A 367      15.432 195.641   9.920  1.00 45.09           H
ATOM   3844  CG  ASN A 367      16.627 197.354  10.423  1.00 53.14           C
ATOM   3845  OD1 ASN A 367      17.425 197.767  11.248  1.00 45.60           O
ATOM   3846  ND2 ASN A 367      15.873 198.191   9.758  1.00 54.92           N
ATOM   3847 1HD2 ASN A 367      16.000 199.183   9.904  1.00 54.92           H
ATOM   3848 2HD2 ASN A 367      15.225 197.863   9.055  1.00 54.92           H
ATOM   3849  N   PRO A 368      16.684 195.483  13.741  1.00 35.61           N
ATOM   3850  CA  PRO A 368      15.947 195.459  15.013  1.00 36.51           C
ATOM   3851  HA  PRO A 368      15.629 194.432  15.195  1.00 36.51           H
ATOM   3852  C   PRO A 368      14.704 196.366  15.055  1.00 39.70           C
ATOM   3853  O   PRO A 368      13.621 195.905  15.416  1.00 39.10           O
ATOM   3854  CB  PRO A 368      16.963 195.847  16.095  1.00 39.25           C
ATOM   3855 1HB  PRO A 368      16.961 196.925  16.262  1.00 39.25           H
ATOM   3856 2HB  PRO A 368      16.788 195.312  17.028  1.00 39.25           H
ATOM   3857  CG  PRO A 368      18.284 195.417  15.487  1.00 43.27           C
ATOM   3858 1HG  PRO A 368      19.125 195.996  15.869  1.00 43.27           H
ATOM   3859 2HG  PRO A 368      18.433 194.349  15.652  1.00 43.27           H
ATOM   3860  CD  PRO A 368      18.088 195.694  14.009  1.00 36.90           C
ATOM   3861 1HD  PRO A 368      18.358 196.724  13.775  1.00 36.90           H
ATOM   3862 2HD  PRO A 368      18.685 194.991  13.428  1.00 36.90           H
ATOM   3863  N   SER A 369      14.828 197.627  14.634  1.00 41.99           N
ATOM   3864  H   SER A 369      15.740 197.961  14.356  1.00 41.99           H
ATOM   3865  CA  SER A 369      13.745 198.625  14.630  1.00 39.68           C
ATOM   3866  HA  SER A 369      13.446 198.813  15.661  1.00 39.68           H
ATOM   3867  C   SER A 369      12.504 198.170  13.841  1.00 42.05           C
ATOM   3868  O   SER A 369      11.380 198.454  14.259  1.00 47.97           O
ATOM   3869  CB  SER A 369      14.248 199.951  14.044  1.00 41.44           C
ATOM   3870 1HB  SER A 369      13.402 200.626  13.919  1.00 41.44           H
ATOM   3871 2HB  SER A 369      14.953 200.402  14.743  1.00 41.44           H
ATOM   3872  OG  SER A 369      14.891 199.746  12.788  1.00 48.90           O
ATOM   3873  HG  SER A 369      15.797 199.485  12.970  1.00 48.90           H
ATOM   3874  N   GLN A 370      12.693 197.425  12.747  1.00 37.67           N
ATOM   3875  H   GLN A 370      13.641 197.214  12.472  1.00 37.67           H
ATOM   3876  CA  GLN A 370      11.627 196.939  11.870  1.00 35.71           C
ATOM   3877  HA  GLN A 370      10.843 197.696  11.873  1.00 35.71           H
ATOM   3878  C   GLN A 370      10.976 195.605  12.343  1.00 41.97           C
ATOM   3879  O   GLN A 370       9.945 195.207  11.790  1.00 40.80           O
ATOM   3880  CB  GLN A 370      12.144 196.881  10.424  1.00 44.90           C
ATOM   3881 1HB  GLN A 370      13.081 196.327  10.370  1.00 44.90           H
ATOM   3882 2HB  GLN A 370      11.401 196.398   9.789  1.00 44.90           H
ATOM   3883  CG  GLN A 370      12.382 198.309   9.908  1.00 56.63           C
ATOM   3884 1HG  GLN A 370      11.480 198.894  10.082  1.00 56.63           H
ATOM   3885 2HG  GLN A 370      13.188 198.779  10.472  1.00 56.63           H
ATOM   3886  CD  GLN A 370      12.726 198.357   8.418  1.00 66.93           C
ATOM   3887  OE1 GLN A 370      13.702 197.780   7.963  1.00 64.10           O
ATOM   3888  NE2 GLN A 370      11.969 199.079   7.625  1.00 71.30           N
ATOM   3889 1HE2 GLN A 370      12.147 199.048   6.631  1.00 71.30           H
ATOM   3890 2HE2 GLN A 370      11.142 199.542   7.975  1.00 71.30           H
ATOM   3891  N   ARG A 371      11.480 194.972  13.413  1.00 39.75           N
ATOM   3892  H   ARG A 371      12.307 195.349  13.854  1.00 39.75           H
ATOM   3893  CA  ARG A 371      10.690 194.029  14.226  1.00 37.50           C
ATOM   3894  HA  ARG A 371      10.235 193.294  13.563  1.00 37.50           H
ATOM   3895  C   ARG A 371       9.552 194.813  14.918  1.00 38.98           C
ATOM   3896  O   ARG A 371       9.803 195.945  15.344  1.00 38.58           O
ATOM   3897  CB  ARG A 371      11.574 193.297  15.257  1.00 36.80           C
ATOM   3898 1HB  ARG A 371      11.906 194.018  16.004  1.00 36.80           H
ATOM   3899 2HB  ARG A 371      10.980 192.535  15.761  1.00 36.80           H
ATOM   3900  CG  ARG A 371      12.818 192.621  14.647  1.00 32.85           C
ATOM   3901 1HG  ARG A 371      12.507 191.843  13.950  1.00 32.85           H
ATOM   3902 2HG  ARG A 371      13.397 193.371  14.109  1.00 32.85           H
ATOM   3903  CD  ARG A 371      13.714 191.987  15.724  1.00 33.87           C
ATOM   3904 1HD  ARG A 371      13.827 192.696  16.544  1.00 33.87           H
ATOM   3905 2HD  ARG A 371      13.260 191.071  16.104  1.00 33.87           H
ATOM   3906  NE  ARG A 371      15.038 191.674  15.173  1.00 35.04           N
ATOM   3907  HE  ARG A 371      15.038 191.422  14.195  1.00 35.04           H
ATOM   3908  CZ  ARG A 371      16.203 191.809  15.827  1.00 33.04           C
ATOM   3909  NH1 ARG A 371      16.274 192.009  17.108  1.00 34.94           N
ATOM   3910 1HH1 ARG A 371      15.445 191.998  17.685  1.00 34.94           H
ATOM   3911 2HH1 ARG A 371      17.177 192.185  17.525  1.00 34.94           H
ATOM   3912  NH2 ARG A 371      17.314 191.766  15.163  1.00 33.27           N
ATOM   3913 1HH2 ARG A 371      17.308 191.733  14.153  1.00 33.27           H
ATOM   3914 2HH2 ARG A 371      18.183 191.902  15.658  1.00 33.27           H
ATOM   3915  N   PRO A 372       8.325 194.272  15.032  1.00 36.28           N
ATOM   3916  CA  PRO A 372       7.166 195.002  15.557  1.00 40.00           C
ATOM   3917  HA  PRO A 372       7.032 195.938  15.016  1.00 40.00           H
ATOM   3918  C   PRO A 372       7.284 195.322  17.058  1.00 44.32           C
ATOM   3919  O   PRO A 372       8.159 194.807  17.755  1.00 37.75           O
ATOM   3920  CB  PRO A 372       5.971 194.086  15.275  1.00 38.45           C
ATOM   3921 1HB  PRO A 372       5.189 194.177  16.029  1.00 38.45           H
ATOM   3922 2HB  PRO A 372       5.576 194.287  14.279  1.00 38.45           H
ATOM   3923  CG  PRO A 372       6.585 192.701  15.324  1.00 37.94           C
ATOM   3924 1HG  PRO A 372       6.716 192.385  16.359  1.00 37.94           H
ATOM   3925 2HG  PRO A 372       6.008 191.970  14.758  1.00 37.94           H
ATOM   3926  CD  PRO A 372       7.932 192.928  14.669  1.00 35.25           C
ATOM   3927 1HD  PRO A 372       8.665 192.216  15.048  1.00 35.25           H
ATOM   3928 2HD  PRO A 372       7.834 192.855  13.586  1.00 35.25           H
ATOM   3929  N   MET A 373       6.378 196.155  17.570  1.00 40.37           N
ATOM   3930  H   MET A 373       5.656 196.506  16.957  1.00 40.37           H
ATOM   3931  CA  MET A 373       6.145 196.311  19.011  1.00 41.35           C
ATOM   3932  HA  MET A 373       7.105 196.281  19.526  1.00 41.35           H
ATOM   3933  C   MET A 373       5.272 195.163  19.557  1.00 34.83           C
ATOM   3934  O   MET A 373       4.659 194.392  18.816  1.00 37.17           O
ATOM   3935  CB  MET A 373       5.474 197.655  19.332  1.00 44.80           C
ATOM   3936 1HB  MET A 373       4.410 197.576  19.111  1.00 44.80           H
ATOM   3937 2HB  MET A 373       5.569 197.833  20.403  1.00 44.80           H
ATOM   3938  CG  MET A 373       6.043 198.871  18.580  1.00 57.40           C
ATOM   3939 1HG  MET A 373       7.097 198.973  18.841  1.00 57.40           H
ATOM   3940 2HG  MET A 373       5.971 198.693  17.507  1.00 57.40           H
ATOM   3941  SD  MET A 373       5.205 200.453  18.955  1.00 86.36           S
ATOM   3942  CE  MET A 373       3.554 200.109  18.283  1.00 50.95           C
ATOM   3943 1HE  MET A 373       2.958 201.021  18.309  1.00 50.95           H
ATOM   3944 2HE  MET A 373       3.066 199.338  18.879  1.00 50.95           H
ATOM   3945 3HE  MET A 373       3.650 199.767  17.252  1.00 50.95           H
ATOM   3946  N   LEU A 374       5.162 195.068  20.884  1.00 34.01           N
ATOM   3947  H   LEU A 374       5.666 195.714  21.476  1.00 34.01           H
ATOM   3948  CA  LEU A 374       4.344 194.057  21.551  1.00 36.95           C
ATOM   3949  HA  LEU A 374       4.551 193.102  21.068  1.00 36.95           H
ATOM   3950  C   LEU A 374       2.811 194.305  21.436  1.00 38.84           C
ATOM   3951  O   LEU A 374       2.051 193.376  21.714  1.00 35.04           O
ATOM   3952  CB  LEU A 374       4.782 193.944  23.025  1.00 33.05           C
ATOM   3953 1HB  LEU A 374       4.726 194.934  23.478  1.00 33.05           H
ATOM   3954 2HB  LEU A 374       4.078 193.294  23.545  1.00 33.05           H
ATOM   3955  CG  LEU A 374       6.196 193.377  23.224  1.00 36.03           C
ATOM   3956  HG  LEU A 374       6.893 193.949  22.611  1.00 36.03           H
ATOM   3957  CD1 LEU A 374       6.583 193.536  24.686  1.00 32.00           C
ATOM   3958 1HD1 LEU A 374       7.596 193.162  24.834  1.00 32.00           H
ATOM   3959 2HD1 LEU A 374       5.890 192.965  25.304  1.00 32.00           H
ATOM   3960 3HD1 LEU A 374       6.539 194.588  24.968  1.00 32.00           H
ATOM   3961  CD2 LEU A 374       6.294 191.889  22.872  1.00 34.88           C
ATOM   3962 1HD2 LEU A 374       7.306 191.541  23.079  1.00 34.88           H
ATOM   3963 2HD2 LEU A 374       6.068 191.743  21.815  1.00 34.88           H
ATOM   3964 3HD2 LEU A 374       5.584 191.325  23.477  1.00 34.88           H
ATOM   3965  N   ARG A 375       2.345 195.487  20.994  1.00 42.68           N
ATOM   3966  H   ARG A 375       2.992 196.215  20.727  1.00 42.68           H
ATOM   3967  CA  ARG A 375       0.934 195.710  20.658  1.00 40.88           C
ATOM   3968  HA  ARG A 375       0.342 195.439  21.532  1.00 40.88           H
ATOM   3969  C   ARG A 375       0.524 194.794  19.491  1.00 40.19           C
ATOM   3970  O   ARG A 375      -0.413 194.019  19.652  1.00 43.05           O
ATOM   3971  CB  ARG A 375       0.634 197.190  20.341  1.00  0.00           C
ATOM   3972 1HB  ARG A 375       0.686 197.776  21.258  1.00  0.00           H
ATOM   3973 2HB  ARG A 375       1.363 197.579  19.629  1.00  0.00           H
ATOM   3974  CG  ARG A 375      -0.775 197.360  19.735  1.00  0.00           C
ATOM   3975 1HG  ARG A 375      -0.802 196.868  18.763  1.00  0.00           H
ATOM   3976 2HG  ARG A 375      -1.506 196.866  20.376  1.00  0.00           H
ATOM   3977  CD  ARG A 375      -1.204 198.829  19.550  1.00  0.00           C
ATOM   3978 1HD  ARG A 375      -0.349 199.423  19.225  1.00  0.00           H
ATOM   3979 2HD  ARG A 375      -1.960 198.874  18.765  1.00  0.00           H
ATOM   3980  NE  ARG A 375      -1.753 199.410  20.781  1.00  0.00           N
ATOM   3981  HE  ARG A 375      -1.082 199.896  21.359  1.00  0.00           H
ATOM   3982  CZ  ARG A 375      -3.050 199.406  21.120  1.00  0.00           C
ATOM   3983  NH1 ARG A 375      -3.402 200.066  22.179  1.00  0.00           N
ATOM   3984 1HH1 ARG A 375      -2.692 200.566  22.693  1.00  0.00           H
ATOM   3985 2HH1 ARG A 375      -4.353 200.046  22.519  1.00  0.00           H
ATOM   3986  NH2 ARG A 375      -3.980 198.792  20.450  1.00  0.00           N
ATOM   3987 1HH2 ARG A 375      -3.721 198.081  19.781  1.00  0.00           H
ATOM   3988 2HH2 ARG A 375      -4.942 198.884  20.743  1.00  0.00           H
ATOM   3989  N   GLU A 376       1.254 194.852  18.378  1.00 39.10           N
ATOM   3990  H   GLU A 376       1.958 195.572  18.300  1.00 39.10           H
ATOM   3991  CA  GLU A 376       0.997 194.049  17.181  1.00 40.83           C
ATOM   3992  HA  GLU A 376       0.042 194.346  16.748  1.00 40.83           H
ATOM   3993  C   GLU A 376       0.927 192.557  17.541  1.00 43.74           C
ATOM   3994  O   GLU A 376      -0.010 191.882  17.138  1.00 37.67           O
ATOM   3995  CB  GLU A 376       2.099 194.241  16.122  1.00 42.49           C
ATOM   3996 1HB  GLU A 376       3.060 193.948  16.546  1.00 42.49           H
ATOM   3997 2HB  GLU A 376       1.883 193.549  15.308  1.00 42.49           H
ATOM   3998  CG  GLU A 376       2.250 195.658  15.522  1.00 53.88           C
ATOM   3999 1HG  GLU A 376       2.669 195.559  14.521  1.00 53.88           H
ATOM   4000 2HG  GLU A 376       1.269 196.123  15.428  1.00 53.88           H
ATOM   4001  CD  GLU A 376       3.156 196.580  16.347  1.00 54.08           C
ATOM   4002  OE1 GLU A 376       4.259 196.932  15.868  1.00 48.58           O
ATOM   4003  OE2 GLU A 376       2.739 196.985  17.455  1.00 69.61           O
ATOM   4004  N   VAL A 377       1.863 192.063  18.360  1.00 37.50           N
ATOM   4005  H   VAL A 377       2.606 192.674  18.669  1.00 37.50           H
ATOM   4006  CA  VAL A 377       1.925 190.672  18.819  1.00 33.91           C
ATOM   4007  HA  VAL A 377       1.991 190.030  17.941  1.00 33.91           H
ATOM   4008  C   VAL A 377       0.662 190.272  19.610  1.00 35.19           C
ATOM   4009  O   VAL A 377       0.099 189.207  19.368  1.00 33.07           O
ATOM   4010  CB  VAL A 377       3.189 190.436  19.675  1.00 37.58           C
ATOM   4011  HB  VAL A 377       3.148 191.105  20.535  1.00 37.58           H
ATOM   4012  CG1 VAL A 377       3.291 188.994  20.191  1.00 33.38           C
ATOM   4013 1HG1 VAL A 377       4.228 188.878  20.736  1.00 33.38           H
ATOM   4014 2HG1 VAL A 377       3.273 188.305  19.347  1.00 33.38           H
ATOM   4015 3HG1 VAL A 377       2.455 188.778  20.856  1.00 33.38           H
ATOM   4016  CG2 VAL A 377       4.467 190.742  18.882  1.00 31.37           C
ATOM   4017 1HG2 VAL A 377       5.335 190.540  19.509  1.00 31.37           H
ATOM   4018 2HG2 VAL A 377       4.474 191.788  18.575  1.00 31.37           H
ATOM   4019 3HG2 VAL A 377       4.499 190.103  17.999  1.00 31.37           H
ATOM   4020  N   LEU A 378       0.200 191.118  20.536  1.00 38.12           N
ATOM   4021  H   LEU A 378       0.668 192.003  20.675  1.00 38.12           H
ATOM   4022  CA  LEU A 378      -0.995 190.870  21.344  1.00 39.32           C
ATOM   4023  HA  LEU A 378      -0.941 189.847  21.715  1.00 39.32           H
ATOM   4024  C   LEU A 378      -2.319 191.009  20.548  1.00 41.73           C
ATOM   4025  O   LEU A 378      -3.335 190.469  20.989  1.00 38.77           O
ATOM   4026  CB  LEU A 378      -0.996 191.839  22.545  1.00 38.22           C
ATOM   4027 1HB  LEU A 378      -0.834 192.850  22.171  1.00 38.22           H
ATOM   4028 2HB  LEU A 378      -1.982 191.810  23.008  1.00 38.22           H
ATOM   4029  CG  LEU A 378       0.052 191.521  23.620  1.00 40.48           C
ATOM   4030  HG  LEU A 378       1.035 191.475  23.152  1.00 40.48           H
ATOM   4031  CD1 LEU A 378       0.058 192.620  24.681  1.00 38.40           C
ATOM   4032 1HD1 LEU A 378       0.847 192.425  25.407  1.00 38.40           H
ATOM   4033 2HD1 LEU A 378      -0.906 192.643  25.189  1.00 38.40           H
ATOM   4034 3HD1 LEU A 378       0.237 193.580  24.197  1.00 38.40           H
ATOM   4035  CD2 LEU A 378      -0.232 190.189  24.313  1.00 33.58           C
ATOM   4036 1HD2 LEU A 378       0.450 190.073  25.156  1.00 33.58           H
ATOM   4037 2HD2 LEU A 378      -0.087 189.367  23.612  1.00 33.58           H
ATOM   4038 3HD2 LEU A 378      -1.261 190.182  24.673  1.00 33.58           H
ATOM   4039  N   GLU A 379      -2.308 191.705  19.411  1.00 37.81           N
ATOM   4040  H   GLU A 379      -1.449 192.172  19.157  1.00 37.81           H
ATOM   4041  CA  GLU A 379      -3.476 191.997  18.563  1.00 39.85           C
ATOM   4042  HA  GLU A 379      -4.366 191.608  19.058  1.00 39.85           H
ATOM   4043  C   GLU A 379      -3.396 191.306  17.166  1.00 46.73           C
ATOM   4044  O   GLU A 379      -4.172 191.635  16.266  1.00 43.76           O
ATOM   4045  CB  GLU A 379      -3.667 193.528  18.458  1.00 40.72           C
ATOM   4046 1HB  GLU A 379      -2.790 193.979  17.994  1.00 40.72           H
ATOM   4047 2HB  GLU A 379      -4.541 193.734  17.840  1.00 40.72           H
ATOM   4048  CG  GLU A 379      -3.880 194.186  19.837  1.00 47.92           C
ATOM   4049 1HG  GLU A 379      -4.663 193.638  20.362  1.00 47.92           H
ATOM   4050 2HG  GLU A 379      -2.968 194.113  20.429  1.00 47.92           H
ATOM   4051  CD  GLU A 379      -4.293 195.666  19.762  1.00 60.34           C
ATOM   4052  OE1 GLU A 379      -3.752 196.444  18.942  1.00 56.25           O
ATOM   4053  OE2 GLU A 379      -5.176 196.077  20.551  1.00 70.01           O
ATOM   4054  N   HIS A 380      -2.464 190.365  16.973  1.00 46.44           N
ATOM   4055  H   HIS A 380      -1.797 190.206  17.714  1.00 46.44           H
ATOM   4056  CA  HIS A 380      -2.197 189.678  15.700  1.00 40.06           C
ATOM   4057  HA  HIS A 380      -2.141 190.435  14.918  1.00 40.06           H
ATOM   4058  C   HIS A 380      -3.309 188.679  15.323  1.00 40.92           C
ATOM   4059  O   HIS A 380      -3.648 187.856  16.176  1.00 39.03           O
ATOM   4060  CB  HIS A 380      -0.830 188.975  15.786  1.00 39.40           C
ATOM   4061 1HB  HIS A 380      -0.093 189.660  16.206  1.00 39.40           H
ATOM   4062 2HB  HIS A 380      -0.901 188.133  16.475  1.00 39.40           H
ATOM   4063  CG  HIS A 380      -0.326 188.473  14.450  1.00 40.31           C
ATOM   4064  ND1 HIS A 380       0.028 189.239  13.369  1.00 38.84           N
ATOM   4065  HD1 HIS A 380      -0.075 190.235  13.241  1.00 38.84           H
ATOM   4066  CD2 HIS A 380      -0.147 187.178  14.058  1.00 35.96           C
ATOM   4067  HD2 HIS A 380      -0.293 186.271  14.627  1.00 35.96           H
ATOM   4068  CE1 HIS A 380       0.406 188.433  12.403  1.00 38.01           C
ATOM   4069  HE1 HIS A 380       0.720 188.700  11.405  1.00 38.01           H
ATOM   4070  NE2 HIS A 380       0.293 187.163  12.763  1.00 41.11           N
ATOM   4071  N   PRO A 381      -3.841 188.634  14.078  1.00 41.46           N
ATOM   4072  CA  PRO A 381      -5.026 187.828  13.732  1.00 41.49           C
ATOM   4073  HA  PRO A 381      -5.883 188.252  14.255  1.00 41.49           H
ATOM   4074  C   PRO A 381      -4.958 186.323  14.065  1.00 39.26           C
ATOM   4075  O   PRO A 381      -5.972 185.718  14.417  1.00 37.62           O
ATOM   4076  CB  PRO A 381      -5.228 188.040  12.228  1.00 43.02           C
ATOM   4077 1HB  PRO A 381      -4.631 187.329  11.657  1.00 43.02           H
ATOM   4078 2HB  PRO A 381      -6.279 187.982  11.946  1.00 43.02           H
ATOM   4079  CG  PRO A 381      -4.706 189.448  12.023  1.00 52.16           C
ATOM   4080 1HG  PRO A 381      -4.377 189.625  10.999  1.00 52.16           H
ATOM   4081 2HG  PRO A 381      -5.464 190.173  12.320  1.00 52.16           H
ATOM   4082  CD  PRO A 381      -3.524 189.510  12.971  1.00 42.89           C
ATOM   4083 1HD  PRO A 381      -2.621 189.158  12.472  1.00 42.89           H
ATOM   4084 2HD  PRO A 381      -3.406 190.531  13.334  1.00 42.89           H
ATOM   4085  N   TRP A 382      -3.775 185.707  13.977  1.00 40.59           N
ATOM   4086  H   TRP A 382      -2.984 186.210  13.602  1.00 40.59           H
ATOM   4087  CA  TRP A 382      -3.551 184.319  14.374  1.00 37.36           C
ATOM   4088  HA  TRP A 382      -4.358 183.705  13.973  1.00 37.36           H
ATOM   4089  C   TRP A 382      -3.533 184.143  15.907  1.00 39.21           C
ATOM   4090  O   TRP A 382      -4.116 183.194  16.431  1.00 38.18           O
ATOM   4091  CB  TRP A 382      -2.244 183.836  13.740  1.00 39.53           C
ATOM   4092 1HB  TRP A 382      -2.344 183.945  12.660  1.00 39.53           H
ATOM   4093 2HB  TRP A 382      -1.436 184.498  14.052  1.00 39.53           H
ATOM   4094  CG  TRP A 382      -1.841 182.413  14.043  1.00 41.13           C
ATOM   4095  CD1 TRP A 382      -2.164 181.330  13.304  1.00 41.53           C
ATOM   4096  HD1 TRP A 382      -2.755 181.307  12.401  1.00 41.53           H
ATOM   4097  CD2 TRP A 382      -1.023 181.890  15.138  1.00 40.73           C
ATOM   4098  NE1 TRP A 382      -1.624 180.207  13.842  1.00 41.24           N
ATOM   4099  HE1 TRP A 382      -1.693 179.295  13.413  1.00 41.24           H
ATOM   4100  CE2 TRP A 382      -0.896 180.479  14.966  1.00 43.02           C
ATOM   4101  CE3 TRP A 382      -0.333 182.465  16.232  1.00 40.55           C
ATOM   4102  HE3 TRP A 382      -0.390 183.532  16.386  1.00 40.55           H
ATOM   4103  CZ2 TRP A 382      -0.116 179.686  15.818  1.00 37.70           C
ATOM   4104  HZ2 TRP A 382       0.003 178.632  15.612  1.00 37.70           H
ATOM   4105  CZ3 TRP A 382       0.454 181.674  17.090  1.00 43.34           C
ATOM   4106  HZ3 TRP A 382       0.999 182.146  17.894  1.00 43.34           H
ATOM   4107  CH2 TRP A 382       0.565 180.288  16.886  1.00 36.24           C
ATOM   4108  HH2 TRP A 382       1.195 179.689  17.527  1.00 36.24           H
ATOM   4109  N   ILE A 383      -2.920 185.085  16.635  1.00 36.29           N
ATOM   4110  H   ILE A 383      -2.616 185.928  16.169  1.00 36.29           H
ATOM   4111  CA  ILE A 383      -2.887 185.098  18.100  1.00 35.38           C
ATOM   4112  HA  ILE A 383      -2.517 184.128  18.435  1.00 35.38           H
ATOM   4113  C   ILE A 383      -4.312 185.287  18.655  1.00 37.25           C
ATOM   4114  O   ILE A 383      -4.752 184.480  19.475  1.00 37.03           O
ATOM   4115  CB  ILE A 383      -1.920 186.196  18.626  1.00 36.23           C
ATOM   4116  HB  ILE A 383      -2.135 187.113  18.078  1.00 36.23           H
ATOM   4117  CG1 ILE A 383      -0.433 185.845  18.382  1.00 39.64           C
ATOM   4118 1HG1 ILE A 383      -0.307 185.626  17.321  1.00 39.64           H
ATOM   4119 2HG1 ILE A 383       0.164 186.731  18.600  1.00 39.64           H
ATOM   4120  CG2 ILE A 383      -2.153 186.516  20.109  1.00 36.80           C
ATOM   4121 1HG2 ILE A 383      -1.342 187.144  20.478  1.00 36.80           H
ATOM   4122 2HG2 ILE A 383      -2.186 185.590  20.682  1.00 36.80           H
ATOM   4123 3HG2 ILE A 383      -3.100 187.045  20.215  1.00 36.80           H
ATOM   4124  CD1 ILE A 383       0.123 184.681  19.216  1.00 33.88           C
ATOM   4125 1HD1 ILE A 383       1.166 184.521  18.945  1.00 33.88           H
ATOM   4126 2HD1 ILE A 383      -0.450 183.777  19.008  1.00 33.88           H
ATOM   4127 3HD1 ILE A 383       0.055 184.917  20.278  1.00 33.88           H
ATOM   4128  N   THR A 384      -5.046 186.302  18.198  1.00 34.73           N
ATOM   4129  H   THR A 384      -4.673 186.903  17.477  1.00 34.73           H
ATOM   4130  CA  THR A 384      -6.404 186.621  18.669  1.00 36.12           C
ATOM   4131  HA  THR A 384      -6.365 186.833  19.738  1.00 36.12           H
ATOM   4132  C   THR A 384      -7.368 185.444  18.443  1.00 37.16           C
ATOM   4133  O   THR A 384      -8.149 185.116  19.341  1.00 38.74           O
ATOM   4134  CB  THR A 384      -6.946 187.878  17.968  1.00 36.27           C
ATOM   4135  HB  THR A 384      -7.985 188.023  18.267  1.00 36.27           H
ATOM   4136  OG1 THR A 384      -6.886 187.681  16.579  1.00 43.96           O
ATOM   4137  HG1 THR A 384      -7.432 188.341  16.146  1.00 43.96           H
ATOM   4138  CG2 THR A 384      -6.153 189.141  18.301  1.00 36.76           C
ATOM   4139 1HG2 THR A 384      -6.616 189.992  17.801  1.00 36.76           H
ATOM   4140 2HG2 THR A 384      -5.123 189.036  17.961  1.00 36.76           H
ATOM   4141 3HG2 THR A 384      -6.166 189.301  19.379  1.00 36.76           H
ATOM   4142  N   ALA A 385      -7.287 184.759  17.296  1.00 35.36           N
ATOM   4143  H   ALA A 385      -6.691 185.118  16.565  1.00 35.36           H
ATOM   4144  CA  ALA A 385      -8.091 183.581  16.982  1.00 39.12           C
ATOM   4145  HA  ALA A 385      -9.136 183.808  17.193  1.00 39.12           H
ATOM   4146  C   ALA A 385      -7.699 182.331  17.794  1.00 44.24           C
ATOM   4147  O   ALA A 385      -8.571 181.706  18.404  1.00 39.93           O
ATOM   4148  CB  ALA A 385      -7.981 183.294  15.485  1.00 41.84           C
ATOM   4149 1HB  ALA A 385      -8.388 184.150  14.947  1.00 41.84           H
ATOM   4150 2HB  ALA A 385      -8.556 182.402  15.238  1.00 41.84           H
ATOM   4151 3HB  ALA A 385      -6.939 183.146  15.200  1.00 41.84           H
ATOM   4152  N   ASN A 386      -6.416 181.950  17.798  1.00 39.41           N
ATOM   4153  H   ASN A 386      -5.741 182.481  17.266  1.00 39.41           H
ATOM   4154  CA  ASN A 386      -5.975 180.658  18.325  1.00 33.62           C
ATOM   4155  HA  ASN A 386      -6.745 179.924  18.086  1.00 33.62           H
ATOM   4156  C   ASN A 386      -5.790 180.658  19.864  1.00 35.27           C
ATOM   4157  O   ASN A 386      -6.017 179.616  20.481  1.00 36.25           O
ATOM   4158  CB  ASN A 386      -4.686 180.204  17.608  1.00 40.46           C
ATOM   4159 1HB  ASN A 386      -3.930 180.988  17.658  1.00 40.46           H
ATOM   4160 2HB  ASN A 386      -4.286 179.344  18.144  1.00 40.46           H
ATOM   4161  CG  ASN A 386      -4.885 179.812  16.135  1.00 44.40           C
ATOM   4162  OD1 ASN A 386      -5.871 180.127  15.482  1.00 43.00           O
ATOM   4163  ND2 ASN A 386      -3.962 179.058  15.591  1.00 42.65           N
ATOM   4164 1HD2 ASN A 386      -4.067 178.751  14.635  1.00 42.65           H
ATOM   4165 2HD2 ASN A 386      -3.111 178.856  16.096  1.00 42.65           H
ATOM   4166  N   SER A 387      -5.402 181.780  20.487  1.00 35.24           N
ATOM   4167  H   SER A 387      -5.258 182.625  19.953  1.00 35.24           H
ATOM   4168  CA  SER A 387      -5.103 181.856  21.923  1.00 34.51           C
ATOM   4169  HA  SER A 387      -4.382 181.069  22.143  1.00 34.51           H
ATOM   4170  C   SER A 387      -6.349 181.633  22.796  1.00 38.34           C
ATOM   4171  O   SER A 387      -7.379 182.302  22.647  1.00 38.51           O
ATOM   4172  CB  SER A 387      -4.440 183.182  22.317  1.00 39.59           C
ATOM   4173 1HB  SER A 387      -4.231 183.169  23.387  1.00 39.59           H
ATOM   4174 2HB  SER A 387      -3.500 183.283  21.775  1.00 39.59           H
ATOM   4175  OG  SER A 387      -5.277 184.294  22.014  1.00 39.66           O
ATOM   4176  HG  SER A 387      -5.194 184.469  21.074  1.00 39.66           H
ATOM   4177  N   SER A 388      -6.226 180.698  23.736  1.00 33.45           N
ATOM   4178  H   SER A 388      -5.335 180.231  23.825  1.00 33.45           H
ATOM   4179  CA  SER A 388      -7.220 180.421  24.778  1.00 39.71           C
ATOM   4180  HA  SER A 388      -8.212 180.413  24.327  1.00 39.71           H
ATOM   4181  C   SER A 388      -7.194 181.498  25.876  1.00 43.48           C
ATOM   4182  O   SER A 388      -6.267 182.309  25.947  1.00 44.25           O
ATOM   4183  CB  SER A 388      -6.966 179.032  25.376  1.00 42.82           C
ATOM   4184 1HB  SER A 388      -7.818 178.751  25.995  1.00 42.82           H
ATOM   4185 2HB  SER A 388      -6.873 178.309  24.566  1.00 42.82           H
ATOM   4186  OG  SER A 388      -5.803 179.019  26.178  1.00 45.87           O
ATOM   4187  HG  SER A 388      -5.043 179.161  25.610  1.00 45.87           H
ATOM   4188  N   LYS A 389      -8.210 181.503  26.744  1.00 39.91           N
ATOM   4189  H   LYS A 389      -8.942 180.817  26.625  1.00 39.91           H
ATOM   4190  CA  LYS A 389      -8.286 182.324  27.965  1.00 48.58           C
ATOM   4191  HA  LYS A 389      -7.277 182.650  28.219  1.00 48.58           H
ATOM   4192  C   LYS A 389      -8.817 181.458  29.125  1.00 50.00           C
ATOM   4193  O   LYS A 389      -9.683 180.619  28.861  1.00 48.60           O
ATOM   4194  CB  LYS A 389      -9.160 183.582  27.749  1.00 46.88           C
ATOM   4195 1HB  LYS A 389     -10.155 183.255  27.447  1.00 46.88           H
ATOM   4196 2HB  LYS A 389      -9.253 184.096  28.706  1.00 46.88           H
ATOM   4197  CG  LYS A 389      -8.607 184.600  26.728  1.00 51.75           C
ATOM   4198 1HG  LYS A 389      -8.922 185.597  27.036  1.00 51.75           H
ATOM   4199 2HG  LYS A 389      -7.518 184.572  26.773  1.00 51.75           H
ATOM   4200  CD  LYS A 389      -9.081 184.371  25.287  1.00 51.94           C
ATOM   4201 1HD  LYS A 389      -8.806 183.362  24.980  1.00 51.94           H
ATOM   4202 2HD  LYS A 389     -10.167 184.466  25.252  1.00 51.94           H
ATOM   4203  CE  LYS A 389      -8.445 185.384  24.326  1.00 44.07           C
ATOM   4204 1HE  LYS A 389      -8.927 186.352  24.463  1.00 44.07           H
ATOM   4205 2HE  LYS A 389      -7.391 185.498  24.580  1.00 44.07           H
ATOM   4206  NZ  LYS A 389      -8.559 184.941  22.915  1.00 41.55           N
ATOM   4207 1HZ  LYS A 389      -8.173 185.655  22.315  1.00 41.55           H
ATOM   4208 2HZ  LYS A 389      -9.530 184.791  22.680  1.00 41.55           H
ATOM   4209 3HZ  LYS A 389      -8.045 184.081  22.789  1.00 41.55           H
ATOM   4210  N   PRO A 390      -8.371 181.641  30.385  1.00 52.78           N
ATOM   4211  CA  PRO A 390      -8.756 180.787  31.513  1.00 59.21           C
ATOM   4212  HA  PRO A 390      -8.287 179.814  31.372  1.00 59.21           H
ATOM   4213  C   PRO A 390     -10.272 180.592  31.626  1.00 58.35           C
ATOM   4214  O   PRO A 390     -11.024 181.563  31.689  1.00 49.24           O
ATOM   4215  CB  PRO A 390      -8.151 181.449  32.753  1.00 56.38           C
ATOM   4216 1HB  PRO A 390      -8.831 182.198  33.157  1.00 56.38           H
ATOM   4217 2HB  PRO A 390      -7.869 180.719  33.511  1.00 56.38           H
ATOM   4218  CG  PRO A 390      -6.912 182.120  32.189  1.00 59.39           C
ATOM   4219 1HG  PRO A 390      -6.593 182.972  32.790  1.00 59.39           H
ATOM   4220 2HG  PRO A 390      -6.109 181.391  32.082  1.00 59.39           H
ATOM   4221  CD  PRO A 390      -7.374 182.591  30.822  1.00 49.10           C
ATOM   4222 1HD  PRO A 390      -7.816 183.585  30.890  1.00 49.10           H
ATOM   4223 2HD  PRO A 390      -6.531 182.586  30.131  1.00 49.10           H
ATOM   4224  N   SER A 391     -10.723 179.340  31.547  1.00 57.36           N
ATOM   4225  H   SER A 391     -10.050 178.588  31.512  1.00 57.36           H
ATOM   4226  CA  SER A 391     -12.130 178.959  31.331  1.00 62.56           C
ATOM   4227  HA  SER A 391     -12.763 179.501  32.033  1.00 62.56           H
ATOM   4228  C   SER A 391     -12.355 177.452  31.533  1.00 73.56           C
ATOM   4229  O   SER A 391     -11.427 176.643  31.504  1.00 77.77           O
ATOM   4230  CB  SER A 391     -12.554 179.325  29.900  1.00 61.69           C
ATOM   4231 1HB  SER A 391     -13.565 178.954  29.728  1.00 61.69           H
ATOM   4232 2HB  SER A 391     -12.563 180.410  29.804  1.00 61.69           H
ATOM   4233  OG  SER A 391     -11.675 178.772  28.926  1.00 61.21           O
ATOM   4234  HG  SER A 391     -10.840 179.242  28.992  1.00 61.21           H
HETATM 4235  N   ASN A 392     -13.662 177.059  31.705  1.00 76.13           N
HETATM 4236  H   ASN A 392     -14.385 177.766  31.766  1.00 76.13           H
HETATM 4237  CA  ASN A 392     -14.081 175.658  31.716  1.00 76.96           C
HETATM 4238  HA  ASN A 392     -13.305 175.060  32.208  1.00 76.96           H
HETATM 4239  C   ASN A 392     -14.188 175.118  30.262  1.00 75.66           C
HETATM 4240  HC  ASN A 392     -13.306 175.312  29.614  1.00 75.66           H
HETATM 4241  O   ASN A 392     -15.164 174.533  29.819  1.00 77.37           O
HETATM 4242  CB  ASN A 392     -15.387 175.494  32.512  1.00 72.36           C
HETATM 4243 1HB  ASN A 392     -15.731 174.453  32.477  1.00 72.36           H
HETATM 4244 2HB  ASN A 392     -16.191 176.123  32.112  1.00 72.36           H
HETATM 4245 3HB  ASN A 392     -15.250 175.762  33.567  1.00 72.36           H
TER    4246      ASN A 392 
HETATM 4247  CH3 ACE B 517      -4.579 174.247  51.029  1.00 65.40           C
HETATM 4248 1HH3 ACE B 517      -4.129 174.829  51.833  1.00 65.40           H
HETATM 4249 2HH3 ACE B 517      -5.618 174.550  50.898  1.00 65.40           H
HETATM 4250 3HH3 ACE B 517      -4.030 174.421  50.103  1.00 65.40           H
HETATM 4251  C   ACE B 517      -4.544 172.783  51.392  1.00 65.40           C
HETATM 4252  O   ACE B 517      -4.646 172.433  52.567  1.00 65.40           O
ATOM   4253  N   LEU B 518      -4.381 171.920  50.378  1.00 65.40           N
ATOM   4254  H   LEU B 518      -4.280 172.274  49.437  1.00 65.40           H
ATOM   4255  CA  LEU B 518      -4.253 170.467  50.536  1.00 67.90           C
ATOM   4256  HA  LEU B 518      -5.000 170.123  51.252  1.00 67.90           H
ATOM   4257  C   LEU B 518      -2.861 170.051  51.067  1.00 65.40           C
ATOM   4258  O   LEU B 518      -2.691 168.968  51.627  1.00 65.40           O
ATOM   4259  CB  LEU B 518      -4.558 169.837  49.157  1.00  0.00           C
ATOM   4260 1HB  LEU B 518      -5.561 170.144  48.859  1.00  0.00           H
ATOM   4261 2HB  LEU B 518      -3.852 170.246  48.434  1.00  0.00           H
ATOM   4262  CG  LEU B 518      -4.478 168.303  49.087  1.00  0.00           C
ATOM   4263  HG  LEU B 518      -3.459 167.995  49.318  1.00  0.00           H
ATOM   4264  CD1 LEU B 518      -5.441 167.615  50.054  1.00  0.00           C
ATOM   4265 1HD1 LEU B 518      -5.394 166.537  49.902  1.00  0.00           H
ATOM   4266 2HD1 LEU B 518      -6.456 167.965  49.868  1.00  0.00           H
ATOM   4267 3HD1 LEU B 518      -5.157 167.850  51.080  1.00  0.00           H
ATOM   4268  CD2 LEU B 518      -4.785 167.842  47.666  1.00  0.00           C
ATOM   4269 1HD2 LEU B 518      -4.709 166.756  47.614  1.00  0.00           H
ATOM   4270 2HD2 LEU B 518      -4.072 168.290  46.975  1.00  0.00           H
ATOM   4271 3HD2 LEU B 518      -5.796 168.149  47.395  1.00  0.00           H
ATOM   4272  N   GLU B 519      -1.843 170.892  50.887  1.00 65.40           N
ATOM   4273  H   GLU B 519      -2.009 171.757  50.393  1.00 65.40           H
ATOM   4274  CA  GLU B 519      -0.470 170.611  51.296  1.00 67.90           C
ATOM   4275  HA  GLU B 519      -0.358 169.528  51.333  1.00 67.90           H
ATOM   4276  C   GLU B 519      -0.166 171.154  52.722  1.00 65.40           C
ATOM   4277  O   GLU B 519       0.671 172.034  52.912  1.00 65.40           O
ATOM   4278  CB  GLU B 519       0.525 171.089  50.220  1.00  0.00           C
ATOM   4279 1HB  GLU B 519       0.472 172.172  50.112  1.00  0.00           H
ATOM   4280 2HB  GLU B 519       1.531 170.806  50.530  1.00  0.00           H
ATOM   4281  CG  GLU B 519       0.232 170.444  48.854  1.00  0.00           C
ATOM   4282 1HG  GLU B 519       0.088 169.373  48.996  1.00  0.00           H
ATOM   4283 2HG  GLU B 519      -0.692 170.853  48.446  1.00  0.00           H
ATOM   4284  CD  GLU B 519       1.356 170.655  47.830  1.00  0.00           C
ATOM   4285  OE1 GLU B 519       2.162 169.717  47.628  1.00  0.00           O
ATOM   4286  OE2 GLU B 519       1.391 171.732  47.185  1.00  0.00           O
ATOM   4287  N   ALA B 520      -0.860 170.562  53.757  1.00 65.40           N
ATOM   4288  H   ALA B 520      -1.619 169.926  53.543  1.00 65.40           H
ATOM   4289  CA  ALA B 520      -0.472 170.681  55.172  1.00 67.90           C
ATOM   4290  HA  ALA B 520      -0.328 171.753  55.354  1.00 67.90           H
ATOM   4291  C   ALA B 520       0.922 170.019  55.426  1.00 65.40           C
ATOM   4292  O   ALA B 520       1.844 170.719  55.803  1.00 65.40           O
ATOM   4293  CB  ALA B 520      -1.560 170.244  56.182  1.00  0.00           C
ATOM   4294 1HB  ALA B 520      -2.530 170.628  55.843  1.00  0.00           H
ATOM   4295 2HB  ALA B 520      -1.631 169.154  56.279  1.00  0.00           H
ATOM   4296  N   LYS B 521       1.160 168.674  55.119  1.00 65.40           N
ATOM   4297  H   LYS B 521       2.142 168.478  55.247  1.00 65.40           H
ATOM   4298  CA  LYS B 521       0.289 167.450  55.182  1.00 67.90           C
ATOM   4299  HA  LYS B 521      -0.162 167.424  56.175  1.00 67.90           H
ATOM   4300  C   LYS B 521       1.245 166.219  55.089  1.00 65.40           C
ATOM   4301  O   LYS B 521       1.972 165.939  56.045  1.00 65.40           O
ATOM   4302  CB  LYS B 521      -0.882 167.405  54.181  1.00  0.00           C
ATOM   4303 1HB  LYS B 521      -1.494 168.296  54.326  1.00  0.00           H
ATOM   4304 2HB  LYS B 521      -0.473 167.403  53.171  1.00  0.00           H
ATOM   4305  CG  LYS B 521      -1.832 166.211  54.394  1.00  0.00           C
ATOM   4306 1HG  LYS B 521      -1.286 165.292  54.179  1.00  0.00           H
ATOM   4307 2HG  LYS B 521      -2.145 166.199  55.438  1.00  0.00           H
ATOM   4308  CD  LYS B 521      -3.086 166.264  53.506  1.00  0.00           C
ATOM   4309 1HD  LYS B 521      -3.686 167.126  53.798  1.00  0.00           H
ATOM   4310 2HD  LYS B 521      -2.775 166.397  52.469  1.00  0.00           H
ATOM   4311  CE  LYS B 521      -3.946 164.990  53.627  1.00  0.00           C
ATOM   4312 1HE  LYS B 521      -4.071 164.759  54.685  1.00  0.00           H
ATOM   4313 2HE  LYS B 521      -4.928 165.195  53.202  1.00  0.00           H
ATOM   4314  NZ  LYS B 521      -3.334 163.843  52.914  1.00  0.00           N
ATOM   4315 1HZ  LYS B 521      -3.928 163.027  52.959  1.00  0.00           H
ATOM   4316 2HZ  LYS B 521      -2.439 163.631  53.331  1.00  0.00           H
ATOM   4317 3HZ  LYS B 521      -3.201 164.109  51.949  1.00  0.00           H
ATOM   4318  N   GLU B 522       1.359 165.572  53.924  1.00 65.40           N
ATOM   4319  H   GLU B 522       0.733 165.795  53.164  1.00 65.40           H
ATOM   4320  CA  GLU B 522       2.495 164.700  53.597  1.00 67.90           C
ATOM   4321  HA  GLU B 522       2.667 164.007  54.422  1.00 67.90           H
ATOM   4322  C   GLU B 522       3.783 165.528  53.394  1.00 69.66           C
ATOM   4323  O   GLU B 522       4.875 165.076  53.744  1.00 70.03           O
ATOM   4324  CB  GLU B 522       2.232 163.871  52.326  1.00  0.00           C
ATOM   4325 1HB  GLU B 522       1.878 164.517  51.523  1.00  0.00           H
ATOM   4326 2HB  GLU B 522       3.179 163.436  52.005  1.00  0.00           H
ATOM   4327  CG  GLU B 522       1.214 162.735  52.528  1.00  0.00           C
ATOM   4328 1HG  GLU B 522       1.236 162.089  51.651  1.00  0.00           H
ATOM   4329 2HG  GLU B 522       1.511 162.138  53.390  1.00  0.00           H
ATOM   4330  CD  GLU B 522      -0.214 163.239  52.740  1.00  0.00           C
ATOM   4331  OE1 GLU B 522      -0.689 164.098  51.966  1.00  0.00           O
ATOM   4332  OE2 GLU B 522      -0.885 162.797  53.702  1.00  0.00           O
ATOM   4333  N   GLU B 523       3.673 166.758  52.885  1.00 64.46           N
ATOM   4334  H   GLU B 523       2.769 167.096  52.587  1.00 64.46           H
ATOM   4335  CA  GLU B 523       4.812 167.645  52.727  1.00 59.24           C
ATOM   4336  HA  GLU B 523       5.567 167.036  52.230  1.00 59.24           H
ATOM   4337  C   GLU B 523       5.391 168.094  54.090  1.00 58.61           C
ATOM   4338  O   GLU B 523       4.655 168.362  55.041  1.00 60.63           O
ATOM   4339  CB  GLU B 523       4.501 168.821  51.790  1.00 50.32           C
ATOM   4340 1HB  GLU B 523       4.026 168.432  50.889  1.00 50.32           H
ATOM   4341 2HB  GLU B 523       3.808 169.513  52.270  1.00 50.32           H
ATOM   4342  CG  GLU B 523       5.766 169.597  51.383  1.00 63.41           C
ATOM   4343 1HG  GLU B 523       5.527 170.284  50.571  1.00 63.41           H
ATOM   4344 2HG  GLU B 523       6.127 170.178  52.231  1.00 63.41           H
ATOM   4345  CD  GLU B 523       6.876 168.649  50.921  1.00 55.75           C
ATOM   4346  OE1 GLU B 523       6.638 167.842  49.997  1.00 58.78           O
ATOM   4347  OE2 GLU B 523       7.957 168.611  51.547  1.00 65.50           O
ATOM   4348  N   SER B 524       6.720 168.119  54.183  1.00 50.05           N
ATOM   4349  H   SER B 524       7.264 168.028  53.336  1.00 50.05           H
ATOM   4350  CA  SER B 524       7.458 167.997  55.447  1.00 56.63           C
ATOM   4351  HA  SER B 524       6.759 167.638  56.202  1.00 56.63           H
ATOM   4352  C   SER B 524       8.034 169.343  55.923  1.00 48.66           C
ATOM   4353  O   SER B 524       9.236 169.582  55.853  1.00 45.34           O
ATOM   4354  CB  SER B 524       8.520 166.894  55.293  1.00 61.58           C
ATOM   4355 1HB  SER B 524       9.117 166.855  56.204  1.00 61.58           H
ATOM   4356 2HB  SER B 524       8.012 165.937  55.171  1.00 61.58           H
ATOM   4357  OG  SER B 524       9.358 167.104  54.166  1.00 65.84           O
ATOM   4358  HG  SER B 524      10.123 167.604  54.459  1.00 65.84           H
HETATM 4359  N   PHE B 525       7.133 170.244  56.436  1.00 41.94           N
HETATM 4360  H   PHE B 525       6.159 169.973  56.488  1.00 41.94           H
HETATM 4361  CA  PHE B 525       7.460 171.630  56.806  1.00 39.60           C
HETATM 4362  HA  PHE B 525       8.225 172.008  56.117  1.00 39.60           H
HETATM 4363  C   PHE B 525       8.081 171.742  58.234  1.00 42.41           C
HETATM 4364  O   PHE B 525       7.502 172.245  59.185  1.00 40.17           O
HETATM 4365  CB  PHE B 525       6.210 172.521  56.672  1.00 40.30           C
HETATM 4366 1HB  PHE B 525       5.426 172.105  57.316  1.00 40.30           H
HETATM 4367 2HB  PHE B 525       6.426 173.518  57.077  1.00 40.30           H
HETATM 4368  CG  PHE B 525       5.701 172.639  55.242  1.00 38.09           C
HETATM 4369  CD1 PHE B 525       6.230 173.605  54.365  1.00 35.06           C
HETATM 4370  HD1 PHE B 525       7.049 174.245  54.678  1.00 35.06           H
HETATM 4371  CD2 PHE B 525       4.643 171.821  54.821  1.00 41.66           C
HETATM 4372  HD2 PHE B 525       4.248 171.058  55.485  1.00 41.66           H
HETATM 4373  CE1 PHE B 525       5.679 173.767  53.085  1.00 34.51           C
HETATM 4374  HE1 PHE B 525       6.070 174.513  52.400  1.00 34.51           H
HETATM 4375  CE2 PHE B 525       4.063 172.014  53.562  1.00 39.95           C
HETATM 4376  HE2 PHE B 525       3.199 171.428  53.262  1.00 39.95           H
HETATM 4377  CZ  PHE B 525       4.582 172.982  52.697  1.00 36.49           C
HETATM 4378  I1  PHE B 525       3.682 173.272  50.806  1.00 36.49           I
HETATM 4379  N   CYS B 526       9.380 171.306  58.338  1.00 35.55           N
HETATM 4380  H   CYS B 526       9.833 170.951  57.503  1.00 35.55           H
HETATM 4381  CA  CYS B 526      10.227 171.553  59.509  1.00 37.17           C
HETATM 4382  HA  CYS B 526       9.582 171.678  60.388  1.00 37.17           H
HETATM 4383  C   CYS B 526      10.997 172.903  59.354  1.00 40.35           C
HETATM 4384  O   CYS B 526      10.976 173.575  58.335  1.00 38.64           O
HETATM 4385  CB  CYS B 526      11.168 170.362  59.807  1.00  0.00           C
HETATM 4386 1HB  CYS B 526      11.326 169.739  58.918  1.00  0.00           H
HETATM 4387 2HB  CYS B 526      12.146 170.732  60.139  1.00  0.00           H
HETATM 4388  C6  CYS B 526       8.027 168.400  59.896  1.00  0.00           C
HETATM 4389  C1  CYS B 526       9.479 168.027  60.228  1.00  0.00           C
HETATM 4390 1H1  CYS B 526       9.468 167.121  60.846  1.00  0.00           H
HETATM 4391 2H1  CYS B 526       9.994 167.784  59.290  1.00  0.00           H
HETATM 4392  S   CYS B 526      10.470 169.295  61.143  1.00  0.00           S
HETATM 4393  C7  CYS B 526       7.352 167.655  58.917  1.00  0.00           C
HETATM 4394  H7  CYS B 526       7.866 166.853  58.395  1.00  0.00           H
HETATM 4395  C2  CYS B 526       6.000 167.907  58.630  1.00  0.00           C
HETATM 4396  H2  CYS B 526       5.503 167.305  57.875  1.00  0.00           H
HETATM 4397  C3  CYS B 526       5.266 168.906  59.309  1.00  0.00           C
HETATM 4398  C8  CYS B 526       3.796 169.122  59.042  1.00  0.00           C
HETATM 4399  C9  CYS B 526       3.139 170.334  59.370  1.00  0.00           C
HETATM 4400  H9  CYS B 526       3.725 171.158  59.767  1.00  0.00           H
HETATM 4401  C10 CYS B 526       1.748 170.474  59.232  1.00  0.00           C
HETATM 4402  H10 CYS B 526       1.276 171.407  59.524  1.00  0.00           H
HETATM 4403  C11 CYS B 526       0.962 169.403  58.778  1.00  0.00           C
HETATM 4404  C14 CYS B 526      -0.561 169.490  58.781  1.00  0.00           C
HETATM 4405 1H14 CYS B 526      -0.971 168.566  58.355  1.00  0.00           H
HETATM 4406 2H14 CYS B 526      -0.911 169.558  59.818  1.00  0.00           H
HETATM 4407  S1  CYS B 526      -1.217 170.948  57.857  1.00  0.00           S
HETATM 4408  C4  CYS B 526       1.598 168.213  58.408  1.00  0.00           C
HETATM 4409  H4  CYS B 526       1.010 167.363  58.075  1.00  0.00           H
HETATM 4410  C5  CYS B 526       2.991 168.088  58.519  1.00  0.00           C
HETATM 4411  H5  CYS B 526       3.447 167.137  58.259  1.00  0.00           H
HETATM 4412  C12 CYS B 526       5.957 169.625  60.312  1.00  0.00           C
HETATM 4413  H12 CYS B 526       5.418 170.361  60.902  1.00  0.00           H
HETATM 4414  C13 CYS B 526       7.313 169.381  60.605  1.00  0.00           C
HETATM 4415  H13 CYS B 526       7.788 169.942  61.405  1.00  0.00           H
ATOM   4416  N   ASP B 527      11.687 173.313  60.472  1.00 41.75           N
ATOM   4417  H   ASP B 527      11.739 172.694  61.269  1.00 41.75           H
ATOM   4418  CA  ASP B 527      12.482 174.535  60.523  1.00 42.18           C
ATOM   4419  HA  ASP B 527      11.851 175.348  60.163  1.00 42.18           H
ATOM   4420  C   ASP B 527      13.735 174.472  59.619  1.00 43.04           C
ATOM   4421  O   ASP B 527      14.376 173.423  59.523  1.00 40.89           O
ATOM   4422  CB  ASP B 527      12.866 174.832  61.978  1.00 48.63           C
ATOM   4423 1HB  ASP B 527      11.964 174.892  62.586  1.00 48.63           H
ATOM   4424 2HB  ASP B 527      13.481 174.015  62.357  1.00 48.63           H
ATOM   4425  CG  ASP B 527      13.644 176.142  62.111  1.00 51.83           C
ATOM   4426  OD1 ASP B 527      14.894 176.115  62.059  1.00 47.05           O
ATOM   4427  OD2 ASP B 527      13.000 177.203  62.245  1.00 60.28           O
HETATM 4428  N   PRO B 528      14.122 175.637  58.955  1.00 40.21           N
HETATM 4429  CA  PRO B 528      15.372 175.787  58.176  1.00 38.37           C
HETATM 4430  HA  PRO B 528      15.193 175.361  57.181  1.00 38.37           H
HETATM 4431  C   PRO B 528      16.630 175.056  58.734  1.00 43.47           C
HETATM 4432  O   PRO B 528      17.415 174.506  57.979  1.00 40.18           O
HETATM 4433  CB  PRO B 528      15.598 177.293  58.032  1.00 37.03           C
HETATM 4434 1HB  PRO B 528      16.310 177.646  58.789  1.00 37.03           H
HETATM 4435 2HB  PRO B 528      16.006 177.525  57.040  1.00 37.03           H
HETATM 4436  CG  PRO B 528      14.230 177.954  58.260  1.00 40.64           C
HETATM 4437  HG  PRO B 528      14.300 178.807  58.947  1.00 40.64           H
HETATM 4438  CD  PRO B 528      13.334 176.857  58.841  1.00 39.98           C
HETATM 4439 1HD  PRO B 528      12.991 177.159  59.838  1.00 39.98           H
HETATM 4440 2HD  PRO B 528      12.470 176.669  58.192  1.00 39.98           H
HETATM 4441  F1  PRO B 528      13.728 178.395  57.092  1.00 40.64           F
ATOM   4442  N   ALA B 529      16.822 175.077  60.106  1.00 42.02           N
ATOM   4443  H   ALA B 529      16.093 175.497  60.665  1.00 42.02           H
ATOM   4444  CA  ALA B 529      18.071 174.746  60.812  1.00 41.60           C
ATOM   4445  HA  ALA B 529      18.717 175.621  60.750  1.00 41.60           H
ATOM   4446  C   ALA B 529      18.889 173.531  60.289  1.00 36.96           C
ATOM   4447  O   ALA B 529      20.118 173.611  60.243  1.00 43.40           O
ATOM   4448  CB  ALA B 529      17.720 174.538  62.289  1.00 47.34           C
ATOM   4449 1HB  ALA B 529      17.348 175.475  62.704  1.00 47.34           H
ATOM   4450 2HB  ALA B 529      18.610 174.227  62.837  1.00 47.34           H
ATOM   4451 3HB  ALA B 529      16.952 173.770  62.377  1.00 47.34           H
ATOM   4452  N   GLU B 530      18.245 172.427  59.897  1.00 38.84           N
ATOM   4453  H   GLU B 530      17.241 172.387  59.998  1.00 38.84           H
ATOM   4454  CA  GLU B 530      18.886 171.241  59.308  1.00 38.47           C
ATOM   4455  HA  GLU B 530      19.948 171.456  59.183  1.00 38.47           H
ATOM   4456  C   GLU B 530      18.328 170.867  57.901  1.00 43.79           C
ATOM   4457  O   GLU B 530      18.753 169.883  57.293  1.00 45.60           O
ATOM   4458  CB  GLU B 530      18.808 170.051  60.277  1.00 38.90           C
ATOM   4459 1HB  GLU B 530      17.769 169.864  60.548  1.00 38.90           H
ATOM   4460 2HB  GLU B 530      19.207 169.171  59.772  1.00 38.90           H
ATOM   4461  CG  GLU B 530      19.618 170.293  61.561  1.00 51.99           C
ATOM   4462 1HG  GLU B 530      20.598 170.688  61.296  1.00 51.99           H
ATOM   4463 2HG  GLU B 530      19.107 171.041  62.167  1.00 51.99           H
ATOM   4464  CD  GLU B 530      19.820 169.031  62.419  1.00 68.17           C
ATOM   4465  OE1 GLU B 530      19.371 167.915  62.063  1.00 67.67           O
ATOM   4466  OE2 GLU B 530      20.396 169.169  63.519  1.00 76.01           O
ATOM   4467  N   VAL B 531      17.416 171.674  57.354  1.00 39.60           N
ATOM   4468  H   VAL B 531      17.126 172.486  57.880  1.00 39.60           H
ATOM   4469  CA  VAL B 531      16.989 171.630  55.945  1.00 39.58           C
ATOM   4470  HA  VAL B 531      16.955 170.587  55.632  1.00 39.58           H
ATOM   4471  C   VAL B 531      18.009 172.365  55.049  1.00 40.57           C
ATOM   4472  O   VAL B 531      18.235 171.985  53.897  1.00 44.90           O
ATOM   4473  CB  VAL B 531      15.572 172.210  55.768  1.00 39.61           C
ATOM   4474  HB  VAL B 531      15.603 173.274  56.003  1.00 39.61           H
ATOM   4475  CG1 VAL B 531      15.075 172.031  54.327  1.00 43.35           C
ATOM   4476 1HG1 VAL B 531      14.019 172.294  54.277  1.00 43.35           H
ATOM   4477 2HG1 VAL B 531      15.207 170.993  54.023  1.00 43.35           H
ATOM   4478 3HG1 VAL B 531      15.644 172.680  53.661  1.00 43.35           H
ATOM   4479  CG2 VAL B 531      14.551 171.533  56.692  1.00 40.15           C
ATOM   4480 1HG2 VAL B 531      13.580 172.008  56.553  1.00 40.15           H
ATOM   4481 2HG2 VAL B 531      14.862 171.637  57.731  1.00 40.15           H
ATOM   4482 3HG2 VAL B 531      14.477 170.475  56.438  1.00 40.15           H
HETATM 4483  N   LEU B 532      18.646 173.446  55.619  1.00 39.56           N
HETATM 4484  H   LEU B 532      18.354 173.730  56.547  1.00 39.56           H
HETATM 4485  CA  LEU B 532      19.637 174.290  54.941  1.00 37.67           C
HETATM 4486  HA  LEU B 532      19.613 174.073  53.866  1.00 37.67           H
HETATM 4487  C   LEU B 532      21.073 173.948  55.423  1.00 46.65           C
HETATM 4488  HC  LEU B 532      21.408 172.904  55.236  1.00 46.65           H
HETATM 4489  O   LEU B 532      21.816 174.742  55.985  1.00 46.26           O
HETATM 4490  CB  LEU B 532      19.305 175.797  55.141  1.00 43.16           C
HETATM 4491 1HB  LEU B 532      19.455 176.051  56.197  1.00 43.16           H
HETATM 4492 2HB  LEU B 532      20.018 176.393  54.558  1.00 43.16           H
HETATM 4493  CG  LEU B 532      17.870 176.214  54.735  1.00 41.50           C
HETATM 4494  HG  LEU B 532      17.152 175.733  55.411  1.00 41.50           H
HETATM 4495  CD1 LEU B 532      17.729 177.732  54.892  1.00 40.97           C
HETATM 4496 1HD1 LEU B 532      16.693 178.050  54.722  1.00 40.97           H
HETATM 4497 2HD1 LEU B 532      18.363 178.267  54.174  1.00 40.97           H
HETATM 4498 3HD1 LEU B 532      18.016 178.063  55.898  1.00 40.97           H
HETATM 4499  CD2 LEU B 532      17.535 175.809  53.289  1.00 38.40           C
HETATM 4500 1HD2 LEU B 532      16.622 176.299  52.929  1.00 38.40           H
HETATM 4501 2HD2 LEU B 532      17.381 174.725  53.214  1.00 38.40           H
HETATM 4502 3HD2 LEU B 532      18.347 176.076  52.602  1.00 38.40           H
TER    4503      LEU B 532 
CONECT 4228 4226 4229 4235                                   
CONECT 4235 4228 4236 4237                                   
CONECT 4236 4235                                             
CONECT 4237 4235 4238 4239 4242                              
CONECT 4238 4237                                             
CONECT 4239 4237 4240 4241                                   
CONECT 4240 4239                                             
CONECT 4241 4239                                             
CONECT 4242 4237 4243 4244 4245                              
CONECT 4243 4242                                             
CONECT 4244 4242                                             
CONECT 4245 4242                                             
CONECT 4247 4248 4249 4250 4251                              
CONECT 4248 4247                                             
CONECT 4249 4247                                             
CONECT 4250 4247                                             
CONECT 4251 4247 4252 4253                                   
CONECT 4252 4251                                             
CONECT 4253 4251 4254 4255                                   
CONECT 4293 4289 4294 4295 4407                              
CONECT 4352 4350 4353 4359                                   
CONECT 4359 4352 4360 4361                                   
CONECT 4360 4359                                             
CONECT 4361 4359 4362 4363 4365                              
CONECT 4362 4361                                             
CONECT 4363 4361 4364 4379                                   
CONECT 4364 4363                                             
CONECT 4365 4361 4366 4367 4368                              
CONECT 4366 4365                                             
CONECT 4367 4365                                             
CONECT 4368 4365 4369 4371                                   
CONECT 4369 4368 4370 4373                                   
CONECT 4370 4369                                             
CONECT 4371 4368 4372 4375                                   
CONECT 4372 4371                                             
CONECT 4373 4369 4374 4377                                   
CONECT 4374 4373                                             
CONECT 4375 4371 4376 4377                                   
CONECT 4376 4375                                             
CONECT 4377 4373 4375 4378                                   
CONECT 4378 4377                                             
CONECT 4379 4363 4380 4381                                   
CONECT 4380 4379                                             
CONECT 4381 4379 4382 4383 4385                              
CONECT 4382 4381                                             
CONECT 4383 4381 4384 4416                                   
CONECT 4384 4383                                             
CONECT 4385 4381 4386 4387 4392                              
CONECT 4386 4385                                             
CONECT 4387 4385                                             
CONECT 4388 4389 4393 4414                                   
CONECT 4389 4388 4390 4391 4392                              
CONECT 4390 4389                                             
CONECT 4391 4389                                             
CONECT 4392 4385 4389                                        
CONECT 4393 4388 4394 4395                                   
CONECT 4394 4393                                             
CONECT 4395 4393 4396 4397                                   
CONECT 4396 4395                                             
CONECT 4397 4395 4398 4412                                   
CONECT 4398 4397 4399 4410                                   
CONECT 4399 4398 4400 4401                                   
CONECT 4400 4399                                             
CONECT 4401 4399 4402 4403                                   
CONECT 4402 4401                                             
CONECT 4403 4401 4404 4408                                   
CONECT 4404 4403 4405 4406 4407                              
CONECT 4405 4404                                             
CONECT 4406 4404                                             
CONECT 4407 4293 4404                                        
CONECT 4408 4403 4409 4410                                   
CONECT 4409 4408                                             
CONECT 4410 4398 4408 4411                                   
CONECT 4411 4410                                             
CONECT 4412 4397 4413 4414                                   
CONECT 4413 4412                                             
CONECT 4414 4388 4412 4415                                   
CONECT 4415 4414                                             
CONECT 4416 4383 4417 4418                                   
CONECT 4420 4418 4421 4428                                   
CONECT 4428 4420 4429 4438                                   
CONECT 4429 4428 4430 4431 4433                              
CONECT 4430 4429                                             
CONECT 4431 4429 4432 4442                                   
CONECT 4432 4431                                             
CONECT 4433 4429 4434 4435 4436                              
CONECT 4434 4433                                             
CONECT 4435 4433                                             
CONECT 4436 4433 4437 4438 4441                              
CONECT 4437 4436                                             
CONECT 4438 4428 4436 4439 4440                              
CONECT 4439 4438                                             
CONECT 4440 4438                                             
CONECT 4441 4436                                             
CONECT 4442 4431 4443 4444                                   
CONECT 4471 4469 4472 4483                                   
CONECT 4483 4471 4484 4485                                   
CONECT 4484 4483                                             
CONECT 4485 4483 4486 4487 4490                              
CONECT 4486 4485                                             
CONECT 4487 4485 4488 4489                                   
CONECT 4488 4487                                             
CONECT 4489 4487                                             
CONECT 4490 4485 4491 4492 4493                              
CONECT 4491 4490                                             
CONECT 4492 4490                                             
CONECT 4493 4490 4494 4495 4499                              
CONECT 4494 4493                                             
CONECT 4495 4493 4496 4497 4498                              
CONECT 4496 4495                                             
CONECT 4497 4495                                             
CONECT 4498 4495                                             
CONECT 4499 4493 4500 4501 4502                              
CONECT 4500 4499                                             
CONECT 4501 4499                                             
CONECT 4502 4499                                             
END
