# Supplementary material for: Constrained TACC3 peptidomimetics for a non-canonical protein–protein interface elucidate allosteric communication in Aurora-A kinase
Source: Chem Sci. 2024 Nov 28;16(1):354–63. doi: 10.1039/d4sc06100d (PMC11604048; doi:10.1039/d4sc06100d)
Supplement: SC-016-D4SC06100D-s001 [file SC-016-D4SC06100D-s001.zip › aura_s_e_bph_constraint_run1_average.pdb]

REMARK YASARA *************************************************************
REMARK YASARA *                                                           *
REMARK YASARA *                     Y  A  S  A  R  A                      *
REMARK YASARA *                                                           *
REMARK YASARA *   Yet Another Scientific Artificial Reality Application   *
REMARK YASARA *                                                           *
REMARK YASARA *            MOLECULE STRUCTURE FILE, PDB FORMAT            *
REMARK YASARA *                                                           *
REMARK YASARA * Just use YASARA every day to make your questions go away! *
REMARK YASARA *                                                           *
REMARK YASARA *                      www.YASARA.org                       *
REMARK YASARA *                                                           *
REMARK YASARA *************************************************************
REMARK YASARA
REMARK YASARA Written on:        Wed Oct 23 09:05:19 2024
REMARK YASARA Number of models: 1
REMARK YASARA Number of atoms:   4534
REMARK YASARA Please address questions or suggestions to: Eliza@yasara.org
REMARK YASARA
REMARK   2 RESOLUTION. 2.02 ANGSTROMS.
REMARK 350 COORDINATES FOR A COMPLETE MULTIMER REPRESENTING THE KNOWN
REMARK 350 BIOLOGICALLY SIGNIFICANT OLIGOMERIZATION STATE OF THE
REMARK 350 MOLECULE CAN BE GENERATED BY APPLYING BIOMT TRANSFORMATIONS
REMARK 350 GIVEN BELOW. BOTH NON-CRYSTALLOGRAPHIC AND
REMARK 350 CRYSTALLOGRAPHIC OPERATIONS ARE GIVEN.
REMARK 350
REMARK 350 BIOMOLECULE: 1
REMARK 350 APPLY THE FOLLOWING TO CHAINS: A
REMARK 350   BIOMT1   1  1.000000  0.000000  0.000000        0.00000
REMARK 350   BIOMT2   1  0.000000  1.000000  0.000000        0.00000
REMARK 350   BIOMT3   1  0.000000  0.000000  1.000000        0.00000
COMPND    MOL_ID: 1;
COMPND   2 MOLECULE: AURORA KINASE A;
COMPND   3 CHAIN: A;
SEQRES   1 A  258  ARG GLN TRP ALA LEU GLU ASP PHE GLU ILE GLY ARG PRO 
SEQRES   2 A  258  LEU GLY LYS GLY LYS PHE GLY ASN VAL TYR LEU ALA ARG 
SEQRES   3 A  258  GLU LYS GLN SER LYS PHE ILE LEU ALA LEU LYS VAL LEU 
SEQRES   4 A  258  PHE LYS ALA GLN LEU GLU LYS ALA GLY VAL GLU HIS GLN 
SEQRES   5 A  258  LEU ARG ARG GLU VAL GLU ILE GLN SER HIS LEU ARG HIS 
SEQRES   6 A  258  PRO ASN ILE LEU ARG LEU TYR GLY TYR PHE HIS ASP ALA 
SEQRES   7 A  258  THR ARG VAL TYR LEU ILE LEU GLU TYR ALA PRO LEU GLY 
SEQRES   8 A  258  THR VAL TYR ARG GLU LEU GLN LYS LEU SER LYS PHE ASP 
SEQRES   9 A  258  GLU GLN ARG THR ALA THR TYR ILE THR GLU LEU ALA ASN 
SEQRES  10 A  258  ALA LEU SER TYR CYS HIS SER LYS ARG VAL ILE HIS ARG 
SEQRES  11 A  258  ASP ILE LYS PRO GLU ASN LEU LEU LEU GLY SER ALA GLY 
SEQRES  12 A  258  GLU LEU LYS ILE ALA ASN PHE GLY TRP SER VAL HIS ALA 
SEQRES  13 A  258  GLY THR LEU ASP TYR LEU PRO PRO GLU MET ILE GLU GLY 
SEQRES  14 A  258  ARG MET HIS ASP GLU LYS VAL ASP LEU TRP SER LEU GLY 
SEQRES  15 A  258  VAL LEU CYS TYR GLU PHE LEU VAL GLY LYS PRO PRO PHE 
SEQRES  16 A  258  GLU ALA ASN THR TYR GLN GLU THR TYR LYS ARG ILE SER 
SEQRES  17 A  258  ARG VAL GLU PHE THR PHE PRO ASP PHE VAL THR GLU GLY 
SEQRES  18 A  258  ALA ARG ASP LEU ILE SER ARG LEU LEU LYS HIS ASN PRO 
SEQRES  19 A  258  SER GLN ARG PRO MET LEU ARG GLU VAL LEU GLU HIS PRO 
SEQRES  20 A  258  TRP ILE THR ALA ASN SER SER LYS PRO SER ASN 
SEQRES   1 B   15  LEU GLU LEU LYS GLU GLU CYS PHE ARG ASP PRO ALA CYS 
SEQRES   2 B   15  VAL LEU 
LINK         C   HIS A 280                 N   NME A 281                  1.33
LINK         C   ACE A 289                 N   ALA A 290                  1.33
LINK         C   ACE B 517                 N   LEU B 518                  1.33
LINK         C   GLU B 523                 N   CYS B 524                  1.33
LINK         C   CYS B 524                 N   PHE B 525                  1.33
LINK         S   CYS B 524                 C14 CYS B 530                  1.85
LINK         C   ALA B 529                 N   CYS B 530                  1.38
LINK         C   CYS B 530                 N   VAL B 531                  1.38
LINK         C   VAL B 531                 N   LEU B 532                  1.38
CRYST1  137.040  137.040  137.040  90.00  90.00  90.00 I 2 3        24
ORIGX1      1.000000  0.000000  0.000000        0.00000
ORIGX2      0.000000  1.000000  0.000000        0.00000
ORIGX3      0.000000  0.000000  1.000000        0.00000
SCALE1      0.007297  0.000000  0.000000        0.00000
SCALE2      0.000000  0.007297  0.000000        0.00000
SCALE3      0.000000  0.000000  0.007297        0.00000
ATOM      1  N   ARG A 126       8.866 192.585  62.012  1.00614.57           N
ATOM      2 1H   ARG A 126       8.718 193.016  62.913  1.00672.89           H
ATOM      3 2H   ARG A 126       8.350 193.095  61.308  1.00670.29           H
ATOM      4 3H   ARG A 126       8.521 191.635  62.035  1.00661.85           H
ATOM      5  CA  ARG A 126      10.323 192.580  61.670  1.00509.96           C
ATOM      6  HA  ARG A 126      10.669 193.608  61.561  1.00491.70           H
ATOM      7  C   ARG A 126      10.584 191.859  60.349  1.00424.58           C
ATOM      8  O   ARG A 126       9.785 191.028  59.918  1.00454.15           O
ATOM      9  CB  ARG A 126      11.135 191.910  62.784  1.00584.00           C
ATOM     10 1HB  ARG A 126      12.193 192.007  62.540  1.00629.55           H
ATOM     11 2HB  ARG A 126      10.952 192.443  63.718  1.00693.41           H
ATOM     12  CG  ARG A 126      10.824 190.435  63.003  1.00541.48           C
ATOM     13 1HG  ARG A 126       9.802 190.334  63.368  1.00576.05           H
ATOM     14 2HG  ARG A 126      10.917 189.898  62.059  1.00497.09           H
ATOM     15  CD  ARG A 126      11.778 189.815  64.015  1.00598.52           C
ATOM     16 1HD  ARG A 126      12.794 189.852  63.620  1.00638.77           H
ATOM     17 2HD  ARG A 126      11.742 190.397  64.936  1.00694.07           H
ATOM     18  NE  ARG A 126      11.418 188.431  64.320  1.00558.15           N
ATOM     19  HE  ARG A 126      10.892 188.269  65.165  1.00633.34           H
ATOM     20  CZ  ARG A 126      11.732 187.369  63.589  1.00463.93           C
ATOM     21  NH1 ARG A 126      11.340 186.185  64.008  1.00463.62           N
ATOM     22 1HH1 ARG A 126      10.852 186.107  64.886  1.00531.00           H
ATOM     23 2HH1 ARG A 126      11.525 185.371  63.442  1.00414.36           H
ATOM     24  NH2 ARG A 126      12.398 187.448  62.455  1.00400.69           N
ATOM     25 1HH2 ARG A 126      12.698 188.345  62.108  1.00411.49           H
ATOM     26 2HH2 ARG A 126      12.590 186.603  61.939  1.00359.79           H
ATOM     27  N   GLN A 127      11.712 192.174  59.722  1.00360.84           N
ATOM     28  H   GLN A 127      12.324 192.876  60.112  1.00370.44           H
ATOM     29  CA  GLN A 127      12.137 191.506  58.496  1.00314.79           C
ATOM     30  HA  GLN A 127      11.361 191.617  57.738  1.00324.36           H
ATOM     31  C   GLN A 127      12.345 190.019  58.778  1.00300.96           C
ATOM     32  O   GLN A 127      12.766 189.641  59.872  1.00326.03           O
ATOM     33  CB  GLN A 127      13.430 192.157  57.998  1.00312.33           C
ATOM     34 1HB  GLN A 127      13.279 193.237  57.993  1.00311.07           H
ATOM     35 2HB  GLN A 127      14.229 191.930  58.705  1.00361.04           H
ATOM     36  CG  GLN A 127      13.887 191.741  56.605  1.00391.00           C
ATOM     37 1HG  GLN A 127      14.143 190.682  56.611  1.00488.96           H
ATOM     38 2HG  GLN A 127      13.074 191.905  55.898  1.00425.99           H
ATOM     39  CD  GLN A 127      15.095 192.535  56.146  1.00463.71           C
ATOM     40  OE1 GLN A 127      15.461 193.537  56.757  1.00511.34           O
ATOM     41  NE2 GLN A 127      15.718 192.103  55.061  1.00591.74           N
ATOM     42 1HE2 GLN A 127      16.530 192.601  54.729  1.00697.82           H
ATOM     43 2HE2 GLN A 127      15.380 191.289  54.566  1.00652.21           H
ATOM     44  N   TRP A 128      12.028 189.185  57.793  1.00278.41           N
ATOM     45  H   TRP A 128      11.718 189.554  56.906  1.00278.14           H
ATOM     46  CA  TRP A 128      12.089 187.734  57.940  1.00268.54           C
ATOM     47  HA  TRP A 128      11.458 187.446  58.781  1.00278.25           H
ATOM     48  C   TRP A 128      13.496 187.204  58.200  1.00264.36           C
ATOM     49  O   TRP A 128      14.492 187.804  57.797  1.00263.81           O
ATOM     50  CB  TRP A 128      11.558 187.061  56.671  1.00260.30           C
ATOM     51 1HB  TRP A 128      12.212 187.321  55.838  1.00270.00           H
ATOM     52 2HB  TRP A 128      11.598 185.981  56.810  1.00253.38           H
ATOM     53  CG  TRP A 128      10.151 187.449  56.323  1.00263.73           C
ATOM     54  CD1 TRP A 128       9.024 186.810  56.821  1.00326.38           C
ATOM     55  HD1 TRP A 128       9.887 186.304  57.231  1.00438.52           H
ATOM     56  CD2 TRP A 128       9.807 188.515  55.429  1.00275.78           C
ATOM     57  NE1 TRP A 128       8.011 187.550  56.232  1.00310.41           N
ATOM     58  HE1 TRP A 128       7.042 187.329  56.412  1.00366.53           H
ATOM     59  CE2 TRP A 128       8.409 188.572  55.419  1.00282.78           C
ATOM     60  CE3 TRP A 128      10.532 189.452  54.682  1.00374.02           C
ATOM     61  HE3 TRP A 128      11.612 189.424  54.664  1.00406.67           H
ATOM     62  CZ2 TRP A 128       7.701 189.535  54.694  1.00337.74           C
ATOM     63  HZ2 TRP A 128       6.621 189.554  54.697  1.00340.68           H
ATOM     64  CZ3 TRP A 128       9.834 190.419  53.958  1.00510.50           C
ATOM     65  HZ3 TRP A 128      10.378 191.151  53.379  1.00703.01           H
ATOM     66  CH2 TRP A 128       8.425 190.449  53.966  1.00468.92           C
ATOM     67  HH2 TRP A 128       7.904 191.195  53.385  1.00596.70           H
ATOM     68  N   ALA A 129      13.552 186.045  58.848  1.00268.29           N
ATOM     69  H   ALA A 129      12.697 185.604  59.155  1.00274.26           H
ATOM     70  CA  ALA A 129      14.799 185.334  59.110  1.00271.78           C
ATOM     71  HA  ALA A 129      15.596 185.756  58.498  1.00267.29           H
ATOM     72  C   ALA A 129      14.616 183.866  58.732  1.00270.70           C
ATOM     73  O   ALA A 129      13.507 183.435  58.421  1.00273.72           O
ATOM     74  CB  ALA A 129      15.172 185.466  60.582  1.00294.21           C
ATOM     75 1HB  ALA A 129      16.121 184.963  60.766  1.00332.81           H
ATOM     76 2HB  ALA A 129      14.397 185.010  61.198  1.00326.82           H
ATOM     77 3HB  ALA A 129      15.269 186.520  60.842  1.00324.90           H
ATOM     78  N   LEU A 130      15.699 183.097  58.769  1.00274.97           N
ATOM     79  H   LEU A 130      16.579 183.493  59.066  1.00278.52           H
ATOM     80  CA  LEU A 130      15.669 181.682  58.406  1.00281.71           C
ATOM     81  HA  LEU A 130      15.346 181.594  57.369  1.00270.80           H
ATOM     82  C   LEU A 130      14.706 180.858  59.258  1.00301.41           C
ATOM     83  O   LEU A 130      14.110 179.895  58.777  1.00308.53           O
ATOM     84  CB  LEU A 130      17.083 181.108  58.542  1.00293.14           C
ATOM     85 1HB  LEU A 130      17.759 181.724  57.950  1.00309.61           H
ATOM     86 2HB  LEU A 130      17.378 181.203  59.587  1.00327.98           H
ATOM     87  CG  LEU A 130      17.290 179.646  58.135  1.00291.22           C
ATOM     88  HG  LEU A 130      16.607 179.018  58.708  1.00327.40           H
ATOM     89  CD1 LEU A 130      17.026 179.427  56.651  1.00305.85           C
ATOM     90 1HD1 LEU A 130      17.283 178.402  56.384  1.00344.33           H
ATOM     91 2HD1 LEU A 130      17.632 180.116  56.062  1.00349.31           H
ATOM     92 3HD1 LEU A 130      15.970 179.594  56.437  1.00344.71           H
ATOM     93  CD2 LEU A 130      18.716 179.230  58.471  1.00327.13           C
ATOM     94 1HD2 LEU A 130      18.897 179.366  59.537  1.00373.41           H
ATOM     95 2HD2 LEU A 130      19.422 179.837  57.902  1.00367.55           H
ATOM     96 3HD2 LEU A 130      18.858 178.180  58.216  1.00373.99           H
ATOM     97  N   GLU A 131      14.563 181.230  60.525  1.00317.06           N
ATOM     98  H   GLU A 131      15.039 182.057  60.854  1.00315.33           H
ATOM     99  CA  GLU A 131      13.721 180.499  61.469  1.00342.57           C
ATOM    100  HA  GLU A 131      13.814 179.433  61.260  1.00359.88           H
ATOM    101  C   GLU A 131      12.233 180.835  61.378  1.00338.86           C
ATOM    102  O   GLU A 131      11.435 180.347  62.178  1.00364.56           O
ATOM    103  CB  GLU A 131      14.224 180.738  62.896  1.00365.64           C
ATOM    104 1HB  GLU A 131      13.694 180.065  63.570  1.00426.30           H
ATOM    105 2HB  GLU A 131      15.283 180.485  62.932  1.00389.56           H
ATOM    106  CG  GLU A 131      14.053 182.165  63.401  1.00400.56           C
ATOM    107 1HG  GLU A 131      14.546 182.851  62.711  1.00445.18           H
ATOM    108 2HG  GLU A 131      12.991 182.409  63.435  1.00433.06           H
ATOM    109  CD  GLU A 131      14.649 182.350  64.784  1.00476.08           C
ATOM    110  OE1 GLU A 131      15.882 182.206  64.928  1.00564.35           O
ATOM    111  OE2 GLU A 131      13.891 182.647  65.732  1.00557.67           O
ATOM    112  N   ASP A 132      11.849 181.640  60.394  1.00315.17           N
ATOM    113  H   ASP A 132      12.545 182.051  59.787  1.00300.69           H
ATOM    114  CA  ASP A 132      10.439 181.908  60.119  1.00315.57           C
ATOM    115  HA  ASP A 132       9.867 181.780  61.039  1.00337.39           H
ATOM    116  C   ASP A 132       9.879 180.950  59.069  1.00309.60           C
ATOM    117  O   ASP A 132       8.686 180.963  58.761  1.00316.02           O
ATOM    118  CB  ASP A 132      10.263 183.345  59.622  1.00300.96           C
ATOM    119 1HB  ASP A 132      10.900 183.500  58.752  1.00281.55           H
ATOM    120 2HB  ASP A 132       9.226 183.492  59.321  1.00306.55           H
ATOM    121  CG  ASP A 132      10.614 184.375  60.677  1.00313.50           C
ATOM    122  OD1 ASP A 132      10.367 184.139  61.879  1.00355.89           O
ATOM    123  OD2 ASP A 132      11.129 185.449  60.302  1.00308.72           O
ATOM    124  N   PHE A 133      10.756 180.124  58.508  1.00303.53           N
ATOM    125  H   PHE A 133      11.709 180.119  58.842  1.00304.61           H
ATOM    126  CA  PHE A 133      10.404 179.249  57.396  1.00296.07           C
ATOM    127  HA  PHE A 133       9.338 179.341  57.197  1.00298.58           H
ATOM    128  C   PHE A 133      10.704 177.782  57.683  1.00316.45           C
ATOM    129  O   PHE A 133      11.465 177.444  58.588  1.00333.02           O
ATOM    130  CB  PHE A 133      11.172 179.673  56.140  1.00269.45           C
ATOM    131 1HB  PHE A 133      12.238 179.531  56.318  1.00271.07           H
ATOM    132 2HB  PHE A 133      10.876 179.026  55.314  1.00266.67           H
ATOM    133  CG  PHE A 133      10.931 181.101  55.737  1.00253.93           C
ATOM    134  CD1 PHE A 133       9.731 181.472  55.138  1.00321.44           C
ATOM    135  HD1 PHE A 133       8.979 180.724  54.934  1.00424.56           H
ATOM    136  CD2 PHE A 133      11.897 182.074  55.970  1.00240.98           C
ATOM    137  HD2 PHE A 133      12.834 181.801  56.433  1.00283.73           H
ATOM    138  CE1 PHE A 133       9.482 182.801  54.806  1.00316.43           C
ATOM    139  HE1 PHE A 133       8.541 183.080  54.356  1.00417.12           H
ATOM    140  CE2 PHE A 133      11.666 183.401  55.622  1.00233.58           C
ATOM    141  HE2 PHE A 133      12.428 184.146  55.803  1.00269.55           H
ATOM    142  CZ  PHE A 133      10.450 183.768  55.054  1.00241.88           C
ATOM    143  HZ  PHE A 133      10.261 184.800  54.797  1.00243.43           H
ATOM    144  N   GLU A 134      10.115 176.917  56.865  1.00321.05           N
ATOM    145  H   GLU A 134       9.413 177.253  56.219  1.00312.28           H
ATOM    146  CA  GLU A 134      10.512 175.517  56.762  1.00335.56           C
ATOM    147  HA  GLU A 134      11.352 175.310  57.424  1.00347.67           H
ATOM    148  C   GLU A 134      10.957 175.314  55.318  1.00312.18           C
ATOM    149  O   GLU A 134      10.429 175.961  54.416  1.00297.15           O
ATOM    150  CB  GLU A 134       9.341 174.594  57.107  1.00368.19           C
ATOM    151 1HB  GLU A 134       8.473 174.886  56.516  1.00382.18           H
ATOM    152 2HB  GLU A 134       9.610 173.575  56.839  1.00416.63           H
ATOM    153  CG  GLU A 134       8.967 174.623  58.580  1.00406.04           C
ATOM    154 1HG  GLU A 134       9.859 174.428  59.176  1.00460.77           H
ATOM    155 2HG  GLU A 134       8.593 175.616  58.825  1.00426.35           H
ATOM    156  CD  GLU A 134       7.906 173.598  58.930  1.00436.36           C
ATOM    157  OE1 GLU A 134       7.434 173.597  60.087  1.00488.14           O
ATOM    158  OE2 GLU A 134       7.526 172.794  58.053  1.00477.70           O
ATOM    159  N   ILE A 135      11.945 174.454  55.094  1.00314.07           N
ATOM    160  H   ILE A 135      12.288 173.868  55.843  1.00333.05           H
ATOM    161  CA  ILE A 135      12.554 174.303  53.775  1.00293.47           C
ATOM    162  HA  ILE A 135      11.949 174.832  53.040  1.00277.07           H
ATOM    163  C   ILE A 135      12.545 172.814  53.440  1.00309.86           C
ATOM    164  O   ILE A 135      13.032 171.993  54.216  1.00340.08           O
ATOM    165  CB  ILE A 135      13.993 174.871  53.729  1.00287.70           C
ATOM    166  HB  ILE A 135      14.621 174.243  54.360  1.00328.59           H
ATOM    167  CG1 ILE A 135      14.060 176.303  54.278  1.00278.10           C
ATOM    168 1HG1 ILE A 135      13.634 176.314  55.279  1.00323.05           H
ATOM    169 2HG1 ILE A 135      15.109 176.580  54.374  1.00317.54           H
ATOM    170  CG2 ILE A 135      14.540 174.826  52.307  1.00314.99           C
ATOM    171 1HG2 ILE A 135      15.580 175.150  52.297  1.00367.24           H
ATOM    172 2HG2 ILE A 135      13.951 175.476  51.660  1.00353.02           H
ATOM    173 3HG2 ILE A 135      14.478 173.810  51.919  1.00351.62           H
ATOM    174  CD1 ILE A 135      13.362 177.385  53.476  1.00301.37           C
ATOM    175 1HD1 ILE A 135      12.321 177.112  53.309  1.00342.23           H
ATOM    176 2HD1 ILE A 135      13.862 177.515  52.517  1.00352.60           H
ATOM    177 3HD1 ILE A 135      13.402 178.324  54.028  1.00342.93           H
ATOM    178  N   GLY A 136      11.943 172.467  52.308  1.00296.74           N
ATOM    179  H   GLY A 136      11.656 173.182  51.653  1.00278.35           H
ATOM    180  CA  GLY A 136      11.630 171.079  52.016  1.00312.21           C
ATOM    181 1HA  GLY A 136      11.526 170.551  52.963  1.00339.56           H
ATOM    182 2HA  GLY A 136      10.666 171.036  51.510  1.00312.85           H
ATOM    183  C   GLY A 136      12.637 170.314  51.181  1.00300.29           C
ATOM    184  O   GLY A 136      13.261 169.369  51.662  1.00295.70           O
ATOM    185  N   ARG A 137      12.793 170.691  49.916  1.00303.12           N
ATOM    186  H   ARG A 137      12.331 171.525  49.581  1.00316.25           H
ATOM    187  CA  ARG A 137      13.630 169.930  48.991  1.00297.19           C
ATOM    188  HA  ARG A 137      14.359 169.368  49.575  1.00315.61           H
ATOM    189  C   ARG A 137      14.381 170.848  48.035  1.00262.13           C
ATOM    190  O   ARG A 137      13.874 171.917  47.695  1.00242.26           O
ATOM    191  CB  ARG A 137      12.776 168.946  48.183  1.00311.92           C
ATOM    192 1HB  ARG A 137      13.448 168.259  47.668  1.00312.68           H
ATOM    193 2HB  ARG A 137      12.159 168.368  48.869  1.00343.18           H
ATOM    194  CG  ARG A 137      11.879 169.594  47.135  1.00293.91           C
ATOM    195 1HG  ARG A 137      11.200 170.296  47.617  1.00294.91           H
ATOM    196 2HG  ARG A 137      12.506 170.140  46.430  1.00268.48           H
ATOM    197  CD  ARG A 137      11.068 168.574  46.349  1.00321.91           C
ATOM    198 1HD  ARG A 137      10.670 169.065  45.460  1.00352.98           H
ATOM    199 2HD  ARG A 137      11.728 167.766  46.030  1.00336.76           H
ATOM    200  NE  ARG A 137       9.956 168.028  47.126  1.00319.98           N
ATOM    201  HE  ARG A 137       9.789 168.428  48.038  1.00316.85           H
ATOM    202  CZ  ARG A 137       9.136 167.067  46.717  1.00346.27           C
ATOM    203  NH1 ARG A 137       9.280 166.459  45.557  1.00376.05           N
ATOM    204 1HH1 ARG A 137      10.031 166.731  44.942  1.00373.37           H
ATOM    205 2HH1 ARG A 137       8.631 165.733  45.296  1.00416.14           H
ATOM    206  NH2 ARG A 137       8.149 166.688  47.501  1.00368.20           N
ATOM    207 1HH2 ARG A 137       7.958 167.209  48.343  1.00360.31           H
ATOM    208 2HH2 ARG A 137       7.570 165.909  47.230  1.00407.21           H
ATOM    209  N   PRO A 138      15.578 170.443  47.582  1.00259.67           N
ATOM    210  CA  PRO A 138      16.169 171.277  46.530  1.00233.05           C
ATOM    211  HA  PRO A 138      16.222 172.316  46.853  1.00218.17           H
ATOM    212  C   PRO A 138      15.388 171.182  45.222  1.00221.46           C
ATOM    213  O   PRO A 138      14.812 170.145  44.896  1.00241.52           O
ATOM    214  CB  PRO A 138      17.578 170.700  46.381  1.00246.22           C
ATOM    215 1HB  PRO A 138      17.927 170.796  45.353  1.00247.70           H
ATOM    216 2HB  PRO A 138      18.262 171.198  47.069  1.00247.36           H
ATOM    217  CG  PRO A 138      17.418 169.267  46.756  1.00284.33           C
ATOM    218 1HG  PRO A 138      17.014 168.703  45.915  1.00308.00           H
ATOM    219 2HG  PRO A 138      18.370 168.845  47.080  1.00309.65           H
ATOM    220  CD  PRO A 138      16.431 169.282  47.891  1.00289.78           C
ATOM    221 1HD  PRO A 138      15.850 168.359  47.901  1.00311.23           H
ATOM    222 2HD  PRO A 138      16.944 169.430  48.842  1.00304.87           H
ATOM    223  N   LEU A 139      15.362 172.290  44.490  1.00196.07           N
ATOM    224  H   LEU A 139      15.802 173.126  44.853  1.00188.17           H
ATOM    225  CA  LEU A 139      14.706 172.376  43.189  1.00184.89           C
ATOM    226  HA  LEU A 139      14.243 171.417  42.955  1.00197.49           H
ATOM    227  C   LEU A 139      15.711 172.701  42.085  1.00176.60           C
ATOM    228  O   LEU A 139      15.457 172.445  40.910  1.00180.67           O
ATOM    229  CB  LEU A 139      13.622 173.457  43.232  1.00171.53           C
ATOM    230 1HB  LEU A 139      14.115 174.413  43.408  1.00163.67           H
ATOM    231 2HB  LEU A 139      13.153 173.504  42.249  1.00166.30           H
ATOM    232  CG  LEU A 139      12.513 173.305  44.280  1.00184.49           C
ATOM    233  HG  LEU A 139      12.969 173.205  45.264  1.00196.37           H
ATOM    234  CD1 LEU A 139      11.645 174.556  44.284  1.00174.59           C
ATOM    235 1HD1 LEU A 139      11.187 174.695  43.304  1.00195.39           H
ATOM    236 2HD1 LEU A 139      12.254 175.426  44.528  1.00203.61           H
ATOM    237 3HD1 LEU A 139      10.863 174.453  45.036  1.00203.89           H
ATOM    238  CD2 LEU A 139      11.647 172.078  44.023  1.00202.26           C
ATOM    239 1HD2 LEU A 139      10.855 172.030  44.770  1.00236.62           H
ATOM    240 2HD2 LEU A 139      12.257 171.177  44.094  1.00228.75           H
ATOM    241 3HD2 LEU A 139      11.204 172.139  43.029  1.00240.67           H
ATOM    242  N   GLY A 140      16.849 173.270  42.470  1.00174.62           N
ATOM    243  H   GLY A 140      17.006 173.468  43.448  1.00182.26           H
ATOM    244  CA  GLY A 140      17.895 173.610  41.522  1.00170.83           C
ATOM    245 1HA  GLY A 140      18.115 172.735  40.910  1.00186.04           H
ATOM    246 2HA  GLY A 140      17.551 174.414  40.870  1.00164.09           H
ATOM    247  C   GLY A 140      19.165 174.052  42.224  1.00168.49           C
ATOM    248  O   GLY A 140      19.133 174.391  43.408  1.00170.39           O
ATOM    249  N   LYS A 141      20.290 174.031  41.516  1.00170.53           N
ATOM    250  H   LYS A 141      20.264 173.740  40.548  1.00175.38           H
ATOM    251  CA  LYS A 141      21.583 174.399  42.090  1.00173.37           C
ATOM    252  HA  LYS A 141      21.444 175.267  42.733  1.00166.87           H
ATOM    253  C   LYS A 141      22.614 174.772  41.031  1.00168.18           C
ATOM    254  O   LYS A 141      22.477 174.417  39.861  1.00172.64           O
ATOM    255  CB  LYS A 141      22.129 173.247  42.940  1.00201.95           C
ATOM    256 1HB  LYS A 141      23.029 173.588  43.452  1.00217.18           H
ATOM    257 2HB  LYS A 141      21.385 172.996  43.697  1.00244.28           H
ATOM    258  CG  LYS A 141      22.465 171.985  42.158  1.00249.39           C
ATOM    259 1HG  LYS A 141      21.570 171.631  41.646  1.00306.67           H
ATOM    260 2HG  LYS A 141      23.233 172.210  41.418  1.00280.22           H
ATOM    261  CD  LYS A 141      22.968 170.889  43.085  1.00282.94           C
ATOM    262 1HD  LYS A 141      23.851 171.245  43.616  1.00305.82           H
ATOM    263 2HD  LYS A 141      22.190 170.650  43.810  1.00310.10           H
ATOM    264  CE  LYS A 141      23.321 169.634  42.304  1.00369.32           C
ATOM    265 1HE  LYS A 141      22.435 169.291  41.764  1.00434.34           H
ATOM    266 2HE  LYS A 141      24.098 169.872  41.575  1.00427.49           H
ATOM    267  NZ  LYS A 141      23.796 168.581  43.260  1.00443.78           N
ATOM    268 1HZ  LYS A 141      24.019 167.729  42.762  1.00492.40           H
ATOM    269 2HZ  LYS A 141      23.081 168.372  43.944  1.00499.94           H
ATOM    270 3HZ  LYS A 141      24.628 168.890  43.744  1.00489.71           H
ATOM    271  N   GLY A 142      23.661 175.468  41.460  1.00165.95           N
ATOM    272  H   GLY A 142      23.723 175.745  42.431  1.00167.06           H
ATOM    273  CA  GLY A 142      24.743 175.840  40.567  1.00167.68           C
ATOM    274 1HA  GLY A 142      25.136 174.943  40.090  1.00183.51           H
ATOM    275 2HA  GLY A 142      24.350 176.505  39.798  1.00158.09           H
ATOM    276  C   GLY A 142      25.875 176.538  41.294  1.00169.20           C
ATOM    277  O   GLY A 142      25.950 176.502  42.522  1.00171.83           O
ATOM    278  N   LYS A 143      26.766 177.168  40.535  1.00171.34           N
ATOM    279  H   LYS A 143      26.632 177.196  39.534  1.00173.63           H
ATOM    280  CA  LYS A 143      27.939 177.839  41.092  1.00178.28           C
ATOM    281  HA  LYS A 143      28.572 177.098  41.582  1.00196.87           H
ATOM    282  C   LYS A 143      27.592 178.888  42.142  1.00163.52           C
ATOM    283  O   LYS A 143      28.305 179.043  43.132  1.00174.08           O
ATOM    284  CB  LYS A 143      28.726 178.512  39.963  1.00186.22           C
ATOM    285 1HB  LYS A 143      28.949 177.767  39.199  1.00207.43           H
ATOM    286 2HB  LYS A 143      28.098 179.284  39.517  1.00196.75           H
ATOM    287  CG  LYS A 143      30.029 179.159  40.413  1.00213.25           C
ATOM    288 1HG  LYS A 143      29.821 179.871  41.212  1.00243.45           H
ATOM    289 2HG  LYS A 143      30.701 178.388  40.790  1.00249.00           H
ATOM    290  CD  LYS A 143      30.701 179.897  39.266  1.00251.21           C
ATOM    291 1HD  LYS A 143      30.887 179.200  38.449  1.00285.13           H
ATOM    292 2HD  LYS A 143      30.040 180.690  38.916  1.00282.47           H
ATOM    293  CE  LYS A 143      32.018 180.511  39.712  1.00317.47           C
ATOM    294 1HE  LYS A 143      31.831 181.186  40.552  1.00366.54           H
ATOM    295 2HE  LYS A 143      32.687 179.717  40.051  1.00360.39           H
ATOM    296  NZ  LYS A 143      32.619 181.253  38.555  1.00390.47           N
ATOM    297 1HZ  LYS A 143      32.002 181.996  38.254  1.00449.83           H
ATOM    298 2HZ  LYS A 143      32.781 180.629  37.777  1.00440.90           H
ATOM    299 3HZ  LYS A 143      33.502 181.665  38.825  1.00427.82           H
ATOM    300  N   PHE A 144      26.522 179.637  41.900  1.00145.65           N
ATOM    301  H   PHE A 144      25.935 179.431  41.104  1.00143.63           H
ATOM    302  CA  PHE A 144      26.184 180.775  42.746  1.00133.68           C
ATOM    303  HA  PHE A 144      27.097 181.133  43.222  1.00138.45           H
ATOM    304  C   PHE A 144      25.199 180.454  43.865  1.00133.18           C
ATOM    305  O   PHE A 144      25.048 181.263  44.778  1.00130.74           O
ATOM    306  CB  PHE A 144      25.626 181.916  41.891  1.00121.55           C
ATOM    307 1HB  PHE A 144      24.756 181.558  41.342  1.00120.86           H
ATOM    308 2HB  PHE A 144      25.305 182.720  42.555  1.00118.84           H
ATOM    309  CG  PHE A 144      26.622 182.479  40.917  1.00123.67           C
ATOM    310  CD1 PHE A 144      27.533 183.446  41.329  1.00148.42           C
ATOM    311  HD1 PHE A 144      27.498 183.820  42.341  1.00198.63           H
ATOM    312  CD2 PHE A 144      26.645 182.052  39.593  1.00154.44           C
ATOM    313  HD2 PHE A 144      25.926 181.323  39.251  1.00207.89           H
ATOM    314  CE1 PHE A 144      28.494 183.939  40.451  1.00157.02           C
ATOM    315  HE1 PHE A 144      29.213 184.670  40.792  1.00213.17           H
ATOM    316  CE2 PHE A 144      27.586 182.559  38.700  1.00162.79           C
ATOM    317  HE2 PHE A 144      27.585 182.234  37.670  1.00224.16           H
ATOM    318  CZ  PHE A 144      28.522 183.494  39.134  1.00140.68           C
ATOM    319  HZ  PHE A 144      29.261 183.880  38.447  1.00152.76           H
ATOM    320  N   GLY A 145      24.522 179.311  43.818  1.00138.66           N
ATOM    321  H   GLY A 145      24.688 178.638  43.082  1.00144.04           H
ATOM    322  CA  GLY A 145      23.521 179.028  44.831  1.00141.64           C
ATOM    323 1HA  GLY A 145      24.020 178.951  45.797  1.00154.67           H
ATOM    324 2HA  GLY A 145      22.859 179.892  44.878  1.00136.43           H
ATOM    325  C   GLY A 145      22.640 177.805  44.666  1.00145.68           C
ATOM    326  O   GLY A 145      22.913 176.900  43.877  1.00155.42           O
ATOM    327  N   ASN A 146      21.554 177.804  45.431  1.00143.26           N
ATOM    328  H   ASN A 146      21.379 178.596  46.035  1.00137.78           H
ATOM    329  CA  ASN A 146      20.588 176.710  45.460  1.00152.41           C
ATOM    330  HA  ASN A 146      20.702 176.096  44.568  1.00157.39           H
ATOM    331  C   ASN A 146      19.163 177.259  45.506  1.00142.18           C
ATOM    332  O   ASN A 146      18.930 178.382  45.953  1.00133.54           O
ATOM    333  CB  ASN A 146      20.837 175.845  46.699  1.00172.09           C
ATOM    334 1HB  ASN A 146      20.776 176.475  47.585  1.00171.63           H
ATOM    335 2HB  ASN A 146      20.065 175.079  46.759  1.00183.70           H
ATOM    336  CG  ASN A 146      22.195 175.176  46.690  1.00189.35           C
ATOM    337  OD1 ASN A 146      23.209 175.785  47.021  1.00204.35           O
ATOM    338  ND2 ASN A 146      22.218 173.901  46.335  1.00229.40           N
ATOM    339 1HD2 ASN A 146      23.098 173.409  46.341  1.00248.25           H
ATOM    340 2HD2 ASN A 146      21.364 173.437  46.064  1.00267.79           H
ATOM    341  N   VAL A 147      18.206 176.455  45.056  1.00147.51           N
ATOM    342  H   VAL A 147      18.454 175.551  44.675  1.00158.00           H
ATOM    343  CA  VAL A 147      16.787 176.806  45.097  1.00142.81           C
ATOM    344  HA  VAL A 147      16.656 177.732  45.655  1.00137.15           H
ATOM    345  C   VAL A 147      16.060 175.677  45.821  1.00160.90           C
ATOM    346  O   VAL A 147      16.350 174.509  45.568  1.00173.88           O
ATOM    347  CB  VAL A 147      16.187 176.984  43.683  1.00133.68           C
ATOM    348  HB  VAL A 147      16.256 176.036  43.150  1.00143.37           H
ATOM    349  CG1 VAL A 147      14.720 177.397  43.763  1.00130.70           C
ATOM    350 1HG1 VAL A 147      14.141 176.612  44.248  1.00157.29           H
ATOM    351 2HG1 VAL A 147      14.328 177.553  42.757  1.00158.32           H
ATOM    352 3HG1 VAL A 147      14.624 178.321  44.333  1.00160.47           H
ATOM    353  CG2 VAL A 147      16.964 178.035  42.894  1.00122.63           C
ATOM    354 1HG2 VAL A 147      16.481 178.201  41.931  1.00152.42           H
ATOM    355 2HG2 VAL A 147      17.982 177.687  42.720  1.00147.85           H
ATOM    356 3HG2 VAL A 147      16.991 178.972  43.451  1.00145.78           H
ATOM    357  N   TYR A 148      15.146 176.010  46.726  1.00166.45           N
ATOM    358  H   TYR A 148      14.950 176.987  46.900  1.00158.54           H
ATOM    359  CA  TYR A 148      14.421 175.021  47.520  1.00186.81           C
ATOM    360  HA  TYR A 148      14.598 174.030  47.105  1.00198.13           H
ATOM    361  C   TYR A 148      12.913 175.261  47.571  1.00187.47           C
ATOM    362  O   TYR A 148      12.447 176.387  47.407  1.00175.65           O
ATOM    363  CB  TYR A 148      14.928 175.043  48.964  1.00200.01           C
ATOM    364 1HB  TYR A 148      14.759 176.038  49.375  1.00193.54           H
ATOM    365 2HB  TYR A 148      14.330 174.336  49.539  1.00222.00           H
ATOM    366  CG  TYR A 148      16.385 174.679  49.152  1.00203.65           C
ATOM    367  CD1 TYR A 148      16.759 173.366  49.442  1.00229.25           C
ATOM    368  HD1 TYR A 148      16.004 172.595  49.490  1.00246.77           H
ATOM    369  CD2 TYR A 148      17.381 175.655  49.098  1.00189.74           C
ATOM    370  HD2 TYR A 148      17.119 176.677  48.868  1.00177.10           H
ATOM    371  CE1 TYR A 148      18.090 173.037  49.689  1.00240.21           C
ATOM    372  HE1 TYR A 148      18.365 172.017  49.914  1.00267.02           H
ATOM    373  CE2 TYR A 148      18.711 175.331  49.357  1.00199.45           C
ATOM    374  HE2 TYR A 148      19.468 176.101  49.343  1.00194.16           H
ATOM    375  CZ  TYR A 148      19.059 174.026  49.654  1.00224.58           C
ATOM    376  OH  TYR A 148      20.371 173.715  49.928  1.00242.52           O
ATOM    377  HH  TYR A 148      20.495 172.790  50.153  1.00266.73           H
ATOM    378  N   LEU A 149      12.154 174.203  47.841  1.00205.69           N
ATOM    379  H   LEU A 149      12.566 173.281  47.791  1.00218.26           H
ATOM    380  CA  LEU A 149      10.773 174.319  48.304  1.00214.66           C
ATOM    381  HA  LEU A 149      10.213 174.991  47.652  1.00202.26           H
ATOM    382  C   LEU A 149      10.774 174.878  49.724  1.00226.58           C
ATOM    383  O   LEU A 149      11.629 174.508  50.527  1.00240.76           O
ATOM    384  CB  LEU A 149      10.119 172.934  48.305  1.00236.73           C
ATOM    385 1HB  LEU A 149      10.130 172.553  47.284  1.00229.79           H
ATOM    386 2HB  LEU A 149      10.749 172.281  48.909  1.00258.52           H
ATOM    387  CG  LEU A 149       8.691 172.804  48.847  1.00252.86           C
ATOM    388  HG  LEU A 149       8.655 173.228  49.849  1.00273.78           H
ATOM    389  CD1 LEU A 149       7.674 173.525  47.974  1.00242.11           C
ATOM    390 1HD1 LEU A 149       7.714 173.131  46.959  1.00270.46           H
ATOM    391 2HD1 LEU A 149       7.890 174.593  47.958  1.00274.39           H
ATOM    392 3HD1 LEU A 149       6.674 173.372  48.379  1.00267.33           H
ATOM    393  CD2 LEU A 149       8.332 171.326  48.944  1.00286.56           C
ATOM    394 1HD2 LEU A 149       7.334 171.224  49.370  1.00329.72           H
ATOM    395 2HD2 LEU A 149       9.046 170.814  49.588  1.00314.15           H
ATOM    396 3HD2 LEU A 149       8.348 170.874  47.952  1.00331.01           H
ATOM    397  N   ALA A 150       9.820 175.745  50.049  1.00226.79           N
ATOM    398  H   ALA A 150       9.121 176.011  49.368  1.00219.65           H
ATOM    399  CA  ALA A 150       9.737 176.358  51.371  1.00240.60           C
ATOM    400  HA  ALA A 150      10.285 175.737  52.078  1.00255.70           H
ATOM    401  C   ALA A 150       8.302 176.482  51.881  1.00252.87           C
ATOM    402  O   ALA A 150       7.341 176.275  51.141  1.00250.73           O
ATOM    403  CB  ALA A 150      10.399 177.729  51.327  1.00228.24           C
ATOM    404 1HB  ALA A 150      11.443 177.614  51.038  1.00240.94           H
ATOM    405 2HB  ALA A 150      10.349 178.196  52.311  1.00266.30           H
ATOM    406 3HB  ALA A 150       9.891 178.361  50.599  1.00253.87           H
ATOM    407  N   ARG A 151       8.160 176.821  53.158  1.00271.05           N
ATOM    408  H   ARG A 151       8.986 176.883  53.740  1.00276.68           H
ATOM    409  CA  ARG A 151       6.869 177.115  53.777  1.00284.69           C
ATOM    410  HA  ARG A 151       6.172 177.457  53.012  1.00272.61           H
ATOM    411  C   ARG A 151       7.047 178.228  54.803  1.00292.49           C
ATOM    412  O   ARG A 151       8.062 178.270  55.494  1.00299.57           O
ATOM    413  CB  ARG A 151       6.309 175.853  54.445  1.00312.05           C
ATOM    414 1HB  ARG A 151       5.614 175.378  53.752  1.00323.26           H
ATOM    415 2HB  ARG A 151       7.134 175.163  54.623  1.00307.68           H
ATOM    416  CG  ARG A 151       5.592 176.089  55.771  1.00339.65           C
ATOM    417 1HG  ARG A 151       6.272 176.606  56.448  1.00335.73           H
ATOM    418 2HG  ARG A 151       4.719 176.719  55.600  1.00350.64           H
ATOM    419  CD  ARG A 151       5.152 174.805  56.451  1.00370.24           C
ATOM    420 1HD  ARG A 151       4.318 174.367  55.901  1.00381.59           H
ATOM    421 2HD  ARG A 151       5.989 174.108  56.452  1.00364.86           H
ATOM    422  NE  ARG A 151       4.757 175.077  57.833  1.00402.39           N
ATOM    423  HE  ARG A 151       4.726 176.044  58.121  1.00401.19           H
ATOM    424  CZ  ARG A 151       4.469 174.158  58.746  1.00436.11           C
ATOM    425  NH1 ARG A 151       4.447 172.868  58.475  1.00446.01           N
ATOM    426 1HH1 ARG A 151       4.642 172.554  57.538  1.00425.45           H
ATOM    427 2HH1 ARG A 151       4.245 172.211  59.213  1.00475.75           H
ATOM    428  NH2 ARG A 151       4.197 174.543  59.974  1.00467.00           N
ATOM    429 1HH2 ARG A 151       4.133 175.530  60.179  1.00464.00           H
ATOM    430 2HH2 ARG A 151       4.064 173.851  60.694  1.00498.24           H
ATOM    431  N   GLU A 152       6.062 179.109  54.927  1.00295.46           N
ATOM    432  H   GLU A 152       5.294 179.103  54.269  1.00294.01           H
ATOM    433  CA  GLU A 152       6.020 180.040  56.051  1.00307.69           C
ATOM    434  HA  GLU A 152       7.036 180.348  56.299  1.00298.03           H
ATOM    435  C   GLU A 152       5.411 179.312  57.249  1.00342.19           C
ATOM    436  O   GLU A 152       4.324 178.744  57.145  1.00361.18           O
ATOM    437  CB  GLU A 152       5.199 181.282  55.692  1.00304.56           C
ATOM    438 1HB  GLU A 152       5.486 181.601  54.690  1.00285.58           H
ATOM    439 2HB  GLU A 152       4.142 181.019  55.673  1.00317.51           H
ATOM    440  CG  GLU A 152       5.407 182.457  56.636  1.00316.76           C
ATOM    441 1HG  GLU A 152       6.477 182.632  56.753  1.00311.98           H
ATOM    442 2HG  GLU A 152       4.958 183.346  56.194  1.00311.95           H
ATOM    443  CD  GLU A 152       4.785 182.224  58.000  1.00353.50           C
ATOM    444  OE1 GLU A 152       3.560 181.990  58.060  1.00418.57           O
ATOM    445  OE2 GLU A 152       5.501 182.262  59.023  1.00384.40           O
ATOM    446  N   LYS A 153       6.112 179.295  58.379  1.00356.18           N
ATOM    447  H   LYS A 153       6.938 179.872  58.469  1.00342.29           H
ATOM    448  CA  LYS A 153       5.767 178.408  59.489  1.00392.56           C
ATOM    449  HA  LYS A 153       5.875 177.380  59.142  1.00396.56           H
ATOM    450  C   LYS A 153       4.349 178.509  60.042  1.00427.18           C
ATOM    451  O   LYS A 153       3.740 177.486  60.351  1.00459.18           O
ATOM    452  CB  LYS A 153       6.744 178.624  60.648  1.00400.58           C
ATOM    453 1HB  LYS A 153       6.912 179.692  60.784  1.00430.97           H
ATOM    454 2HB  LYS A 153       6.282 178.233  61.555  1.00432.45           H
ATOM    455  CG  LYS A 153       8.077 177.913  60.473  1.00414.24           C
ATOM    456 1HG  LYS A 153       7.880 176.848  60.357  1.00451.49           H
ATOM    457 2HG  LYS A 153       8.582 178.285  59.582  1.00453.43           H
ATOM    458  CD  LYS A 153       8.973 178.101  61.687  1.00421.77           C
ATOM    459 1HD  LYS A 153       9.189 179.161  61.820  1.00450.37           H
ATOM    460 2HD  LYS A 153       8.453 177.730  62.570  1.00456.37           H
ATOM    461  CE  LYS A 153      10.277 177.336  61.527  1.00464.94           C
ATOM    462 1HE  LYS A 153      10.055 176.280  61.357  1.00514.73           H
ATOM    463 2HE  LYS A 153      10.813 177.725  60.657  1.00521.33           H
ATOM    464  NZ  LYS A 153      11.086 177.522  62.776  1.00498.56           N
ATOM    465 1HZ  LYS A 153      11.303 178.506  62.880  1.00536.79           H
ATOM    466 2HZ  LYS A 153      11.952 177.005  62.718  1.00535.04           H
ATOM    467 3HZ  LYS A 153      10.567 177.217  63.587  1.00533.49           H
ATOM    468  N   GLN A 154       3.844 179.725  60.218  1.00427.52           N
ATOM    469  H   GLN A 154       4.366 180.530  59.905  1.00405.35           H
ATOM    470  CA  GLN A 154       2.576 179.928  60.915  1.00465.57           C
ATOM    471  HA  GLN A 154       2.497 179.177  61.702  1.00496.30           H
ATOM    472  C   GLN A 154       1.352 179.773  60.015  1.00469.75           C
ATOM    473  O   GLN A 154       0.341 179.203  60.423  1.00510.35           O
ATOM    474  CB  GLN A 154       2.552 181.313  61.568  1.00471.11           C
ATOM    475 1HB  GLN A 154       2.567 182.069  60.783  1.00459.15           H
ATOM    476 2HB  GLN A 154       1.617 181.416  62.119  1.00514.64           H
ATOM    477  CG  GLN A 154       3.710 181.595  62.520  1.00518.75           C
ATOM    478 1HG  GLN A 154       4.644 181.599  61.959  1.00566.80           H
ATOM    479 2HG  GLN A 154       3.568 182.582  62.959  1.00554.88           H
ATOM    480  CD  GLN A 154       3.815 180.580  63.642  1.00601.95           C
ATOM    481  OE1 GLN A 154       2.822 180.222  64.270  1.00671.21           O
ATOM    482  NE2 GLN A 154       5.024 180.105  63.901  1.00709.47           N
ATOM    483 1HE2 GLN A 154       5.136 179.423  64.636  1.00828.89           H
ATOM    484 2HE2 GLN A 154       5.821 180.430  63.374  1.00738.72           H
ATOM    485  N   SER A 155       1.437 180.294  58.796  1.00436.91           N
ATOM    486  H   SER A 155       2.294 180.747  58.509  1.00413.43           H
ATOM    487  CA  SER A 155       0.326 180.259  57.847  1.00440.77           C
ATOM    488  HA  SER A 155      -0.615 180.309  58.396  1.00472.30           H
ATOM    489  C   SER A 155       0.312 178.987  57.005  1.00432.32           C
ATOM    490  O   SER A 155      -0.643 178.734  56.271  1.00445.40           O
ATOM    491  CB  SER A 155       0.409 181.470  56.915  1.00417.26           C
ATOM    492 1HB  SER A 155      -0.448 181.462  56.241  1.00426.99           H
ATOM    493 2HB  SER A 155       0.386 182.383  57.509  1.00428.31           H
ATOM    494  OG  SER A 155       1.606 181.441  56.156  1.00380.03           O
ATOM    495  HG  SER A 155       2.341 181.637  56.742  1.00374.00           H
ATOM    496  N   LYS A 156       1.383 178.206  57.115  1.00414.30           N
ATOM    497  H   LYS A 156       2.126 178.505  57.732  1.00405.88           H
ATOM    498  CA  LYS A 156       1.566 176.947  56.394  1.00403.62           C
ATOM    499  HA  LYS A 156       2.529 176.528  56.687  1.00392.81           H
ATOM    500  C   LYS A 156       1.602 177.167  54.883  1.00375.03           C
ATOM    501  O   LYS A 156       1.399 176.241  54.099  1.00374.30           O
ATOM    502  CB  LYS A 156       0.468 175.932  56.742  1.00441.73           C
ATOM    503 1HB  LYS A 156      -0.388 176.134  56.097  1.00458.02           H
ATOM    504 2HB  LYS A 156       0.831 174.933  56.498  1.00438.46           H
ATOM    505  CG  LYS A 156      -0.046 175.937  58.181  1.00477.18           C
ATOM    506 1HG  LYS A 156      -0.470 176.916  58.400  1.00511.26           H
ATOM    507 2HG  LYS A 156      -0.845 175.200  58.267  1.00529.29           H
ATOM    508  CD  LYS A 156       1.015 175.626  59.227  1.00515.47           C
ATOM    509 1HD  LYS A 156       1.371 174.605  59.090  1.00557.60           H
ATOM    510 2HD  LYS A 156       1.851 176.316  59.111  1.00554.33           H
ATOM    511  CE  LYS A 156       0.441 175.788  60.626  1.00577.22           C
ATOM    512 1HE  LYS A 156       0.044 176.802  60.726  1.00613.82           H
ATOM    513 2HE  LYS A 156      -0.382 175.082  60.758  1.00615.60           H
ATOM    514  NZ  LYS A 156       1.515 175.548  61.645  1.00671.92           N
ATOM    515 1HZ  LYS A 156       2.287 176.182  61.483  1.00730.15           H
ATOM    516 2HZ  LYS A 156       1.858 174.600  61.578  1.00718.82           H
ATOM    517 3HZ  LYS A 156       1.156 175.705  62.577  1.00738.13           H
ATOM    518  N   PHE A 157       1.847 178.410  54.485  1.00356.44           N
ATOM    519  H   PHE A 157       2.048 179.113  55.180  1.00362.10           H
ATOM    520  CA  PHE A 157       1.783 178.816  53.085  1.00332.38           C
ATOM    521  HA  PHE A 157       0.880 178.392  52.645  1.00344.99           H
ATOM    522  C   PHE A 157       2.988 178.307  52.300  1.00302.21           C
ATOM    523  O   PHE A 157       4.120 178.380  52.777  1.00290.42           O
ATOM    524  CB  PHE A 157       1.694 180.342  53.006  1.00328.45           C
ATOM    525 1HB  PHE A 157       0.911 180.677  53.687  1.00355.36           H
ATOM    526 2HB  PHE A 157       2.640 180.771  53.337  1.00321.71           H
ATOM    527  CG  PHE A 157       1.374 180.859  51.631  1.00313.83           C
ATOM    528  CD1 PHE A 157       0.059 180.896  51.179  1.00342.94           C
ATOM    529  HD1 PHE A 157      -0.741 180.559  51.822  1.00415.86           H
ATOM    530  CD2 PHE A 157       2.388 181.302  50.790  1.00347.45           C
ATOM    531  HD2 PHE A 157       3.412 181.280  51.129  1.00426.87           H
ATOM    532  CE1 PHE A 157      -0.240 181.356  49.898  1.00344.16           C
ATOM    533  HE1 PHE A 157      -1.265 181.376  49.556  1.00420.08           H
ATOM    534  CE2 PHE A 157       2.100 181.765  49.508  1.00345.58           C
ATOM    535  HE2 PHE A 157       2.900 182.092  48.861  1.00421.28           H
ATOM    536  CZ  PHE A 157       0.782 181.795  49.061  1.00313.24           C
ATOM    537  HZ  PHE A 157       0.555 182.147  48.066  1.00321.79           H
ATOM    538  N   ILE A 158       2.737 177.782  51.105  1.00294.50           N
ATOM    539  H   ILE A 158       1.795 177.806  50.742  1.00306.27           H
ATOM    540  CA  ILE A 158       3.771 177.159  50.281  1.00272.55           C
ATOM    541  HA  ILE A 158       4.447 176.602  50.930  1.00275.59           H
ATOM    542  C   ILE A 158       4.582 178.224  49.547  1.00242.85           C
ATOM    543  O   ILE A 158       4.030 179.101  48.883  1.00239.45           O
ATOM    544  CB  ILE A 158       3.164 176.183  49.245  1.00285.08           C
ATOM    545  HB  ILE A 158       2.525 176.750  48.568  1.00290.38           H
ATOM    546  CG1 ILE A 158       2.314 175.109  49.937  1.00320.84           C
ATOM    547 1HG1 ILE A 158       2.978 174.416  50.454  1.00372.66           H
ATOM    548 2HG1 ILE A 158       1.673 175.580  50.682  1.00366.57           H
ATOM    549  CG2 ILE A 158       4.272 175.514  48.432  1.00270.79           C
ATOM    550 1HG2 ILE A 158       4.924 174.941  49.094  1.00285.91           H
ATOM    551 2HG2 ILE A 158       4.863 176.272  47.919  1.00289.15           H
ATOM    552 3HG2 ILE A 158       3.840 174.846  47.687  1.00315.39           H
ATOM    553  CD1 ILE A 158       1.420 174.317  49.003  1.00336.52           C
ATOM    554 1HD1 ILE A 158       0.772 173.666  49.589  1.00374.09           H
ATOM    555 2HD1 ILE A 158       2.029 173.708  48.334  1.00377.24           H
ATOM    556 3HD1 ILE A 158       0.806 175.000  48.416  1.00383.61           H
ATOM    557  N   LEU A 159       5.900 178.140  49.687  1.00225.83           N
ATOM    558  H   LEU A 159       6.293 177.371  50.213  1.00235.09           H
ATOM    559  CA  LEU A 159       6.839 179.110  49.131  1.00198.98           C
ATOM    560  HA  LEU A 159       6.340 179.759  48.412  1.00193.73           H
ATOM    561  C   LEU A 159       7.981 178.380  48.428  1.00188.05           C
ATOM    562  O   LEU A 159       8.102 177.159  48.516  1.00203.15           O
ATOM    563  CB  LEU A 159       7.407 179.959  50.274  1.00195.48           C
ATOM    564 1HB  LEU A 159       7.836 179.279  51.009  1.00204.85           H
ATOM    565 2HB  LEU A 159       8.216 180.572  49.877  1.00181.88           H
ATOM    566  CG  LEU A 159       6.438 180.892  51.006  1.00233.33           C
ATOM    567  HG  LEU A 159       5.556 180.330  51.312  1.00264.25           H
ATOM    568  CD1 LEU A 159       7.118 181.438  52.252  1.00258.97           C
ATOM    569 1HD1 LEU A 159       6.449 182.134  52.757  1.00290.88           H
ATOM    570 2HD1 LEU A 159       8.036 181.956  51.976  1.00298.17           H
ATOM    571 3HD1 LEU A 159       7.358 180.615  52.926  1.00298.16           H
ATOM    572  CD2 LEU A 159       6.007 182.045  50.108  1.00242.16           C
ATOM    573 1HD2 LEU A 159       5.426 181.659  49.270  1.00272.40           H
ATOM    574 2HD2 LEU A 159       6.885 182.567  49.729  1.00280.70           H
ATOM    575 3HD2 LEU A 159       5.390 182.741  50.677  1.00273.53           H
ATOM    576  N   ALA A 160       8.842 179.141  47.763  1.00167.93           N
ATOM    577  H   ALA A 160       8.633 180.120  47.613  1.00161.63           H
ATOM    578  CA  ALA A 160      10.145 178.655  47.322  1.00158.20           C
ATOM    579  HA  ALA A 160      10.309 177.650  47.710  1.00171.13           H
ATOM    580  C   ALA A 160      11.220 179.577  47.895  1.00148.77           C
ATOM    581  O   ALA A 160      10.968 180.751  48.166  1.00145.48           O
ATOM    582  CB  ALA A 160      10.214 178.617  45.801  1.00147.45           C
ATOM    583 1HB  ALA A 160       9.505 177.880  45.424  1.00167.29           H
ATOM    584 2HB  ALA A 160      11.221 178.339  45.488  1.00176.79           H
ATOM    585 3HB  ALA A 160       9.965 179.597  45.395  1.00176.31           H
ATOM    586  N   LEU A 161      12.422 179.049  48.096  1.00150.91           N
ATOM    587  H   LEU A 161      12.584 178.079  47.860  1.00161.41           H
ATOM    588  CA  LEU A 161      13.536 179.826  48.631  1.00144.18           C
ATOM    589  HA  LEU A 161      13.234 180.867  48.742  1.00136.93           H
ATOM    590  C   LEU A 161      14.714 179.758  47.664  1.00133.53           C
ATOM    591  O   LEU A 161      15.111 178.671  47.246  1.00145.41           O
ATOM    592  CB  LEU A 161      13.961 179.262  49.992  1.00164.17           C
ATOM    593 1HB  LEU A 161      13.203 178.543  50.303  1.00191.50           H
ATOM    594 2HB  LEU A 161      14.880 178.697  49.840  1.00180.84           H
ATOM    595  CG  LEU A 161      14.200 180.209  51.174  1.00157.92           C
ATOM    596  HG  LEU A 161      14.511 179.604  52.025  1.00176.74           H
ATOM    597  CD1 LEU A 161      15.320 181.196  50.884  1.00184.48           C
ATOM    598 1HD1 LEU A 161      16.213 180.655  50.569  1.00229.36           H
ATOM    599 2HD1 LEU A 161      15.543 181.759  51.790  1.00221.93           H
ATOM    600 3HD1 LEU A 161      15.017 181.886  50.097  1.00227.58           H
ATOM    601  CD2 LEU A 161      12.932 180.954  51.575  1.00187.35           C
ATOM    602 1HD2 LEU A 161      13.134 181.568  52.453  1.00229.13           H
ATOM    603 2HD2 LEU A 161      12.599 181.592  50.757  1.00227.81           H
ATOM    604 3HD2 LEU A 161      12.149 180.236  51.816  1.00233.53           H
ATOM    605  N   LYS A 162      15.287 180.906  47.322  1.00116.80           N
ATOM    606  H   LYS A 162      14.888 181.778  47.646  1.00113.46           H
ATOM    607  CA  LYS A 162      16.532 180.953  46.560  1.00108.69           C
ATOM    608  HA  LYS A 162      16.795 179.953  46.217  1.00115.23           H
ATOM    609  C   LYS A 162      17.619 181.440  47.509  1.00110.11           C
ATOM    610  O   LYS A 162      17.420 182.411  48.236  1.00109.87           O
ATOM    611  CB  LYS A 162      16.414 181.898  45.361  1.00 95.97           C
ATOM    612 1HB  LYS A 162      15.595 181.559  44.727  1.00100.94           H
ATOM    613 2HB  LYS A 162      16.170 182.892  45.733  1.00 95.40           H
ATOM    614  CG  LYS A 162      17.685 181.994  44.523  1.00 93.65           C
ATOM    615 1HG  LYS A 162      18.533 182.144  45.190  1.00100.87           H
ATOM    616 2HG  LYS A 162      17.831 181.058  43.985  1.00105.26           H
ATOM    617  CD  LYS A 162      17.666 183.146  43.527  1.00 87.25           C
ATOM    618 1HD  LYS A 162      17.412 184.068  44.050  1.00116.86           H
ATOM    619 2HD  LYS A 162      18.666 183.254  43.106  1.00128.28           H
ATOM    620  CE  LYS A 162      16.684 182.929  42.386  1.00101.70           C
ATOM    621 1HE  LYS A 162      16.897 181.970  41.909  1.00161.15           H
ATOM    622 2HE  LYS A 162      15.664 182.910  42.777  1.00149.46           H
ATOM    623  NZ  LYS A 162      16.863 184.056  41.413  1.00 89.25           N
ATOM    624 1HZ  LYS A 162      17.836 184.152  41.149  1.00106.30           H
ATOM    625 2HZ  LYS A 162      16.562 184.934  41.816  1.00113.00           H
ATOM    626 3HZ  LYS A 162      16.323 183.897  40.573  1.00116.33           H
ATOM    627  N   VAL A 163      18.768 180.777  47.494  1.00116.86           N
ATOM    628  H   VAL A 163      18.880 179.973  46.890  1.00122.25           H
ATOM    629  CA  VAL A 163      19.908 181.202  48.301  1.00121.53           C
ATOM    630  HA  VAL A 163      19.694 182.189  48.710  1.00117.65           H
ATOM    631  C   VAL A 163      21.122 181.339  47.390  1.00119.00           C
ATOM    632  O   VAL A 163      21.406 180.465  46.574  1.00126.29           O
ATOM    633  CB  VAL A 163      20.174 180.250  49.490  1.00141.62           C
ATOM    634  HB  VAL A 163      19.256 180.175  50.071  1.00193.11           H
ATOM    635  CG1 VAL A 163      20.551 178.847  49.023  1.00176.49           C
ATOM    636 1HG1 VAL A 163      19.751 178.439  48.405  1.00231.27           H
ATOM    637 2HG1 VAL A 163      21.477 178.878  48.449  1.00221.07           H
ATOM    638 3HG1 VAL A 163      20.693 178.200  49.888  1.00221.93           H
ATOM    639  CG2 VAL A 163      21.260 180.817  50.396  1.00180.34           C
ATOM    640 1HG2 VAL A 163      22.218 180.819  49.875  1.00233.60           H
ATOM    641 2HG2 VAL A 163      21.337 180.203  51.293  1.00226.54           H
ATOM    642 3HG2 VAL A 163      21.001 181.836  50.685  1.00228.43           H
ATOM    643  N   LEU A 164      21.809 182.470  47.509  1.00113.41           N
ATOM    644  H   LEU A 164      21.512 183.162  48.186  1.00112.01           H
ATOM    645  CA  LEU A 164      22.992 182.768  46.708  1.00111.12           C
ATOM    646  HA  LEU A 164      23.206 181.930  46.045  1.00117.02           H
ATOM    647  C   LEU A 164      24.179 182.974  47.643  1.00118.46           C
ATOM    648  O   LEU A 164      24.072 183.672  48.652  1.00119.37           O
ATOM    649  CB  LEU A 164      22.754 184.031  45.875  1.00 98.95           C
ATOM    650 1HB  LEU A 164      22.446 184.822  46.558  1.00 97.37           H
ATOM    651 2HB  LEU A 164      23.704 184.328  45.431  1.00101.11           H
ATOM    652  CG  LEU A 164      21.717 183.941  44.750  1.00 93.69           C
ATOM    653  HG  LEU A 164      20.835 183.418  45.120  1.00101.42           H
ATOM    654  CD1 LEU A 164      21.294 185.340  44.322  1.00 90.16           C
ATOM    655 1HD1 LEU A 164      20.847 185.860  45.169  1.00116.62           H
ATOM    656 2HD1 LEU A 164      20.558 185.267  43.521  1.00116.60           H
ATOM    657 3HD1 LEU A 164      22.159 185.899  43.966  1.00124.35           H
ATOM    658  CD2 LEU A 164      22.275 183.181  43.553  1.00103.54           C
ATOM    659 1HD2 LEU A 164      23.160 183.689  43.172  1.00138.94           H
ATOM    660 2HD2 LEU A 164      21.520 183.135  42.768  1.00138.44           H
ATOM    661 3HD2 LEU A 164      22.540 182.168  43.853  1.00130.81           H
ATOM    662  N   PHE A 165      25.312 182.361  47.321  1.00127.01           N
ATOM    663  H   PHE A 165      25.367 181.816  46.471  1.00130.05           H
ATOM    664  CA  PHE A 165      26.496 182.474  48.165  1.00135.82           C
ATOM    665  HA  PHE A 165      26.191 182.348  49.204  1.00141.82           H
ATOM    666  C   PHE A 165      27.090 183.870  48.007  1.00126.34           C
ATOM    667  O   PHE A 165      27.341 184.336  46.895  1.00122.97           O
ATOM    668  CB  PHE A 165      27.525 181.396  47.818  1.00154.22           C
ATOM    669 1HB  PHE A 165      27.815 181.512  46.774  1.00152.57           H
ATOM    670 2HB  PHE A 165      28.409 181.546  48.438  1.00164.10           H
ATOM    671  CG  PHE A 165      27.022 179.995  48.031  1.00174.47           C
ATOM    672  CD1 PHE A 165      26.831 179.502  49.317  1.00226.87           C
ATOM    673  HD1 PHE A 165      27.076 180.116  50.171  1.00300.74           H
ATOM    674  CD2 PHE A 165      26.729 179.176  46.946  1.00221.90           C
ATOM    675  HD2 PHE A 165      26.887 179.537  45.940  1.00287.92           H
ATOM    676  CE1 PHE A 165      26.314 178.224  49.521  1.00256.11           C
ATOM    677  HE1 PHE A 165      26.161 177.856  50.525  1.00350.36           H
ATOM    678  CE2 PHE A 165      26.221 177.893  47.139  1.00253.36           C
ATOM    679  HE2 PHE A 165      25.988 177.270  46.288  1.00346.58           H
ATOM    680  CZ  PHE A 165      26.003 177.420  48.429  1.00235.60           C
ATOM    681  HZ  PHE A 165      25.598 176.430  48.582  1.00267.60           H
ATOM    682  N   LYS A 166      27.290 184.548  49.132  1.00126.79           N
ATOM    683  H   LYS A 166      27.150 184.088  50.023  1.00134.30           H
ATOM    684  CA  LYS A 166      27.671 185.957  49.130  1.00120.94           C
ATOM    685  HA  LYS A 166      26.983 186.498  48.480  1.00112.55           H
ATOM    686  C   LYS A 166      29.075 186.158  48.571  1.00126.90           C
ATOM    687  O   LYS A 166      29.349 187.152  47.903  1.00123.19           O
ATOM    688  CB  LYS A 166      27.547 186.522  50.548  1.00128.04           C
ATOM    689 1HB  LYS A 166      26.628 186.135  50.989  1.00145.33           H
ATOM    690 2HB  LYS A 166      28.388 186.171  51.146  1.00164.69           H
ATOM    691  CG  LYS A 166      27.489 188.040  50.620  1.00134.63           C
ATOM    692 1HG  LYS A 166      28.409 188.459  50.211  1.00168.59           H
ATOM    693 2HG  LYS A 166      26.641 188.393  50.033  1.00154.14           H
ATOM    694  CD  LYS A 166      27.323 188.495  52.061  1.00146.68           C
ATOM    695 1HD  LYS A 166      26.469 187.980  52.501  1.00165.90           H
ATOM    696 2HD  LYS A 166      28.220 188.234  52.621  1.00186.23           H
ATOM    697  CE  LYS A 166      27.097 189.994  52.159  1.00178.87           C
ATOM    698 1HE  LYS A 166      27.939 190.518  51.701  1.00230.23           H
ATOM    699 2HE  LYS A 166      26.183 190.256  51.619  1.00229.58           H
ATOM    700  NZ  LYS A 166      26.977 190.341  53.612  1.00214.03           N
ATOM    701 1HZ  LYS A 166      26.329 189.710  54.065  1.00259.77           H
ATOM    702 2HZ  LYS A 166      26.651 191.293  53.720  1.00253.13           H
ATOM    703 3HZ  LYS A 166      27.877 190.255  54.065  1.00249.09           H
ATOM    704  N   ALA A 167      29.951 185.193  48.828  1.00141.76           N
ATOM    705  H   ALA A 167      29.667 184.405  49.391  1.00149.17           H
ATOM    706  CA  ALA A 167      31.316 185.225  48.309  1.00154.11           C
ATOM    707  HA  ALA A 167      31.770 186.178  48.583  1.00155.62           H
ATOM    708  C   ALA A 167      31.358 185.111  46.787  1.00151.66           C
ATOM    709  O   ALA A 167      32.190 185.744  46.139  1.00158.88           O
ATOM    710  CB  ALA A 167      32.133 184.105  48.939  1.00176.46           C
ATOM    711 1HB  ALA A 167      31.684 183.141  48.697  1.00210.00           H
ATOM    712 2HB  ALA A 167      32.157 184.233  50.021  1.00216.40           H
ATOM    713 3HB  ALA A 167      33.151 184.136  48.550  1.00204.65           H
ATOM    714  N   GLN A 168      30.470 184.308  46.210  1.00146.80           N
ATOM    715  H   GLN A 168      29.806 183.801  46.778  1.00146.41           H
ATOM    716  CA  GLN A 168      30.404 184.162  44.759  1.00146.23           C
ATOM    717  HA  GLN A 168      31.406 183.985  44.367  1.00159.28           H
ATOM    718  C   GLN A 168      29.872 185.444  44.124  1.00131.63           C
ATOM    719  O   GLN A 168      30.357 185.873  43.078  1.00137.27           O
ATOM    720  CB  GLN A 168      29.505 182.985  44.365  1.00149.76           C
ATOM    721 1HB  GLN A 168      28.520 183.140  44.804  1.00151.42           H
ATOM    722 2HB  GLN A 168      29.396 182.988  43.281  1.00161.45           H
ATOM    723  CG  GLN A 168      30.011 181.608  44.780  1.00165.42           C
ATOM    724 1HG  GLN A 168      30.352 181.643  45.814  1.00194.72           H
ATOM    725 2HG  GLN A 168      29.183 180.903  44.715  1.00185.21           H
ATOM    726  CD  GLN A 168      31.139 181.091  43.906  1.00183.48           C
ATOM    727  OE1 GLN A 168      31.599 181.758  42.981  1.00222.15           O
ATOM    728  NE2 GLN A 168      31.590 179.879  44.191  1.00220.29           N
ATOM    729 1HE2 GLN A 168      32.360 179.500  43.661  1.00255.30           H
ATOM    730 2HE2 GLN A 168      31.156 179.338  44.924  1.00255.00           H
ATOM    731  N   LEU A 169      28.883 186.057  44.766  1.00118.42           N
ATOM    732  H   LEU A 169      28.513 185.649  45.612  1.00118.40           H
ATOM    733  CA  LEU A 169      28.321 187.321  44.297  1.00108.48           C
ATOM    734  HA  LEU A 169      28.044 187.217  43.247  1.00108.99           H
ATOM    735  C   LEU A 169      29.328 188.464  44.401  1.00112.84           C
ATOM    736  O   LEU A 169      29.375 189.333  43.534  1.00113.77           O
ATOM    737  CB  LEU A 169      27.073 187.679  45.110  1.00 98.26           C
ATOM    738 1HB  LEU A 169      27.373 187.747  46.156  1.00101.96           H
ATOM    739 2HB  LEU A 169      26.758 188.673  44.795  1.00 94.53           H
ATOM    740  CG  LEU A 169      25.846 186.767  45.033  1.00 96.11           C
ATOM    741  HG  LEU A 169      26.144 185.742  45.249  1.00110.97           H
ATOM    742  CD1 LEU A 169      24.844 187.216  46.090  1.00 99.63           C
ATOM    743 1HD1 LEU A 169      23.919 186.650  45.985  1.00128.96           H
ATOM    744 2HD1 LEU A 169      24.629 188.278  45.969  1.00134.09           H
ATOM    745 3HD1 LEU A 169      25.258 187.041  47.083  1.00129.54           H
ATOM    746  CD2 LEU A 169      25.199 186.804  43.654  1.00 96.73           C
ATOM    747 1HD2 LEU A 169      24.359 186.111  43.628  1.00126.42           H
ATOM    748 2HD2 LEU A 169      25.925 186.508  42.898  1.00126.07           H
ATOM    749 3HD2 LEU A 169      24.842 187.812  43.439  1.00128.78           H
ATOM    750  N   GLU A 170      30.124 188.471  45.465  1.00120.00           N
ATOM    751  H   GLU A 170      30.001 187.771  46.185  1.00122.15           H
ATOM    752  CA  GLU A 170      31.192 189.454  45.632  1.00128.59           C
ATOM    753  HA  GLU A 170      30.777 190.458  45.546  1.00123.16           H
ATOM    754  C   GLU A 170      32.256 189.297  44.550  1.00143.99           C
ATOM    755  O   GLU A 170      32.754 190.289  44.019  1.00150.70           O
ATOM    756  CB  GLU A 170      31.865 189.297  46.999  1.00136.85           C
ATOM    757 1HB  GLU A 170      31.947 188.233  47.222  1.00155.91           H
ATOM    758 2HB  GLU A 170      32.875 189.702  46.937  1.00159.27           H
ATOM    759  CG  GLU A 170      31.149 189.983  48.153  1.00172.23           C
ATOM    760 1HG  GLU A 170      30.104 189.674  48.164  1.00220.21           H
ATOM    761 2HG  GLU A 170      31.612 189.665  49.088  1.00235.26           H
ATOM    762  CD  GLU A 170      31.226 191.496  48.063  1.00203.23           C
ATOM    763  OE1 GLU A 170      32.327 192.036  47.828  1.00263.03           O
ATOM    764  OE2 GLU A 170      30.184 192.163  48.239  1.00265.56           O
ATOM    765  N   LYS A 171      32.598 188.055  44.222  1.00154.57           N
ATOM    766  H   LYS A 171      32.160 187.278  44.699  1.00153.72           H
ATOM    767  CA  LYS A 171      33.583 187.777  43.180  1.00174.05           C
ATOM    768  HA  LYS A 171      34.488 188.344  43.401  1.00187.02           H
ATOM    769  C   LYS A 171      33.083 188.230  41.813  1.00170.66           C
ATOM    770  O   LYS A 171      33.855 188.714  40.988  1.00189.75           O
ATOM    771  CB  LYS A 171      33.914 186.282  43.160  1.00188.77           C
ATOM    772 1HB  LYS A 171      34.120 185.959  44.181  1.00203.65           H
ATOM    773 2HB  LYS A 171      33.046 185.733  42.794  1.00210.97           H
ATOM    774  CG  LYS A 171      35.113 185.939  42.290  1.00228.12           C
ATOM    775 1HG  LYS A 171      34.918 186.262  41.267  1.00265.47           H
ATOM    776 2HG  LYS A 171      35.992 186.464  42.666  1.00271.84           H
ATOM    777  CD  LYS A 171      35.389 184.444  42.296  1.00280.66           C
ATOM    778 1HD  LYS A 171      35.536 184.109  43.322  1.00333.20           H
ATOM    779 2HD  LYS A 171      34.532 183.921  41.869  1.00312.79           H
ATOM    780  CE  LYS A 171      36.630 184.126  41.478  1.00367.63           C
ATOM    781 1HE  LYS A 171      36.500 184.525  40.470  1.00419.14           H
ATOM    782 2HE  LYS A 171      37.492 184.620  41.932  1.00429.56           H
ATOM    783  NZ  LYS A 171      36.832 182.640  41.435  1.00465.16           N
ATOM    784 1HZ  LYS A 171      36.036 182.189  41.006  1.00524.69           H
ATOM    785 2HZ  LYS A 171      36.947 182.274  42.371  1.00522.55           H
ATOM    786 3HZ  LYS A 171      37.659 182.414  40.899  1.00519.71           H
ATOM    787  N   ALA A 172      31.785 188.059  41.584  1.00152.57           N
ATOM    788  H   ALA A 172      31.217 187.610  42.288  1.00143.92           H
ATOM    789  CA  ALA A 172      31.140 188.521  40.359  1.00149.32           C
ATOM    790  HA  ALA A 172      31.765 188.252  39.507  1.00165.25           H
ATOM    791  C   ALA A 172      30.969 190.039  40.349  1.00143.13           C
ATOM    792  O   ALA A 172      30.775 190.637  39.291  1.00149.59           O
ATOM    793  CB  ALA A 172      29.789 187.838  40.203  1.00139.46           C
ATOM    794 1HB  ALA A 172      29.938 186.770  40.047  1.00166.21           H
ATOM    795 2HB  ALA A 172      29.265 188.258  39.344  1.00164.31           H
ATOM    796 3HB  ALA A 172      29.195 187.993  41.103  1.00165.92           H
ATOM    797  N   GLY A 173      31.051 190.662  41.521  1.00137.75           N
ATOM    798  H   GLY A 173      31.222 190.126  42.361  1.00138.91           H
ATOM    799  CA  GLY A 173      30.914 192.104  41.637  1.00135.95           C
ATOM    800 1HA  GLY A 173      31.388 192.430  42.562  1.00138.96           H
ATOM    801 2HA  GLY A 173      31.433 192.574  40.802  1.00149.07           H
ATOM    802  C   GLY A 173      29.478 192.590  41.636  1.00122.57           C
ATOM    803  O   GLY A 173      29.213 193.752  41.328  1.00129.69           O
ATOM    804  N   VAL A 174      28.543 191.705  41.968  1.00111.27           N
ATOM    805  H   VAL A 174      28.823 190.777  42.254  1.00113.44           H
ATOM    806  CA  VAL A 174      27.114 192.008  41.882  1.00101.70           C
ATOM    807  HA  VAL A 174      27.002 193.035  41.535  1.00107.24           H
ATOM    808  C   VAL A 174      26.375 191.890  43.211  1.00 92.14           C
ATOM    809  O   VAL A 174      25.156 192.045  43.260  1.00 90.77           O
ATOM    810  CB  VAL A 174      26.391 191.094  40.868  1.00103.19           C
ATOM    811  HB  VAL A 174      25.345 191.396  40.821  1.00118.18           H
ATOM    812  CG1 VAL A 174      26.989 191.261  39.474  1.00146.52           C
ATOM    813 1HG1 VAL A 174      27.015 192.318  39.209  1.00196.70           H
ATOM    814 2HG1 VAL A 174      26.376 190.728  38.748  1.00191.89           H
ATOM    815 3HG1 VAL A 174      28.003 190.859  39.451  1.00196.58           H
ATOM    816  CG2 VAL A 174      26.445 189.632  41.305  1.00141.76           C
ATOM    817 1HG2 VAL A 174      27.481 189.308  41.396  1.00186.93           H
ATOM    818 2HG2 VAL A 174      25.944 189.516  42.266  1.00195.45           H
ATOM    819 3HG2 VAL A 174      25.941 189.011  40.565  1.00184.39           H
ATOM    820  N   GLU A 175      27.096 191.609  44.290  1.00 92.05           N
ATOM    821  H   GLU A 175      28.097 191.503  44.208  1.00 99.70           H
ATOM    822  CA  GLU A 175      26.470 191.419  45.596  1.00 88.72           C
ATOM    823  HA  GLU A 175      25.750 190.604  45.519  1.00 88.06           H
ATOM    824  C   GLU A 175      25.710 192.659  46.057  1.00 87.45           C
ATOM    825  O   GLU A 175      24.599 192.556  46.575  1.00 91.69           O
ATOM    826  CB  GLU A 175      27.528 191.046  46.637  1.00 95.91           C
ATOM    827 1HB  GLU A 175      28.115 190.217  46.242  1.00106.42           H
ATOM    828 2HB  GLU A 175      28.198 191.894  46.776  1.00112.56           H
ATOM    829  CG  GLU A 175      26.966 190.624  47.987  1.00114.83           C
ATOM    830 1HG  GLU A 175      26.111 189.968  47.821  1.00127.84           H
ATOM    831 2HG  GLU A 175      27.731 190.056  48.517  1.00128.08           H
ATOM    832  CD  GLU A 175      26.538 191.789  48.863  1.00151.09           C
ATOM    833  OE1 GLU A 175      27.078 192.908  48.733  1.00198.92           O
ATOM    834  OE2 GLU A 175      25.654 191.584  49.722  1.00214.58           O
ATOM    835  N   HIS A 176      26.312 193.830  45.881  1.00 89.76           N
ATOM    836  H   HIS A 176      27.229 193.864  45.458  1.00 93.88           H
ATOM    837  CA  HIS A 176      25.679 195.073  46.307  1.00 93.67           C
ATOM    838  HA  HIS A 176      25.200 194.903  47.272  1.00 94.80           H
ATOM    839  C   HIS A 176      24.610 195.504  45.307  1.00 93.12           C
ATOM    840  O   HIS A 176      23.574 196.052  45.682  1.00 98.52           O
ATOM    841  CB  HIS A 176      26.723 196.180  46.472  1.00107.48           C
ATOM    842 1HB  HIS A 176      27.608 195.757  46.948  1.00127.40           H
ATOM    843 2HB  HIS A 176      27.005 196.549  45.486  1.00130.51           H
ATOM    844  CG  HIS A 176      26.241 197.328  47.303  1.00170.44           C
ATOM    845  ND1 HIS A 176      26.529 197.491  48.640  1.00296.50           N
ATOM    846  HD1 HIS A 176      27.111 196.890  49.204  1.00363.44           H
ATOM    847  CD2 HIS A 176      25.430 198.370  46.987  1.00242.91           C
ATOM    848  HD2 HIS A 176      25.021 198.556  46.005  1.00275.22           H
ATOM    849  CE1 HIS A 176      25.887 198.588  49.067  1.00430.78           C
ATOM    850  HE1 HIS A 176      25.930 198.964  50.078  1.00634.42           H
ATOM    851  NE2 HIS A 176      25.187 199.143  48.096  1.00393.31           N
ATOM    852  N   GLN A 177      24.860 195.242  44.028  1.00 93.63           N
ATOM    853  H   GLN A 177      25.727 194.790  43.774  1.00 96.64           H
ATOM    854  CA  GLN A 177      23.902 195.557  42.973  1.00 96.77           C
ATOM    855  HA  GLN A 177      23.652 196.616  43.030  1.00103.89           H
ATOM    856  C   GLN A 177      22.618 194.753  43.156  1.00 89.58           C
ATOM    857  O   GLN A 177      21.524 195.272  42.941  1.00 94.34           O
ATOM    858  CB  GLN A 177      24.510 195.267  41.598  1.00105.85           C
ATOM    859 1HB  GLN A 177      25.477 195.766  41.537  1.00117.88           H
ATOM    860 2HB  GLN A 177      24.669 194.194  41.498  1.00116.16           H
ATOM    861  CG  GLN A 177      23.647 195.741  40.435  1.00136.91           C
ATOM    862 1HG  GLN A 177      24.136 195.468  39.500  1.00165.91           H
ATOM    863 2HG  GLN A 177      22.680 195.241  40.481  1.00169.32           H
ATOM    864  CD  GLN A 177      23.425 197.241  40.450  1.00200.90           C
ATOM    865  OE1 GLN A 177      24.332 198.016  40.745  1.00250.06           O
ATOM    866  NE2 GLN A 177      22.209 197.666  40.142  1.00285.78           N
ATOM    867 1HE2 GLN A 177      22.021 198.657  40.131  1.00380.82           H
ATOM    868 2HE2 GLN A 177      21.481 197.005  39.908  1.00305.19           H
ATOM    869  N   LEU A 178      22.746 193.500  43.578  1.00 83.92           N
ATOM    870  H   LEU A 178      23.671 193.126  43.748  1.00 85.80           H
ATOM    871  CA  LEU A 178      21.595 192.636  43.824  1.00 80.13           C
ATOM    872  HA  LEU A 178      21.050 192.499  42.890  1.00 83.32           H
ATOM    873  C   LEU A 178      20.634 193.256  44.834  1.00 77.78           C
ATOM    874  O   LEU A 178      19.421 193.090  44.717  1.00 77.93           O
ATOM    875  CB  LEU A 178      22.074 191.273  44.335  1.00 83.77           C
ATOM    876 1HB  LEU A 178      22.788 190.871  43.617  1.00 93.12           H
ATOM    877 2HB  LEU A 178      22.603 191.439  45.273  1.00 98.76           H
ATOM    878  CG  LEU A 178      21.000 190.210  44.589  1.00112.26           C
ATOM    879  HG  LEU A 178      20.248 190.622  45.262  1.00156.70           H
ATOM    880  CD1 LEU A 178      20.315 189.768  43.301  1.00130.23           C
ATOM    881 1HD1 LEU A 178      19.617 188.960  43.520  1.00172.99           H
ATOM    882 2HD1 LEU A 178      21.060 189.421  42.586  1.00170.98           H
ATOM    883 3HD1 LEU A 178      19.762 190.605  42.875  1.00170.39           H
ATOM    884  CD2 LEU A 178      21.643 189.010  45.269  1.00184.91           C
ATOM    885 1HD2 LEU A 178      22.374 188.554  44.600  1.00240.97           H
ATOM    886 2HD2 LEU A 178      20.874 188.279  45.517  1.00241.66           H
ATOM    887 3HD2 LEU A 178      22.139 189.330  46.186  1.00241.07           H
ATOM    888  N   ARG A 179      21.162 193.986  45.812  1.00 81.44           N
ATOM    889  H   ARG A 179      22.165 194.103  45.852  1.00 86.01           H
ATOM    890  CA  ARG A 179      20.331 194.659  46.809  1.00 85.81           C
ATOM    891  HA  ARG A 179      19.721 193.917  47.327  1.00 87.01           H
ATOM    892  C   ARG A 179      19.380 195.652  46.148  1.00 88.85           C
ATOM    893  O   ARG A 179      18.266 195.867  46.621  1.00101.51           O
ATOM    894  CB  ARG A 179      21.199 195.407  47.826  1.00 96.95           C
ATOM    895 1HB  ARG A 179      21.726 196.207  47.306  1.00140.17           H
ATOM    896 2HB  ARG A 179      20.545 195.865  48.568  1.00119.08           H
ATOM    897  CG  ARG A 179      22.228 194.546  48.547  1.00102.70           C
ATOM    898 1HG  ARG A 179      21.718 193.748  49.085  1.00132.39           H
ATOM    899 2HG  ARG A 179      22.906 194.104  47.817  1.00138.16           H
ATOM    900  CD  ARG A 179      23.041 195.376  49.530  1.00117.64           C
ATOM    901 1HD  ARG A 179      23.448 196.244  49.010  1.00144.69           H
ATOM    902 2HD  ARG A 179      22.383 195.720  50.329  1.00137.67           H
ATOM    903  NE  ARG A 179      24.139 194.599  50.106  1.00158.86           N
ATOM    904  HE  ARG A 179      24.281 193.665  49.751  1.00193.32           H
ATOM    905  CZ  ARG A 179      24.954 195.021  51.063  1.00211.43           C
ATOM    906  NH1 ARG A 179      24.862 196.227  51.590  1.00228.33           N
ATOM    907 1HH1 ARG A 179      24.142 196.853  51.265  1.00201.49           H
ATOM    908 2HH1 ARG A 179      25.500 196.498  52.322  1.00309.12           H
ATOM    909  NH2 ARG A 179      25.913 194.227  51.492  1.00311.74           N
ATOM    910 1HH2 ARG A 179      26.007 193.311  51.081  1.00350.34           H
ATOM    911 2HH2 ARG A 179      26.532 194.540  52.224  1.00390.66           H
ATOM    912  N   ARG A 180      19.840 196.260  45.059  1.00 86.47           N
ATOM    913  H   ARG A 180      20.760 196.017  44.720  1.00 84.71           H
ATOM    914  CA  ARG A 180      19.055 197.235  44.305  1.00 94.82           C
ATOM    915  HA  ARG A 180      18.530 197.887  45.003  1.00103.83           H
ATOM    916  C   ARG A 180      18.001 196.537  43.454  1.00 90.22           C
ATOM    917  O   ARG A 180      16.893 197.041  43.290  1.00101.06           O
ATOM    918  CB  ARG A 180      19.956 198.079  43.395  1.00107.75           C
ATOM    919 1HB  ARG A 180      20.377 197.424  42.633  1.00113.33           H
ATOM    920 2HB  ARG A 180      19.336 198.817  42.885  1.00130.53           H
ATOM    921  CG  ARG A 180      21.115 198.801  44.079  1.00184.47           C
ATOM    922 1HG  ARG A 180      21.744 198.068  44.583  1.00235.59           H
ATOM    923 2HG  ARG A 180      21.714 199.290  43.310  1.00252.01           H
ATOM    924  CD  ARG A 180      20.675 199.851  45.094  1.00264.88           C
ATOM    925 2HD  ARG A 180      21.561 200.295  45.549  1.00282.27           H
ATOM    926 1HD  ARG A 180      20.103 199.361  45.882  1.00330.83           H
ATOM    927  NE  ARG A 180      19.855 200.906  44.495  1.00404.69           N
ATOM    928  HE  ARG A 180      18.855 200.828  44.607  1.00426.15           H
ATOM    929  CZ  ARG A 180      20.313 201.954  43.822  1.00620.70           C
ATOM    930  NH1 ARG A 180      19.449 202.819  43.333  1.00855.42           N
ATOM    931 1HH1 ARG A 180      18.465 202.674  43.494  1.00866.95           H
ATOM    932 2HH1 ARG A 180      19.783 203.616  42.815  1.00999.99           H
ATOM    933  NH2 ARG A 180      21.597 202.162  43.604  1.00735.84           N
ATOM    934 1HH2 ARG A 180      22.274 201.515  43.977  1.00649.31           H
ATOM    935 2HH2 ARG A 180      21.885 202.969  43.073  1.00993.14           H
ATOM    936  N   GLU A 181      18.357 195.381  42.905  1.00 83.03           N
ATOM    937  H   GLU A 181      19.281 195.013  43.082  1.00 83.07           H
ATOM    938  CA  GLU A 181      17.443 194.620  42.057  1.00 83.87           C
ATOM    939  HA  GLU A 181      17.011 195.293  41.316  1.00 95.54           H
ATOM    940  C   GLU A 181      16.293 194.024  42.863  1.00 77.24           C
ATOM    941  O   GLU A 181      15.165 193.948  42.380  1.00 81.16           O
ATOM    942  CB  GLU A 181      18.175 193.492  41.324  1.00 88.97           C
ATOM    943 1HB  GLU A 181      18.530 192.767  42.056  1.00 98.95           H
ATOM    944 2HB  GLU A 181      17.458 192.991  40.673  1.00111.37           H
ATOM    945  CG  GLU A 181      19.364 193.935  40.480  1.00112.19           C
ATOM    946 1HG  GLU A 181      20.159 194.276  41.142  1.00149.84           H
ATOM    947 2HG  GLU A 181      19.735 193.078  39.919  1.00150.14           H
ATOM    948  CD  GLU A 181      19.022 195.056  39.515  1.00125.54           C
ATOM    949  OE1 GLU A 181      19.804 196.028  39.444  1.00179.23           O
ATOM    950  OE2 GLU A 181      17.978 194.979  38.834  1.00165.42           O
ATOM    951  N   VAL A 182      16.578 193.612  44.094  1.00 74.41           N
ATOM    952  H   VAL A 182      17.528 193.696  44.432  1.00 75.48           H
ATOM    953  CA  VAL A 182      15.568 193.054  44.990  1.00 74.94           C
ATOM    954  HA  VAL A 182      15.090 192.204  44.502  1.00 75.15           H
ATOM    955  C   VAL A 182      14.478 194.078  45.289  1.00 77.58           C
ATOM    956  O   VAL A 182      13.296 193.737  45.321  1.00 81.78           O
ATOM    957  CB  VAL A 182      16.204 192.567  46.312  1.00 85.59           C
ATOM    958  HB  VAL A 182      16.870 193.345  46.685  1.00128.80           H
ATOM    959  CG1 VAL A 182      15.151 192.294  47.380  1.00167.66           C
ATOM    960 1HG1 VAL A 182      15.640 191.922  48.279  1.00228.29           H
ATOM    961 2HG1 VAL A 182      14.442 191.549  47.019  1.00231.74           H
ATOM    962 3HG1 VAL A 182      14.621 193.214  47.625  1.00229.90           H
ATOM    963  CG2 VAL A 182      17.015 191.295  46.074  1.00102.73           C
ATOM    964 1HG2 VAL A 182      17.755 191.465  45.293  1.00149.27           H
ATOM    965 2HG2 VAL A 182      16.350 190.488  45.765  1.00149.34           H
ATOM    966 3HG2 VAL A 182      17.526 191.010  46.994  1.00147.26           H
ATOM    967  N   GLU A 183      14.861 195.333  45.496  1.00 81.91           N
ATOM    968  H   GLU A 183      15.840 195.575  45.439  1.00 82.67           H
ATOM    969  CA  GLU A 183      13.892 196.385  45.787  1.00 93.32           C
ATOM    970  HA  GLU A 183      13.302 196.090  46.656  1.00102.72           H
ATOM    971  C   GLU A 183      12.938 196.586  44.612  1.00 91.54           C
ATOM    972  O   GLU A 183      11.741 196.807  44.797  1.00104.51           O
ATOM    973  CB  GLU A 183      14.624 197.694  46.099  1.00106.07           C
ATOM    974 1HB  GLU A 183      15.415 197.483  46.819  1.00106.68           H
ATOM    975 2HB  GLU A 183      15.086 198.063  45.184  1.00134.46           H
ATOM    976  CG  GLU A 183      13.734 198.789  46.668  1.00149.62           C
ATOM    977 1HG  GLU A 183      14.269 199.738  46.622  1.00206.24           H
ATOM    978 2HG  GLU A 183      12.834 198.872  46.058  1.00190.97           H
ATOM    979  CD  GLU A 183      13.337 198.516  48.106  1.00187.90           C
ATOM    980  OE1 GLU A 183      14.235 198.423  48.971  1.00258.83           O
ATOM    981  OE2 GLU A 183      12.125 198.381  48.377  1.00247.27           O
ATOM    982  N   ILE A 184      13.471 196.497  43.398  1.00 84.46           N
ATOM    983  H   ILE A 184      14.455 196.284  43.310  1.00 82.53           H
ATOM    984  CA  ILE A 184      12.682 196.685  42.183  1.00 86.90           C
ATOM    985  HA  ILE A 184      12.029 197.547  42.319  1.00100.42           H
ATOM    986  C   ILE A 184      11.809 195.457  41.938  1.00 80.42           C
ATOM    987  O   ILE A 184      10.630 195.577  41.606  1.00 89.82           O
ATOM    988  CB  ILE A 184      13.582 196.936  40.950  1.00 89.95           C
ATOM    989  HB  ILE A 184      14.225 196.067  40.806  1.00 89.38           H
ATOM    990  CG1 ILE A 184      14.466 198.172  41.161  1.00112.93           C
ATOM    991 1HG1 ILE A 184      13.852 199.066  41.053  1.00153.59           H
ATOM    992 2HG1 ILE A 184      14.864 198.160  42.175  1.00130.48           H
ATOM    993  CG2 ILE A 184      12.718 197.125  39.702  1.00100.31           C
ATOM    994 1HG2 ILE A 184      12.162 196.210  39.498  1.00133.84           H
ATOM    995 2HG2 ILE A 184      13.350 197.349  38.843  1.00131.60           H
ATOM    996 3HG2 ILE A 184      12.017 197.945  39.857  1.00133.33           H
ATOM    997  CD1 ILE A 184      15.643 198.271  40.208  1.00178.39           C
ATOM    998 1HD1 ILE A 184      16.263 199.122  40.488  1.00231.89           H
ATOM    999 2HD1 ILE A 184      15.286 198.410  39.188  1.00239.20           H
ATOM   1000 3HD1 ILE A 184      16.239 197.359  40.265  1.00231.45           H
ATOM   1001  N   GLN A 185      12.390 194.274  42.112  1.00 72.12           N
ATOM   1002  H   GLN A 185      13.360 194.236  42.397  1.00 70.98           H
ATOM   1003  CA  GLN A 185      11.681 193.011  41.924  1.00 72.29           C
ATOM   1004  HA  GLN A 185      11.312 192.973  40.900  1.00 73.26           H
ATOM   1005  C   GLN A 185      10.484 192.881  42.863  1.00 84.29           C
ATOM   1006  O   GLN A 185       9.473 192.274  42.509  1.00 96.03           O
ATOM   1007  CB  GLN A 185      12.644 191.839  42.129  1.00 70.55           C
ATOM   1008 1HB  GLN A 185      13.555 192.036  41.564  1.00102.17           H
ATOM   1009 2HB  GLN A 185      12.902 191.779  43.186  1.00 70.51           H
ATOM   1010  CG  GLN A 185      12.082 190.496  41.678  1.00114.83           C
ATOM   1011 1HG  GLN A 185      11.164 190.292  42.229  1.00139.03           H
ATOM   1012 2HG  GLN A 185      11.845 190.553  40.616  1.00166.54           H
ATOM   1013  CD  GLN A 185      13.042 189.342  41.895  1.00144.96           C
ATOM   1014  OE1 GLN A 185      14.154 189.513  42.390  1.00106.70           O
ATOM   1015  NE2 GLN A 185      12.608 188.145  41.533  1.00270.41           N
ATOM   1016 1HE2 GLN A 185      13.221 187.350  41.632  1.00313.28           H
ATOM   1017 2HE2 GLN A 185      11.679 188.034  41.153  1.00362.85           H
ATOM   1018  N   SER A 186      10.589 193.472  44.049  1.00 88.79           N
ATOM   1019  H   SER A 186      11.439 193.971  44.276  1.00 83.73           H
ATOM   1020  CA  SER A 186       9.521 193.440  45.045  1.00107.81           C
ATOM   1021  HA  SER A 186       9.221 192.404  45.202  1.00115.58           H
ATOM   1022  C   SER A 186       8.279 194.223  44.622  1.00123.12           C
ATOM   1023  O   SER A 186       7.225 194.104  45.245  1.00149.90           O
ATOM   1024  CB  SER A 186      10.039 194.004  46.370  1.00114.34           C
ATOM   1025 1HB  SER A 186      10.342 195.041  46.227  1.00132.09           H
ATOM   1026 2HB  SER A 186       9.240 193.968  47.112  1.00150.00           H
ATOM   1027  OG  SER A 186      11.145 193.253  46.841  1.00143.62           O
ATOM   1028  HG  SER A 186      11.883 193.385  46.239  1.00153.10           H
ATOM   1029  N   HIS A 187       8.397 195.012  43.560  1.00117.95           N
ATOM   1030  H   HIS A 187       9.288 195.075  43.085  1.00105.97           H
ATOM   1031  CA  HIS A 187       7.279 195.792  43.036  1.00139.03           C
ATOM   1032  HA  HIS A 187       6.427 195.679  43.705  1.00165.25           H
ATOM   1033  C   HIS A 187       6.841 195.314  41.652  1.00130.78           C
ATOM   1034  O   HIS A 187       6.053 195.978  40.977  1.00141.77           O
ATOM   1035  CB  HIS A 187       7.663 197.274  42.994  1.00154.70           C
ATOM   1036 1HB  HIS A 187       8.547 197.393  42.369  1.00135.70           H
ATOM   1037 2HB  HIS A 187       6.844 197.832  42.540  1.00194.49           H
ATOM   1038  CG  HIS A 187       7.935 197.860  44.345  1.00216.71           C
ATOM   1039  ND1 HIS A 187       9.158 197.830  44.979  1.00274.49           N
ATOM   1040  HD1 HIS A 187      10.010 197.416  44.627  1.00294.28           H
ATOM   1041  CD2 HIS A 187       7.109 198.498  45.213  1.00319.98           C
ATOM   1042  HD2 HIS A 187       6.061 198.692  45.034  1.00386.85           H
ATOM   1043  CE1 HIS A 187       9.021 198.436  46.167  1.00389.27           C
ATOM   1044  HE1 HIS A 187       9.820 198.554  46.885  1.00509.03           H
ATOM   1045  NE2 HIS A 187       7.788 198.867  46.348  1.00421.91           N
ATOM   1046  N   LEU A 188       7.326 194.150  41.233  1.00120.34           N
ATOM   1047  H   LEU A 188       7.991 193.649  41.808  1.00120.38           H
ATOM   1048  CA  LEU A 188       6.877 193.537  39.987  1.00119.45           C
ATOM   1049  HA  LEU A 188       6.552 194.323  39.306  1.00123.61           H
ATOM   1050  C   LEU A 188       5.682 192.642  40.301  1.00130.74           C
ATOM   1051  O   LEU A 188       5.830 191.531  40.808  1.00160.92           O
ATOM   1052  CB  LEU A 188       7.995 192.728  39.322  1.00111.32           C
ATOM   1053 1HB  LEU A 188       8.295 191.940  40.013  1.00120.45           H
ATOM   1054 2HB  LEU A 188       7.578 192.248  38.437  1.00115.57           H
ATOM   1055  CG  LEU A 188       9.258 193.482  38.893  1.00107.99           C
ATOM   1056  HG  LEU A 188       9.706 193.945  39.771  1.00121.61           H
ATOM   1057  CD1 LEU A 188      10.253 192.490  38.305  1.00113.20           C
ATOM   1058 1HD1 LEU A 188       9.852 192.063  37.385  1.00152.00           H
ATOM   1059 2HD1 LEU A 188      10.441 191.689  39.020  1.00135.48           H
ATOM   1060 3HD1 LEU A 188      11.191 193.002  38.087  1.00147.45           H
ATOM   1061  CD2 LEU A 188       8.957 194.573  37.872  1.00121.98           C
ATOM   1062 1HD2 LEU A 188       8.498 194.136  36.985  1.00155.22           H
ATOM   1063 2HD2 LEU A 188       9.886 195.070  37.591  1.00159.73           H
ATOM   1064 3HD2 LEU A 188       8.285 195.312  38.309  1.00156.40           H
ATOM   1065  N   ARG A 189       4.489 193.165  40.036  1.00129.90           N
ATOM   1066  H   ARG A 189       4.437 194.064  39.578  1.00136.06           H
ATOM   1067  CA  ARG A 189       3.243 192.531  40.464  1.00144.75           C
ATOM   1068  HA  ARG A 189       3.485 191.591  40.963  1.00151.62           H
ATOM   1069  C   ARG A 189       2.312 192.188  39.306  1.00146.55           C
ATOM   1070  O   ARG A 189       1.091 192.150  39.453  1.00190.11           O
ATOM   1071  CB  ARG A 189       2.539 193.441  41.476  1.00163.87           C
ATOM   1072 1HB  ARG A 189       2.290 194.383  40.987  1.00176.67           H
ATOM   1073 2HB  ARG A 189       1.614 192.963  41.800  1.00182.53           H
ATOM   1074  CG  ARG A 189       3.393 193.735  42.704  1.00193.79           C
ATOM   1075 1HG  ARG A 189       3.613 192.798  43.215  1.00227.95           H
ATOM   1076 2HG  ARG A 189       4.334 194.184  42.386  1.00241.19           H
ATOM   1077  CD  ARG A 189       2.725 194.685  43.684  1.00229.23           C
ATOM   1078 1HD  ARG A 189       2.431 195.594  43.158  1.00271.48           H
ATOM   1079 2HD  ARG A 189       1.839 194.209  44.105  1.00264.95           H
ATOM   1080  NE  ARG A 189       3.664 195.019  44.754  1.00283.21           N
ATOM   1081  HE  ARG A 189       4.563 194.562  44.733  1.00329.14           H
ATOM   1082  CZ  ARG A 189       3.442 195.877  45.741  1.00350.40           C
ATOM   1083  NH1 ARG A 189       2.308 196.536  45.870  1.00407.83           N
ATOM   1084 1HH1 ARG A 189       1.565 196.381  45.206  1.00395.13           H
ATOM   1085 2HH1 ARG A 189       2.196 197.181  46.637  1.00522.33           H
ATOM   1086  NH2 ARG A 189       4.398 196.087  46.621  1.00448.63           N
ATOM   1087 1HH2 ARG A 189       5.266 195.580  46.536  1.00487.59           H
ATOM   1088 2HH2 ARG A 189       4.259 196.755  47.363  1.00535.40           H
ATOM   1089  N   HIS A 190       2.910 191.927  38.151  1.00129.22           N
ATOM   1090  H   HIS A 190       3.914 192.010  38.089  1.00135.43           H
ATOM   1091  CA  HIS A 190       2.179 191.445  36.983  1.00127.70           C
ATOM   1092  HA  HIS A 190       1.281 192.046  36.847  1.00142.02           H
ATOM   1093  C   HIS A 190       1.803 189.983  37.230  1.00125.59           C
ATOM   1094  O   HIS A 190       2.610 189.239  37.788  1.00116.36           O
ATOM   1095  CB  HIS A 190       3.085 191.581  35.757  1.00116.79           C
ATOM   1096 1HB  HIS A 190       3.439 192.609  35.699  1.00125.01           H
ATOM   1097 2HB  HIS A 190       3.943 190.925  35.892  1.00108.92           H
ATOM   1098  CG  HIS A 190       2.422 191.230  34.461  1.00114.13           C
ATOM   1099  ND1 HIS A 190       1.711 192.114  33.681  1.00132.30           N
ATOM   1100  HD1 HIS A 190       1.543 193.089  33.881  1.00154.33           H
ATOM   1101  CD2 HIS A 190       2.405 190.061  33.773  1.00105.13           C
ATOM   1102  HD2 HIS A 190       2.893 189.152  34.093  1.00105.45           H
ATOM   1103  CE1 HIS A 190       1.287 191.452  32.594  1.00127.22           C
ATOM   1104  HE1 HIS A 190       0.698 191.893  31.803  1.00144.29           H
ATOM   1105  NE2 HIS A 190       1.673 190.191  32.619  1.00110.89           N
ATOM   1106  N   PRO A 191       0.594 189.544  36.841  1.00140.19           N
ATOM   1107  CA  PRO A 191       0.222 188.166  37.192  1.00146.53           C
ATOM   1108  HA  PRO A 191       0.211 188.062  38.277  1.00155.36           H
ATOM   1109  C   PRO A 191       1.080 187.044  36.613  1.00129.02           C
ATOM   1110  O   PRO A 191       1.081 185.935  37.144  1.00133.14           O
ATOM   1111  CB  PRO A 191      -1.206 188.037  36.654  1.00172.08           C
ATOM   1112 1HB  PRO A 191      -1.194 187.557  35.675  1.00178.53           H
ATOM   1113 2HB  PRO A 191      -1.825 187.467  37.348  1.00196.06           H
ATOM   1114  CG  PRO A 191      -1.707 189.432  36.540  1.00187.15           C
ATOM   1115 1HG  PRO A 191      -2.493 189.499  35.788  1.00213.30           H
ATOM   1116 2HG  PRO A 191      -2.068 189.780  37.508  1.00219.32           H
ATOM   1117  CD  PRO A 191      -0.502 190.220  36.123  1.00160.70           C
ATOM   1118 1HD  PRO A 191      -0.355 190.149  35.045  1.00161.37           H
ATOM   1119 2HD  PRO A 191      -0.606 191.258  36.440  1.00170.44           H
ATOM   1120  N   ASN A 192       1.798 187.313  35.528  1.00115.44           N
ATOM   1121  H   ASN A 192       1.751 188.233  35.115  1.00118.62           H
ATOM   1122  CA  ASN A 192       2.653 186.307  34.900  1.00102.44           C
ATOM   1123  HA  ASN A 192       2.246 185.319  35.121  1.00107.69           H
ATOM   1124  C   ASN A 192       4.091 186.340  35.419  1.00 94.17           C
ATOM   1125  O   ASN A 192       4.953 185.622  34.915  1.00 95.31           O
ATOM   1126  CB  ASN A 192       2.644 186.495  33.380  1.00 97.39           C
ATOM   1127 1HB  ASN A 192       2.976 187.502  33.136  1.00 98.03           H
ATOM   1128 2HB  ASN A 192       3.335 185.780  32.934  1.00 91.73           H
ATOM   1129  CG  ASN A 192       1.279 186.262  32.773  1.00107.61           C
ATOM   1130  OD1 ASN A 192       0.716 185.174  32.875  1.00134.08           O
ATOM   1131  ND2 ASN A 192       0.739 187.281  32.125  1.00136.11           N
ATOM   1132 1HD2 ASN A 192      -0.148 187.153  31.661  1.00150.67           H
ATOM   1133 2HD2 ASN A 192       1.203 188.180  32.107  1.00176.78           H
ATOM   1134  N   ILE A 193       4.361 187.157  36.432  1.00 95.06           N
ATOM   1135  H   ILE A 193       3.619 187.719  36.826  1.00105.95           H
ATOM   1136  CA  ILE A 193       5.685 187.234  37.048  1.00 89.61           C
ATOM   1137  HA  ILE A 193       6.414 186.740  36.405  1.00 85.20           H
ATOM   1138  C   ILE A 193       5.654 186.484  38.377  1.00 96.18           C
ATOM   1139  O   ILE A 193       4.758 186.680  39.198  1.00109.58           O
ATOM   1140  CB  ILE A 193       6.144 188.699  37.258  1.00 91.39           C
ATOM   1141  HB  ILE A 193       5.363 189.233  37.801  1.00102.45           H
ATOM   1142  CG1 ILE A 193       6.350 189.372  35.894  1.00 94.51           C
ATOM   1143 1HG1 ILE A 193       7.152 188.853  35.369  1.00132.42           H
ATOM   1144 2HG1 ILE A 193       5.439 189.253  35.308  1.00137.56           H
ATOM   1145  CG2 ILE A 193       7.420 188.746  38.102  1.00 90.58           C
ATOM   1146 1HG2 ILE A 193       7.802 189.765  38.159  1.00120.94           H
ATOM   1147 2HG2 ILE A 193       8.180 188.098  37.666  1.00119.50           H
ATOM   1148 3HG2 ILE A 193       7.201 188.405  39.114  1.00116.64           H
ATOM   1149  CD1 ILE A 193       6.691 190.852  35.933  1.00 93.57           C
ATOM   1150 1HD1 ILE A 193       6.550 191.280  34.941  1.00129.29           H
ATOM   1151 2HD1 ILE A 193       7.729 190.985  36.237  1.00133.68           H
ATOM   1152 3HD1 ILE A 193       6.038 191.364  36.640  1.00127.06           H
ATOM   1153  N   LEU A 194       6.640 185.616  38.582  1.00 92.23           N
ATOM   1154  H   LEU A 194       7.349 185.485  37.873  1.00 85.35           H
ATOM   1155  CA  LEU A 194       6.757 184.865  39.828  1.00100.34           C
ATOM   1156  HA  LEU A 194       5.816 184.342  40.001  1.00110.90           H
ATOM   1157  C   LEU A 194       7.005 185.814  41.000  1.00102.02           C
ATOM   1158  O   LEU A 194       7.954 186.598  40.988  1.00 96.71           O
ATOM   1159  CB  LEU A 194       7.897 183.847  39.729  1.00 98.56           C
ATOM   1160 1HB  LEU A 194       7.848 183.355  38.757  1.00 99.73           H
ATOM   1161 2HB  LEU A 194       8.839 184.393  39.782  1.00108.36           H
ATOM   1162  CG  LEU A 194       7.901 182.768  40.817  1.00115.64           C
ATOM   1163  HG  LEU A 194       7.646 183.229  41.771  1.00145.93           H
ATOM   1164  CD1 LEU A 194       6.861 181.702  40.480  1.00119.61           C
ATOM   1165 1HD1 LEU A 194       5.865 182.144  40.474  1.00149.55           H
ATOM   1166 2HD1 LEU A 194       6.893 180.913  41.231  1.00159.53           H
ATOM   1167 3HD1 LEU A 194       7.074 181.272  39.502  1.00150.56           H
ATOM   1168  CD2 LEU A 194       9.288 182.152  40.938  1.00157.21           C
ATOM   1169 1HD2 LEU A 194       9.563 181.668  40.001  1.00204.33           H
ATOM   1170 2HD2 LEU A 194       9.287 181.410  41.737  1.00198.12           H
ATOM   1171 3HD2 LEU A 194      10.016 182.928  41.175  1.00202.81           H
ATOM   1172  N   ARG A 195       6.140 185.757  42.007  1.00114.47           N
ATOM   1173  H   ARG A 195       5.396 185.073  41.985  1.00125.02           H
ATOM   1174  CA  ARG A 195       6.202 186.679  43.137  1.00118.15           C
ATOM   1175  HA  ARG A 195       6.131 187.694  42.745  1.00115.15           H
ATOM   1176  C   ARG A 195       7.505 186.549  43.915  1.00111.69           C
ATOM   1177  O   ARG A 195       7.926 185.448  44.263  1.00117.92           O
ATOM   1178  CB  ARG A 195       5.032 186.417  44.088  1.00138.55           C
ATOM   1179 1HB  ARG A 195       4.133 186.250  43.495  1.00181.78           H
ATOM   1180 2HB  ARG A 195       5.242 185.498  44.635  1.00153.58           H
ATOM   1181  CG  ARG A 195       4.739 187.519  45.100  1.00165.06           C
ATOM   1182 1HG  ARG A 195       4.237 187.069  45.956  1.00186.20           H
ATOM   1183 2HG  ARG A 195       5.669 187.968  45.446  1.00213.72           H
ATOM   1184  CD  ARG A 195       3.828 188.603  44.538  1.00213.91           C
ATOM   1185 1HD  ARG A 195       4.428 189.474  44.272  1.00235.45           H
ATOM   1186 2HD  ARG A 195       3.341 188.226  43.639  1.00237.05           H
ATOM   1187  NE  ARG A 195       2.809 188.986  45.515  1.00343.21           N
ATOM   1188  HE  ARG A 195       2.997 189.802  46.079  1.00417.77           H
ATOM   1189  CZ  ARG A 195       1.656 188.358  45.704  1.00440.69           C
ATOM   1190  NH1 ARG A 195       0.848 188.802  46.641  1.00395.97           N
ATOM   1191 2HH1 ARG A 195       0.003 188.293  46.847  1.00317.05           H
ATOM   1192 1HH1 ARG A 195       1.085 189.648  47.134  1.00492.01           H
ATOM   1193  NH2 ARG A 195       1.291 187.283  45.034  1.00666.99           N
ATOM   1194 1HH2 ARG A 195       1.903 186.895  44.334  1.00780.87           H
ATOM   1195 2HH2 ARG A 195       0.390 186.871  45.220  1.00777.47           H
ATOM   1196  N   LEU A 196       8.114 187.691  44.216  1.00106.06           N
ATOM   1197  H   LEU A 196       7.837 188.539  43.744  1.00108.36           H
ATOM   1198  CA  LEU A 196       9.113 187.791  45.275  1.00102.52           C
ATOM   1199  HA  LEU A 196       9.529 186.806  45.485  1.00102.72           H
ATOM   1200  C   LEU A 196       8.414 188.321  46.524  1.00115.77           C
ATOM   1201  O   LEU A 196       7.709 189.328  46.457  1.00125.06           O
ATOM   1202  CB  LEU A 196      10.233 188.750  44.862  1.00 92.44           C
ATOM   1203 1HB  LEU A 196      10.678 188.389  43.935  1.00 96.48           H
ATOM   1204 2HB  LEU A 196       9.780 189.722  44.664  1.00 99.74           H
ATOM   1205  CG  LEU A 196      11.345 188.950  45.897  1.00 90.88           C
ATOM   1206  HG  LEU A 196      10.899 189.087  46.882  1.00116.59           H
ATOM   1207  CD1 LEU A 196      12.300 187.766  45.945  1.00107.99           C
ATOM   1208 1HD1 LEU A 196      11.761 186.869  46.244  1.00150.23           H
ATOM   1209 2HD1 LEU A 196      13.087 187.967  46.671  1.00146.00           H
ATOM   1210 3HD1 LEU A 196      12.743 187.612  44.961  1.00142.78           H
ATOM   1211  CD2 LEU A 196      12.140 190.196  45.554  1.00109.99           C
ATOM   1212 1HD2 LEU A 196      12.840 190.403  46.363  1.00146.19           H
ATOM   1213 2HD2 LEU A 196      11.468 191.046  45.440  1.00152.78           H
ATOM   1214 3HD2 LEU A 196      12.693 190.040  44.629  1.00148.77           H
ATOM   1215  N   TYR A 197       8.606 187.651  47.655  1.00124.07           N
ATOM   1216  H   TYR A 197       9.199 186.832  47.664  1.00124.01           H
ATOM   1217  CA  TYR A 197       7.974 188.066  48.904  1.00139.67           C
ATOM   1218  HA  TYR A 197       7.159 188.754  48.676  1.00146.13           H
ATOM   1219  C   TYR A 197       8.928 188.785  49.853  1.00140.31           C
ATOM   1220  O   TYR A 197       8.489 189.450  50.791  1.00159.94           O
ATOM   1221  CB  TYR A 197       7.395 186.856  49.641  1.00155.98           C
ATOM   1222 1HB  TYR A 197       8.189 186.126  49.792  1.00156.29           H
ATOM   1223 2HB  TYR A 197       7.048 187.186  50.620  1.00170.18           H
ATOM   1224  CG  TYR A 197       6.239 186.186  48.931  1.00165.01           C
ATOM   1225  CD1 TYR A 197       4.929 186.612  49.153  1.00200.61           C
ATOM   1226  HD1 TYR A 197       4.744 187.454  49.804  1.00268.11           H
ATOM   1227  CD2 TYR A 197       6.450 185.112  48.065  1.00213.82           C
ATOM   1228  HD2 TYR A 197       7.456 184.775  47.861  1.00290.23           H
ATOM   1229  CE1 TYR A 197       3.852 185.957  48.559  1.00215.18           C
ATOM   1230  HE1 TYR A 197       2.843 186.293  48.747  1.00291.77           H
ATOM   1231  CE2 TYR A 197       5.375 184.453  47.474  1.00231.16           C
ATOM   1232  HE2 TYR A 197       5.548 183.610  46.823  1.00321.82           H
ATOM   1233  CZ  TYR A 197       4.081 184.868  47.735  1.00197.01           C
ATOM   1234  OH  TYR A 197       3.026 184.196  47.162  1.00219.32           O
ATOM   1235  HH  TYR A 197       2.173 184.544  47.432  1.00253.30           H
ATOM   1236  N   GLY A 198      10.231 188.652  49.626  1.00127.49           N
ATOM   1237  H   GLY A 198      10.560 188.074  48.866  1.00120.47           H
ATOM   1238  CA  GLY A 198      11.202 189.323  50.471  1.00130.50           C
ATOM   1239 1HA  GLY A 198      11.219 190.382  50.212  1.00136.65           H
ATOM   1240 2HA  GLY A 198      10.884 189.229  51.510  1.00149.90           H
ATOM   1241  C   GLY A 198      12.609 188.771  50.351  1.00114.24           C
ATOM   1242  O   GLY A 198      12.872 187.890  49.533  1.00109.55           O
ATOM   1243  N   TYR A 199      13.516 189.289  51.174  1.00112.46           N
ATOM   1244  H   TYR A 199      13.252 190.012  51.828  1.00122.30           H
ATOM   1245  CA  TYR A 199      14.906 188.843  51.185  1.00103.66           C
ATOM   1246  HA  TYR A 199      14.924 187.772  50.985  1.00105.22           H
ATOM   1247  C   TYR A 199      15.530 189.083  52.558  1.00109.53           C
ATOM   1248  O   TYR A 199      15.077 189.946  53.312  1.00117.81           O
ATOM   1249  CB  TYR A 199      15.688 189.557  50.076  1.00 97.68           C
ATOM   1250 1HB  TYR A 199      16.159 188.802  49.447  1.00118.82           H
ATOM   1251 2HB  TYR A 199      14.980 190.105  49.455  1.00125.55           H
ATOM   1252  CG  TYR A 199      16.762 190.518  50.544  1.00 93.56           C
ATOM   1253  CD1 TYR A 199      16.445 191.829  50.902  1.00129.92           C
ATOM   1254  HD1 TYR A 199      15.416 192.158  50.873  1.00194.06           H
ATOM   1255  CD2 TYR A 199      18.098 190.119  50.605  1.00158.26           C
ATOM   1256  HD2 TYR A 199      18.364 189.104  50.345  1.00238.15           H
ATOM   1257  CE1 TYR A 199      17.439 192.723  51.294  1.00176.77           C
ATOM   1258  HE1 TYR A 199      17.181 193.737  51.562  1.00270.18           H
ATOM   1259  CE2 TYR A 199      19.094 191.008  51.004  1.00214.51           C
ATOM   1260  HE2 TYR A 199      20.125 190.689  51.036  1.00342.36           H
ATOM   1261  CZ  TYR A 199      18.758 192.307  51.346  1.00196.51           C
ATOM   1262  OH  TYR A 199      19.734 193.197  51.733  1.00296.98           O
ATOM   1263  HH  TYR A 199      20.605 192.800  51.791  1.00386.12           H
ATOM   1264  N   PHE A 200      16.560 188.308  52.879  1.00109.24           N
ATOM   1265  H   PHE A 200      16.840 187.568  52.249  1.00105.95           H
ATOM   1266  CA  PHE A 200      17.365 188.504  54.081  1.00117.02           C
ATOM   1267  HA  PHE A 200      17.475 189.573  54.263  1.00116.52           H
ATOM   1268  C   PHE A 200      18.745 187.911  53.804  1.00112.60           C
ATOM   1269  O   PHE A 200      18.903 187.164  52.840  1.00106.85           O
ATOM   1270  CB  PHE A 200      16.703 187.864  55.306  1.00137.81           C
ATOM   1271 1HB  PHE A 200      17.302 188.092  56.188  1.00172.30           H
ATOM   1272 2HB  PHE A 200      15.721 188.318  55.442  1.00156.77           H
ATOM   1273  CG  PHE A 200      16.527 186.372  55.214  1.00148.90           C
ATOM   1274  CD1 PHE A 200      15.383 185.832  54.634  1.00172.83           C
ATOM   1275  HD1 PHE A 200      14.633 186.487  54.219  1.00184.93           H
ATOM   1276  CD2 PHE A 200      17.475 185.510  55.756  1.00198.78           C
ATOM   1277  HD2 PHE A 200      18.369 185.911  56.211  1.00231.72           H
ATOM   1278  CE1 PHE A 200      15.187 184.453  54.590  1.00236.55           C
ATOM   1279  HE1 PHE A 200      14.300 184.047  54.126  1.00298.09           H
ATOM   1280  CE2 PHE A 200      17.281 184.130  55.731  1.00261.97           C
ATOM   1281  HE2 PHE A 200      18.024 183.472  56.156  1.00342.17           H
ATOM   1282  CZ  PHE A 200      16.133 183.600  55.149  1.00276.66           C
ATOM   1283  HZ  PHE A 200      15.981 182.531  55.124  1.00361.62           H
ATOM   1284  N   HIS A 201      19.751 188.242  54.606  1.00119.81           N
ATOM   1285  H   HIS A 201      19.603 188.841  55.406  1.00127.83           H
ATOM   1286  CA  HIS A 201      21.101 187.744  54.356  1.00120.19           C
ATOM   1287  HA  HIS A 201      21.020 186.736  53.950  1.00119.05           H
ATOM   1288  C   HIS A 201      21.970 187.656  55.608  1.00135.81           C
ATOM   1289  O   HIS A 201      21.682 188.268  56.636  1.00147.27           O
ATOM   1290  CB  HIS A 201      21.792 188.620  53.307  1.00115.53           C
ATOM   1291 1HB  HIS A 201      22.705 188.119  52.985  1.00130.46           H
ATOM   1292 2HB  HIS A 201      21.133 188.721  52.445  1.00116.93           H
ATOM   1293  CG  HIS A 201      22.155 189.988  53.794  1.00121.62           C
ATOM   1294  ND1 HIS A 201      23.308 190.285  54.486  1.00152.54           N
ATOM   1295  HD1 HIS A 201      24.011 189.625  54.782  1.00208.01           H
ATOM   1296  CD2 HIS A 201      21.515 191.177  53.649  1.00165.03           C
ATOM   1297  HD2 HIS A 201      20.562 191.306  53.158  1.00233.96           H
ATOM   1298  CE1 HIS A 201      23.322 191.607  54.708  1.00166.71           C
ATOM   1299  HE1 HIS A 201      24.109 192.127  55.235  1.00209.90           H
ATOM   1300  NE2 HIS A 201      22.260 192.194  54.192  1.00184.16           N
ATOM   1301  N   ASP A 202      23.051 186.892  55.490  1.00141.77           N
ATOM   1302  H   ASP A 202      23.225 186.415  54.615  1.00136.95           H
ATOM   1303  CA  ASP A 202      24.052 186.756  56.543  1.00158.09           C
ATOM   1304  HA  ASP A 202      23.926 187.569  57.257  1.00164.05           H
ATOM   1305  C   ASP A 202      25.434 186.897  55.906  1.00157.11           C
ATOM   1306  O   ASP A 202      25.545 187.199  54.718  1.00145.92           O
ATOM   1307  CB  ASP A 202      23.874 185.434  57.299  1.00175.52           C
ATOM   1308 1HB  ASP A 202      24.561 185.412  58.146  1.00192.34           H
ATOM   1309 2HB  ASP A 202      22.855 185.389  57.683  1.00179.60           H
ATOM   1310  CG  ASP A 202      24.121 184.207  56.438  1.00175.04           C
ATOM   1311  OD1 ASP A 202      25.177 184.113  55.780  1.00176.82           O
ATOM   1312  OD2 ASP A 202      23.264 183.298  56.436  1.00185.78           O
ATOM   1313  N   ALA A 203      26.492 186.702  56.686  1.00175.35           N
ATOM   1314  H   ALA A 203      26.361 186.393  57.639  1.00190.09           H
ATOM   1315  CA  ALA A 203      27.858 186.938  56.226  1.00181.39           C
ATOM   1316  HA  ALA A 203      27.956 187.998  55.990  1.00179.11           H
ATOM   1317  C   ALA A 203      28.263 186.165  54.971  1.00174.42           C
ATOM   1318  O   ALA A 203      29.118 186.623  54.215  1.00181.28           O
ATOM   1319  CB  ALA A 203      28.829 186.618  57.355  1.00211.85           C
ATOM   1320 1HB  ALA A 203      28.767 185.558  57.603  1.00252.33           H
ATOM   1321 2HB  ALA A 203      28.578 187.211  58.235  1.00242.78           H
ATOM   1322 3HB  ALA A 203      29.845 186.854  57.040  1.00248.23           H
ATOM   1323  N   THR A 204      27.675 184.994  54.747  1.00169.36           N
ATOM   1324  H   THR A 204      26.933 184.686  55.361  1.00170.43           H
ATOM   1325  CA  THR A 204      28.082 184.116  53.651  1.00169.78           C
ATOM   1326  HA  THR A 204      28.921 184.575  53.128  1.00174.97           H
ATOM   1327  C   THR A 204      26.995 183.824  52.620  1.00154.44           C
ATOM   1328  O   THR A 204      27.286 183.247  51.571  1.00154.46           O
ATOM   1329  CB  THR A 204      28.548 182.743  54.180  1.00193.59           C
ATOM   1330  HB  THR A 204      28.849 182.122  53.337  1.00218.55           H
ATOM   1331  OG1 THR A 204      27.465 182.108  54.870  1.00214.21           O
ATOM   1332  HG1 THR A 204      27.254 182.629  55.648  1.00240.56           H
ATOM   1333  CG2 THR A 204      29.727 182.879  55.137  1.00231.12           C
ATOM   1334 1HG2 THR A 204      30.095 181.886  55.397  1.00277.23           H
ATOM   1335 2HG2 THR A 204      29.413 183.392  56.045  1.00273.01           H
ATOM   1336 3HG2 THR A 204      30.528 183.443  54.658  1.00272.01           H
ATOM   1337  N   ARG A 205      25.748 184.190  52.903  1.00146.87           N
ATOM   1338  H   ARG A 205      25.565 184.709  53.752  1.00152.13           H
ATOM   1339  CA  ARG A 205      24.614 183.828  52.052  1.00136.67           C
ATOM   1340  HA  ARG A 205      24.970 183.661  51.036  1.00134.70           H
ATOM   1341  C   ARG A 205      23.533 184.902  51.977  1.00123.22           C
ATOM   1342  O   ARG A 205      23.250 185.588  52.958  1.00126.28           O
ATOM   1343  CB  ARG A 205      23.982 182.530  52.566  1.00147.63           C
ATOM   1344 1HB  ARG A 205      23.742 182.650  53.622  1.00155.42           H
ATOM   1345 2HB  ARG A 205      23.051 182.364  52.024  1.00142.09           H
ATOM   1346  CG  ARG A 205      24.862 181.295  52.394  1.00164.36           C
ATOM   1347 1HG  ARG A 205      25.108 181.191  51.338  1.00167.73           H
ATOM   1348 2HG  ARG A 205      25.786 181.427  52.956  1.00177.30           H
ATOM   1349  CD  ARG A 205      24.185 180.013  52.860  1.00182.49           C
ATOM   1350 1HD  ARG A 205      23.203 179.943  52.394  1.00203.61           H
ATOM   1351 2HD  ARG A 205      24.784 179.162  52.533  1.00201.24           H
ATOM   1352  NE  ARG A 205      24.035 179.953  54.314  1.00240.28           N
ATOM   1353  HE  ARG A 205      24.416 180.718  54.851  1.00299.22           H
ATOM   1354  CZ  ARG A 205      23.444 178.967  54.978  1.00282.14           C
ATOM   1355  NH1 ARG A 205      22.911 177.927  54.370  1.00285.76           N
ATOM   1356 1HH1 ARG A 205      22.980 177.848  53.368  1.00278.85           H
ATOM   1357 2HH1 ARG A 205      22.428 177.227  54.915  1.00343.83           H
ATOM   1358  NH2 ARG A 205      23.380 179.028  56.292  1.00396.99           N
ATOM   1359 1HH2 ARG A 205      23.788 179.815  56.771  1.00481.83           H
ATOM   1360 2HH2 ARG A 205      22.930 178.281  56.799  1.00447.68           H
ATOM   1361  N   VAL A 206      22.931 185.025  50.799  1.00113.58           N
ATOM   1362  H   VAL A 206      23.218 184.424  50.038  1.00116.58           H
ATOM   1363  CA  VAL A 206      21.855 185.978  50.531  1.00102.79           C
ATOM   1364  HA  VAL A 206      21.622 186.536  51.438  1.00104.99           H
ATOM   1365  C   VAL A 206      20.626 185.176  50.116  1.00103.25           C
ATOM   1366  O   VAL A 206      20.721 184.311  49.247  1.00107.20           O
ATOM   1367  CB  VAL A 206      22.224 186.970  49.403  1.00 97.06           C
ATOM   1368  HB  VAL A 206      22.429 186.405  48.495  1.00129.20           H
ATOM   1369  CG1 VAL A 206      21.070 187.930  49.126  1.00120.19           C
ATOM   1370 1HG1 VAL A 206      20.216 187.377  48.736  1.00166.91           H
ATOM   1371 2HG1 VAL A 206      21.378 188.670  48.387  1.00163.59           H
ATOM   1372 3HG1 VAL A 206      20.782 188.440  50.046  1.00160.30           H
ATOM   1373  CG2 VAL A 206      23.477 187.766  49.766  1.00124.83           C
ATOM   1374 1HG2 VAL A 206      23.700 188.478  48.972  1.00169.79           H
ATOM   1375 2HG2 VAL A 206      24.325 187.089  49.879  1.00174.83           H
ATOM   1376 3HG2 VAL A 206      23.319 188.307  50.699  1.00162.22           H
ATOM   1377  N   TYR A 207      19.488 185.434  50.751  1.00104.73           N
ATOM   1378  H   TYR A 207      19.439 186.198  51.412  1.00104.75           H
ATOM   1379  CA  TYR A 207      18.285 184.623  50.584  1.00109.49           C
ATOM   1380  HA  TYR A 207      18.505 183.772  49.939  1.00111.60           H
ATOM   1381  C   TYR A 207      17.148 185.435  49.970  1.00102.28           C
ATOM   1382  O   TYR A 207      16.959 186.601  50.315  1.00102.55           O
ATOM   1383  CB  TYR A 207      17.811 184.112  51.948  1.00123.98           C
ATOM   1384 1HB  TYR A 207      17.536 184.977  52.552  1.00124.64           H
ATOM   1385 2HB  TYR A 207      16.914 183.512  51.802  1.00130.29           H
ATOM   1386  CG  TYR A 207      18.822 183.301  52.731  1.00135.24           C
ATOM   1387  CD1 TYR A 207      18.722 181.911  52.812  1.00148.71           C
ATOM   1388  HD1 TYR A 207      17.966 181.392  52.241  1.00151.18           H
ATOM   1389  CD2 TYR A 207      19.833 183.933  53.455  1.00137.82           C
ATOM   1390  HD2 TYR A 207      19.936 185.006  53.400  1.00132.34           H
ATOM   1391  CE1 TYR A 207      19.570 181.184  53.645  1.00164.50           C
ATOM   1392  HE1 TYR A 207      19.460 180.113  53.731  1.00180.29           H
ATOM   1393  CE2 TYR A 207      20.699 183.209  54.266  1.00152.11           C
ATOM   1394  HE2 TYR A 207      21.478 183.717  54.814  1.00156.75           H
ATOM   1395  CZ  TYR A 207      20.548 181.838  54.376  1.00165.40           C
ATOM   1396  OH  TYR A 207      21.369 181.140  55.229  1.00184.64           O
ATOM   1397  HH  TYR A 207      22.002 181.703  55.680  1.00185.06           H
ATOM   1398  N   LEU A 208      16.385 184.820  49.073  1.00100.15           N
ATOM   1399  H   LEU A 208      16.606 183.870  48.804  1.00104.14           H
ATOM   1400  CA  LEU A 208      15.225 185.451  48.447  1.00 95.61           C
ATOM   1401  HA  LEU A 208      14.997 186.386  48.958  1.00 96.04           H
ATOM   1402  C   LEU A 208      14.019 184.523  48.569  1.00104.39           C
ATOM   1403  O   LEU A 208      14.121 183.325  48.302  1.00109.63           O
ATOM   1404  CB  LEU A 208      15.491 185.743  46.967  1.00 86.96           C
ATOM   1405 1HB  LEU A 208      15.788 184.813  46.484  1.00 90.77           H
ATOM   1406 2HB  LEU A 208      14.536 186.034  46.530  1.00 90.10           H
ATOM   1407  CG  LEU A 208      16.509 186.823  46.583  1.00 85.79           C
ATOM   1408  HG  LEU A 208      16.407 187.662  47.271  1.00116.52           H
ATOM   1409  CD1 LEU A 208      17.954 186.336  46.612  1.00105.65           C
ATOM   1410 1HD1 LEU A 208      18.065 185.467  45.963  1.00146.27           H
ATOM   1411 2HD1 LEU A 208      18.232 186.065  47.630  1.00146.64           H
ATOM   1412 3HD1 LEU A 208      18.614 187.132  46.266  1.00143.63           H
ATOM   1413  CD2 LEU A 208      16.189 187.317  45.177  1.00 99.26           C
ATOM   1414 1HD2 LEU A 208      16.225 186.486  44.473  1.00138.38           H
ATOM   1415 2HD2 LEU A 208      16.916 188.073  44.881  1.00136.24           H
ATOM   1416 3HD2 LEU A 208      15.194 187.763  45.162  1.00137.05           H
ATOM   1417  N   ILE A 209      12.880 185.071  48.979  1.00110.89           N
ATOM   1418  H   ILE A 209      12.838 186.066  49.157  1.00110.27           H
ATOM   1419  CA  ILE A 209      11.668 184.281  49.193  1.00123.88           C
ATOM   1420  HA  ILE A 209      11.941 183.230  49.290  1.00130.53           H
ATOM   1421  C   ILE A 209      10.743 184.428  47.988  1.00120.06           C
ATOM   1422  O   ILE A 209      10.374 185.539  47.611  1.00117.37           O
ATOM   1423  CB  ILE A 209      10.914 184.716  50.470  1.00138.82           C
ATOM   1424  HB  ILE A 209      10.595 185.751  50.348  1.00137.15           H
ATOM   1425  CG1 ILE A 209      11.816 184.616  51.707  1.00150.99           C
ATOM   1426 1HG1 ILE A 209      11.424 183.843  52.367  1.00180.28           H
ATOM   1427 2HG1 ILE A 209      12.819 184.314  51.407  1.00189.35           H
ATOM   1428  CG2 ILE A 209       9.680 183.845  50.688  1.00159.76           C
ATOM   1429 1HG2 ILE A 209       9.157 184.167  51.589  1.00197.48           H
ATOM   1430 2HG2 ILE A 209       9.976 182.801  50.795  1.00187.91           H
ATOM   1431 3HG2 ILE A 209       9.004 183.939  49.837  1.00195.54           H
ATOM   1432  CD1 ILE A 209      11.919 185.908  52.491  1.00193.68           C
ATOM   1433 1HD1 ILE A 209      12.505 185.738  53.394  1.00243.85           H
ATOM   1434 2HD1 ILE A 209      10.922 186.250  52.770  1.00255.20           H
ATOM   1435 3HD1 ILE A 209      12.409 186.667  51.883  1.00235.18           H
ATOM   1436  N   LEU A 210      10.389 183.303  47.376  1.00123.49           N
ATOM   1437  H   LEU A 210      10.640 182.413  47.785  1.00130.65           H
ATOM   1438  CA  LEU A 210       9.669 183.268  46.106  1.00119.81           C
ATOM   1439  HA  LEU A 210       9.406 184.281  45.801  1.00116.98           H
ATOM   1440  C   LEU A 210       8.386 182.445  46.189  1.00133.44           C
ATOM   1441  O   LEU A 210       8.165 181.696  47.139  1.00146.80           O
ATOM   1442  CB  LEU A 210      10.577 182.644  45.041  1.00111.91           C
ATOM   1443 1HB  LEU A 210      10.842 181.645  45.386  1.00124.02           H
ATOM   1444 2HB  LEU A 210       9.998 182.529  44.125  1.00116.28           H
ATOM   1445  CG  LEU A 210      11.875 183.371  44.677  1.00101.61           C
ATOM   1446  HG  LEU A 210      12.419 183.612  45.591  1.00120.68           H
ATOM   1447  CD1 LEU A 210      12.748 182.456  43.828  1.00109.03           C
ATOM   1448 1HD1 LEU A 210      12.989 181.556  44.393  1.00144.01           H
ATOM   1449 2HD1 LEU A 210      13.670 182.974  43.567  1.00138.65           H
ATOM   1450 3HD1 LEU A 210      12.217 182.181  42.916  1.00144.83           H
ATOM   1451  CD2 LEU A 210      11.597 184.663  43.917  1.00103.29           C
ATOM   1452 1HD2 LEU A 210      12.540 185.154  43.677  1.00134.47           H
ATOM   1453 2HD2 LEU A 210      10.996 185.329  44.535  1.00135.34           H
ATOM   1454 3HD2 LEU A 210      11.058 184.442  42.996  1.00137.54           H
ATOM   1455  N   GLU A 211       7.547 182.580  45.170  1.00133.16           N
ATOM   1456  H   GLU A 211       7.705 183.316  44.496  1.00125.96           H
ATOM   1457  CA  GLU A 211       6.415 181.683  44.952  1.00144.85           C
ATOM   1458  HA  GLU A 211       5.911 181.501  45.902  1.00159.27           H
ATOM   1459  C   GLU A 211       6.859 180.342  44.367  1.00143.52           C
ATOM   1460  O   GLU A 211       7.728 180.293  43.497  1.00132.60           O
ATOM   1461  CB  GLU A 211       5.439 182.366  43.991  1.00146.14           C
ATOM   1462 1HB  GLU A 211       5.216 183.358  44.382  1.00161.85           H
ATOM   1463 2HB  GLU A 211       5.935 182.486  43.029  1.00148.93           H
ATOM   1464  CG  GLU A 211       4.123 181.641  43.761  1.00159.38           C
ATOM   1465 1HG  GLU A 211       4.329 180.628  43.416  1.00171.20           H
ATOM   1466 2HG  GLU A 211       3.576 181.588  44.703  1.00185.11           H
ATOM   1467  CD  GLU A 211       3.268 182.345  42.723  1.00164.80           C
ATOM   1468  OE1 GLU A 211       3.659 183.436  42.256  1.00207.40           O
ATOM   1469  OE2 GLU A 211       2.202 181.808  42.356  1.00192.04           O
ATOM   1470  N   TYR A 212       6.258 179.251  44.830  1.00159.42           N
ATOM   1471  H   TYR A 212       5.566 179.329  45.561  1.00173.63           H
ATOM   1472  CA  TYR A 212       6.546 177.921  44.302  1.00163.08           C
ATOM   1473  HA  TYR A 212       7.590 177.884  43.993  1.00154.46           H
ATOM   1474  C   TYR A 212       5.672 177.582  43.096  1.00162.29           C
ATOM   1475  O   TYR A 212       4.454 177.762  43.130  1.00174.96           O
ATOM   1476  CB  TYR A 212       6.327 176.881  45.405  1.00184.90           C
ATOM   1477 1HB  TYR A 212       7.021 177.091  46.218  1.00189.50           H
ATOM   1478 2HB  TYR A 212       5.312 176.989  45.786  1.00198.63           H
ATOM   1479  CG  TYR A 212       6.524 175.447  44.961  1.00195.42           C
ATOM   1480  CD1 TYR A 212       7.772 174.992  44.533  1.00191.07           C
ATOM   1481  HD1 TYR A 212       8.615 175.667  44.519  1.00181.47           H
ATOM   1482  CD2 TYR A 212       5.460 174.544  44.981  1.00220.35           C
ATOM   1483  HD2 TYR A 212       4.484 174.874  45.307  1.00233.34           H
ATOM   1484  CE1 TYR A 212       7.945 173.675  44.109  1.00209.01           C
ATOM   1485  HE1 TYR A 212       8.907 173.342  43.748  1.00212.94           H
ATOM   1486  CE2 TYR A 212       5.640 173.216  44.600  1.00238.55           C
ATOM   1487  HE2 TYR A 212       4.815 172.521  44.649  1.00264.85           H
ATOM   1488  CZ  TYR A 212       6.879 172.793  44.149  1.00231.85           C
ATOM   1489  OH  TYR A 212       7.052 171.489  43.745  1.00257.76           O
ATOM   1490  HH  TYR A 212       6.248 170.969  43.810  1.00284.04           H
ATOM   1491  N   ALA A 213       6.295 177.077  42.035  1.00153.60           N
ATOM   1492  H   ALA A 213       7.299 176.977  42.052  1.00151.31           H
ATOM   1493  CA  ALA A 213       5.588 176.619  40.841  1.00153.57           C
ATOM   1494  HA  ALA A 213       4.600 177.076  40.812  1.00159.82           H
ATOM   1495  C   ALA A 213       5.446 175.096  40.868  1.00165.46           C
ATOM   1496  O   ALA A 213       6.422 174.385  40.624  1.00164.41           O
ATOM   1497  CB  ALA A 213       6.348 177.054  39.596  1.00139.29           C
ATOM   1498 1HB  ALA A 213       6.371 178.143  39.545  1.00158.65           H
ATOM   1499 2HB  ALA A 213       5.850 176.663  38.710  1.00169.72           H
ATOM   1500 3HB  ALA A 213       7.368 176.671  39.634  1.00165.56           H
ATOM   1501  N   PRO A 214       4.252 174.567  41.186  1.00182.23           N
ATOM   1502  CA  PRO A 214       4.163 173.107  41.317  1.00200.02           C
ATOM   1503  HA  PRO A 214       4.857 172.775  42.089  1.00206.64           H
ATOM   1504  C   PRO A 214       4.409 172.270  40.065  1.00195.68           C
ATOM   1505  O   PRO A 214       4.853 171.127  40.166  1.00212.40           O
ATOM   1506  CB  PRO A 214       2.725 172.882  41.792  1.00224.80           C
ATOM   1507 1HB  PRO A 214       2.088 172.622  40.947  1.00247.05           H
ATOM   1508 2HB  PRO A 214       2.694 172.095  42.545  1.00244.41           H
ATOM   1509  CG  PRO A 214       2.301 174.182  42.376  1.00219.66           C
ATOM   1510 1HG  PRO A 214       1.216 174.284  42.345  1.00249.52           H
ATOM   1511 2HG  PRO A 214       2.669 174.272  43.399  1.00235.53           H
ATOM   1512  CD  PRO A 214       2.960 175.203  41.498  1.00193.23           C
ATOM   1513 1HD  PRO A 214       2.383 175.358  40.586  1.00193.11           H
ATOM   1514 2HD  PRO A 214       3.095 176.137  42.042  1.00196.77           H
ATOM   1515  N   LEU A 215       4.099 172.812  38.893  1.00180.86           N
ATOM   1516  H   LEU A 215       3.762 173.764  38.851  1.00175.50           H
ATOM   1517  CA  LEU A 215       4.222 172.053  37.651  1.00176.69           C
ATOM   1518  HA  LEU A 215       4.022 171.002  37.863  1.00190.80           H
ATOM   1519  C   LEU A 215       5.626 172.130  37.056  1.00160.78           C
ATOM   1520  O   LEU A 215       5.949 171.410  36.112  1.00161.45           O
ATOM   1521  CB  LEU A 215       3.197 172.547  36.627  1.00178.02           C
ATOM   1522 1HB  LEU A 215       3.389 173.605  36.454  1.00179.10           H
ATOM   1523 2HB  LEU A 215       3.382 172.019  35.691  1.00182.60           H
ATOM   1524  CG  LEU A 215       1.710 172.390  36.963  1.00204.90           C
ATOM   1525  HG  LEU A 215       1.496 172.926  37.888  1.00250.13           H
ATOM   1526  CD1 LEU A 215       0.883 173.004  35.842  1.00244.41           C
ATOM   1527 1HD1 LEU A 215      -0.176 172.937  36.091  1.00296.51           H
ATOM   1528 2HD1 LEU A 215       1.070 172.474  34.908  1.00289.69           H
ATOM   1529 3HD1 LEU A 215       1.154 174.053  35.726  1.00292.25           H
ATOM   1530  CD2 LEU A 215       1.312 170.929  37.144  1.00252.41           C
ATOM   1531 1HD2 LEU A 215       0.235 170.861  37.293  1.00310.57           H
ATOM   1532 2HD2 LEU A 215       1.816 170.518  38.019  1.00301.49           H
ATOM   1533 3HD2 LEU A 215       1.592 170.357  36.260  1.00295.58           H
ATOM   1534  N   GLY A 216       6.464 172.993  37.622  1.00152.39           N
ATOM   1535  H   GLY A 216       6.152 173.554  38.402  1.00157.76           H
ATOM   1536  CA  GLY A 216       7.833 173.131  37.158  1.00139.91           C
ATOM   1537 1HA  GLY A 216       8.430 173.585  37.949  1.00142.39           H
ATOM   1538 2HA  GLY A 216       8.230 172.138  36.952  1.00148.92           H
ATOM   1539  C   GLY A 216       7.972 173.975  35.906  1.00120.62           C
ATOM   1540  O   GLY A 216       7.154 174.853  35.632  1.00118.67           O
ATOM   1541  N   THR A 217       9.035 173.723  35.151  1.00111.88           N
ATOM   1542  H   THR A 217       9.669 172.982  35.409  1.00118.57           H
ATOM   1543  CA  THR A 217       9.332 174.503  33.951  1.00 97.27           C
ATOM   1544  HA  THR A 217       9.230 175.560  34.191  1.00 93.85           H
ATOM   1545  C   THR A 217       8.392 174.192  32.790  1.00 94.04           C
ATOM   1546  O   THR A 217       7.880 173.080  32.659  1.00103.11           O
ATOM   1547  CB  THR A 217      10.768 174.263  33.440  1.00 94.27           C
ATOM   1548  HB  THR A 217      10.928 174.858  32.541  1.00 87.69           H
ATOM   1549  OG1 THR A 217      10.936 172.877  33.118  1.00103.12           O
ATOM   1550  HG1 THR A 217      10.856 172.367  33.927  1.00123.23           H
ATOM   1551  CG2 THR A 217      11.809 174.655  34.480  1.00 99.28           C
ATOM   1552 1HG2 THR A 217      11.688 174.050  35.378  1.00128.85           H
ATOM   1553 2HG2 THR A 217      11.698 175.709  34.731  1.00131.36           H
ATOM   1554 3HG2 THR A 217      12.806 174.492  34.070  1.00126.53           H
ATOM   1555  N   VAL A 218       8.212 175.175  31.915  1.00 83.38           N
ATOM   1556  H   VAL A 218       8.614 176.086  32.100  1.00 78.64           H
ATOM   1557  CA  VAL A 218       7.501 174.977  30.653  1.00 79.15           C
ATOM   1558  HA  VAL A 218       6.508 174.575  30.857  1.00 87.67           H
ATOM   1559  C   VAL A 218       8.270 173.956  29.822  1.00 77.09           C
ATOM   1560  O   VAL A 218       7.677 173.169  29.086  1.00 81.03           O
ATOM   1561  CB  VAL A 218       7.350 176.292  29.853  1.00 70.40           C
ATOM   1562  HB  VAL A 218       8.341 176.709  29.672  1.00 66.36           H
ATOM   1563  CG1 VAL A 218       6.676 176.042  28.508  1.00 69.42           C
ATOM   1564 1HG1 VAL A 218       7.312 175.413  27.886  1.00 99.09           H
ATOM   1565 2HG1 VAL A 218       6.513 176.993  27.999  1.00100.16           H
ATOM   1566 3HG1 VAL A 218       5.716 175.548  28.661  1.00 94.63           H
ATOM   1567  CG2 VAL A 218       6.529 177.310  30.638  1.00 77.68           C
ATOM   1568 1HG2 VAL A 218       6.460 178.237  30.069  1.00104.74           H
ATOM   1569 2HG2 VAL A 218       7.003 177.516  31.597  1.00114.22           H
ATOM   1570 3HG2 VAL A 218       5.526 176.920  30.807  1.00105.27           H
ATOM   1571  N   TYR A 219       9.591 173.944  29.968  1.00 75.37           N
ATOM   1572  H   TYR A 219      10.027 174.630  30.568  1.00 74.25           H
ATOM   1573  CA  TYR A 219      10.437 172.950  29.315  1.00 78.20           C
ATOM   1574  HA  TYR A 219      10.353 173.075  28.235  1.00 73.84           H
ATOM   1575  C   TYR A 219      10.025 171.515  29.635  1.00 89.82           C
ATOM   1576  O   TYR A 219      10.044 170.661  28.750  1.00 91.35           O
ATOM   1577  CB  TYR A 219      11.896 173.166  29.724  1.00 80.23           C
ATOM   1578 1HB  TYR A 219      12.186 174.184  29.465  1.00 74.52           H
ATOM   1579 2HB  TYR A 219      11.978 173.055  30.805  1.00 86.24           H
ATOM   1580  CG  TYR A 219      12.863 172.204  29.069  1.00 90.59           C
ATOM   1581  CD1 TYR A 219      13.259 172.376  27.742  1.00 94.37           C
ATOM   1582  HD1 TYR A 219      12.874 173.206  27.170  1.00 94.58           H
ATOM   1583  CD2 TYR A 219      13.384 171.125  29.785  1.00111.13           C
ATOM   1584  HD2 TYR A 219      13.090 170.971  30.813  1.00123.68           H
ATOM   1585  CE1 TYR A 219      14.148 171.485  27.142  1.00112.77           C
ATOM   1586  HE1 TYR A 219      14.439 171.621  26.111  1.00125.88           H
ATOM   1587  CE2 TYR A 219      14.288 170.245  29.194  1.00130.69           C
ATOM   1588  HE2 TYR A 219      14.692 169.419  29.760  1.00158.84           H
ATOM   1589  CZ  TYR A 219      14.662 170.427  27.874  1.00128.01           C
ATOM   1590  OH  TYR A 219      15.542 169.548  27.288  1.00156.43           O
ATOM   1591  HH  TYR A 219      15.723 169.758  26.369  1.00185.17           H
ATOM   1592  N   ARG A 220       9.643 171.236  30.877  1.00101.43           N
ATOM   1593  H   ARG A 220       9.630 171.969  31.573  1.00101.91           H
ATOM   1594  CA  ARG A 220       9.217 169.891  31.260  1.00116.20           C
ATOM   1595  HA  ARG A 220       9.975 169.180  30.929  1.00119.51           H
ATOM   1596  C   ARG A 220       7.912 169.504  30.575  1.00117.00           C
ATOM   1597  O   ARG A 220       7.729 168.352  30.186  1.00125.23           O
ATOM   1598  CB  ARG A 220       9.077 169.791  32.782  1.00133.57           C
ATOM   1599 1HB  ARG A 220      10.022 170.093  33.234  1.00145.05           H
ATOM   1600 2HB  ARG A 220       8.303 170.485  33.112  1.00151.98           H
ATOM   1601  CG  ARG A 220       8.716 168.396  33.277  1.00186.75           C
ATOM   1602 1HG  ARG A 220       7.716 168.147  32.922  1.00253.37           H
ATOM   1603 2HG  ARG A 220       9.423 167.672  32.871  1.00206.73           H
ATOM   1604  CD  ARG A 220       8.737 168.305  34.796  1.00261.40           C
ATOM   1605 1HD  ARG A 220       8.156 169.132  35.209  1.00317.07           H
ATOM   1606 2HD  ARG A 220       8.269 167.367  35.098  1.00302.89           H
ATOM   1607  NE  ARG A 220      10.102 168.345  35.324  1.00372.87           N
ATOM   1608  HE  ARG A 220      10.855 168.368  34.653  1.00410.56           H
ATOM   1609  CZ  ARG A 220      10.426 168.342  36.611  1.00532.91           C
ATOM   1610  NH1 ARG A 220      11.699 168.354  36.948  1.00740.13           N
ATOM   1611 1HH1 ARG A 220      12.401 168.356  36.225  1.00783.81           H
ATOM   1612 2HH1 ARG A 220      11.954 168.363  37.923  1.00929.12           H
ATOM   1613  NH2 ARG A 220       9.522 168.328  37.570  1.00607.12           N
ATOM   1614 1HH2 ARG A 220       8.543 168.334  37.330  1.00546.20           H
ATOM   1615 2HH2 ARG A 220       9.820 168.319  38.533  1.00799.00           H
ATOM   1616  N   GLU A 221       7.007 170.465  30.433  1.00111.70           N
ATOM   1617  H   GLU A 221       7.201 171.386  30.799  1.00108.86           H
ATOM   1618  CA  GLU A 221       5.743 170.235  29.740  1.00113.97           C
ATOM   1619  HA  GLU A 221       5.298 169.313  30.116  1.00127.31           H
ATOM   1620  C   GLU A 221       5.971 170.071  28.238  1.00103.05           C
ATOM   1621  O   GLU A 221       5.305 169.272  27.581  1.00109.99           O
ATOM   1622  CB  GLU A 221       4.782 171.395  30.012  1.00114.47           C
ATOM   1623 1HB  GLU A 221       4.720 171.544  31.090  1.00123.28           H
ATOM   1624 2HB  GLU A 221       5.196 172.302  29.571  1.00106.06           H
ATOM   1625  CG  GLU A 221       3.373 171.198  29.469  1.00122.36           C
ATOM   1626 1HG  GLU A 221       2.860 172.160  29.492  1.00125.38           H
ATOM   1627 2HG  GLU A 221       3.432 170.868  28.432  1.00120.20           H
ATOM   1628  CD  GLU A 221       2.557 170.187  30.255  1.00141.50           C
ATOM   1629  OE1 GLU A 221       3.052 169.629  31.257  1.00163.30           O
ATOM   1630  OE2 GLU A 221       1.399 169.930  29.864  1.00201.16           O
ATOM   1631  N   LEU A 222       6.924 170.825  27.702  1.00 89.88           N
ATOM   1632  H   LEU A 222       7.412 171.491  28.287  1.00 87.28           H
ATOM   1633  CA  LEU A 222       7.299 170.732  26.295  1.00 81.93           C
ATOM   1634  HA  LEU A 222       6.397 170.810  25.688  1.00 83.69           H
ATOM   1635  C   LEU A 222       7.957 169.390  25.987  1.00 88.20           C
ATOM   1636  O   LEU A 222       7.705 168.804  24.938  1.00 91.43           O
ATOM   1637  CB  LEU A 222       8.243 171.883  25.935  1.00 70.16           C
ATOM   1638 1HB  LEU A 222       7.792 172.812  26.283  1.00 80.44           H
ATOM   1639 2HB  LEU A 222       9.172 171.736  26.484  1.00 77.05           H
ATOM   1640  CG  LEU A 222       8.594 172.052  24.453  1.00 65.81           C
ATOM   1641  HG  LEU A 222       9.019 171.121  24.080  1.00 92.35           H
ATOM   1642  CD1 LEU A 222       7.374 172.411  23.612  1.00 82.14           C
ATOM   1643 1HD1 LEU A 222       7.683 172.598  22.584  1.00117.10           H
ATOM   1644 2HD1 LEU A 222       6.893 173.302  24.015  1.00119.71           H
ATOM   1645 3HD1 LEU A 222       6.667 171.582  23.622  1.00119.76           H
ATOM   1646  CD2 LEU A 222       9.644 173.151  24.327  1.00 70.90           C
ATOM   1647 1HD2 LEU A 222       9.913 173.274  23.277  1.00102.67           H
ATOM   1648 2HD2 LEU A 222       9.246 174.090  24.709  1.00109.23           H
ATOM   1649 3HD2 LEU A 222      10.534 172.872  24.890  1.00103.59           H
ATOM   1650  N   GLN A 223       8.785 168.892  26.899  1.00 94.68           N
ATOM   1651  H   GLN A 223       8.994 169.432  27.728  1.00 94.79           H
ATOM   1652  CA  GLN A 223       9.384 167.567  26.754  1.00105.86           C
ATOM   1653  HA  GLN A 223       9.847 167.488  25.770  1.00102.46           H
ATOM   1654  C   GLN A 223       8.323 166.475  26.861  1.00119.10           C
ATOM   1655  O   GLN A 223       8.411 165.444  26.194  1.00129.93           O
ATOM   1656  CB  GLN A 223      10.448 167.343  27.832  1.00114.82           C
ATOM   1657 1HB  GLN A 223       9.998 167.538  28.805  1.00132.04           H
ATOM   1658 2HB  GLN A 223      10.755 166.297  27.806  1.00144.42           H
ATOM   1659  CG  GLN A 223      11.691 168.211  27.689  1.00145.65           C
ATOM   1660 1HG  GLN A 223      11.407 169.193  27.312  1.00206.95           H
ATOM   1661 2HG  GLN A 223      12.146 168.336  28.671  1.00183.88           H
ATOM   1662  CD  GLN A 223      12.721 167.606  26.758  1.00195.61           C
ATOM   1663  OE1 GLN A 223      13.412 166.654  27.111  1.00266.41           O
ATOM   1664  NE2 GLN A 223      12.841 168.162  25.562  1.00276.06           N
ATOM   1665 1HE2 GLN A 223      13.515 167.787  24.911  1.00371.45           H
ATOM   1666 2HE2 GLN A 223      12.254 168.942  25.304  1.00311.47           H
ATOM   1667  N   LYS A 224       7.324 166.701  27.709  1.00125.46           N
ATOM   1668  H   LYS A 224       7.312 167.571  28.225  1.00124.05           H
ATOM   1669  CA  LYS A 224       6.241 165.746  27.933  1.00140.76           C
ATOM   1670  HA  LYS A 224       6.671 164.776  28.183  1.00151.83           H
ATOM   1671  C   LYS A 224       5.359 165.553  26.704  1.00134.11           C
ATOM   1672  O   LYS A 224       4.892 164.446  26.441  1.00145.73           O
ATOM   1673  CB  LYS A 224       5.380 166.239  29.100  1.00157.99           C
ATOM   1674 1HB  LYS A 224       6.030 166.447  29.951  1.00164.75           H
ATOM   1675 2HB  LYS A 224       4.903 167.172  28.800  1.00179.38           H
ATOM   1676  CG  LYS A 224       4.292 165.273  29.543  1.00204.81           C
ATOM   1677 1HG  LYS A 224       3.676 165.006  28.684  1.00246.01           H
ATOM   1678 2HG  LYS A 224       4.750 164.372  29.950  1.00238.16           H
ATOM   1679  CD  LYS A 224       3.408 165.920  30.598  1.00232.36           C
ATOM   1680 1HD  LYS A 224       4.024 166.228  31.443  1.00274.00           H
ATOM   1681 2HD  LYS A 224       2.930 166.800  30.168  1.00254.97           H
ATOM   1682  CE  LYS A 224       2.335 164.960  31.082  1.00310.94           C
ATOM   1683 1HE  LYS A 224       1.752 164.612  30.225  1.00365.23           H
ATOM   1684 2HE  LYS A 224       2.810 164.096  31.553  1.00380.86           H
ATOM   1685  NZ  LYS A 224       1.459 165.686  32.058  1.00371.92           N
ATOM   1686 1HZ  LYS A 224       0.996 166.464  31.606  1.00420.20           H
ATOM   1687 2HZ  LYS A 224       2.008 166.045  32.828  1.00403.15           H
ATOM   1688 3HZ  LYS A 224       0.752 165.065  32.429  1.00424.50           H
ATOM   1689  N   LEU A 225       5.105 166.639  25.983  1.00122.35           N
ATOM   1690  H   LEU A 225       5.542 167.512  26.242  1.00119.43           H
ATOM   1691  CA  LEU A 225       4.183 166.630  24.850  1.00120.17           C
ATOM   1692  HA  LEU A 225       3.629 165.690  24.849  1.00134.39           H
ATOM   1693  C   LEU A 225       4.885 166.750  23.500  1.00104.55           C
ATOM   1694  O   LEU A 225       4.229 166.753  22.458  1.00105.12           O
ATOM   1695  CB  LEU A 225       3.188 167.786  24.997  1.00124.97           C
ATOM   1696 1HB  LEU A 225       3.751 168.718  24.944  1.00118.93           H
ATOM   1697 2HB  LEU A 225       2.517 167.759  24.139  1.00130.39           H
ATOM   1698  CG  LEU A 225       2.328 167.829  26.264  1.00147.54           C
ATOM   1699  HG  LEU A 225       2.980 167.870  27.137  1.00164.46           H
ATOM   1700  CD1 LEU A 225       1.469 169.085  26.246  1.00173.29           C
ATOM   1701 1HD1 LEU A 225       2.112 169.965  26.233  1.00207.37           H
ATOM   1702 2HD1 LEU A 225       0.847 169.112  27.140  1.00210.70           H
ATOM   1703 3HD1 LEU A 225       0.833 169.086  25.360  1.00220.41           H
ATOM   1704  CD2 LEU A 225       1.429 166.604  26.392  1.00184.10           C
ATOM   1705 1HD2 LEU A 225       0.804 166.511  25.503  1.00232.74           H
ATOM   1706 2HD2 LEU A 225       0.793 166.709  27.271  1.00222.86           H
ATOM   1707 3HD2 LEU A 225       2.040 165.709  26.502  1.00224.37           H
ATOM   1708  N   SER A 226       6.209 166.861  23.543  1.00 96.18           N
ATOM   1709  H   SER A 226       6.660 166.784  24.444  1.00100.85           H
ATOM   1710  CA  SER A 226       7.072 167.155  22.400  1.00 85.07           C
ATOM   1711  HA  SER A 226       8.102 167.089  22.749  1.00 86.59           H
ATOM   1712  C   SER A 226       6.895 168.569  21.848  1.00 72.51           C
ATOM   1713  O   SER A 226       7.876 169.282  21.639  1.00 71.95           O
ATOM   1714  CB  SER A 226       6.899 166.122  21.283  1.00 95.30           C
ATOM   1715 1HB  SER A 226       6.950 165.121  21.712  1.00128.58           H
ATOM   1716 2HB  SER A 226       5.928 166.257  20.808  1.00125.36           H
ATOM   1717  OG  SER A 226       7.918 166.261  20.307  1.00125.76           O
ATOM   1718  HG  SER A 226       7.761 165.622  19.608  1.00176.03           H
ATOM   1719  N   LYS A 227       5.651 168.971  21.611  1.00 70.92           N
ATOM   1720  H   LYS A 227       4.889 168.335  21.811  1.00 80.56           H
ATOM   1721  CA  LYS A 227       5.319 170.284  21.063  1.00 62.67           C
ATOM   1722  HA  LYS A 227       6.044 171.015  21.420  1.00 58.05           H
ATOM   1723  C   LYS A 227       3.932 170.701  21.542  1.00 69.55           C
ATOM   1724  O   LYS A 227       3.175 169.873  22.050  1.00 83.50           O
ATOM   1725  CB  LYS A 227       5.392 170.242  19.534  1.00 59.33           C
ATOM   1726 1HB  LYS A 227       5.286 171.257  19.151  1.00 61.48           H
ATOM   1727 2HB  LYS A 227       6.381 169.878  19.255  1.00 60.84           H
ATOM   1728  CG  LYS A 227       4.347 169.360  18.861  1.00 71.19           C
ATOM   1729 1HG  LYS A 227       4.289 168.404  19.380  1.00 92.42           H
ATOM   1730 2HG  LYS A 227       3.376 169.853  18.915  1.00 90.58           H
ATOM   1731  CD  LYS A 227       4.715 169.103  17.406  1.00 78.42           C
ATOM   1732 1HD  LYS A 227       4.889 170.054  16.904  1.00 95.80           H
ATOM   1733 2HD  LYS A 227       5.638 168.524  17.380  1.00103.44           H
ATOM   1734  CE  LYS A 227       3.629 168.342  16.660  1.00106.80           C
ATOM   1735 1HE  LYS A 227       4.044 167.964  15.723  1.00148.88           H
ATOM   1736 2HE  LYS A 227       3.311 167.491  17.267  1.00150.02           H
ATOM   1737  NZ  LYS A 227       2.479 169.263  16.386  1.00168.85           N
ATOM   1738 1HZ  LYS A 227       2.118 169.634  17.256  1.00218.58           H
ATOM   1739 2HZ  LYS A 227       1.735 168.777  15.904  1.00216.00           H
ATOM   1740 3HZ  LYS A 227       2.785 170.042  15.819  1.00225.10           H
ATOM   1741  N   PHE A 228       3.600 171.978  21.395  1.00 64.75           N
ATOM   1742  H   PHE A 228       4.250 172.616  20.956  1.00 58.19           H
ATOM   1743  CA  PHE A 228       2.300 172.492  21.817  1.00 72.34           C
ATOM   1744  HA  PHE A 228       1.795 171.734  22.415  1.00 81.73           H
ATOM   1745  C   PHE A 228       1.407 172.801  20.620  1.00 73.79           C
ATOM   1746  O   PHE A 228       1.880 173.094  19.522  1.00 69.29           O
ATOM   1747  CB  PHE A 228       2.450 173.771  22.648  1.00 70.70           C
ATOM   1748 1HB  PHE A 228       2.934 174.527  22.030  1.00 63.95           H
ATOM   1749 2HB  PHE A 228       1.454 174.133  22.905  1.00 78.18           H
ATOM   1750  CG  PHE A 228       3.239 173.614  23.922  1.00 72.23           C
ATOM   1751  CD1 PHE A 228       3.229 172.433  24.661  1.00108.12           C
ATOM   1752  HD1 PHE A 228       2.656 171.582  24.325  1.00173.01           H
ATOM   1753  CD2 PHE A 228       3.964 174.696  24.409  1.00 94.90           C
ATOM   1754  HD2 PHE A 228       3.968 175.628  23.862  1.00148.11           H
ATOM   1755  CE1 PHE A 228       3.956 172.326  25.844  1.00110.98           C
ATOM   1756  HE1 PHE A 228       3.970 171.392  26.385  1.00176.72           H
ATOM   1757  CE2 PHE A 228       4.675 174.607  25.603  1.00 99.94           C
ATOM   1758  HE2 PHE A 228       5.221 175.461  25.972  1.00158.32           H
ATOM   1759  CZ  PHE A 228       4.673 173.417  26.322  1.00 80.33           C
ATOM   1760  HZ  PHE A 228       5.230 173.339  27.244  1.00 85.98           H
ATOM   1761  N   ASP A 229       0.101 172.748  20.857  1.00 84.70           N
ATOM   1762  H   ASP A 229      -0.229 172.465  21.768  1.00 93.00           H
ATOM   1763  CA  ASP A 229      -0.893 173.131  19.859  1.00 89.75           C
ATOM   1764  HA  ASP A 229      -0.635 172.675  18.903  1.00 88.52           H
ATOM   1765  C   ASP A 229      -0.934 174.647  19.674  1.00 84.78           C
ATOM   1766  O   ASP A 229      -0.399 175.406  20.483  1.00 82.57           O
ATOM   1767  CB  ASP A 229      -2.270 172.629  20.297  1.00108.62           C
ATOM   1768 1HB  ASP A 229      -2.992 172.837  19.506  1.00144.03           H
ATOM   1769 2HB  ASP A 229      -2.222 171.551  20.448  1.00123.94           H
ATOM   1770  CG  ASP A 229      -2.740 173.282  21.581  1.00141.77           C
ATOM   1771  OD1 ASP A 229      -3.482 174.284  21.519  1.00209.13           O
ATOM   1772  OD2 ASP A 229      -2.358 172.798  22.668  1.00196.93           O
ATOM   1773  N   GLU A 230      -1.567 175.087  18.591  1.00 86.16           N
ATOM   1774  H   GLU A 230      -2.044 174.431  17.989  1.00 90.58           H
ATOM   1775  CA  GLU A 230      -1.570 176.497  18.210  1.00 84.98           C
ATOM   1776  HA  GLU A 230      -0.537 176.820  18.079  1.00 77.97           H
ATOM   1777  C   GLU A 230      -2.201 177.403  19.262  1.00 92.66           C
ATOM   1778  O   GLU A 230      -1.702 178.498  19.517  1.00 89.73           O
ATOM   1779  CB  GLU A 230      -2.316 176.701  16.888  1.00 90.55           C
ATOM   1780 1HB  GLU A 230      -3.336 176.335  17.002  1.00123.77           H
ATOM   1781 2HB  GLU A 230      -2.363 177.770  16.681  1.00111.92           H
ATOM   1782  CG  GLU A 230      -1.690 176.008  15.686  1.00100.63           C
ATOM   1783 1HG  GLU A 230      -1.690 176.702  14.845  1.00128.02           H
ATOM   1784 2HG  GLU A 230      -0.657 175.747  15.916  1.00121.75           H
ATOM   1785  CD  GLU A 230      -2.453 174.757  15.294  1.00152.95           C
ATOM   1786  OE1 GLU A 230      -2.527 173.812  16.108  1.00223.00           O
ATOM   1787  OE2 GLU A 230      -2.991 174.721  14.167  1.00219.87           O
ATOM   1788  N   GLN A 231      -3.299 176.962  19.865  1.00105.69           N
ATOM   1789  H   GLN A 231      -3.657 176.043  19.642  1.00110.49           H
ATOM   1790  CA  GLN A 231      -4.013 177.772  20.847  1.00116.53           C
ATOM   1791  HA  GLN A 231      -4.176 178.766  20.431  1.00118.28           H
ATOM   1792  C   GLN A 231      -3.191 177.937  22.121  1.00112.42           C
ATOM   1793  O   GLN A 231      -3.157 179.013  22.719  1.00113.09           O
ATOM   1794  CB  GLN A 231      -5.372 177.150  21.182  1.00135.19           C
ATOM   1795 1HB  GLN A 231      -5.213 176.141  21.564  1.00151.61           H
ATOM   1796 2HB  GLN A 231      -5.832 177.742  21.973  1.00153.29           H
ATOM   1797  CG  GLN A 231      -6.346 177.084  20.011  1.00157.45           C
ATOM   1798 1HG  GLN A 231      -7.345 176.889  20.400  1.00200.28           H
ATOM   1799 2HG  GLN A 231      -6.354 178.047  19.502  1.00181.59           H
ATOM   1800  CD  GLN A 231      -6.001 175.999  19.010  1.00208.82           C
ATOM   1801  OE1 GLN A 231      -5.761 174.849  19.373  1.00268.79           O
ATOM   1802  NE2 GLN A 231      -5.962 176.357  17.735  1.00286.75           N
ATOM   1803 1HE2 GLN A 231      -5.788 175.655  17.032  1.00382.08           H
ATOM   1804 2HE2 GLN A 231      -6.093 177.323  17.470  1.00312.41           H
ATOM   1805  N   ARG A 232      -2.515 176.871  22.536  1.00108.89           N
ATOM   1806  H   ARG A 232      -2.566 176.016  21.998  1.00110.60           H
ATOM   1807  CA  ARG A 232      -1.692 176.906  23.742  1.00104.78           C
ATOM   1808  HA  ARG A 232      -2.263 177.397  24.531  1.00113.85           H
ATOM   1809  C   ARG A 232      -0.438 177.738  23.508  1.00 90.78           C
ATOM   1810  O   ARG A 232      -0.044 178.520  24.371  1.00 90.72           O
ATOM   1811  CB  ARG A 232      -1.339 175.487  24.197  1.00107.10           C
ATOM   1812 1HB  ARG A 232      -2.252 174.893  24.200  1.00124.64           H
ATOM   1813 2HB  ARG A 232      -0.640 175.045  23.486  1.00102.26           H
ATOM   1814  CG  ARG A 232      -0.731 175.435  25.591  1.00113.69           C
ATOM   1815 1HG  ARG A 232       0.224 175.959  25.583  1.00114.34           H
ATOM   1816 2HG  ARG A 232      -1.403 175.941  26.284  1.00134.81           H
ATOM   1817  CD  ARG A 232      -0.516 174.009  26.077  1.00121.60           C
ATOM   1818 1HD  ARG A 232      -1.436 173.443  25.921  1.00159.81           H
ATOM   1819 2HD  ARG A 232       0.286 173.547  25.501  1.00126.84           H
ATOM   1820  NE  ARG A 232      -0.180 173.994  27.500  1.00143.11           N
ATOM   1821  HE  ARG A 232      -0.054 174.888  27.951  1.00189.08           H
ATOM   1822  CZ  ARG A 232      -0.043 172.908  28.250  1.00160.27           C
ATOM   1823  NH1 ARG A 232      -0.186 171.690  27.769  1.00180.48           N
ATOM   1824 1HH1 ARG A 232      -0.406 171.561  26.794  1.00200.61           H
ATOM   1825 2HH1 ARG A 232      -0.061 170.900  28.384  1.00218.86           H
ATOM   1826  NH2 ARG A 232       0.230 173.045  29.530  1.00219.16           N
ATOM   1827 1HH2 ARG A 232       0.347 173.970  29.913  1.00279.74           H
ATOM   1828 2HH2 ARG A 232       0.323 172.225  30.108  1.00242.33           H
ATOM   1829  N   THR A 233       0.171 177.593  22.336  1.00 81.30           N
ATOM   1830  H   THR A 233      -0.176 176.917  21.668  1.00 83.54           H
ATOM   1831  CA  THR A 233       1.322 178.417  21.980  1.00 69.78           C
ATOM   1832  HA  THR A 233       2.075 178.325  22.764  1.00 67.11           H
ATOM   1833  C   THR A 233       0.921 179.884  21.885  1.00 72.00           C
ATOM   1834  O   THR A 233       1.598 180.747  22.440  1.00 69.19           O
ATOM   1835  CB  THR A 233       1.955 178.007  20.637  1.00 63.07           C
ATOM   1836  HB  THR A 233       1.219 178.113  19.840  1.00 67.65           H
ATOM   1837  OG1 THR A 233       2.379 176.640  20.708  1.00 63.06           O
ATOM   1838  HG1 THR A 233       1.609 176.077  20.599  1.00 69.53           H
ATOM   1839  CG2 THR A 233       3.161 178.886  20.324  1.00 55.35           C
ATOM   1840 1HG2 THR A 233       3.722 178.460  19.494  1.00 80.20           H
ATOM   1841 2HG2 THR A 233       3.807 178.948  21.199  1.00 82.52           H
ATOM   1842 3HG2 THR A 233       2.826 179.886  20.051  1.00 82.68           H
ATOM   1843  N   ALA A 234      -0.177 180.176  21.196  1.00 79.58           N
ATOM   1844  H   ALA A 234      -0.716 179.441  20.756  1.00 83.20           H
ATOM   1845  CA  ALA A 234      -0.629 181.555  21.042  1.00 85.23           C
ATOM   1846  HA  ALA A 234       0.162 182.129  20.560  1.00 79.26           H
ATOM   1847  C   ALA A 234      -0.901 182.182  22.406  1.00 92.77           C
ATOM   1848  O   ALA A 234      -0.587 183.350  22.627  1.00 94.13           O
ATOM   1849  CB  ALA A 234      -1.873 181.613  20.168  1.00 95.34           C
ATOM   1850 1HB  ALA A 234      -1.640 181.234  19.173  1.00132.49           H
ATOM   1851 2HB  ALA A 234      -2.213 182.646  20.088  1.00127.65           H
ATOM   1852 3HB  ALA A 234      -2.662 181.005  20.611  1.00117.29           H
ATOM   1853  N   THR A 235      -1.466 181.407  23.326  1.00 99.66           N
ATOM   1854  H   THR A 235      -1.730 180.460  23.087  1.00101.55           H
ATOM   1855  CA  THR A 235      -1.725 181.887  24.681  1.00107.77           C
ATOM   1856  HA  THR A 235      -2.281 182.822  24.612  1.00115.46           H
ATOM   1857  C   THR A 235      -0.430 182.179  25.435  1.00 97.87           C
ATOM   1858  O   THR A 235      -0.327 183.214  26.091  1.00100.85           O
ATOM   1859  CB  THR A 235      -2.575 180.884  25.487  1.00120.82           C
ATOM   1860  HB  THR A 235      -2.010 179.964  25.635  1.00116.54           H
ATOM   1861  OG1 THR A 235      -3.773 180.590  24.757  1.00131.89           O
ATOM   1862  HG1 THR A 235      -3.537 180.081  23.977  1.00128.37           H
ATOM   1863  CG2 THR A 235      -2.973 181.456  26.842  1.00135.12           C
ATOM   1864 1HG2 THR A 235      -3.486 182.408  26.705  1.00165.11           H
ATOM   1865 2HG2 THR A 235      -2.085 181.606  27.455  1.00167.01           H
ATOM   1866 3HG2 THR A 235      -3.641 180.757  27.346  1.00168.39           H
ATOM   1867  N   TYR A 236       0.567 181.304  25.347  1.00 87.81           N
ATOM   1868  H   TYR A 236       0.462 180.461  24.798  1.00 87.54           H
ATOM   1869  CA  TYR A 236       1.833 181.556  26.030  1.00 80.16           C
ATOM   1870  HA  TYR A 236       1.614 181.818  27.065  1.00 86.54           H
ATOM   1871  C   TYR A 236       2.581 182.742  25.430  1.00 72.23           C
ATOM   1872  O   TYR A 236       3.258 183.471  26.153  1.00 72.60           O
ATOM   1873  CB  TYR A 236       2.752 180.330  26.012  1.00 75.19           C
ATOM   1874 1HB  TYR A 236       2.825 179.961  24.989  1.00 72.73           H
ATOM   1875 2HB  TYR A 236       3.745 180.654  26.323  1.00 70.24           H
ATOM   1876  CG  TYR A 236       2.338 179.189  26.921  1.00 84.60           C
ATOM   1877  CD1 TYR A 236       1.917 179.424  28.232  1.00126.83           C
ATOM   1878  HD1 TYR A 236       1.860 180.433  28.610  1.00203.15           H
ATOM   1879  CD2 TYR A 236       2.426 177.867  26.484  1.00125.84           C
ATOM   1880  HD2 TYR A 236       2.750 177.657  25.475  1.00199.92           H
ATOM   1881  CE1 TYR A 236       1.575 178.369  29.075  1.00137.97           C
ATOM   1882  HE1 TYR A 236       1.240 178.568  30.083  1.00220.87           H
ATOM   1883  CE2 TYR A 236       2.115 176.808  27.335  1.00139.10           C
ATOM   1884  HE2 TYR A 236       2.207 175.788  26.991  1.00223.60           H
ATOM   1885  CZ  TYR A 236       1.675 177.066  28.622  1.00108.40           C
ATOM   1886  OH  TYR A 236       1.330 176.031  29.460  1.00124.83           O
ATOM   1887  HH  TYR A 236       1.060 176.335  30.330  1.00136.48           H
ATOM   1888  N   ILE A 237       2.459 182.953  24.124  1.00 67.85           N
ATOM   1889  H   ILE A 237       1.950 182.289  23.556  1.00 69.66           H
ATOM   1890  CA  ILE A 237       3.024 184.141  23.488  1.00 62.92           C
ATOM   1891  HA  ILE A 237       4.057 184.257  23.815  1.00 57.14           H
ATOM   1892  C   ILE A 237       2.262 185.381  23.953  1.00 72.53           C
ATOM   1893  O   ILE A 237       2.873 186.414  24.218  1.00 71.67           O
ATOM   1894  CB  ILE A 237       3.001 184.042  21.944  1.00 59.36           C
ATOM   1895  HB  ILE A 237       1.973 183.851  21.635  1.00 65.78           H
ATOM   1896  CG1 ILE A 237       3.871 182.881  21.441  1.00 51.28           C
ATOM   1897 1HG1 ILE A 237       3.508 181.956  21.886  1.00 53.74           H
ATOM   1898 2HG1 ILE A 237       3.735 182.799  20.363  1.00 64.73           H
ATOM   1899  CG2 ILE A 237       3.446 185.355  21.301  1.00 60.50           C
ATOM   1900 1HG2 ILE A 237       4.400 185.675  21.720  1.00 87.98           H
ATOM   1901 2HG2 ILE A 237       2.698 186.126  21.488  1.00 88.24           H
ATOM   1902 3HG2 ILE A 237       3.550 185.222  20.224  1.00 90.52           H
ATOM   1903  CD1 ILE A 237       5.364 182.971  21.718  1.00 51.32           C
ATOM   1904 1HD1 ILE A 237       5.791 183.818  21.182  1.00 78.89           H
ATOM   1905 2HD1 ILE A 237       5.847 182.056  21.377  1.00 83.19           H
ATOM   1906 3HD1 ILE A 237       5.542 183.087  22.787  1.00 84.44           H
ATOM   1907  N   THR A 238       0.942 185.287  24.070  1.00 83.64           N
ATOM   1908  H   THR A 238       0.484 184.415  23.840  1.00 86.76           H
ATOM   1909  CA  THR A 238       0.117 186.405  24.522  1.00 94.81           C
ATOM   1910  HA  THR A 238       0.298 187.257  23.866  1.00 94.73           H
ATOM   1911  C   THR A 238       0.447 186.837  25.948  1.00 96.34           C
ATOM   1912  O   THR A 238       0.579 188.029  26.225  1.00 99.10           O
ATOM   1913  CB  THR A 238      -1.383 186.049  24.467  1.00109.14           C
ATOM   1914  HB  THR A 238      -1.585 185.227  25.154  1.00112.36           H
ATOM   1915  OG1 THR A 238      -1.719 185.643  23.135  1.00112.16           O
ATOM   1916  HG1 THR A 238      -1.226 184.845  22.928  1.00107.02           H
ATOM   1917  CG2 THR A 238      -2.270 187.231  24.833  1.00123.55           C
ATOM   1918 1HG2 THR A 238      -2.116 188.040  24.119  1.00154.83           H
ATOM   1919 2HG2 THR A 238      -2.033 187.578  25.839  1.00156.77           H
ATOM   1920 3HG2 THR A 238      -3.315 186.920  24.801  1.00154.95           H
ATOM   1921  N   GLU A 239       0.566 185.881  26.863  1.00 96.41           N
ATOM   1922  H   GLU A 239       0.437 184.912  26.601  1.00 96.35           H
ATOM   1923  CA  GLU A 239       0.868 186.200  28.255  1.00 99.35           C
ATOM   1924  HA  GLU A 239       0.220 187.015  28.578  1.00109.71           H
ATOM   1925  C   GLU A 239       2.309 186.679  28.405  1.00 88.35           C
ATOM   1926  O   GLU A 239       2.589 187.576  29.199  1.00 93.29           O
ATOM   1927  CB  GLU A 239       0.629 184.995  29.170  1.00105.10           C
ATOM   1928 1HB  GLU A 239       1.257 184.169  28.835  1.00100.35           H
ATOM   1929 2HB  GLU A 239       0.941 185.267  30.178  1.00108.68           H
ATOM   1930  CG  GLU A 239      -0.814 184.507  29.230  1.00133.31           C
ATOM   1931 1HG  GLU A 239      -1.090 184.098  28.259  1.00167.57           H
ATOM   1932 2HG  GLU A 239      -0.883 183.708  29.968  1.00141.51           H
ATOM   1933  CD  GLU A 239      -1.801 185.604  29.588  1.00144.05           C
ATOM   1934  OE1 GLU A 239      -2.876 185.665  28.954  1.00167.68           O
ATOM   1935  OE2 GLU A 239      -1.521 186.422  30.491  1.00199.88           O
ATOM   1936  N   LEU A 240       3.222 186.093  27.638  1.00 76.91           N
ATOM   1937  H   LEU A 240       2.945 185.353  27.008  1.00 76.26           H
ATOM   1938  CA  LEU A 240       4.625 186.493  27.675  1.00 67.78           C
ATOM   1939  HA  LEU A 240       4.943 186.532  28.717  1.00 69.98           H
ATOM   1940  C   LEU A 240       4.828 187.877  27.068  1.00 67.34           C
ATOM   1941  O   LEU A 240       5.625 188.663  27.573  1.00 67.12           O
ATOM   1942  CB  LEU A 240       5.484 185.468  26.929  1.00 60.47           C
ATOM   1943 1HB  LEU A 240       5.277 184.484  27.349  1.00 95.40           H
ATOM   1944 2HB  LEU A 240       5.163 185.458  25.888  1.00 72.26           H
ATOM   1945  CG  LEU A 240       6.999 185.688  26.949  1.00 57.58           C
ATOM   1946  HG  LEU A 240       7.220 186.650  26.489  1.00105.83           H
ATOM   1947  CD1 LEU A 240       7.583 185.674  28.356  1.00111.50           C
ATOM   1948 1HD1 LEU A 240       7.310 184.746  28.859  1.00161.66           H
ATOM   1949 2HD1 LEU A 240       7.198 186.522  28.922  1.00168.55           H
ATOM   1950 3HD1 LEU A 240       8.669 185.750  28.301  1.00161.17           H
ATOM   1951  CD2 LEU A 240       7.658 184.595  26.125  1.00 66.16           C
ATOM   1952 1HD2 LEU A 240       8.733 184.770  26.079  1.00105.34           H
ATOM   1953 2HD2 LEU A 240       7.251 184.602  25.114  1.00109.71           H
ATOM   1954 3HD2 LEU A 240       7.470 183.623  26.582  1.00102.13           H
ATOM   1955  N   ALA A 241       4.125 188.181  25.982  1.00 70.03           N
ATOM   1956  H   ALA A 241       3.498 187.496  25.580  1.00 72.23           H
ATOM   1957  CA  ALA A 241       4.217 189.497  25.359  1.00 72.61           C
ATOM   1958  HA  ALA A 241       5.266 189.715  25.158  1.00 67.80           H
ATOM   1959  C   ALA A 241       3.684 190.567  26.308  1.00 80.98           C
ATOM   1960  O   ALA A 241       4.246 191.657  26.402  1.00 81.72           O
ATOM   1961  CB  ALA A 241       3.453 189.521  24.041  1.00 77.57           C
ATOM   1962 1HB  ALA A 241       3.473 190.529  23.626  1.00107.57           H
ATOM   1963 2HB  ALA A 241       2.420 189.219  24.211  1.00109.65           H
ATOM   1964 3HB  ALA A 241       3.919 188.832  23.336  1.00103.19           H
ATOM   1965  N   ASN A 242       2.607 190.251  27.020  1.00 90.21           N
ATOM   1966  H   ASN A 242       2.150 189.363  26.862  1.00 92.55           H
ATOM   1967  CA  ASN A 242       2.071 191.135  28.050  1.00100.95           C
ATOM   1968  HA  ASN A 242       1.897 192.120  27.616  1.00106.50           H
ATOM   1969  C   ASN A 242       3.047 191.298  29.213  1.00 94.37           C
ATOM   1970  O   ASN A 242       3.215 192.395  29.746  1.00 97.37           O
ATOM   1971  CB  ASN A 242       0.744 190.574  28.568  1.00117.21           C
ATOM   1972 1HB  ASN A 242       0.699 189.507  28.351  1.00150.83           H
ATOM   1973 2HB  ASN A 242       0.698 190.708  29.648  1.00134.40           H
ATOM   1974  CG  ASN A 242      -0.453 191.262  27.951  1.00133.22           C
ATOM   1975  OD1 ASN A 242      -0.639 192.466  28.112  1.00153.85           O
ATOM   1976  ND2 ASN A 242      -1.267 190.506  27.231  1.00179.69           N
ATOM   1977 1HD2 ASN A 242      -2.096 190.915  26.827  1.00239.85           H
ATOM   1978 2HD2 ASN A 242      -1.043 189.534  27.075  1.00189.81           H
ATOM   1979  N   ALA A 243       3.680 190.201  29.617  1.00 87.15           N
ATOM   1980  H   ALA A 243       3.472 189.313  29.180  1.00 87.76           H
ATOM   1981  CA  ALA A 243       4.646 190.227  30.710  1.00 83.55           C
ATOM   1982  HA  ALA A 243       4.181 190.709  31.569  1.00 93.20           H
ATOM   1983  C   ALA A 243       5.887 191.027  30.325  1.00 73.17           C
ATOM   1984  O   ALA A 243       6.383 191.835  31.109  1.00 75.33           O
ATOM   1985  CB  ALA A 243       5.039 188.810  31.099  1.00 83.47           C
ATOM   1986 1HB  ALA A 243       4.145 188.241  31.354  1.00112.84           H
ATOM   1987 2HB  ALA A 243       5.704 188.843  31.962  1.00108.77           H
ATOM   1988 3HB  ALA A 243       5.551 188.327  30.267  1.00113.19           H
ATOM   1989  N   LEU A 244       6.392 190.792  29.119  1.00 65.42           N
ATOM   1990  H   LEU A 244       5.954 190.097  28.529  1.00 65.66           H
ATOM   1991  CA  LEU A 244       7.566 191.493  28.610  1.00 59.44           C
ATOM   1992  HA  LEU A 244       8.371 191.410  29.340  1.00 57.67           H
ATOM   1993  C   LEU A 244       7.277 192.977  28.401  1.00 66.27           C
ATOM   1994  O   LEU A 244       8.162 193.807  28.599  1.00 67.30           O
ATOM   1995  CB  LEU A 244       8.030 190.873  27.289  1.00 53.92           C
ATOM   1996 1HB  LEU A 244       7.164 190.808  26.630  1.00 59.08           H
ATOM   1997 2HB  LEU A 244       8.739 191.563  26.832  1.00 56.24           H
ATOM   1998  CG  LEU A 244       8.698 189.494  27.331  1.00 52.34           C
ATOM   1999  HG  LEU A 244       8.047 188.795  27.855  1.00 66.05           H
ATOM   2000  CD1 LEU A 244       8.898 189.000  25.904  1.00 60.26           C
ATOM   2001 1HD1 LEU A 244       9.372 188.019  25.922  1.00 93.09           H
ATOM   2002 2HD1 LEU A 244       9.532 189.696  25.355  1.00 95.46           H
ATOM   2003 3HD1 LEU A 244       7.931 188.919  25.407  1.00 90.89           H
ATOM   2004  CD2 LEU A 244      10.038 189.540  28.055  1.00 61.10           C
ATOM   2005 1HD2 LEU A 244      10.515 188.561  27.997  1.00 91.24           H
ATOM   2006 2HD2 LEU A 244       9.883 189.794  29.103  1.00 96.90           H
ATOM   2007 3HD2 LEU A 244      10.686 190.283  27.590  1.00 94.91           H
ATOM   2008  N   SER A 245       6.050 193.316  28.019  1.00 74.40           N
ATOM   2009  H   SER A 245       5.368 192.593  27.834  1.00 76.81           H
ATOM   2010  CA  SER A 245       5.649 194.713  27.876  1.00 84.34           C
ATOM   2011  HA  SER A 245       6.351 195.214  27.211  1.00 83.42           H
ATOM   2012  C   SER A 245       5.682 195.417  29.230  1.00 90.16           C
ATOM   2013  O   SER A 245       6.176 196.539  29.347  1.00 95.60           O
ATOM   2014  CB  SER A 245       4.245 194.804  27.273  1.00 96.19           C
ATOM   2015 1HB  SER A 245       4.225 194.257  26.330  1.00142.15           H
ATOM   2016 2HB  SER A 245       3.528 194.354  27.959  1.00105.93           H
ATOM   2017  OG  SER A 245       3.883 196.153  27.033  1.00131.90           O
ATOM   2018  HG  SER A 245       2.952 196.183  26.801  1.00183.81           H
ATOM   2019  N   TYR A 246       5.181 194.744  30.260  1.00 91.31           N
ATOM   2020  H   TYR A 246       4.754 193.841  30.100  1.00 90.89           H
ATOM   2021  CA  TYR A 246       5.253 195.244  31.630  1.00 95.74           C
ATOM   2022  HA  TYR A 246       4.757 196.213  31.688  1.00104.66           H
ATOM   2023  C   TYR A 246       6.709 195.423  32.053  1.00 88.42           C
ATOM   2024  O   TYR A 246       7.065 196.412  32.692  1.00 94.53           O
ATOM   2025  CB  TYR A 246       4.548 194.260  32.567  1.00100.38           C
ATOM   2026 1HB  TYR A 246       3.541 194.081  32.189  1.00109.47           H
ATOM   2027 2HB  TYR A 246       5.087 193.313  32.544  1.00 97.22           H
ATOM   2028  CG  TYR A 246       4.457 194.711  34.009  1.00104.24           C
ATOM   2029  CD1 TYR A 246       3.369 195.458  34.462  1.00117.33           C
ATOM   2030  HD1 TYR A 246       2.608 195.774  33.763  1.00127.06           H
ATOM   2031  CD2 TYR A 246       5.441 194.349  34.930  1.00100.20           C
ATOM   2032  HD2 TYR A 246       6.309 193.798  34.597  1.00 95.76           H
ATOM   2033  CE1 TYR A 246       3.242 195.793  35.810  1.00124.19           C
ATOM   2034  HE1 TYR A 246       2.389 196.362  36.149  1.00138.85           H
ATOM   2035  CE2 TYR A 246       5.315 194.676  36.278  1.00106.87           C
ATOM   2036  HE2 TYR A 246       6.076 194.372  36.982  1.00107.84           H
ATOM   2037  CZ  TYR A 246       4.212 195.390  36.713  1.00117.98           C
ATOM   2038  OH  TYR A 246       4.087 195.697  38.048  1.00129.28           O
ATOM   2039  HH  TYR A 246       3.297 196.209  38.240  1.00138.66           H
ATOM   2040  N   CYS A 247       7.556 194.467  31.684  1.00 78.30           N
ATOM   2041  H   CYS A 247       7.213 193.685  31.144  1.00 76.94           H
ATOM   2042  CA  CYS A 247       8.972 194.501  32.036  1.00 73.33           C
ATOM   2043  HA  CYS A 247       9.060 194.730  33.098  1.00 78.25           H
ATOM   2044  C   CYS A 247       9.747 195.563  31.260  1.00 74.20           C
ATOM   2045  O   CYS A 247      10.756 196.081  31.736  1.00 78.30           O
ATOM   2046  CB  CYS A 247       9.590 193.127  31.775  1.00 67.01           C
ATOM   2047 1HB  CYS A 247       9.509 192.903  30.711  1.00 64.54           H
ATOM   2048 2HB  CYS A 247      10.648 193.159  32.036  1.00 66.86           H
ATOM   2049  SG  CYS A 247       8.785 191.815  32.727  1.00 74.98           S
ATOM   2050  HG  CYS A 247       7.626 191.810  32.051  1.00 88.29           H
ATOM   2051  N   HIS A 248       9.277 195.878  30.059  1.00 75.47           N
ATOM   2052  H   HIS A 248       8.483 195.370  29.692  1.00 75.36           H
ATOM   2053  CA  HIS A 248       9.847 196.941  29.238  1.00 81.90           C
ATOM   2054  HA  HIS A 248      10.930 196.826  29.206  1.00 80.70           H
ATOM   2055  C   HIS A 248       9.525 198.295  29.865  1.00 94.64           C
ATOM   2056  O   HIS A 248      10.384 199.171  29.932  1.00103.38           O
ATOM   2057  CB  HIS A 248       9.283 196.826  27.819  1.00 84.51           C
ATOM   2058 1HB  HIS A 248       9.535 195.841  27.424  1.00 95.88           H
ATOM   2059 2HB  HIS A 248       8.197 196.905  27.867  1.00103.03           H
ATOM   2060  CG  HIS A 248       9.781 197.866  26.863  1.00106.96           C
ATOM   2061  ND1 HIS A 248      11.039 198.427  26.891  1.00175.59           N
ATOM   2062  HD1 HIS A 248      11.766 198.238  27.564  1.00247.10           H
ATOM   2063  CD2 HIS A 248       9.167 198.437  25.796  1.00163.74           C
ATOM   2064  HD2 HIS A 248       8.156 198.224  25.482  1.00234.54           H
ATOM   2065  CE1 HIS A 248      11.126 199.290  25.868  1.00232.03           C
ATOM   2066  HE1 HIS A 248      12.001 199.882  25.644  1.00344.78           H
ATOM   2067  NE2 HIS A 248      10.012 199.314  25.164  1.00224.26           N
ATOM   2068  N   SER A 249       8.294 198.448  30.343  1.00100.63           N
ATOM   2069  H   SER A 249       7.626 197.696  30.234  1.00 98.66           H
ATOM   2070  CA  SER A 249       7.858 199.669  31.014  1.00115.82           C
ATOM   2071  HA  SER A 249       8.106 200.523  30.384  1.00125.79           H
ATOM   2072  C   SER A 249       8.546 199.863  32.364  1.00115.33           C
ATOM   2073  O   SER A 249       8.949 200.972  32.713  1.00127.79           O
ATOM   2074  CB  SER A 249       6.341 199.634  31.214  1.00127.23           C
ATOM   2075 1HB  SER A 249       5.856 199.496  30.247  1.00140.19           H
ATOM   2076 2HB  SER A 249       6.080 198.800  31.865  1.00164.59           H
ATOM   2077  OG  SER A 249       5.883 200.843  31.795  1.00180.53           O
ATOM   2078  HG  SER A 249       4.923 200.828  31.821  1.00224.72           H
ATOM   2079  N   LYS A 250       8.695 198.778  33.118  1.00106.78           N
ATOM   2080  H   LYS A 250       8.312 197.898  32.796  1.00103.00           H
ATOM   2081  CA  LYS A 250       9.401 198.807  34.398  1.00108.21           C
ATOM   2082  HA  LYS A 250       9.129 199.719  34.929  1.00119.74           H
ATOM   2083  C   LYS A 250      10.917 198.844  34.233  1.00103.36           C
ATOM   2084  O   LYS A 250      11.641 199.032  35.209  1.00108.21           O
ATOM   2085  CB  LYS A 250       9.009 197.596  35.251  1.00107.51           C
ATOM   2086 1HB  LYS A 250       9.164 196.694  34.658  1.00103.60           H
ATOM   2087 2HB  LYS A 250       9.673 197.549  36.114  1.00114.01           H
ATOM   2088  CG  LYS A 250       7.572 197.595  35.758  1.00120.80           C
ATOM   2089 1HG  LYS A 250       6.888 197.697  34.915  1.00140.56           H
ATOM   2090 2HG  LYS A 250       7.380 196.639  36.247  1.00147.81           H
ATOM   2091  CD  LYS A 250       7.304 198.712  36.756  1.00135.26           C
ATOM   2092 1HD  LYS A 250       8.044 198.666  37.555  1.00162.35           H
ATOM   2093 2HD  LYS A 250       7.383 199.675  36.251  1.00165.98           H
ATOM   2094  CE  LYS A 250       5.914 198.583  37.356  1.00168.36           C
ATOM   2095 1HE  LYS A 250       5.179 198.583  36.548  1.00199.00           H
ATOM   2096 2HE  LYS A 250       5.846 197.632  37.889  1.00193.84           H
ATOM   2097  NZ  LYS A 250       5.671 199.730  38.291  1.00213.07           N
ATOM   2098 1HZ  LYS A 250       5.769 200.610  37.801  1.00249.35           H
ATOM   2099 2HZ  LYS A 250       6.336 199.710  39.052  1.00259.93           H
ATOM   2100 3HZ  LYS A 250       4.739 199.682  38.681  1.00247.75           H
ATOM   2101  N   ARG A 251      11.377 198.681  32.996  1.00 99.26           N
ATOM   2102  H   ARG A 251      10.704 198.530  32.258  1.00 99.44           H
ATOM   2103  CA  ARG A 251      12.795 198.727  32.637  1.00 99.80           C
ATOM   2104  HA  ARG A 251      12.884 198.524  31.570  1.00100.37           H
ATOM   2105  C   ARG A 251      13.595 197.656  33.373  1.00 92.83           C
ATOM   2106  O   ARG A 251      14.676 197.907  33.902  1.00105.72           O
ATOM   2107  CB  ARG A 251      13.371 200.122  32.908  1.00117.05           C
ATOM   2108 1HB  ARG A 251      13.353 200.309  33.982  1.00137.13           H
ATOM   2109 2HB  ARG A 251      14.410 200.139  32.579  1.00127.62           H
ATOM   2110  CG  ARG A 251      12.619 201.246  32.206  1.00156.58           C
ATOM   2111 1HG  ARG A 251      12.641 201.074  31.130  1.00196.79           H
ATOM   2112 2HG  ARG A 251      11.581 201.249  32.539  1.00208.31           H
ATOM   2113  CD  ARG A 251      13.225 202.610  32.505  1.00202.71           C
ATOM   2114 1HD  ARG A 251      13.280 202.740  33.586  1.00239.10           H
ATOM   2115 2HD  ARG A 251      14.237 202.653  32.100  1.00251.26           H
ATOM   2116  NE  ARG A 251      12.416 203.689  31.938  1.00280.14           N
ATOM   2117  HE  ARG A 251      11.746 204.127  32.553  1.00319.38           H
ATOM   2118  CZ  ARG A 251      12.478 204.131  30.688  1.00397.70           C
ATOM   2119  NH1 ARG A 251      11.678 205.109  30.319  1.00536.31           N
ATOM   2120 1HH1 ARG A 251      11.032 205.495  30.990  1.00564.05           H
ATOM   2121 2HH1 ARG A 251      11.715 205.453  29.372  1.00681.17           H
ATOM   2122  NH2 ARG A 251      13.312 203.639  29.793  1.00487.00           N
ATOM   2123 1HH2 ARG A 251      13.946 202.902  30.059  1.00457.18           H
ATOM   2124 2HH2 ARG A 251      13.304 204.008  28.855  1.00656.31           H
ATOM   2125  N   VAL A 252      13.048 196.445  33.366  1.00 83.11           N
ATOM   2126  H   VAL A 252      12.164 196.318  32.892  1.00 83.64           H
ATOM   2127  CA  VAL A 252      13.649 195.280  34.016  1.00 81.03           C
ATOM   2128  HA  VAL A 252      14.646 195.540  34.373  1.00 84.80           H
ATOM   2129  C   VAL A 252      13.797 194.138  33.016  1.00 82.28           C
ATOM   2130  O   VAL A 252      13.593 192.968  33.336  1.00134.29           O
ATOM   2131  CB  VAL A 252      12.830 194.790  35.234  1.00 86.51           C
ATOM   2132  HB  VAL A 252      13.307 193.894  35.631  1.00132.92           H
ATOM   2133  CG1 VAL A 252      12.830 195.842  36.336  1.00129.22           C
ATOM   2134 1HG1 VAL A 252      13.856 196.110  36.587  1.00186.04           H
ATOM   2135 2HG1 VAL A 252      12.341 195.436  37.222  1.00180.23           H
ATOM   2136 3HG1 VAL A 252      12.294 196.731  36.006  1.00177.47           H
ATOM   2137  CG2 VAL A 252      11.394 194.444  34.849  1.00124.92           C
ATOM   2138 1HG2 VAL A 252      11.392 193.676  34.077  1.00175.41           H
ATOM   2139 2HG2 VAL A 252      10.883 195.333  34.480  1.00174.38           H
ATOM   2140 3HG2 VAL A 252      10.866 194.062  35.722  1.00175.13           H
ATOM   2141  N   ILE A 253      14.171 194.484  31.789  1.00 75.33           N
ATOM   2142  H   ILE A 253      14.353 195.455  31.584  1.00 97.59           H
ATOM   2143  CA  ILE A 253      14.361 193.497  30.728  1.00 84.46           C
ATOM   2144  HA  ILE A 253      13.454 192.900  30.634  1.00107.49           H
ATOM   2145  C   ILE A 253      15.517 192.567  31.093  1.00 52.55           C
ATOM   2146  O   ILE A 253      16.622 193.024  31.383  1.00 64.76           O
ATOM   2147  CB  ILE A 253      14.669 194.172  29.371  1.00152.65           C
ATOM   2148  HB  ILE A 253      15.585 194.754  29.480  1.00231.81           H
ATOM   2149  CG1 ILE A 253      13.533 195.120  28.964  1.00239.16           C
ATOM   2150 1HG1 ILE A 253      12.680 194.527  28.634  1.00259.65           H
ATOM   2151 2HG1 ILE A 253      13.224 195.703  29.831  1.00311.92           H
ATOM   2152  CG2 ILE A 253      14.889 193.117  28.289  1.00167.80           C
ATOM   2153 1HG2 ILE A 253      15.751 192.499  28.544  1.00208.39           H
ATOM   2154 2HG2 ILE A 253      14.007 192.483  28.200  1.00210.19           H
ATOM   2155 3HG2 ILE A 253      15.082 193.599  27.331  1.00208.80           H
ATOM   2156  CD1 ILE A 253      13.902 196.097  27.863  1.00360.44           C
ATOM   2157 1HD1 ILE A 253      13.089 196.811  27.730  1.00432.44           H
ATOM   2158 2HD1 ILE A 253      14.065 195.562  26.928  1.00423.21           H
ATOM   2159 3HD1 ILE A 253      14.809 196.636  28.139  1.00430.39           H
ATOM   2160  N   HIS A 254      15.260 191.263  31.065  1.00 50.13           N
ATOM   2161  H   HIS A 254      14.330 190.942  30.840  1.00 79.28           H
ATOM   2162  CA  HIS A 254      16.283 190.247  31.299  1.00 41.42           C
ATOM   2163  HA  HIS A 254      17.248 190.729  31.458  1.00 42.77           H
ATOM   2164  C   HIS A 254      16.382 189.370  30.052  1.00 41.33           C
ATOM   2165  O   HIS A 254      15.410 189.216  29.313  1.00 64.26           O
ATOM   2166  CB  HIS A 254      15.944 189.397  32.528  1.00 68.06           C
ATOM   2167 1HB  HIS A 254      14.905 189.074  32.459  1.00 98.75           H
ATOM   2168 2HB  HIS A 254      16.577 188.510  32.523  1.00 80.02           H
ATOM   2169  CG  HIS A 254      16.153 190.102  33.833  1.00105.47           C
ATOM   2170  ND1 HIS A 254      15.411 191.176  34.269  1.00177.28           N
ATOM   2171  HD1 HIS A 254      14.661 191.628  33.767  1.00242.55           H
ATOM   2172  CD2 HIS A 254      17.041 189.863  34.833  1.00157.66           C
ATOM   2173  HD2 HIS A 254      17.786 189.082  34.819  1.00210.47           H
ATOM   2174  CE1 HIS A 254      15.872 191.536  35.474  1.00231.65           C
ATOM   2175  HE1 HIS A 254      15.487 192.363  36.052  1.00331.74           H
ATOM   2176  NE2 HIS A 254      16.849 190.744  35.871  1.00224.37           N
ATOM   2177  N   ARG A 255      17.571 188.826  29.805  1.00 39.00           N
ATOM   2178  H   ARG A 255      18.311 188.933  30.483  1.00 50.35           H
ATOM   2179  CA  ARG A 255      17.870 188.113  28.563  1.00 42.01           C
ATOM   2180  HA  ARG A 255      17.449 188.676  27.729  1.00 49.96           H
ATOM   2181  C   ARG A 255      17.303 186.702  28.453  1.00 38.27           C
ATOM   2182  O   ARG A 255      17.068 186.211  27.350  1.00 53.49           O
ATOM   2183  CB  ARG A 255      19.388 188.020  28.373  1.00 55.08           C
ATOM   2184 1HB  ARG A 255      19.814 187.551  29.260  1.00 75.46           H
ATOM   2185 2HB  ARG A 255      19.591 187.366  27.524  1.00 68.21           H
ATOM   2186  CG  ARG A 255      20.104 189.347  28.142  1.00 92.11           C
ATOM   2187 1HG  ARG A 255      19.653 190.120  28.764  1.00143.58           H
ATOM   2188 2HG  ARG A 255      21.146 189.232  28.440  1.00149.89           H
ATOM   2189  CD  ARG A 255      20.070 189.792  26.684  1.00105.91           C
ATOM   2190 1HD  ARG A 255      20.924 190.445  26.495  1.00133.01           H
ATOM   2191 2HD  ARG A 255      20.172 188.915  26.044  1.00158.60           H
ATOM   2192  NE  ARG A 255      18.837 190.495  26.330  1.00152.59           N
ATOM   2193  HE  ARG A 255      18.090 189.941  25.939  1.00209.49           H
ATOM   2194  CZ  ARG A 255      18.620 191.798  26.465  1.00226.09           C
ATOM   2195  NH1 ARG A 255      19.520 192.626  26.956  1.00258.71           N
ATOM   2196 1HH1 ARG A 255      20.426 192.274  27.223  1.00220.98           H
ATOM   2197 2HH1 ARG A 255      19.294 193.604  27.048  1.00391.28           H
ATOM   2198  NH2 ARG A 255      17.454 192.289  26.102  1.00377.45           N
ATOM   2199 1HH2 ARG A 255      16.753 191.665  25.732  1.00431.48           H
ATOM   2200 2HH2 ARG A 255      17.278 193.277  26.189  1.00505.47           H
ATOM   2201  N   ASP A 256      17.133 186.032  29.586  1.00 32.72           N
ATOM   2202  H   ASP A 256      17.292 186.497  30.468  1.00 37.98           H
ATOM   2203  CA  ASP A 256      16.711 184.634  29.594  1.00 32.73           C
ATOM   2204  HA  ASP A 256      17.283 184.093  28.841  1.00 35.76           H
ATOM   2205  C   ASP A 256      15.229 184.476  29.262  1.00 30.77           C
ATOM   2206  O   ASP A 256      14.365 184.998  29.965  1.00 44.73           O
ATOM   2207  CB  ASP A 256      17.003 184.017  30.964  1.00 45.02           C
ATOM   2208 1HB  ASP A 256      16.693 184.714  31.742  1.00 75.20           H
ATOM   2209 2HB  ASP A 256      16.421 183.102  31.065  1.00 53.98           H
ATOM   2210  CG  ASP A 256      18.470 183.685  31.148  1.00 58.90           C
ATOM   2211  OD1 ASP A 256      19.042 183.009  30.267  1.00109.67           O
ATOM   2212  OD2 ASP A 256      19.059 184.107  32.166  1.00101.96           O
ATOM   2213  N   ILE A 257      14.939 183.765  28.177  1.00 28.11           N
ATOM   2214  H   ILE A 257      15.688 183.379  27.622  1.00 35.64           H
ATOM   2215  CA  ILE A 257      13.569 183.590  27.694  1.00 27.30           C
ATOM   2216  HA  ILE A 257      12.887 183.946  28.466  1.00 31.93           H
ATOM   2217  C   ILE A 257      13.210 182.134  27.398  1.00 28.81           C
ATOM   2218  O   ILE A 257      12.057 181.809  27.114  1.00 36.47           O
ATOM   2219  CB  ILE A 257      13.355 184.461  26.433  1.00 32.25           C
ATOM   2220  HB  ILE A 257      13.850 185.417  26.605  1.00 41.03           H
ATOM   2221  CG1 ILE A 257      11.865 184.745  26.213  1.00 43.40           C
ATOM   2222 1HG1 ILE A 257      11.375 183.829  25.887  1.00 71.92           H
ATOM   2223 2HG1 ILE A 257      11.426 185.046  27.164  1.00 62.68           H
ATOM   2224  CG2 ILE A 257      14.001 183.810  25.209  1.00 56.52           C
ATOM   2225 1HG2 ILE A 257      15.058 183.626  25.402  1.00 93.91           H
ATOM   2226 2HG2 ILE A 257      13.910 184.480  24.356  1.00 94.70           H
ATOM   2227 3HG2 ILE A 257      13.503 182.869  24.976  1.00 94.99           H
ATOM   2228  CD1 ILE A 257      11.574 185.833  25.195  1.00 67.52           C
ATOM   2229 1HD1 ILE A 257      11.895 185.510  24.205  1.00107.26           H
ATOM   2230 2HD1 ILE A 257      12.102 186.746  25.471  1.00107.79           H
ATOM   2231 3HD1 ILE A 257      10.502 186.031  25.175  1.00107.09           H
ATOM   2232  N   LYS A 258      14.198 181.247  27.474  1.00 28.70           N
ATOM   2233  H   LYS A 258      15.104 181.557  27.794  1.00 30.41           H
ATOM   2234  CA  LYS A 258      14.020 179.839  27.125  1.00 30.91           C
ATOM   2235  HA  LYS A 258      13.675 179.784  26.093  1.00 29.02           H
ATOM   2236  C   LYS A 258      12.959 179.167  27.993  1.00 37.44           C
ATOM   2237  O   LYS A 258      12.711 179.616  29.111  1.00 43.45           O
ATOM   2238  CB  LYS A 258      15.351 179.091  27.269  1.00 34.00           C
ATOM   2239 1HB  LYS A 258      15.830 179.410  28.194  1.00 37.92           H
ATOM   2240 2HB  LYS A 258      15.149 178.024  27.356  1.00 40.43           H
ATOM   2241  CG  LYS A 258      16.334 179.290  26.121  1.00 34.53           C
ATOM   2242 1HG  LYS A 258      16.447 180.355  25.916  1.00 36.44           H
ATOM   2243 2HG  LYS A 258      17.301 178.882  26.414  1.00 56.39           H
ATOM   2244  CD  LYS A 258      15.861 178.573  24.864  1.00 58.39           C
ATOM   2245 1HD  LYS A 258      15.674 177.525  25.099  1.00 89.96           H
ATOM   2246 2HD  LYS A 258      14.935 179.029  24.514  1.00110.11           H
ATOM   2247  CE  LYS A 258      16.892 178.652  23.755  1.00 86.02           C
ATOM   2248 1HE  LYS A 258      17.118 179.700  23.549  1.00121.48           H
ATOM   2249 2HE  LYS A 258      17.810 178.150  24.073  1.00100.40           H
ATOM   2250  NZ  LYS A 258      16.300 177.983  22.552  1.00170.90           N
ATOM   2251 1HZ  LYS A 258      16.904 178.103  21.747  1.00225.73           H
ATOM   2252 2HZ  LYS A 258      15.397 178.382  22.334  1.00220.30           H
ATOM   2253 3HZ  LYS A 258      16.184 176.994  22.725  1.00221.10           H
ATOM   2254  N   PRO A 259      12.334 178.080  27.507  1.00 39.85           N
ATOM   2255  CA  PRO A 259      11.297 177.431  28.319  1.00 48.96           C
ATOM   2256  HA  PRO A 259      10.468 178.121  28.472  1.00 53.77           H
ATOM   2257  C   PRO A 259      11.745 176.909  29.683  1.00 55.72           C
ATOM   2258  O   PRO A 259      10.914 176.646  30.551  1.00 64.54           O
ATOM   2259  CB  PRO A 259      10.837 176.264  27.441  1.00 54.47           C
ATOM   2260 1HB  PRO A 259      11.355 175.350  27.731  1.00 69.78           H
ATOM   2261 2HB  PRO A 259       9.758 176.130  27.517  1.00 74.20           H
ATOM   2262  CG  PRO A 259      11.214 176.644  26.056  1.00 44.95           C
ATOM   2263 1HG  PRO A 259      11.346 175.759  25.434  1.00 60.75           H
ATOM   2264 2HG  PRO A 259      10.458 177.304  25.630  1.00 52.92           H
ATOM   2265  CD  PRO A 259      12.511 177.378  26.222  1.00 37.31           C
ATOM   2266 1HD  PRO A 259      13.342 176.674  26.281  1.00 40.24           H
ATOM   2267 2HD  PRO A 259      12.652 178.081  25.401  1.00 34.27           H
ATOM   2268  N   GLU A 260      13.050 176.747  29.873  1.00 56.74           N
ATOM   2269  H   GLU A 260      13.688 176.911  29.109  1.00 54.33           H
ATOM   2270  CA  GLU A 260      13.611 176.368  31.168  1.00 67.58           C
ATOM   2271  HA  GLU A 260      12.996 175.578  31.598  1.00 76.24           H
ATOM   2272  C   GLU A 260      13.618 177.524  32.168  1.00 66.87           C
ATOM   2273  O   GLU A 260      13.703 177.304  33.375  1.00 79.99           O
ATOM   2274  CB  GLU A 260      15.026 175.811  30.983  1.00 76.62           C
ATOM   2275 1HB  GLU A 260      15.368 175.405  31.935  1.00106.21           H
ATOM   2276 2HB  GLU A 260      14.977 174.994  30.264  1.00118.70           H
ATOM   2277  CG  GLU A 260      16.050 176.821  30.485  1.00111.47           C
ATOM   2278 1HG  GLU A 260      15.653 177.316  29.598  1.00167.28           H
ATOM   2279 2HG  GLU A 260      16.218 177.573  31.256  1.00143.70           H
ATOM   2280  CD  GLU A 260      17.373 176.171  30.127  1.00188.92           C
ATOM   2281  OE1 GLU A 260      17.749 176.229  28.937  1.00274.59           O
ATOM   2282  OE2 GLU A 260      18.037 175.600  31.017  1.00274.81           O
ATOM   2283  N   ASN A 261      13.504 178.752  31.673  1.00 56.69           N
ATOM   2284  H   ASN A 261      13.430 178.875  30.672  1.00 51.47           H
ATOM   2285  CA  ASN A 261      13.429 179.942  32.516  1.00 57.49           C
ATOM   2286  HA  ASN A 261      13.861 179.723  33.493  1.00 66.21           H
ATOM   2287  C   ASN A 261      11.977 180.373  32.709  1.00 59.10           C
ATOM   2288  O   ASN A 261      11.689 181.400  33.325  1.00 73.62           O
ATOM   2289  CB  ASN A 261      14.215 181.083  31.863  1.00 50.93           C
ATOM   2290 1HB  ASN A 261      13.837 181.244  30.854  1.00 61.34           H
ATOM   2291 2HB  ASN A 261      14.062 181.993  32.442  1.00 64.29           H
ATOM   2292  CG  ASN A 261      15.700 180.803  31.803  1.00 61.50           C
ATOM   2293  OD1 ASN A 261      16.411 180.928  32.797  1.00117.39           O
ATOM   2294  ND2 ASN A 261      16.183 180.439  30.627  1.00 87.03           N
ATOM   2295 1HD2 ASN A 261      17.170 180.252  30.536  1.00119.69           H
ATOM   2296 2HD2 ASN A 261      15.557 180.334  29.842  1.00123.00           H
ATOM   2297  N   LEU A 262      11.065 179.576  32.161  1.00 55.41           N
ATOM   2298  H   LEU A 262      11.373 178.741  31.682  1.00 58.10           H
ATOM   2299  CA  LEU A 262       9.631 179.827  32.250  1.00 59.26           C
ATOM   2300  HA  LEU A 262       9.455 180.777  32.756  1.00 60.51           H
ATOM   2301  C   LEU A 262       9.012 178.705  33.076  1.00 70.05           C
ATOM   2302  O   LEU A 262       9.353 177.536  32.899  1.00 74.42           O
ATOM   2303  CB  LEU A 262       9.009 179.863  30.851  1.00 54.76           C
ATOM   2304 1HB  LEU A 262       9.160 178.881  30.403  1.00 55.65           H
ATOM   2305 2HB  LEU A 262       7.936 180.010  30.970  1.00 61.99           H
ATOM   2306  CG  LEU A 262       9.518 180.907  29.852  1.00 46.84           C
ATOM   2307  HG  LEU A 262      10.594 180.792  29.736  1.00 49.19           H
ATOM   2308  CD1 LEU A 262       8.858 180.677  28.497  1.00 50.03           C
ATOM   2309 1HD1 LEU A 262       7.785 180.858  28.571  1.00 79.29           H
ATOM   2310 2HD1 LEU A 262       9.030 179.653  28.169  1.00 79.89           H
ATOM   2311 3HD1 LEU A 262       9.290 181.361  27.766  1.00 81.32           H
ATOM   2312  CD2 LEU A 262       9.231 182.328  30.320  1.00 53.12           C
ATOM   2313 1HD2 LEU A 262       9.563 183.034  29.559  1.00 86.84           H
ATOM   2314 2HD2 LEU A 262       9.771 182.524  31.246  1.00 81.56           H
ATOM   2315 3HD2 LEU A 262       8.160 182.450  30.486  1.00 84.93           H
ATOM   2316  N   LEU A 263       8.114 179.064  33.986  1.00 78.56           N
ATOM   2317  H   LEU A 263       7.851 180.037  34.073  1.00 78.01           H
ATOM   2318  CA  LEU A 263       7.483 178.110  34.894  1.00 91.48           C
ATOM   2319  HA  LEU A 263       7.862 177.108  34.697  1.00 94.40           H
ATOM   2320  C   LEU A 263       5.972 178.100  34.684  1.00101.19           C
ATOM   2321  O   LEU A 263       5.421 178.980  34.023  1.00100.50           O
ATOM   2322  CB  LEU A 263       7.796 178.498  36.343  1.00 96.20           C
ATOM   2323 1HB  LEU A 263       7.377 179.489  36.511  1.00 96.98           H
ATOM   2324 2HB  LEU A 263       7.272 177.802  36.997  1.00110.39           H
ATOM   2325  CG  LEU A 263       9.260 178.540  36.791  1.00 92.35           C
ATOM   2326  HG  LEU A 263       9.833 179.145  36.088  1.00105.12           H
ATOM   2327  CD1 LEU A 263       9.342 179.196  38.164  1.00115.19           C
ATOM   2328 1HD1 LEU A 263       8.899 180.191  38.120  1.00154.57           H
ATOM   2329 2HD1 LEU A 263      10.386 179.283  38.463  1.00156.67           H
ATOM   2330 3HD1 LEU A 263       8.805 178.593  38.896  1.00154.33           H
ATOM   2331  CD2 LEU A 263       9.868 177.146  36.851  1.00117.65           C
ATOM   2332 1HD2 LEU A 263       9.258 176.501  37.483  1.00157.54           H
ATOM   2333 2HD2 LEU A 263      10.877 177.205  37.260  1.00155.73           H
ATOM   2334 3HD2 LEU A 263       9.919 176.731  35.846  1.00160.14           H
ATOM   2335  N   LEU A 264       5.309 177.105  35.262  1.00114.39           N
ATOM   2336  H   LEU A 264       5.819 176.383  35.754  1.00118.64           H
ATOM   2337  CA  LEU A 264       3.853 177.008  35.226  1.00126.98           C
ATOM   2338  HA  LEU A 264       3.447 177.900  34.748  1.00124.53           H
ATOM   2339  C   LEU A 264       3.287 176.930  36.642  1.00142.38           C
ATOM   2340  O   LEU A 264       3.747 176.142  37.468  1.00151.58           O
ATOM   2341  CB  LEU A 264       3.433 175.774  34.423  1.00133.72           C
ATOM   2342 1HB  LEU A 264       3.898 174.906  34.888  1.00137.77           H
ATOM   2343 2HB  LEU A 264       2.353 175.666  34.512  1.00150.99           H
ATOM   2344  CG  LEU A 264       3.788 175.747  32.933  1.00124.35           C
ATOM   2345  HG  LEU A 264       4.855 175.938  32.820  1.00122.09           H
ATOM   2346  CD1 LEU A 264       3.484 174.371  32.354  1.00135.61           C
ATOM   2347 1HD1 LEU A 264       2.422 174.149  32.464  1.00162.70           H
ATOM   2348 2HD1 LEU A 264       4.069 173.617  32.881  1.00168.30           H
ATOM   2349 3HD1 LEU A 264       3.750 174.353  31.297  1.00173.67           H
ATOM   2350  CD2 LEU A 264       3.015 176.809  32.163  1.00132.34           C
ATOM   2351 1HD2 LEU A 264       3.258 176.737  31.103  1.00163.78           H
ATOM   2352 2HD2 LEU A 264       3.293 177.800  32.522  1.00164.39           H
ATOM   2353 3HD2 LEU A 264       1.944 176.660  32.301  1.00164.98           H
ATOM   2354  N   GLY A 265       2.291 177.765  36.915  1.00151.63           N
ATOM   2355  H   GLY A 265       1.965 178.404  36.201  1.00149.07           H
ATOM   2356  CA  GLY A 265       1.660 177.797  38.222  1.00174.08           C
ATOM   2357 1HA  GLY A 265       2.435 177.815  38.989  1.00178.13           H
ATOM   2358 2HA  GLY A 265       1.066 178.707  38.304  1.00179.99           H
ATOM   2359  C   GLY A 265       0.761 176.602  38.472  1.00198.98           C
ATOM   2360  O   GLY A 265       0.695 175.679  37.661  1.00205.45           O
ATOM   2361  N   SER A 266       0.046 176.607  39.592  1.00226.25           N
ATOM   2362  H   SER A 266       0.090 177.399  40.218  1.00231.03           H
ATOM   2363  CA  SER A 266      -0.826 175.489  39.947  1.00263.03           C
ATOM   2364  HA  SER A 266      -0.235 174.572  39.953  1.00269.60           H
ATOM   2365  C   SER A 266      -1.960 175.293  38.945  1.00274.61           C
ATOM   2366  O   SER A 266      -2.422 174.172  38.736  1.00305.24           O
ATOM   2367  CB  SER A 266      -1.413 175.707  41.344  1.00307.54           C
ATOM   2368 1HB  SER A 266      -2.049 174.859  41.601  1.00352.98           H
ATOM   2369 2HB  SER A 266      -0.601 175.777  42.068  1.00359.98           H
ATOM   2370  OG  SER A 266      -2.175 176.901  41.387  1.00343.98           O
ATOM   2371  HG  SER A 266      -2.620 176.951  42.236  1.00386.94           H
ATOM   2372  N   ALA A 267      -2.399 176.381  38.321  1.00265.67           N
ATOM   2373  H   ALA A 267      -2.001 177.279  38.554  1.00255.59           H
ATOM   2374  CA  ALA A 267      -3.453 176.337  37.310  1.00282.66           C
ATOM   2375  HA  ALA A 267      -4.081 175.464  37.492  1.00315.77           H
ATOM   2376  C   ALA A 267      -2.899 176.229  35.890  1.00257.58           C
ATOM   2377  O   ALA A 267      -3.659 176.241  34.923  1.00277.93           O
ATOM   2378  CB  ALA A 267      -4.323 177.581  37.435  1.00309.32           C
ATOM   2379 1HB  ALA A 267      -4.751 177.629  38.437  1.00344.51           H
ATOM   2380 2HB  ALA A 267      -5.129 177.538  36.702  1.00347.57           H
ATOM   2381 3HB  ALA A 267      -3.719 178.470  37.256  1.00344.84           H
ATOM   2382  N   GLY A 268      -1.579 176.134  35.760  1.00228.71           N
ATOM   2383  H   GLY A 268      -0.994 176.067  36.581  1.00226.67           H
ATOM   2384  CA  GLY A 268      -0.944 176.124  34.453  1.00213.01           C
ATOM   2385 1HA  GLY A 268      -0.001 175.583  34.523  1.00208.11           H
ATOM   2386 2HA  GLY A 268      -1.587 175.602  33.744  1.00233.19           H
ATOM   2387  C   GLY A 268      -0.656 177.509  33.907  1.00189.67           C
ATOM   2388  O   GLY A 268      -0.322 177.671  32.734  1.00188.76           O
ATOM   2389  N   GLU A 269      -0.793 178.516  34.763  1.00182.94           N
ATOM   2390  H   GLU A 269      -1.093 178.322  35.707  1.00193.19           H
ATOM   2391  CA  GLU A 269      -0.537 179.903  34.385  1.00170.32           C
ATOM   2392  HA  GLU A 269      -1.068 180.122  33.458  1.00175.89           H
ATOM   2393  C   GLU A 269       0.955 180.126  34.157  1.00144.79           C
ATOM   2394  O   GLU A 269       1.787 179.605  34.900  1.00145.99           O
ATOM   2395  CB  GLU A 269      -1.022 180.854  35.482  1.00190.04           C
ATOM   2396 1HB  GLU A 269      -0.579 180.545  36.429  1.00213.92           H
ATOM   2397 2HB  GLU A 269      -0.668 181.859  35.253  1.00210.58           H
ATOM   2398  CG  GLU A 269      -2.534 180.905  35.653  1.00265.05           C
ATOM   2399 1HG  GLU A 269      -2.946 179.902  35.539  1.00335.42           H
ATOM   2400 2HG  GLU A 269      -2.760 181.254  36.661  1.00317.97           H
ATOM   2401  CD  GLU A 269      -3.197 181.832  34.650  1.00328.40           C
ATOM   2402  OE1 GLU A 269      -3.142 181.545  33.435  1.00400.26           O
ATOM   2403  OE2 GLU A 269      -3.785 182.849  35.075  1.00413.99           O
ATOM   2404  N   LEU A 270       1.299 180.906  33.138  1.00128.53           N
ATOM   2405  H   LEU A 270       0.586 181.346  32.575  1.00133.61           H
ATOM   2406  CA  LEU A 270       2.698 181.164  32.812  1.00109.52           C
ATOM   2407  HA  LEU A 270       3.225 180.210  32.775  1.00108.56           H
ATOM   2408  C   LEU A 270       3.362 182.045  33.867  1.00108.35           C
ATOM   2409  O   LEU A 270       2.886 183.141  34.162  1.00119.00           O
ATOM   2410  CB  LEU A 270       2.787 181.853  31.448  1.00101.92           C
ATOM   2411 1HB  LEU A 270       2.273 181.231  30.715  1.00113.78           H
ATOM   2412 2HB  LEU A 270       2.248 182.798  31.520  1.00111.46           H
ATOM   2413  CG  LEU A 270       4.194 182.159  30.924  1.00 89.76           C
ATOM   2414  HG  LEU A 270       4.736 182.725  31.679  1.00117.15           H
ATOM   2415  CD1 LEU A 270       4.976 180.887  30.617  1.00107.21           C
ATOM   2416 1HD1 LEU A 270       4.415 180.266  29.920  1.00143.44           H
ATOM   2417 2HD1 LEU A 270       5.152 180.331  31.538  1.00150.44           H
ATOM   2418 3HD1 LEU A 270       5.936 181.151  30.173  1.00145.23           H
ATOM   2419  CD2 LEU A 270       4.094 183.012  29.668  1.00102.24           C
ATOM   2420 1HD2 LEU A 270       5.095 183.246  29.307  1.00141.58           H
ATOM   2421 2HD2 LEU A 270       3.574 183.942  29.898  1.00144.36           H
ATOM   2422 3HD2 LEU A 270       3.546 182.474  28.894  1.00135.44           H
ATOM   2423  N   LYS A 271       4.479 181.576  34.415  1.00101.17           N
ATOM   2424  H   LYS A 271       4.798 180.645  34.180  1.00100.14           H
ATOM   2425  CA  LYS A 271       5.278 182.370  35.344  1.00 99.00           C
ATOM   2426  HA  LYS A 271       4.816 183.351  35.450  1.00103.56           H
ATOM   2427  C   LYS A 271       6.689 182.589  34.813  1.00 83.76           C
ATOM   2428  O   LYS A 271       7.456 181.648  34.619  1.00 83.44           O
ATOM   2429  CB  LYS A 271       5.342 181.702  36.722  1.00112.46           C
ATOM   2430 1HB  LYS A 271       5.617 180.656  36.587  1.00114.11           H
ATOM   2431 2HB  LYS A 271       6.127 182.187  37.301  1.00111.01           H
ATOM   2432  CG  LYS A 271       4.051 181.758  37.530  1.00137.90           C
ATOM   2433 1HG  LYS A 271       3.240 181.304  36.959  1.00178.95           H
ATOM   2434 2HG  LYS A 271       4.196 181.187  38.447  1.00171.56           H
ATOM   2435  CD  LYS A 271       3.674 183.187  37.898  1.00140.77           C
ATOM   2436 1HD  LYS A 271       4.564 183.710  38.249  1.00161.95           H
ATOM   2437 2HD  LYS A 271       3.292 183.700  37.016  1.00168.89           H
ATOM   2438  CE  LYS A 271       2.621 183.230  38.991  1.00164.91           C
ATOM   2439 1HE  LYS A 271       1.723 182.713  38.645  1.00190.68           H
ATOM   2440 2HE  LYS A 271       3.001 182.724  39.881  1.00179.50           H
ATOM   2441  NZ  LYS A 271       2.323 184.669  39.284  1.00179.46           N
ATOM   2442 1HZ  LYS A 271       3.175 185.192  39.449  1.00207.96           H
ATOM   2443 2HZ  LYS A 271       1.723 184.755  40.092  1.00209.56           H
ATOM   2444 3HZ  LYS A 271       1.855 185.095  38.491  1.00210.67           H
ATOM   2445  N   ILE A 272       7.026 183.853  34.589  1.00 77.43           N
ATOM   2446  H   ILE A 272       6.332 184.578  34.715  1.00 84.40           H
ATOM   2447  CA  ILE A 272       8.375 184.248  34.193  1.00 65.93           C
ATOM   2448  HA  ILE A 272       8.836 183.447  33.615  1.00 63.10           H
ATOM   2449  C   ILE A 272       9.162 184.435  35.487  1.00 65.17           C
ATOM   2450  O   ILE A 272       8.737 185.169  36.380  1.00 72.54           O
ATOM   2451  CB  ILE A 272       8.385 185.550  33.357  1.00 64.95           C
ATOM   2452  HB  ILE A 272       7.901 186.346  33.924  1.00 74.77           H
ATOM   2453  CG1 ILE A 272       7.660 185.365  32.018  1.00 72.31           C
ATOM   2454 1HG1 ILE A 272       8.078 186.075  31.304  1.00 85.45           H
ATOM   2455 2HG1 ILE A 272       7.863 184.362  31.646  1.00107.87           H
ATOM   2456  CG2 ILE A 272       9.818 185.972  33.044  1.00 64.83           C
ATOM   2457 1HG2 ILE A 272       9.814 186.898  32.469  1.00 92.12           H
ATOM   2458 2HG2 ILE A 272      10.321 185.193  32.470  1.00 96.96           H
ATOM   2459 3HG2 ILE A 272      10.363 186.143  33.973  1.00 93.71           H
ATOM   2460  CD1 ILE A 272       6.159 185.572  32.037  1.00118.89           C
ATOM   2461 1HD1 ILE A 272       5.794 185.664  31.014  1.00170.50           H
ATOM   2462 2HD1 ILE A 272       5.921 186.482  32.588  1.00165.06           H
ATOM   2463 3HD1 ILE A 272       5.673 184.720  32.511  1.00168.09           H
ATOM   2464  N   ALA A 273      10.295 183.750  35.591  1.00 60.78           N
ATOM   2465  H   ALA A 273      10.601 183.164  34.826  1.00 59.58           H
ATOM   2466  CA  ALA A 273      11.135 183.790  36.785  1.00 62.20           C
ATOM   2467  HA  ALA A 273      10.805 184.605  37.431  1.00 67.69           H
ATOM   2468  C   ALA A 273      12.592 184.044  36.405  1.00 56.04           C
ATOM   2469  O   ALA A 273      13.515 183.454  36.965  1.00 65.97           O
ATOM   2470  CB  ALA A 273      11.000 182.480  37.549  1.00 72.41           C
ATOM   2471 1HB  ALA A 273      11.380 181.660  36.939  1.00103.09           H
ATOM   2472 2HB  ALA A 273       9.951 182.302  37.781  1.00102.29           H
ATOM   2473 3HB  ALA A 273      11.570 182.537  38.476  1.00105.09           H
ATOM   2474  N   ASN A 274      12.786 184.939  35.442  1.00 49.44           N
ATOM   2475  H   ASN A 274      11.995 185.440  35.063  1.00 52.40           H
ATOM   2476  CA  ASN A 274      14.102 185.239  34.887  1.00 47.34           C
ATOM   2477  HA  ASN A 274      14.776 184.412  35.110  1.00 53.47           H
ATOM   2478  C   ASN A 274      14.716 186.513  35.464  1.00 44.64           C
ATOM   2479  O   ASN A 274      15.590 187.119  34.844  1.00 48.97           O
ATOM   2480  CB  ASN A 274      13.968 185.376  33.367  1.00 49.83           C
ATOM   2481 1HB  ASN A 274      14.965 185.396  32.928  1.00 54.88           H
ATOM   2482 2HB  ASN A 274      13.429 184.514  32.975  1.00 56.03           H
ATOM   2483  CG  ASN A 274      13.242 186.638  32.946  1.00 49.92           C
ATOM   2484  OD1 ASN A 274      12.628 187.335  33.752  1.00 52.85           O
ATOM   2485  ND2 ASN A 274      13.296 186.934  31.658  1.00 61.59           N
ATOM   2486 1HD2 ASN A 274      12.856 187.777  31.323  1.00 69.84           H
ATOM   2487 2HD2 ASN A 274      13.772 186.312  31.018  1.00 70.87           H
ATOM   2488  N   PHE A 275      14.251 186.922  36.640  1.00 46.55           N
ATOM   2489  H   PHE A 275      13.595 186.341  37.140  1.00 55.34           H
ATOM   2490  CA  PHE A 275      14.638 188.199  37.231  1.00 47.41           C
ATOM   2491  HA  PHE A 275      15.050 188.834  36.448  1.00 48.38           H
ATOM   2492  C   PHE A 275      15.689 188.037  38.325  1.00 49.50           C
ATOM   2493  O   PHE A 275      15.588 187.145  39.167  1.00 56.51           O
ATOM   2494  CB  PHE A 275      13.412 188.895  37.831  1.00 55.49           C
ATOM   2495 1HB  PHE A 275      13.052 188.298  38.669  1.00 77.90           H
ATOM   2496 2HB  PHE A 275      13.717 189.869  38.213  1.00 88.00           H
ATOM   2497  CG  PHE A 275      12.282 189.082  36.858  1.00 90.14           C
ATOM   2498  CD1 PHE A 275      12.254 190.180  36.004  1.00179.24           C
ATOM   2499  HD1 PHE A 275      13.042 190.917  36.050  1.00233.87           H
ATOM   2500  CD2 PHE A 275      11.249 188.153  36.794  1.00161.91           C
ATOM   2501  HD2 PHE A 275      11.248 187.304  37.461  1.00204.08           H
ATOM   2502  CE1 PHE A 275      11.225 190.334  35.078  1.00312.82           C
ATOM   2503  HE1 PHE A 275      11.221 191.184  34.411  1.00470.77           H
ATOM   2504  CE2 PHE A 275      10.218 188.297  35.870  1.00294.16           C
ATOM   2505  HE2 PHE A 275       9.431 187.560  35.818  1.00436.06           H
ATOM   2506  CZ  PHE A 275      10.209 189.387  35.008  1.00356.80           C
ATOM   2507  HZ  PHE A 275       9.419 189.490  34.279  1.00529.39           H
ATOM   2508  N   GLY A 276      16.684 188.919  38.323  1.00 53.80           N
ATOM   2509  H   GLY A 276      16.743 189.620  37.595  1.00 57.76           H
ATOM   2510  CA  GLY A 276      17.722 188.883  39.338  1.00 61.86           C
ATOM   2511 1HA  GLY A 276      18.106 189.892  39.489  1.00 72.39           H
ATOM   2512 2HA  GLY A 276      17.290 188.529  40.274  1.00 70.43           H
ATOM   2513  C   GLY A 276      18.879 187.980  38.959  1.00 58.53           C
ATOM   2514  O   GLY A 276      19.130 187.733  37.779  1.00 71.53           O
ATOM   2515  N   TRP A 277      19.606 187.492  39.958  1.00 68.06           N
ATOM   2516  H   TRP A 277      19.349 187.689  40.914  1.00 91.56           H
ATOM   2517  CA  TRP A 277      20.789 186.674  39.709  1.00 71.54           C
ATOM   2518  HA  TRP A 277      21.130 186.873  38.693  1.00 73.39           H
ATOM   2519  C   TRP A 277      20.499 185.179  39.821  1.00 74.80           C
ATOM   2520  O   TRP A 277      19.931 184.709  40.808  1.00 77.91           O
ATOM   2521  CB  TRP A 277      21.909 187.075  40.670  1.00 76.42           C
ATOM   2522 1HB  TRP A 277      21.956 188.163  40.715  1.00 76.61           H
ATOM   2523 2HB  TRP A 277      21.682 186.695  41.666  1.00 79.35           H
ATOM   2524  CG  TRP A 277      23.246 186.560  40.234  1.00 84.24           C
ATOM   2525  CD1 TRP A 277      23.859 185.411  40.631  1.00 91.04           C
ATOM   2526  HD1 TRP A 277      23.441 184.710  41.339  1.00 92.63           H
ATOM   2527  CD2 TRP A 277      24.129 187.149  39.266  1.00 92.17           C
ATOM   2528  NE1 TRP A 277      25.068 185.254  40.006  1.00101.84           N
ATOM   2529  HE1 TRP A 277      25.686 184.468  40.150  1.00111.63           H
ATOM   2530  CE2 TRP A 277      25.268 186.317  39.168  1.00103.96           C
ATOM   2531  CE3 TRP A 277      24.058 188.286  38.450  1.00 96.57           C
ATOM   2532  HE3 TRP A 277      23.193 188.933  38.488  1.00 92.54           H
ATOM   2533  CZ2 TRP A 277      26.334 186.610  38.311  1.00120.09           C
ATOM   2534  HZ2 TRP A 277      27.198 185.965  38.259  1.00133.16           H
ATOM   2535  CZ3 TRP A 277      25.111 188.567  37.581  1.00112.63           C
ATOM   2536  HZ3 TRP A 277      25.061 189.439  36.945  1.00121.03           H
ATOM   2537  CH2 TRP A 277      26.246 187.735  37.530  1.00124.87           C
ATOM   2538  HH2 TRP A 277      27.057 187.983  36.861  1.00142.83           H
ATOM   2539  N   SER A 278      20.888 184.438  38.789  1.00 79.59           N
ATOM   2540  H   SER A 278      21.365 184.878  38.015  1.00 83.12           H
ATOM   2541  CA  SER A 278      20.654 182.999  38.719  1.00 85.94           C
ATOM   2542  HA  SER A 278      19.657 182.787  39.107  1.00 86.11           H
ATOM   2543  C   SER A 278      21.675 182.216  39.540  1.00 92.29           C
ATOM   2544  O   SER A 278      22.820 182.636  39.703  1.00 95.92           O
ATOM   2545  CB  SER A 278      20.723 182.539  37.261  1.00 92.61           C
ATOM   2546 1HB  SER A 278      19.977 183.082  36.681  1.00 92.58           H
ATOM   2547 2HB  SER A 278      21.714 182.759  36.862  1.00 97.73           H
ATOM   2548  OG  SER A 278      20.475 181.148  37.152  1.00102.85           O
ATOM   2549  HG  SER A 278      20.271 180.948  36.235  1.00113.59           H
ATOM   2550  N   VAL A 279      21.263 181.055  40.039  1.00 98.71           N
ATOM   2551  H   VAL A 279      20.310 180.755  39.890  1.00 99.75           H
ATOM   2552  CA  VAL A 279      22.164 180.179  40.786  1.00109.55           C
ATOM   2553  HA  VAL A 279      22.743 180.794  41.474  1.00108.55           H
ATOM   2554  C   VAL A 279      23.146 179.466  39.860  1.00120.11           C
ATOM   2555  O   VAL A 279      24.140 178.898  40.311  1.00131.73           O
ATOM   2556  CB  VAL A 279      21.407 179.121  41.623  1.00118.53           C
ATOM   2557  HB  VAL A 279      22.144 178.547  42.183  1.00129.19           H
ATOM   2558  CG1 VAL A 279      20.466 179.796  42.618  1.00113.49           C
ATOM   2559 1HG1 VAL A 279      21.030 180.482  43.249  1.00142.50           H
ATOM   2560 2HG1 VAL A 279      20.000 179.039  43.249  1.00141.46           H
ATOM   2561 3HG1 VAL A 279      19.689 180.346  42.087  1.00137.99           H
ATOM   2562  CG2 VAL A 279      20.626 178.151  40.741  1.00126.76           C
ATOM   2563 1HG2 VAL A 279      21.310 177.619  40.081  1.00153.76           H
ATOM   2564 2HG2 VAL A 279      19.892 178.692  40.143  1.00162.95           H
ATOM   2565 3HG2 VAL A 279      20.109 177.424  41.368  1.00154.65           H
ATOM   2566  N   HIS A 280      22.874 179.502  38.560  1.00121.03           N
ATOM   2567  H   HIS A 280      22.081 180.041  38.242  1.00115.13           H
ATOM   2568  CA  HIS A 280      23.679 178.806  37.561  1.00134.96           C
ATOM   2569  HA  HIS A 280      24.167 177.954  38.033  1.00147.50           H
ATOM   2570  C   HIS A 280      24.759 179.712  36.974  1.00138.78           C
ATOM   2571  O   HIS A 280      24.593 180.929  36.911  1.00130.44           O
ATOM   2572  CB  HIS A 280      22.774 178.293  36.438  1.00137.51           C
ATOM   2573 1HB  HIS A 280      22.241 179.140  36.006  1.00129.17           H
ATOM   2574 2HB  HIS A 280      23.394 177.849  35.659  1.00152.61           H
ATOM   2575  CG  HIS A 280      21.775 177.273  36.889  1.00141.37           C
ATOM   2576  ND1 HIS A 280      22.056 175.936  37.070  1.00175.18           N
ATOM   2577  HD1 HIS A 280      22.944 175.482  36.918  1.00222.64           H
ATOM   2578  CD2 HIS A 280      20.458 177.399  37.197  1.00146.49           C
ATOM   2579  HD2 HIS A 280      19.901 178.324  37.151  1.00174.12           H
ATOM   2580  CE1 HIS A 280      20.930 175.331  37.476  1.00173.72           C
ATOM   2581  HE1 HIS A 280      20.851 174.276  37.696  1.00210.82           H
ATOM   2582  NE2 HIS A 280      19.936 176.190  37.586  1.00153.29           N
HETATM 2583  N   NME A 281      25.858 179.104  36.535  1.00160.32           N
HETATM 2584  H   NME A 281      25.928 178.099  36.599  1.00173.33           H
HETATM 2585  CH3 NME A 281      26.977 179.820  35.948  1.00175.77           C
HETATM 2586 1HH3 NME A 281      26.621 180.733  35.469  1.00211.05           H
HETATM 2587 2HH3 NME A 281      27.464 179.192  35.202  1.00206.86           H
HETATM 2588 3HH3 NME A 281      27.695 180.079  36.726  1.00207.49           H
HETATM 2589  CH3 ACE A 289      25.002 177.134  32.839  1.00999.99           C
HETATM 2590 1HH3 ACE A 289      24.817 176.255  33.455  1.00999.99           H
HETATM 2591 2HH3 ACE A 289      26.036 177.457  32.957  1.00999.99           H
HETATM 2592 3HH3 ACE A 289      24.330 177.942  33.124  1.00999.99           H
HETATM 2593  C   ACE A 289      24.767 176.781  31.383  1.00999.99           C
HETATM 2594  O   ACE A 289      25.684 176.905  30.573  1.00999.99           O
ATOM   2595  N   ALA A 290      23.541 176.362  31.086  1.00992.21           N
ATOM   2596  H   ALA A 290      22.860 176.319  31.829  1.00999.99           H
ATOM   2597  CA  ALA A 290      23.086 175.970  29.751  1.00808.96           C
ATOM   2598  HA  ALA A 290      22.084 175.555  29.859  1.00865.49           H
ATOM   2599  C   ALA A 290      22.966 177.144  28.780  1.00563.13           C
ATOM   2600  O   ALA A 290      21.862 177.486  28.356  1.00587.85           O
ATOM   2601  CB  ALA A 290      23.964 174.865  29.167  1.00999.99           C
ATOM   2602 1HB  ALA A 290      24.962 175.246  28.954  1.00999.99           H
ATOM   2603 2HB  ALA A 290      24.035 174.041  29.877  1.00999.99           H
ATOM   2604 3HB  ALA A 290      23.517 174.501  28.242  1.00999.99           H
ATOM   2605  N   GLY A 291      24.088 177.768  28.436  1.00455.10           N
ATOM   2606  H   GLY A 291      24.968 177.450  28.819  1.00536.28           H
ATOM   2607  CA  GLY A 291      24.089 178.914  27.543  1.00349.68           C
ATOM   2608 1HA  GLY A 291      23.268 179.575  27.817  1.00398.63           H
ATOM   2609 2HA  GLY A 291      25.023 179.461  27.674  1.00416.69           H
ATOM   2610  C   GLY A 291      23.945 178.569  26.074  1.00234.60           C
ATOM   2611  O   GLY A 291      24.867 178.772  25.284  1.00274.54           O
ATOM   2612  N   THR A 292      22.778 178.060  25.693  1.00175.19           N
ATOM   2613  H   THR A 292      22.067 177.870  26.386  1.00221.24           H
ATOM   2614  CA  THR A 292      22.478 177.813  24.285  1.00126.90           C
ATOM   2615  HA  THR A 292      23.270 177.203  23.851  1.00136.53           H
ATOM   2616  C   THR A 292      22.439 179.162  23.574  1.00111.20           C
ATOM   2617  O   THR A 292      21.985 180.151  24.147  1.00141.48           O
ATOM   2618  CB  THR A 292      21.118 177.113  24.091  1.00166.96           C
ATOM   2619  HB  THR A 292      20.913 177.024  23.024  1.00213.77           H
ATOM   2620  OG1 THR A 292      20.089 177.900  24.705  1.00180.42           O
ATOM   2621  HG1 THR A 292      20.470 178.745  24.955  1.00186.08           H
ATOM   2622  CG2 THR A 292      21.116 175.722  24.714  1.00285.02           C
ATOM   2623 1HG2 THR A 292      20.172 175.227  24.488  1.00356.88           H
ATOM   2624 2HG2 THR A 292      21.231 175.799  25.795  1.00354.06           H
ATOM   2625 3HG2 THR A 292      21.937 175.134  24.302  1.00354.86           H
ATOM   2626  N   LEU A 293      22.935 179.214  22.342  1.00101.17           N
ATOM   2627  H   LEU A 293      23.266 178.372  21.894  1.00117.94           H
ATOM   2628  CA  LEU A 293      23.075 180.478  21.622  1.00100.70           C
ATOM   2629  HA  LEU A 293      22.878 181.302  22.309  1.00117.92           H
ATOM   2630  C   LEU A 293      22.104 180.610  20.451  1.00 70.78           C
ATOM   2631  O   LEU A 293      22.143 181.588  19.709  1.00 63.47           O
ATOM   2632  CB  LEU A 293      24.509 180.615  21.101  1.00139.52           C
ATOM   2633 1HB  LEU A 293      24.672 179.826  20.367  1.00140.75           H
ATOM   2634 2HB  LEU A 293      24.584 181.569  20.577  1.00173.80           H
ATOM   2635  CG  LEU A 293      25.652 180.551  22.120  1.00227.14           C
ATOM   2636  HG  LEU A 293      25.587 179.608  22.662  1.00267.62           H
ATOM   2637  CD1 LEU A 293      26.985 180.584  21.382  1.00274.50           C
ATOM   2638 1HD1 LEU A 293      27.798 180.464  22.097  1.00327.16           H
ATOM   2639 2HD1 LEU A 293      27.096 181.538  20.866  1.00316.25           H
ATOM   2640 3HD1 LEU A 293      27.026 179.771  20.657  1.00323.88           H
ATOM   2641  CD2 LEU A 293      25.599 181.696  23.123  1.00351.47           C
ATOM   2642 1HD2 LEU A 293      25.662 182.651  22.600  1.00419.83           H
ATOM   2643 2HD2 LEU A 293      26.434 181.609  23.817  1.00422.51           H
ATOM   2644 3HD2 LEU A 293      24.666 181.649  23.686  1.00423.53           H
ATOM   2645  N   ASP A 294      21.240 179.614  20.284  1.00 62.15           N
ATOM   2646  H   ASP A 294      21.203 178.880  20.976  1.00 75.72           H
ATOM   2647  CA  ASP A 294      20.367 179.519  19.116  1.00 46.40           C
ATOM   2648  HA  ASP A 294      20.945 179.795  18.234  1.00 54.22           H
ATOM   2649  C   ASP A 294      19.145 180.435  19.150  1.00 34.78           C
ATOM   2650  O   ASP A 294      18.370 180.468  18.194  1.00 31.59           O
ATOM   2651  CB  ASP A 294      19.909 178.068  18.943  1.00 44.67           C
ATOM   2652 1HB  ASP A 294      19.373 177.973  17.999  1.00 43.42           H
ATOM   2653 2HB  ASP A 294      20.788 177.423  18.909  1.00 65.23           H
ATOM   2654  CG  ASP A 294      19.009 177.605  20.070  1.00 84.83           C
ATOM   2655  OD1 ASP A 294      19.411 176.686  20.814  1.00144.03           O
ATOM   2656  OD2 ASP A 294      17.894 178.146  20.227  1.00143.31           O
ATOM   2657  N   TYR A 295      18.968 181.177  20.239  1.00 35.83           N
ATOM   2658  H   TYR A 295      19.626 181.110  21.002  1.00 45.65           H
ATOM   2659  CA  TYR A 295      17.852 182.111  20.355  1.00 31.19           C
ATOM   2660  HA  TYR A 295      17.123 181.859  19.587  1.00 28.48           H
ATOM   2661  C   TYR A 295      18.263 183.565  20.136  1.00 28.75           C
ATOM   2662  O   TYR A 295      17.428 184.469  20.179  1.00 29.18           O
ATOM   2663  CB  TYR A 295      17.161 181.966  21.715  1.00 41.07           C
ATOM   2664 1HB  TYR A 295      16.237 182.544  21.687  1.00 79.41           H
ATOM   2665 2HB  TYR A 295      16.895 180.919  21.857  1.00 37.34           H
ATOM   2666  CG  TYR A 295      17.969 182.441  22.904  1.00 70.55           C
ATOM   2667  CD1 TYR A 295      17.809 183.737  23.397  1.00152.25           C
ATOM   2668  HD1 TYR A 295      17.144 184.422  22.892  1.00194.25           H
ATOM   2669  CD2 TYR A 295      18.857 181.589  23.564  1.00 89.53           C
ATOM   2670  HD2 TYR A 295      19.033 180.595  23.181  1.00 85.70           H
ATOM   2671  CE1 TYR A 295      18.483 184.161  24.540  1.00247.26           C
ATOM   2672  HE1 TYR A 295      18.338 185.163  24.915  1.00363.78           H
ATOM   2673  CE2 TYR A 295      19.517 182.003  24.720  1.00180.62           C
ATOM   2674  HE2 TYR A 295      20.177 181.326  25.241  1.00244.13           H
ATOM   2675  CZ  TYR A 295      19.333 183.289  25.197  1.00256.64           C
ATOM   2676  OH  TYR A 295      19.986 183.699  26.337  1.00408.30           O
ATOM   2677  HH  TYR A 295      20.549 183.016  26.708  1.00474.20           H
ATOM   2678  N   LEU A 296      19.554 183.784  19.911  1.00 31.74           N
ATOM   2679  H   LEU A 296      20.180 182.996  19.816  1.00 37.01           H
ATOM   2680  CA  LEU A 296      20.111 185.128  19.793  1.00 32.38           C
ATOM   2681  HA  LEU A 296      19.573 185.782  20.479  1.00 34.01           H
ATOM   2682  C   LEU A 296      19.975 185.676  18.374  1.00 28.57           C
ATOM   2683  O   LEU A 296      20.088 184.921  17.408  1.00 30.09           O
ATOM   2684  CB  LEU A 296      21.594 185.105  20.176  1.00 41.82           C
ATOM   2685 1HB  LEU A 296      22.098 184.420  19.495  1.00 45.54           H
ATOM   2686 2HB  LEU A 296      22.002 186.100  20.001  1.00 45.75           H
ATOM   2687  CG  LEU A 296      21.954 184.695  21.608  1.00 52.70           C
ATOM   2688  HG  LEU A 296      21.496 183.731  21.829  1.00 64.47           H
ATOM   2689  CD1 LEU A 296      23.464 184.549  21.729  1.00 81.27           C
ATOM   2690 1HD1 LEU A 296      23.719 184.229  22.739  1.00121.89           H
ATOM   2691 2HD1 LEU A 296      23.947 185.504  21.518  1.00120.37           H
ATOM   2692 3HD1 LEU A 296      23.815 183.802  21.017  1.00121.93           H
ATOM   2693  CD2 LEU A 296      21.457 185.718  22.624  1.00 77.38           C
ATOM   2694 1HD2 LEU A 296      21.777 185.422  23.623  1.00117.12           H
ATOM   2695 2HD2 LEU A 296      20.368 185.761  22.600  1.00115.99           H
ATOM   2696 3HD2 LEU A 296      21.865 186.702  22.389  1.00116.97           H
ATOM   2697  N   PRO A 297      19.744 186.990  18.222  1.00 28.33           N
ATOM   2698  CA  PRO A 297      19.708 187.565  16.872  1.00 29.68           C
ATOM   2699  HA  PRO A 297      19.100 186.938  16.223  1.00 28.53           H
ATOM   2700  C   PRO A 297      21.081 187.773  16.233  1.00 35.30           C
ATOM   2701  O   PRO A 297      22.103 187.721  16.919  1.00 39.55           O
ATOM   2702  CB  PRO A 297      19.015 188.908  17.104  1.00 33.66           C
ATOM   2703 1HB  PRO A 297      19.330 189.641  16.362  1.00 49.23           H
ATOM   2704 2HB  PRO A 297      17.933 188.786  17.088  1.00 37.89           H
ATOM   2705  CG  PRO A 297      19.466 189.298  18.454  1.00 36.50           C
ATOM   2706 1HG  PRO A 297      20.471 189.715  18.403  1.00 54.17           H
ATOM   2707 2HG  PRO A 297      18.771 190.014  18.892  1.00 49.58           H
ATOM   2708  CD  PRO A 297      19.470 188.019  19.242  1.00 30.95           C
ATOM   2709 1HD  PRO A 297      20.254 188.037  19.998  1.00 35.29           H
ATOM   2710 2HD  PRO A 297      18.494 187.849  19.698  1.00 34.91           H
ATOM   2711  N   PRO A 298      21.124 188.027  14.913  1.00 39.20           N
ATOM   2712  CA  PRO A 298      22.423 188.183  14.248  1.00 48.65           C
ATOM   2713  HA  PRO A 298      22.965 187.238  14.280  1.00 49.73           H
ATOM   2714  C   PRO A 298      23.321 189.282  14.810  1.00 57.01           C
ATOM   2715  O   PRO A 298      24.543 189.155  14.810  1.00 67.47           O
ATOM   2716  CB  PRO A 298      22.041 188.505  12.801  1.00 55.06           C
ATOM   2717 1HB  PRO A 298      22.023 189.584  12.648  1.00 64.54           H
ATOM   2718 2HB  PRO A 298      22.740 188.036  12.108  1.00 65.08           H
ATOM   2719  CG  PRO A 298      20.679 187.935  12.630  1.00 51.71           C
ATOM   2720 1HG  PRO A 298      20.141 188.449  11.834  1.00 66.38           H
ATOM   2721 2HG  PRO A 298      20.742 186.867  12.422  1.00 62.95           H
ATOM   2722  CD  PRO A 298      20.015 188.165  13.953  1.00 39.53           C
ATOM   2723 1HD  PRO A 298      19.591 189.169  13.997  1.00 43.96           H
ATOM   2724 2HD  PRO A 298      19.249 187.409  14.124  1.00 36.81           H
ATOM   2725  N   GLU A 299      22.726 190.374  15.277  1.00 56.40           N
ATOM   2726  H   GLU A 299      21.719 190.446  15.241  1.00 52.57           H
ATOM   2727  CA  GLU A 299      23.502 191.493  15.804  1.00 64.85           C
ATOM   2728  HA  GLU A 299      24.338 191.662  15.125  1.00 74.64           H
ATOM   2729  C   GLU A 299      24.116 191.230  17.177  1.00 63.80           C
ATOM   2730  O   GLU A 299      25.059 191.918  17.566  1.00 75.40           O
ATOM   2731  CB  GLU A 299      22.669 192.779  15.829  1.00 68.18           C
ATOM   2732 1HB  GLU A 299      23.328 193.596  16.121  1.00 77.66           H
ATOM   2733 2HB  GLU A 299      22.322 192.988  14.817  1.00 74.23           H
ATOM   2734  CG  GLU A 299      21.465 192.791  16.765  1.00 59.60           C
ATOM   2735 1HG  GLU A 299      21.708 192.244  17.676  1.00 56.53           H
ATOM   2736 2HG  GLU A 299      21.258 193.826  17.038  1.00 69.75           H
ATOM   2737  CD  GLU A 299      20.207 192.204  16.149  1.00 52.28           C
ATOM   2738  OE1 GLU A 299      20.235 191.687  15.012  1.00 52.93           O
ATOM   2739  OE2 GLU A 299      19.144 192.261  16.800  1.00 50.50           O
ATOM   2740  N   MET A 300      23.613 190.241  17.910  1.00 55.14           N
ATOM   2741  H   MET A 300      22.859 189.677  17.542  1.00 50.33           H
ATOM   2742  CA  MET A 300      24.164 189.916  19.224  1.00 56.25           C
ATOM   2743  HA  MET A 300      24.644 190.807  19.629  1.00 62.54           H
ATOM   2744  C   MET A 300      25.225 188.823  19.161  1.00 62.69           C
ATOM   2745  O   MET A 300      26.134 188.804  19.990  1.00 72.74           O
ATOM   2746  CB  MET A 300      23.075 189.480  20.205  1.00 49.43           C
ATOM   2747 1HB  MET A 300      22.477 188.692  19.748  1.00 66.28           H
ATOM   2748 2HB  MET A 300      23.565 189.067  21.087  1.00 72.70           H
ATOM   2749  CG  MET A 300      22.164 190.609  20.659  1.00 67.61           C
ATOM   2750 1HG  MET A 300      22.771 191.431  21.040  1.00114.94           H
ATOM   2751 2HG  MET A 300      21.582 190.968  19.810  1.00111.70           H
ATOM   2752  SD  MET A 300      21.049 190.048  21.962  1.00 67.52           S
ATOM   2753  CE  MET A 300      22.088 190.242  23.411  1.00 70.84           C
ATOM   2754 1HE  MET A 300      22.968 189.604  23.320  1.00108.62           H
ATOM   2755 2HE  MET A 300      21.526 189.954  24.299  1.00112.49           H
ATOM   2756 3HE  MET A 300      22.401 191.282  23.502  1.00111.46           H
ATOM   2757  N   ILE A 301      25.128 187.925  18.186  1.00 61.82           N
ATOM   2758  H   ILE A 301      24.328 187.931  17.568  1.00 57.61           H
ATOM   2759  CA  ILE A 301      26.192 186.949  17.958  1.00 70.36           C
ATOM   2760  HA  ILE A 301      26.515 186.566  18.926  1.00 76.16           H
ATOM   2761  C   ILE A 301      27.399 187.640  17.325  1.00 83.31           C
ATOM   2762  O   ILE A 301      28.510 187.113  17.339  1.00 99.15           O
ATOM   2763  CB  ILE A 301      25.735 185.745  17.101  1.00 67.57           C
ATOM   2764  HB  ILE A 301      26.576 185.058  17.013  1.00 76.57           H
ATOM   2765  CG1 ILE A 301      25.321 186.179  15.692  1.00 67.13           C
ATOM   2766 1HG1 ILE A 301      24.363 186.693  15.760  1.00 69.32           H
ATOM   2767 2HG1 ILE A 301      26.058 186.882  15.306  1.00 81.68           H
ATOM   2768  CG2 ILE A 301      24.596 185.007  17.805  1.00 65.65           C
ATOM   2769 1HG2 ILE A 301      24.877 184.798  18.837  1.00 91.87           H
ATOM   2770 2HG2 ILE A 301      24.401 184.063  17.297  1.00 94.88           H
ATOM   2771 3HG2 ILE A 301      23.692 185.616  17.794  1.00 95.46           H
ATOM   2772  CD1 ILE A 301      25.193 185.048  14.690  1.00 75.08           C
ATOM   2773 1HD1 ILE A 301      26.164 184.575  14.545  1.00101.37           H
ATOM   2774 2HD1 ILE A 301      24.841 185.445  13.739  1.00114.46           H
ATOM   2775 3HD1 ILE A 301      24.481 184.307  15.054  1.00106.86           H
ATOM   2776  N   GLU A 302      27.171 188.835  16.790  1.00 84.99           N
ATOM   2777  H   GLU A 302      26.226 189.191  16.782  1.00 79.17           H
ATOM   2778  CA  GLU A 302      28.222 189.674  16.222  1.00102.85           C
ATOM   2779  HA  GLU A 302      29.024 189.039  15.844  1.00116.02           H
ATOM   2780  C   GLU A 302      28.806 190.605  17.285  1.00110.54           C
ATOM   2781  O   GLU A 302      29.914 191.121  17.137  1.00131.79           O
ATOM   2782  CB  GLU A 302      27.634 190.480  15.061  1.00110.09           C
ATOM   2783 1HB  GLU A 302      27.045 189.805  14.440  1.00124.25           H
ATOM   2784 2HB  GLU A 302      26.959 191.233  15.468  1.00140.67           H
ATOM   2785  CG  GLU A 302      28.653 191.171  14.166  1.00149.31           C
ATOM   2786 1HG  GLU A 302      28.135 191.896  13.538  1.00213.79           H
ATOM   2787 2HG  GLU A 302      29.372 191.707  14.785  1.00195.70           H
ATOM   2788  CD  GLU A 302      29.395 190.193  13.273  1.00190.11           C
ATOM   2789  OE1 GLU A 302      28.749 189.523  12.439  1.00252.08           O
ATOM   2790  OE2 GLU A 302      30.634 190.095  13.389  1.00261.85           O
ATOM   2791  N   GLY A 303      28.066 190.805  18.371  1.00102.77           N
ATOM   2792  H   GLY A 303      27.179 190.329  18.460  1.00 94.46           H
ATOM   2793  CA  GLY A 303      28.513 191.663  19.455  1.00115.92           C
ATOM   2794 1HA  GLY A 303      27.959 191.408  20.357  1.00113.35           H
ATOM   2795 2HA  GLY A 303      29.570 191.467  19.637  1.00133.27           H
ATOM   2796  C   GLY A 303      28.350 193.150  19.202  1.00124.12           C
ATOM   2797  O   GLY A 303      29.131 193.959  19.702  1.00146.03           O
ATOM   2798  N   ARG A 304      27.332 193.526  18.433  1.00119.14           N
ATOM   2799  H   ARG A 304      26.701 192.823  18.071  1.00112.59           H
ATOM   2800  CA  ARG A 304      27.089 194.928  18.103  1.00132.96           C
ATOM   2801  HA  ARG A 304      28.050 195.424  17.962  1.00150.08           H
ATOM   2802  C   ARG A 304      26.329 195.667  19.199  1.00123.74           C
ATOM   2803  O   ARG A 304      25.561 195.075  19.956  1.00114.12           O
ATOM   2804  CB  ARG A 304      26.265 195.040  16.818  1.00153.38           C
ATOM   2805 1HB  ARG A 304      25.321 194.515  16.962  1.00187.65           H
ATOM   2806 2HB  ARG A 304      26.042 196.094  16.647  1.00206.81           H
ATOM   2807  CG  ARG A 304      26.947 194.492  15.576  1.00160.87           C
ATOM   2808 1HG  ARG A 304      27.945 194.922  15.491  1.00203.17           H
ATOM   2809 2HG  ARG A 304      27.030 193.408  15.657  1.00191.82           H
ATOM   2810  CD  ARG A 304      26.144 194.848  14.335  1.00194.77           C
ATOM   2811 1HD  ARG A 304      25.124 194.480  14.453  1.00239.91           H
ATOM   2812 2HD  ARG A 304      26.119 195.934  14.231  1.00235.23           H
ATOM   2813  NE  ARG A 304      26.736 194.260  13.135  1.00243.26           N
ATOM   2814  HE  ARG A 304      27.521 193.640  13.268  1.00277.91           H
ATOM   2815  CZ  ARG A 304      26.325 194.471  11.892  1.00335.60           C
ATOM   2816  NH1 ARG A 304      25.315 195.268  11.604  1.00403.34           N
ATOM   2817 1HH1 ARG A 304      24.824 195.734  12.351  1.00379.45           H
ATOM   2818 2HH1 ARG A 304      25.055 195.408  10.640  1.00543.39           H
ATOM   2819  NH2 ARG A 304      26.949 193.868  10.901  1.00461.52           N
ATOM   2820 1HH2 ARG A 304      27.711 193.243  11.111  1.00490.33           H
ATOM   2821 2HH2 ARG A 304      26.652 194.029   9.952  1.00591.30           H
ATOM   2822  N   MET A 305      26.500 196.984  19.219  1.00136.28           N
ATOM   2823  H   MET A 305      27.244 197.402  18.681  1.00152.83           H
ATOM   2824  CA  MET A 305      25.562 197.861  19.912  1.00134.23           C
ATOM   2825  HA  MET A 305      25.531 197.604  20.972  1.00126.96           H
ATOM   2826  C   MET A 305      24.194 197.609  19.284  1.00130.37           C
ATOM   2827  O   MET A 305      24.087 197.502  18.061  1.00153.13           O
ATOM   2828  CB  MET A 305      25.968 199.327  19.730  1.00158.40           C
ATOM   2829 1HB  MET A 305      27.012 199.437  20.021  1.00185.61           H
ATOM   2830 2HB  MET A 305      25.881 199.579  18.673  1.00194.69           H
ATOM   2831  CG  MET A 305      25.136 200.318  20.531  1.00211.56           C
ATOM   2832 1HG  MET A 305      25.410 201.331  20.236  1.00274.05           H
ATOM   2833 2HG  MET A 305      24.081 200.166  20.304  1.00264.40           H
ATOM   2834  SD  MET A 305      25.388 200.138  22.309  1.00312.40           S
ATOM   2835  CE  MET A 305      26.931 201.022  22.569  1.00394.74           C
ATOM   2836 1HE  MET A 305      27.170 201.026  23.632  1.00450.03           H
ATOM   2837 2HE  MET A 305      26.827 202.048  22.218  1.00458.84           H
ATOM   2838 3HE  MET A 305      27.733 200.528  22.021  1.00464.09           H
ATOM   2839  N   HIS A 306      23.154 197.482  20.101  1.00116.46           N
ATOM   2840  H   HIS A 306      23.252 197.660  21.091  1.00115.07           H
ATOM   2841  CA  HIS A 306      21.854 197.043  19.605  1.00114.70           C
ATOM   2842  HA  HIS A 306      21.756 197.359  18.566  1.00127.02           H
ATOM   2843  C   HIS A 306      20.678 197.635  20.378  1.00112.86           C
ATOM   2844  O   HIS A 306      20.828 198.143  21.488  1.00114.55           O
ATOM   2845  CB  HIS A 306      21.792 195.513  19.653  1.00108.39           C
ATOM   2846 1HB  HIS A 306      20.875 195.183  19.163  1.00110.77           H
ATOM   2847 2HB  HIS A 306      22.639 195.112  19.096  1.00115.86           H
ATOM   2848  CG  HIS A 306      21.826 194.948  21.039  1.00100.86           C
ATOM   2849  ND1 HIS A 306      20.760 194.960  21.910  1.00 98.27           N
ATOM   2850  HD1 HIS A 306      19.849 195.364  21.736  1.00101.07           H
ATOM   2851  CD2 HIS A 306      22.827 194.327  21.716  1.00107.96           C
ATOM   2852  HD2 HIS A 306      23.820 194.159  21.326  1.00120.36           H
ATOM   2853  CE1 HIS A 306      21.145 194.348  23.038  1.00101.69           C
ATOM   2854  HE1 HIS A 306      20.510 194.206  23.900  1.00107.11           H
ATOM   2855  NE2 HIS A 306      22.394 193.933  22.959  1.00109.12           N
ATOM   2856  N   ASP A 307      19.500 197.554  19.769  1.00116.51           N
ATOM   2857  H   ASP A 307      19.443 197.127  18.856  1.00122.17           H
ATOM   2858  CA  ASP A 307      18.260 198.026  20.377  1.00118.55           C
ATOM   2859  HA  ASP A 307      18.463 198.905  20.989  1.00132.50           H
ATOM   2860  C   ASP A 307      17.631 196.948  21.257  1.00100.78           C
ATOM   2861  O   ASP A 307      18.038 195.787  21.234  1.00 91.02           O
ATOM   2862  CB  ASP A 307      17.279 198.406  19.265  1.00132.36           C
ATOM   2863 1HB  ASP A 307      17.173 197.559  18.587  1.00137.24           H
ATOM   2864 2HB  ASP A 307      16.304 198.625  19.700  1.00139.69           H
ATOM   2865  CG  ASP A 307      17.740 199.615  18.474  1.00160.06           C
ATOM   2866  OD1 ASP A 307      17.948 200.688  19.079  1.00212.24           O
ATOM   2867  OD2 ASP A 307      17.881 199.491  17.239  1.00203.95           O
ATOM   2868  N   GLU A 308      16.602 197.320  22.012  1.00104.63           N
ATOM   2869  H   GLU A 308      16.322 198.291  22.027  1.00120.00           H
ATOM   2870  CA  GLU A 308      15.841 196.367  22.818  1.00 96.91           C
ATOM   2871  HA  GLU A 308      16.544 195.769  23.398  1.00101.92           H
ATOM   2872  C   GLU A 308      15.013 195.400  21.971  1.00 74.77           C
ATOM   2873  O   GLU A 308      14.415 194.458  22.490  1.00 74.62           O
ATOM   2874  CB  GLU A 308      14.927 197.110  23.799  1.00122.23           C
ATOM   2875 1HB  GLU A 308      14.562 196.390  24.532  1.00128.80           H
ATOM   2876 2HB  GLU A 308      15.521 197.854  24.329  1.00145.82           H
ATOM   2877  CG  GLU A 308      13.719 197.804  23.178  1.00128.45           C
ATOM   2878 1HG  GLU A 308      13.131 197.071  22.626  1.00122.65           H
ATOM   2879 2HG  GLU A 308      13.100 198.204  23.982  1.00157.09           H
ATOM   2880  CD  GLU A 308      14.102 198.939  22.245  1.00143.39           C
ATOM   2881  OE1 GLU A 308      14.899 199.809  22.654  1.00191.31           O
ATOM   2882  OE2 GLU A 308      13.626 198.963  21.090  1.00182.95           O
ATOM   2883  N   LYS A 309      15.000 195.622  20.660  1.00 67.33           N
ATOM   2884  H   LYS A 309      15.545 196.392  20.300  1.00 78.49           H
ATOM   2885  CA  LYS A 309      14.249 194.795  19.717  1.00 56.16           C
ATOM   2886  HA  LYS A 309      13.238 194.659  20.103  1.00 59.21           H
ATOM   2887  C   LYS A 309      14.847 193.404  19.527  1.00 43.79           C
ATOM   2888  O   LYS A 309      14.325 192.600  18.755  1.00 42.85           O
ATOM   2889  CB  LYS A 309      14.166 195.498  18.358  1.00 64.89           C
ATOM   2890 1HB  LYS A 309      15.178 195.655  17.983  1.00 71.34           H
ATOM   2891 2HB  LYS A 309      13.641 194.846  17.661  1.00 63.68           H
ATOM   2892  CG  LYS A 309      13.446 196.837  18.402  1.00 83.12           C
ATOM   2893 1HG  LYS A 309      12.464 196.701  18.855  1.00116.97           H
ATOM   2894 2HG  LYS A 309      14.025 197.531  19.011  1.00125.10           H
ATOM   2895  CD  LYS A 309      13.270 197.423  17.008  1.00106.25           C
ATOM   2896 1HD  LYS A 309      14.245 197.521  16.531  1.00156.30           H
ATOM   2897 2HD  LYS A 309      12.656 196.743  16.417  1.00145.38           H
ATOM   2898  CE  LYS A 309      12.595 198.785  17.053  1.00122.39           C
ATOM   2899 1HE  LYS A 309      12.340 199.085  16.034  1.00153.08           H
ATOM   2900 2HE  LYS A 309      11.665 198.699  17.622  1.00150.46           H
ATOM   2901  NZ  LYS A 309      13.504 199.797  17.685  1.00168.14           N
ATOM   2902 1HZ  LYS A 309      13.063 200.708  17.694  1.00208.70           H
ATOM   2903 2HZ  LYS A 309      14.376 199.864  17.178  1.00214.71           H
ATOM   2904 3HZ  LYS A 309      13.700 199.537  18.643  1.00214.61           H
ATOM   2905  N   VAL A 310      15.932 193.121  20.240  1.00 39.23           N
ATOM   2906  H   VAL A 310      16.313 193.833  20.846  1.00 43.41           H
ATOM   2907  CA  VAL A 310      16.573 191.807  20.219  1.00 33.02           C
ATOM   2908  HA  VAL A 310      16.744 191.520  19.182  1.00 35.01           H
ATOM   2909  C   VAL A 310      15.697 190.722  20.838  1.00 27.97           C
ATOM   2910  O   VAL A 310      15.853 189.544  20.520  1.00 27.41           O
ATOM   2911  CB  VAL A 310      17.936 191.804  20.946  1.00 34.29           C
ATOM   2912  HB  VAL A 310      18.313 190.781  20.957  1.00 32.58           H
ATOM   2913  CG1 VAL A 310      18.936 192.666  20.183  1.00 42.66           C
ATOM   2914 1HG1 VAL A 310      18.589 193.698  20.141  1.00 69.51           H
ATOM   2915 2HG1 VAL A 310      19.048 192.282  19.170  1.00 80.02           H
ATOM   2916 3HG1 VAL A 310      19.903 192.629  20.683  1.00 69.88           H
ATOM   2917  CG2 VAL A 310      17.817 192.289  22.391  1.00 36.94           C
ATOM   2918 1HG2 VAL A 310      17.118 191.656  22.937  1.00 63.76           H
ATOM   2919 2HG2 VAL A 310      17.468 193.322  22.415  1.00 66.80           H
ATOM   2920 3HG2 VAL A 310      18.793 192.231  22.873  1.00 67.22           H
ATOM   2921  N   ASP A 311      14.766 191.118  21.698  1.00 28.48           N
ATOM   2922  H   ASP A 311      14.674 192.101  21.916  1.00 33.02           H
ATOM   2923  CA  ASP A 311      13.869 190.173  22.358  1.00 27.25           C
ATOM   2924  HA  ASP A 311      14.447 189.326  22.729  1.00 26.52           H
ATOM   2925  C   ASP A 311      12.810 189.642  21.395  1.00 26.67           C
ATOM   2926  O   ASP A 311      12.249 188.566  21.597  1.00 25.73           O
ATOM   2927  CB  ASP A 311      13.175 190.853  23.540  1.00 34.22           C
ATOM   2928 1HB  ASP A 311      12.680 191.758  23.187  1.00 40.39           H
ATOM   2929 2HB  ASP A 311      12.419 190.178  23.942  1.00 37.59           H
ATOM   2930  CG  ASP A 311      14.141 191.221  24.651  1.00 40.39           C
ATOM   2931  OD1 ASP A 311      14.038 192.351  25.176  1.00 70.80           O
ATOM   2932  OD2 ASP A 311      14.998 190.390  25.018  1.00 79.90           O
ATOM   2933  N   LEU A 312      12.530 190.412  20.349  1.00 30.61           N
ATOM   2934  H   LEU A 312      13.052 191.267  20.218  1.00 34.52           H
ATOM   2935  CA  LEU A 312      11.505 190.057  19.372  1.00 32.51           C
ATOM   2936  HA  LEU A 312      10.602 189.761  19.905  1.00 34.49           H
ATOM   2937  C   LEU A 312      11.960 188.872  18.523  1.00 27.82           C
ATOM   2938  O   LEU A 312      11.155 188.022  18.144  1.00 28.85           O
ATOM   2939  CB  LEU A 312      11.193 191.263  18.481  1.00 40.60           C
ATOM   2940 1HB  LEU A 312      12.096 191.505  17.921  1.00 42.11           H
ATOM   2941 2HB  LEU A 312      10.425 190.968  17.765  1.00 44.95           H
ATOM   2942  CG  LEU A 312      10.726 192.543  19.183  1.00 48.84           C
ATOM   2943  HG  LEU A 312      11.463 192.817  19.937  1.00 58.44           H
ATOM   2944  CD1 LEU A 312      10.641 193.685  18.179  1.00 71.72           C
ATOM   2945 1HD1 LEU A 312      11.614 193.834  17.713  1.00105.62           H
ATOM   2946 2HD1 LEU A 312      10.346 194.601  18.690  1.00106.03           H
ATOM   2947 3HD1 LEU A 312       9.907 193.447  17.409  1.00113.54           H
ATOM   2948  CD2 LEU A 312       9.383 192.352  19.877  1.00 57.12           C
ATOM   2949 1HD2 LEU A 312       9.490 191.633  20.688  1.00 87.46           H
ATOM   2950 2HD2 LEU A 312       8.645 191.986  19.163  1.00 90.80           H
ATOM   2951 3HD2 LEU A 312       9.048 193.304  20.289  1.00 91.42           H
ATOM   2952  N   TRP A 313      13.258 188.808  18.246  1.00 25.60           N
ATOM   2953  H   TRP A 313      13.870 189.541  18.575  1.00 28.45           H
ATOM   2954  CA  TRP A 313      13.843 187.670  17.543  1.00 21.70           C
ATOM   2955  HA  TRP A 313      13.310 187.496  16.608  1.00 23.55           H
ATOM   2956  C   TRP A 313      13.728 186.420  18.407  1.00 17.45           C
ATOM   2957  O   TRP A 313      13.344 185.350  17.935  1.00 16.87           O
ATOM   2958  CB  TRP A 313      15.320 187.942  17.247  1.00 22.92           C
ATOM   2959 1HB  TRP A 313      15.394 188.814  16.598  1.00 28.26           H
ATOM   2960 2HB  TRP A 313      15.823 188.173  18.186  1.00 24.32           H
ATOM   2961  CG  TRP A 313      16.036 186.789  16.606  1.00 20.43           C
ATOM   2962  CD1 TRP A 313      16.586 185.713  17.237  1.00 18.45           C
ATOM   2963  HD1 TRP A 313      16.535 185.536  18.302  1.00 18.82           H
ATOM   2964  CD2 TRP A 313      16.354 186.619  15.216  1.00 22.80           C
ATOM   2965  NE1 TRP A 313      17.222 184.887  16.348  1.00 19.21           N
ATOM   2966  HE1 TRP A 313      17.708 184.040  16.606  1.00 20.98           H
ATOM   2967  CE2 TRP A 313      17.106 185.427  15.095  1.00 21.57           C
ATOM   2968  CE3 TRP A 313      16.110 187.377  14.063  1.00 28.98           C
ATOM   2969  HE3 TRP A 313      15.535 188.288  14.119  1.00 33.30           H
ATOM   2970  CZ2 TRP A 313      17.629 184.998  13.872  1.00 25.70           C
ATOM   2971  HZ2 TRP A 313      18.223 184.099  13.806  1.00 27.14           H
ATOM   2972  CZ3 TRP A 313      16.611 186.934  12.839  1.00 33.26           C
ATOM   2973  HZ3 TRP A 313      16.413 187.501  11.942  1.00 40.94           H
ATOM   2974  CH2 TRP A 313      17.366 185.749  12.755  1.00 31.16           C
ATOM   2975  HH2 TRP A 313      17.752 185.429  11.798  1.00 36.48           H
ATOM   2976  N   SER A 314      14.076 186.558  19.681  1.00 16.78           N
ATOM   2977  H   SER A 314      14.357 187.464  20.029  1.00 19.40           H
ATOM   2978  CA  SER A 314      14.075 185.429  20.604  1.00 15.16           C
ATOM   2979  HA  SER A 314      14.667 184.624  20.169  1.00 15.06           H
ATOM   2980  C   SER A 314      12.658 184.910  20.835  1.00 15.82           C
ATOM   2981  O   SER A 314      12.451 183.710  21.015  1.00 15.82           O
ATOM   2982  CB  SER A 314      14.720 185.850  21.925  1.00 17.50           C
ATOM   2983 1HB  SER A 314      14.105 186.614  22.401  1.00 23.58           H
ATOM   2984 2HB  SER A 314      14.790 184.982  22.579  1.00 22.03           H
ATOM   2985  OG  SER A 314      16.019 186.370  21.697  1.00 23.27           O
ATOM   2986  HG  SER A 314      16.513 185.739  21.167  1.00 41.51           H
ATOM   2987  N   LEU A 315      11.683 185.813  20.807  1.00 18.95           N
ATOM   2988  H   LEU A 315      11.921 186.793  20.732  1.00 21.23           H
ATOM   2989  CA  LEU A 315      10.271 185.445  20.864  1.00 22.01           C
ATOM   2990  HA  LEU A 315      10.103 184.845  21.759  1.00 23.09           H
ATOM   2991  C   LEU A 315       9.859 184.621  19.646  1.00 21.47           C
ATOM   2992  O   LEU A 315       9.058 183.694  19.757  1.00 24.23           O
ATOM   2993  CB  LEU A 315       9.416 186.715  20.937  1.00 28.05           C
ATOM   2994 1HB  LEU A 315       9.809 187.345  21.736  1.00 40.29           H
ATOM   2995 2HB  LEU A 315       9.542 187.254  19.999  1.00 36.70           H
ATOM   2996  CG  LEU A 315       7.914 186.528  21.172  1.00 36.75           C
ATOM   2997  HG  LEU A 315       7.525 185.823  20.438  1.00 60.94           H
ATOM   2998  CD1 LEU A 315       7.633 185.991  22.570  1.00 58.90           C
ATOM   2999 1HD1 LEU A 315       8.088 186.642  23.316  1.00 96.65           H
ATOM   3000 2HD1 LEU A 315       8.042 184.985  22.667  1.00 96.86           H
ATOM   3001 3HD1 LEU A 315       6.556 185.951  22.736  1.00 99.24           H
ATOM   3002  CD2 LEU A 315       7.204 187.862  20.981  1.00 54.56           C
ATOM   3003 1HD2 LEU A 315       7.577 188.585  21.705  1.00 95.64           H
ATOM   3004 2HD2 LEU A 315       6.132 187.727  21.123  1.00 92.77           H
ATOM   3005 3HD2 LEU A 315       7.386 188.231  19.971  1.00 86.75           H
ATOM   3006  N   GLY A 316      10.408 184.958  18.484  1.00 20.22           N
ATOM   3007  H   GLY A 316      11.043 185.744  18.440  1.00 21.16           H
ATOM   3008  CA  GLY A 316      10.142 184.205  17.270  1.00 20.05           C
ATOM   3009 1HA  GLY A 316       9.065 184.135  17.121  1.00 23.93           H
ATOM   3010 2HA  GLY A 316      10.586 184.720  16.419  1.00 21.76           H
ATOM   3011  C   GLY A 316      10.714 182.803  17.340  1.00 16.07           C
ATOM   3012  O   GLY A 316      10.070 181.835  16.933  1.00 17.43           O
ATOM   3013  N   VAL A 317      11.925 182.698  17.877  1.00 13.66           N
ATOM   3014  H   VAL A 317      12.411 183.539  18.161  1.00 14.81           H
ATOM   3015  CA  VAL A 317      12.570 181.407  18.105  1.00 12.18           C
ATOM   3016  HA  VAL A 317      12.618 180.858  17.165  1.00 12.50           H
ATOM   3017  C   VAL A 317      11.735 180.588  19.081  1.00 13.93           C
ATOM   3018  O   VAL A 317      11.529 179.394  18.871  1.00 16.13           O
ATOM   3019  CB  VAL A 317      14.002 181.564  18.668  1.00 11.97           C
ATOM   3020  HB  VAL A 317      13.979 182.278  19.490  1.00 13.87           H
ATOM   3021  CG1 VAL A 317      14.531 180.239  19.216  1.00 15.15           C
ATOM   3022 1HG1 VAL A 317      15.618 180.270  19.292  1.00 45.69           H
ATOM   3023 2HG1 VAL A 317      14.238 179.419  18.562  1.00 44.41           H
ATOM   3024 3HG1 VAL A 317      14.113 180.068  20.208  1.00 43.57           H
ATOM   3025  CG2 VAL A 317      14.924 182.110  17.581  1.00 14.06           C
ATOM   3026 1HG2 VAL A 317      15.958 182.097  17.925  1.00 44.37           H
ATOM   3027 2HG2 VAL A 317      14.647 183.138  17.350  1.00 42.75           H
ATOM   3028 3HG2 VAL A 317      14.841 181.500  16.682  1.00 42.14           H
ATOM   3029  N   LEU A 318      11.247 181.230  20.137  1.00 15.62           N
ATOM   3030  H   LEU A 318      11.443 182.215  20.255  1.00 16.15           H
ATOM   3031  CA  LEU A 318      10.446 180.555  21.152  1.00 19.01           C
ATOM   3032  HA  LEU A 318      10.999 179.683  21.503  1.00 20.19           H
ATOM   3033  C   LEU A 318       9.103 180.075  20.608  1.00 21.63           C
ATOM   3034  O   LEU A 318       8.630 178.999  20.969  1.00 25.23           O
ATOM   3035  CB  LEU A 318      10.218 181.510  22.327  1.00 21.79           C
ATOM   3036 1HB  LEU A 318      11.171 181.960  22.605  1.00 26.95           H
ATOM   3037 2HB  LEU A 318       9.555 182.306  21.988  1.00 28.10           H
ATOM   3038  CG  LEU A 318       9.603 180.871  23.574  1.00 31.48           C
ATOM   3039  HG  LEU A 318       8.754 180.260  23.271  1.00 51.98           H
ATOM   3040  CD1 LEU A 318      10.606 179.990  24.309  1.00 49.38           C
ATOM   3041 1HD1 LEU A 318      10.887 179.148  23.677  1.00 85.96           H
ATOM   3042 2HD1 LEU A 318      10.153 179.614  25.225  1.00 86.16           H
ATOM   3043 3HD1 LEU A 318      11.494 180.572  24.559  1.00 84.39           H
ATOM   3044  CD2 LEU A 318       9.102 181.966  24.501  1.00 39.78           C
ATOM   3045 1HD2 LEU A 318       8.356 182.568  23.983  1.00 74.00           H
ATOM   3046 2HD2 LEU A 318       9.934 182.600  24.807  1.00 71.86           H
ATOM   3047 3HD2 LEU A 318       8.646 181.516  25.383  1.00 71.88           H
ATOM   3048  N   CYS A 319       8.482 180.876  19.748  1.00 22.14           N
ATOM   3049  H   CYS A 319       8.899 181.768  19.514  1.00 21.71           H
ATOM   3050  CA  CYS A 319       7.219 180.505  19.118  1.00 25.81           C
ATOM   3051  HA  CYS A 319       6.490 180.264  19.892  1.00 30.40           H
ATOM   3052  C   CYS A 319       7.395 179.275  18.231  1.00 24.20           C
ATOM   3053  O   CYS A 319       6.562 178.368  18.241  1.00 29.37           O
ATOM   3054  CB  CYS A 319       6.697 181.678  18.285  1.00 28.35           C
ATOM   3055 1HB  CYS A 319       6.730 182.582  18.895  1.00 28.70           H
ATOM   3056 2HB  CYS A 319       7.360 181.823  17.431  1.00 34.33           H
ATOM   3057  SG  CYS A 319       5.004 181.437  17.688  1.00 45.64           S
ATOM   3058  HG  CYS A 319       5.147 180.167  17.291  1.00 71.70           H
ATOM   3059  N   TYR A 320       8.475 179.253  17.458  1.00 19.68           N
ATOM   3060  H   TYR A 320       9.100 180.047  17.452  1.00 18.49           H
ATOM   3061  CA  TYR A 320       8.825 178.090  16.648  1.00 18.50           C
ATOM   3062  HA  TYR A 320       7.989 177.834  15.997  1.00 20.91           H
ATOM   3063  C   TYR A 320       9.121 176.891  17.546  1.00 20.04           C
ATOM   3064  O   TYR A 320       8.670 175.779  17.277  1.00 23.67           O
ATOM   3065  CB  TYR A 320      10.048 178.419  15.787  1.00 15.84           C
ATOM   3066 1HB  TYR A 320       9.862 179.349  15.251  1.00 17.32           H
ATOM   3067 2HB  TYR A 320      10.900 178.576  16.448  1.00 15.57           H
ATOM   3068  CG  TYR A 320      10.415 177.341  14.790  1.00 15.72           C
ATOM   3069  CD1 TYR A 320      11.159 176.232  15.189  1.00 16.76           C
ATOM   3070  HD1 TYR A 320      11.430 176.119  16.229  1.00 18.97           H
ATOM   3071  CD2 TYR A 320      10.055 177.446  13.445  1.00 18.06           C
ATOM   3072  HD2 TYR A 320       9.456 178.281  13.113  1.00 21.45           H
ATOM   3073  CE1 TYR A 320      11.572 175.273  14.268  1.00 18.21           C
ATOM   3074  HE1 TYR A 320      12.158 174.426  14.594  1.00 21.67           H
ATOM   3075  CE2 TYR A 320      10.473 176.493  12.517  1.00 19.47           C
ATOM   3076  HE2 TYR A 320      10.208 176.597  11.475  1.00 23.77           H
ATOM   3077  CZ  TYR A 320      11.243 175.419  12.932  1.00 18.77           C
ATOM   3078  OH  TYR A 320      11.693 174.487  12.027  1.00 22.63           O
ATOM   3079  HH  TYR A 320      11.501 174.728  11.117  1.00 28.23           H
ATOM   3080  N   GLU A 321       9.874 177.121  18.616  1.00 19.71           N
ATOM   3081  H   GLU A 321      10.204 178.059  18.798  1.00 18.49           H
ATOM   3082  CA  GLU A 321      10.266 176.064  19.544  1.00 22.86           C
ATOM   3083  HA  GLU A 321      10.794 175.291  18.985  1.00 23.51           H
ATOM   3084  C   GLU A 321       9.066 175.406  20.220  1.00 28.83           C
ATOM   3085  O   GLU A 321       9.076 174.199  20.457  1.00 34.01           O
ATOM   3086  CB  GLU A 321      11.213 176.634  20.605  1.00 23.33           C
ATOM   3087 1HB  GLU A 321      11.999 177.194  20.099  1.00 24.24           H
ATOM   3088 2HB  GLU A 321      10.654 177.321  21.239  1.00 27.42           H
ATOM   3089  CG  GLU A 321      11.875 175.588  21.490  1.00 30.55           C
ATOM   3090 1HG  GLU A 321      11.104 175.005  21.994  1.00 40.86           H
ATOM   3091 2HG  GLU A 321      12.463 174.918  20.863  1.00 39.13           H
ATOM   3092  CD  GLU A 321      12.785 176.203  22.539  1.00 33.17           C
ATOM   3093  OE1 GLU A 321      12.849 177.445  22.660  1.00 46.02           O
ATOM   3094  OE2 GLU A 321      13.466 175.443  23.260  1.00 57.03           O
ATOM   3095  N   PHE A 322       8.027 176.175  20.525  1.00 30.86           N
ATOM   3096  H   PHE A 322       8.067 177.170  20.348  1.00 28.95           H
ATOM   3097  CA  PHE A 322       6.816 175.604  21.107  1.00 37.93           C
ATOM   3098  HA  PHE A 322       7.104 174.925  21.909  1.00 42.11           H
ATOM   3099  C   PHE A 322       6.014 174.781  20.103  1.00 40.36           C
ATOM   3100  O   PHE A 322       5.458 173.746  20.464  1.00 47.21           O
ATOM   3101  CB  PHE A 322       5.895 176.695  21.665  1.00 40.53           C
ATOM   3102 1HB  PHE A 322       5.730 177.440  20.888  1.00 38.41           H
ATOM   3103 2HB  PHE A 322       4.935 176.237  21.901  1.00 47.07           H
ATOM   3104  CG  PHE A 322       6.402 177.384  22.906  1.00 41.98           C
ATOM   3105  CD1 PHE A 322       7.059 176.690  23.919  1.00 44.14           C
ATOM   3106  HD1 PHE A 322       7.284 175.640  23.805  1.00 47.31           H
ATOM   3107  CD2 PHE A 322       6.136 178.737  23.092  1.00 47.05           C
ATOM   3108  HD2 PHE A 322       5.664 179.306  22.305  1.00 51.95           H
ATOM   3109  CE1 PHE A 322       7.423 177.328  25.103  1.00 47.54           C
ATOM   3110  HE1 PHE A 322       7.946 176.780  25.872  1.00 53.17           H
ATOM   3111  CE2 PHE A 322       6.453 179.372  24.290  1.00 50.58           C
ATOM   3112  HE2 PHE A 322       6.204 180.414  24.432  1.00 58.14           H
ATOM   3113  CZ  PHE A 322       7.101 178.667  25.298  1.00 49.59           C
ATOM   3114  HZ  PHE A 322       7.361 179.158  26.224  1.00 54.79           H
ATOM   3115  N   LEU A 323       5.924 175.241  18.860  1.00 37.44           N
ATOM   3116  H   LEU A 323       6.438 176.071  18.599  1.00 35.84           H
ATOM   3117  CA  LEU A 323       5.089 174.581  17.860  1.00 40.67           C
ATOM   3118  HA  LEU A 323       4.162 174.255  18.333  1.00 47.78           H
ATOM   3119  C   LEU A 323       5.753 173.348  17.256  1.00 39.44           C
ATOM   3120  O   LEU A 323       5.073 172.398  16.875  1.00 44.78           O
ATOM   3121  CB  LEU A 323       4.757 175.548  16.720  1.00 40.67           C
ATOM   3122 1HB  LEU A 323       5.697 175.952  16.342  1.00 62.37           H
ATOM   3123 2HB  LEU A 323       4.296 174.976  15.915  1.00 60.58           H
ATOM   3124  CG  LEU A 323       3.830 176.719  17.055  1.00 52.85           C
ATOM   3125  HG  LEU A 323       4.203 177.214  17.949  1.00108.47           H
ATOM   3126  CD1 LEU A 323       3.850 177.723  15.911  1.00 90.74           C
ATOM   3127 1HD1 LEU A 323       3.227 178.580  16.167  1.00138.42           H
ATOM   3128 2HD1 LEU A 323       4.872 178.061  15.744  1.00137.70           H
ATOM   3129 3HD1 LEU A 323       3.469 177.255  15.003  1.00142.42           H
ATOM   3130  CD2 LEU A 323       2.397 176.263  17.303  1.00 92.42           C
ATOM   3131 1HD2 LEU A 323       2.023 175.723  16.433  1.00138.50           H
ATOM   3132 2HD2 LEU A 323       1.767 177.132  17.489  1.00140.25           H
ATOM   3133 3HD2 LEU A 323       2.366 175.610  18.175  1.00144.00           H
ATOM   3134  N   VAL A 324       7.075 173.385  17.131  1.00 36.34           N
ATOM   3135  H   VAL A 324       7.577 174.201  17.458  1.00 35.22           H
ATOM   3136  CA  VAL A 324       7.833 172.308  16.498  1.00 36.14           C
ATOM   3137  HA  VAL A 324       7.156 171.713  15.887  1.00 40.52           H
ATOM   3138  C   VAL A 324       8.458 171.378  17.533  1.00 41.89           C
ATOM   3139  O   VAL A 324       8.565 170.173  17.307  1.00 49.70           O
ATOM   3140  CB  VAL A 324       8.932 172.876  15.572  1.00 29.42           C
ATOM   3141  HB  VAL A 324       9.603 173.500  16.161  1.00 27.87           H
ATOM   3142  CG1 VAL A 324       9.751 171.757  14.932  1.00 32.03           C
ATOM   3143 1HG1 VAL A 324      10.314 171.230  15.702  1.00 60.92           H
ATOM   3144 2HG1 VAL A 324      10.451 172.180  14.212  1.00 59.87           H
ATOM   3145 3HG1 VAL A 324       9.089 171.055  14.426  1.00 61.89           H
ATOM   3146  CG2 VAL A 324       8.293 173.732  14.479  1.00 28.99           C
ATOM   3147 1HG2 VAL A 324       7.883 174.642  14.918  1.00 57.85           H
ATOM   3148 2HG2 VAL A 324       7.493 173.175  13.992  1.00 56.45           H
ATOM   3149 3HG2 VAL A 324       9.043 174.005  13.738  1.00 57.77           H
ATOM   3150  N   GLY A 325       8.852 171.939  18.671  1.00 42.50           N
ATOM   3151  H   GLY A 325       8.684 172.922  18.834  1.00 40.20           H
ATOM   3152  CA  GLY A 325       9.501 171.177  19.725  1.00 49.63           C
ATOM   3153 1HA  GLY A 325       9.046 171.449  20.677  1.00 53.88           H
ATOM   3154 2HA  GLY A 325       9.332 170.112  19.565  1.00 57.65           H
ATOM   3155  C   GLY A 325      10.995 171.421  19.833  1.00 47.35           C
ATOM   3156  O   GLY A 325      11.636 170.960  20.777  1.00 60.60           O
ATOM   3157  N   LYS A 326      11.557 172.156  18.877  1.00 40.85           N
ATOM   3158  H   LYS A 326      10.980 172.506  18.125  1.00 42.19           H
ATOM   3159  CA  LYS A 326      12.976 172.503  18.884  1.00 39.68           C
ATOM   3160  HA  LYS A 326      13.300 172.559  19.923  1.00 47.13           H
ATOM   3161  C   LYS A 326      13.207 173.863  18.228  1.00 30.79           C
ATOM   3162  O   LYS A 326      12.408 174.275  17.388  1.00 27.66           O
ATOM   3163  CB  LYS A 326      13.801 171.428  18.170  1.00 46.94           C
ATOM   3164 1HB  LYS A 326      14.858 171.641  18.331  1.00 88.99           H
ATOM   3165 2HB  LYS A 326      13.577 170.461  18.622  1.00 80.35           H
ATOM   3166  CG  LYS A 326      13.558 171.330  16.669  1.00 79.62           C
ATOM   3167 1HG  LYS A 326      12.516 171.067  16.491  1.00133.20           H
ATOM   3168 2HG  LYS A 326      13.766 172.294  16.205  1.00140.22           H
ATOM   3169  CD  LYS A 326      14.454 170.276  16.034  1.00 96.56           C
ATOM   3170 1HD  LYS A 326      15.495 170.513  16.254  1.00122.18           H
ATOM   3171 2HD  LYS A 326      14.213 169.300  16.455  1.00125.21           H
ATOM   3172  CE  LYS A 326      14.256 170.235  14.528  1.00183.84           C
ATOM   3173 1HE  LYS A 326      13.206 170.023  14.314  1.00247.76           H
ATOM   3174 2HE  LYS A 326      14.501 171.216  14.113  1.00250.94           H
ATOM   3175  NZ  LYS A 326      15.144 169.178  13.940  1.00249.23           N
ATOM   3176 1HZ  LYS A 326      14.991 169.105  12.943  1.00292.24           H
ATOM   3177 2HZ  LYS A 326      16.115 169.415  14.097  1.00297.04           H
ATOM   3178 3HZ  LYS A 326      14.957 168.281  14.367  1.00299.11           H
ATOM   3179  N   PRO A 327      14.281 174.578  18.600  1.00 31.62           N
ATOM   3180  CA  PRO A 327      14.548 175.858  17.932  1.00 27.37           C
ATOM   3181  HA  PRO A 327      13.707 176.531  18.096  1.00 27.50           H
ATOM   3182  C   PRO A 327      14.835 175.743  16.434  1.00 22.68           C
ATOM   3183  O   PRO A 327      15.255 174.686  15.963  1.00 25.69           O
ATOM   3184  CB  PRO A 327      15.793 176.378  18.658  1.00 35.15           C
ATOM   3185 1HB  PRO A 327      16.686 176.147  18.078  1.00 44.75           H
ATOM   3186 2HB  PRO A 327      15.716 177.452  18.826  1.00 39.75           H
ATOM   3187  CG  PRO A 327      15.819 175.651  19.956  1.00 47.25           C
ATOM   3188 1HG  PRO A 327      16.834 175.597  20.351  1.00 66.00           H
ATOM   3189 2HG  PRO A 327      15.151 176.133  20.669  1.00 68.60           H
ATOM   3190  CD  PRO A 327      15.311 174.285  19.613  1.00 41.47           C
ATOM   3191 1HD  PRO A 327      16.105 173.672  19.187  1.00 44.11           H
ATOM   3192 2HD  PRO A 327      14.879 173.811  20.495  1.00 55.01           H
ATOM   3193  N   PRO A 328      14.627 176.825  15.665  1.00 19.96           N
ATOM   3194  CA  PRO A 328      14.847 176.748  14.216  1.00 19.79           C
ATOM   3195  HA  PRO A 328      14.407 175.830  13.826  1.00 21.44           H
ATOM   3196  C   PRO A 328      16.292 176.836  13.728  1.00 23.27           C
ATOM   3197  O   PRO A 328      16.581 176.441  12.599  1.00 29.65           O
ATOM   3198  CB  PRO A 328      14.055 177.948  13.693  1.00 21.01           C
ATOM   3199 1HB  PRO A 328      14.506 178.341  12.783  1.00 24.40           H
ATOM   3200 2HB  PRO A 328      13.017 177.669  13.518  1.00 26.93           H
ATOM   3201  CG  PRO A 328      14.136 178.948  14.782  1.00 20.47           C
ATOM   3202 1HG  PRO A 328      15.063 179.513  14.695  1.00 29.80           H
ATOM   3203 2HG  PRO A 328      13.278 179.619  14.748  1.00 23.50           H
ATOM   3204  CD  PRO A 328      14.137 178.158  16.061  1.00 20.96           C
ATOM   3205 1HD  PRO A 328      14.818 178.614  16.778  1.00 29.93           H
ATOM   3206 2HD  PRO A 328      13.128 178.088  16.467  1.00 23.39           H
ATOM   3207  N   PHE A 329      17.190 177.375  14.545  1.00 25.55           N
ATOM   3208  H   PHE A 329      16.913 177.661  15.473  1.00 25.97           H
ATOM   3209  CA  PHE A 329      18.571 177.605  14.125  1.00 33.35           C
ATOM   3210  HA  PHE A 329      18.644 177.427  13.052  1.00 36.28           H
ATOM   3211  C   PHE A 329      19.581 176.692  14.814  1.00 45.07           C
ATOM   3212  O   PHE A 329      20.779 176.779  14.549  1.00 58.33           O
ATOM   3213  CB  PHE A 329      18.976 179.055  14.400  1.00 33.12           C
ATOM   3214 1HB  PHE A 329      18.992 179.217  15.478  1.00 34.49           H
ATOM   3215 2HB  PHE A 329      19.985 179.212  14.018  1.00 41.69           H
ATOM   3216  CG  PHE A 329      18.066 180.072  13.770  1.00 26.99           C
ATOM   3217  CD1 PHE A 329      17.940 180.156  12.387  1.00 30.15           C
ATOM   3218  HD1 PHE A 329      18.489 179.476  11.752  1.00 36.89           H
ATOM   3219  CD2 PHE A 329      17.342 180.952  14.566  1.00 23.72           C
ATOM   3220  HD2 PHE A 329      17.434 180.907  15.642  1.00 26.16           H
ATOM   3221  CE1 PHE A 329      17.101 181.100  11.804  1.00 29.70           C
ATOM   3222  HE1 PHE A 329      17.010 181.151  10.729  1.00 36.55           H
ATOM   3223  CE2 PHE A 329      16.485 181.886  13.993  1.00 22.87           C
ATOM   3224  HE2 PHE A 329      15.916 182.552  14.623  1.00 24.21           H
ATOM   3225  CZ  PHE A 329      16.372 181.969  12.608  1.00 25.73           C
ATOM   3226  HZ  PHE A 329      15.727 182.709  12.158  1.00 29.24           H
ATOM   3227  N   GLU A 330      19.107 175.828  15.704  1.00 56.11           N
ATOM   3228  H   GLU A 330      18.109 175.737  15.832  1.00 63.68           H
ATOM   3229  CA  GLU A 330      19.998 174.957  16.464  1.00 73.43           C
ATOM   3230  HA  GLU A 330      20.746 175.579  16.955  1.00 77.94           H
ATOM   3231  C   GLU A 330      20.731 174.000  15.528  1.00 81.64           C
ATOM   3232  O   GLU A 330      20.230 173.655  14.458  1.00 91.50           O
ATOM   3233  CB  GLU A 330      19.229 174.182  17.537  1.00 94.24           C
ATOM   3234 1HB  GLU A 330      19.950 173.699  18.197  1.00130.29           H
ATOM   3235 2HB  GLU A 330      18.662 174.897  18.133  1.00104.10           H
ATOM   3236  CG  GLU A 330      18.264 173.124  17.012  1.00147.23           C
ATOM   3237 1HG  GLU A 330      17.549 172.889  17.801  1.00186.75           H
ATOM   3238 2HG  GLU A 330      17.713 173.531  16.165  1.00195.84           H
ATOM   3239  CD  GLU A 330      18.950 171.836  16.587  1.00229.63           C
ATOM   3240  OE1 GLU A 330      19.880 171.383  17.288  1.00316.63           O
ATOM   3241  OE2 GLU A 330      18.545 171.244  15.564  1.00323.40           O
ATOM   3242  N   ALA A 331      21.926 173.577  15.926  1.00 90.68           N
ATOM   3243  H   ALA A 331      22.285 173.838  16.834  1.00 96.25           H
ATOM   3244  CA  ALA A 331      22.761 172.722  15.090  1.00105.03           C
ATOM   3245  HA  ALA A 331      22.122 172.066  14.499  1.00111.53           H
ATOM   3246  C   ALA A 331      23.668 171.862  15.967  1.00125.95           C
ATOM   3247  O   ALA A 331      23.691 172.022  17.188  1.00130.40           O
ATOM   3248  CB  ALA A 331      23.592 173.580  14.145  1.00102.88           C
ATOM   3249 1HB  ALA A 331      22.935 174.226  13.563  1.00137.15           H
ATOM   3250 2HB  ALA A 331      24.155 172.939  13.467  1.00130.62           H
ATOM   3251 3HB  ALA A 331      24.284 174.195  14.721  1.00126.29           H
ATOM   3252  N   ASN A 332      24.427 170.961  15.351  1.00146.59           N
ATOM   3253  H   ASN A 332      24.410 170.894  14.343  1.00148.94           H
ATOM   3254  CA  ASN A 332      25.321 170.069  16.084  1.00172.91           C
ATOM   3255  HA  ASN A 332      24.786 169.686  16.953  1.00179.22           H
ATOM   3256  C   ASN A 332      26.588 170.760  16.585  1.00177.73           C
ATOM   3257  O   ASN A 332      27.401 170.151  17.279  1.00198.96           O
ATOM   3258  CB  ASN A 332      25.721 168.895  15.186  1.00201.78           C
ATOM   3259 1HB  ASN A 332      26.206 168.138  15.803  1.00259.38           H
ATOM   3260 2HB  ASN A 332      24.828 168.462  14.736  1.00216.06           H
ATOM   3261  CG  ASN A 332      26.678 169.303  14.087  1.00228.81           C
ATOM   3262  OD1 ASN A 332      26.388 170.191  13.288  1.00282.00           O
ATOM   3263  ND2 ASN A 332      27.828 168.648  14.033  1.00289.23           N
ATOM   3264 1HD2 ASN A 332      28.485 168.867  13.299  1.00360.75           H
ATOM   3265 2HD2 ASN A 332      28.041 167.945  14.724  1.00321.87           H
ATOM   3266  N   THR A 333      26.762 172.028  16.229  1.00165.38           N
ATOM   3267  H   THR A 333      26.086 172.467  15.620  1.00155.27           H
ATOM   3268  CA  THR A 333      27.874 172.841  16.713  1.00172.87           C
ATOM   3269  HA  THR A 333      28.070 172.579  17.752  1.00185.81           H
ATOM   3270  C   THR A 333      27.443 174.304  16.654  1.00147.99           C
ATOM   3271  O   THR A 333      26.612 174.676  15.825  1.00130.07           O
ATOM   3272  CB  THR A 333      29.166 172.613  15.900  1.00200.15           C
ATOM   3273  HB  THR A 333      29.374 171.543  15.862  1.00231.89           H
ATOM   3274  OG1 THR A 333      30.258 173.278  16.548  1.00256.27           O
ATOM   3275  HG1 THR A 333      31.075 172.983  16.139  1.00314.13           H
ATOM   3276  CG2 THR A 333      29.055 173.142  14.475  1.00208.66           C
ATOM   3277 1HG2 THR A 333      28.194 172.694  13.978  1.00243.53           H
ATOM   3278 2HG2 THR A 333      29.959 172.884  13.923  1.00242.90           H
ATOM   3279 3HG2 THR A 333      28.944 174.225  14.492  1.00250.37           H
ATOM   3280  N   TYR A 334      27.977 175.134  17.544  1.00153.20           N
ATOM   3281  H   TYR A 334      28.686 174.810  18.186  1.00173.67           H
ATOM   3282  CA  TYR A 334      27.527 176.520  17.635  1.00137.46           C
ATOM   3283  HA  TYR A 334      26.437 176.512  17.625  1.00123.83           H
ATOM   3284  C   TYR A 334      27.984 177.367  16.450  1.00130.98           C
ATOM   3285  O   TYR A 334      27.399 178.412  16.171  1.00114.19           O
ATOM   3286  CB  TYR A 334      27.971 177.155  18.956  1.00156.30           C
ATOM   3287 1HB  TYR A 334      27.310 177.996  19.165  1.00180.72           H
ATOM   3288 2HB  TYR A 334      27.848 176.425  19.756  1.00174.31           H
ATOM   3289  CG  TYR A 334      29.396 177.666  18.973  1.00194.10           C
ATOM   3290  CD1 TYR A 334      29.683 178.982  18.609  1.00236.67           C
ATOM   3291  HD1 TYR A 334      28.884 179.636  18.292  1.00271.67           H
ATOM   3292  CD2 TYR A 334      30.451 176.844  19.373  1.00291.04           C
ATOM   3293  HD2 TYR A 334      30.256 175.821  19.661  1.00340.42           H
ATOM   3294  CE1 TYR A 334      30.986 179.472  18.654  1.00325.85           C
ATOM   3295  HE1 TYR A 334      31.191 180.492  18.367  1.00400.52           H
ATOM   3296  CE2 TYR A 334      31.757 177.330  19.421  1.00422.67           C
ATOM   3297  HE2 TYR A 334      32.565 176.687  19.737  1.00599.27           H
ATOM   3298  CZ  TYR A 334      32.015 178.645  19.071  1.00414.94           C
ATOM   3299  OH  TYR A 334      33.300 179.131  19.135  1.00592.17           O
ATOM   3300  HH  TYR A 334      33.361 180.053  18.876  1.00680.27           H
ATOM   3301  N   GLN A 335      29.017 176.913  15.747  1.00150.99           N
ATOM   3302  H   GLN A 335      29.466 176.053  16.026  1.00170.63           H
ATOM   3303  CA  GLN A 335      29.518 177.610  14.566  1.00154.20           C
ATOM   3304  HA  GLN A 335      29.689 178.658  14.813  1.00151.97           H
ATOM   3305  C   GLN A 335      28.503 177.552  13.427  1.00136.75           C
ATOM   3306  O   GLN A 335      28.334 178.513  12.678  1.00133.56           O
ATOM   3307  CB  GLN A 335      30.837 176.984  14.101  1.00189.53           C
ATOM   3308 1HB  GLN A 335      30.663 175.927  13.897  1.00212.26           H
ATOM   3309 2HB  GLN A 335      31.137 177.463  13.169  1.00218.17           H
ATOM   3310  CG  GLN A 335      31.988 177.103  15.094  1.00256.38           C
ATOM   3311 1HG  GLN A 335      31.648 176.801  16.084  1.00316.76           H
ATOM   3312 2HG  GLN A 335      32.783 176.426  14.781  1.00321.00           H
ATOM   3313  CD  GLN A 335      32.563 178.504  15.176  1.00327.05           C
ATOM   3314  OE1 GLN A 335      32.046 179.447  14.582  1.00386.83           O
ATOM   3315  NE2 GLN A 335      33.654 178.649  15.912  1.00444.58           N
ATOM   3316 1HE2 GLN A 335      34.083 179.560  15.978  1.00559.22           H
ATOM   3317 2HE2 GLN A 335      34.053 177.856  16.392  1.00489.12           H
ATOM   3318  N   GLU A 336      27.816 176.422  13.296  1.00131.76           N
ATOM   3319  H   GLU A 336      27.995 175.650  13.922  1.00141.67           H
ATOM   3320  CA  GLU A 336      26.773 176.274  12.287  1.00117.54           C
ATOM   3321  HA  GLU A 336      27.118 176.724  11.356  1.00123.04           H
ATOM   3322  C   GLU A 336      25.515 177.015  12.733  1.00 94.44           C
ATOM   3323  O   GLU A 336      24.820 177.614  11.915  1.00 87.23           O
ATOM   3324  CB  GLU A 336      26.483 174.791  12.035  1.00128.83           C
ATOM   3325 1HB  GLU A 336      27.414 174.305  11.745  1.00150.13           H
ATOM   3326 2HB  GLU A 336      26.145 174.340  12.968  1.00127.01           H
ATOM   3327  CG  GLU A 336      25.438 174.522  10.961  1.00127.21           C
ATOM   3328 1HG  GLU A 336      25.169 173.466  10.993  1.00146.93           H
ATOM   3329 2HG  GLU A 336      24.547 175.108  11.185  1.00124.47           H
ATOM   3330  CD  GLU A 336      25.906 174.870   9.559  1.00150.21           C
ATOM   3331  OE1 GLU A 336      25.072 174.833   8.629  1.00198.32           O
ATOM   3332  OE2 GLU A 336      27.097 175.193   9.359  1.00200.89           O
ATOM   3333  N   THR A 337      25.244 177.006  14.034  1.00 88.56           N
ATOM   3334  H   THR A 337      25.827 176.463  14.657  1.00 99.82           H
ATOM   3335  CA  THR A 337      24.150 177.787  14.606  1.00 72.12           C
ATOM   3336  HA  THR A 337      23.209 177.471  14.155  1.00 66.44           H
ATOM   3337  C   THR A 337      24.356 179.269  14.302  1.00 66.41           C
ATOM   3338  O   THR A 337      23.414 179.971  13.937  1.00 57.02           O
ATOM   3339  CB  THR A 337      24.068 177.586  16.132  1.00 74.70           C
ATOM   3340  HB  THR A 337      24.991 177.939  16.590  1.00 84.65           H
ATOM   3341  OG1 THR A 337      23.906 176.192  16.422  1.00 85.92           O
ATOM   3342  HG1 THR A 337      23.324 175.812  15.760  1.00119.27           H
ATOM   3343  CG2 THR A 337      22.901 178.344  16.745  1.00 64.94           C
ATOM   3344 1HG2 THR A 337      22.870 178.148  17.817  1.00 92.98           H
ATOM   3345 2HG2 THR A 337      21.965 178.020  16.291  1.00 90.69           H
ATOM   3346 3HG2 THR A 337      23.034 179.414  16.583  1.00 90.45           H
ATOM   3347  N   TYR A 338      25.593 179.738  14.430  1.00 76.76           N
ATOM   3348  H   TYR A 338      26.323 179.119  14.755  1.00 88.55           H
ATOM   3349  CA  TYR A 338      25.959 181.110  14.090  1.00 77.43           C
ATOM   3350  HA  TYR A 338      25.441 181.803  14.753  1.00 70.02           H
ATOM   3351  C   TYR A 338      25.558 181.424  12.651  1.00 76.40           C
ATOM   3352  O   TYR A 338      24.907 182.434  12.380  1.00 71.97           O
ATOM   3353  CB  TYR A 338      27.472 181.287  14.248  1.00 96.92           C
ATOM   3354 1HB  TYR A 338      27.927 180.303  14.361  1.00103.44           H
ATOM   3355 2HB  TYR A 338      27.869 181.735  13.337  1.00144.06           H
ATOM   3356  CG  TYR A 338      27.897 182.139  15.425  1.00135.40           C
ATOM   3357  CD1 TYR A 338      28.596 183.329  15.221  1.00177.95           C
ATOM   3358  HD1 TYR A 338      28.803 183.665  14.215  1.00211.24           H
ATOM   3359  CD2 TYR A 338      27.640 181.738  16.737  1.00240.44           C
ATOM   3360  HD2 TYR A 338      27.096 180.823  16.920  1.00300.50           H
ATOM   3361  CE1 TYR A 338      29.046 184.089  16.298  1.00274.44           C
ATOM   3362  HE1 TYR A 338      29.592 185.005  16.125  1.00357.13           H
ATOM   3363  CE2 TYR A 338      28.085 182.498  17.817  1.00371.82           C
ATOM   3364  HE2 TYR A 338      27.881 182.178  18.828  1.00552.29           H
ATOM   3365  CZ  TYR A 338      28.780 183.674  17.591  1.00363.66           C
ATOM   3366  OH  TYR A 338      29.192 184.449  18.651  1.00545.03           O
ATOM   3367  HH  TYR A 338      29.589 185.277  18.372  1.00582.45           H
ATOM   3368  N   LYS A 339      25.939 180.546  11.728  1.00 85.14           N
ATOM   3369  H   LYS A 339      26.464 179.731  12.013  1.00 92.93           H
ATOM   3370  CA  LYS A 339      25.612 180.715  10.314  1.00 89.26           C
ATOM   3371  HA  LYS A 339      25.969 181.693   9.990  1.00 94.72           H
ATOM   3372  C   LYS A 339      24.106 180.681  10.077  1.00 75.68           C
ATOM   3373  O   LYS A 339      23.595 181.449   9.264  1.00 76.28           O
ATOM   3374  CB  LYS A 339      26.286 179.632   9.467  1.00107.34           C
ATOM   3375 1HB  LYS A 339      26.014 178.655   9.868  1.00126.24           H
ATOM   3376 2HB  LYS A 339      25.903 179.700   8.448  1.00129.40           H
ATOM   3377  CG  LYS A 339      27.804 179.733   9.423  1.00149.61           C
ATOM   3378 1HG  LYS A 339      28.087 180.701   9.008  1.00193.37           H
ATOM   3379 2HG  LYS A 339      28.198 179.656  10.436  1.00187.58           H
ATOM   3380  CD  LYS A 339      28.412 178.628   8.572  1.00187.02           C
ATOM   3381 1HD  LYS A 339      28.027 177.665   8.909  1.00226.97           H
ATOM   3382 2HD  LYS A 339      28.130 178.778   7.530  1.00229.19           H
ATOM   3383  CE  LYS A 339      29.927 178.624   8.691  1.00254.39           C
ATOM   3384 1HE  LYS A 339      30.315 179.596   8.378  1.00303.89           H
ATOM   3385 2HE  LYS A 339      30.196 178.471   9.739  1.00306.57           H
ATOM   3386  NZ  LYS A 339      30.492 177.527   7.837  1.00341.89           N
ATOM   3387 1HZ  LYS A 339      30.299 177.702   6.860  1.00394.31           H
ATOM   3388 2HZ  LYS A 339      30.082 176.639   8.095  1.00399.93           H
ATOM   3389 3HZ  LYS A 339      31.494 177.465   7.963  1.00389.68           H
ATOM   3390  N   ARG A 340      23.394 179.795  10.765  1.00 67.64           N
ATOM   3391  H   ARG A 340      23.867 179.179  11.414  1.00 72.10           H
ATOM   3392  CA  ARG A 340      21.945 179.683  10.609  1.00 57.44           C
ATOM   3393  HA  ARG A 340      21.716 179.627   9.545  1.00 62.44           H
ATOM   3394  C   ARG A 340      21.220 180.917  11.134  1.00 48.35           C
ATOM   3395  O   ARG A 340      20.263 181.373  10.513  1.00 47.71           O
ATOM   3396  CB  ARG A 340      21.421 178.408  11.275  1.00 55.02           C
ATOM   3397 1HB  ARG A 340      21.785 178.364  12.302  1.00 56.59           H
ATOM   3398 2HB  ARG A 340      20.332 178.444  11.292  1.00 49.49           H
ATOM   3399  CG  ARG A 340      21.848 177.145  10.539  1.00 66.64           C
ATOM   3400 1HG  ARG A 340      21.466 177.190   9.519  1.00 74.33           H
ATOM   3401 2HG  ARG A 340      22.936 177.107  10.495  1.00 79.99           H
ATOM   3402  CD  ARG A 340      21.345 175.864  11.186  1.00 72.16           C
ATOM   3403 1HD  ARG A 340      21.703 175.808  12.215  1.00 82.66           H
ATOM   3404 2HD  ARG A 340      20.255 175.862  11.183  1.00 84.97           H
ATOM   3405  NE  ARG A 340      21.843 174.721  10.421  1.00108.44           N
ATOM   3406  HE  ARG A 340      22.436 174.924   9.630  1.00150.88           H
ATOM   3407  CZ  ARG A 340      21.589 173.445  10.680  1.00130.17           C
ATOM   3408  NH1 ARG A 340      20.841 173.040  11.687  1.00126.26           N
ATOM   3409 1HH1 ARG A 340      20.490 173.712  12.353  1.00117.09           H
ATOM   3410 2HH1 ARG A 340      20.637 172.060  11.792  1.00163.78           H
ATOM   3411  NH2 ARG A 340      22.113 172.531   9.889  1.00203.79           N
ATOM   3412 1HH2 ARG A 340      22.701 172.824   9.125  1.00258.98           H
ATOM   3413 2HH2 ARG A 340      21.924 171.557  10.064  1.00239.09           H
ATOM   3414  N   ILE A 341      21.688 181.477  12.243  1.00 45.79           N
ATOM   3415  H   ILE A 341      22.453 181.038  12.738  1.00 49.70           H
ATOM   3416  CA  ILE A 341      21.139 182.729  12.759  1.00 40.80           C
ATOM   3417  HA  ILE A 341      20.060 182.626  12.872  1.00 36.45           H
ATOM   3418  C   ILE A 341      21.397 183.854  11.761  1.00 47.24           C
ATOM   3419  O   ILE A 341      20.478 184.586  11.395  1.00 47.33           O
ATOM   3420  CB  ILE A 341      21.758 183.109  14.125  1.00 39.40           C
ATOM   3421  HB  ILE A 341      22.844 183.076  14.028  1.00 46.00           H
ATOM   3422  CG1 ILE A 341      21.331 182.107  15.203  1.00 36.73           C
ATOM   3423 1HG1 ILE A 341      20.292 182.298  15.472  1.00 35.14           H
ATOM   3424 2HG1 ILE A 341      21.394 181.098  14.797  1.00 39.97           H
ATOM   3425  CG2 ILE A 341      21.358 184.524  14.538  1.00 38.57           C
ATOM   3426 1HG2 ILE A 341      21.682 185.237  13.780  1.00 66.79           H
ATOM   3427 2HG2 ILE A 341      21.839 184.784  15.481  1.00 68.02           H
ATOM   3428 3HG2 ILE A 341      20.277 184.588  14.658  1.00 65.02           H
ATOM   3429  CD1 ILE A 341      22.176 182.158  16.460  1.00 41.04           C
ATOM   3430 1HD1 ILE A 341      21.873 181.351  17.126  1.00 68.08           H
ATOM   3431 2HD1 ILE A 341      22.036 183.112  16.967  1.00 69.79           H
ATOM   3432 3HD1 ILE A 341      23.228 182.033  16.201  1.00 73.82           H
ATOM   3433  N   SER A 342      22.645 183.998  11.329  1.00 56.77           N
ATOM   3434  H   SER A 342      23.357 183.348  11.635  1.00 59.86           H
ATOM   3435  CA  SER A 342      23.039 185.107  10.464  1.00 66.88           C
ATOM   3436  HA  SER A 342      22.782 186.043  10.960  1.00 67.14           H
ATOM   3437  C   SER A 342      22.318 185.085   9.119  1.00 71.35           C
ATOM   3438  O   SER A 342      21.851 186.115   8.635  1.00 81.06           O
ATOM   3439  CB  SER A 342      24.553 185.082  10.242  1.00 79.43           C
ATOM   3440 1HB  SER A 342      25.056 185.114  11.208  1.00100.45           H
ATOM   3441 2HB  SER A 342      24.829 184.161   9.729  1.00105.64           H
ATOM   3442  OG  SER A 342      24.969 186.192   9.464  1.00140.07           O
ATOM   3443  HG  SER A 342      24.417 186.947   9.682  1.00193.38           H
ATOM   3444  N   ARG A 343      22.212 183.904   8.519  1.00 69.70           N
ATOM   3445  H   ARG A 343      22.585 183.083   8.976  1.00 68.43           H
ATOM   3446  CA  ARG A 343      21.560 183.746   7.220  1.00 74.44           C
ATOM   3447  HA  ARG A 343      21.808 184.597   6.585  1.00 84.27           H
ATOM   3448  C   ARG A 343      20.040 183.693   7.325  1.00 66.28           C
ATOM   3449  O   ARG A 343      19.349 183.708   6.308  1.00 73.92           O
ATOM   3450  CB  ARG A 343      22.043 182.456   6.553  1.00 81.84           C
ATOM   3451 1HB  ARG A 343      21.828 181.630   7.231  1.00 85.32           H
ATOM   3452 2HB  ARG A 343      21.475 182.300   5.635  1.00 97.22           H
ATOM   3453  CG  ARG A 343      23.527 182.424   6.216  1.00104.84           C
ATOM   3454 1HG  ARG A 343      23.741 183.166   5.448  1.00131.80           H
ATOM   3455 2HG  ARG A 343      24.107 182.659   7.109  1.00125.34           H
ATOM   3456  CD  ARG A 343      23.931 181.043   5.722  1.00130.67           C
ATOM   3457 1HD  ARG A 343      23.641 180.306   6.472  1.00167.70           H
ATOM   3458 2HD  ARG A 343      23.400 180.826   4.794  1.00163.77           H
ATOM   3459  NE  ARG A 343      25.373 180.956   5.494  1.00188.97           N
ATOM   3460  HE  ARG A 343      25.913 181.796   5.638  1.00246.22           H
ATOM   3461  CZ  ARG A 343      26.021 179.863   5.112  1.00255.09           C
ATOM   3462  NH1 ARG A 343      25.413 178.711   4.908  1.00280.31           N
ATOM   3463 1HH1 ARG A 343      24.414 178.652   5.027  1.00262.87           H
ATOM   3464 2HH1 ARG A 343      25.953 177.907   4.629  1.00377.96           H
ATOM   3465  NH2 ARG A 343      27.326 179.920   4.949  1.00391.82           N
ATOM   3466 1HH2 ARG A 343      27.803 180.796   5.096  1.00466.59           H
ATOM   3467 2HH2 ARG A 343      27.828 179.093   4.666  1.00481.05           H
ATOM   3468  N   VAL A 344      19.540 183.613   8.554  1.00 55.49           N
ATOM   3469  H   VAL A 344      20.170 183.675   9.341  1.00 54.35           H
ATOM   3470  CA  VAL A 344      18.121 183.384   8.825  1.00 48.01           C
ATOM   3471  HA  VAL A 344      17.992 183.247   9.898  1.00 42.36           H
ATOM   3472  C   VAL A 344      17.728 182.089   8.120  1.00 47.87           C
ATOM   3473  O   VAL A 344      16.734 182.009   7.399  1.00 52.93           O
ATOM   3474  CB  VAL A 344      17.207 184.549   8.372  1.00 53.66           C
ATOM   3475  HB  VAL A 344      17.049 184.483   7.296  1.00 68.36           H
ATOM   3476  CG1 VAL A 344      15.854 184.455   9.072  1.00 59.53           C
ATOM   3477 1HG1 VAL A 344      15.199 185.246   8.706  1.00 94.92           H
ATOM   3478 2HG1 VAL A 344      15.983 184.564  10.149  1.00 91.32           H
ATOM   3479 3HG1 VAL A 344      15.395 183.490   8.860  1.00 91.51           H
ATOM   3480  CG2 VAL A 344      17.842 185.906   8.678  1.00 73.44           C
ATOM   3481 1HG2 VAL A 344      17.116 186.699   8.494  1.00110.51           H
ATOM   3482 2HG2 VAL A 344      18.705 186.064   8.030  1.00108.72           H
ATOM   3483 3HG2 VAL A 344      18.161 185.944   9.719  1.00109.95           H
ATOM   3484  N   GLU A 345      18.549 181.063   8.318  1.00 48.03           N
ATOM   3485  H   GLU A 345      19.299 181.155   8.989  1.00 48.98           H
ATOM   3486  CA  GLU A 345      18.417 179.807   7.586  1.00 51.09           C
ATOM   3487  HA  GLU A 345      17.873 180.002   6.661  1.00 55.37           H
ATOM   3488  C   GLU A 345      17.640 178.772   8.394  1.00 42.11           C
ATOM   3489  O   GLU A 345      18.194 178.097   9.262  1.00 50.24           O
ATOM   3490  CB  GLU A 345      19.802 179.256   7.237  1.00 67.72           C
ATOM   3491 1HB  GLU A 345      20.422 180.075   6.873  1.00 91.53           H
ATOM   3492 2HB  GLU A 345      20.260 178.866   8.145  1.00 90.54           H
ATOM   3493  CG  GLU A 345      19.801 178.158   6.185  1.00 94.58           C
ATOM   3494 1HG  GLU A 345      20.726 177.587   6.274  1.00151.54           H
ATOM   3495 2HG  GLU A 345      18.960 177.488   6.367  1.00138.73           H
ATOM   3496  CD  GLU A 345      19.709 178.718   4.778  1.00119.83           C
ATOM   3497  OE1 GLU A 345      18.717 178.423   4.078  1.00179.02           O
ATOM   3498  OE2 GLU A 345      20.636 179.448   4.366  1.00178.80           O
ATOM   3499  N   PHE A 346      16.348 178.654   8.105  1.00 37.28           N
ATOM   3500  H   PHE A 346      15.924 179.259   7.415  1.00 44.15           H
ATOM   3501  CA  PHE A 346      15.496 177.673   8.768  1.00 33.24           C
ATOM   3502  HA  PHE A 346      16.079 176.765   8.926  1.00 37.93           H
ATOM   3503  C   PHE A 346      14.289 177.338   7.895  1.00 30.76           C
ATOM   3504  O   PHE A 346      13.977 178.064   6.952  1.00 35.24           O
ATOM   3505  CB  PHE A 346      15.045 178.197  10.135  1.00 32.57           C
ATOM   3506 1HB  PHE A 346      14.708 177.348  10.729  1.00 37.57           H
ATOM   3507 2HB  PHE A 346      15.901 178.644  10.640  1.00 35.15           H
ATOM   3508  CG  PHE A 346      13.929 179.205  10.073  1.00 32.04           C
ATOM   3509  CD1 PHE A 346      14.163 180.517   9.674  1.00 70.50           C
ATOM   3510  HD1 PHE A 346      15.157 180.822   9.381  1.00143.19           H
ATOM   3511  CD2 PHE A 346      12.640 178.836  10.444  1.00 63.19           C
ATOM   3512  HD2 PHE A 346      12.439 177.820  10.749  1.00127.78           H
ATOM   3513  CE1 PHE A 346      13.125 181.446   9.635  1.00 77.11           C
ATOM   3514  HE1 PHE A 346      13.317 182.458   9.312  1.00152.59           H
ATOM   3515  CE2 PHE A 346      11.604 179.765  10.441  1.00 72.61           C
ATOM   3516  HE2 PHE A 346      10.618 179.472  10.769  1.00146.64           H
ATOM   3517  CZ  PHE A 346      11.842 181.070  10.021  1.00 48.23           C
ATOM   3518  HZ  PHE A 346      11.037 181.790  10.002  1.00 61.12           H
ATOM   3519  N   THR A 347      13.618 176.232   8.202  1.00 28.98           N
ATOM   3520  H   THR A 347      13.903 175.674   8.994  1.00 30.77           H
ATOM   3521  CA  THR A 347      12.454 175.792   7.436  1.00 29.00           C
ATOM   3522  HA  THR A 347      12.149 176.583   6.752  1.00 33.06           H
ATOM   3523  C   THR A 347      11.291 175.479   8.372  1.00 25.81           C
ATOM   3524  O   THR A 347      11.487 175.288   9.572  1.00 30.71           O
ATOM   3525  CB  THR A 347      12.757 174.517   6.621  1.00 38.05           C
ATOM   3526  HB  THR A 347      11.851 174.199   6.105  1.00 81.29           H
ATOM   3527  OG1 THR A 347      13.185 173.475   7.507  1.00 82.49           O
ATOM   3528  HG1 THR A 347      13.999 173.756   7.932  1.00131.18           H
ATOM   3529  CG2 THR A 347      13.850 174.760   5.587  1.00 79.69           C
ATOM   3530 1HG2 THR A 347      14.791 174.991   6.086  1.00133.17           H
ATOM   3531 2HG2 THR A 347      13.977 173.864   4.979  1.00129.32           H
ATOM   3532 3HG2 THR A 347      13.567 175.592   4.942  1.00129.66           H
ATOM   3533  N   PHE A 348      10.082 175.407   7.825  1.00 27.30           N
ATOM   3534  H   PHE A 348       9.963 175.564   6.835  1.00 33.69           H
ATOM   3535  CA  PHE A 348       8.903 175.038   8.603  1.00 28.02           C
ATOM   3536  HA  PHE A 348       9.126 175.147   9.664  1.00 27.37           H
ATOM   3537  C   PHE A 348       8.537 173.585   8.316  1.00 30.19           C
ATOM   3538  O   PHE A 348       8.547 173.162   7.159  1.00 34.95           O
ATOM   3539  CB  PHE A 348       7.715 175.940   8.257  1.00 32.91           C
ATOM   3540 1HB  PHE A 348       7.525 175.880   7.185  1.00 37.86           H
ATOM   3541 2HB  PHE A 348       6.834 175.563   8.777  1.00 38.01           H
ATOM   3542  CG  PHE A 348       7.916 177.379   8.645  1.00 31.64           C
ATOM   3543  CD1 PHE A 348       7.747 177.779   9.966  1.00 30.59           C
ATOM   3544  HD1 PHE A 348       7.484 177.050  10.719  1.00 32.69           H
ATOM   3545  CD2 PHE A 348       8.266 178.331   7.692  1.00 36.14           C
ATOM   3546  HD2 PHE A 348       8.408 178.035   6.663  1.00 42.13           H
ATOM   3547  CE1 PHE A 348       7.916 179.110  10.334  1.00 31.86           C
ATOM   3548  HE1 PHE A 348       7.791 179.405  11.365  1.00 34.50           H
ATOM   3549  CE2 PHE A 348       8.438 179.666   8.050  1.00 38.13           C
ATOM   3550  HE2 PHE A 348       8.717 180.396   7.304  1.00 46.01           H
ATOM   3551  CZ  PHE A 348       8.258 180.056   9.373  1.00 35.10           C
ATOM   3552  HZ  PHE A 348       8.390 181.091   9.655  1.00 39.23           H
ATOM   3553  N   PRO A 349       8.223 172.798   9.358  1.00 30.47           N
ATOM   3554  CA  PRO A 349       7.400 171.613   9.091  1.00 34.26           C
ATOM   3555  HA  PRO A 349       7.930 170.937   8.421  1.00 36.62           H
ATOM   3556  C   PRO A 349       6.032 171.945   8.503  1.00 37.10           C
ATOM   3557  O   PRO A 349       5.488 173.026   8.720  1.00 38.57           O
ATOM   3558  CB  PRO A 349       7.240 170.976  10.473  1.00 38.60           C
ATOM   3559 1HB  PRO A 349       6.298 171.292  10.922  1.00 52.03           H
ATOM   3560 2HB  PRO A 349       7.283 169.889  10.401  1.00 48.85           H
ATOM   3561  CG  PRO A 349       8.386 171.489  11.265  1.00 39.18           C
ATOM   3562 1HG  PRO A 349       8.156 171.470  12.329  1.00 56.35           H
ATOM   3563 2HG  PRO A 349       9.279 170.901  11.053  1.00 55.00           H
ATOM   3564  CD  PRO A 349       8.573 172.898  10.786  1.00 30.86           C
ATOM   3565 1HD  PRO A 349       7.893 173.575  11.303  1.00 31.81           H
ATOM   3566 2HD  PRO A 349       9.610 173.210  10.912  1.00 33.52           H
ATOM   3567  N   ASP A 350       5.478 170.990   7.764  1.00 42.29           N
ATOM   3568  H   ASP A 350       5.942 170.098   7.674  1.00 44.96           H
ATOM   3569  CA  ASP A 350       4.224 171.189   7.042  1.00 48.88           C
ATOM   3570  HA  ASP A 350       4.311 172.079   6.419  1.00 50.87           H
ATOM   3571  C   ASP A 350       3.022 171.391   7.961  1.00 52.47           C
ATOM   3572  O   ASP A 350       2.046 172.045   7.592  1.00 63.77           O
ATOM   3573  CB  ASP A 350       3.963 169.982   6.138  1.00 58.52           C
ATOM   3574 1HB  ASP A 350       4.059 169.071   6.729  1.00 94.31           H
ATOM   3575 2HB  ASP A 350       2.944 170.039   5.754  1.00 83.08           H
ATOM   3576  CG  ASP A 350       4.920 169.921   4.963  1.00102.79           C
ATOM   3577  OD1 ASP A 350       5.482 168.832   4.722  1.00176.88           O
ATOM   3578  OD2 ASP A 350       5.106 170.942   4.267  1.00175.65           O
ATOM   3579  N   PHE A 351       3.085 170.827   9.162  1.00 50.77           N
ATOM   3580  H   PHE A 351       3.908 170.303   9.421  1.00 50.12           H
ATOM   3581  CA  PHE A 351       1.996 170.957  10.125  1.00 57.75           C
ATOM   3582  HA  PHE A 351       1.057 170.792   9.595  1.00 65.19           H
ATOM   3583  C   PHE A 351       1.903 172.348  10.749  1.00 58.07           C
ATOM   3584  O   PHE A 351       0.912 172.665  11.405  1.00 71.27           O
ATOM   3585  CB  PHE A 351       2.102 169.894  11.224  1.00 62.24           C
ATOM   3586 1HB  PHE A 351       1.229 169.984  11.871  1.00 74.79           H
ATOM   3587 2HB  PHE A 351       2.076 168.908  10.759  1.00 67.19           H
ATOM   3588  CG  PHE A 351       3.341 169.991  12.076  1.00 58.53           C
ATOM   3589  CD1 PHE A 351       3.459 170.968  13.061  1.00 67.24           C
ATOM   3590  HD1 PHE A 351       2.658 171.676  13.216  1.00 77.39           H
ATOM   3591  CD2 PHE A 351       4.372 169.069  11.922  1.00 60.28           C
ATOM   3592  HD2 PHE A 351       4.298 168.303  11.164  1.00 64.79           H
ATOM   3593  CE1 PHE A 351       4.601 171.047  13.854  1.00 75.83           C
ATOM   3594  HE1 PHE A 351       4.693 171.834  14.587  1.00 92.05           H
ATOM   3595  CE2 PHE A 351       5.496 169.108  12.746  1.00 69.00           C
ATOM   3596  HE2 PHE A 351       6.277 168.371  12.631  1.00 80.39           H
ATOM   3597  CZ  PHE A 351       5.615 170.106  13.707  1.00 75.89           C
ATOM   3598  HZ  PHE A 351       6.496 170.156  14.330  1.00 91.00           H
ATOM   3599  N   VAL A 352       2.912 173.188  10.541  1.00 49.52           N
ATOM   3600  H   VAL A 352       3.692 172.899   9.966  1.00 44.78           H
ATOM   3601  CA  VAL A 352       2.889 174.551  11.066  1.00 49.17           C
ATOM   3602  HA  VAL A 352       2.498 174.531  12.082  1.00 54.15           H
ATOM   3603  C   VAL A 352       1.944 175.360  10.183  1.00 55.86           C
ATOM   3604  O   VAL A 352       2.196 175.541   8.993  1.00 58.74           O
ATOM   3605  CB  VAL A 352       4.285 175.215  11.070  1.00 41.18           C
ATOM   3606  HB  VAL A 352       4.667 175.248  10.050  1.00 41.80           H
ATOM   3607  CG1 VAL A 352       4.204 176.642  11.606  1.00 44.08           C
ATOM   3608 1HG1 VAL A 352       3.562 177.241  10.960  1.00 71.90           H
ATOM   3609 2HG1 VAL A 352       5.200 177.085  11.622  1.00 74.19           H
ATOM   3610 3HG1 VAL A 352       3.796 176.636  12.616  1.00 74.46           H
ATOM   3611  CG2 VAL A 352       5.257 174.407  11.927  1.00 40.04           C
ATOM   3612 1HG2 VAL A 352       6.209 174.935  11.996  1.00 69.65           H
ATOM   3613 2HG2 VAL A 352       5.425 173.432  11.472  1.00 68.59           H
ATOM   3614 3HG2 VAL A 352       4.848 174.273  12.928  1.00 67.22           H
ATOM   3615  N   THR A 353       0.835 175.820  10.753  1.00 63.48           N
ATOM   3616  H   THR A 353       0.663 175.647  11.733  1.00 65.78           H
ATOM   3617  CA  THR A 353      -0.175 176.534   9.975  1.00 74.24           C
ATOM   3618  HA  THR A 353      -0.411 175.919   9.106  1.00 79.45           H
ATOM   3619  C   THR A 353       0.374 177.864   9.462  1.00 71.33           C
ATOM   3620  O   THR A 353       1.248 178.470  10.081  1.00 64.85           O
ATOM   3621  CB  THR A 353      -1.479 176.728  10.776  1.00 90.23           C
ATOM   3622  HB  THR A 353      -1.720 175.795  11.287  1.00128.11           H
ATOM   3623  OG1 THR A 353      -2.544 177.046   9.872  1.00132.44           O
ATOM   3624  HG1 THR A 353      -3.377 176.910  10.330  1.00180.05           H
ATOM   3625  CG2 THR A 353      -1.363 177.843  11.809  1.00140.04           C
ATOM   3626 1HG2 THR A 353      -2.274 177.877  12.407  1.00192.04           H
ATOM   3627 2HG2 THR A 353      -0.512 177.655  12.463  1.00192.30           H
ATOM   3628 3HG2 THR A 353      -1.231 178.800  11.304  1.00195.78           H
ATOM   3629  N   GLU A 354      -0.122 178.315   8.314  1.00 80.91           N
ATOM   3630  H   GLU A 354      -0.908 177.846   7.887  1.00 89.95           H
ATOM   3631  CA  GLU A 354       0.478 179.445   7.609  1.00 82.91           C
ATOM   3632  HA  GLU A 354       1.515 179.190   7.392  1.00 78.28           H
ATOM   3633  C   GLU A 354       0.490 180.745   8.411  1.00 82.25           C
ATOM   3634  O   GLU A 354       1.411 181.550   8.278  1.00 79.31           O
ATOM   3635  CB  GLU A 354      -0.250 179.675   6.282  1.00 99.90           C
ATOM   3636 1HB  GLU A 354      -0.685 178.732   5.949  1.00131.42           H
ATOM   3637 2HB  GLU A 354      -1.061 180.384   6.448  1.00131.14           H
ATOM   3638  CG  GLU A 354       0.648 180.205   5.175  1.00139.13           C
ATOM   3639 1HG  GLU A 354       0.034 180.767   4.471  1.00190.92           H
ATOM   3640 2HG  GLU A 354       1.380 180.879   5.623  1.00192.51           H
ATOM   3641  CD  GLU A 354       1.344 179.073   4.433  1.00194.60           C
ATOM   3642  OE1 GLU A 354       2.122 178.490   3.649  1.00280.55           O
ATOM   3643  OE2 GLU A 354       1.965 180.030   3.923  1.00266.34           O
ATOM   3644  N   GLY A 355      -0.516 180.949   9.255  1.00 88.48           N
ATOM   3645  H   GLY A 355      -1.244 180.255   9.344  1.00 95.77           H
ATOM   3646  CA  GLY A 355      -0.573 182.152  10.068  1.00 91.19           C
ATOM   3647 1HA  GLY A 355      -0.451 183.019   9.418  1.00 98.28           H
ATOM   3648 2HA  GLY A 355      -1.545 182.218  10.555  1.00101.42           H
ATOM   3649  C   GLY A 355       0.512 182.205  11.127  1.00 77.31           C
ATOM   3650  O   GLY A 355       0.891 183.283  11.585  1.00 77.45           O
ATOM   3651  N   ALA A 356       1.024 181.042  11.512  1.00 70.02           N
ATOM   3652  H   ALA A 356       0.672 180.183  11.111  1.00 74.60           H
ATOM   3653  CA  ALA A 356       2.136 180.960  12.453  1.00 59.67           C
ATOM   3654  HA  ALA A 356       2.024 181.735  13.212  1.00 62.27           H
ATOM   3655  C   ALA A 356       3.450 181.189  11.713  1.00 51.80           C
ATOM   3656  O   ALA A 356       4.395 181.747  12.271  1.00 47.84           O
ATOM   3657  CB  ALA A 356       2.156 179.599  13.134  1.00 58.83           C
ATOM   3658 1HB  ALA A 356       2.970 179.571  13.859  1.00 86.89           H
ATOM   3659 2HB  ALA A 356       2.310 178.818  12.390  1.00 86.57           H
ATOM   3660 3HB  ALA A 356       1.211 179.427  13.647  1.00 87.66           H
ATOM   3661  N   ARG A 357       3.507 180.769  10.452  1.00 52.45           N
ATOM   3662  H   ARG A 357       2.692 180.340  10.036  1.00 58.14           H
ATOM   3663  CA  ARG A 357       4.712 180.935   9.643  1.00 48.61           C
ATOM   3664  HA  ARG A 357       5.558 180.508  10.181  1.00 42.91           H
ATOM   3665  C   ARG A 357       5.002 182.413   9.427  1.00 53.03           C
ATOM   3666  O   ARG A 357       6.155 182.837   9.479  1.00 50.63           O
ATOM   3667  CB  ARG A 357       4.579 180.255   8.277  1.00 52.97           C
ATOM   3668 1HB  ARG A 357       3.754 180.717   7.734  1.00 74.57           H
ATOM   3669 2HB  ARG A 357       5.495 180.440   7.716  1.00 76.88           H
ATOM   3670  CG  ARG A 357       4.339 178.754   8.328  1.00 52.71           C
ATOM   3671 1HG  ARG A 357       5.083 178.287   8.972  1.00 73.45           H
ATOM   3672 2HG  ARG A 357       3.348 178.564   8.738  1.00 70.41           H
ATOM   3673  CD  ARG A 357       4.428 178.143   6.938  1.00 60.86           C
ATOM   3674 1HD  ARG A 357       3.822 178.730   6.247  1.00 92.42           H
ATOM   3675 2HD  ARG A 357       5.466 178.165   6.605  1.00 76.69           H
ATOM   3676  NE  ARG A 357       3.942 176.765   6.952  1.00100.40           N
ATOM   3677  HE  ARG A 357       3.541 176.425   7.815  1.00147.88           H
ATOM   3678  CZ  ARG A 357       3.970 175.922   5.928  1.00152.47           C
ATOM   3679  NH1 ARG A 357       4.468 176.250   4.752  1.00178.02           N
ATOM   3680 1HH1 ARG A 357       4.816 177.184   4.603  1.00157.00           H
ATOM   3681 2HH1 ARG A 357       4.480 175.564   4.014  1.00271.22           H
ATOM   3682  NH2 ARG A 357       3.470 174.714   6.078  1.00264.81           N
ATOM   3683 1HH2 ARG A 357       3.083 174.452   6.973  1.00317.80           H
ATOM   3684 2HH2 ARG A 357       3.472 174.072   5.302  1.00351.51           H
ATOM   3685  N   ASP A 358       3.950 183.181   9.173  1.00 62.24           N
ATOM   3686  H   ASP A 358       3.033 182.762   9.112  1.00 67.03           H
ATOM   3687  CA  ASP A 358       4.079 184.619   8.964  1.00 68.71           C
ATOM   3688  HA  ASP A 358       4.833 184.795   8.196  1.00 69.93           H
ATOM   3689  C   ASP A 358       4.527 185.328  10.239  1.00 64.20           C
ATOM   3690  O   ASP A 358       5.359 186.231  10.189  1.00 65.06           O
ATOM   3691  CB  ASP A 358       2.746 185.208   8.497  1.00 83.58           C
ATOM   3692 1HB  ASP A 358       2.371 184.622   7.658  1.00 92.01           H
ATOM   3693 2HB  ASP A 358       2.028 185.142   9.314  1.00 99.37           H
ATOM   3694  CG  ASP A 358       2.869 186.658   8.071  1.00101.67           C
ATOM   3695  OD1 ASP A 358       1.929 187.432   8.352  1.00136.73           O
ATOM   3696  OD2 ASP A 358       3.889 187.025   7.450  1.00156.05           O
ATOM   3697  N   LEU A 359       3.985 184.923  11.383  1.00 62.24           N
ATOM   3698  H   LEU A 359       3.297 184.182  11.373  1.00 65.81           H
ATOM   3699  CA  LEU A 359       4.369 185.513  12.661  1.00 58.73           C
ATOM   3700  HA  LEU A 359       4.221 186.592  12.611  1.00 66.41           H
ATOM   3701  C   LEU A 359       5.840 185.249  12.968  1.00 47.32           C
ATOM   3702  O   LEU A 359       6.561 186.135  13.424  1.00 47.25           O
ATOM   3703  CB  LEU A 359       3.514 184.930  13.790  1.00 63.07           C
ATOM   3704 1HB  LEU A 359       2.464 185.131  13.575  1.00 75.47           H
ATOM   3705 2HB  LEU A 359       3.656 183.850  13.793  1.00 59.80           H
ATOM   3706  CG  LEU A 359       3.842 185.443  15.196  1.00 63.67           C
ATOM   3707  HG  LEU A 359       4.905 185.295  15.385  1.00 88.46           H
ATOM   3708  CD1 LEU A 359       3.519 186.923  15.364  1.00 92.88           C
ATOM   3709 1HD1 LEU A 359       4.100 187.512  14.654  1.00139.99           H
ATOM   3710 2HD1 LEU A 359       3.777 187.236  16.375  1.00140.31           H
ATOM   3711 3HD1 LEU A 359       2.456 187.089  15.195  1.00134.31           H
ATOM   3712  CD2 LEU A 359       3.064 184.636  16.223  1.00110.42           C
ATOM   3713 1HD2 LEU A 359       3.341 184.960  17.227  1.00160.92           H
ATOM   3714 2HD2 LEU A 359       3.300 183.578  16.115  1.00158.52           H
ATOM   3715 3HD2 LEU A 359       1.995 184.787  16.076  1.00162.25           H
ATOM   3716  N   ILE A 360       6.270 184.014  12.735  1.00 40.57           N
ATOM   3717  H   ILE A 360       5.630 183.334  12.348  1.00 43.06           H
ATOM   3718  CA  ILE A 360       7.639 183.600  13.026  1.00 32.67           C
ATOM   3719  HA  ILE A 360       7.908 183.946  14.024  1.00 32.10           H
ATOM   3720  C   ILE A 360       8.596 184.267  12.041  1.00 33.14           C
ATOM   3721  O   ILE A 360       9.681 184.693  12.431  1.00 31.67           O
ATOM   3722  CB  ILE A 360       7.773 182.060  12.993  1.00 28.53           C
ATOM   3723  HB  ILE A 360       7.378 181.698  12.043  1.00 30.63           H
ATOM   3724  CG1 ILE A 360       6.969 181.444  14.144  1.00 30.79           C
ATOM   3725 1HG1 ILE A 360       7.516 181.600  15.073  1.00 31.27           H
ATOM   3726 2HG1 ILE A 360       6.014 181.962  14.229  1.00 37.43           H
ATOM   3727  CG2 ILE A 360       9.235 181.637  13.107  1.00 24.70           C
ATOM   3728 1HG2 ILE A 360       9.797 182.033  12.261  1.00 51.93           H
ATOM   3729 2HG2 ILE A 360       9.312 180.551  13.096  1.00 51.09           H
ATOM   3730 3HG2 ILE A 360       9.662 182.020  14.035  1.00 53.36           H
ATOM   3731  CD1 ILE A 360       6.676 179.963  14.000  1.00 30.95           C
ATOM   3732 1HD1 ILE A 360       6.090 179.632  14.857  1.00 57.99           H
ATOM   3733 2HD1 ILE A 360       7.608 179.400  13.967  1.00 59.69           H
ATOM   3734 3HD1 ILE A 360       6.111 179.786  13.085  1.00 60.21           H
ATOM   3735  N   SER A 361       8.201 184.393  10.778  1.00 38.50           N
ATOM   3736  H   SER A 361       7.296 184.041  10.496  1.00 42.20           H
ATOM   3737  CA  SER A 361       9.041 185.049   9.780  1.00 42.62           C
ATOM   3738  HA  SER A 361      10.042 184.618   9.834  1.00 39.29           H
ATOM   3739  C   SER A 361       9.161 186.549  10.035  1.00 48.18           C
ATOM   3740  O   SER A 361      10.216 187.142   9.806  1.00 52.53           O
ATOM   3741  CB  SER A 361       8.482 184.814   8.375  1.00 50.23           C
ATOM   3742 1HB  SER A 361       7.486 185.252   8.306  1.00 60.50           H
ATOM   3743 2HB  SER A 361       9.133 185.293   7.644  1.00 56.98           H
ATOM   3744  OG  SER A 361       8.401 183.427   8.095  1.00 52.61           O
ATOM   3745  HG  SER A 361       7.684 183.056   8.616  1.00 55.14           H
ATOM   3746  N   ARG A 362       8.080 187.168  10.499  1.00 51.92           N
ATOM   3747  H   ARG A 362       7.223 186.643  10.618  1.00 52.90           H
ATOM   3748  CA  ARG A 362       8.087 188.586  10.856  1.00 58.28           C
ATOM   3749  HA  ARG A 362       8.521 189.159  10.037  1.00 65.26           H
ATOM   3750  C   ARG A 362       8.943 188.864  12.086  1.00 50.69           C
ATOM   3751  O   ARG A 362       9.576 189.914  12.175  1.00 55.35           O
ATOM   3752  CB  ARG A 362       6.660 189.081  11.104  1.00 68.92           C
ATOM   3753 1HB  ARG A 362       6.140 188.355  11.730  1.00 77.03           H
ATOM   3754 2HB  ARG A 362       6.709 190.024  11.646  1.00 79.60           H
ATOM   3755  CG  ARG A 362       5.853 189.314   9.834  1.00102.92           C
ATOM   3756 1HG  ARG A 362       6.347 190.078   9.234  1.00132.88           H
ATOM   3757 2HG  ARG A 362       5.802 188.391   9.256  1.00124.68           H
ATOM   3758  CD  ARG A 362       4.442 189.773  10.164  1.00122.64           C
ATOM   3759 1HD  ARG A 362       3.948 188.996  10.749  1.00146.34           H
ATOM   3760 2HD  ARG A 362       4.490 190.682  10.765  1.00145.33           H
ATOM   3761  NE  ARG A 362       3.663 190.034   8.954  1.00181.77           N
ATOM   3762  HE  ARG A 362       4.122 189.883   8.068  1.00255.72           H
ATOM   3763  CZ  ARG A 362       2.398 190.433   8.932  1.00204.66           C
ATOM   3764  NH1 ARG A 362       1.700 190.668  10.025  1.00173.34           N
ATOM   3765 1HH1 ARG A 362       2.122 190.495  10.928  1.00150.88           H
ATOM   3766 2HH1 ARG A 362       0.755 191.006   9.947  1.00217.64           H
ATOM   3767  NH2 ARG A 362       1.809 190.620   7.769  1.00330.93           N
ATOM   3768 1HH2 ARG A 362       2.326 190.435   6.924  1.00430.46           H
ATOM   3769 2HH2 ARG A 362       0.852 190.934   7.741  1.00374.09           H
ATOM   3770  N   LEU A 363       8.950 187.939  13.039  1.00 42.79           N
ATOM   3771  H   LEU A 363       8.394 187.103  12.922  1.00 42.61           H
ATOM   3772  CA  LEU A 363       9.742 188.098  14.256  1.00 37.41           C
ATOM   3773  HA  LEU A 363       9.698 189.141  14.570  1.00 41.70           H
ATOM   3774  C   LEU A 363      11.215 187.767  14.035  1.00 33.29           C
ATOM   3775  O   LEU A 363      12.077 188.289  14.740  1.00 34.89           O
ATOM   3776  CB  LEU A 363       9.171 187.225  15.377  1.00 33.54           C
ATOM   3777 1HB  LEU A 363       9.007 186.226  14.972  1.00 32.23           H
ATOM   3778 2HB  LEU A 363       9.926 187.145  16.159  1.00 30.06           H
ATOM   3779  CG  LEU A 363       7.870 187.702  16.031  1.00 39.93           C
ATOM   3780  HG  LEU A 363       7.147 187.937  15.250  1.00 46.80           H
ATOM   3781  CD1 LEU A 363       7.289 186.601  16.909  1.00 40.04           C
ATOM   3782 1HD1 LEU A 363       7.985 186.363  17.713  1.00 69.07           H
ATOM   3783 2HD1 LEU A 363       7.109 185.711  16.307  1.00 68.85           H
ATOM   3784 3HD1 LEU A 363       6.345 186.938  17.338  1.00 63.59           H
ATOM   3785  CD2 LEU A 363       8.093 188.952  16.876  1.00 44.48           C
ATOM   3786 1HD2 LEU A 363       8.803 188.736  17.674  1.00 75.85           H
ATOM   3787 2HD2 LEU A 363       7.147 189.268  17.313  1.00 74.63           H
ATOM   3788 3HD2 LEU A 363       8.482 189.759  16.255  1.00 71.33           H
ATOM   3789  N   LEU A 364      11.507 186.916  13.057  1.00 30.99           N
ATOM   3790  H   LEU A 364      10.760 186.523  12.502  1.00 32.21           H
ATOM   3791  CA  LEU A 364      12.879 186.513  12.760  1.00 29.25           C
ATOM   3792  HA  LEU A 364      13.506 186.759  13.617  1.00 27.54           H
ATOM   3793  C   LEU A 364      13.463 187.257  11.561  1.00 36.94           C
ATOM   3794  O   LEU A 364      14.105 186.669  10.691  1.00 40.25           O
ATOM   3795  CB  LEU A 364      12.954 185.000  12.533  1.00 25.28           C
ATOM   3796 1HB  LEU A 364      12.314 184.752  11.686  1.00 28.93           H
ATOM   3797 2HB  LEU A 364      13.979 184.754  12.255  1.00 26.17           H
ATOM   3798  CG  LEU A 364      12.563 184.098  13.707  1.00 20.45           C
ATOM   3799  HG  LEU A 364      11.539 184.320  14.006  1.00 25.46           H
ATOM   3800  CD1 LEU A 364      12.637 182.635  13.296  1.00 20.77           C
ATOM   3801 1HD1 LEU A 364      13.666 182.365  13.061  1.00 45.36           H
ATOM   3802 2HD1 LEU A 364      12.014 182.475  12.416  1.00 51.60           H
ATOM   3803 3HD1 LEU A 364      12.274 182.008  14.110  1.00 51.71           H
ATOM   3804  CD2 LEU A 364      13.468 184.327  14.907  1.00 20.74           C
ATOM   3805 1HD2 LEU A 364      13.245 183.587  15.675  1.00 53.42           H
ATOM   3806 2HD2 LEU A 364      13.292 185.322  15.315  1.00 46.13           H
ATOM   3807 3HD2 LEU A 364      14.511 184.237  14.606  1.00 49.32           H
ATOM   3808  N   LYS A 365      13.258 188.569  11.526  1.00 44.70           N
ATOM   3809  H   LYS A 365      12.686 188.998  12.241  1.00 47.62           H
ATOM   3810  CA  LYS A 365      13.874 189.414  10.506  1.00 53.31           C
ATOM   3811  HA  LYS A 365      13.915 188.855   9.572  1.00 56.10           H
ATOM   3812  C   LYS A 365      15.301 189.762  10.915  1.00 53.09           C
ATOM   3813  O   LYS A 365      15.566 190.062  12.077  1.00 50.04           O
ATOM   3814  CB  LYS A 365      13.061 190.698  10.305  1.00 63.20           C
ATOM   3815 1HB  LYS A 365      12.977 191.206  11.266  1.00 66.63           H
ATOM   3816 2HB  LYS A 365      13.600 191.357   9.625  1.00 73.29           H
ATOM   3817  CG  LYS A 365      11.655 190.476   9.763  1.00 72.08           C
ATOM   3818 1HG  LYS A 365      11.172 189.687  10.338  1.00 90.42           H
ATOM   3819 2HG  LYS A 365      11.080 191.394   9.885  1.00 96.77           H
ATOM   3820  CD  LYS A 365      11.650 190.080   8.294  1.00 86.31           C
ATOM   3821 1HD  LYS A 365      12.123 190.867   7.706  1.00119.43           H
ATOM   3822 2HD  LYS A 365      12.209 189.152   8.170  1.00114.10           H
ATOM   3823  CE  LYS A 365      10.230 189.863   7.802  1.00 98.83           C
ATOM   3824 1HE  LYS A 365       9.774 189.071   8.402  1.00118.59           H
ATOM   3825 2HE  LYS A 365       9.655 190.781   7.944  1.00135.46           H
ATOM   3826  NZ  LYS A 365      10.257 189.467   6.356  1.00138.54           N
ATOM   3827 1HZ  LYS A 365      10.769 188.602   6.244  1.00180.69           H
ATOM   3828 2HZ  LYS A 365      10.702 190.183   5.798  1.00180.99           H
ATOM   3829 3HZ  LYS A 365       9.316 189.326   6.014  1.00176.25           H
ATOM   3830  N   HIS A 366      16.220 189.735   9.957  1.00 59.21           N
ATOM   3831  H   HIS A 366      15.966 189.451   9.022  1.00 64.23           H
ATOM   3832  CA  HIS A 366      17.607 190.106  10.226  1.00 62.23           C
ATOM   3833  HA  HIS A 366      17.991 189.472  11.026  1.00 56.59           H
ATOM   3834  C   HIS A 366      17.689 191.559  10.691  1.00 67.77           C
ATOM   3835  O   HIS A 366      18.495 191.902  11.555  1.00 66.16           O
ATOM   3836  CB  HIS A 366      18.466 189.895   8.975  1.00 72.73           C
ATOM   3837 1HB  HIS A 366      18.227 188.922   8.547  1.00 71.32           H
ATOM   3838 2HB  HIS A 366      18.216 190.664   8.244  1.00 84.65           H
ATOM   3839  CG  HIS A 366      19.940 189.944   9.240  1.00 80.70           C
ATOM   3840  ND1 HIS A 366      20.611 191.054   9.703  1.00112.93           N
ATOM   3841  HD1 HIS A 366      20.202 191.946   9.935  1.00171.26           H
ATOM   3842  CD2 HIS A 366      20.896 188.989   9.101  1.00106.73           C
ATOM   3843  HD2 HIS A 366      20.715 187.984   8.750  1.00163.75           H
ATOM   3844  CE1 HIS A 366      21.906 190.731   9.825  1.00112.10           C
ATOM   3845  HE1 HIS A 366      22.674 191.408  10.172  1.00148.50           H
ATOM   3846  NE2 HIS A 366      22.122 189.477   9.480  1.00109.38           N
ATOM   3847  N   ASN A 367      16.854 192.419  10.116  1.00 77.68           N
ATOM   3848  H   ASN A 367      16.219 192.095   9.401  1.00 82.03           H
ATOM   3849  CA  ASN A 367      16.776 193.816  10.528  1.00 85.91           C
ATOM   3850  HA  ASN A 367      17.775 194.176  10.772  1.00 89.56           H
ATOM   3851  C   ASN A 367      15.867 193.946  11.751  1.00 79.09           C
ATOM   3852  O   ASN A 367      14.674 193.655  11.655  1.00 77.99           O
ATOM   3853  CB  ASN A 367      16.214 194.652   9.375  1.00102.91           C
ATOM   3854 1HB  ASN A 367      16.776 194.435   8.467  1.00113.23           H
ATOM   3855 2HB  ASN A 367      15.172 194.374   9.219  1.00109.73           H
ATOM   3856  CG  ASN A 367      16.280 196.140   9.646  1.00125.43           C
ATOM   3857  OD1 ASN A 367      16.522 196.577  10.768  1.00148.41           O
ATOM   3858  ND2 ASN A 367      16.073 196.932   8.606  1.00159.72           N
ATOM   3859 1HD2 ASN A 367      16.125 197.932   8.730  1.00191.21           H
ATOM   3860 2HD2 ASN A 367      15.874 196.536   7.699  1.00179.78           H
ATOM   3861  N   PRO A 368      16.396 194.390  12.905  1.00 77.91           N
ATOM   3862  CA  PRO A 368      15.500 194.500  14.062  1.00 73.18           C
ATOM   3863  HA  PRO A 368      15.119 193.513  14.321  1.00 66.28           H
ATOM   3864  C   PRO A 368      14.318 195.448  13.886  1.00 81.61           C
ATOM   3865  O   PRO A 368      13.281 195.276  14.525  1.00 79.99           O
ATOM   3866  CB  PRO A 368      16.417 195.011  15.176  1.00 75.33           C
ATOM   3867 1HB  PRO A 368      16.332 196.094  15.267  1.00 88.22           H
ATOM   3868 2HB  PRO A 368      16.173 194.530  16.123  1.00 74.08           H
ATOM   3869  CG  PRO A 368      17.789 194.636  14.746  1.00 81.11           C
ATOM   3870 1HG  PRO A 368      18.531 195.295  15.198  1.00 99.95           H
ATOM   3871 2HG  PRO A 368      17.988 193.597  15.005  1.00 85.86           H
ATOM   3872  CD  PRO A 368      17.769 194.796  13.256  1.00 82.83           C
ATOM   3873 1HD  PRO A 368      17.943 195.836  12.977  1.00 97.88           H
ATOM   3874 2HD  PRO A 368      18.506 194.137  12.797  1.00 82.44           H
ATOM   3875  N   SER A 369      14.472 196.447  13.023  1.00 95.39           N
ATOM   3876  H   SER A 369      15.337 196.531  12.507  1.00100.51           H
ATOM   3877  CA  SER A 369      13.423 197.432  12.777  1.00108.29           C
ATOM   3878  HA  SER A 369      13.076 197.823  13.734  1.00108.91           H
ATOM   3879  C   SER A 369      12.217 196.844  12.050  1.00107.72           C
ATOM   3880  O   SER A 369      11.135 197.429  12.068  1.00119.03           O
ATOM   3881  CB  SER A 369      13.984 198.591  11.951  1.00128.67           C
ATOM   3882 1HB  SER A 369      14.315 198.214  10.983  1.00145.29           H
ATOM   3883 2HB  SER A 369      13.199 199.332  11.792  1.00164.39           H
ATOM   3884  OG  SER A 369      15.078 199.202  12.612  1.00191.61           O
ATOM   3885  HG  SER A 369      14.776 199.544  13.456  1.00228.44           H
ATOM   3886  N   GLN A 370      12.397 195.694  11.410  1.00 99.65           N
ATOM   3887  H   GLN A 370      13.299 195.239  11.447  1.00 96.58           H
ATOM   3888  CA  GLN A 370      11.316 195.035  10.682  1.00 99.70           C
ATOM   3889  HA  GLN A 370      10.598 195.789  10.357  1.00112.13           H
ATOM   3890  C   GLN A 370      10.559 194.025  11.541  1.00 88.04           C
ATOM   3891  O   GLN A 370       9.569 193.448  11.091  1.00 92.89           O
ATOM   3892  CB  GLN A 370      11.871 194.328   9.443  1.00101.99           C
ATOM   3893 1HB  GLN A 370      12.653 193.636   9.757  1.00105.85           H
ATOM   3894 2HB  GLN A 370      11.067 193.751   8.985  1.00110.50           H
ATOM   3895  CG  GLN A 370      12.440 195.266   8.389  1.00132.31           C
ATOM   3896 1HG  GLN A 370      11.666 195.973   8.089  1.00172.63           H
ATOM   3897 2HG  GLN A 370      13.274 195.822   8.815  1.00167.32           H
ATOM   3898  CD  GLN A 370      12.928 194.518   7.164  1.00154.56           C
ATOM   3899  OE1 GLN A 370      13.827 193.684   7.246  1.00177.43           O
ATOM   3900  NE2 GLN A 370      12.339 194.811   6.015  1.00211.51           N
ATOM   3901 1HE2 GLN A 370      12.638 194.340   5.173  1.00254.42           H
ATOM   3902 2HE2 GLN A 370      11.601 195.498   5.983  1.00248.81           H
ATOM   3903  N   ARG A 371      11.013 193.811  12.772  1.00 76.96           N
ATOM   3904  H   ARG A 371      11.821 194.323  13.098  1.00 78.34           H
ATOM   3905  CA  ARG A 371      10.357 192.879  13.688  1.00 68.11           C
ATOM   3906  HA  ARG A 371       9.999 192.023  13.117  1.00 66.05           H
ATOM   3907  C   ARG A 371       9.169 193.574  14.348  1.00 75.65           C
ATOM   3908  O   ARG A 371       9.309 194.694  14.838  1.00 84.39           O
ATOM   3909  CB  ARG A 371      11.334 192.402  14.767  1.00 58.12           C
ATOM   3910 1HB  ARG A 371      11.666 193.272  15.334  1.00 61.95           H
ATOM   3911 2HB  ARG A 371      10.805 191.731  15.444  1.00 55.07           H
ATOM   3912  CG  ARG A 371      12.563 191.682  14.229  1.00 52.46           C
ATOM   3913 1HG  ARG A 371      12.259 190.759  13.736  1.00 51.53           H
ATOM   3914 2HG  ARG A 371      13.057 192.324  13.500  1.00 59.02           H
ATOM   3915  CD  ARG A 371      13.558 191.360  15.335  1.00 45.29           C
ATOM   3916 1HD  ARG A 371      13.690 192.247  15.956  1.00 49.45           H
ATOM   3917 2HD  ARG A 371      13.172 190.546  15.949  1.00 41.81           H
ATOM   3918  NE  ARG A 371      14.844 190.981  14.751  1.00 43.93           N
ATOM   3919  HE  ARG A 371      14.829 190.619  13.809  1.00 46.31           H
ATOM   3920  CZ  ARG A 371      16.030 191.099  15.333  1.00 43.15           C
ATOM   3921  NH1 ARG A 371      16.192 191.574  16.553  1.00 42.47           N
ATOM   3922 1HH1 ARG A 371      15.382 191.801  17.109  1.00 42.68           H
ATOM   3923 2HH1 ARG A 371      17.127 191.709  16.906  1.00 43.81           H
ATOM   3924  NH2 ARG A 371      17.103 190.771  14.646  1.00 46.18           N
ATOM   3925 1HH2 ARG A 371      16.984 190.417  13.708  1.00 50.26           H
ATOM   3926 2HH2 ARG A 371      18.017 190.890  15.053  1.00 47.35           H
ATOM   3927  N   PRO A 372       7.986 192.938  14.366  1.00 75.84           N
ATOM   3928  CA  PRO A 372       6.870 193.658  14.989  1.00 84.38           C
ATOM   3929  HA  PRO A 372       6.773 194.650  14.547  1.00 95.06           H
ATOM   3930  C   PRO A 372       7.033 193.783  16.501  1.00 81.07           C
ATOM   3931  O   PRO A 372       7.538 192.875  17.158  1.00 77.34           O
ATOM   3932  CB  PRO A 372       5.657 192.798  14.628  1.00 87.44           C
ATOM   3933 1HB  PRO A 372       4.907 192.838  15.417  1.00 94.65           H
ATOM   3934 2HB  PRO A 372       5.236 193.123  13.677  1.00101.74           H
ATOM   3935  CG  PRO A 372       6.212 191.423  14.500  1.00 79.88           C
ATOM   3936 1HG  PRO A 372       6.329 190.975  15.487  1.00 86.68           H
ATOM   3937 2HG  PRO A 372       5.573 190.805  13.870  1.00 91.57           H
ATOM   3938  CD  PRO A 372       7.556 191.624  13.857  1.00 71.70           C
ATOM   3939 1HD  PRO A 372       8.248 190.841  14.166  1.00 65.66           H
ATOM   3940 2HD  PRO A 372       7.463 191.659  12.771  1.00 76.85           H
ATOM   3941  N   MET A 373       6.611 194.920  17.043  1.00 88.59           N
ATOM   3942  H   MET A 373       6.181 195.622  16.458  1.00 99.09           H
ATOM   3943  CA  MET A 373       6.740 195.191  18.472  1.00 87.97           C
ATOM   3944  HA  MET A 373       7.768 194.998  18.779  1.00 84.71           H
ATOM   3945  C   MET A 373       5.818 194.275  19.270  1.00 84.40           C
ATOM   3946  O   MET A 373       4.879 193.701  18.721  1.00 88.68           O
ATOM   3947  CB  MET A 373       6.399 196.655  18.762  1.00104.20           C
ATOM   3948 1HB  MET A 373       5.377 196.847  18.437  1.00135.73           H
ATOM   3949 2HB  MET A 373       6.452 196.820  19.839  1.00140.27           H
ATOM   3950  CG  MET A 373       7.328 197.650  18.082  1.00141.60           C
ATOM   3951 1HG  MET A 373       8.350 197.453  18.404  1.00192.39           H
ATOM   3952 2HG  MET A 373       7.271 197.523  17.000  1.00190.85           H
ATOM   3953  SD  MET A 373       6.907 199.355  18.497  1.00220.61           S
ATOM   3954  CE  MET A 373       5.458 199.665  17.478  1.00273.34           C
ATOM   3955 1HE  MET A 373       5.150 200.704  17.594  1.00328.98           H
ATOM   3956 2HE  MET A 373       4.644 199.011  17.789  1.00335.92           H
ATOM   3957 3HE  MET A 373       5.699 199.475  16.432  1.00322.92           H
ATOM   3958  N   LEU A 374       6.063 194.152  20.570  1.00 81.46           N
ATOM   3959  H   LEU A 374       6.806 194.689  20.993  1.00 81.79           H
ATOM   3960  CA  LEU A 374       5.289 193.246  21.415  1.00 80.97           C
ATOM   3961  HA  LEU A 374       5.413 192.230  21.039  1.00 76.91           H
ATOM   3962  C   LEU A 374       3.794 193.553  21.387  1.00 92.57           C
ATOM   3963  O   LEU A 374       2.971 192.640  21.423  1.00 95.07           O
ATOM   3964  CB  LEU A 374       5.789 193.315  22.861  1.00 80.39           C
ATOM   3965 1HB  LEU A 374       5.719 194.353  23.186  1.00 91.87           H
ATOM   3966 2HB  LEU A 374       5.106 192.734  23.481  1.00 93.05           H
ATOM   3967  CG  LEU A 374       7.211 192.826  23.149  1.00 69.15           C
ATOM   3968  HG  LEU A 374       7.897 193.299  22.446  1.00 76.50           H
ATOM   3969  CD1 LEU A 374       7.607 193.245  24.557  1.00 80.97           C
ATOM   3970 1HD1 LEU A 374       6.905 192.824  25.278  1.00111.96           H
ATOM   3971 2HD1 LEU A 374       7.595 194.332  24.633  1.00114.85           H
ATOM   3972 3HD1 LEU A 374       8.612 192.885  24.776  1.00116.81           H
ATOM   3973  CD2 LEU A 374       7.320 191.313  22.998  1.00 73.81           C
ATOM   3974 1HD2 LEU A 374       8.334 190.996  23.239  1.00105.59           H
ATOM   3975 2HD2 LEU A 374       7.096 191.029  21.970  1.00109.29           H
ATOM   3976 3HD2 LEU A 374       6.619 190.822  23.673  1.00103.13           H
ATOM   3977  N   ARG A 375       3.440 194.832  21.311  1.00103.52           N
ATOM   3978  H   ARG A 375       4.155 195.546  21.311  1.00103.96           H
ATOM   3979  CA  ARG A 375       2.038 195.233  21.207  1.00119.68           C
ATOM   3980  HA  ARG A 375       1.473 194.733  21.993  1.00125.18           H
ATOM   3981  C   ARG A 375       1.422 194.805  19.880  1.00123.12           C
ATOM   3982  O   ARG A 375       0.240 194.479  19.819  1.00138.61           O
ATOM   3983  CB  ARG A 375       1.901 196.748  21.384  1.00133.87           C
ATOM   3984 1HB  ARG A 375       2.400 197.037  22.310  1.00152.97           H
ATOM   3985 2HB  ARG A 375       2.401 197.245  20.553  1.00151.59           H
ATOM   3986  CG  ARG A 375       0.454 197.225  21.436  1.00195.34           C
ATOM   3987 1HG  ARG A 375      -0.007 197.056  20.463  1.00257.15           H
ATOM   3988 2HG  ARG A 375      -0.087 196.645  22.184  1.00260.65           H
ATOM   3989  CD  ARG A 375       0.345 198.703  21.789  1.00236.84           C
ATOM   3990 1HD  ARG A 375      -0.710 198.972  21.851  1.00291.57           H
ATOM   3991 2HD  ARG A 375       0.796 198.863  22.769  1.00255.15           H
ATOM   3992  NE  ARG A 375       1.014 199.566  20.816  1.00331.21           N
ATOM   3993  HE  ARG A 375       1.929 199.913  21.064  1.00364.85           H
ATOM   3994  CZ  ARG A 375       0.520 199.940  19.642  1.00489.30           C
ATOM   3995  NH1 ARG A 375       1.233 200.749  18.887  1.00688.38           N
ATOM   3996 1HH1 ARG A 375       2.121 201.084  19.227  1.00716.46           H
ATOM   3997 2HH1 ARG A 375       0.886 201.014  17.979  1.00890.49           H
ATOM   3998  NH2 ARG A 375      -0.661 199.551  19.204  1.00578.79           N
ATOM   3999 1HH2 ARG A 375      -1.225 198.938  19.772  1.00520.68           H
ATOM   4000 2HH2 ARG A 375      -0.980 199.861  18.299  1.00787.70           H
ATOM   4001  N   GLU A 376       2.221 194.815  18.820  1.00114.10           N
ATOM   4002  H   GLU A 376       3.193 195.063  18.932  1.00107.47           H
ATOM   4003  CA  GLU A 376       1.752 194.423  17.493  1.00117.17           C
ATOM   4004  HA  GLU A 376       0.782 194.885  17.305  1.00130.81           H
ATOM   4005  C   GLU A 376       1.573 192.911  17.400  1.00108.35           C
ATOM   4006  O   GLU A 376       0.721 192.431  16.656  1.00118.44           O
ATOM   4007  CB  GLU A 376       2.738 194.881  16.413  1.00118.68           C
ATOM   4008 1HB  GLU A 376       3.687 194.370  16.569  1.00132.43           H
ATOM   4009 2HB  GLU A 376       2.347 194.579  15.442  1.00138.53           H
ATOM   4010  CG  GLU A 376       3.005 196.380  16.386  1.00158.51           C
ATOM   4011 1HG  GLU A 376       3.495 196.672  17.314  1.00206.68           H
ATOM   4012 2HG  GLU A 376       3.680 196.602  15.559  1.00194.31           H
ATOM   4013  CD  GLU A 376       1.736 197.196  16.226  1.00211.95           C
ATOM   4014  OE1 GLU A 376       0.947 196.914  15.300  1.00278.20           O
ATOM   4015  OE2 GLU A 376       1.527 198.131  17.028  1.00280.96           O
ATOM   4016  N   VAL A 377       2.364 192.161  18.162  1.00 95.07           N
ATOM   4017  H   VAL A 377       3.068 192.611  18.730  1.00 90.98           H
ATOM   4018  CA  VAL A 377       2.223 190.708  18.244  1.00 88.33           C
ATOM   4019  HA  VAL A 377       2.263 190.285  17.240  1.00 89.39           H
ATOM   4020  C   VAL A 377       0.868 190.348  18.845  1.00 97.84           C
ATOM   4021  O   VAL A 377       0.227 189.393  18.410  1.00102.77           O
ATOM   4022  CB  VAL A 377       3.339 190.057  19.095  1.00 76.29           C
ATOM   4023  HB  VAL A 377       3.352 190.526  20.079  1.00 79.20           H
ATOM   4024  CG1 VAL A 377       3.099 188.561  19.279  1.00 75.96           C
ATOM   4025 1HG1 VAL A 377       2.965 188.084  18.309  1.00105.12           H
ATOM   4026 2HG1 VAL A 377       2.207 188.403  19.885  1.00104.04           H
ATOM   4027 3HG1 VAL A 377       3.952 188.113  19.789  1.00103.86           H
ATOM   4028  CG2 VAL A 377       4.699 190.267  18.436  1.00 73.00           C
ATOM   4029 1HG2 VAL A 377       4.913 191.332  18.354  1.00100.96           H
ATOM   4030 2HG2 VAL A 377       4.700 189.822  17.441  1.00101.86           H
ATOM   4031 3HG2 VAL A 377       5.474 189.797  19.042  1.00100.75           H
ATOM   4032  N   LEU A 378       0.419 191.126  19.824  1.00104.72           N
ATOM   4033  H   LEU A 378       0.966 191.925  20.112  1.00102.99           H
ATOM   4034  CA  LEU A 378      -0.873 190.897  20.465  1.00119.14           C
ATOM   4035  HA  LEU A 378      -0.941 189.854  20.774  1.00118.18           H
ATOM   4036  C   LEU A 378      -2.036 191.165  19.514  1.00135.91           C
ATOM   4037  O   LEU A 378      -3.145 190.681  19.734  1.00155.58           O
ATOM   4038  CB  LEU A 378      -1.016 191.796  21.697  1.00125.20           C
ATOM   4039 1HB  LEU A 378      -0.909 192.828  21.366  1.00137.40           H
ATOM   4040 2HB  LEU A 378      -2.032 191.681  22.076  1.00145.49           H
ATOM   4041  CG  LEU A 378      -0.053 191.569  22.866  1.00118.48           C
ATOM   4042  HG  LEU A 378       0.970 191.580  22.494  1.00126.24           H
ATOM   4043  CD1 LEU A 378      -0.206 192.689  23.887  1.00134.70           C
ATOM   4044 1HD1 LEU A 378       0.502 192.538  24.702  1.00167.91           H
ATOM   4045 2HD1 LEU A 378      -1.221 192.689  24.286  1.00173.22           H
ATOM   4046 3HD1 LEU A 378      -0.005 193.648  23.411  1.00168.26           H
ATOM   4047  CD2 LEU A 378      -0.310 190.231  23.546  1.00134.70           C
ATOM   4048 1HD2 LEU A 378      -1.356 190.166  23.846  1.00170.75           H
ATOM   4049 2HD2 LEU A 378       0.322 190.142  24.429  1.00172.49           H
ATOM   4050 3HD2 LEU A 378      -0.076 189.419  22.857  1.00169.17           H
ATOM   4051  N   GLU A 379      -1.778 191.927  18.457  1.00135.61           N
ATOM   4052  H   GLU A 379      -0.842 192.284  18.326  1.00128.46           H
ATOM   4053  CA  GLU A 379      -2.789 192.260  17.456  1.00152.11           C
ATOM   4054  HA  GLU A 379      -3.778 192.075  17.874  1.00163.90           H
ATOM   4055  C   GLU A 379      -2.663 191.426  16.183  1.00147.33           C
ATOM   4056  O   GLU A 379      -3.423 191.619  15.234  1.00163.88           O
ATOM   4057  CB  GLU A 379      -2.690 193.743  17.081  1.00165.97           C
ATOM   4058 1HB  GLU A 379      -1.711 193.925  16.638  1.00188.29           H
ATOM   4059 2HB  GLU A 379      -3.449 193.955  16.328  1.00195.25           H
ATOM   4060  CG  GLU A 379      -2.882 194.719  18.235  1.00204.96           C
ATOM   4061 1HG  GLU A 379      -2.074 194.586  18.955  1.00255.95           H
ATOM   4062 2HG  GLU A 379      -2.824 195.735  17.843  1.00262.41           H
ATOM   4063  CD  GLU A 379      -4.210 194.539  18.948  1.00243.53           C
ATOM   4064  OE1 GLU A 379      -5.249 194.385  18.271  1.00304.31           O
ATOM   4065  OE2 GLU A 379      -4.224 194.563  20.197  1.00311.63           O
ATOM   4066  N   HIS A 380      -1.706 190.505  16.136  1.00129.48           N
ATOM   4067  H   HIS A 380      -1.104 190.366  16.936  1.00121.01           H
ATOM   4068  CA  HIS A 380      -1.526 189.679  14.947  1.00124.55           C
ATOM   4069  HA  HIS A 380      -1.486 190.345  14.086  1.00132.02           H
ATOM   4070  C   HIS A 380      -2.713 188.732  14.776  1.00130.69           C
ATOM   4071  O   HIS A 380      -3.188 188.153  15.754  1.00129.71           O
ATOM   4072  CB  HIS A 380      -0.223 188.878  15.017  1.00109.25           C
ATOM   4073 1HB  HIS A 380       0.049 188.735  16.062  1.00111.76           H
ATOM   4074 2HB  HIS A 380      -0.391 187.897  14.573  1.00127.74           H
ATOM   4075  CG  HIS A 380       0.917 189.529  14.296  1.00115.44           C
ATOM   4076  ND1 HIS A 380       1.395 190.789  14.578  1.00158.16           N
ATOM   4077  HD1 HIS A 380       1.057 191.407  15.304  1.00219.64           H
ATOM   4078  CD2 HIS A 380       1.667 189.095  13.252  1.00167.98           C
ATOM   4079  HD2 HIS A 380       1.551 188.137  12.767  1.00245.41           H
ATOM   4080  CE1 HIS A 380       2.382 191.057  13.713  1.00193.41           C
ATOM   4081  HE1 HIS A 380       2.927 191.990  13.682  1.00270.71           H
ATOM   4082  NE2 HIS A 380       2.596 190.044  12.897  1.00202.92           N
ATOM   4083  N   PRO A 381      -3.204 188.548  13.539  1.00140.33           N
ATOM   4084  CA  PRO A 381      -4.423 187.737  13.440  1.00150.64           C
ATOM   4085  HA  PRO A 381      -5.223 188.227  13.995  1.00164.53           H
ATOM   4086  C   PRO A 381      -4.300 186.298  13.931  1.00139.04           C
ATOM   4087  O   PRO A 381      -5.285 185.708  14.370  1.00148.73           O
ATOM   4088  CB  PRO A 381      -4.749 187.765  11.944  1.00164.41           C
ATOM   4089 1HB  PRO A 381      -4.355 186.873  11.456  1.00163.96           H
ATOM   4090 2HB  PRO A 381      -5.825 187.839  11.789  1.00185.55           H
ATOM   4091  CG  PRO A 381      -4.065 188.982  11.427  1.00171.38           C
ATOM   4092 1HG  PRO A 381      -3.852 188.882  10.362  1.00186.42           H
ATOM   4093 2HG  PRO A 381      -4.679 189.864  11.615  1.00198.25           H
ATOM   4094  CD  PRO A 381      -2.794 189.062  12.219  1.00149.95           C
ATOM   4095 1HD  PRO A 381      -2.027 188.423  11.779  1.00142.44           H
ATOM   4096 2HD  PRO A 381      -2.456 190.096  12.281  1.00160.28           H
ATOM   4097  N   TRP A 382      -3.109 185.715  13.849  1.00122.64           N
ATOM   4098  H   TRP A 382      -2.334 186.211  13.432  1.00118.96           H
ATOM   4099  CA  TRP A 382      -2.898 184.365  14.362  1.00113.85           C
ATOM   4100  HA  TRP A 382      -3.670 183.714  13.952  1.00122.79           H
ATOM   4101  C   TRP A 382      -3.016 184.314  15.882  1.00110.45           C
ATOM   4102  O   TRP A 382      -3.566 183.361  16.433  1.00115.48           O
ATOM   4103  CB  TRP A 382      -1.532 183.831  13.923  1.00101.21           C
ATOM   4104 1HB  TRP A 382      -1.453 183.920  12.839  1.00106.93           H
ATOM   4105 2HB  TRP A 382      -0.748 184.438  14.377  1.00 96.10           H
ATOM   4106  CG  TRP A 382      -1.320 182.397  14.309  1.00 93.65           C
ATOM   4107  CD1 TRP A 382      -1.776 181.289  13.660  1.00 98.54           C
ATOM   4108  HD1 TRP A 382      -2.360 181.311  12.751  1.00109.61           H
ATOM   4109  CD2 TRP A 382      -0.602 181.901  15.450  1.00 85.39           C
ATOM   4110  NE1 TRP A 382      -1.407 180.144  14.315  1.00 93.38           N
ATOM   4111  HE1 TRP A 382      -1.644 179.210  14.010  1.00 99.32           H
ATOM   4112  CE2 TRP A 382      -0.671 180.489  15.416  1.00 84.70           C
ATOM   4113  CE3 TRP A 382       0.121 182.511  16.483  1.00 83.81           C
ATOM   4114  HE3 TRP A 382       0.173 183.587  16.547  1.00 89.17           H
ATOM   4115  CZ2 TRP A 382      -0.009 179.688  16.352  1.00 81.44           C
ATOM   4116  HZ2 TRP A 382      -0.050 178.611  16.290  1.00 85.45           H
ATOM   4117  CZ3 TRP A 382       0.780 181.713  17.417  1.00 80.90           C
ATOM   4118  HZ3 TRP A 382       1.361 182.175  18.202  1.00 84.95           H
ATOM   4119  CH2 TRP A 382       0.706 180.309  17.346  1.00 79.10           C
ATOM   4120  HH2 TRP A 382       1.226 179.712  18.080  1.00 80.52           H
ATOM   4121  N   ILE A 383      -2.507 185.338  16.560  1.00106.75           N
ATOM   4122  H   ILE A 383      -2.096 186.112  16.058  1.00108.24           H
ATOM   4123  CA  ILE A 383      -2.572 185.409  18.017  1.00107.99           C
ATOM   4124  HA  ILE A 383      -2.288 184.443  18.434  1.00103.11           H
ATOM   4125  C   ILE A 383      -4.010 185.684  18.445  1.00125.72           C
ATOM   4126  O   ILE A 383      -4.522 185.025  19.348  1.00132.05           O
ATOM   4127  CB  ILE A 383      -1.635 186.502  18.588  1.00104.00           C
ATOM   4128  HB  ILE A 383      -1.853 187.436  18.070  1.00112.16           H
ATOM   4129  CG1 ILE A 383      -0.162 186.150  18.340  1.00 92.66           C
ATOM   4130 1HG1 ILE A 383      -0.023 185.950  17.278  1.00102.79           H
ATOM   4131 2HG1 ILE A 383       0.441 187.023  18.589  1.00104.12           H
ATOM   4132  CG2 ILE A 383      -1.888 186.731  20.078  1.00112.69           C
ATOM   4133 1HG2 ILE A 383      -2.861 187.203  20.216  1.00146.72           H
ATOM   4134 2HG2 ILE A 383      -1.119 187.388  20.486  1.00147.56           H
ATOM   4135 3HG2 ILE A 383      -1.872 185.781  20.611  1.00136.61           H
ATOM   4136  CD1 ILE A 383       0.392 184.974  19.130  1.00 90.34           C
ATOM   4137 1HD1 ILE A 383       1.407 184.763  18.796  1.00118.43           H
ATOM   4138 2HD1 ILE A 383      -0.227 184.091  18.971  1.00127.43           H
ATOM   4139 3HD1 ILE A 383       0.414 185.216  20.192  1.00117.38           H
ATOM   4140  N   THR A 384      -4.675 186.636  17.801  1.00138.90           N
ATOM   4141  H   THR A 384      -4.240 187.123  17.029  1.00136.60           H
ATOM   4142  CA  THR A 384      -6.029 187.017  18.201  1.00161.50           C
ATOM   4143  HA  THR A 384      -6.033 187.184  19.278  1.00166.50           H
ATOM   4144  C   THR A 384      -7.061 185.930  17.915  1.00170.32           C
ATOM   4145  O   THR A 384      -8.108 185.887  18.560  1.00189.03           O
ATOM   4146  CB  THR A 384      -6.497 188.316  17.513  1.00179.90           C
ATOM   4147  HB  THR A 384      -7.529 188.518  17.801  1.00232.63           H
ATOM   4148  OG1 THR A 384      -6.427 188.158  16.090  1.00180.28           O
ATOM   4149  HG1 THR A 384      -5.502 188.081  15.845  1.00210.96           H
ATOM   4150  CG2 THR A 384      -5.631 189.503  17.917  1.00212.96           C
ATOM   4151 1HG2 THR A 384      -5.654 189.622  19.000  1.00257.30           H
ATOM   4152 2HG2 THR A 384      -6.019 190.408  17.449  1.00260.42           H
ATOM   4153 3HG2 THR A 384      -4.604 189.344  17.591  1.00254.84           H
ATOM   4154  N   ALA A 385      -6.774 185.055  16.957  1.00162.63           N
ATOM   4155  H   ALA A 385      -5.914 185.153  16.435  1.00154.44           H
ATOM   4156  CA  ALA A 385      -7.674 183.958  16.611  1.00171.46           C
ATOM   4157  HA  ALA A 385      -8.701 184.300  16.746  1.00191.55           H
ATOM   4158  C   ALA A 385      -7.480 182.717  17.479  1.00164.11           C
ATOM   4159  O   ALA A 385      -8.436 181.992  17.753  1.00186.01           O
ATOM   4160  CB  ALA A 385      -7.485 183.582  15.146  1.00169.90           C
ATOM   4161 1HB  ALA A 385      -7.699 184.446  14.516  1.00197.54           H
ATOM   4162 2HB  ALA A 385      -8.167 182.771  14.888  1.00193.67           H
ATOM   4163 3HB  ALA A 385      -6.458 183.257  14.979  1.00202.96           H
ATOM   4164  N   ASN A 386      -6.241 182.441  17.870  1.00145.41           N
ATOM   4165  H   ASN A 386      -5.495 183.086  17.652  1.00141.38           H
ATOM   4166  CA  ASN A 386      -5.910 181.200  18.566  1.00139.05           C
ATOM   4167  HA  ASN A 386      -6.727 180.493  18.417  1.00147.63           H
ATOM   4168  C   ASN A 386      -5.716 181.341  20.074  1.00145.31           C
ATOM   4169  O   ASN A 386      -5.939 180.381  20.811  1.00151.35           O
ATOM   4170  CB  ASN A 386      -4.647 180.603  17.941  1.00121.68           C
ATOM   4171 1HB  ASN A 386      -3.888 181.380  17.850  1.00115.79           H
ATOM   4172 2HB  ASN A 386      -4.263 179.819  18.591  1.00120.73           H
ATOM   4173  CG  ASN A 386      -4.911 179.993  16.583  1.00120.96           C
ATOM   4174  OD1 ASN A 386      -5.464 178.901  16.481  1.00131.17           O
ATOM   4175  ND2 ASN A 386      -4.525 180.694  15.530  1.00118.37           N
ATOM   4176 1HD2 ASN A 386      -4.695 180.329  14.604  1.00123.12           H
ATOM   4177 2HD2 ASN A 386      -4.079 181.589  15.667  1.00117.20           H
ATOM   4178  N   SER A 387      -5.287 182.508  20.540  1.00150.72           N
ATOM   4179  H   SER A 387      -5.147 183.288  19.911  1.00150.93           H
ATOM   4180  CA  SER A 387      -5.016 182.703  21.961  1.00162.57           C
ATOM   4181  HA  SER A 387      -4.382 181.888  22.311  1.00169.89           H
ATOM   4182  C   SER A 387      -6.301 182.711  22.783  1.00207.00           C
ATOM   4183  O   SER A 387      -7.331 183.227  22.347  1.00231.71           O
ATOM   4184  CB  SER A 387      -4.283 184.027  22.183  1.00153.29           C
ATOM   4185 1HB  SER A 387      -3.373 184.041  21.585  1.00169.37           H
ATOM   4186 2HB  SER A 387      -4.928 184.849  21.871  1.00172.10           H
ATOM   4187  OG  SER A 387      -3.942 184.193  23.548  1.00189.77           O
ATOM   4188  HG  SER A 387      -3.468 185.023  23.641  1.00216.46           H
ATOM   4189  N   SER A 388      -6.237 182.155  23.988  1.00251.27           N
ATOM   4190  H   SER A 388      -5.380 181.721  24.302  1.00255.47           H
ATOM   4191  CA  SER A 388      -7.375 182.208  24.899  1.00329.58           C
ATOM   4192  HA  SER A 388      -8.266 181.881  24.363  1.00367.69           H
ATOM   4193  C   SER A 388      -7.581 183.643  25.370  1.00350.13           C
ATOM   4194  O   SER A 388      -6.634 184.319  25.769  1.00340.05           O
ATOM   4195  CB  SER A 388      -7.148 181.299  26.108  1.00415.28           C
ATOM   4196 1HB  SER A 388      -6.971 180.280  25.765  1.00468.80           H
ATOM   4197 2HB  SER A 388      -6.275 181.646  26.660  1.00447.06           H
ATOM   4198  OG  SER A 388      -8.279 181.314  26.964  1.00513.43           O
ATOM   4199  HG  SER A 388      -8.404 182.207  27.293  1.00573.77           H
ATOM   4200  N   LYS A 389      -8.825 184.109  25.333  1.00431.68           N
ATOM   4201  H   LYS A 389      -9.569 183.520  24.989  1.00473.84           H
ATOM   4202  CA  LYS A 389      -9.152 185.454  25.799  1.00516.71           C
ATOM   4203  HA  LYS A 389      -8.414 186.150  25.400  1.00519.14           H
ATOM   4204  C   LYS A 389      -9.084 185.489  27.322  1.00592.03           C
ATOM   4205  O   LYS A 389      -9.443 184.506  27.971  1.00627.89           O
ATOM   4206  CB  LYS A 389     -10.552 185.862  25.331  1.00627.26           C
ATOM   4207 1HB  LYS A 389     -11.265 185.109  25.667  1.00679.63           H
ATOM   4208 2HB  LYS A 389     -10.811 186.811  25.800  1.00696.59           H
ATOM   4209  CG  LYS A 389     -10.672 186.017  23.821  1.00732.84           C
ATOM   4210 1HG  LYS A 389      -9.930 186.737  23.475  1.00768.07           H
ATOM   4211 2HG  LYS A 389     -10.481 185.055  23.346  1.00776.96           H
ATOM   4212  CD  LYS A 389     -12.061 186.494  23.422  1.00908.50           C
ATOM   4213 1HD  LYS A 389     -12.797 185.777  23.787  1.00958.00           H
ATOM   4214 2HD  LYS A 389     -12.256 187.466  23.875  1.00974.77           H
ATOM   4215  CE  LYS A 389     -12.189 186.613  21.911  1.00999.99           C
ATOM   4216 1HE  LYS A 389     -11.442 187.321  21.545  1.00999.99           H
ATOM   4217 2HE  LYS A 389     -11.985 185.639  21.458  1.00999.99           H
ATOM   4218  NZ  LYS A 389     -13.574 187.076  21.566  1.00999.99           N
ATOM   4219 1HZ  LYS A 389     -13.765 187.969  22.000  1.00999.99           H
ATOM   4220 2HZ  LYS A 389     -14.261 186.405  21.885  1.00999.99           H
ATOM   4221 3HZ  LYS A 389     -13.668 187.179  20.565  1.00999.99           H
ATOM   4222  N   PRO A 390      -8.634 186.609  27.912  1.00687.95           N
ATOM   4223  CA  PRO A 390      -8.652 186.616  29.379  1.00838.50           C
ATOM   4224  HA  PRO A 390      -8.101 185.760  29.769  1.00830.70           H
ATOM   4225  C   PRO A 390     -10.074 186.603  29.936  1.00968.77           C
ATOM   4226  O   PRO A 390     -11.012 187.067  29.286  1.00994.88           O
ATOM   4227  CB  PRO A 390      -7.923 187.916  29.728  1.00978.78           C
ATOM   4228 1HB  PRO A 390      -8.317 188.344  30.650  1.00999.99           H
ATOM   4229 2HB  PRO A 390      -6.852 187.733  29.814  1.00999.99           H
ATOM   4230  CG  PRO A 390      -8.201 188.807  28.568  1.00919.64           C
ATOM   4231 1HG  PRO A 390      -9.197 189.240  28.658  1.00999.99           H
ATOM   4232 2HG  PRO A 390      -7.445 189.588  28.493  1.00965.91           H
ATOM   4233  CD  PRO A 390      -8.138 187.889  27.377  1.00737.85           C
ATOM   4234 1HD  PRO A 390      -8.785 188.257  26.581  1.00779.94           H
ATOM   4235 2HD  PRO A 390      -7.110 187.783  27.028  1.00680.32           H
ATOM   4236  N   SER A 391     -10.231 186.059  31.137  1.00999.99           N
ATOM   4237  H   SER A 391      -9.429 185.709  31.641  1.00999.99           H
ATOM   4238  CA  SER A 391     -11.545 185.958  31.763  1.00999.99           C
ATOM   4239  HA  SER A 391     -12.247 185.551  31.036  1.00999.99           H
ATOM   4240  C   SER A 391     -12.033 187.337  32.193  1.00999.99           C
ATOM   4241  O   SER A 391     -11.258 188.156  32.688  1.00999.99           O
ATOM   4242  CB  SER A 391     -11.487 185.027  32.977  1.00999.99           C
ATOM   4243 1HB  SER A 391     -11.156 184.040  32.655  1.00999.99           H
ATOM   4244 2HB  SER A 391     -10.774 185.426  33.699  1.00999.99           H
ATOM   4245  OG  SER A 391     -12.758 184.910  33.593  1.00999.99           O
ATOM   4246  HG  SER A 391     -13.023 185.776  33.915  1.00999.99           H
ATOM   4247  N   ASN A 392     -13.322 187.585  31.987  1.00999.99           N
ATOM   4248  H   ASN A 392     -13.903 186.867  31.578  1.00999.99           H
ATOM   4249  CA  ASN A 392     -13.950 188.860  32.323  1.00999.99           C
ATOM   4250  HA  ASN A 392     -13.175 189.602  32.526  1.00999.99           H
ATOM   4251  C   ASN A 392     -14.816 188.735  33.575  1.00999.99           C
ATOM   4252  O   ASN A 392     -14.946 189.735  34.311  1.00999.99           O
ATOM   4253  OXT ASN A 392     -15.362 187.632  33.789  1.00999.99           O
ATOM   4254  CB  ASN A 392     -14.785 189.328  31.127  1.00999.99           C
ATOM   4255 1HB  ASN A 392     -14.162 189.317  30.232  1.00999.99           H
ATOM   4256 2HB  ASN A 392     -15.620 188.643  30.981  1.00999.99           H
ATOM   4257  CG  ASN A 392     -15.333 190.726  31.304  1.00999.99           C
ATOM   4258  OD1 ASN A 392     -14.693 191.711  30.945  1.00999.99           O
ATOM   4259  ND2 ASN A 392     -16.534 190.819  31.851  1.00999.99           N
ATOM   4260 1HD2 ASN A 392     -16.947 191.731  31.976  1.00999.99           H
ATOM   4261 2HD2 ASN A 392     -17.016 189.987  32.157  1.00999.99           H
TER    4262      ASN A 392 
HETATM 4263  CH3 ACE B 517      -3.796 171.451  43.166  1.00999.99           C
HETATM 4264 1HH3 ACE B 517      -4.757 171.839  42.832  1.00999.99           H
HETATM 4265 2HH3 ACE B 517      -3.343 170.851  42.378  1.00999.99           H
HETATM 4266 3HH3 ACE B 517      -3.136 172.280  43.419  1.00999.99           H
HETATM 4267  C   ACE B 517      -4.001 170.595  44.400  1.00999.99           C
HETATM 4268  O   ACE B 517      -3.484 170.922  45.467  1.00999.99           O
ATOM   4269  N   LEU B 518      -4.743 169.504  44.242  1.00999.99           N
ATOM   4270  H   LEU B 518      -5.130 169.299  43.332  1.00999.99           H
ATOM   4271  CA  LEU B 518      -5.013 168.572  45.335  1.00999.99           C
ATOM   4272  HA  LEU B 518      -5.384 169.132  46.194  1.00999.99           H
ATOM   4273  C   LEU B 518      -3.751 167.839  45.781  1.00999.99           C
ATOM   4274  O   LEU B 518      -3.656 167.389  46.921  1.00999.99           O
ATOM   4275  CB  LEU B 518      -6.061 167.530  44.929  1.00999.99           C
ATOM   4276 1HB  LEU B 518      -5.813 167.150  43.938  1.00999.99           H
ATOM   4277 2HB  LEU B 518      -5.968 166.697  45.626  1.00999.99           H
ATOM   4278  CG  LEU B 518      -7.526 167.978  44.940  1.00999.99           C
ATOM   4279  HG  LEU B 518      -7.636 168.798  45.649  1.00999.99           H
ATOM   4280  CD1 LEU B 518      -8.417 166.829  45.398  1.00999.99           C
ATOM   4281 1HD1 LEU B 518      -8.152 166.544  46.417  1.00999.99           H
ATOM   4282 2HD1 LEU B 518      -8.287 165.973  44.736  1.00999.99           H
ATOM   4283 3HD1 LEU B 518      -9.460 167.146  45.378  1.00999.99           H
ATOM   4284  CD2 LEU B 518      -7.970 168.461  43.565  1.00999.99           C
ATOM   4285 1HD2 LEU B 518      -7.342 169.293  43.248  1.00999.99           H
ATOM   4286 2HD2 LEU B 518      -7.890 167.648  42.843  1.00999.99           H
ATOM   4287 3HD2 LEU B 518      -9.006 168.798  43.616  1.00999.99           H
ATOM   4288  N   GLU B 519      -2.782 167.732  44.878  1.00999.99           N
ATOM   4289  H   GLU B 519      -2.915 168.138  43.964  1.00999.99           H
ATOM   4290  CA  GLU B 519      -1.510 167.074  45.166  1.00999.99           C
ATOM   4291  HA  GLU B 519      -1.711 166.079  45.564  1.00999.99           H
ATOM   4292  C   GLU B 519      -0.691 167.824  46.215  1.00999.99           C
ATOM   4293  O   GLU B 519       0.205 167.252  46.835  1.00999.99           O
ATOM   4294  CB  GLU B 519      -0.703 166.920  43.872  1.00999.99           C
ATOM   4295 1HB  GLU B 519       0.153 166.276  44.071  1.00999.99           H
ATOM   4296 2HB  GLU B 519      -1.335 166.424  43.135  1.00999.99           H
ATOM   4297  CG  GLU B 519      -0.198 168.227  43.271  1.00999.99           C
ATOM   4298 1HG  GLU B 519      -1.037 168.912  43.142  1.00999.99           H
ATOM   4299 2HG  GLU B 519       0.517 168.681  43.957  1.00999.99           H
ATOM   4300  CD  GLU B 519       0.472 168.016  41.926  1.00999.99           C
ATOM   4301  OE1 GLU B 519       1.690 168.270  41.814  1.00999.99           O
ATOM   4302  OE2 GLU B 519      -0.219 167.605  40.969  1.00999.99           O
ATOM   4303  N   LEU B 520      -1.006 169.097  46.430  1.00999.99           N
ATOM   4304  H   LEU B 520      -1.775 169.508  45.918  1.00999.99           H
ATOM   4305  CA  LEU B 520      -0.289 169.922  47.399  1.00999.99           C
ATOM   4306  HA  LEU B 520       0.770 169.663  47.371  1.00999.99           H
ATOM   4307  C   LEU B 520      -0.783 169.692  48.825  1.00999.99           C
ATOM   4308  O   LEU B 520      -0.156 170.132  49.788  1.00999.99           O
ATOM   4309  CB  LEU B 520      -0.452 171.400  47.033  1.00999.99           C
ATOM   4310 1HB  LEU B 520      -1.514 171.639  47.084  1.00999.99           H
ATOM   4311 2HB  LEU B 520       0.057 171.992  47.792  1.00999.99           H
ATOM   4312  CG  LEU B 520       0.069 171.838  45.661  1.00999.99           C
ATOM   4313  HG  LEU B 520      -0.356 171.192  44.893  1.00999.99           H
ATOM   4314  CD1 LEU B 520      -0.390 173.265  45.387  1.00999.99           C
ATOM   4315 1HD1 LEU B 520      -0.026 173.584  44.411  1.00999.99           H
ATOM   4316 2HD1 LEU B 520      -0.002 173.932  46.157  1.00999.99           H
ATOM   4317 3HD1 LEU B 520      -1.480 173.301  45.392  1.00999.99           H
ATOM   4318  CD2 LEU B 520       1.589 171.751  45.585  1.00999.99           C
ATOM   4319 1HD2 LEU B 520       2.035 172.323  46.399  1.00999.99           H
ATOM   4320 2HD2 LEU B 520       1.931 172.152  44.631  1.00999.99           H
ATOM   4321 3HD2 LEU B 520       1.899 170.709  45.662  1.00999.99           H
ATOM   4322  N   LYS B 521      -1.906 168.992  48.952  1.00999.99           N
ATOM   4323  H   LYS B 521      -2.371 168.665  48.116  1.00999.99           H
ATOM   4324  CA  LYS B 521      -2.469 168.626  50.250  1.00999.99           C
ATOM   4325  HA  LYS B 521      -2.538 169.514  50.878  1.00999.99           H
ATOM   4326  C   LYS B 521      -1.590 167.613  50.975  1.00999.99           C
ATOM   4327  O   LYS B 521      -1.577 167.548  52.203  1.00999.99           O
ATOM   4328  CB  LYS B 521      -3.865 168.030  50.047  1.00999.99           C
ATOM   4329 1HB  LYS B 521      -4.449 168.713  49.429  1.00999.99           H
ATOM   4330 2HB  LYS B 521      -3.761 167.086  49.511  1.00999.99           H
ATOM   4331  CG  LYS B 521      -4.627 167.766  51.337  1.00999.99           C
ATOM   4332 1HG  LYS B 521      -4.031 167.115  51.976  1.00999.99           H
ATOM   4333 2HG  LYS B 521      -4.801 168.709  51.856  1.00999.99           H
ATOM   4334  CD  LYS B 521      -5.960 167.087  51.064  1.00999.99           C
ATOM   4335 1HD  LYS B 521      -6.566 167.725  50.420  1.00999.99           H
ATOM   4336 2HD  LYS B 521      -5.776 166.138  50.559  1.00999.99           H
ATOM   4337  CE  LYS B 521      -6.702 166.821  52.363  1.00999.99           C
ATOM   4338 1HE  LYS B 521      -6.059 166.228  53.019  1.00999.99           H
ATOM   4339 2HE  LYS B 521      -6.912 167.773  52.856  1.00999.99           H
ATOM   4340  NZ  LYS B 521      -7.973 166.084  52.063  1.00999.99           N
ATOM   4341 1HZ  LYS B 521      -8.571 166.640  51.468  1.00999.99           H
ATOM   4342 2HZ  LYS B 521      -8.469 165.876  52.919  1.00999.99           H
ATOM   4343 3HZ  LYS B 521      -7.768 165.213  51.593  1.00999.99           H
ATOM   4344  N   GLU B 522      -0.877 166.807  50.197  1.00999.99           N
ATOM   4345  H   GLU B 522      -0.897 166.944  49.196  1.00999.99           H
ATOM   4346  CA  GLU B 522      -0.062 165.719  50.730  1.00999.99           C
ATOM   4347  HA  GLU B 522      -0.408 165.472  51.735  1.00999.99           H
ATOM   4348  C   GLU B 522       1.415 166.096  50.826  1.00999.99           C
ATOM   4349  O   GLU B 522       2.274 165.242  51.046  1.00999.99           O
ATOM   4350  CB  GLU B 522      -0.213 164.478  49.844  1.00999.99           C
ATOM   4351 1HB  GLU B 522       0.251 164.681  48.879  1.00999.99           H
ATOM   4352 2HB  GLU B 522       0.324 163.654  50.314  1.00999.99           H
ATOM   4353  CG  GLU B 522      -1.651 164.039  49.594  1.00999.99           C
ATOM   4354 1HG  GLU B 522      -2.149 164.786  48.975  1.00999.99           H
ATOM   4355 2HG  GLU B 522      -1.640 163.097  49.046  1.00999.99           H
ATOM   4356  CD  GLU B 522      -2.445 163.860  50.874  1.00999.99           C
ATOM   4357  OE1 GLU B 522      -1.964 163.171  51.799  1.00999.99           O
ATOM   4358  OE2 GLU B 522      -3.567 164.403  50.957  1.00999.99           O
ATOM   4359  N   GLU B 523       1.716 167.377  50.646  1.00999.99           N
ATOM   4360  H   GLU B 523       0.972 168.044  50.497  1.00999.99           H
ATOM   4361  CA  GLU B 523       3.094 167.860  50.639  1.00999.99           C
ATOM   4362  HA  GLU B 523       3.656 167.241  49.940  1.00999.99           H
ATOM   4363  C   GLU B 523       3.775 167.766  52.004  1.00999.99           C
ATOM   4364  O   GLU B 523       3.287 168.300  53.000  1.00999.99           O
ATOM   4365  CB  GLU B 523       3.124 169.310  50.146  1.00999.99           C
ATOM   4366 1HB  GLU B 523       2.550 169.372  49.222  1.00999.99           H
ATOM   4367 2HB  GLU B 523       2.643 169.943  50.891  1.00999.99           H
ATOM   4368  CG  GLU B 523       4.521 169.852  49.880  1.00999.99           C
ATOM   4369 1HG  GLU B 523       4.471 170.937  49.782  1.00999.99           H
ATOM   4370 2HG  GLU B 523       5.162 169.614  50.728  1.00999.99           H
ATOM   4371  CD  GLU B 523       5.132 169.268  48.620  1.00999.99           C
ATOM   4372  OE1 GLU B 523       4.700 169.635  47.507  1.00999.99           O
ATOM   4373  OE2 GLU B 523       6.060 168.441  48.742  1.00999.99           O
HETATM 4374  N   CYS B 524       4.921 167.095  52.053  1.00999.99           N
HETATM 4375  H   CYS B 524       5.262 166.621  51.230  1.00999.99           H
HETATM 4376  CA  CYS B 524       5.708 167.021  53.280  1.00999.99           C
HETATM 4377  HA  CYS B 524       5.037 166.799  54.110  1.00999.99           H
HETATM 4378  C   CYS B 524       6.409 168.349  53.559  1.00999.99           C
HETATM 4379  O   CYS B 524       7.199 168.832  52.748  1.00999.99           O
HETATM 4380  CB  CYS B 524       6.764 165.916  53.185  1.00999.99           C
HETATM 4381 1HB  CYS B 524       7.192 165.926  52.183  1.00999.99           H
HETATM 4382 2HB  CYS B 524       7.563 166.148  53.891  1.00999.99           H
HETATM 4383  S   CYS B 524       6.159 164.236  53.550  1.00999.99           S
ATOM   4384  N   PHE B 525       6.154 168.922  54.730  1.00999.99           N
ATOM   4385  H   PHE B 525       5.488 168.499  55.361  1.00999.99           H
ATOM   4386  CA  PHE B 525       6.839 170.135  55.165  1.00999.99           C
ATOM   4387  HA  PHE B 525       7.378 170.569  54.323  1.00999.99           H
ATOM   4388  C   PHE B 525       7.839 169.774  56.261  1.00999.99           C
ATOM   4389  O   PHE B 525       7.522 168.981  57.147  1.00999.99           O
ATOM   4390  CB  PHE B 525       5.827 171.152  55.695  1.00999.99           C
ATOM   4391 1HB  PHE B 525       5.304 170.717  56.547  1.00999.99           H
ATOM   4392 2HB  PHE B 525       6.375 172.028  56.038  1.00999.99           H
ATOM   4393  CG  PHE B 525       4.815 171.590  54.672  1.00999.99           C
ATOM   4394  CD1 PHE B 525       5.170 172.486  53.670  1.00999.99           C
ATOM   4395  HD1 PHE B 525       6.184 172.852  53.612  1.00999.99           H
ATOM   4396  CD2 PHE B 525       3.508 171.115  54.717  1.00999.99           C
ATOM   4397  HD2 PHE B 525       3.217 170.409  55.482  1.00999.99           H
ATOM   4398  CE1 PHE B 525       4.233 172.919  52.735  1.00999.99           C
ATOM   4399  HE1 PHE B 525       4.523 173.618  51.964  1.00999.99           H
ATOM   4400  CE2 PHE B 525       2.566 171.531  53.779  1.00999.99           C
ATOM   4401  HE2 PHE B 525       1.559 171.143  53.814  1.00999.99           H
ATOM   4402  CZ  PHE B 525       2.928 172.438  52.788  1.00999.99           C
ATOM   4403  HZ  PHE B 525       2.201 172.759  52.057  1.00999.99           H
ATOM   4404  N   ARG B 526       9.044 170.333  56.191  1.00999.99           N
ATOM   4405  H   ARG B 526       9.240 171.029  55.486  1.00999.99           H
ATOM   4406  CA  ARG B 526      10.124 169.963  57.105  1.00999.99           C
ATOM   4407  HA  ARG B 526       9.683 169.742  58.077  1.00999.99           H
ATOM   4408  C   ARG B 526      11.122 171.095  57.324  1.00999.99           C
ATOM   4409  O   ARG B 526      11.245 171.997  56.500  1.00999.99           O
ATOM   4410  CB  ARG B 526      10.829 168.691  56.621  1.00999.99           C
ATOM   4411 1HB  ARG B 526      11.639 168.476  57.319  1.00999.99           H
ATOM   4412 2HB  ARG B 526      10.121 167.865  56.681  1.00999.99           H
ATOM   4413  CG  ARG B 526      11.421 168.707  55.216  1.00999.99           C
ATOM   4414 1HG  ARG B 526      11.740 169.718  54.965  1.00999.99           H
ATOM   4415 2HG  ARG B 526      12.298 168.060  55.215  1.00999.99           H
ATOM   4416  CD  ARG B 526      10.450 168.196  54.155  1.00999.99           C
ATOM   4417 1HD  ARG B 526       9.894 167.351  54.562  1.00999.99           H
ATOM   4418 2HD  ARG B 526       9.747 168.987  53.895  1.00999.99           H
ATOM   4419  NE  ARG B 526      11.172 167.753  52.961  1.00999.99           N
ATOM   4420  HE  ARG B 526      12.179 167.722  53.026  1.00999.99           H
ATOM   4421  CZ  ARG B 526      10.625 167.352  51.822  1.00999.99           C
ATOM   4422  NH1 ARG B 526       9.332 167.409  51.572  1.00999.99           N
ATOM   4423 1HH1 ARG B 526       8.714 167.838  52.245  1.00999.99           H
ATOM   4424 2HH1 ARG B 526       8.980 167.050  50.700  1.00999.99           H
ATOM   4425  NH2 ARG B 526      11.407 166.886  50.871  1.00999.99           N
ATOM   4426 1HH2 ARG B 526      12.402 166.866  51.029  1.00999.99           H
ATOM   4427 2HH2 ARG B 526      11.003 166.565  50.005  1.00999.99           H
ATOM   4428  N   ASP B 527      11.798 171.051  58.466  1.00999.99           N
ATOM   4429  H   ASP B 527      11.903 170.166  58.941  1.00999.99           H
ATOM   4430  CA  ASP B 527      12.387 172.233  59.091  1.00999.99           C
ATOM   4431  HA  ASP B 527      11.608 172.992  59.165  1.00999.99           H
ATOM   4432  C   ASP B 527      13.549 172.860  58.320  1.00999.99           C
ATOM   4433  O   ASP B 527      14.206 172.196  57.519  1.00999.99           O
ATOM   4434  CB  ASP B 527      12.845 171.866  60.505  1.00999.99           C
ATOM   4435 1HB  ASP B 527      12.863 170.781  60.608  1.00999.99           H
ATOM   4436 2HB  ASP B 527      13.858 172.241  60.656  1.00999.99           H
ATOM   4437  CG  ASP B 527      11.948 172.449  61.582  1.00999.99           C
ATOM   4438  OD1 ASP B 527      10.761 172.729  61.309  1.00999.99           O
ATOM   4439  OD2 ASP B 527      12.439 172.641  62.714  1.00999.99           O
ATOM   4440  N   PRO B 528      13.820 174.158  58.539  1.00999.99           N
ATOM   4441  CA  PRO B 528      14.664 174.830  57.545  1.00999.99           C
ATOM   4442  HA  PRO B 528      14.242 174.678  56.553  1.00999.99           H
ATOM   4443  C   PRO B 528      16.120 174.372  57.521  1.00999.99           C
ATOM   4444  O   PRO B 528      16.771 174.380  56.475  1.00999.99           O
ATOM   4445  CB  PRO B 528      14.551 176.305  57.939  1.00999.99           C
ATOM   4446 1HB  PRO B 528      15.472 176.839  57.708  1.00999.99           H
ATOM   4447 2HB  PRO B 528      13.702 176.766  57.434  1.00999.99           H
ATOM   4448  CG  PRO B 528      14.303 176.276  59.407  1.00999.99           C
ATOM   4449 1HG  PRO B 528      15.239 176.132  59.946  1.00999.99           H
ATOM   4450 2HG  PRO B 528      13.809 177.193  59.730  1.00999.99           H
ATOM   4451  CD  PRO B 528      13.398 175.089  59.602  1.00999.99           C
ATOM   4452 1HD  PRO B 528      13.557 174.655  60.588  1.00999.99           H
ATOM   4453 2HD  PRO B 528      12.355 175.377  59.470  1.00999.99           H
ATOM   4454  N   ALA B 529      16.621 173.957  58.679  1.00999.99           N
ATOM   4455  H   ALA B 529      16.031 173.959  59.498  1.00999.99           H
ATOM   4456  CA  ALA B 529      17.993 173.479  58.816  1.00999.99           C
ATOM   4457  HA  ALA B 529      18.661 174.176  58.310  1.00999.99           H
ATOM   4458  C   ALA B 529      18.190 172.100  58.190  1.00999.99           C
ATOM   4459  O   ALA B 529      19.315 171.696  57.900  1.00999.99           O
ATOM   4460  CB  ALA B 529      18.371 173.435  60.290  1.00999.99           C
ATOM   4461 1HB  ALA B 529      19.406 173.108  60.390  1.00999.99           H
ATOM   4462 2HB  ALA B 529      17.720 172.737  60.816  1.00999.99           H
ATOM   4463 3HB  ALA B 529      18.265 174.429  60.725  1.00999.99           H
HETATM 4464  N   CYS B 530      17.046 171.355  57.987  1.00999.99           N
HETATM 4465  H   CYS B 530      16.147 171.777  58.197  1.00999.99           H
HETATM 4466  CA  CYS B 530      17.086 169.970  57.500  1.00999.99           C
HETATM 4467  HA  CYS B 530      17.689 169.376  58.198  1.00999.99           H
HETATM 4468  C   CYS B 530      17.808 169.910  56.152  1.00999.99           C
HETATM 4469  O   CYS B 530      18.637 169.052  55.907  1.00999.99           O
HETATM 4470  CB  CYS B 530      15.671 169.352  57.414  1.00999.99           C
HETATM 4471 1HB  CYS B 530      14.989 170.027  56.880  1.00999.99           H
HETATM 4472 2HB  CYS B 530      15.704 168.405  56.862  1.00999.99           H
HETATM 4473  S1  CYS B 530      15.012 169.038  59.110  1.00999.99           S
HETATM 4474  C2  CYS B 530      15.141 167.196  59.192  1.00999.99           C
HETATM 4475 1H2  CYS B 530      15.010 166.884  60.235  1.00999.99           H
HETATM 4476 2H2  CYS B 530      16.143 166.885  58.869  1.00999.99           H
HETATM 4477  C6  CYS B 530      14.075 166.527  58.334  1.00999.99           C
HETATM 4478  C1  CYS B 530      14.391 165.980  57.079  1.00999.99           C
HETATM 4479  H1  CYS B 530      15.412 166.011  56.709  1.00999.99           H
HETATM 4480  C7  CYS B 530      13.389 165.397  56.285  1.00999.99           C
HETATM 4481  H7  CYS B 530      13.667 164.983  55.321  1.00999.99           H
HETATM 4482  C3  CYS B 530      12.041 165.333  56.725  1.00999.99           C
HETATM 4483  C8  CYS B 530      10.952 164.760  55.853  1.00999.99           C
HETATM 4484  C9  CYS B 530      11.057 164.772  54.438  1.00999.99           C
HETATM 4485  H9  CYS B 530      11.940 165.188  53.962  1.00999.99           H
HETATM 4486  C10 CYS B 530      10.024 164.286  53.622  1.00999.99           C
HETATM 4487  H10 CYS B 530      10.136 164.321  52.542  1.00999.99           H
HETATM 4488  C11 CYS B 530       8.850 163.770  54.194  1.00999.99           C
HETATM 4489  C14 CYS B 530       7.714 163.266  53.309  1.00999.99           C
HETATM 4490 1H14 CYS B 530       8.005 163.329  52.254  1.00999.99           H
HETATM 4491 2H14 CYS B 530       7.510 162.215  53.544  1.00999.99           H
HETATM 4492  C4  CYS B 530       8.733 163.727  55.592  1.00999.99           C
HETATM 4493  H4  CYS B 530       7.834 163.322  56.050  1.00999.99           H
HETATM 4494  C5  CYS B 530       9.767 164.213  56.409  1.00999.99           C
HETATM 4495  H5  CYS B 530       9.646 164.156  57.486  1.00999.99           H
HETATM 4496  C12 CYS B 530      11.753 165.860  58.011  1.00999.99           C
HETATM 4497  H12 CYS B 530      10.737 165.845  58.391  1.00999.99           H
HETATM 4498  C13 CYS B 530      12.753 166.451  58.799  1.00999.99           C
HETATM 4499  H13 CYS B 530      12.496 166.862  59.771  1.00999.99           H
ATOM   4500  N   VAL B 531      17.448 170.881  55.234  1.00999.99           N
ATOM   4501  H   VAL B 531      16.766 171.572  55.516  1.00999.99           H
ATOM   4502  CA  VAL B 531      17.985 170.896  53.872  1.00999.99           C
ATOM   4503  HA  VAL B 531      18.724 170.098  53.800  1.00999.99           H
ATOM   4504  C   VAL B 531      18.728 172.155  53.432  1.00999.99           C
ATOM   4505  O   VAL B 531      19.538 172.093  52.509  1.00999.99           O
ATOM   4506  CB  VAL B 531      16.912 170.555  52.812  1.00999.99           C
ATOM   4507  HB  VAL B 531      17.412 170.418  51.853  1.00999.99           H
ATOM   4508  CG1 VAL B 531      15.902 171.682  52.667  1.00999.99           C
ATOM   4509 1HG1 VAL B 531      15.462 171.915  53.637  1.00999.99           H
ATOM   4510 2HG1 VAL B 531      15.113 171.381  51.977  1.00999.99           H
ATOM   4511 3HG1 VAL B 531      16.399 172.568  52.272  1.00999.99           H
ATOM   4512  CG2 VAL B 531      16.206 169.248  53.163  1.00999.99           C
ATOM   4513 1HG2 VAL B 531      15.554 169.392  54.024  1.00999.99           H
ATOM   4514 2HG2 VAL B 531      16.945 168.480  53.391  1.00999.99           H
ATOM   4515 3HG2 VAL B 531      15.608 168.921  52.312  1.00999.99           H
HETATM 4516  N   LEU B 532      18.470 173.324  54.118  1.00999.99           N
HETATM 4517  H   LEU B 532      17.816 173.317  54.894  1.00999.99           H
HETATM 4518  CA  LEU B 532      19.161 174.576  53.757  1.00999.99           C
HETATM 4519  HA  LEU B 532      19.427 174.509  52.695  1.00999.99           H
HETATM 4520  C   LEU B 532      20.503 174.656  54.517  1.00999.99           C
HETATM 4521  HC  LEU B 532      21.223 173.849  54.260  1.00999.99           H
HETATM 4522  O   LEU B 532      20.802 175.517  55.331  1.00999.99           O
HETATM 4523  CB  LEU B 532      18.237 175.813  53.938  1.00999.99           C
HETATM 4524 1HB  LEU B 532      17.195 175.473  53.948  1.00999.99           H
HETATM 4525 2HB  LEU B 532      18.412 176.288  54.911  1.00999.99           H
HETATM 4526  CG  LEU B 532      18.408 176.855  52.799  1.00999.99           C
HETATM 4527  HG  LEU B 532      18.242 176.344  51.843  1.00999.99           H
HETATM 4528  CD1 LEU B 532      17.351 177.977  52.906  1.00999.99           C
HETATM 4529 1HD1 LEU B 532      17.404 178.479  53.880  1.00999.99           H
HETATM 4530 2HD1 LEU B 532      16.341 177.573  52.778  1.00999.99           H
HETATM 4531 3HD1 LEU B 532      17.503 178.733  52.125  1.00999.99           H
HETATM 4532  CD2 LEU B 532      19.830 177.460  52.781  1.00999.99           C
HETATM 4533 1HD2 LEU B 532      19.896 178.274  52.049  1.00999.99           H
HETATM 4534 2HD2 LEU B 532      20.091 177.869  53.764  1.00999.99           H
HETATM 4535 3HD2 LEU B 532      20.582 176.710  52.508  1.00999.99           H
TER    4536      LEU B 532 
CONECT 2570 2568 2571 2583                                   
CONECT 2583 2570 2584 2585                                   
CONECT 2584 2583                                             
CONECT 2585 2583 2586 2587 2588                              
CONECT 2586 2585                                             
CONECT 2587 2585                                             
CONECT 2588 2585                                             
CONECT 2589 2590 2591 2592 2593                              
CONECT 2590 2589                                             
CONECT 2591 2589                                             
CONECT 2592 2589                                             
CONECT 2593 2589 2594 2595                                   
CONECT 2594 2593                                             
CONECT 2595 2593 2596 2597                                   
CONECT 4263 4264 4265 4266 4267                              
CONECT 4264 4263                                             
CONECT 4265 4263                                             
CONECT 4266 4263                                             
CONECT 4267 4263 4268 4269                                   
CONECT 4268 4267                                             
CONECT 4269 4267 4270 4271                                   
CONECT 4363 4361 4364 4374                                   
CONECT 4374 4363 4375 4376                                   
CONECT 4375 4374                                             
CONECT 4376 4374 4377 4378 4380                              
CONECT 4377 4376                                             
CONECT 4378 4376 4379 4384                                   
CONECT 4379 4378                                             
CONECT 4380 4376 4381 4382 4383                              
CONECT 4381 4380                                             
CONECT 4382 4380                                             
CONECT 4383 4380 4489                                        
CONECT 4384 4378 4385 4386                                   
CONECT 4458 4456 4459 4464                                   
CONECT 4464 4458 4465 4466                                   
CONECT 4465 4464                                             
CONECT 4466 4464 4467 4468 4470                              
CONECT 4467 4466                                             
CONECT 4468 4466 4469 4500                                   
CONECT 4469 4468                                             
CONECT 4470 4466 4471 4472 4473                              
CONECT 4471 4470                                             
CONECT 4472 4470                                             
CONECT 4473 4470 4474                                        
CONECT 4474 4473 4475 4476 4477                              
CONECT 4475 4474                                             
CONECT 4476 4474                                             
CONECT 4477 4474 4478 4498                                   
CONECT 4478 4477 4479 4480                                   
CONECT 4479 4478                                             
CONECT 4480 4478 4481 4482                                   
CONECT 4481 4480                                             
CONECT 4482 4480 4483 4496                                   
CONECT 4483 4482 4484 4494                                   
CONECT 4484 4483 4485 4486                                   
CONECT 4485 4484                                             
CONECT 4486 4484 4487 4488                                   
CONECT 4487 4486                                             
CONECT 4488 4486 4489 4492                                   
CONECT 4489 4383 4488 4490 4491                              
CONECT 4490 4489                                             
CONECT 4491 4489                                             
CONECT 4492 4488 4493 4494                                   
CONECT 4493 4492                                             
CONECT 4494 4483 4492 4495                                   
CONECT 4495 4494                                             
CONECT 4496 4482 4497 4498                                   
CONECT 4497 4496                                             
CONECT 4498 4477 4496 4499                                   
CONECT 4499 4498                                             
CONECT 4500 4468 4501 4502                                   
CONECT 4504 4502 4505 4516                                   
CONECT 4516 4504 4517 4518                                   
CONECT 4517 4516                                             
CONECT 4518 4516 4519 4520 4523                              
CONECT 4519 4518                                             
CONECT 4520 4518 4521 4522                                   
CONECT 4521 4520                                             
CONECT 4522 4520                                             
CONECT 4523 4518 4524 4525 4526                              
CONECT 4524 4523                                             
CONECT 4525 4523                                             
CONECT 4526 4523 4527 4528 4532                              
CONECT 4527 4526                                             
CONECT 4528 4526 4529 4530 4531                              
CONECT 4529 4528                                             
CONECT 4530 4528                                             
CONECT 4531 4528                                             
CONECT 4532 4526 4533 4534 4535                              
CONECT 4533 4532                                             
CONECT 4534 4532                                             
CONECT 4535 4532                                             
END
