# Supplementary material for: Constrained TACC3 peptidomimetics for a non-canonical protein–protein interface elucidate allosteric communication in Aurora-A kinase
Source: Chem Sci. 2024 Nov 28;16(1):354–63. doi: 10.1039/d4sc06100d (PMC11604048; doi:10.1039/d4sc06100d)
Supplement: SC-016-D4SC06100D-s001 [file SC-016-D4SC06100D-s001.zip › aura_s_e_bph_constraint_run1_energymin.pdb]

REMARK YASARA *************************************************************
REMARK YASARA *                                                           *
REMARK YASARA *                     Y  A  S  A  R  A                      *
REMARK YASARA *                                                           *
REMARK YASARA *   Yet Another Scientific Artificial Reality Application   *
REMARK YASARA *                                                           *
REMARK YASARA *            MOLECULE STRUCTURE FILE, PDB FORMAT            *
REMARK YASARA *                                                           *
REMARK YASARA * Just use YASARA every day to make your questions go away! *
REMARK YASARA *                                                           *
REMARK YASARA *                      www.YASARA.org                       *
REMARK YASARA *                                                           *
REMARK YASARA *************************************************************
REMARK YASARA
REMARK YASARA Written on:        Wed Oct 23 09:03:27 2024
REMARK YASARA Number of models: 1
REMARK YASARA Number of atoms:   4534
REMARK YASARA Please address questions or suggestions to: Eliza@yasara.org
REMARK YASARA
REMARK   2 RESOLUTION. 2.02 ANGSTROMS.
REMARK 350 COORDINATES FOR A COMPLETE MULTIMER REPRESENTING THE KNOWN
REMARK 350 BIOLOGICALLY SIGNIFICANT OLIGOMERIZATION STATE OF THE
REMARK 350 MOLECULE CAN BE GENERATED BY APPLYING BIOMT TRANSFORMATIONS
REMARK 350 GIVEN BELOW. BOTH NON-CRYSTALLOGRAPHIC AND
REMARK 350 CRYSTALLOGRAPHIC OPERATIONS ARE GIVEN.
REMARK 350
REMARK 350 BIOMOLECULE: 1
REMARK 350 APPLY THE FOLLOWING TO CHAINS: A
REMARK 350   BIOMT1   1  1.000000  0.000000  0.000000        0.00000
REMARK 350   BIOMT2   1  0.000000  1.000000  0.000000        0.00000
REMARK 350   BIOMT3   1  0.000000  0.000000  1.000000        0.00000
COMPND    MOL_ID: 1;
COMPND   2 MOLECULE: AURORA KINASE A;
COMPND   3 CHAIN: A;
SEQRES   1 A  258  ARG GLN TRP ALA LEU GLU ASP PHE GLU ILE GLY ARG PRO 
SEQRES   2 A  258  LEU GLY LYS GLY LYS PHE GLY ASN VAL TYR LEU ALA ARG 
SEQRES   3 A  258  GLU LYS GLN SER LYS PHE ILE LEU ALA LEU LYS VAL LEU 
SEQRES   4 A  258  PHE LYS ALA GLN LEU GLU LYS ALA GLY VAL GLU HIS GLN 
SEQRES   5 A  258  LEU ARG ARG GLU VAL GLU ILE GLN SER HIS LEU ARG HIS 
SEQRES   6 A  258  PRO ASN ILE LEU ARG LEU TYR GLY TYR PHE HIS ASP ALA 
SEQRES   7 A  258  THR ARG VAL TYR LEU ILE LEU GLU TYR ALA PRO LEU GLY 
SEQRES   8 A  258  THR VAL TYR ARG GLU LEU GLN LYS LEU SER LYS PHE ASP 
SEQRES   9 A  258  GLU GLN ARG THR ALA THR TYR ILE THR GLU LEU ALA ASN 
SEQRES  10 A  258  ALA LEU SER TYR CYS HIS SER LYS ARG VAL ILE HIS ARG 
SEQRES  11 A  258  ASP ILE LYS PRO GLU ASN LEU LEU LEU GLY SER ALA GLY 
SEQRES  12 A  258  GLU LEU LYS ILE ALA ASN PHE GLY TRP SER VAL HIS ALA 
SEQRES  13 A  258  GLY THR LEU ASP TYR LEU PRO PRO GLU MET ILE GLU GLY 
SEQRES  14 A  258  ARG MET HIS ASP GLU LYS VAL ASP LEU TRP SER LEU GLY 
SEQRES  15 A  258  VAL LEU CYS TYR GLU PHE LEU VAL GLY LYS PRO PRO PHE 
SEQRES  16 A  258  GLU ALA ASN THR TYR GLN GLU THR TYR LYS ARG ILE SER 
SEQRES  17 A  258  ARG VAL GLU PHE THR PHE PRO ASP PHE VAL THR GLU GLY 
SEQRES  18 A  258  ALA ARG ASP LEU ILE SER ARG LEU LEU LYS HIS ASN PRO 
SEQRES  19 A  258  SER GLN ARG PRO MET LEU ARG GLU VAL LEU GLU HIS PRO 
SEQRES  20 A  258  TRP ILE THR ALA ASN SER SER LYS PRO SER ASN 
SEQRES   1 ?   15  LEU GLU LEU LYS GLU GLU CYS PHE ARG ASP PRO ALA CYS 
SEQRES   2 ?   15  VAL LEU 
LINK         C   HIS A 280                 N   NME A 281                  1.35
LINK         C   ACE A 289                 N   ALA A 290                  1.33
CRYST1  137.040  137.040  137.040  90.00  90.00  90.00 I 2 3        24
ORIGX1      1.000000  0.000000  0.000000        0.00000
ORIGX2      0.000000  1.000000  0.000000        0.00000
ORIGX3      0.000000  0.000000  1.000000        0.00000
SCALE1      0.007297  0.000000  0.000000        0.00000
SCALE2      0.000000  0.007297  0.000000        0.00000
SCALE3      0.000000  0.000000  0.007297        0.00000
ATOM      1  N   ARG A 126      -5.613 157.500  21.865  1.00 72.14           N
ATOM      2 1H   ARG A 126      -6.122 156.707  22.231  1.00 72.14           H
ATOM      3 2H   ARG A 126      -4.657 157.231  21.682  1.00 72.14           H
ATOM      4 3H   ARG A 126      -6.046 157.811  21.007  1.00 72.14           H
ATOM      5  CA  ARG A 126      -5.627 158.581  22.871  1.00 64.21           C
ATOM      6  HA  ARG A 126      -6.671 158.831  23.063  1.00 64.21           H
ATOM      7  C   ARG A 126      -4.916 159.816  22.315  1.00 59.66           C
ATOM      8  O   ARG A 126      -3.840 159.684  21.734  1.00 62.07           O
ATOM      9  CB  ARG A 126      -5.007 158.099  24.192  1.00  0.00           C
ATOM     10 1HB  ARG A 126      -5.538 157.201  24.507  1.00  0.00           H
ATOM     11 2HB  ARG A 126      -3.959 157.844  24.035  1.00  0.00           H
ATOM     12  CG  ARG A 126      -5.093 159.141  25.323  1.00  0.00           C
ATOM     13 1HG  ARG A 126      -4.465 159.998  25.077  1.00  0.00           H
ATOM     14 2HG  ARG A 126      -6.122 159.482  25.429  1.00  0.00           H
ATOM     15  CD  ARG A 126      -4.626 158.559  26.668  1.00  0.00           C
ATOM     16 1HD  ARG A 126      -3.637 158.119  26.536  1.00  0.00           H
ATOM     17 2HD  ARG A 126      -4.546 159.359  27.404  1.00  0.00           H
ATOM     18  NE  ARG A 126      -5.540 157.527  27.186  1.00  0.00           N
ATOM     19  HE  ARG A 126      -5.280 156.583  26.939  1.00  0.00           H
ATOM     20  CZ  ARG A 126      -6.630 157.753  27.926  1.00  0.00           C
ATOM     21  NH1 ARG A 126      -7.378 156.763  28.296  1.00  0.00           N
ATOM     22 1HH1 ARG A 126      -7.146 155.816  28.032  1.00  0.00           H
ATOM     23 2HH1 ARG A 126      -8.141 156.937  28.935  1.00  0.00           H
ATOM     24  NH2 ARG A 126      -7.002 158.942  28.296  1.00  0.00           N
ATOM     25 1HH2 ARG A 126      -6.405 159.734  28.106  1.00  0.00           H
ATOM     26 2HH2 ARG A 126      -7.878 159.074  28.781  1.00  0.00           H
ATOM     27  N   GLN A 127      -5.537 160.989  22.441  1.00 60.44           N
ATOM     28  H   GLN A 127      -6.464 160.982  22.843  1.00 60.44           H
ATOM     29  CA  GLN A 127      -5.101 162.278  21.864  1.00 59.82           C
ATOM     30  HA  GLN A 127      -4.012 162.320  21.848  1.00 59.82           H
ATOM     31  C   GLN A 127      -5.618 163.439  22.732  1.00 52.83           C
ATOM     32  O   GLN A 127      -6.736 163.361  23.251  1.00 52.41           O
ATOM     33  CB  GLN A 127      -5.640 162.468  20.426  1.00 56.47           C
ATOM     34 1HB  GLN A 127      -6.728 162.527  20.462  1.00 56.47           H
ATOM     35 2HB  GLN A 127      -5.277 163.433  20.070  1.00 56.47           H
ATOM     36  CG  GLN A 127      -5.259 161.400  19.367  1.00 69.03           C
ATOM     37 1HG  GLN A 127      -5.403 161.836  18.378  1.00 69.03           H
ATOM     38 2HG  GLN A 127      -4.201 161.155  19.461  1.00 69.03           H
ATOM     39  CD  GLN A 127      -6.068 160.096  19.447  1.00 74.60           C
ATOM     40  OE1 GLN A 127      -6.989 159.913  20.228  1.00 75.42           O
ATOM     41  NE2 GLN A 127      -5.721 159.076  18.709  1.00 78.58           N
ATOM     42 1HE2 GLN A 127      -6.279 158.236  18.768  1.00 78.58           H
ATOM     43 2HE2 GLN A 127      -5.011 159.161  17.995  1.00 78.58           H
ATOM     44  N   TRP A 128      -4.865 164.531  22.881  1.00 49.44           N
ATOM     45  H   TRP A 128      -3.935 164.567  22.490  1.00 49.44           H
ATOM     46  CA  TRP A 128      -5.319 165.717  23.610  1.00 49.56           C
ATOM     47  HA  TRP A 128      -5.676 165.388  24.586  1.00 49.56           H
ATOM     48  C   TRP A 128      -6.487 166.464  22.913  1.00 47.81           C
ATOM     49  O   TRP A 128      -6.509 166.614  21.690  1.00 55.16           O
ATOM     50  CB  TRP A 128      -4.152 166.677  23.854  1.00 42.68           C
ATOM     51 1HB  TRP A 128      -3.659 166.869  22.900  1.00 42.68           H
ATOM     52 2HB  TRP A 128      -4.566 167.622  24.205  1.00 42.68           H
ATOM     53  CG  TRP A 128      -3.115 166.208  24.845  1.00 43.28           C
ATOM     54  CD1 TRP A 128      -1.806 166.013  24.583  1.00 45.28           C
ATOM     55  HD1 TRP A 128      -1.306 166.126  23.632  1.00 45.28           H
ATOM     56  CD2 TRP A 128      -3.268 165.922  26.270  1.00 38.96           C
ATOM     57  NE1 TRP A 128      -1.147 165.650  25.709  1.00 43.54           N
ATOM     58  HE1 TRP A 128      -0.152 165.476  25.747  1.00 43.54           H
ATOM     59  CE2 TRP A 128      -1.983 165.576  26.789  1.00 45.43           C
ATOM     60  CE3 TRP A 128      -4.352 165.916  27.177  1.00 37.20           C
ATOM     61  HE3 TRP A 128      -5.337 166.181  26.822  1.00 37.20           H
ATOM     62  CZ2 TRP A 128      -1.783 165.260  28.138  1.00 47.61           C
ATOM     63  HZ2 TRP A 128      -0.792 165.022  28.496  1.00 47.61           H
ATOM     64  CZ3 TRP A 128      -4.161 165.587  28.532  1.00 44.09           C
ATOM     65  HZ3 TRP A 128      -5.006 165.596  29.204  1.00 44.09           H
ATOM     66  CH2 TRP A 128      -2.879 165.269  29.015  1.00 48.02           C
ATOM     67  HH2 TRP A 128      -2.730 165.041  30.060  1.00 48.02           H
ATOM     68  N   ALA A 129      -7.430 166.963  23.720  1.00 47.86           N
ATOM     69  H   ALA A 129      -7.340 166.795  24.712  1.00 47.86           H
ATOM     70  CA  ALA A 129      -8.553 167.839  23.321  1.00 48.24           C
ATOM     71  HA  ALA A 129      -8.191 168.596  22.625  1.00 48.24           H
ATOM     72  C   ALA A 129      -9.133 168.569  24.555  1.00 47.89           C
ATOM     73  O   ALA A 129      -8.839 168.191  25.691  1.00 41.64           O
ATOM     74  CB  ALA A 129      -9.635 166.999  22.632  1.00 47.82           C
ATOM     75 1HB  ALA A 129      -9.209 166.495  21.765  1.00 47.82           H
ATOM     76 2HB  ALA A 129     -10.451 167.648  22.312  1.00 47.82           H
ATOM     77 3HB  ALA A 129     -10.015 166.257  23.334  1.00 47.82           H
ATOM     78  N   LEU A 130      -9.987 169.581  24.348  1.00 46.98           N
ATOM     79  H   LEU A 130     -10.225 169.849  23.403  1.00 46.98           H
ATOM     80  CA  LEU A 130     -10.532 170.429  25.420  1.00 45.96           C
ATOM     81  HA  LEU A 130      -9.690 170.861  25.960  1.00 45.96           H
ATOM     82  C   LEU A 130     -11.400 169.654  26.438  1.00 43.85           C
ATOM     83  O   LEU A 130     -11.425 169.994  27.619  1.00 39.86           O
ATOM     84  CB  LEU A 130     -11.351 171.568  24.773  1.00 45.31           C
ATOM     85 1HB  LEU A 130     -10.734 172.039  24.008  1.00 45.31           H
ATOM     86 2HB  LEU A 130     -12.222 171.129  24.287  1.00 45.31           H
ATOM     87  CG  LEU A 130     -11.854 172.656  25.738  1.00 39.28           C
ATOM     88  HG  LEU A 130     -12.521 172.194  26.466  1.00 39.28           H
ATOM     89  CD1 LEU A 130     -10.705 173.357  26.469  1.00 37.61           C
ATOM     90 1HD1 LEU A 130     -11.090 174.221  27.011  1.00 37.61           H
ATOM     91 2HD1 LEU A 130      -9.961 173.685  25.744  1.00 37.61           H
ATOM     92 3HD1 LEU A 130     -10.246 172.662  27.172  1.00 37.61           H
ATOM     93  CD2 LEU A 130     -12.652 173.692  24.949  1.00 37.68           C
ATOM     94 1HD2 LEU A 130     -13.062 174.436  25.632  1.00 37.68           H
ATOM     95 2HD2 LEU A 130     -13.467 173.192  24.424  1.00 37.68           H
ATOM     96 3HD2 LEU A 130     -12.001 174.183  24.225  1.00 37.68           H
ATOM     97  N   GLU A 131     -12.086 168.603  25.986  1.00 44.79           N
ATOM     98  H   GLU A 131     -12.031 168.393  24.999  1.00 44.79           H
ATOM     99  CA  GLU A 131     -13.104 167.876  26.753  1.00 40.08           C
ATOM    100  HA  GLU A 131     -13.834 168.614  27.085  1.00 40.08           H
ATOM    101  C   GLU A 131     -12.562 167.157  28.018  1.00 38.50           C
ATOM    102  O   GLU A 131     -13.339 166.727  28.869  1.00 37.94           O
ATOM    103  CB  GLU A 131     -13.798 166.876  25.806  1.00 41.71           C
ATOM    104 1HB  GLU A 131     -13.842 167.299  24.803  1.00 41.71           H
ATOM    105 2HB  GLU A 131     -13.202 165.965  25.746  1.00 41.71           H
ATOM    106  CG  GLU A 131     -15.230 166.490  26.233  1.00 42.31           C
ATOM    107 1HG  GLU A 131     -15.645 165.813  25.487  1.00 42.31           H
ATOM    108 2HG  GLU A 131     -15.199 165.967  27.188  1.00 42.31           H
ATOM    109  CD  GLU A 131     -16.156 167.704  26.366  1.00 52.31           C
ATOM    110  OE1 GLU A 131     -16.098 168.599  25.491  1.00 52.01           O
ATOM    111  OE2 GLU A 131     -16.901 167.793  27.376  1.00 53.16           O
ATOM    112  N   ASP A 132     -11.244 167.021  28.180  1.00 36.79           N
ATOM    113  H   ASP A 132     -10.631 167.411  27.478  1.00 36.79           H
ATOM    114  CA  ASP A 132     -10.596 166.505  29.395  1.00 36.72           C
ATOM    115  HA  ASP A 132     -11.164 165.648  29.756  1.00 36.72           H
ATOM    116  C   ASP A 132     -10.530 167.534  30.564  1.00 40.71           C
ATOM    117  O   ASP A 132     -10.311 167.139  31.709  1.00 36.58           O
ATOM    118  CB  ASP A 132      -9.189 166.001  29.017  1.00 36.92           C
ATOM    119 1HB  ASP A 132      -8.681 166.745  28.405  1.00 36.92           H
ATOM    120 2HB  ASP A 132      -8.606 165.856  29.927  1.00 36.92           H
ATOM    121  CG  ASP A 132      -9.225 164.674  28.243  1.00 45.68           C
ATOM    122  OD1 ASP A 132     -10.114 163.836  28.531  1.00 44.42           O
ATOM    123  OD2 ASP A 132      -8.335 164.422  27.395  1.00 43.83           O
ATOM    124  N   PHE A 133     -10.747 168.827  30.304  1.00 33.63           N
ATOM    125  H   PHE A 133     -10.977 169.107  29.361  1.00 33.63           H
ATOM    126  CA  PHE A 133     -10.391 169.902  31.237  1.00 34.74           C
ATOM    127  HA  PHE A 133      -9.776 169.462  32.023  1.00 34.74           H
ATOM    128  C   PHE A 133     -11.595 170.599  31.922  1.00 39.89           C
ATOM    129  O   PHE A 133     -12.751 170.463  31.520  1.00 37.10           O
ATOM    130  CB  PHE A 133      -9.475 170.902  30.511  1.00 32.58           C
ATOM    131 1HB  PHE A 133      -9.993 171.307  29.641  1.00 32.58           H
ATOM    132 2HB  PHE A 133      -9.244 171.733  31.177  1.00 32.58           H
ATOM    133  CG  PHE A 133      -8.173 170.265  30.052  1.00 36.88           C
ATOM    134  CD1 PHE A 133      -7.139 170.053  30.984  1.00 35.10           C
ATOM    135  HD1 PHE A 133      -7.251 170.384  32.006  1.00 35.10           H
ATOM    136  CD2 PHE A 133      -8.020 169.809  28.731  1.00 35.21           C
ATOM    137  HD2 PHE A 133      -8.822 169.954  28.023  1.00 35.21           H
ATOM    138  CE1 PHE A 133      -5.970 169.372  30.601  1.00 36.82           C
ATOM    139  HE1 PHE A 133      -5.184 169.187  31.318  1.00 36.82           H
ATOM    140  CE2 PHE A 133      -6.853 169.127  28.346  1.00 36.85           C
ATOM    141  HE2 PHE A 133      -6.760 168.759  27.335  1.00 36.85           H
ATOM    142  CZ  PHE A 133      -5.834 168.900  29.285  1.00 38.26           C
ATOM    143  HZ  PHE A 133      -4.954 168.345  28.995  1.00 38.26           H
ATOM    144  N   GLU A 134     -11.268 171.358  32.964  1.00 33.49           N
ATOM    145  H   GLU A 134     -10.304 171.287  33.257  1.00 33.49           H
ATOM    146  CA  GLU A 134     -12.078 172.367  33.684  1.00 35.17           C
ATOM    147  HA  GLU A 134     -12.937 172.661  33.080  1.00 35.17           H
ATOM    148  C   GLU A 134     -11.202 173.609  33.919  1.00 36.80           C
ATOM    149  O   GLU A 134      -9.982 173.493  34.054  1.00 37.44           O
ATOM    150  CB  GLU A 134     -12.567 171.816  35.033  1.00 37.98           C
ATOM    151 1HB  GLU A 134     -11.729 171.325  35.528  1.00 37.98           H
ATOM    152 2HB  GLU A 134     -12.906 172.638  35.663  1.00 37.98           H
ATOM    153  CG  GLU A 134     -13.710 170.808  34.869  1.00 46.16           C
ATOM    154 1HG  GLU A 134     -14.610 171.342  34.564  1.00 46.16           H
ATOM    155 2HG  GLU A 134     -13.456 170.101  34.079  1.00 46.16           H
ATOM    156  CD  GLU A 134     -14.024 170.017  36.148  1.00 54.96           C
ATOM    157  OE1 GLU A 134     -15.118 169.416  36.218  1.00 58.41           O
ATOM    158  OE2 GLU A 134     -13.186 169.921  37.080  1.00 56.09           O
ATOM    159  N   ILE A 135     -11.801 174.799  33.966  1.00 35.78           N
ATOM    160  H   ILE A 135     -12.807 174.842  33.887  1.00 35.78           H
ATOM    161  CA  ILE A 135     -11.092 176.083  34.002  1.00 33.36           C
ATOM    162  HA  ILE A 135     -10.027 175.881  34.116  1.00 33.36           H
ATOM    163  C   ILE A 135     -11.547 176.918  35.222  1.00 38.82           C
ATOM    164  O   ILE A 135     -12.733 176.976  35.558  1.00 34.91           O
ATOM    165  CB  ILE A 135     -11.227 176.831  32.648  1.00 38.60           C
ATOM    166  HB  ILE A 135     -12.285 177.040  32.490  1.00 38.60           H
ATOM    167  CG1 ILE A 135     -10.712 175.972  31.470  1.00 38.75           C
ATOM    168 1HG1 ILE A 135      -9.653 175.772  31.635  1.00 38.75           H
ATOM    169 2HG1 ILE A 135     -11.248 175.023  31.482  1.00 38.75           H
ATOM    170  CG2 ILE A 135     -10.454 178.160  32.696  1.00 37.04           C
ATOM    171 1HG2 ILE A 135     -10.527 178.673  31.737  1.00 37.04           H
ATOM    172 2HG2 ILE A 135      -9.409 177.939  32.913  1.00 37.04           H
ATOM    173 3HG2 ILE A 135     -10.863 178.796  33.481  1.00 37.04           H
ATOM    174  CD1 ILE A 135     -10.906 176.583  30.075  1.00 40.40           C
ATOM    175 1HD1 ILE A 135     -10.696 175.819  29.327  1.00 40.40           H
ATOM    176 2HD1 ILE A 135     -10.229 177.426  29.935  1.00 40.40           H
ATOM    177 3HD1 ILE A 135     -11.936 176.922  29.969  1.00 40.40           H
ATOM    178  N   GLY A 136     -10.573 177.534  35.886  1.00 33.87           N
ATOM    179  H   GLY A 136      -9.645 177.438  35.499  1.00 33.87           H
ATOM    180  CA  GLY A 136     -10.707 178.454  37.027  1.00 31.49           C
ATOM    181 1HA  GLY A 136     -11.690 178.362  37.490  1.00 31.49           H
ATOM    182 2HA  GLY A 136      -9.955 178.184  37.768  1.00 31.49           H
ATOM    183  C   GLY A 136     -10.492 179.921  36.625  1.00 36.36           C
ATOM    184  O   GLY A 136     -10.880 180.344  35.534  1.00 32.74           O
ATOM    185  N   ARG A 137      -9.881 180.713  37.510  1.00 34.89           N
ATOM    186  H   ARG A 137      -9.619 180.325  38.405  1.00 34.89           H
ATOM    187  CA  ARG A 137      -9.583 182.137  37.304  1.00 34.28           C
ATOM    188  HA  ARG A 137     -10.525 182.618  37.042  1.00 34.28           H
ATOM    189  C   ARG A 137      -8.584 182.390  36.152  1.00 36.45           C
ATOM    190  O   ARG A 137      -7.653 181.600  35.969  1.00 31.39           O
ATOM    191  CB  ARG A 137      -9.097 182.787  38.614  1.00 37.91           C
ATOM    192 1HB  ARG A 137      -8.910 183.846  38.437  1.00 37.91           H
ATOM    193 2HB  ARG A 137      -9.896 182.709  39.351  1.00 37.91           H
ATOM    194  CG  ARG A 137      -7.820 182.164  39.216  1.00 38.01           C
ATOM    195 1HG  ARG A 137      -7.953 181.086  39.315  1.00 38.01           H
ATOM    196 2HG  ARG A 137      -6.963 182.351  38.568  1.00 38.01           H
ATOM    197  CD  ARG A 137      -7.530 182.756  40.603  1.00 38.35           C
ATOM    198 1HD  ARG A 137      -7.070 183.740  40.506  1.00 38.35           H
ATOM    199 2HD  ARG A 137      -8.470 182.877  41.141  1.00 38.35           H
ATOM    200  NE  ARG A 137      -6.639 181.888  41.388  1.00 40.43           N
ATOM    201  HE  ARG A 137      -7.134 181.238  41.982  1.00 40.43           H
ATOM    202  CZ  ARG A 137      -5.303 181.959  41.437  1.00 44.03           C
ATOM    203  NH1 ARG A 137      -4.589 182.820  40.781  1.00 37.08           N
ATOM    204 1HH1 ARG A 137      -5.032 183.544  40.234  1.00 37.08           H
ATOM    205 2HH1 ARG A 137      -3.611 182.896  41.023  1.00 37.08           H
ATOM    206  NH2 ARG A 137      -4.631 181.144  42.186  1.00 46.02           N
ATOM    207 1HH2 ARG A 137      -5.098 180.455  42.757  1.00 46.02           H
ATOM    208 2HH2 ARG A 137      -3.624 181.220  42.207  1.00 46.02           H
ATOM    209  N   PRO A 138      -8.707 183.511  35.414  1.00 39.83           N
ATOM    210  CA  PRO A 138      -7.660 183.983  34.510  1.00 35.36           C
ATOM    211  HA  PRO A 138      -7.502 183.235  33.734  1.00 35.36           H
ATOM    212  C   PRO A 138      -6.325 184.233  35.227  1.00 35.46           C
ATOM    213  O   PRO A 138      -6.292 184.640  36.392  1.00 38.29           O
ATOM    214  CB  PRO A 138      -8.208 185.261  33.865  1.00 42.44           C
ATOM    215 1HB  PRO A 138      -7.886 186.138  34.427  1.00 42.44           H
ATOM    216 2HB  PRO A 138      -7.925 185.344  32.816  1.00 42.44           H
ATOM    217  CG  PRO A 138      -9.713 185.091  33.984  1.00 42.67           C
ATOM    218 1HG  PRO A 138     -10.235 186.048  34.016  1.00 42.67           H
ATOM    219 2HG  PRO A 138     -10.086 184.466  33.174  1.00 42.67           H
ATOM    220  CD  PRO A 138      -9.863 184.372  35.311  1.00 43.16           C
ATOM    221 1HD  PRO A 138      -9.866 185.085  36.135  1.00 43.16           H
ATOM    222 2HD  PRO A 138     -10.771 183.770  35.303  1.00 43.16           H
ATOM    223  N   LEU A 139      -5.223 184.018  34.511  1.00 38.77           N
ATOM    224  H   LEU A 139      -5.343 183.660  33.575  1.00 38.77           H
ATOM    225  CA  LEU A 139      -3.840 184.286  34.933  1.00 37.80           C
ATOM    226  HA  LEU A 139      -3.843 184.630  35.967  1.00 37.80           H
ATOM    227  C   LEU A 139      -3.168 185.402  34.080  1.00 40.66           C
ATOM    228  O   LEU A 139      -2.150 185.954  34.505  1.00 42.85           O
ATOM    229  CB  LEU A 139      -3.032 182.967  34.864  1.00 35.99           C
ATOM    230 1HB  LEU A 139      -3.102 182.583  33.846  1.00 35.99           H
ATOM    231 2HB  LEU A 139      -1.986 183.204  35.057  1.00 35.99           H
ATOM    232  CG  LEU A 139      -3.465 181.847  35.832  1.00 37.17           C
ATOM    233  HG  LEU A 139      -4.520 181.633  35.660  1.00 37.17           H
ATOM    234  CD1 LEU A 139      -2.655 180.579  35.555  1.00 34.11           C
ATOM    235 1HD1 LEU A 139      -2.977 179.789  36.234  1.00 34.11           H
ATOM    236 2HD1 LEU A 139      -1.595 180.782  35.710  1.00 34.11           H
ATOM    237 3HD1 LEU A 139      -2.818 180.262  34.525  1.00 34.11           H
ATOM    238  CD2 LEU A 139      -3.275 182.212  37.304  1.00 38.14           C
ATOM    239 1HD2 LEU A 139      -3.544 181.359  37.927  1.00 38.14           H
ATOM    240 2HD2 LEU A 139      -3.917 183.058  37.548  1.00 38.14           H
ATOM    241 3HD2 LEU A 139      -2.234 182.481  37.485  1.00 38.14           H
ATOM    242  N   GLY A 140      -3.722 185.746  32.910  1.00 37.27           N
ATOM    243  H   GLY A 140      -4.528 185.228  32.590  1.00 37.27           H
ATOM    244  CA  GLY A 140      -3.284 186.856  32.043  1.00 41.07           C
ATOM    245 1HA  GLY A 140      -3.523 187.803  32.528  1.00 41.07           H
ATOM    246 2HA  GLY A 140      -2.206 186.810  31.893  1.00 41.07           H
ATOM    247  C   GLY A 140      -3.964 186.840  30.660  1.00 46.59           C
ATOM    248  O   GLY A 140      -4.529 185.822  30.266  1.00 36.63           O
ATOM    249  N   LYS A 141      -3.907 187.950  29.912  1.00 43.13           N
ATOM    250  H   LYS A 141      -3.401 188.747  30.270  1.00 43.13           H
ATOM    251  CA  LYS A 141      -4.470 188.107  28.555  1.00 46.32           C
ATOM    252  HA  LYS A 141      -4.419 187.143  28.049  1.00 46.32           H
ATOM    253  C   LYS A 141      -3.674 189.132  27.732  1.00 51.01           C
ATOM    254  O   LYS A 141      -3.312 190.191  28.247  1.00 54.16           O
ATOM    255  CB  LYS A 141      -5.958 188.545  28.576  1.00 43.53           C
ATOM    256 1HB  LYS A 141      -5.994 189.587  28.896  1.00 43.53           H
ATOM    257 2HB  LYS A 141      -6.333 188.501  27.554  1.00 43.53           H
ATOM    258  CG  LYS A 141      -6.894 187.730  29.480  1.00 49.40           C
ATOM    259 1HG  LYS A 141      -6.807 186.676  29.217  1.00 49.40           H
ATOM    260 2HG  LYS A 141      -6.588 187.867  30.517  1.00 49.40           H
ATOM    261  CD  LYS A 141      -8.354 188.172  29.325  1.00 56.14           C
ATOM    262 1HD  LYS A 141      -8.392 189.260  29.279  1.00 56.14           H
ATOM    263 2HD  LYS A 141      -8.754 187.759  28.399  1.00 56.14           H
ATOM    264  CE  LYS A 141      -9.179 187.698  30.531  1.00 59.15           C
ATOM    265 1HE  LYS A 141      -9.066 186.618  30.631  1.00 59.15           H
ATOM    266 2HE  LYS A 141      -8.784 188.165  31.433  1.00 59.15           H
ATOM    267  NZ  LYS A 141     -10.611 188.041  30.387  1.00 61.91           N
ATOM    268 1HZ  LYS A 141     -11.027 188.091  31.307  1.00 61.91           H
ATOM    269 2HZ  LYS A 141     -11.075 187.326  29.846  1.00 61.91           H
ATOM    270 3HZ  LYS A 141     -10.712 188.933  29.924  1.00 61.91           H
ATOM    271  N   GLY A 142      -3.469 188.857  26.451  1.00 46.89           N
ATOM    272  H   GLY A 142      -3.826 187.984  26.089  1.00 46.89           H
ATOM    273  CA  GLY A 142      -2.820 189.751  25.490  1.00 50.58           C
ATOM    274 1HA  GLY A 142      -3.046 190.787  25.741  1.00 50.58           H
ATOM    275 2HA  GLY A 142      -1.739 189.614  25.538  1.00 50.58           H
ATOM    276  C   GLY A 142      -3.282 189.485  24.050  1.00 52.72           C
ATOM    277  O   GLY A 142      -4.177 188.671  23.813  1.00 49.92           O
ATOM    278  N   LYS A 143      -2.686 190.180  23.080  1.00 50.84           N
ATOM    279  H   LYS A 143      -2.020 190.890  23.349  1.00 50.84           H
ATOM    280  CA  LYS A 143      -3.102 190.179  21.670  1.00 52.00           C
ATOM    281  HA  LYS A 143      -4.086 190.645  21.617  1.00 52.00           H
ATOM    282  C   LYS A 143      -3.219 188.769  21.033  1.00 48.07           C
ATOM    283  O   LYS A 143      -4.113 188.549  20.223  1.00 47.24           O
ATOM    284  CB  LYS A 143      -2.122 191.061  20.884  1.00  0.00           C
ATOM    285 1HB  LYS A 143      -1.992 192.004  21.415  1.00  0.00           H
ATOM    286 2HB  LYS A 143      -1.160 190.551  20.823  1.00  0.00           H
ATOM    287  CG  LYS A 143      -2.633 191.365  19.473  1.00  0.00           C
ATOM    288 1HG  LYS A 143      -2.761 190.429  18.929  1.00  0.00           H
ATOM    289 2HG  LYS A 143      -3.594 191.875  19.543  1.00  0.00           H
ATOM    290  CD  LYS A 143      -1.641 192.240  18.712  1.00  0.00           C
ATOM    291 1HD  LYS A 143      -1.509 193.184  19.241  1.00  0.00           H
ATOM    292 2HD  LYS A 143      -0.684 191.724  18.638  1.00  0.00           H
ATOM    293  CE  LYS A 143      -2.206 192.503  17.314  1.00  0.00           C
ATOM    294 1HE  LYS A 143      -2.471 191.553  16.850  1.00  0.00           H
ATOM    295 2HE  LYS A 143      -3.120 193.091  17.402  1.00  0.00           H
ATOM    296  NZ  LYS A 143      -1.235 193.221  16.466  1.00  0.00           N
ATOM    297 1HZ  LYS A 143      -1.638 193.391  15.555  1.00  0.00           H
ATOM    298 2HZ  LYS A 143      -0.401 192.660  16.367  1.00  0.00           H
ATOM    299 3HZ  LYS A 143      -0.999 194.102  16.899  1.00  0.00           H
ATOM    300  N   PHE A 144      -2.362 187.811  21.394  1.00 41.90           N
ATOM    301  H   PHE A 144      -1.662 188.006  22.095  1.00 41.90           H
ATOM    302  CA  PHE A 144      -2.440 186.437  20.900  1.00 43.84           C
ATOM    303  HA  PHE A 144      -2.685 186.471  19.838  1.00 43.84           H
ATOM    304  C   PHE A 144      -3.520 185.577  21.603  1.00 43.99           C
ATOM    305  O   PHE A 144      -3.957 184.581  21.025  1.00 40.36           O
ATOM    306  CB  PHE A 144      -1.075 185.746  21.039  1.00 45.61           C
ATOM    307 1HB  PHE A 144      -0.722 185.841  22.066  1.00 45.61           H
ATOM    308 2HB  PHE A 144      -1.216 184.682  20.846  1.00 45.61           H
ATOM    309  CG  PHE A 144       0.004 186.272  20.103  1.00 53.24           C
ATOM    310  CD1 PHE A 144      -0.129 186.052  18.720  1.00 54.23           C
ATOM    311  HD1 PHE A 144      -1.004 185.552  18.331  1.00 54.23           H
ATOM    312  CD2 PHE A 144       1.153 186.910  20.596  1.00 55.09           C
ATOM    313  HD2 PHE A 144       1.260 187.072  21.659  1.00 55.09           H
ATOM    314  CE1 PHE A 144       0.886 186.462  17.840  1.00 57.13           C
ATOM    315  HE1 PHE A 144       0.784 186.286  16.779  1.00 57.13           H
ATOM    316  CE2 PHE A 144       2.170 187.315  19.714  1.00 59.67           C
ATOM    317  HE2 PHE A 144       3.053 187.797  20.107  1.00 59.67           H
ATOM    318  CZ  PHE A 144       2.035 187.097  18.333  1.00 59.71           C
ATOM    319  HZ  PHE A 144       2.818 187.421  17.663  1.00 59.71           H
ATOM    320  N   GLY A 145      -3.928 185.918  22.829  1.00 43.46           N
ATOM    321  H   GLY A 145      -3.609 186.785  23.237  1.00 43.46           H
ATOM    322  CA  GLY A 145      -4.868 185.122  23.621  1.00 41.24           C
ATOM    323 1HA  GLY A 145      -5.885 185.444  23.395  1.00 41.24           H
ATOM    324 2HA  GLY A 145      -4.777 184.076  23.331  1.00 41.24           H
ATOM    325  C   GLY A 145      -4.657 185.222  25.143  1.00 40.70           C
ATOM    326  O   GLY A 145      -4.136 186.210  25.655  1.00 37.99           O
ATOM    327  N   ASN A 146      -5.087 184.185  25.859  1.00 36.16           N
ATOM    328  H   ASN A 146      -5.370 183.351  25.364  1.00 36.16           H
ATOM    329  CA  ASN A 146      -5.312 184.198  27.307  1.00 36.10           C
ATOM    330  HA  ASN A 146      -4.968 185.147  27.719  1.00 36.10           H
ATOM    331  C   ASN A 146      -4.541 183.063  28.018  1.00 33.84           C
ATOM    332  O   ASN A 146      -4.183 182.053  27.412  1.00 34.41           O
ATOM    333  CB  ASN A 146      -6.826 184.088  27.576  1.00 38.99           C
ATOM    334 1HB  ASN A 146      -7.156 183.106  27.235  1.00 38.99           H
ATOM    335 2HB  ASN A 146      -7.002 184.132  28.651  1.00 38.99           H
ATOM    336  CG  ASN A 146      -7.700 185.156  26.896  1.00 43.93           C
ATOM    337  OD1 ASN A 146      -7.266 186.205  26.445  1.00 47.31           O
ATOM    338  ND2 ASN A 146      -8.982 184.915  26.821  1.00 47.84           N
ATOM    339 1HD2 ASN A 146      -9.585 185.625  26.432  1.00 47.84           H
ATOM    340 2HD2 ASN A 146      -9.381 184.093  27.250  1.00 47.84           H
ATOM    341  N   VAL A 147      -4.346 183.213  29.326  1.00 35.23           N
ATOM    342  H   VAL A 147      -4.648 184.081  29.745  1.00 35.23           H
ATOM    343  CA  VAL A 147      -3.880 182.174  30.262  1.00 34.42           C
ATOM    344  HA  VAL A 147      -3.787 181.226  29.731  1.00 34.42           H
ATOM    345  C   VAL A 147      -4.934 182.025  31.362  1.00 33.10           C
ATOM    346  O   VAL A 147      -5.391 183.030  31.907  1.00 36.34           O
ATOM    347  CB  VAL A 147      -2.511 182.518  30.899  1.00 35.55           C
ATOM    348  HB  VAL A 147      -2.682 183.246  31.691  1.00 35.55           H
ATOM    349  CG1 VAL A 147      -1.876 181.262  31.512  1.00 33.90           C
ATOM    350 1HG1 VAL A 147      -0.951 181.541  32.016  1.00 33.90           H
ATOM    351 2HG1 VAL A 147      -1.658 180.542  30.724  1.00 33.90           H
ATOM    352 3HG1 VAL A 147      -2.562 180.816  32.233  1.00 33.90           H
ATOM    353  CG2 VAL A 147      -1.498 183.143  29.933  1.00 37.46           C
ATOM    354 1HG2 VAL A 147      -0.543 183.273  30.443  1.00 37.46           H
ATOM    355 2HG2 VAL A 147      -1.867 184.113  29.601  1.00 37.46           H
ATOM    356 3HG2 VAL A 147      -1.365 182.490  29.071  1.00 37.46           H
ATOM    357  N   TYR A 148      -5.282 180.793  31.726  1.00 28.38           N
ATOM    358  H   TYR A 148      -4.917 180.006  31.210  1.00 28.38           H
ATOM    359  CA  TYR A 148      -6.179 180.484  32.845  1.00 29.11           C
ATOM    360  HA  TYR A 148      -6.359 181.387  33.428  1.00 29.11           H
ATOM    361  C   TYR A 148      -5.561 179.422  33.770  1.00 34.01           C
ATOM    362  O   TYR A 148      -4.788 178.568  33.327  1.00 32.58           O
ATOM    363  CB  TYR A 148      -7.539 179.981  32.338  1.00 32.23           C
ATOM    364 1HB  TYR A 148      -7.399 178.984  31.920  1.00 32.23           H
ATOM    365 2HB  TYR A 148      -8.191 179.878  33.206  1.00 32.23           H
ATOM    366  CG  TYR A 148      -8.261 180.839  31.298  1.00 31.78           C
ATOM    367  CD1 TYR A 148      -9.266 181.746  31.691  1.00 34.68           C
ATOM    368  HD1 TYR A 148      -9.514 181.870  32.735  1.00 34.68           H
ATOM    369  CD2 TYR A 148      -7.986 180.650  29.930  1.00 33.62           C
ATOM    370  HD2 TYR A 148      -7.235 179.939  29.619  1.00 33.62           H
ATOM    371  CE1 TYR A 148      -9.988 182.472  30.722  1.00 36.73           C
ATOM    372  HE1 TYR A 148     -10.770 183.154  31.020  1.00 36.73           H
ATOM    373  CE2 TYR A 148      -8.704 181.367  28.957  1.00 33.98           C
ATOM    374  HE2 TYR A 148      -8.512 181.206  27.906  1.00 33.98           H
ATOM    375  CZ  TYR A 148      -9.711 182.278  29.351  1.00 33.48           C
ATOM    376  OH  TYR A 148     -10.401 182.953  28.396  1.00 40.30           O
ATOM    377  HH  TYR A 148     -11.025 183.590  28.753  1.00 40.30           H
ATOM    378  N   LEU A 149      -5.944 179.454  35.045  1.00 33.49           N
ATOM    379  H   LEU A 149      -6.573 180.188  35.337  1.00 33.49           H
ATOM    380  CA  LEU A 149      -5.780 178.322  35.956  1.00 31.61           C
ATOM    381  HA  LEU A 149      -4.770 177.927  35.842  1.00 31.61           H
ATOM    382  C   LEU A 149      -6.779 177.223  35.555  1.00 35.24           C
ATOM    383  O   LEU A 149      -7.901 177.532  35.157  1.00 33.23           O
ATOM    384  CB  LEU A 149      -5.987 178.834  37.397  1.00 28.54           C
ATOM    385 1HB  LEU A 149      -5.396 179.741  37.527  1.00 28.54           H
ATOM    386 2HB  LEU A 149      -7.037 179.100  37.519  1.00 28.54           H
ATOM    387  CG  LEU A 149      -5.592 177.837  38.496  1.00 38.55           C
ATOM    388  HG  LEU A 149      -6.178 176.926  38.372  1.00 38.55           H
ATOM    389  CD1 LEU A 149      -4.107 177.489  38.443  1.00 30.27           C
ATOM    390 1HD1 LEU A 149      -3.833 176.940  39.344  1.00 30.27           H
ATOM    391 2HD1 LEU A 149      -3.528 178.411  38.389  1.00 30.27           H
ATOM    392 3HD1 LEU A 149      -3.897 176.877  37.566  1.00 30.27           H
ATOM    393  CD2 LEU A 149      -5.885 178.448  39.866  1.00 41.66           C
ATOM    394 1HD2 LEU A 149      -5.651 177.722  40.644  1.00 41.66           H
ATOM    395 2HD2 LEU A 149      -6.938 178.721  39.927  1.00 41.66           H
ATOM    396 3HD2 LEU A 149      -5.270 179.338  40.002  1.00 41.66           H
ATOM    397  N   ALA A 150      -6.396 175.952  35.619  1.00 30.14           N
ATOM    398  H   ALA A 150      -5.465 175.729  35.941  1.00 30.14           H
ATOM    399  CA  ALA A 150      -7.174 174.846  35.049  1.00 36.05           C
ATOM    400  HA  ALA A 150      -8.234 175.074  35.155  1.00 36.05           H
ATOM    401  C   ALA A 150      -6.914 173.498  35.777  1.00 35.55           C
ATOM    402  O   ALA A 150      -6.086 173.392  36.684  1.00 34.15           O
ATOM    403  CB  ALA A 150      -6.864 174.786  33.542  1.00 31.87           C
ATOM    404 1HB  ALA A 150      -7.210 175.708  33.075  1.00 31.87           H
ATOM    405 2HB  ALA A 150      -7.376 173.935  33.092  1.00 31.87           H
ATOM    406 3HB  ALA A 150      -5.789 174.684  33.394  1.00 31.87           H
ATOM    407  N   ARG A 151      -7.684 172.477  35.397  1.00 32.99           N
ATOM    408  H   ARG A 151      -8.379 172.663  34.689  1.00 32.99           H
ATOM    409  CA  ARG A 151      -7.744 171.155  36.037  1.00 37.14           C
ATOM    410  HA  ARG A 151      -6.765 170.913  36.449  1.00 37.14           H
ATOM    411  C   ARG A 151      -8.118 170.093  34.997  1.00 31.98           C
ATOM    412  O   ARG A 151      -8.969 170.354  34.156  1.00 35.51           O
ATOM    413  CB  ARG A 151      -8.769 171.263  37.184  1.00 40.92           C
ATOM    414 1HB  ARG A 151      -8.442 172.062  37.850  1.00 40.92           H
ATOM    415 2HB  ARG A 151      -9.740 171.543  36.778  1.00 40.92           H
ATOM    416  CG  ARG A 151      -8.932 169.973  38.006  1.00 41.52           C
ATOM    417 1HG  ARG A 151      -9.450 169.216  37.418  1.00 41.52           H
ATOM    418 2HG  ARG A 151      -7.940 169.605  38.267  1.00 41.52           H
ATOM    419  CD  ARG A 151      -9.723 170.213  39.304  1.00 44.75           C
ATOM    420 1HD  ARG A 151      -9.576 169.356  39.961  1.00 44.75           H
ATOM    421 2HD  ARG A 151      -9.329 171.100  39.800  1.00 44.75           H
ATOM    422  NE  ARG A 151     -11.171 170.398  39.087  1.00 45.06           N
ATOM    423  HE  ARG A 151     -11.474 170.412  38.124  1.00 45.06           H
ATOM    424  CZ  ARG A 151     -12.089 170.451  40.070  1.00 49.65           C
ATOM    425  NH1 ARG A 151     -11.802 170.368  41.336  1.00 50.84           N
ATOM    426 1HH1 ARG A 151     -10.844 170.288  41.646  1.00 50.84           H
ATOM    427 2HH1 ARG A 151     -12.558 170.268  41.999  1.00 50.84           H
ATOM    428  NH2 ARG A 151     -13.341 170.532  39.746  1.00 54.05           N
ATOM    429 1HH2 ARG A 151     -13.576 170.511  38.764  1.00 54.05           H
ATOM    430 2HH2 ARG A 151     -14.070 170.637  40.438  1.00 54.05           H
ATOM    431  N   GLU A 152      -7.519 168.905  35.035  1.00 30.94           N
ATOM    432  H   GLU A 152      -6.840 168.715  35.758  1.00 30.94           H
ATOM    433  CA  GLU A 152      -7.985 167.742  34.262  1.00 35.35           C
ATOM    434  HA  GLU A 152      -8.502 168.098  33.370  1.00 35.35           H
ATOM    435  C   GLU A 152      -9.010 166.934  35.102  1.00 36.90           C
ATOM    436  O   GLU A 152      -8.853 166.810  36.317  1.00 34.50           O
ATOM    437  CB  GLU A 152      -6.774 166.937  33.754  1.00 33.34           C
ATOM    438 1HB  GLU A 152      -6.112 167.632  33.236  1.00 33.34           H
ATOM    439 2HB  GLU A 152      -6.215 166.526  34.594  1.00 33.34           H
ATOM    440  CG  GLU A 152      -7.112 165.781  32.787  1.00 36.60           C
ATOM    441 1HG  GLU A 152      -7.762 166.165  32.000  1.00 36.60           H
ATOM    442 2HG  GLU A 152      -6.188 165.440  32.321  1.00 36.60           H
ATOM    443  CD  GLU A 152      -7.800 164.582  33.450  1.00 45.35           C
ATOM    444  OE1 GLU A 152      -7.430 164.263  34.604  1.00 42.91           O
ATOM    445  OE2 GLU A 152      -8.744 164.007  32.851  1.00 50.18           O
ATOM    446  N   LYS A 153     -10.100 166.447  34.496  1.00 37.80           N
ATOM    447  H   LYS A 153     -10.194 166.544  33.495  1.00 37.80           H
ATOM    448  CA  LYS A 153     -11.287 165.963  35.217  1.00 42.82           C
ATOM    449  HA  LYS A 153     -11.510 166.701  35.988  1.00 42.82           H
ATOM    450  C   LYS A 153     -11.137 164.587  35.919  1.00 40.21           C
ATOM    451  O   LYS A 153     -11.768 164.394  36.960  1.00 46.30           O
ATOM    452  CB  LYS A 153     -12.487 165.923  34.265  1.00 43.05           C
ATOM    453 1HB  LYS A 153     -12.175 165.487  33.316  1.00 43.05           H
ATOM    454 2HB  LYS A 153     -13.270 165.304  34.704  1.00 43.05           H
ATOM    455  CG  LYS A 153     -13.057 167.330  34.049  1.00 49.33           C
ATOM    456 1HG  LYS A 153     -13.209 167.804  35.019  1.00 49.33           H
ATOM    457 2HG  LYS A 153     -12.340 167.920  33.478  1.00 49.33           H
ATOM    458  CD  LYS A 153     -14.412 167.296  33.328  1.00 56.82           C
ATOM    459 1HD  LYS A 153     -15.041 166.538  33.796  1.00 56.82           H
ATOM    460 2HD  LYS A 153     -14.908 168.257  33.464  1.00 56.82           H
ATOM    461  CE  LYS A 153     -14.279 166.983  31.832  1.00 54.87           C
ATOM    462 1HE  LYS A 153     -13.326 166.483  31.659  1.00 54.87           H
ATOM    463 2HE  LYS A 153     -15.073 166.295  31.542  1.00 54.87           H
ATOM    464  NZ  LYS A 153     -14.378 168.210  31.008  1.00 56.42           N
ATOM    465 1HZ  LYS A 153     -14.250 167.958  30.039  1.00 56.42           H
ATOM    466 2HZ  LYS A 153     -13.679 168.888  31.275  1.00 56.42           H
ATOM    467 3HZ  LYS A 153     -15.298 168.608  31.134  1.00 56.42           H
ATOM    468  N   GLN A 154     -10.326 163.661  35.413  1.00 39.35           N
ATOM    469  H   GLN A 154      -9.778 163.859  34.589  1.00 39.35           H
ATOM    470  CA  GLN A 154     -10.102 162.379  36.071  1.00 38.57           C
ATOM    471  HA  GLN A 154     -11.057 161.997  36.432  1.00 38.57           H
ATOM    472  C   GLN A 154      -9.166 162.556  37.282  1.00 44.44           C
ATOM    473  O   GLN A 154      -9.514 162.228  38.413  1.00 39.84           O
ATOM    474  CB  GLN A 154      -9.543 161.364  35.062  1.00  0.00           C
ATOM    475 1HB  GLN A 154     -10.196 161.309  34.190  1.00  0.00           H
ATOM    476 2HB  GLN A 154      -8.556 161.693  34.738  1.00  0.00           H
ATOM    477  CG  GLN A 154      -9.419 159.960  35.675  1.00  0.00           C
ATOM    478 1HG  GLN A 154      -8.979 160.021  36.670  1.00  0.00           H
ATOM    479 2HG  GLN A 154     -10.420 159.543  35.787  1.00  0.00           H
ATOM    480  CD  GLN A 154      -8.579 158.999  34.825  1.00  0.00           C
ATOM    481  OE1 GLN A 154      -7.728 159.377  34.030  1.00  0.00           O
ATOM    482  NE2 GLN A 154      -8.721 157.709  35.012  1.00  0.00           N
ATOM    483 1HE2 GLN A 154      -8.131 157.080  34.486  1.00  0.00           H
ATOM    484 2HE2 GLN A 154      -9.429 157.339  35.630  1.00  0.00           H
ATOM    485  N   SER A 155      -7.977 163.106  37.052  1.00 35.82           N
ATOM    486  H   SER A 155      -7.765 163.392  36.107  1.00 35.82           H
ATOM    487  CA  SER A 155      -6.943 163.326  38.060  1.00 37.09           C
ATOM    488  HA  SER A 155      -6.767 162.388  38.588  1.00 37.09           H
ATOM    489  C   SER A 155      -7.341 164.396  39.092  1.00 37.82           C
ATOM    490  O   SER A 155      -7.046 164.228  40.274  1.00 34.31           O
ATOM    491  CB  SER A 155      -5.636 163.718  37.361  1.00 32.46           C
ATOM    492 1HB  SER A 155      -4.860 163.861  38.113  1.00 32.46           H
ATOM    493 2HB  SER A 155      -5.335 162.910  36.693  1.00 32.46           H
ATOM    494  OG  SER A 155      -5.788 164.911  36.604  1.00 33.40           O
ATOM    495  HG  SER A 155      -6.355 164.711  35.856  1.00 33.40           H
ATOM    496  N   LYS A 156      -8.044 165.457  38.668  1.00 35.06           N
ATOM    497  H   LYS A 156      -8.249 165.500  37.680  1.00 35.06           H
ATOM    498  CA  LYS A 156      -8.375 166.683  39.435  1.00 35.18           C
ATOM    499  HA  LYS A 156      -8.891 167.324  38.720  1.00 35.18           H
ATOM    500  C   LYS A 156      -7.115 167.477  39.918  1.00 31.25           C
ATOM    501  O   LYS A 156      -7.234 168.341  40.784  1.00 32.64           O
ATOM    502  CB  LYS A 156      -9.408 166.388  40.542  1.00 38.78           C
ATOM    503 1HB  LYS A 156      -8.991 165.633  41.209  1.00 38.78           H
ATOM    504 2HB  LYS A 156      -9.554 167.297  41.126  1.00 38.78           H
ATOM    505  CG  LYS A 156     -10.787 165.907  40.034  1.00 43.06           C
ATOM    506 1HG  LYS A 156     -10.621 165.113  39.306  1.00 43.06           H
ATOM    507 2HG  LYS A 156     -11.329 165.479  40.878  1.00 43.06           H
ATOM    508  CD  LYS A 156     -11.654 167.021  39.413  1.00 48.56           C
ATOM    509 1HD  LYS A 156     -11.802 167.799  40.162  1.00 48.56           H
ATOM    510 2HD  LYS A 156     -11.129 167.422  38.546  1.00 48.56           H
ATOM    511  CE  LYS A 156     -13.025 166.477  38.977  1.00 59.09           C
ATOM    512 1HE  LYS A 156     -12.867 165.629  38.310  1.00 59.09           H
ATOM    513 2HE  LYS A 156     -13.546 166.099  39.857  1.00 59.09           H
ATOM    514  NZ  LYS A 156     -13.882 167.468  38.280  1.00 59.61           N
ATOM    515 1HZ  LYS A 156     -14.522 166.931  37.713  1.00 59.61           H
ATOM    516 2HZ  LYS A 156     -13.341 168.082  37.688  1.00 59.61           H
ATOM    517 3HZ  LYS A 156     -14.403 168.018  38.949  1.00 59.61           H
ATOM    518  N   PHE A 157      -5.952 167.230  39.312  1.00 29.51           N
ATOM    519  H   PHE A 157      -5.942 166.528  38.586  1.00 29.51           H
ATOM    520  CA  PHE A 157      -4.693 167.965  39.519  1.00 30.57           C
ATOM    521  HA  PHE A 157      -4.483 168.022  40.587  1.00 30.57           H
ATOM    522  C   PHE A 157      -4.749 169.410  38.971  1.00 33.86           C
ATOM    523  O   PHE A 157      -5.341 169.643  37.914  1.00 32.12           O
ATOM    524  CB  PHE A 157      -3.570 167.160  38.851  1.00 28.72           C
ATOM    525 1HB  PHE A 157      -3.530 166.168  39.302  1.00 28.72           H
ATOM    526 2HB  PHE A 157      -3.824 167.024  37.800  1.00 28.72           H
ATOM    527  CG  PHE A 157      -2.185 167.789  38.938  1.00 30.14           C
ATOM    528  CD1 PHE A 157      -1.484 167.801  40.158  1.00 34.53           C
ATOM    529  HD1 PHE A 157      -1.928 167.373  41.044  1.00 34.53           H
ATOM    530  CD2 PHE A 157      -1.589 168.341  37.793  1.00 32.50           C
ATOM    531  HD2 PHE A 157      -2.126 168.334  36.856  1.00 32.50           H
ATOM    532  CE1 PHE A 157      -0.200 168.370  40.234  1.00 35.52           C
ATOM    533  HE1 PHE A 157       0.333 168.393  41.173  1.00 35.52           H
ATOM    534  CE2 PHE A 157      -0.296 168.889  37.861  1.00 31.49           C
ATOM    535  HE2 PHE A 157       0.158 169.293  36.968  1.00 31.49           H
ATOM    536  CZ  PHE A 157       0.397 168.909  39.083  1.00 36.77           C
ATOM    537  HZ  PHE A 157       1.386 169.339  39.128  1.00 36.77           H
ATOM    538  N   ILE A 158      -4.128 170.375  39.665  1.00 29.36           N
ATOM    539  H   ILE A 158      -3.618 170.120  40.499  1.00 29.36           H
ATOM    540  CA  ILE A 158      -4.054 171.795  39.274  1.00 34.08           C
ATOM    541  HA  ILE A 158      -5.001 172.072  38.811  1.00 34.08           H
ATOM    542  C   ILE A 158      -2.929 172.020  38.248  1.00 33.85           C
ATOM    543  O   ILE A 158      -1.757 171.725  38.509  1.00 31.00           O
ATOM    544  CB  ILE A 158      -3.828 172.737  40.495  1.00 35.98           C
ATOM    545  HB  ILE A 158      -2.855 172.489  40.920  1.00 35.98           H
ATOM    546  CG1 ILE A 158      -4.871 172.570  41.614  1.00 35.97           C
ATOM    547 1HG1 ILE A 158      -5.823 172.969  41.265  1.00 35.97           H
ATOM    548 2HG1 ILE A 158      -4.994 171.506  41.819  1.00 35.97           H
ATOM    549  CG2 ILE A 158      -3.795 174.213  40.045  1.00 34.27           C
ATOM    550 1HG2 ILE A 158      -3.656 174.856  40.914  1.00 34.27           H
ATOM    551 2HG2 ILE A 158      -4.740 174.455  39.560  1.00 34.27           H
ATOM    552 3HG2 ILE A 158      -2.975 174.368  39.343  1.00 34.27           H
ATOM    553  CD1 ILE A 158      -4.466 173.252  42.933  1.00 44.35           C
ATOM    554 1HD1 ILE A 158      -3.398 173.120  43.105  1.00 44.35           H
ATOM    555 2HD1 ILE A 158      -5.025 172.798  43.751  1.00 44.35           H
ATOM    556 3HD1 ILE A 158      -4.697 174.316  42.881  1.00 44.35           H
ATOM    557  N   LEU A 159      -3.266 172.652  37.127  1.00 27.83           N
ATOM    558  H   LEU A 159      -4.228 172.935  37.013  1.00 27.83           H
ATOM    559  CA  LEU A 159      -2.342 173.030  36.051  1.00 30.56           C
ATOM    560  HA  LEU A 159      -1.354 173.184  36.485  1.00 30.56           H
ATOM    561  C   LEU A 159      -2.779 174.377  35.408  1.00 31.97           C
ATOM    562  O   LEU A 159      -3.796 174.952  35.784  1.00 30.38           O
ATOM    563  CB  LEU A 159      -2.208 171.833  35.064  1.00 32.10           C
ATOM    564 1HB  LEU A 159      -1.616 172.176  34.215  1.00 32.10           H
ATOM    565 2HB  LEU A 159      -1.627 171.060  35.567  1.00 32.10           H
ATOM    566  CG  LEU A 159      -3.491 171.168  34.536  1.00 38.38           C
ATOM    567  HG  LEU A 159      -4.118 170.897  35.386  1.00 38.38           H
ATOM    568  CD1 LEU A 159      -4.285 172.065  33.590  1.00 34.40           C
ATOM    569 1HD1 LEU A 159      -5.138 171.516  33.190  1.00 34.40           H
ATOM    570 2HD1 LEU A 159      -3.650 172.398  32.769  1.00 34.40           H
ATOM    571 3HD1 LEU A 159      -4.640 172.931  34.150  1.00 34.40           H
ATOM    572  CD2 LEU A 159      -3.134 169.884  33.785  1.00 38.76           C
ATOM    573 1HD2 LEU A 159      -4.046 169.396  33.442  1.00 38.76           H
ATOM    574 2HD2 LEU A 159      -2.593 169.216  34.455  1.00 38.76           H
ATOM    575 3HD2 LEU A 159      -2.506 170.126  32.927  1.00 38.76           H
ATOM    576  N   ALA A 160      -1.994 174.907  34.477  1.00 26.18           N
ATOM    577  H   ALA A 160      -1.186 174.385  34.171  1.00 26.18           H
ATOM    578  CA  ALA A 160      -2.339 176.101  33.702  1.00 28.79           C
ATOM    579  HA  ALA A 160      -3.179 176.613  34.171  1.00 28.79           H
ATOM    580  C   ALA A 160      -2.760 175.716  32.266  1.00 32.77           C
ATOM    581  O   ALA A 160      -2.279 174.735  31.696  1.00 33.85           O
ATOM    582  CB  ALA A 160      -1.150 177.067  33.735  1.00 31.22           C
ATOM    583 1HB  ALA A 160      -0.949 177.354  34.767  1.00 31.22           H
ATOM    584 2HB  ALA A 160      -1.385 177.955  33.149  1.00 31.22           H
ATOM    585 3HB  ALA A 160      -0.270 176.578  33.316  1.00 31.22           H
ATOM    586  N   LEU A 161      -3.638 176.514  31.662  1.00 34.92           N
ATOM    587  H   LEU A 161      -4.026 177.288  32.182  1.00 34.92           H
ATOM    588  CA  LEU A 161      -4.073 176.357  30.278  1.00 33.07           C
ATOM    589  HA  LEU A 161      -3.410 175.647  29.783  1.00 33.07           H
ATOM    590  C   LEU A 161      -3.965 177.709  29.554  1.00 31.90           C
ATOM    591  O   LEU A 161      -4.743 178.633  29.804  1.00 30.70           O
ATOM    592  CB  LEU A 161      -5.496 175.752  30.263  1.00 33.46           C
ATOM    593 1HB  LEU A 161      -5.479 174.829  30.842  1.00 33.46           H
ATOM    594 2HB  LEU A 161      -6.168 176.453  30.758  1.00 33.46           H
ATOM    595  CG  LEU A 161      -6.045 175.440  28.859  1.00 34.77           C
ATOM    596  HG  LEU A 161      -6.012 176.352  28.262  1.00 34.77           H
ATOM    597  CD1 LEU A 161      -5.245 174.347  28.142  1.00 34.54           C
ATOM    598 1HD1 LEU A 161      -5.743 174.092  27.207  1.00 34.54           H
ATOM    599 2HD1 LEU A 161      -5.190 173.463  28.778  1.00 34.54           H
ATOM    600 3HD1 LEU A 161      -4.238 174.708  27.932  1.00 34.54           H
ATOM    601  CD2 LEU A 161      -7.500 174.981  28.962  1.00 32.12           C
ATOM    602 1HD2 LEU A 161      -7.899 174.799  27.964  1.00 32.12           H
ATOM    603 2HD2 LEU A 161      -8.084 175.761  29.451  1.00 32.12           H
ATOM    604 3HD2 LEU A 161      -7.555 174.064  29.549  1.00 32.12           H
ATOM    605  N   LYS A 162      -2.978 177.824  28.662  1.00 29.12           N
ATOM    606  H   LYS A 162      -2.394 177.019  28.486  1.00 29.12           H
ATOM    607  CA  LYS A 162      -2.810 178.968  27.762  1.00 31.88           C
ATOM    608  HA  LYS A 162      -3.291 179.833  28.218  1.00 31.88           H
ATOM    609  C   LYS A 162      -3.512 178.669  26.428  1.00 33.47           C
ATOM    610  O   LYS A 162      -3.404 177.566  25.892  1.00 36.66           O
ATOM    611  CB  LYS A 162      -1.309 179.303  27.645  1.00 30.62           C
ATOM    612 1HB  LYS A 162      -0.913 179.466  28.647  1.00 30.62           H
ATOM    613 2HB  LYS A 162      -0.797 178.441  27.217  1.00 30.62           H
ATOM    614  CG  LYS A 162      -0.999 180.537  26.786  1.00 36.69           C
ATOM    615 1HG  LYS A 162      -1.359 180.361  25.772  1.00 36.69           H
ATOM    616 2HG  LYS A 162      -1.531 181.395  27.196  1.00 36.69           H
ATOM    617  CD  LYS A 162       0.517 180.834  26.722  1.00 39.21           C
ATOM    618 1HD  LYS A 162       1.010 179.982  26.254  1.00 39.21           H
ATOM    619 2HD  LYS A 162       0.665 181.699  26.076  1.00 39.21           H
ATOM    620  CE  LYS A 162       1.177 181.113  28.083  1.00 39.65           C
ATOM    621 1HE  LYS A 162       0.788 182.053  28.473  1.00 39.65           H
ATOM    622 2HE  LYS A 162       0.912 180.310  28.771  1.00 39.65           H
ATOM    623  NZ  LYS A 162       2.650 181.173  27.954  1.00 44.45           N
ATOM    624 1HZ  LYS A 162       3.080 181.437  28.829  1.00 44.45           H
ATOM    625 2HZ  LYS A 162       2.889 181.850  27.244  1.00 44.45           H
ATOM    626 3HZ  LYS A 162       2.982 180.261  27.676  1.00 44.45           H
ATOM    627  N   VAL A 163      -4.256 179.650  25.928  1.00 31.67           N
ATOM    628  H   VAL A 163      -4.261 180.530  26.423  1.00 31.67           H
ATOM    629  CA  VAL A 163      -5.230 179.512  24.835  1.00 32.62           C
ATOM    630  HA  VAL A 163      -5.069 178.564  24.323  1.00 32.62           H
ATOM    631  C   VAL A 163      -5.023 180.657  23.846  1.00 34.90           C
ATOM    632  O   VAL A 163      -5.203 181.823  24.196  1.00 37.66           O
ATOM    633  CB  VAL A 163      -6.673 179.516  25.385  1.00 35.35           C
ATOM    634  HB  VAL A 163      -6.875 180.500  25.808  1.00 35.35           H
ATOM    635  CG1 VAL A 163      -7.681 179.250  24.264  1.00 34.41           C
ATOM    636 1HG1 VAL A 163      -8.686 179.238  24.686  1.00 34.41           H
ATOM    637 2HG1 VAL A 163      -7.466 178.283  23.809  1.00 34.41           H
ATOM    638 3HG1 VAL A 163      -7.614 180.031  23.508  1.00 34.41           H
ATOM    639  CG2 VAL A 163      -6.891 178.473  26.490  1.00 32.18           C
ATOM    640 1HG2 VAL A 163      -7.949 178.431  26.750  1.00 32.18           H
ATOM    641 2HG2 VAL A 163      -6.311 178.749  27.371  1.00 32.18           H
ATOM    642 3HG2 VAL A 163      -6.565 177.497  26.131  1.00 32.18           H
ATOM    643  N   LEU A 164      -4.637 180.342  22.613  1.00 29.97           N
ATOM    644  H   LEU A 164      -4.553 179.365  22.371  1.00 29.97           H
ATOM    645  CA  LEU A 164      -4.206 181.309  21.599  1.00 35.46           C
ATOM    646  HA  LEU A 164      -4.252 182.313  22.021  1.00 35.46           H
ATOM    647  C   LEU A 164      -5.131 181.263  20.366  1.00 38.34           C
ATOM    648  O   LEU A 164      -5.521 180.188  19.911  1.00 38.03           O
ATOM    649  CB  LEU A 164      -2.731 181.034  21.215  1.00 35.75           C
ATOM    650 1HB  LEU A 164      -2.693 180.080  20.691  1.00 35.75           H
ATOM    651 2HB  LEU A 164      -2.413 181.815  20.524  1.00 35.75           H
ATOM    652  CG  LEU A 164      -1.732 180.974  22.385  1.00 39.97           C
ATOM    653  HG  LEU A 164      -2.037 180.175  23.061  1.00 39.97           H
ATOM    654  CD1 LEU A 164      -0.343 180.633  21.849  1.00 43.86           C
ATOM    655 1HD1 LEU A 164       0.349 180.535  22.685  1.00 43.86           H
ATOM    656 2HD1 LEU A 164       0.003 181.423  21.182  1.00 43.86           H
ATOM    657 3HD1 LEU A 164      -0.390 179.691  21.303  1.00 43.86           H
ATOM    658  CD2 LEU A 164      -1.638 182.284  23.173  1.00 38.45           C
ATOM    659 1HD2 LEU A 164      -0.870 182.187  23.940  1.00 38.45           H
ATOM    660 2HD2 LEU A 164      -2.598 182.496  23.644  1.00 38.45           H
ATOM    661 3HD2 LEU A 164      -1.376 183.098  22.497  1.00 38.45           H
ATOM    662  N   PHE A 165      -5.480 182.426  19.821  1.00 39.52           N
ATOM    663  H   PHE A 165      -5.090 183.279  20.195  1.00 39.52           H
ATOM    664  CA  PHE A 165      -6.364 182.553  18.664  1.00 40.27           C
ATOM    665  HA  PHE A 165      -7.165 181.819  18.748  1.00 40.27           H
ATOM    666  C   PHE A 165      -5.599 182.282  17.354  1.00 40.11           C
ATOM    667  O   PHE A 165      -4.654 183.009  17.033  1.00 42.22           O
ATOM    668  CB  PHE A 165      -6.995 183.955  18.652  1.00 40.68           C
ATOM    669 1HB  PHE A 165      -6.228 184.676  18.368  1.00 40.68           H
ATOM    670 2HB  PHE A 165      -7.762 183.982  17.878  1.00 40.68           H
ATOM    671  CG  PHE A 165      -7.626 184.424  19.964  1.00 45.07           C
ATOM    672  CD1 PHE A 165      -8.651 183.676  20.576  1.00 49.29           C
ATOM    673  HD1 PHE A 165      -8.969 182.735  20.152  1.00 49.29           H
ATOM    674  CD2 PHE A 165      -7.225 185.640  20.544  1.00 48.63           C
ATOM    675  HD2 PHE A 165      -6.442 186.219  20.077  1.00 48.63           H
ATOM    676  CE1 PHE A 165      -9.286 184.158  21.737  1.00 52.69           C
ATOM    677  HE1 PHE A 165     -10.088 183.596  22.193  1.00 52.69           H
ATOM    678  CE2 PHE A 165      -7.847 186.114  21.712  1.00 45.60           C
ATOM    679  HE2 PHE A 165      -7.532 187.055  22.139  1.00 45.60           H
ATOM    680  CZ  PHE A 165      -8.879 185.375  22.310  1.00 53.22           C
ATOM    681  HZ  PHE A 165      -9.354 185.745  23.206  1.00 53.22           H
ATOM    682  N   LYS A 166      -6.024 181.289  16.555  1.00 38.27           N
ATOM    683  H   LYS A 166      -6.827 180.736  16.817  1.00 38.27           H
ATOM    684  CA  LYS A 166      -5.375 180.925  15.284  1.00 43.35           C
ATOM    685  HA  LYS A 166      -4.365 180.575  15.497  1.00 43.35           H
ATOM    686  C   LYS A 166      -5.267 182.132  14.324  1.00 44.08           C
ATOM    687  O   LYS A 166      -4.188 182.373  13.786  1.00 44.64           O
ATOM    688  CB  LYS A 166      -6.135 179.782  14.589  1.00 44.93           C
ATOM    689 1HB  LYS A 166      -7.205 179.968  14.683  1.00 44.93           H
ATOM    690 2HB  LYS A 166      -5.886 179.792  13.528  1.00 44.93           H
ATOM    691  CG  LYS A 166      -5.792 178.391  15.136  1.00 49.22           C
ATOM    692 1HG  LYS A 166      -4.712 178.249  15.092  1.00 49.22           H
ATOM    693 2HG  LYS A 166      -6.127 178.325  16.172  1.00 49.22           H
ATOM    694  CD  LYS A 166      -6.476 177.311  14.284  1.00 47.37           C
ATOM    695 1HD  LYS A 166      -7.548 177.340  14.476  1.00 47.37           H
ATOM    696 2HD  LYS A 166      -6.299 177.531  13.231  1.00 47.37           H
ATOM    697  CE  LYS A 166      -5.929 175.910  14.580  1.00 47.06           C
ATOM    698 1HE  LYS A 166      -4.840 175.938  14.541  1.00 47.06           H
ATOM    699 2HE  LYS A 166      -6.235 175.614  15.584  1.00 47.06           H
ATOM    700  NZ  LYS A 166      -6.429 174.940  13.579  1.00 48.32           N
ATOM    701 1HZ  LYS A 166      -5.939 174.063  13.684  1.00 48.32           H
ATOM    702 2HZ  LYS A 166      -6.266 175.308  12.653  1.00 48.32           H
ATOM    703 3HZ  LYS A 166      -7.419 174.791  13.713  1.00 48.32           H
ATOM    704  N   ALA A 167      -6.332 182.931  14.219  1.00 40.52           N
ATOM    705  H   ALA A 167      -7.209 182.602  14.598  1.00 40.52           H
ATOM    706  CA  ALA A 167      -6.371 184.165  13.436  1.00 50.46           C
ATOM    707  HA  ALA A 167      -6.272 183.905  12.382  1.00 50.46           H
ATOM    708  C   ALA A 167      -5.236 185.156  13.787  1.00 55.96           C
ATOM    709  O   ALA A 167      -4.589 185.672  12.879  1.00 52.31           O
ATOM    710  CB  ALA A 167      -7.740 184.828  13.643  1.00 42.16           C
ATOM    711 1HB  ALA A 167      -8.527 184.132  13.353  1.00 42.16           H
ATOM    712 2HB  ALA A 167      -7.799 185.723  13.024  1.00 42.16           H
ATOM    713 3HB  ALA A 167      -7.864 185.102  14.691  1.00 42.16           H
ATOM    714  N   GLN A 168      -4.958 185.405  15.074  1.00 46.35           N
ATOM    715  H   GLN A 168      -5.465 184.916  15.798  1.00 46.35           H
ATOM    716  CA  GLN A 168      -3.920 186.341  15.520  1.00 48.13           C
ATOM    717  HA  GLN A 168      -4.005 187.245  14.917  1.00 48.13           H
ATOM    718  C   GLN A 168      -2.491 185.779  15.329  1.00 47.14           C
ATOM    719  O   GLN A 168      -1.566 186.537  15.024  1.00 54.41           O
ATOM    720  CB  GLN A 168      -4.153 186.727  16.994  1.00 50.79           C
ATOM    721 1HB  GLN A 168      -4.423 185.841  17.569  1.00 50.79           H
ATOM    722 2HB  GLN A 168      -3.234 187.129  17.420  1.00 50.79           H
ATOM    723  CG  GLN A 168      -5.270 187.777  17.169  1.00 56.17           C
ATOM    724 1HG  GLN A 168      -6.165 187.457  16.635  1.00 56.17           H
ATOM    725 2HG  GLN A 168      -5.530 187.853  18.225  1.00 56.17           H
ATOM    726  CD  GLN A 168      -4.873 189.173  16.664  1.00 66.07           C
ATOM    727  OE1 GLN A 168      -3.755 189.419  16.226  1.00 64.68           O
ATOM    728  NE2 GLN A 168      -5.774 190.125  16.662  1.00 63.56           N
ATOM    729 1HE2 GLN A 168      -5.487 191.037  16.336  1.00 63.56           H
ATOM    730 2HE2 GLN A 168      -6.654 190.016  17.146  1.00 63.56           H
ATOM    731  N   LEU A 169      -2.314 184.460  15.455  1.00 43.39           N
ATOM    732  H   LEU A 169      -3.100 183.884  15.718  1.00 43.39           H
ATOM    733  CA  LEU A 169      -1.066 183.769  15.130  1.00 47.46           C
ATOM    734  HA  LEU A 169      -0.246 184.269  15.646  1.00 47.46           H
ATOM    735  C   LEU A 169      -0.769 183.838  13.608  1.00 52.10           C
ATOM    736  O   LEU A 169       0.354 184.138  13.205  1.00 51.11           O
ATOM    737  CB  LEU A 169      -1.156 182.308  15.634  1.00 43.17           C
ATOM    738 1HB  LEU A 169      -2.025 181.844  15.169  1.00 43.17           H
ATOM    739 2HB  LEU A 169      -0.272 181.776  15.284  1.00 43.17           H
ATOM    740  CG  LEU A 169      -1.275 182.138  17.162  1.00 44.56           C
ATOM    741  HG  LEU A 169      -2.057 182.805  17.523  1.00 44.56           H
ATOM    742  CD1 LEU A 169      -1.678 180.702  17.502  1.00 36.68           C
ATOM    743 1HD1 LEU A 169      -1.688 180.572  18.584  1.00 36.68           H
ATOM    744 2HD1 LEU A 169      -0.968 180.004  17.058  1.00 36.68           H
ATOM    745 3HD1 LEU A 169      -2.674 180.510  17.103  1.00 36.68           H
ATOM    746  CD2 LEU A 169       0.021 182.472  17.905  1.00 42.44           C
ATOM    747 1HD2 LEU A 169      -0.155 182.391  18.977  1.00 42.44           H
ATOM    748 2HD2 LEU A 169       0.328 183.489  17.662  1.00 42.44           H
ATOM    749 3HD2 LEU A 169       0.806 181.775  17.611  1.00 42.44           H
ATOM    750  N   GLU A 170      -1.787 183.659  12.764  1.00 50.32           N
ATOM    751  H   GLU A 170      -2.681 183.367  13.132  1.00 50.32           H
ATOM    752  CA  GLU A 170      -1.708 183.833  11.307  1.00 52.77           C
ATOM    753  HA  GLU A 170      -0.870 183.251  10.924  1.00 52.77           H
ATOM    754  C   GLU A 170      -1.478 185.310  10.906  1.00 53.46           C
ATOM    755  O   GLU A 170      -0.685 185.596  10.008  1.00 59.67           O
ATOM    756  CB  GLU A 170      -2.995 183.290  10.662  1.00 52.02           C
ATOM    757 1HB  GLU A 170      -3.856 183.681  11.205  1.00 52.02           H
ATOM    758 2HB  GLU A 170      -3.059 183.619   9.624  1.00 52.02           H
ATOM    759  CG  GLU A 170      -3.045 181.754  10.697  1.00 61.22           C
ATOM    760 1HG  GLU A 170      -2.513 181.368   9.828  1.00 61.22           H
ATOM    761 2HG  GLU A 170      -2.530 181.397  11.588  1.00 61.22           H
ATOM    762  CD  GLU A 170      -4.469 181.172  10.692  1.00 66.37           C
ATOM    763  OE1 GLU A 170      -5.392 181.791  10.111  1.00 67.67           O
ATOM    764  OE2 GLU A 170      -4.638 180.064  11.255  1.00 69.92           O
ATOM    765  N   LYS A 171      -2.096 186.267  11.610  1.00 55.00           N
ATOM    766  H   LYS A 171      -2.791 185.992  12.289  1.00 55.00           H
ATOM    767  CA  LYS A 171      -1.920 187.709  11.401  1.00 55.71           C
ATOM    768  HA  LYS A 171      -2.164 187.928  10.361  1.00 55.71           H
ATOM    769  C   LYS A 171      -0.470 188.162  11.659  1.00 59.54           C
ATOM    770  O   LYS A 171       0.060 188.996  10.919  1.00 60.31           O
ATOM    771  CB  LYS A 171      -2.907 188.459  12.303  1.00 57.95           C
ATOM    772 1HB  LYS A 171      -3.852 187.917  12.324  1.00 57.95           H
ATOM    773 2HB  LYS A 171      -2.505 188.497  13.315  1.00 57.95           H
ATOM    774  CG  LYS A 171      -3.206 189.871  11.798  1.00 64.09           C
ATOM    775 1HG  LYS A 171      -2.290 190.461  11.817  1.00 64.09           H
ATOM    776 2HG  LYS A 171      -3.567 189.817  10.771  1.00 64.09           H
ATOM    777  CD  LYS A 171      -4.274 190.531  12.673  1.00 70.26           C
ATOM    778 1HD  LYS A 171      -5.169 189.909  12.676  1.00 70.26           H
ATOM    779 2HD  LYS A 171      -3.900 190.613  13.694  1.00 70.26           H
ATOM    780  CE  LYS A 171      -4.667 191.912  12.131  1.00 77.62           C
ATOM    781 1HE  LYS A 171      -4.823 191.837  11.055  1.00 77.62           H
ATOM    782 2HE  LYS A 171      -5.613 192.212  12.582  1.00 77.62           H
ATOM    783  NZ  LYS A 171      -3.650 192.945  12.430  1.00 75.94           N
ATOM    784 1HZ  LYS A 171      -3.909 193.799  11.956  1.00 75.94           H
ATOM    785 2HZ  LYS A 171      -2.732 192.655  12.125  1.00 75.94           H
ATOM    786 3HZ  LYS A 171      -3.640 193.103  13.427  1.00 75.94           H
ATOM    787  N   ALA A 172       0.177 187.561  12.661  1.00 55.41           N
ATOM    788  H   ALA A 172      -0.343 186.917  13.239  1.00 55.41           H
ATOM    789  CA  ALA A 172       1.589 187.749  12.977  1.00 56.42           C
ATOM    790  HA  ALA A 172       1.848 188.789  12.778  1.00 56.42           H
ATOM    791  C   ALA A 172       2.556 186.862  12.149  1.00 52.54           C
ATOM    792  O   ALA A 172       3.766 187.093  12.208  1.00 55.53           O
ATOM    793  CB  ALA A 172       1.785 187.502  14.474  1.00 52.84           C
ATOM    794 1HB  ALA A 172       1.141 188.169  15.046  1.00 52.84           H
ATOM    795 2HB  ALA A 172       2.826 187.684  14.741  1.00 52.84           H
ATOM    796 3HB  ALA A 172       1.528 186.466  14.698  1.00 52.84           H
ATOM    797  N   GLY A 173       2.073 185.878  11.382  1.00 54.35           N
ATOM    798  H   GLY A 173       1.076 185.722  11.339  1.00 54.35           H
ATOM    799  CA  GLY A 173       2.909 184.963  10.591  1.00 55.93           C
ATOM    800 1HA  GLY A 173       2.259 184.374   9.943  1.00 55.93           H
ATOM    801 2HA  GLY A 173       3.588 185.540   9.963  1.00 55.93           H
ATOM    802  C   GLY A 173       3.756 183.984  11.434  1.00 61.32           C
ATOM    803  O   GLY A 173       4.884 183.653  11.047  1.00 58.76           O
ATOM    804  N   VAL A 174       3.257 183.571  12.606  1.00 55.65           N
ATOM    805  H   VAL A 174       2.312 183.838  12.844  1.00 55.65           H
ATOM    806  CA  VAL A 174       3.956 182.739  13.609  1.00 54.39           C
ATOM    807  HA  VAL A 174       5.003 182.686  13.310  1.00 54.39           H
ATOM    808  C   VAL A 174       3.422 181.283  13.691  1.00 57.12           C
ATOM    809  O   VAL A 174       3.710 180.562  14.650  1.00 56.01           O
ATOM    810  CB  VAL A 174       3.971 183.412  15.003  1.00 53.33           C
ATOM    811  HB  VAL A 174       4.594 182.808  15.662  1.00 53.33           H
ATOM    812  CG1 VAL A 174       4.597 184.807  14.925  1.00 53.75           C
ATOM    813 1HG1 VAL A 174       4.746 185.196  15.932  1.00 53.75           H
ATOM    814 2HG1 VAL A 174       3.946 185.480  14.367  1.00 53.75           H
ATOM    815 3HG1 VAL A 174       5.560 184.729  14.419  1.00 53.75           H
ATOM    816  CG2 VAL A 174       2.584 183.537  15.638  1.00 47.61           C
ATOM    817 1HG2 VAL A 174       2.687 183.907  16.658  1.00 47.61           H
ATOM    818 2HG2 VAL A 174       2.094 182.563  15.653  1.00 47.61           H
ATOM    819 3HG2 VAL A 174       1.984 184.237  15.056  1.00 47.61           H
ATOM    820  N   GLU A 175       2.658 180.839  12.692  1.00 53.88           N
ATOM    821  H   GLU A 175       2.469 181.455  11.915  1.00 53.88           H
ATOM    822  CA  GLU A 175       2.094 179.484  12.601  1.00 59.12           C
ATOM    823  HA  GLU A 175       1.431 179.322  13.452  1.00 59.12           H
ATOM    824  C   GLU A 175       3.196 178.409  12.638  1.00 59.94           C
ATOM    825  O   GLU A 175       3.116 177.468  13.425  1.00 58.21           O
ATOM    826  CB  GLU A 175       1.242 179.302  11.332  1.00 56.90           C
ATOM    827 1HB  GLU A 175       1.890 179.156  10.468  1.00 56.90           H
ATOM    828 2HB  GLU A 175       0.670 178.384  11.468  1.00 56.90           H
ATOM    829  CG  GLU A 175       0.254 180.444  11.008  1.00 64.00           C
ATOM    830 1HG  GLU A 175      -0.639 179.997  10.572  1.00 64.00           H
ATOM    831 2HG  GLU A 175      -0.035 180.970  11.919  1.00 64.00           H
ATOM    832  CD  GLU A 175       0.837 181.454  10.016  1.00 67.79           C
ATOM    833  OE1 GLU A 175       2.002 181.875  10.191  1.00 61.17           O
ATOM    834  OE2 GLU A 175       0.150 181.794   9.027  1.00 70.29           O
ATOM    835  N   HIS A 176       4.261 178.582  11.845  1.00 58.13           N
ATOM    836  H   HIS A 176       4.283 179.370  11.214  1.00 58.13           H
ATOM    837  CA  HIS A 176       5.419 177.696  11.848  1.00 60.59           C
ATOM    838  HA  HIS A 176       5.068 176.674  11.711  1.00 60.59           H
ATOM    839  C   HIS A 176       6.192 177.763  13.181  1.00 58.13           C
ATOM    840  O   HIS A 176       6.577 176.720  13.714  1.00 53.57           O
ATOM    841  CB  HIS A 176       6.335 178.049  10.665  1.00 65.11           C
ATOM    842 1HB  HIS A 176       5.745 178.012   9.749  1.00 65.11           H
ATOM    843 2HB  HIS A 176       6.699 179.069  10.785  1.00 65.11           H
ATOM    844  CG  HIS A 176       7.537 177.131  10.495  1.00 70.83           C
ATOM    845  ND1 HIS A 176       7.807 175.954  11.156  1.00 78.94           N
ATOM    846  HD1 HIS A 176       7.326 175.542  11.942  1.00 78.94           H
ATOM    847  CD2 HIS A 176       8.557 177.276   9.594  1.00 74.79           C
ATOM    848  HD2 HIS A 176       8.712 178.059   8.867  1.00 74.79           H
ATOM    849  CE1 HIS A 176       8.918 175.446  10.662  1.00 78.46           C
ATOM    850  HE1 HIS A 176       9.417 174.538  10.965  1.00 78.46           H
ATOM    851  NE2 HIS A 176       9.408 176.202   9.693  1.00 79.08           N
ATOM    852  N   GLN A 177       6.403 178.967  13.732  1.00 49.01           N
ATOM    853  H   GLN A 177       6.062 179.793  13.262  1.00 49.01           H
ATOM    854  CA  GLN A 177       7.290 179.165  14.873  1.00 55.07           C
ATOM    855  HA  GLN A 177       8.270 178.790  14.578  1.00 55.07           H
ATOM    856  C   GLN A 177       6.822 178.377  16.109  1.00 54.00           C
ATOM    857  O   GLN A 177       7.600 177.626  16.697  1.00 46.17           O
ATOM    858  CB  GLN A 177       7.434 180.660  15.224  1.00 52.89           C
ATOM    859 1HB  GLN A 177       7.440 181.280  14.328  1.00 52.89           H
ATOM    860 2HB  GLN A 177       6.610 180.978  15.863  1.00 52.89           H
ATOM    861  CG  GLN A 177       8.755 180.854  15.976  1.00 64.21           C
ATOM    862 1HG  GLN A 177       8.875 180.024  16.674  1.00 64.21           H
ATOM    863 2HG  GLN A 177       9.578 180.796  15.264  1.00 64.21           H
ATOM    864  CD  GLN A 177       8.873 182.170  16.756  1.00 69.64           C
ATOM    865  OE1 GLN A 177       8.411 183.230  16.355  1.00 65.74           O
ATOM    866  NE2 GLN A 177       9.527 182.137  17.893  1.00 72.37           N
ATOM    867 1HE2 GLN A 177       9.723 182.998  18.383  1.00 72.37           H
ATOM    868 2HE2 GLN A 177       9.937 181.271  18.210  1.00 72.37           H
ATOM    869  N   LEU A 178       5.541 178.504  16.474  1.00 51.46           N
ATOM    870  H   LEU A 178       4.934 179.107  15.937  1.00 51.46           H
ATOM    871  CA  LEU A 178       4.985 177.895  17.676  1.00 47.96           C
ATOM    872  HA  LEU A 178       5.544 178.281  18.529  1.00 47.96           H
ATOM    873  C   LEU A 178       5.124 176.357  17.672  1.00 45.04           C
ATOM    874  O   LEU A 178       5.285 175.764  18.735  1.00 44.96           O
ATOM    875  CB  LEU A 178       3.507 178.331  17.814  1.00 48.12           C
ATOM    876 1HB  LEU A 178       3.474 179.421  17.795  1.00 48.12           H
ATOM    877 2HB  LEU A 178       2.961 177.950  16.951  1.00 48.12           H
ATOM    878  CG  LEU A 178       2.788 177.842  19.084  1.00 49.56           C
ATOM    879  HG  LEU A 178       2.803 176.752  19.093  1.00 49.56           H
ATOM    880  CD1 LEU A 178       3.444 178.351  20.363  1.00 48.31           C
ATOM    881 1HD1 LEU A 178       2.854 178.039  21.225  1.00 48.31           H
ATOM    882 2HD1 LEU A 178       3.485 179.440  20.326  1.00 48.31           H
ATOM    883 3HD1 LEU A 178       4.454 177.951  20.449  1.00 48.31           H
ATOM    884  CD2 LEU A 178       1.331 178.308  19.075  1.00 47.71           C
ATOM    885 1HD2 LEU A 178       0.821 177.900  19.947  1.00 47.71           H
ATOM    886 2HD2 LEU A 178       0.844 177.951  18.168  1.00 47.71           H
ATOM    887 3HD2 LEU A 178       1.290 179.397  19.105  1.00 47.71           H
ATOM    888  N   ARG A 179       5.106 175.716  16.495  1.00 46.10           N
ATOM    889  H   ARG A 179       4.998 176.258  15.650  1.00 46.10           H
ATOM    890  CA  ARG A 179       5.297 174.269  16.319  1.00 46.54           C
ATOM    891  HA  ARG A 179       4.597 173.736  16.963  1.00 46.54           H
ATOM    892  C   ARG A 179       6.726 173.844  16.706  1.00 48.25           C
ATOM    893  O   ARG A 179       6.891 172.788  17.315  1.00 45.81           O
ATOM    894  CB  ARG A 179       4.996 173.869  14.864  1.00 53.68           C
ATOM    895 1HB  ARG A 179       5.687 174.390  14.201  1.00 53.68           H
ATOM    896 2HB  ARG A 179       5.155 172.797  14.742  1.00 53.68           H
ATOM    897  CG  ARG A 179       3.557 174.205  14.437  1.00 61.61           C
ATOM    898 1HG  ARG A 179       2.859 173.523  14.922  1.00 61.61           H
ATOM    899 2HG  ARG A 179       3.313 175.224  14.738  1.00 61.61           H
ATOM    900  CD  ARG A 179       3.399 174.083  12.916  1.00 67.97           C
ATOM    901 1HD  ARG A 179       4.231 174.609  12.448  1.00 67.97           H
ATOM    902 2HD  ARG A 179       3.420 173.034  12.622  1.00 67.97           H
ATOM    903  NE  ARG A 179       2.136 174.683  12.464  1.00 76.38           N
ATOM    904  HE  ARG A 179       1.443 174.814  13.187  1.00 76.38           H
ATOM    905  CZ  ARG A 179       1.934 175.176  11.238  1.00 75.07           C
ATOM    906  NH1 ARG A 179       2.826 175.102  10.288  1.00 71.65           N
ATOM    907 1HH1 ARG A 179       3.686 174.600  10.453  1.00 71.65           H
ATOM    908 2HH1 ARG A 179       2.657 175.535   9.391  1.00 71.65           H
ATOM    909  NH2 ARG A 179       0.815 175.770  10.955  1.00 81.13           N
ATOM    910 1HH2 ARG A 179       0.104 175.871  11.665  1.00 81.13           H
ATOM    911 2HH2 ARG A 179       0.708 176.234  10.064  1.00 81.13           H
ATOM    912  N   ARG A 180       7.734 174.680  16.424  1.00 50.17           N
ATOM    913  H   ARG A 180       7.529 175.552  15.958  1.00 50.17           H
ATOM    914  CA  ARG A 180       9.109 174.493  16.895  1.00 50.43           C
ATOM    915  HA  ARG A 180       9.368 173.444  16.750  1.00 50.43           H
ATOM    916  C   ARG A 180       9.240 174.821  18.393  1.00 41.88           C
ATOM    917  O   ARG A 180       9.866 174.058  19.116  1.00 44.09           O
ATOM    918  CB  ARG A 180      10.085 175.340  16.063  1.00  0.00           C
ATOM    919 1HB  ARG A 180       9.768 175.352  15.020  1.00  0.00           H
ATOM    920 2HB  ARG A 180      10.101 176.362  16.441  1.00  0.00           H
ATOM    921  CG  ARG A 180      11.514 174.769  16.133  1.00  0.00           C
ATOM    922 1HG  ARG A 180      11.745 174.481  17.159  1.00  0.00           H
ATOM    923 2HG  ARG A 180      11.571 173.877  15.510  1.00  0.00           H
ATOM    924  CD  ARG A 180      12.584 175.769  15.654  1.00  0.00           C
ATOM    925 1HD  ARG A 180      12.673 176.548  16.410  1.00  0.00           H
ATOM    926 2HD  ARG A 180      13.551 175.272  15.573  1.00  0.00           H
ATOM    927  NE  ARG A 180      12.258 176.392  14.362  1.00  0.00           N
ATOM    928  HE  ARG A 180      11.776 177.275  14.453  1.00  0.00           H
ATOM    929  CZ  ARG A 180      12.537 175.904  13.145  1.00  0.00           C
ATOM    930  NH1 ARG A 180      12.110 176.550  12.101  1.00  0.00           N
ATOM    931 1HH1 ARG A 180      11.581 177.398  12.245  1.00  0.00           H
ATOM    932 2HH1 ARG A 180      12.287 176.217  11.164  1.00  0.00           H
ATOM    933  NH2 ARG A 180      13.201 174.804  12.951  1.00  0.00           N
ATOM    934 1HH2 ARG A 180      13.578 174.304  13.743  1.00  0.00           H
ATOM    935 2HH2 ARG A 180      13.382 174.475  12.013  1.00  0.00           H
ATOM    936  N   GLU A 181       8.618 175.895  18.885  1.00 40.22           N
ATOM    937  H   GLU A 181       8.139 176.531  18.264  1.00 40.22           H
ATOM    938  CA  GLU A 181       8.701 176.275  20.292  1.00 43.01           C
ATOM    939  HA  GLU A 181       9.756 176.401  20.537  1.00 43.01           H
ATOM    940  C   GLU A 181       8.137 175.172  21.231  1.00 41.34           C
ATOM    941  O   GLU A 181       8.784 174.827  22.220  1.00 43.07           O
ATOM    942  CB  GLU A 181       7.985 177.612  20.567  1.00 45.83           C
ATOM    943 1HB  GLU A 181       6.919 177.498  20.371  1.00 45.83           H
ATOM    944 2HB  GLU A 181       8.097 177.824  21.631  1.00 45.83           H
ATOM    945  CG  GLU A 181       8.482 178.854  19.782  1.00 52.94           C
ATOM    946 1HG  GLU A 181       8.017 178.858  18.796  1.00 52.94           H
ATOM    947 2HG  GLU A 181       8.138 179.752  20.295  1.00 52.94           H
ATOM    948  CD  GLU A 181      10.004 178.944  19.605  1.00 58.23           C
ATOM    949  OE1 GLU A 181      10.760 178.553  20.517  1.00 56.02           O
ATOM    950  OE2 GLU A 181      10.482 179.460  18.564  1.00 60.59           O
ATOM    951  N   VAL A 182       6.995 174.554  20.901  1.00 41.63           N
ATOM    952  H   VAL A 182       6.456 174.851  20.101  1.00 41.63           H
ATOM    953  CA  VAL A 182       6.473 173.423  21.667  1.00 43.73           C
ATOM    954  HA  VAL A 182       6.529 173.705  22.719  1.00 43.73           H
ATOM    955  C   VAL A 182       7.317 172.140  21.477  1.00 43.62           C
ATOM    956  O   VAL A 182       7.422 171.356  22.417  1.00 42.65           O
ATOM    957  CB  VAL A 182       4.976 173.132  21.393  1.00 43.31           C
ATOM    958  HB  VAL A 182       4.658 172.344  22.075  1.00 43.31           H
ATOM    959  CG1 VAL A 182       4.105 174.352  21.713  1.00 39.85           C
ATOM    960 1HG1 VAL A 182       3.056 174.076  21.601  1.00 39.85           H
ATOM    961 2HG1 VAL A 182       4.340 175.174  21.037  1.00 39.85           H
ATOM    962 3HG1 VAL A 182       4.291 174.663  22.742  1.00 39.85           H
ATOM    963  CG2 VAL A 182       4.685 172.644  19.970  1.00 49.77           C
ATOM    964 1HG2 VAL A 182       3.610 172.503  19.855  1.00 49.77           H
ATOM    965 2HG2 VAL A 182       5.196 171.696  19.799  1.00 49.77           H
ATOM    966 3HG2 VAL A 182       5.035 173.381  19.248  1.00 49.77           H
ATOM    967  N   GLU A 183       7.965 171.931  20.326  1.00 44.15           N
ATOM    968  H   GLU A 183       7.869 172.594  19.571  1.00 44.15           H
ATOM    969  CA  GLU A 183       8.908 170.825  20.104  1.00 48.09           C
ATOM    970  HA  GLU A 183       8.431 169.898  20.420  1.00 48.09           H
ATOM    971  C   GLU A 183      10.206 170.992  20.933  1.00 44.52           C
ATOM    972  O   GLU A 183      10.764 170.001  21.398  1.00 44.14           O
ATOM    973  CB  GLU A 183       9.212 170.700  18.599  1.00 52.19           C
ATOM    974 1HB  GLU A 183       8.284 170.491  18.067  1.00 52.19           H
ATOM    975 2HB  GLU A 183       9.588 171.658  18.240  1.00 52.19           H
ATOM    976  CG  GLU A 183      10.240 169.608  18.208  1.00 59.00           C
ATOM    977 1HG  GLU A 183      10.465 169.733  17.149  1.00 59.00           H
ATOM    978 2HG  GLU A 183      11.173 169.763  18.750  1.00 59.00           H
ATOM    979  CD  GLU A 183       9.783 168.156  18.437  1.00 65.67           C
ATOM    980  OE1 GLU A 183       8.666 167.912  18.943  1.00 73.96           O
ATOM    981  OE2 GLU A 183      10.538 167.228  18.056  1.00 72.97           O
ATOM    982  N   ILE A 184      10.674 172.219  21.176  1.00 41.14           N
ATOM    983  H   ILE A 184      10.247 173.008  20.713  1.00 41.14           H
ATOM    984  CA  ILE A 184      11.764 172.520  22.111  1.00 42.87           C
ATOM    985  HA  ILE A 184      12.604 171.856  21.906  1.00 42.87           H
ATOM    986  C   ILE A 184      11.289 172.264  23.554  1.00 42.67           C
ATOM    987  O   ILE A 184      11.921 171.511  24.298  1.00 40.67           O
ATOM    988  CB  ILE A 184      12.268 173.975  21.919  1.00 43.69           C
ATOM    989  HB  ILE A 184      11.402 174.636  21.972  1.00 43.69           H
ATOM    990  CG1 ILE A 184      12.923 174.132  20.534  1.00 41.95           C
ATOM    991 1HG1 ILE A 184      13.885 173.621  20.546  1.00 41.95           H
ATOM    992 2HG1 ILE A 184      12.292 173.639  19.794  1.00 41.95           H
ATOM    993  CG2 ILE A 184      13.260 174.393  23.025  1.00 41.03           C
ATOM    994 1HG2 ILE A 184      13.611 175.407  22.831  1.00 41.03           H
ATOM    995 2HG2 ILE A 184      14.108 173.708  23.020  1.00 41.03           H
ATOM    996 3HG2 ILE A 184      12.770 174.358  23.998  1.00 41.03           H
ATOM    997  CD1 ILE A 184      13.098 175.586  20.083  1.00 45.03           C
ATOM    998 1HD1 ILE A 184      13.427 175.594  19.044  1.00 45.03           H
ATOM    999 2HD1 ILE A 184      13.843 176.084  20.704  1.00 45.03           H
ATOM   1000 3HD1 ILE A 184      12.146 176.108  20.168  1.00 45.03           H
ATOM   1001  N   GLN A 185      10.166 172.877  23.930  1.00 38.35           N
ATOM   1002  H   GLN A 185       9.707 173.476  23.259  1.00 38.35           H
ATOM   1003  CA  GLN A 185       9.684 172.925  25.307  1.00 39.90           C
ATOM   1004  HA  GLN A 185      10.502 173.283  25.933  1.00 39.90           H
ATOM   1005  C   GLN A 185       9.233 171.552  25.848  1.00 39.81           C
ATOM   1006  O   GLN A 185       9.603 171.183  26.960  1.00 40.40           O
ATOM   1007  CB  GLN A 185       8.556 173.961  25.363  1.00 39.99           C
ATOM   1008 1HB  GLN A 185       8.928 174.903  24.960  1.00 39.99           H
ATOM   1009 2HB  GLN A 185       7.717 173.627  24.754  1.00 39.99           H
ATOM   1010  CG  GLN A 185       8.075 174.187  26.800  1.00 38.08           C
ATOM   1011 1HG  GLN A 185       7.555 173.300  27.162  1.00 38.08           H
ATOM   1012 2HG  GLN A 185       8.951 174.352  27.426  1.00 38.08           H
ATOM   1013  CD  GLN A 185       7.146 175.392  26.906  1.00 43.75           C
ATOM   1014  OE1 GLN A 185       6.360 175.697  26.022  1.00 42.71           O
ATOM   1015  NE2 GLN A 185       7.215 176.122  27.990  1.00 41.82           N
ATOM   1016 1HE2 GLN A 185       6.809 177.045  27.953  1.00 41.82           H
ATOM   1017 2HE2 GLN A 185       7.928 175.910  28.673  1.00 41.82           H
ATOM   1018  N   SER A 186       8.487 170.771  25.060  1.00 42.83           N
ATOM   1019  H   SER A 186       8.223 171.102  24.143  1.00 42.83           H
ATOM   1020  CA  SER A 186       7.996 169.435  25.433  1.00 42.61           C
ATOM   1021  HA  SER A 186       7.391 169.529  26.335  1.00 42.61           H
ATOM   1022  C   SER A 186       9.125 168.423  25.715  1.00 43.99           C
ATOM   1023  O   SER A 186       8.900 167.440  26.422  1.00 47.93           O
ATOM   1024  CB  SER A 186       7.101 168.869  24.326  1.00 43.08           C
ATOM   1025 1HB  SER A 186       6.780 167.865  24.605  1.00 43.08           H
ATOM   1026 2HB  SER A 186       6.220 169.503  24.221  1.00 43.08           H
ATOM   1027  OG  SER A 186       7.798 168.815  23.087  1.00 51.76           O
ATOM   1028  HG  SER A 186       7.710 169.674  22.668  1.00 51.76           H
ATOM   1029  N   HIS A 187      10.331 168.651  25.188  1.00 44.51           N
ATOM   1030  H   HIS A 187      10.455 169.458  24.594  1.00 44.51           H
ATOM   1031  CA  HIS A 187      11.507 167.808  25.410  1.00 47.49           C
ATOM   1032  HA  HIS A 187      11.165 166.811  25.687  1.00 47.49           H
ATOM   1033  C   HIS A 187      12.425 168.311  26.565  1.00 47.48           C
ATOM   1034  O   HIS A 187      13.401 167.633  26.907  1.00 47.78           O
ATOM   1035  CB  HIS A 187      12.263 167.651  24.083  1.00 51.73           C
ATOM   1036 1HB  HIS A 187      12.511 168.635  23.686  1.00 51.73           H
ATOM   1037 2HB  HIS A 187      13.195 167.124  24.286  1.00 51.73           H
ATOM   1038  CG  HIS A 187      11.498 166.882  23.018  1.00 58.57           C
ATOM   1039  ND1 HIS A 187      10.481 167.355  22.230  1.00 62.83           N
ATOM   1040  HD1 HIS A 187      10.195 168.314  22.095  1.00 62.83           H
ATOM   1041  CD2 HIS A 187      11.636 165.564  22.676  1.00 55.20           C
ATOM   1042  HD2 HIS A 187      12.321 164.827  23.070  1.00 55.20           H
ATOM   1043  CE1 HIS A 187      10.064 166.376  21.456  1.00 60.64           C
ATOM   1044  HE1 HIS A 187       9.296 166.415  20.697  1.00 60.64           H
ATOM   1045  NE2 HIS A 187      10.728 165.254  21.694  1.00 63.08           N
ATOM   1046  N   LEU A 188      12.120 169.455  27.194  1.00 38.31           N
ATOM   1047  H   LEU A 188      11.298 169.964  26.902  1.00 38.31           H
ATOM   1048  CA  LEU A 188      12.761 169.912  28.436  1.00 40.61           C
ATOM   1049  HA  LEU A 188      13.795 169.567  28.451  1.00 40.61           H
ATOM   1050  C   LEU A 188      12.041 169.332  29.667  1.00 41.88           C
ATOM   1051  O   LEU A 188      10.837 169.533  29.831  1.00 44.07           O
ATOM   1052  CB  LEU A 188      12.750 171.458  28.513  1.00 40.42           C
ATOM   1053 1HB  LEU A 188      11.718 171.793  28.413  1.00 40.42           H
ATOM   1054 2HB  LEU A 188      13.091 171.748  29.507  1.00 40.42           H
ATOM   1055  CG  LEU A 188      13.613 172.186  27.472  1.00 39.34           C
ATOM   1056  HG  LEU A 188      13.346 171.823  26.479  1.00 39.34           H
ATOM   1057  CD1 LEU A 188      13.338 173.688  27.530  1.00 39.34           C
ATOM   1058 1HD1 LEU A 188      13.884 174.180  26.725  1.00 39.34           H
ATOM   1059 2HD1 LEU A 188      13.667 174.088  28.490  1.00 39.34           H
ATOM   1060 3HD1 LEU A 188      12.270 173.867  27.408  1.00 39.34           H
ATOM   1061  CD2 LEU A 188      15.108 171.957  27.713  1.00 40.07           C
ATOM   1062 1HD2 LEU A 188      15.681 172.593  27.038  1.00 40.07           H
ATOM   1063 2HD2 LEU A 188      15.350 170.912  27.520  1.00 40.07           H
ATOM   1064 3HD2 LEU A 188      15.358 172.203  28.745  1.00 40.07           H
ATOM   1065  N   ARG A 189      12.787 168.675  30.566  1.00 37.01           N
ATOM   1066  H   ARG A 189      13.750 168.474  30.339  1.00 37.01           H
ATOM   1067  CA  ARG A 189      12.328 168.215  31.890  1.00 42.47           C
ATOM   1068  HA  ARG A 189      11.457 168.798  32.190  1.00 42.47           H
ATOM   1069  C   ARG A 189      13.438 168.438  32.937  1.00 39.64           C
ATOM   1070  O   ARG A 189      14.330 167.611  33.085  1.00 36.03           O
ATOM   1071  CB  ARG A 189      11.898 166.733  31.814  1.00 43.40           C
ATOM   1072 1HB  ARG A 189      12.604 166.184  31.191  1.00 43.40           H
ATOM   1073 2HB  ARG A 189      11.917 166.299  32.814  1.00 43.40           H
ATOM   1074  CG  ARG A 189      10.483 166.543  31.229  1.00 55.49           C
ATOM   1075 1HG  ARG A 189       9.756 166.894  31.962  1.00 55.49           H
ATOM   1076 2HG  ARG A 189      10.366 167.138  30.324  1.00 55.49           H
ATOM   1077  CD  ARG A 189      10.161 165.073  30.891  1.00 64.16           C
ATOM   1078 1HD  ARG A 189      10.390 164.432  31.742  1.00 64.16           H
ATOM   1079 2HD  ARG A 189       9.099 164.998  30.660  1.00 64.16           H
ATOM   1080  NE  ARG A 189      10.939 164.628  29.729  1.00 73.99           N
ATOM   1081  HE  ARG A 189      11.844 165.068  29.638  1.00 73.99           H
ATOM   1082  CZ  ARG A 189      10.530 163.753  28.795  1.00 74.27           C
ATOM   1083  NH1 ARG A 189       9.393 163.126  28.822  1.00 71.72           N
ATOM   1084 1HH1 ARG A 189       8.769 163.205  29.613  1.00 71.72           H
ATOM   1085 2HH1 ARG A 189       9.146 162.536  28.041  1.00 71.72           H
ATOM   1086  NH2 ARG A 189      11.326 163.505  27.803  1.00 75.65           N
ATOM   1087 1HH2 ARG A 189      12.216 163.982  27.780  1.00 75.65           H
ATOM   1088 2HH2 ARG A 189      11.157 162.720  27.191  1.00 75.65           H
ATOM   1089  N   HIS A 190      13.374 169.561  33.647  1.00 30.95           N
ATOM   1090  H   HIS A 190      12.598 170.182  33.466  1.00 30.95           H
ATOM   1091  CA  HIS A 190      14.259 169.936  34.761  1.00 32.99           C
ATOM   1092  HA  HIS A 190      14.625 169.031  35.247  1.00 32.99           H
ATOM   1093  C   HIS A 190      13.465 170.752  35.799  1.00 33.71           C
ATOM   1094  O   HIS A 190      12.715 171.633  35.372  1.00 31.67           O
ATOM   1095  CB  HIS A 190      15.466 170.715  34.211  1.00 30.42           C
ATOM   1096 1HB  HIS A 190      16.082 170.027  33.632  1.00 30.42           H
ATOM   1097 2HB  HIS A 190      15.105 171.490  33.535  1.00 30.42           H
ATOM   1098  CG  HIS A 190      16.331 171.363  35.274  1.00 32.23           C
ATOM   1099  ND1 HIS A 190      16.065 172.523  35.967  1.00 29.28           N
ATOM   1100  HD1 HIS A 190      15.353 173.217  35.791  1.00 29.28           H
ATOM   1101  CD2 HIS A 190      17.495 170.878  35.803  1.00 32.17           C
ATOM   1102  HD2 HIS A 190      18.035 169.977  35.550  1.00 32.17           H
ATOM   1103  CE1 HIS A 190      17.026 172.705  36.850  1.00 31.59           C
ATOM   1104  HE1 HIS A 190      17.156 173.536  37.528  1.00 31.59           H
ATOM   1105  NE2 HIS A 190      17.922 171.734  36.781  1.00 30.61           N
ATOM   1106  N   PRO A 191      13.596 170.542  37.127  1.00 32.25           N
ATOM   1107  CA  PRO A 191      12.685 171.117  38.127  1.00 33.66           C
ATOM   1108  HA  PRO A 191      11.721 170.618  38.032  1.00 33.66           H
ATOM   1109  C   PRO A 191      12.450 172.638  38.017  1.00 31.18           C
ATOM   1110  O   PRO A 191      11.307 173.087  38.001  1.00 30.94           O
ATOM   1111  CB  PRO A 191      13.295 170.732  39.478  1.00 37.95           C
ATOM   1112 1HB  PRO A 191      14.045 171.464  39.777  1.00 37.95           H
ATOM   1113 2HB  PRO A 191      12.537 170.607  40.251  1.00 37.95           H
ATOM   1114  CG  PRO A 191      13.958 169.400  39.177  1.00 41.03           C
ATOM   1115 1HG  PRO A 191      14.776 169.182  39.864  1.00 41.03           H
ATOM   1116 2HG  PRO A 191      13.217 168.601  39.178  1.00 41.03           H
ATOM   1117  CD  PRO A 191      14.496 169.613  37.775  1.00 36.33           C
ATOM   1118 1HD  PRO A 191      15.497 170.041  37.818  1.00 36.33           H
ATOM   1119 2HD  PRO A 191      14.493 168.664  37.238  1.00 36.33           H
ATOM   1120  N   ASN A 192      13.507 173.440  37.855  1.00 30.92           N
ATOM   1121  H   ASN A 192      14.433 173.045  37.936  1.00 30.92           H
ATOM   1122  CA  ASN A 192      13.424 174.899  37.734  1.00 29.03           C
ATOM   1123  HA  ASN A 192      12.652 175.225  38.431  1.00 29.03           H
ATOM   1124  C   ASN A 192      12.986 175.417  36.318  1.00 29.44           C
ATOM   1125  O   ASN A 192      13.085 176.609  36.036  1.00 28.82           O
ATOM   1126  CB  ASN A 192      14.741 175.518  38.243  1.00 28.69           C
ATOM   1127 1HB  ASN A 192      15.590 175.124  37.686  1.00 28.69           H
ATOM   1128 2HB  ASN A 192      14.721 176.596  38.085  1.00 28.69           H
ATOM   1129  CG  ASN A 192      14.934 175.229  39.728  1.00 34.99           C
ATOM   1130  OD1 ASN A 192      15.606 174.282  40.118  1.00 33.69           O
ATOM   1131  ND2 ASN A 192      14.280 175.975  40.583  1.00 30.92           N
ATOM   1132 1HD2 ASN A 192      14.375 175.819  41.576  1.00 30.92           H
ATOM   1133 2HD2 ASN A 192      13.710 176.737  40.243  1.00 30.92           H
ATOM   1134  N   ILE A 193      12.484 174.550  35.433  1.00 29.13           N
ATOM   1135  H   ILE A 193      12.370 173.586  35.713  1.00 29.13           H
ATOM   1136  CA  ILE A 193      11.872 174.914  34.138  1.00 30.26           C
ATOM   1137  HA  ILE A 193      11.991 175.985  33.968  1.00 30.26           H
ATOM   1138  C   ILE A 193      10.364 174.603  34.202  1.00 30.05           C
ATOM   1139  O   ILE A 193       9.986 173.473  34.508  1.00 29.65           O
ATOM   1140  CB  ILE A 193      12.577 174.184  32.963  1.00 27.64           C
ATOM   1141  HB  ILE A 193      12.481 173.111  33.135  1.00 27.64           H
ATOM   1142  CG1 ILE A 193      14.083 174.535  32.926  1.00 30.58           C
ATOM   1143 1HG1 ILE A 193      14.175 175.620  32.868  1.00 30.58           H
ATOM   1144 2HG1 ILE A 193      14.532 174.198  33.860  1.00 30.58           H
ATOM   1145  CG2 ILE A 193      11.888 174.511  31.625  1.00 29.42           C
ATOM   1146 1HG2 ILE A 193      12.385 173.974  30.817  1.00 29.42           H
ATOM   1147 2HG2 ILE A 193      11.950 175.584  31.442  1.00 29.42           H
ATOM   1148 3HG2 ILE A 193      10.842 174.210  31.672  1.00 29.42           H
ATOM   1149  CD1 ILE A 193      14.884 173.907  31.777  1.00 31.44           C
ATOM   1150 1HD1 ILE A 193      15.947 174.035  31.979  1.00 31.44           H
ATOM   1151 2HD1 ILE A 193      14.630 174.402  30.839  1.00 31.44           H
ATOM   1152 3HD1 ILE A 193      14.652 172.845  31.702  1.00 31.44           H
ATOM   1153  N   LEU A 194       9.503 175.583  33.906  1.00 31.95           N
ATOM   1154  H   LEU A 194       9.849 176.487  33.618  1.00 31.95           H
ATOM   1155  CA  LEU A 194       8.046 175.426  33.959  1.00 34.00           C
ATOM   1156  HA  LEU A 194       7.789 175.023  34.939  1.00 34.00           H
ATOM   1157  C   LEU A 194       7.570 174.414  32.891  1.00 39.07           C
ATOM   1158  O   LEU A 194       7.731 174.666  31.693  1.00 35.83           O
ATOM   1159  CB  LEU A 194       7.398 176.820  33.800  1.00 39.32           C
ATOM   1160 1HB  LEU A 194       7.966 177.530  34.402  1.00 39.32           H
ATOM   1161 2HB  LEU A 194       7.497 177.125  32.759  1.00 39.32           H
ATOM   1162  CG  LEU A 194       5.920 176.918  34.214  1.00 39.60           C
ATOM   1163  HG  LEU A 194       5.359 176.143  33.692  1.00 39.60           H
ATOM   1164  CD1 LEU A 194       5.732 176.785  35.729  1.00 32.58           C
ATOM   1165 1HD1 LEU A 194       4.669 176.849  35.959  1.00 32.58           H
ATOM   1166 2HD1 LEU A 194       6.263 177.590  36.236  1.00 32.58           H
ATOM   1167 3HD1 LEU A 194       6.120 175.824  36.068  1.00 32.58           H
ATOM   1168  CD2 LEU A 194       5.369 178.284  33.810  1.00 38.74           C
ATOM   1169 1HD2 LEU A 194       4.327 178.355  34.122  1.00 38.74           H
ATOM   1170 2HD2 LEU A 194       5.434 178.399  32.728  1.00 38.74           H
ATOM   1171 3HD2 LEU A 194       5.948 179.070  34.295  1.00 38.74           H
ATOM   1172  N   ARG A 195       7.052 173.251  33.302  1.00 32.58           N
ATOM   1173  H   ARG A 195       6.967 173.086  34.295  1.00 32.58           H
ATOM   1174  CA  ARG A 195       6.714 172.121  32.424  1.00 36.59           C
ATOM   1175  HA  ARG A 195       7.609 171.901  31.842  1.00 36.59           H
ATOM   1176  C   ARG A 195       5.569 172.420  31.417  1.00 38.05           C
ATOM   1177  O   ARG A 195       4.725 173.285  31.634  1.00 31.22           O
ATOM   1178  CB  ARG A 195       6.377 170.866  33.259  1.00 37.70           C
ATOM   1179 1HB  ARG A 195       6.113 171.148  34.278  1.00 37.70           H
ATOM   1180 2HB  ARG A 195       5.503 170.372  32.835  1.00 37.70           H
ATOM   1181  CG  ARG A 195       7.528 169.837  33.326  1.00 49.10           C
ATOM   1182 1HG  ARG A 195       8.379 170.150  32.721  1.00 49.10           H
ATOM   1183 2HG  ARG A 195       7.866 169.774  34.360  1.00 49.10           H
ATOM   1184  CD  ARG A 195       7.091 168.433  32.867  1.00 58.22           C
ATOM   1185 1HD  ARG A 195       7.796 167.704  33.266  1.00 58.22           H
ATOM   1186 2HD  ARG A 195       6.100 168.214  33.265  1.00 58.22           H
ATOM   1187  NE  ARG A 195       7.054 168.307  31.401  1.00 61.17           N
ATOM   1188  HE  ARG A 195       7.518 169.048  30.896  1.00 61.17           H
ATOM   1189  CZ  ARG A 195       6.546 167.259  30.739  1.00 57.73           C
ATOM   1190  NH1 ARG A 195       5.928 166.285  31.342  1.00 65.59           N
ATOM   1191 1HH1 ARG A 195       5.819 166.306  32.346  1.00 65.59           H
ATOM   1192 2HH1 ARG A 195       5.463 165.571  30.799  1.00 65.59           H
ATOM   1193  NH2 ARG A 195       6.689 167.208  29.448  1.00 58.10           N
ATOM   1194 1HH2 ARG A 195       7.091 168.006  28.978  1.00 58.10           H
ATOM   1195 2HH2 ARG A 195       6.331 166.432  28.910  1.00 58.10           H
ATOM   1196  N   LEU A 196       5.538 171.630  30.342  1.00 33.49           N
ATOM   1197  H   LEU A 196       6.311 170.993  30.213  1.00 33.49           H
ATOM   1198  CA  LEU A 196       4.463 171.559  29.341  1.00 34.69           C
ATOM   1199  HA  LEU A 196       3.626 172.184  29.651  1.00 34.69           H
ATOM   1200  C   LEU A 196       3.971 170.101  29.256  1.00 38.35           C
ATOM   1201  O   LEU A 196       4.627 169.256  28.648  1.00 34.16           O
ATOM   1202  CB  LEU A 196       5.019 172.099  27.997  1.00 39.94           C
ATOM   1203 1HB  LEU A 196       5.358 173.122  28.164  1.00 39.94           H
ATOM   1204 2HB  LEU A 196       5.889 171.498  27.731  1.00 39.94           H
ATOM   1205  CG  LEU A 196       4.039 172.087  26.810  1.00 39.35           C
ATOM   1206  HG  LEU A 196       3.568 171.106  26.759  1.00 39.35           H
ATOM   1207  CD1 LEU A 196       2.961 173.162  26.942  1.00 36.06           C
ATOM   1208 1HD1 LEU A 196       2.293 173.111  26.082  1.00 36.06           H
ATOM   1209 2HD1 LEU A 196       3.429 174.146  26.980  1.00 36.06           H
ATOM   1210 3HD1 LEU A 196       2.392 172.995  27.856  1.00 36.06           H
ATOM   1211  CD2 LEU A 196       4.790 172.337  25.500  1.00 46.86           C
ATOM   1212 1HD2 LEU A 196       4.083 172.340  24.671  1.00 46.86           H
ATOM   1213 2HD2 LEU A 196       5.522 171.543  25.352  1.00 46.86           H
ATOM   1214 3HD2 LEU A 196       5.301 173.299  25.547  1.00 46.86           H
ATOM   1215  N   TYR A 197       2.833 169.792  29.881  1.00 30.73           N
ATOM   1216  H   TYR A 197       2.292 170.532  30.305  1.00 30.73           H
ATOM   1217  CA  TYR A 197       2.238 168.448  29.917  1.00 35.26           C
ATOM   1218  HA  TYR A 197       3.007 167.737  30.221  1.00 35.26           H
ATOM   1219  C   TYR A 197       1.685 167.995  28.548  1.00 36.54           C
ATOM   1220  O   TYR A 197       1.561 166.795  28.301  1.00 39.34           O
ATOM   1221  CB  TYR A 197       1.110 168.410  30.957  1.00 34.03           C
ATOM   1222 1HB  TYR A 197       0.268 168.988  30.576  1.00 34.03           H
ATOM   1223 2HB  TYR A 197       0.770 167.379  31.060  1.00 34.03           H
ATOM   1224  CG  TYR A 197       1.476 168.940  32.338  1.00 35.53           C
ATOM   1225  CD1 TYR A 197       2.380 168.230  33.153  1.00 42.71           C
ATOM   1226  HD1 TYR A 197       2.814 167.303  32.810  1.00 42.71           H
ATOM   1227  CD2 TYR A 197       0.886 170.125  32.817  1.00 37.46           C
ATOM   1228  HD2 TYR A 197       0.199 170.682  32.197  1.00 37.46           H
ATOM   1229  CE1 TYR A 197       2.703 168.709  34.438  1.00 42.45           C
ATOM   1230  HE1 TYR A 197       3.385 168.160  35.070  1.00 42.45           H
ATOM   1231  CE2 TYR A 197       1.173 170.584  34.115  1.00 37.18           C
ATOM   1232  HE2 TYR A 197       0.686 171.471  34.492  1.00 37.18           H
ATOM   1233  CZ  TYR A 197       2.094 169.888  34.920  1.00 39.64           C
ATOM   1234  OH  TYR A 197       2.395 170.357  36.160  1.00 48.90           O
ATOM   1235  HH  TYR A 197       1.762 171.000  36.488  1.00 48.90           H
ATOM   1236  N   GLY A 198       1.374 168.945  27.661  1.00 36.07           N
ATOM   1237  H   GLY A 198       1.446 169.912  27.945  1.00 36.07           H
ATOM   1238  CA  GLY A 198       0.967 168.686  26.282  1.00 37.99           C
ATOM   1239 1HA  GLY A 198       1.830 168.320  25.727  1.00 37.99           H
ATOM   1240 2HA  GLY A 198       0.201 167.911  26.273  1.00 37.99           H
ATOM   1241  C   GLY A 198       0.414 169.926  25.561  1.00 35.40           C
ATOM   1242  O   GLY A 198       0.462 171.043  26.075  1.00 35.50           O
ATOM   1243  N   TYR A 199      -0.127 169.721  24.361  1.00 35.38           N
ATOM   1244  H   TYR A 199      -0.158 168.782  23.992  1.00 35.38           H
ATOM   1245  CA  TYR A 199      -0.755 170.765  23.541  1.00 37.35           C
ATOM   1246  HA  TYR A 199      -1.288 171.447  24.204  1.00 37.35           H
ATOM   1247  C   TYR A 199      -1.774 170.166  22.550  1.00 42.72           C
ATOM   1248  O   TYR A 199      -1.686 168.986  22.211  1.00 42.33           O
ATOM   1249  CB  TYR A 199       0.325 171.576  22.806  1.00 35.79           C
ATOM   1250 1HB  TYR A 199      -0.165 172.291  22.144  1.00 35.79           H
ATOM   1251 2HB  TYR A 199       0.867 172.161  23.549  1.00 35.79           H
ATOM   1252  CG  TYR A 199       1.345 170.786  21.983  1.00 44.02           C
ATOM   1253  CD1 TYR A 199       1.066 170.429  20.650  1.00 50.52           C
ATOM   1254  HD1 TYR A 199       0.097 170.633  20.219  1.00 50.52           H
ATOM   1255  CD2 TYR A 199       2.597 170.466  22.543  1.00 46.22           C
ATOM   1256  HD2 TYR A 199       2.813 170.716  23.571  1.00 46.22           H
ATOM   1257  CE1 TYR A 199       2.052 169.805  19.862  1.00 49.62           C
ATOM   1258  HE1 TYR A 199       1.838 169.522  18.842  1.00 49.62           H
ATOM   1259  CE2 TYR A 199       3.590 169.845  21.761  1.00 50.22           C
ATOM   1260  HE2 TYR A 199       4.558 169.620  22.184  1.00 50.22           H
ATOM   1261  CZ  TYR A 199       3.330 169.541  20.406  1.00 53.60           C
ATOM   1262  OH  TYR A 199       4.304 168.977  19.646  1.00 55.85           O
ATOM   1263  HH  TYR A 199       4.109 168.986  18.706  1.00 55.85           H
ATOM   1264  N   PHE A 200      -2.724 170.979  22.083  1.00 38.89           N
ATOM   1265  H   PHE A 200      -2.723 171.946  22.373  1.00 38.89           H
ATOM   1266  CA  PHE A 200      -3.745 170.602  21.091  1.00 41.46           C
ATOM   1267  HA  PHE A 200      -3.267 169.972  20.341  1.00 41.46           H
ATOM   1268  C   PHE A 200      -4.326 171.840  20.365  1.00 37.68           C
ATOM   1269  O   PHE A 200      -3.924 172.970  20.635  1.00 34.48           O
ATOM   1270  CB  PHE A 200      -4.852 169.765  21.765  1.00 38.88           C
ATOM   1271 1HB  PHE A 200      -5.555 169.426  21.004  1.00 38.88           H
ATOM   1272 2HB  PHE A 200      -4.393 168.861  22.164  1.00 38.88           H
ATOM   1273  CG  PHE A 200      -5.640 170.440  22.883  1.00 41.08           C
ATOM   1274  CD1 PHE A 200      -5.156 170.420  24.205  1.00 37.44           C
ATOM   1275  HD1 PHE A 200      -4.207 169.955  24.428  1.00 37.44           H
ATOM   1276  CD2 PHE A 200      -6.875 171.049  22.608  1.00 44.31           C
ATOM   1277  HD2 PHE A 200      -7.250 171.061  21.595  1.00 44.31           H
ATOM   1278  CE1 PHE A 200      -5.901 171.004  25.245  1.00 40.21           C
ATOM   1279  HE1 PHE A 200      -5.535 170.985  26.261  1.00 40.21           H
ATOM   1280  CE2 PHE A 200      -7.615 171.645  23.644  1.00 40.96           C
ATOM   1281  HE2 PHE A 200      -8.547 172.141  23.416  1.00 40.96           H
ATOM   1282  CZ  PHE A 200      -7.129 171.623  24.961  1.00 38.17           C
ATOM   1283  HZ  PHE A 200      -7.699 172.093  25.749  1.00 38.17           H
ATOM   1284  N   HIS A 201      -5.278 171.646  19.452  1.00 34.47           N
ATOM   1285  H   HIS A 201      -5.534 170.698  19.214  1.00 34.47           H
ATOM   1286  CA  HIS A 201      -5.986 172.715  18.740  1.00 37.99           C
ATOM   1287  HA  HIS A 201      -5.885 173.643  19.304  1.00 37.99           H
ATOM   1288  C   HIS A 201      -7.500 172.415  18.599  1.00 33.24           C
ATOM   1289  O   HIS A 201      -7.974 171.332  18.943  1.00 37.61           O
ATOM   1290  CB  HIS A 201      -5.307 172.943  17.375  1.00 40.03           C
ATOM   1291 1HB  HIS A 201      -5.613 173.916  16.992  1.00 40.03           H
ATOM   1292 2HB  HIS A 201      -4.226 172.978  17.508  1.00 40.03           H
ATOM   1293  CG  HIS A 201      -5.639 171.885  16.345  1.00 42.89           C
ATOM   1294  ND1 HIS A 201      -6.785 171.804  15.590  1.00 46.40           N
ATOM   1295  HD1 HIS A 201      -7.559 172.452  15.541  1.00 46.40           H
ATOM   1296  CD2 HIS A 201      -4.942 170.742  16.076  1.00 48.30           C
ATOM   1297  HD2 HIS A 201      -4.013 170.394  16.503  1.00 48.30           H
ATOM   1298  CE1 HIS A 201      -6.767 170.668  14.931  1.00 44.47           C
ATOM   1299  HE1 HIS A 201      -7.522 170.272  14.268  1.00 44.47           H
ATOM   1300  NE2 HIS A 201      -5.657 169.990  15.180  1.00 53.36           N
ATOM   1301  N   ASP A 202      -8.249 173.364  18.037  1.00 35.91           N
ATOM   1302  H   ASP A 202      -7.812 174.253  17.837  1.00 35.91           H
ATOM   1303  CA  ASP A 202      -9.540 173.114  17.375  1.00 37.59           C
ATOM   1304  HA  ASP A 202      -9.602 172.051  17.141  1.00 37.59           H
ATOM   1305  C   ASP A 202      -9.588 173.884  16.022  1.00 40.73           C
ATOM   1306  O   ASP A 202      -8.534 174.153  15.433  1.00 38.01           O
ATOM   1307  CB  ASP A 202     -10.707 173.393  18.343  1.00 32.44           C
ATOM   1308 1HB  ASP A 202     -11.632 173.079  17.859  1.00 32.44           H
ATOM   1309 2HB  ASP A 202     -10.579 172.756  19.218  1.00 32.44           H
ATOM   1310  CG  ASP A 202     -10.878 174.845  18.820  1.00 35.18           C
ATOM   1311  OD1 ASP A 202     -10.666 175.798  18.035  1.00 39.71           O
ATOM   1312  OD2 ASP A 202     -11.279 175.026  19.992  1.00 35.22           O
ATOM   1313  N   ALA A 203     -10.772 174.194  15.491  1.00 39.61           N
ATOM   1314  H   ALA A 203     -11.620 173.955  15.985  1.00 39.61           H
ATOM   1315  CA  ALA A 203     -10.924 174.940  14.241  1.00 43.14           C
ATOM   1316  HA  ALA A 203     -10.287 174.480  13.487  1.00 43.14           H
ATOM   1317  C   ALA A 203     -10.517 176.439  14.338  1.00 41.76           C
ATOM   1318  O   ALA A 203     -10.382 177.102  13.312  1.00 40.34           O
ATOM   1319  CB  ALA A 203     -12.372 174.781  13.777  1.00 40.04           C
ATOM   1320 1HB  ALA A 203     -12.637 173.725  13.748  1.00 40.04           H
ATOM   1321 2HB  ALA A 203     -12.461 175.206  12.777  1.00 40.04           H
ATOM   1322 3HB  ALA A 203     -13.042 175.307  14.457  1.00 40.04           H
ATOM   1323  N   THR A 204     -10.307 176.966  15.550  1.00 37.50           N
ATOM   1324  H   THR A 204     -10.426 176.351  16.342  1.00 37.50           H
ATOM   1325  CA  THR A 204     -10.212 178.408  15.873  1.00 39.58           C
ATOM   1326  HA  THR A 204     -10.023 178.972  14.960  1.00 39.58           H
ATOM   1327  C   THR A 204      -9.104 178.763  16.889  1.00 40.88           C
ATOM   1328  O   THR A 204      -8.603 179.892  16.890  1.00 35.95           O
ATOM   1329  CB  THR A 204     -11.553 178.901  16.459  1.00 40.65           C
ATOM   1330  HB  THR A 204     -11.484 179.979  16.608  1.00 40.65           H
ATOM   1331  OG1 THR A 204     -11.798 178.294  17.721  1.00 34.58           O
ATOM   1332  HG1 THR A 204     -11.547 177.370  17.652  1.00 34.58           H
ATOM   1333  CG2 THR A 204     -12.764 178.644  15.564  1.00 46.30           C
ATOM   1334 1HG2 THR A 204     -13.638 179.119  16.009  1.00 46.30           H
ATOM   1335 2HG2 THR A 204     -12.941 177.573  15.466  1.00 46.30           H
ATOM   1336 3HG2 THR A 204     -12.578 179.073  14.579  1.00 46.30           H
ATOM   1337  N   ARG A 205      -8.721 177.820  17.760  1.00 37.10           N
ATOM   1338  H   ARG A 205      -9.224 176.945  17.742  1.00 37.10           H
ATOM   1339  CA  ARG A 205      -7.771 177.990  18.878  1.00 37.52           C
ATOM   1340  HA  ARG A 205      -7.360 178.999  18.854  1.00 37.52           H
ATOM   1341  C   ARG A 205      -6.605 176.989  18.802  1.00 35.68           C
ATOM   1342  O   ARG A 205      -6.739 175.900  18.243  1.00 34.62           O
ATOM   1343  CB  ARG A 205      -8.514 177.804  20.217  1.00 35.39           C
ATOM   1344 1HB  ARG A 205      -9.149 176.921  20.144  1.00 35.39           H
ATOM   1345 2HB  ARG A 205      -7.781 177.620  21.002  1.00 35.39           H
ATOM   1346  CG  ARG A 205      -9.394 178.998  20.648  1.00 36.41           C
ATOM   1347 1HG  ARG A 205      -8.760 179.860  20.851  1.00 36.41           H
ATOM   1348 2HG  ARG A 205     -10.113 179.245  19.867  1.00 36.41           H
ATOM   1349  CD  ARG A 205     -10.157 178.628  21.927  1.00 35.26           C
ATOM   1350 1HD  ARG A 205     -10.933 177.903  21.683  1.00 35.26           H
ATOM   1351 2HD  ARG A 205      -9.473 178.148  22.627  1.00 35.26           H
ATOM   1352  NE  ARG A 205     -10.780 179.786  22.590  1.00 40.51           N
ATOM   1353  HE  ARG A 205     -10.149 180.355  23.136  1.00 40.51           H
ATOM   1354  CZ  ARG A 205     -12.083 180.114  22.526  1.00 43.56           C
ATOM   1355  NH1 ARG A 205     -12.987 179.406  21.919  1.00 43.05           N
ATOM   1356 1HH1 ARG A 205     -12.725 178.556  21.440  1.00 43.05           H
ATOM   1357 2HH1 ARG A 205     -13.894 179.818  21.756  1.00 43.05           H
ATOM   1358  NH2 ARG A 205     -12.459 181.211  23.103  1.00 44.56           N
ATOM   1359 1HH2 ARG A 205     -11.769 181.732  23.626  1.00 44.56           H
ATOM   1360 2HH2 ARG A 205     -13.394 181.578  22.995  1.00 44.56           H
ATOM   1361  N   VAL A 206      -5.493 177.359  19.434  1.00 35.10           N
ATOM   1362  H   VAL A 206      -5.483 178.289  19.827  1.00 35.10           H
ATOM   1363  CA  VAL A 206      -4.380 176.478  19.846  1.00 32.27           C
ATOM   1364  HA  VAL A 206      -4.604 175.454  19.549  1.00 32.27           H
ATOM   1365  C   VAL A 206      -4.272 176.525  21.380  1.00 34.13           C
ATOM   1366  O   VAL A 206      -4.446 177.585  21.983  1.00 33.01           O
ATOM   1367  CB  VAL A 206      -3.054 176.878  19.159  1.00 37.25           C
ATOM   1368  HB  VAL A 206      -2.833 177.912  19.422  1.00 37.25           H
ATOM   1369  CG1 VAL A 206      -1.875 176.000  19.602  1.00 33.10           C
ATOM   1370 1HG1 VAL A 206      -0.991 176.269  19.024  1.00 33.10           H
ATOM   1371 2HG1 VAL A 206      -2.119 174.952  19.427  1.00 33.10           H
ATOM   1372 3HG1 VAL A 206      -1.677 176.155  20.663  1.00 33.10           H
ATOM   1373  CG2 VAL A 206      -3.167 176.778  17.631  1.00 40.43           C
ATOM   1374 1HG2 VAL A 206      -2.214 177.054  17.179  1.00 40.43           H
ATOM   1375 2HG2 VAL A 206      -3.946 177.454  17.279  1.00 40.43           H
ATOM   1376 3HG2 VAL A 206      -3.420 175.755  17.351  1.00 40.43           H
ATOM   1377  N   TYR A 207      -4.001 175.384  22.007  1.00 31.79           N
ATOM   1378  H   TYR A 207      -3.828 174.565  21.442  1.00 31.79           H
ATOM   1379  CA  TYR A 207      -4.037 175.174  23.463  1.00 30.85           C
ATOM   1380  HA  TYR A 207      -4.203 176.124  23.970  1.00 30.85           H
ATOM   1381  C   TYR A 207      -2.723 174.568  23.959  1.00 35.94           C
ATOM   1382  O   TYR A 207      -2.182 173.646  23.347  1.00 37.18           O
ATOM   1383  CB  TYR A 207      -5.182 174.225  23.825  1.00 31.19           C
ATOM   1384 1HB  TYR A 207      -4.983 173.260  23.358  1.00 31.19           H
ATOM   1385 2HB  TYR A 207      -5.163 174.062  24.902  1.00 31.19           H
ATOM   1386  CG  TYR A 207      -6.581 174.679  23.427  1.00 33.23           C
ATOM   1387  CD1 TYR A 207      -7.436 175.251  24.385  1.00 32.41           C
ATOM   1388  HD1 TYR A 207      -7.090 175.417  25.395  1.00 32.41           H
ATOM   1389  CD2 TYR A 207      -7.056 174.421  22.127  1.00 34.41           C
ATOM   1390  HD2 TYR A 207      -6.411 173.943  21.405  1.00 34.41           H
ATOM   1391  CE1 TYR A 207      -8.764 175.562  24.047  1.00 38.12           C
ATOM   1392  HE1 TYR A 207      -9.430 175.983  24.785  1.00 38.12           H
ATOM   1393  CE2 TYR A 207      -8.386 174.714  21.784  1.00 34.36           C
ATOM   1394  HE2 TYR A 207      -8.762 174.486  20.797  1.00 34.36           H
ATOM   1395  CZ  TYR A 207      -9.244 175.281  22.749  1.00 31.94           C
ATOM   1396  OH  TYR A 207     -10.537 175.559  22.444  1.00 37.11           O
ATOM   1397  HH  TYR A 207     -10.783 175.308  21.550  1.00 37.11           H
ATOM   1398  N   LEU A 208      -2.232 175.065  25.093  1.00 34.09           N
ATOM   1399  H   LEU A 208      -2.734 175.827  25.526  1.00 34.09           H
ATOM   1400  CA  LEU A 208      -0.931 174.721  25.674  1.00 35.20           C
ATOM   1401  HA  LEU A 208      -0.522 173.841  25.177  1.00 35.20           H
ATOM   1402  C   LEU A 208      -1.142 174.377  27.162  1.00 33.53           C
ATOM   1403  O   LEU A 208      -1.512 175.242  27.960  1.00 34.86           O
ATOM   1404  CB  LEU A 208       0.041 175.910  25.448  1.00 30.21           C
ATOM   1405 1HB  LEU A 208      -0.315 176.748  26.048  1.00 30.21           H
ATOM   1406 2HB  LEU A 208       1.018 175.618  25.835  1.00 30.21           H
ATOM   1407  CG  LEU A 208       0.185 176.400  23.993  1.00 39.47           C
ATOM   1408  HG  LEU A 208      -0.812 176.555  23.582  1.00 39.47           H
ATOM   1409  CD1 LEU A 208       0.903 177.745  23.918  1.00 34.15           C
ATOM   1410 1HD1 LEU A 208       0.951 178.070  22.879  1.00 34.15           H
ATOM   1411 2HD1 LEU A 208       1.913 177.650  24.317  1.00 34.15           H
ATOM   1412 3HD1 LEU A 208       0.348 178.479  24.503  1.00 34.15           H
ATOM   1413  CD2 LEU A 208       0.931 175.397  23.118  1.00 35.97           C
ATOM   1414 1HD2 LEU A 208       1.037 175.800  22.110  1.00 35.97           H
ATOM   1415 2HD2 LEU A 208       0.366 174.466  23.080  1.00 35.97           H
ATOM   1416 3HD2 LEU A 208       1.918 175.207  23.539  1.00 35.97           H
ATOM   1417  N   ILE A 209      -0.975 173.095  27.503  1.00 31.78           N
ATOM   1418  H   ILE A 209      -0.597 172.459  26.816  1.00 31.78           H
ATOM   1419  CA  ILE A 209      -1.268 172.516  28.827  1.00 33.42           C
ATOM   1420  HA  ILE A 209      -2.056 173.099  29.304  1.00 33.42           H
ATOM   1421  C   ILE A 209       0.005 172.630  29.685  1.00 36.97           C
ATOM   1422  O   ILE A 209       0.928 171.824  29.557  1.00 34.70           O
ATOM   1423  CB  ILE A 209      -1.759 171.042  28.705  1.00 30.64           C
ATOM   1424  HB  ILE A 209      -0.901 170.438  28.410  1.00 30.64           H
ATOM   1425  CG1 ILE A 209      -2.874 170.795  27.675  1.00 33.34           C
ATOM   1426 1HG1 ILE A 209      -3.828 171.086  28.117  1.00 33.34           H
ATOM   1427 2HG1 ILE A 209      -2.689 171.422  26.803  1.00 33.34           H
ATOM   1428  CG2 ILE A 209      -2.244 170.558  30.085  1.00 32.10           C
ATOM   1429 1HG2 ILE A 209      -2.479 169.495  30.040  1.00 32.10           H
ATOM   1430 2HG2 ILE A 209      -3.136 171.116  30.369  1.00 32.10           H
ATOM   1431 3HG2 ILE A 209      -1.459 170.726  30.823  1.00 32.10           H
ATOM   1432  CD1 ILE A 209      -2.933 169.338  27.188  1.00 39.63           C
ATOM   1433 1HD1 ILE A 209      -3.839 169.199  26.599  1.00 39.63           H
ATOM   1434 2HD1 ILE A 209      -2.942 168.655  28.037  1.00 39.63           H
ATOM   1435 3HD1 ILE A 209      -2.060 169.135  26.567  1.00 39.63           H
ATOM   1436  N   LEU A 210       0.086 173.668  30.511  1.00 28.99           N
ATOM   1437  H   LEU A 210      -0.751 174.209  30.677  1.00 28.99           H
ATOM   1438  CA  LEU A 210       1.309 174.139  31.175  1.00 33.15           C
ATOM   1439  HA  LEU A 210       2.174 173.640  30.739  1.00 33.15           H
ATOM   1440  C   LEU A 210       1.302 173.850  32.690  1.00 32.89           C
ATOM   1441  O   LEU A 210       0.260 173.686  33.318  1.00 31.19           O
ATOM   1442  CB  LEU A 210       1.445 175.651  30.908  1.00 29.05           C
ATOM   1443 1HB  LEU A 210       0.492 176.128  31.136  1.00 29.05           H
ATOM   1444 2HB  LEU A 210       2.188 176.056  31.596  1.00 29.05           H
ATOM   1445  CG  LEU A 210       1.857 175.986  29.466  1.00 38.32           C
ATOM   1446  HG  LEU A 210       1.405 175.257  28.793  1.00 38.32           H
ATOM   1447  CD1 LEU A 210       1.344 177.369  29.075  1.00 34.97           C
ATOM   1448 1HD1 LEU A 210       1.605 177.575  28.037  1.00 34.97           H
ATOM   1449 2HD1 LEU A 210       1.789 178.126  29.720  1.00 34.97           H
ATOM   1450 3HD1 LEU A 210       0.260 177.388  29.188  1.00 34.97           H
ATOM   1451  CD2 LEU A 210       3.377 175.955  29.297  1.00 36.09           C
ATOM   1452 1HD2 LEU A 210       3.632 176.195  28.265  1.00 36.09           H
ATOM   1453 2HD2 LEU A 210       3.751 174.960  29.542  1.00 36.09           H
ATOM   1454 3HD2 LEU A 210       3.830 176.688  29.964  1.00 36.09           H
ATOM   1455  N   GLU A 211       2.484 173.828  33.292  1.00 31.34           N
ATOM   1456  H   GLU A 211       3.318 173.920  32.730  1.00 31.34           H
ATOM   1457  CA  GLU A 211       2.655 173.801  34.740  1.00 32.75           C
ATOM   1458  HA  GLU A 211       2.026 173.007  35.144  1.00 32.75           H
ATOM   1459  C   GLU A 211       2.209 175.131  35.395  1.00 31.73           C
ATOM   1460  O   GLU A 211       2.441 176.223  34.869  1.00 30.44           O
ATOM   1461  CB  GLU A 211       4.106 173.421  35.049  1.00 33.33           C
ATOM   1462 1HB  GLU A 211       4.298 172.452  34.588  1.00 33.33           H
ATOM   1463 2HB  GLU A 211       4.774 174.156  34.601  1.00 33.33           H
ATOM   1464  CG  GLU A 211       4.406 173.326  36.551  1.00 32.38           C
ATOM   1465 1HG  GLU A 211       4.343 174.320  36.993  1.00 32.38           H
ATOM   1466 2HG  GLU A 211       3.661 172.687  37.026  1.00 32.38           H
ATOM   1467  CD  GLU A 211       5.799 172.750  36.828  1.00 33.99           C
ATOM   1468  OE1 GLU A 211       5.923 171.890  37.731  1.00 33.36           O
ATOM   1469  OE2 GLU A 211       6.792 173.185  36.207  1.00 34.69           O
ATOM   1470  N   TYR A 212       1.556 175.027  36.553  1.00 30.21           N
ATOM   1471  H   TYR A 212       1.366 174.104  36.915  1.00 30.21           H
ATOM   1472  CA  TYR A 212       1.176 176.159  37.401  1.00 30.13           C
ATOM   1473  HA  TYR A 212       1.046 177.041  36.774  1.00 30.13           H
ATOM   1474  C   TYR A 212       2.262 176.482  38.454  1.00 30.48           C
ATOM   1475  O   TYR A 212       2.872 175.569  39.021  1.00 30.09           O
ATOM   1476  CB  TYR A 212      -0.177 175.843  38.054  1.00 32.23           C
ATOM   1477 1HB  TYR A 212      -0.930 175.770  37.270  1.00 32.23           H
ATOM   1478 2HB  TYR A 212      -0.110 174.866  38.532  1.00 32.23           H
ATOM   1479  CG  TYR A 212      -0.654 176.856  39.090  1.00 28.21           C
ATOM   1480  CD1 TYR A 212      -0.750 178.224  38.758  1.00 27.09           C
ATOM   1481  HD1 TYR A 212      -0.483 178.569  37.770  1.00 27.09           H
ATOM   1482  CD2 TYR A 212      -1.028 176.418  40.375  1.00 30.64           C
ATOM   1483  HD2 TYR A 212      -0.953 175.373  40.639  1.00 30.64           H
ATOM   1484  CE1 TYR A 212      -1.230 179.150  39.705  1.00 30.92           C
ATOM   1485  HE1 TYR A 212      -1.314 180.197  39.454  1.00 30.92           H
ATOM   1486  CE2 TYR A 212      -1.542 177.332  41.313  1.00 33.43           C
ATOM   1487  HE2 TYR A 212      -1.860 176.994  42.289  1.00 33.43           H
ATOM   1488  CZ  TYR A 212      -1.653 178.698  40.974  1.00 33.11           C
ATOM   1489  OH  TYR A 212      -2.177 179.580  41.873  1.00 35.40           O
ATOM   1490  HH  TYR A 212      -2.769 179.165  42.504  1.00 35.40           H
ATOM   1491  N   ALA A 213       2.461 177.770  38.748  1.00 29.22           N
ATOM   1492  H   ALA A 213       1.931 178.461  38.236  1.00 29.22           H
ATOM   1493  CA  ALA A 213       3.335 178.276  39.814  1.00 32.92           C
ATOM   1494  HA  ALA A 213       3.546 177.473  40.520  1.00 32.92           H
ATOM   1495  C   ALA A 213       2.626 179.412  40.593  1.00 28.82           C
ATOM   1496  O   ALA A 213       2.343 180.456  39.997  1.00 32.99           O
ATOM   1497  CB  ALA A 213       4.668 178.704  39.186  1.00 28.73           C
ATOM   1498 1HB  ALA A 213       5.122 177.848  38.687  1.00 28.73           H
ATOM   1499 2HB  ALA A 213       5.337 179.067  39.967  1.00 28.73           H
ATOM   1500 3HB  ALA A 213       4.492 179.498  38.460  1.00 28.73           H
ATOM   1501  N   PRO A 214       2.270 179.233  41.885  1.00 29.67           N
ATOM   1502  CA  PRO A 214       1.250 180.059  42.545  1.00 30.45           C
ATOM   1503  HA  PRO A 214       0.413 180.192  41.860  1.00 30.45           H
ATOM   1504  C   PRO A 214       1.693 181.459  43.029  1.00 35.96           C
ATOM   1505  O   PRO A 214       0.826 182.310  43.238  1.00 35.16           O
ATOM   1506  CB  PRO A 214       0.768 179.215  43.734  1.00 33.39           C
ATOM   1507 1HB  PRO A 214       0.500 179.823  44.598  1.00 33.39           H
ATOM   1508 2HB  PRO A 214      -0.079 178.598  43.434  1.00 33.39           H
ATOM   1509  CG  PRO A 214       1.962 178.339  44.063  1.00 36.08           C
ATOM   1510 1HG  PRO A 214       2.675 178.888  44.678  1.00 36.08           H
ATOM   1511 2HG  PRO A 214       1.665 177.406  44.541  1.00 36.08           H
ATOM   1512  CD  PRO A 214       2.550 178.065  42.695  1.00 30.91           C
ATOM   1513 1HD  PRO A 214       3.628 177.921  42.764  1.00 30.91           H
ATOM   1514 2HD  PRO A 214       2.067 177.193  42.254  1.00 30.91           H
ATOM   1515  N   LEU A 215       2.991 181.720  43.231  1.00 30.96           N
ATOM   1516  H   LEU A 215       3.687 181.035  42.974  1.00 30.96           H
ATOM   1517  CA  LEU A 215       3.497 182.933  43.898  1.00 33.95           C
ATOM   1518  HA  LEU A 215       2.669 183.349  44.473  1.00 33.95           H
ATOM   1519  C   LEU A 215       3.961 184.056  42.910  1.00 35.56           C
ATOM   1520  O   LEU A 215       4.715 184.949  43.301  1.00 36.74           O
ATOM   1521  CB  LEU A 215       4.577 182.556  44.941  1.00 34.11           C
ATOM   1522 1HB  LEU A 215       5.400 182.075  44.413  1.00 34.11           H
ATOM   1523 2HB  LEU A 215       4.948 183.477  45.390  1.00 34.11           H
ATOM   1524  CG  LEU A 215       4.115 181.626  46.079  1.00 38.64           C
ATOM   1525  HG  LEU A 215       3.863 180.655  45.652  1.00 38.64           H
ATOM   1526  CD1 LEU A 215       5.253 181.438  47.084  1.00 40.80           C
ATOM   1527 1HD1 LEU A 215       4.940 180.718  47.839  1.00 40.80           H
ATOM   1528 2HD1 LEU A 215       5.488 182.389  47.563  1.00 40.80           H
ATOM   1529 3HD1 LEU A 215       6.136 181.063  46.567  1.00 40.80           H
ATOM   1530  CD2 LEU A 215       2.907 182.163  46.853  1.00 43.47           C
ATOM   1531 1HD2 LEU A 215       2.709 181.513  47.705  1.00 43.47           H
ATOM   1532 2HD2 LEU A 215       2.035 182.182  46.200  1.00 43.47           H
ATOM   1533 3HD2 LEU A 215       3.120 183.172  47.207  1.00 43.47           H
ATOM   1534  N   GLY A 216       3.480 184.037  41.665  1.00 34.49           N
ATOM   1535  H   GLY A 216       2.872 183.279  41.390  1.00 34.49           H
ATOM   1536  CA  GLY A 216       3.658 185.123  40.699  1.00 34.33           C
ATOM   1537 1HA  GLY A 216       3.014 184.945  39.837  1.00 34.33           H
ATOM   1538 2HA  GLY A 216       3.338 186.056  41.162  1.00 34.33           H
ATOM   1539  C   GLY A 216       5.101 185.308  40.190  1.00 35.34           C
ATOM   1540  O   GLY A 216       5.918 184.390  40.220  1.00 33.10           O
ATOM   1541  N   THR A 217       5.389 186.494  39.657  1.00 33.49           N
ATOM   1542  H   THR A 217       4.684 187.216  39.688  1.00 33.49           H
ATOM   1543  CA  THR A 217       6.668 186.857  39.033  1.00 38.78           C
ATOM   1544  HA  THR A 217       7.043 185.979  38.506  1.00 38.78           H
ATOM   1545  C   THR A 217       7.729 187.301  40.054  1.00 33.31           C
ATOM   1546  O   THR A 217       7.435 187.971  41.047  1.00 35.67           O
ATOM   1547  CB  THR A 217       6.500 187.977  37.984  1.00 34.46           C
ATOM   1548  HB  THR A 217       7.478 188.198  37.559  1.00 34.46           H
ATOM   1549  OG1 THR A 217       6.008 189.162  38.574  1.00 38.98           O
ATOM   1550  HG1 THR A 217       5.104 189.006  38.856  1.00 38.98           H
ATOM   1551  CG2 THR A 217       5.570 187.604  36.833  1.00 36.20           C
ATOM   1552 1HG2 THR A 217       5.529 188.435  36.129  1.00 36.20           H
ATOM   1553 2HG2 THR A 217       4.568 187.392  37.205  1.00 36.20           H
ATOM   1554 3HG2 THR A 217       5.966 186.721  36.331  1.00 36.20           H
ATOM   1555  N   VAL A 218       9.001 187.017  39.751  1.00 33.86           N
ATOM   1556  H   VAL A 218       9.216 186.498  38.911  1.00 33.86           H
ATOM   1557  CA  VAL A 218      10.151 187.524  40.514  1.00 34.37           C
ATOM   1558  HA  VAL A 218      10.005 187.248  41.559  1.00 34.37           H
ATOM   1559  C   VAL A 218      10.214 189.068  40.438  1.00 35.14           C
ATOM   1560  O   VAL A 218      10.582 189.720  41.411  1.00 34.21           O
ATOM   1561  CB  VAL A 218      11.473 186.876  40.041  1.00 36.33           C
ATOM   1562  HB  VAL A 218      11.658 187.194  39.015  1.00 36.33           H
ATOM   1563  CG1 VAL A 218      12.670 187.308  40.898  1.00 34.94           C
ATOM   1564 1HG1 VAL A 218      13.564 186.789  40.553  1.00 34.94           H
ATOM   1565 2HG1 VAL A 218      12.480 187.052  41.940  1.00 34.94           H
ATOM   1566 3HG1 VAL A 218      12.818 188.385  40.809  1.00 34.94           H
ATOM   1567  CG2 VAL A 218      11.413 185.341  40.068  1.00 34.27           C
ATOM   1568 1HG2 VAL A 218      12.366 184.941  39.723  1.00 34.27           H
ATOM   1569 2HG2 VAL A 218      10.613 184.986  39.418  1.00 34.27           H
ATOM   1570 3HG2 VAL A 218      11.226 185.008  41.089  1.00 34.27           H
ATOM   1571  N   TYR A 219       9.770 189.656  39.322  1.00 35.08           N
ATOM   1572  H   TYR A 219       9.551 189.061  38.536  1.00 35.08           H
ATOM   1573  CA  TYR A 219       9.600 191.099  39.118  1.00 36.72           C
ATOM   1574  HA  TYR A 219      10.576 191.580  39.175  1.00 36.72           H
ATOM   1575  C   TYR A 219       8.674 191.755  40.156  1.00 40.40           C
ATOM   1576  O   TYR A 219       9.057 192.752  40.772  1.00 39.12           O
ATOM   1577  CB  TYR A 219       9.035 191.310  37.710  1.00 37.15           C
ATOM   1578 1HB  TYR A 219       9.724 190.825  37.018  1.00 37.15           H
ATOM   1579 2HB  TYR A 219       8.080 190.793  37.623  1.00 37.15           H
ATOM   1580  CG  TYR A 219       8.842 192.756  37.259  1.00 47.25           C
ATOM   1581  CD1 TYR A 219       9.899 193.417  36.605  1.00 42.15           C
ATOM   1582  HD1 TYR A 219      10.853 192.928  36.472  1.00 42.15           H
ATOM   1583  CD2 TYR A 219       7.589 193.386  37.393  1.00 50.05           C
ATOM   1584  HD2 TYR A 219       6.767 192.878  37.876  1.00 50.05           H
ATOM   1585  CE1 TYR A 219       9.703 194.705  36.072  1.00 51.51           C
ATOM   1586  HE1 TYR A 219      10.508 195.208  35.557  1.00 51.51           H
ATOM   1587  CE2 TYR A 219       7.386 194.671  36.856  1.00 52.60           C
ATOM   1588  HE2 TYR A 219       6.423 195.152  36.934  1.00 52.60           H
ATOM   1589  CZ  TYR A 219       8.444 195.328  36.189  1.00 56.07           C
ATOM   1590  OH  TYR A 219       8.257 196.552  35.629  1.00 64.36           O
ATOM   1591  HH  TYR A 219       7.494 197.019  35.978  1.00 64.36           H
ATOM   1592  N   ARG A 220       7.474 191.198  40.380  1.00 36.35           N
ATOM   1593  H   ARG A 220       7.194 190.379  39.859  1.00 36.35           H
ATOM   1594  CA  ARG A 220       6.497 191.741  41.326  1.00 36.47           C
ATOM   1595  HA  ARG A 220       6.368 192.797  41.087  1.00 36.47           H
ATOM   1596  C   ARG A 220       6.991 191.635  42.782  1.00 44.03           C
ATOM   1597  O   ARG A 220       6.752 192.566  43.548  1.00 41.21           O
ATOM   1598  CB  ARG A 220       5.139 191.054  41.111  1.00  0.00           C
ATOM   1599 1HB  ARG A 220       4.868 191.161  40.060  1.00  0.00           H
ATOM   1600 2HB  ARG A 220       5.208 189.992  41.348  1.00  0.00           H
ATOM   1601  CG  ARG A 220       4.028 191.679  41.972  1.00  0.00           C
ATOM   1602 1HG  ARG A 220       4.126 191.307  42.992  1.00  0.00           H
ATOM   1603 2HG  ARG A 220       4.144 192.762  41.993  1.00  0.00           H
ATOM   1604  CD  ARG A 220       2.613 191.347  41.463  1.00  0.00           C
ATOM   1605 1HD  ARG A 220       2.530 190.269  41.324  1.00  0.00           H
ATOM   1606 2HD  ARG A 220       1.897 191.672  42.218  1.00  0.00           H
ATOM   1607  NE  ARG A 220       2.299 192.017  40.190  1.00  0.00           N
ATOM   1608  HE  ARG A 220       3.057 192.037  39.523  1.00  0.00           H
ATOM   1609  CZ  ARG A 220       1.113 192.557  39.867  1.00  0.00           C
ATOM   1610  NH1 ARG A 220       1.042 193.330  38.824  1.00  0.00           N
ATOM   1611 1HH1 ARG A 220       1.905 193.558  38.352  1.00  0.00           H
ATOM   1612 2HH1 ARG A 220       0.196 193.832  38.599  1.00  0.00           H
ATOM   1613  NH2 ARG A 220       0.026 192.354  40.556  1.00  0.00           N
ATOM   1614 1HH2 ARG A 220       0.049 191.672  41.300  1.00  0.00           H
ATOM   1615 2HH2 ARG A 220      -0.861 192.683  40.201  1.00  0.00           H
ATOM   1616  N   GLU A 221       7.723 190.575  43.132  1.00 34.74           N
ATOM   1617  H   GLU A 221       7.840 189.822  42.469  1.00 34.74           H
ATOM   1618  CA  GLU A 221       8.394 190.424  44.424  1.00 40.58           C
ATOM   1619  HA  GLU A 221       7.670 190.651  45.207  1.00 40.58           H
ATOM   1620  C   GLU A 221       9.578 191.416  44.585  1.00 40.10           C
ATOM   1621  O   GLU A 221       9.714 192.055  45.629  1.00 42.72           O
ATOM   1622  CB  GLU A 221       8.844 188.958  44.594  1.00 40.10           C
ATOM   1623 1HB  GLU A 221       8.013 188.292  44.360  1.00 40.10           H
ATOM   1624 2HB  GLU A 221       9.636 188.759  43.872  1.00 40.10           H
ATOM   1625  CG  GLU A 221       9.375 188.582  46.000  1.00 44.93           C
ATOM   1626 1HG  GLU A 221       9.953 187.663  45.909  1.00 44.93           H
ATOM   1627 2HG  GLU A 221      10.044 189.360  46.368  1.00 44.93           H
ATOM   1628  CD  GLU A 221       8.270 188.357  47.048  1.00 48.48           C
ATOM   1629  OE1 GLU A 221       7.280 189.123  47.085  1.00 53.87           O
ATOM   1630  OE2 GLU A 221       8.367 187.391  47.846  1.00 52.64           O
ATOM   1631  N   LEU A 222      10.391 191.628  43.543  1.00 39.58           N
ATOM   1632  H   LEU A 222      10.281 191.076  42.705  1.00 39.58           H
ATOM   1633  CA  LEU A 222      11.483 192.603  43.552  1.00 45.43           C
ATOM   1634  HA  LEU A 222      12.103 192.379  44.420  1.00 45.43           H
ATOM   1635  C   LEU A 222      10.957 194.051  43.711  1.00 46.33           C
ATOM   1636  O   LEU A 222      11.492 194.792  44.530  1.00 47.21           O
ATOM   1637  CB  LEU A 222      12.358 192.415  42.291  1.00 38.88           C
ATOM   1638 1HB  LEU A 222      12.676 191.374  42.250  1.00 38.88           H
ATOM   1639 2HB  LEU A 222      11.739 192.614  41.416  1.00 38.88           H
ATOM   1640  CG  LEU A 222      13.609 193.315  42.225  1.00 43.23           C
ATOM   1641  HG  LEU A 222      13.284 194.355  42.203  1.00 43.23           H
ATOM   1642  CD1 LEU A 222      14.561 193.107  43.408  1.00 39.24           C
ATOM   1643 1HD1 LEU A 222      15.455 193.712  43.255  1.00 39.24           H
ATOM   1644 2HD1 LEU A 222      14.841 192.055  43.474  1.00 39.24           H
ATOM   1645 3HD1 LEU A 222      14.069 193.411  44.332  1.00 39.24           H
ATOM   1646  CD2 LEU A 222      14.389 193.016  40.943  1.00 42.91           C
ATOM   1647 1HD2 LEU A 222      15.238 193.696  40.875  1.00 42.91           H
ATOM   1648 2HD2 LEU A 222      13.736 193.161  40.082  1.00 42.91           H
ATOM   1649 3HD2 LEU A 222      14.747 191.987  40.959  1.00 42.91           H
ATOM   1650  N   GLN A 223       9.853 194.420  43.050  1.00 46.26           N
ATOM   1651  H   GLN A 223       9.454 193.795  42.365  1.00 46.26           H
ATOM   1652  CA  GLN A 223       9.163 195.699  43.251  1.00 45.87           C
ATOM   1653  HA  GLN A 223       9.889 196.498  43.101  1.00 45.87           H
ATOM   1654  C   GLN A 223       8.580 195.880  44.687  1.00 40.94           C
ATOM   1655  O   GLN A 223       8.253 197.003  45.077  1.00 51.40           O
ATOM   1656  CB  GLN A 223       8.047 195.872  42.201  1.00 45.14           C
ATOM   1657 1HB  GLN A 223       7.442 194.968  42.143  1.00 45.14           H
ATOM   1658 2HB  GLN A 223       7.407 196.693  42.524  1.00 45.14           H
ATOM   1659  CG  GLN A 223       8.569 196.196  40.784  1.00 53.34           C
ATOM   1660 1HG  GLN A 223       9.336 196.967  40.865  1.00 53.34           H
ATOM   1661 2HG  GLN A 223       9.025 195.311  40.342  1.00 53.34           H
ATOM   1662  CD  GLN A 223       7.472 196.703  39.831  1.00 59.92           C
ATOM   1663  OE1 GLN A 223       6.276 196.568  40.063  1.00 66.86           O
ATOM   1664  NE2 GLN A 223       7.830 197.322  38.727  1.00 58.78           N
ATOM   1665 1HE2 GLN A 223       7.123 197.614  38.067  1.00 58.78           H
ATOM   1666 2HE2 GLN A 223       8.805 197.340  38.464  1.00 58.78           H
ATOM   1667  N   LYS A 224       8.455 194.811  45.492  1.00 42.92           N
ATOM   1668  H   LYS A 224       8.706 193.898  45.141  1.00 42.92           H
ATOM   1669  CA  LYS A 224       8.132 194.888  46.926  1.00 46.95           C
ATOM   1670  HA  LYS A 224       7.535 195.783  47.101  1.00 46.95           H
ATOM   1671  C   LYS A 224       9.404 194.990  47.800  1.00 53.61           C
ATOM   1672  O   LYS A 224       9.397 195.730  48.784  1.00 52.28           O
ATOM   1673  CB  LYS A 224       7.277 193.679  47.363  1.00 48.46           C
ATOM   1674 1HB  LYS A 224       7.849 192.770  47.176  1.00 48.46           H
ATOM   1675 2HB  LYS A 224       7.099 193.757  48.436  1.00 48.46           H
ATOM   1676  CG  LYS A 224       5.910 193.581  46.673  1.00 56.35           C
ATOM   1677 1HG  LYS A 224       5.280 194.401  47.019  1.00 56.35           H
ATOM   1678 2HG  LYS A 224       6.050 193.679  45.596  1.00 56.35           H
ATOM   1679  CD  LYS A 224       5.228 192.237  46.970  1.00 58.38           C
ATOM   1680 1HD  LYS A 224       5.912 191.431  46.703  1.00 58.38           H
ATOM   1681 2HD  LYS A 224       5.013 192.180  48.037  1.00 58.38           H
ATOM   1682  CE  LYS A 224       3.926 192.071  46.172  1.00 70.17           C
ATOM   1683 1HE  LYS A 224       3.234 192.861  46.462  1.00 70.17           H
ATOM   1684 2HE  LYS A 224       4.148 192.177  45.111  1.00 70.17           H
ATOM   1685  NZ  LYS A 224       3.308 190.748  46.434  1.00 74.45           N
ATOM   1686 1HZ  LYS A 224       2.400 190.687  45.997  1.00 74.45           H
ATOM   1687 2HZ  LYS A 224       3.209 190.638  47.433  1.00 74.45           H
ATOM   1688 3HZ  LYS A 224       3.907 190.020  46.072  1.00 74.45           H
ATOM   1689  N   LEU A 225      10.484 194.280  47.460  1.00 46.14           N
ATOM   1690  H   LEU A 225      10.415 193.664  46.663  1.00 46.14           H
ATOM   1691  CA  LEU A 225      11.701 194.153  48.276  1.00 41.92           C
ATOM   1692  HA  LEU A 225      11.429 194.355  49.312  1.00 41.92           H
ATOM   1693  C   LEU A 225      12.858 195.138  47.913  1.00 45.19           C
ATOM   1694  O   LEU A 225      13.797 195.261  48.700  1.00 45.90           O
ATOM   1695  CB  LEU A 225      12.193 192.687  48.205  1.00 46.40           C
ATOM   1696 1HB  LEU A 225      12.366 192.440  47.157  1.00 46.40           H
ATOM   1697 2HB  LEU A 225      13.149 192.628  48.724  1.00 46.40           H
ATOM   1698  CG  LEU A 225      11.243 191.641  48.821  1.00 46.81           C
ATOM   1699  HG  LEU A 225      10.296 191.675  48.282  1.00 46.81           H
ATOM   1700  CD1 LEU A 225      11.839 190.239  48.677  1.00 43.69           C
ATOM   1701 1HD1 LEU A 225      11.147 189.510  49.101  1.00 43.69           H
ATOM   1702 2HD1 LEU A 225      12.793 190.183  49.201  1.00 43.69           H
ATOM   1703 3HD1 LEU A 225      11.991 190.023  47.619  1.00 43.69           H
ATOM   1704  CD2 LEU A 225      10.979 191.895  50.308  1.00 52.28           C
ATOM   1705 1HD2 LEU A 225      10.390 191.070  50.707  1.00 52.28           H
ATOM   1706 2HD2 LEU A 225      10.426 192.827  50.426  1.00 52.28           H
ATOM   1707 3HD2 LEU A 225      11.924 191.962  50.846  1.00 52.28           H
ATOM   1708  N   SER A 226      12.801 195.832  46.772  1.00 40.35           N
ATOM   1709  H   SER A 226      12.013 195.639  46.170  1.00 40.35           H
ATOM   1710  CA  SER A 226      13.868 196.667  46.143  1.00 44.10           C
ATOM   1711  HA  SER A 226      13.430 197.090  45.239  1.00 44.10           H
ATOM   1712  C   SER A 226      15.156 195.912  45.736  1.00 38.49           C
ATOM   1713  O   SER A 226      15.667 196.119  44.638  1.00 39.19           O
ATOM   1714  CB  SER A 226      14.270 197.857  47.024  1.00 47.82           C
ATOM   1715 1HB  SER A 226      14.641 197.482  47.977  1.00 47.82           H
ATOM   1716 2HB  SER A 226      15.081 198.399  46.536  1.00 47.82           H
ATOM   1717  OG  SER A 226      13.198 198.749  47.249  1.00 57.29           O
ATOM   1718  HG  SER A 226      12.535 198.296  47.775  1.00 57.29           H
ATOM   1719  N   LYS A 227      15.692 195.076  46.626  1.00 39.41           N
ATOM   1720  H   LYS A 227      15.173 194.942  47.483  1.00 39.41           H
ATOM   1721  CA  LYS A 227      16.951 194.313  46.514  1.00 42.40           C
ATOM   1722  HA  LYS A 227      17.162 194.091  45.468  1.00 42.40           H
ATOM   1723  C   LYS A 227      16.783 192.982  47.268  1.00 38.28           C
ATOM   1724  O   LYS A 227      15.955 192.894  48.177  1.00 40.59           O
ATOM   1725  CB  LYS A 227      18.126 195.127  47.112  1.00 43.32           C
ATOM   1726 1HB  LYS A 227      17.875 195.368  48.145  1.00 43.32           H
ATOM   1727 2HB  LYS A 227      19.008 194.487  47.118  1.00 43.32           H
ATOM   1728  CG  LYS A 227      18.483 196.425  46.369  1.00 52.26           C
ATOM   1729 1HG  LYS A 227      18.849 196.170  45.375  1.00 52.26           H
ATOM   1730 2HG  LYS A 227      17.586 197.038  46.285  1.00 52.26           H
ATOM   1731  CD  LYS A 227      19.551 197.224  47.138  1.00 51.69           C
ATOM   1732 1HD  LYS A 227      19.121 197.559  48.082  1.00 51.69           H
ATOM   1733 2HD  LYS A 227      20.386 196.561  47.362  1.00 51.69           H
ATOM   1734  CE  LYS A 227      20.101 198.438  46.361  1.00 60.39           C
ATOM   1735 1HE  LYS A 227      20.916 198.874  46.940  1.00 60.39           H
ATOM   1736 2HE  LYS A 227      20.513 198.083  45.417  1.00 60.39           H
ATOM   1737  NZ  LYS A 227      19.083 199.484  46.104  1.00 62.96           N
ATOM   1738 1HZ  LYS A 227      19.543 200.287  45.698  1.00 62.96           H
ATOM   1739 2HZ  LYS A 227      18.644 199.751  46.974  1.00 62.96           H
ATOM   1740 3HZ  LYS A 227      18.381 199.139  45.464  1.00 62.96           H
ATOM   1741  N   PHE A 228      17.567 191.971  46.924  1.00 34.61           N
ATOM   1742  H   PHE A 228      18.219 192.111  46.165  1.00 34.61           H
ATOM   1743  CA  PHE A 228      17.578 190.645  47.557  1.00 36.31           C
ATOM   1744  HA  PHE A 228      16.705 190.531  48.200  1.00 36.31           H
ATOM   1745  C   PHE A 228      18.839 190.445  48.428  1.00 36.04           C
ATOM   1746  O   PHE A 228      19.898 191.012  48.151  1.00 38.62           O
ATOM   1747  CB  PHE A 228      17.500 189.587  46.446  1.00 32.49           C
ATOM   1748 1HB  PHE A 228      18.315 189.771  45.746  1.00 32.49           H
ATOM   1749 2HB  PHE A 228      17.685 188.606  46.883  1.00 32.49           H
ATOM   1750  CG  PHE A 228      16.198 189.503  45.638  1.00 37.11           C
ATOM   1751  CD1 PHE A 228      14.994 190.115  46.059  1.00 36.41           C
ATOM   1752  HD1 PHE A 228      14.955 190.682  46.977  1.00 36.41           H
ATOM   1753  CD2 PHE A 228      16.195 188.751  44.447  1.00 34.07           C
ATOM   1754  HD2 PHE A 228      17.103 188.263  44.127  1.00 34.07           H
ATOM   1755  CE1 PHE A 228      13.822 189.995  45.280  1.00 37.95           C
ATOM   1756  HE1 PHE A 228      12.910 190.482  45.592  1.00 37.95           H
ATOM   1757  CE2 PHE A 228      15.027 188.633  43.675  1.00 35.13           C
ATOM   1758  HE2 PHE A 228      15.049 188.059  42.761  1.00 35.13           H
ATOM   1759  CZ  PHE A 228      13.840 189.255  44.087  1.00 39.56           C
ATOM   1760  HZ  PHE A 228      12.949 189.167  43.483  1.00 39.56           H
ATOM   1761  N   ASP A 229      18.733 189.626  49.476  1.00 43.10           N
ATOM   1762  H   ASP A 229      17.845 189.192  49.684  1.00 43.10           H
ATOM   1763  CA  ASP A 229      19.882 189.201  50.272  1.00 37.94           C
ATOM   1764  HA  ASP A 229      20.482 190.090  50.463  1.00 37.94           H
ATOM   1765  C   ASP A 229      20.773 188.200  49.486  1.00 43.90           C
ATOM   1766  O   ASP A 229      20.357 187.594  48.494  1.00 35.51           O
ATOM   1767  CB  ASP A 229      19.464 188.692  51.664  1.00 40.33           C
ATOM   1768 1HB  ASP A 229      20.369 188.458  52.224  1.00 40.33           H
ATOM   1769 2HB  ASP A 229      18.969 189.510  52.186  1.00 40.33           H
ATOM   1770  CG  ASP A 229      18.539 187.462  51.703  1.00 47.68           C
ATOM   1771  OD1 ASP A 229      18.886 186.405  51.141  1.00 44.14           O
ATOM   1772  OD2 ASP A 229      17.477 187.545  52.372  1.00 48.89           O
ATOM   1773  N   GLU A 230      22.037 188.072  49.894  1.00 33.52           N
ATOM   1774  H   GLU A 230      22.358 188.570  50.713  1.00 33.52           H
ATOM   1775  CA  GLU A 230      23.043 187.296  49.163  1.00 36.86           C
ATOM   1776  HA  GLU A 230      23.030 187.620  48.122  1.00 36.86           H
ATOM   1777  C   GLU A 230      22.735 185.780  49.190  1.00 35.04           C
ATOM   1778  O   GLU A 230      22.970 185.095  48.196  1.00 37.28           O
ATOM   1779  CB  GLU A 230      24.446 187.597  49.715  1.00 39.35           C
ATOM   1780 1HB  GLU A 230      24.490 187.360  50.778  1.00 39.35           H
ATOM   1781 2HB  GLU A 230      25.171 186.985  49.179  1.00 39.35           H
ATOM   1782  CG  GLU A 230      24.809 189.077  49.523  1.00 45.31           C
ATOM   1783 1HG  GLU A 230      24.613 189.355  48.487  1.00 45.31           H
ATOM   1784 2HG  GLU A 230      24.157 189.687  50.149  1.00 45.31           H
ATOM   1785  CD  GLU A 230      26.270 189.440  49.852  1.00 49.68           C
ATOM   1786  OE1 GLU A 230      27.155 188.558  49.953  1.00 50.33           O
ATOM   1787  OE2 GLU A 230      26.544 190.654  49.965  1.00 50.36           O
ATOM   1788  N   GLN A 231      22.126 185.281  50.271  1.00 39.02           N
ATOM   1789  H   GLN A 231      21.946 185.899  51.049  1.00 39.02           H
ATOM   1790  CA  GLN A 231      21.639 183.905  50.396  1.00 38.13           C
ATOM   1791  HA  GLN A 231      22.476 183.229  50.224  1.00 38.13           H
ATOM   1792  C   GLN A 231      20.548 183.590  49.350  1.00 39.35           C
ATOM   1793  O   GLN A 231      20.685 182.629  48.586  1.00 36.90           O
ATOM   1794  CB  GLN A 231      21.151 183.686  51.837  1.00 37.89           C
ATOM   1795 1HB  GLN A 231      22.006 183.782  52.507  1.00 37.89           H
ATOM   1796 2HB  GLN A 231      20.424 184.457  52.093  1.00 37.89           H
ATOM   1797  CG  GLN A 231      20.501 182.308  52.070  1.00 42.82           C
ATOM   1798 1HG  GLN A 231      19.625 182.202  51.431  1.00 42.82           H
ATOM   1799 2HG  GLN A 231      21.210 181.526  51.796  1.00 42.82           H
ATOM   1800  CD  GLN A 231      20.071 182.088  53.528  1.00 46.69           C
ATOM   1801  OE1 GLN A 231      20.243 182.917  54.418  1.00 47.84           O
ATOM   1802  NE2 GLN A 231      19.481 180.947  53.800  1.00 41.70           N
ATOM   1803 1HE2 GLN A 231      19.111 180.773  54.723  1.00 41.70           H
ATOM   1804 2HE2 GLN A 231      19.387 180.247  53.078  1.00 41.70           H
ATOM   1805  N   ARG A 232      19.501 184.424  49.258  1.00 35.37           N
ATOM   1806  H   ARG A 232      19.440 185.202  49.899  1.00 35.37           H
ATOM   1807  CA  ARG A 232      18.447 184.333  48.239  1.00 36.70           C
ATOM   1808  HA  ARG A 232      17.955 183.364  48.326  1.00 36.70           H
ATOM   1809  C   ARG A 232      19.055 184.453  46.837  1.00 32.76           C
ATOM   1810  O   ARG A 232      18.764 183.629  45.979  1.00 34.70           O
ATOM   1811  CB  ARG A 232      17.401 185.439  48.477  1.00 34.93           C
ATOM   1812 1HB  ARG A 232      16.998 185.343  49.485  1.00 34.93           H
ATOM   1813 2HB  ARG A 232      17.881 186.414  48.388  1.00 34.93           H
ATOM   1814  CG  ARG A 232      16.231 185.378  47.475  1.00 42.57           C
ATOM   1815 1HG  ARG A 232      16.619 185.285  46.461  1.00 42.57           H
ATOM   1816 2HG  ARG A 232      15.614 184.505  47.689  1.00 42.57           H
ATOM   1817  CD  ARG A 232      15.345 186.635  47.549  1.00 43.32           C
ATOM   1818 1HD  ARG A 232      15.972 187.514  47.398  1.00 43.32           H
ATOM   1819 2HD  ARG A 232      14.618 186.614  46.738  1.00 43.32           H
ATOM   1820  NE  ARG A 232      14.638 186.761  48.829  1.00 45.62           N
ATOM   1821  HE  ARG A 232      15.200 187.153  49.570  1.00 45.62           H
ATOM   1822  CZ  ARG A 232      13.331 186.552  49.012  1.00 54.82           C
ATOM   1823  NH1 ARG A 232      12.526 186.182  48.065  1.00 54.87           N
ATOM   1824 1HH1 ARG A 232      12.869 185.917  47.153  1.00 54.87           H
ATOM   1825 2HH1 ARG A 232      11.549 186.060  48.292  1.00 54.87           H
ATOM   1826  NH2 ARG A 232      12.796 186.713  50.180  1.00 59.27           N
ATOM   1827 1HH2 ARG A 232      13.376 186.919  50.981  1.00 59.27           H
ATOM   1828 2HH2 ARG A 232      11.802 186.578  50.297  1.00 59.27           H
ATOM   1829  N   THR A 233      19.932 185.433  46.622  1.00 31.57           N
ATOM   1830  H   THR A 233      20.124 186.080  47.373  1.00 31.57           H
ATOM   1831  CA  THR A 233      20.570 185.704  45.334  1.00 31.43           C
ATOM   1832  HA  THR A 233      19.789 185.914  44.603  1.00 31.43           H
ATOM   1833  C   THR A 233      21.378 184.489  44.846  1.00 35.12           C
ATOM   1834  O   THR A 233      21.141 184.000  43.744  1.00 31.85           O
ATOM   1835  CB  THR A 233      21.466 186.947  45.418  1.00 34.86           C
ATOM   1836  HB  THR A 233      22.252 186.767  46.152  1.00 34.86           H
ATOM   1837  OG1 THR A 233      20.699 188.060  45.818  1.00 33.58           O
ATOM   1838  HG1 THR A 233      20.542 188.000  46.763  1.00 33.58           H
ATOM   1839  CG2 THR A 233      22.105 187.308  44.077  1.00 32.02           C
ATOM   1840 1HG2 THR A 233      22.744 188.179  44.219  1.00 32.02           H
ATOM   1841 2HG2 THR A 233      21.320 187.546  43.359  1.00 32.02           H
ATOM   1842 3HG2 THR A 233      22.701 186.477  43.702  1.00 32.02           H
ATOM   1843  N   ALA A 234      22.276 183.943  45.668  1.00 31.44           N
ATOM   1844  H   ALA A 234      22.442 184.358  46.574  1.00 31.44           H
ATOM   1845  CA  ALA A 234      23.072 182.766  45.322  1.00 32.77           C
ATOM   1846  HA  ALA A 234      23.596 182.962  44.387  1.00 32.77           H
ATOM   1847  C   ALA A 234      22.210 181.497  45.126  1.00 29.23           C
ATOM   1848  O   ALA A 234      22.532 180.656  44.286  1.00 30.44           O
ATOM   1849  CB  ALA A 234      24.107 182.563  46.429  1.00 34.03           C
ATOM   1850 1HB  ALA A 234      24.726 183.456  46.516  1.00 34.03           H
ATOM   1851 2HB  ALA A 234      24.737 181.706  46.188  1.00 34.03           H
ATOM   1852 3HB  ALA A 234      23.594 182.382  47.373  1.00 34.03           H
ATOM   1853  N   THR A 235      21.110 181.367  45.872  1.00 29.95           N
ATOM   1854  H   THR A 235      20.918 182.064  46.577  1.00 29.95           H
ATOM   1855  CA  THR A 235      20.116 180.289  45.740  1.00 30.82           C
ATOM   1856  HA  THR A 235      20.632 179.329  45.761  1.00 30.82           H
ATOM   1857  C   THR A 235      19.350 180.391  44.404  1.00 35.89           C
ATOM   1858  O   THR A 235      19.283 179.417  43.658  1.00 31.10           O
ATOM   1859  CB  THR A 235      19.169 180.321  46.951  1.00 33.60           C
ATOM   1860  HB  THR A 235      18.731 181.317  47.025  1.00 33.60           H
ATOM   1861  OG1 THR A 235      19.942 180.069  48.116  1.00 35.84           O
ATOM   1862  HG1 THR A 235      20.236 180.916  48.459  1.00 35.84           H
ATOM   1863  CG2 THR A 235      18.035 179.304  46.925  1.00 36.46           C
ATOM   1864 1HG2 THR A 235      17.454 179.402  47.842  1.00 36.46           H
ATOM   1865 2HG2 THR A 235      18.451 178.298  46.864  1.00 36.46           H
ATOM   1866 3HG2 THR A 235      17.391 179.484  46.065  1.00 36.46           H
ATOM   1867  N   TYR A 236      18.865 181.580  44.037  1.00 31.72           N
ATOM   1868  H   TYR A 236      18.935 182.356  44.679  1.00 31.72           H
ATOM   1869  CA  TYR A 236      18.190 181.848  42.760  1.00 33.43           C
ATOM   1870  HA  TYR A 236      17.351 181.163  42.643  1.00 33.43           H
ATOM   1871  C   TYR A 236      19.141 181.644  41.558  1.00 29.00           C
ATOM   1872  O   TYR A 236      18.775 181.001  40.576  1.00 30.88           O
ATOM   1873  CB  TYR A 236      17.651 183.290  42.769  1.00 30.14           C
ATOM   1874 1HB  TYR A 236      18.454 183.965  43.066  1.00 30.14           H
ATOM   1875 2HB  TYR A 236      17.391 183.547  41.742  1.00 30.14           H
ATOM   1876  CG  TYR A 236      16.431 183.602  43.650  1.00 35.01           C
ATOM   1877  CD1 TYR A 236      15.877 182.659  44.545  1.00 35.69           C
ATOM   1878  HD1 TYR A 236      16.321 181.682  44.665  1.00 35.69           H
ATOM   1879  CD2 TYR A 236      15.818 184.864  43.509  1.00 35.67           C
ATOM   1880  HD2 TYR A 236      16.237 185.595  42.833  1.00 35.67           H
ATOM   1881  CE1 TYR A 236      14.705 182.971  45.269  1.00 38.39           C
ATOM   1882  HE1 TYR A 236      14.280 182.244  45.945  1.00 38.39           H
ATOM   1883  CE2 TYR A 236      14.643 185.175  44.219  1.00 35.73           C
ATOM   1884  HE2 TYR A 236      14.161 186.132  44.087  1.00 35.73           H
ATOM   1885  CZ  TYR A 236      14.079 184.220  45.092  1.00 41.12           C
ATOM   1886  OH  TYR A 236      12.942 184.526  45.778  1.00 38.09           O
ATOM   1887  HH  TYR A 236      12.497 183.752  46.133  1.00 38.09           H
ATOM   1888  N   ILE A 237      20.379 182.140  41.644  1.00 29.90           N
ATOM   1889  H   ILE A 237      20.636 182.698  42.445  1.00 29.90           H
ATOM   1890  CA  ILE A 237      21.399 181.958  40.611  1.00 27.51           C
ATOM   1891  HA  ILE A 237      20.952 182.238  39.657  1.00 27.51           H
ATOM   1892  C   ILE A 237      21.821 180.464  40.499  1.00 29.53           C
ATOM   1893  O   ILE A 237      22.065 180.001  39.389  1.00 28.52           O
ATOM   1894  CB  ILE A 237      22.587 182.926  40.870  1.00 32.62           C
ATOM   1895  HB  ILE A 237      22.891 182.802  41.910  1.00 32.62           H
ATOM   1896  CG1 ILE A 237      22.174 184.410  40.678  1.00 31.25           C
ATOM   1897 1HG1 ILE A 237      21.329 184.607  41.337  1.00 31.25           H
ATOM   1898 2HG1 ILE A 237      23.004 185.032  41.014  1.00 31.25           H
ATOM   1899  CG2 ILE A 237      23.822 182.609  40.008  1.00 30.00           C
ATOM   1900 1HG2 ILE A 237      24.572 183.386  40.155  1.00 30.00           H
ATOM   1901 2HG2 ILE A 237      23.536 182.574  38.956  1.00 30.00           H
ATOM   1902 3HG2 ILE A 237      24.235 181.644  40.304  1.00 30.00           H
ATOM   1903  CD1 ILE A 237      21.773 184.854  39.263  1.00 33.09           C
ATOM   1904 1HD1 ILE A 237      21.480 185.903  39.300  1.00 33.09           H
ATOM   1905 2HD1 ILE A 237      20.936 184.255  38.905  1.00 33.09           H
ATOM   1906 3HD1 ILE A 237      22.620 184.736  38.586  1.00 33.09           H
ATOM   1907  N   THR A 238      21.814 179.689  41.593  1.00 29.08           N
ATOM   1908  H   THR A 238      21.614 180.098  42.494  1.00 29.08           H
ATOM   1909  CA  THR A 238      21.993 178.228  41.571  1.00 29.12           C
ATOM   1910  HA  THR A 238      22.926 178.005  41.054  1.00 29.12           H
ATOM   1911  C   THR A 238      20.846 177.528  40.816  1.00 30.32           C
ATOM   1912  O   THR A 238      21.102 176.724  39.924  1.00 29.97           O
ATOM   1913  CB  THR A 238      22.109 177.654  42.994  1.00 29.84           C
ATOM   1914  HB  THR A 238      21.258 178.003  43.580  1.00 29.84           H
ATOM   1915  OG1 THR A 238      23.301 178.132  43.601  1.00 30.82           O
ATOM   1916  HG1 THR A 238      23.186 179.070  43.770  1.00 30.82           H
ATOM   1917  CG2 THR A 238      22.139 176.127  43.070  1.00 38.07           C
ATOM   1918 1HG2 THR A 238      22.339 175.825  44.098  1.00 38.07           H
ATOM   1919 2HG2 THR A 238      22.922 175.740  42.418  1.00 38.07           H
ATOM   1920 3HG2 THR A 238      21.174 175.728  42.756  1.00 38.07           H
ATOM   1921  N   GLU A 239      19.590 177.857  41.130  1.00 31.63           N
ATOM   1922  H   GLU A 239      19.423 178.519  41.874  1.00 31.63           H
ATOM   1923  CA  GLU A 239      18.395 177.284  40.490  1.00 29.64           C
ATOM   1924  HA  GLU A 239      18.384 176.208  40.662  1.00 29.64           H
ATOM   1925  C   GLU A 239      18.375 177.521  38.963  1.00 30.05           C
ATOM   1926  O   GLU A 239      18.056 176.610  38.192  1.00 29.83           O
ATOM   1927  CB  GLU A 239      17.140 177.893  41.143  1.00 27.89           C
ATOM   1928 1HB  GLU A 239      17.267 178.969  41.265  1.00 27.89           H
ATOM   1929 2HB  GLU A 239      16.271 177.718  40.508  1.00 27.89           H
ATOM   1930  CG  GLU A 239      16.898 177.256  42.513  1.00 35.08           C
ATOM   1931 1HG  GLU A 239      16.615 176.213  42.373  1.00 35.08           H
ATOM   1932 2HG  GLU A 239      17.834 177.263  43.072  1.00 35.08           H
ATOM   1933  CD  GLU A 239      15.818 177.943  43.365  1.00 41.64           C
ATOM   1934  OE1 GLU A 239      14.880 178.574  42.838  1.00 39.25           O
ATOM   1935  OE2 GLU A 239      15.875 177.787  44.609  1.00 49.57           O
ATOM   1936  N   LEU A 240      18.775 178.720  38.530  1.00 28.53           N
ATOM   1937  H   LEU A 240      18.991 179.433  39.211  1.00 28.53           H
ATOM   1938  CA  LEU A 240      18.933 179.063  37.124  1.00 29.55           C
ATOM   1939  HA  LEU A 240      18.050 178.712  36.589  1.00 29.55           H
ATOM   1940  C   LEU A 240      20.170 178.384  36.490  1.00 28.22           C
ATOM   1941  O   LEU A 240      20.044 177.833  35.403  1.00 29.34           O
ATOM   1942  CB  LEU A 240      19.007 180.596  36.980  1.00 28.39           C
ATOM   1943 1HB  LEU A 240      19.818 180.963  37.609  1.00 28.39           H
ATOM   1944 2HB  LEU A 240      19.252 180.834  35.945  1.00 28.39           H
ATOM   1945  CG  LEU A 240      17.708 181.324  37.357  1.00 37.13           C
ATOM   1946  HG  LEU A 240      17.416 181.022  38.364  1.00 37.13           H
ATOM   1947  CD1 LEU A 240      17.962 182.825  37.352  1.00 35.28           C
ATOM   1948 1HD1 LEU A 240      17.049 183.349  37.633  1.00 35.28           H
ATOM   1949 2HD1 LEU A 240      18.269 183.139  36.354  1.00 35.28           H
ATOM   1950 3HD1 LEU A 240      18.751 183.059  38.066  1.00 35.28           H
ATOM   1951  CD2 LEU A 240      16.550 181.031  36.400  1.00 38.80           C
ATOM   1952 1HD2 LEU A 240      15.700 181.664  36.654  1.00 38.80           H
ATOM   1953 2HD2 LEU A 240      16.265 179.983  36.491  1.00 38.80           H
ATOM   1954 3HD2 LEU A 240      16.861 181.235  35.375  1.00 38.80           H
ATOM   1955  N   ALA A 241      21.336 178.363  37.144  1.00 29.37           N
ATOM   1956  H   ALA A 241      21.425 178.830  38.035  1.00 29.37           H
ATOM   1957  CA  ALA A 241      22.538 177.720  36.612  1.00 30.02           C
ATOM   1958  HA  ALA A 241      22.753 178.159  35.638  1.00 30.02           H
ATOM   1959  C   ALA A 241      22.349 176.195  36.408  1.00 29.41           C
ATOM   1960  O   ALA A 241      22.795 175.660  35.390  1.00 26.79           O
ATOM   1961  CB  ALA A 241      23.721 178.026  37.537  1.00 30.46           C
ATOM   1962 1HB  ALA A 241      23.888 179.103  37.566  1.00 30.46           H
ATOM   1963 2HB  ALA A 241      24.614 177.529  37.159  1.00 30.46           H
ATOM   1964 3HB  ALA A 241      23.502 177.665  38.542  1.00 30.46           H
ATOM   1965  N   ASN A 242      21.626 175.522  37.313  1.00 31.85           N
ATOM   1966  H   ASN A 242      21.331 175.997  38.153  1.00 31.85           H
ATOM   1967  CA  ASN A 242      21.217 174.126  37.163  1.00 32.29           C
ATOM   1968  HA  ASN A 242      22.110 173.507  37.076  1.00 32.29           H
ATOM   1969  C   ASN A 242      20.379 173.922  35.875  1.00 31.67           C
ATOM   1970  O   ASN A 242      20.684 173.040  35.066  1.00 30.26           O
ATOM   1971  CB  ASN A 242      20.423 173.677  38.411  1.00 32.83           C
ATOM   1972 1HB  ASN A 242      19.582 174.355  38.559  1.00 32.83           H
ATOM   1973 2HB  ASN A 242      20.009 172.688  38.216  1.00 32.83           H
ATOM   1974  CG  ASN A 242      21.238 173.617  39.712  1.00 46.39           C
ATOM   1975  OD1 ASN A 242      22.460 173.598  39.734  1.00 46.49           O
ATOM   1976  ND2 ASN A 242      20.579 173.544  40.846  1.00 45.42           N
ATOM   1977 1HD2 ASN A 242      21.109 173.517  41.705  1.00 45.42           H
ATOM   1978 2HD2 ASN A 242      19.569 173.548  40.877  1.00 45.42           H
ATOM   1979  N   ALA A 243      19.370 174.776  35.660  1.00 29.29           N
ATOM   1980  H   ALA A 243      19.194 175.500  36.341  1.00 29.29           H
ATOM   1981  CA  ALA A 243      18.473 174.720  34.507  1.00 28.51           C
ATOM   1982  HA  ALA A 243      18.082 173.706  34.423  1.00 28.51           H
ATOM   1983  C   ALA A 243      19.181 175.065  33.175  1.00 29.25           C
ATOM   1984  O   ALA A 243      19.047 174.329  32.199  1.00 31.49           O
ATOM   1985  CB  ALA A 243      17.301 175.673  34.768  1.00 28.82           C
ATOM   1986 1HB  ALA A 243      16.790 175.389  35.688  1.00 28.82           H
ATOM   1987 2HB  ALA A 243      16.604 175.613  33.932  1.00 28.82           H
ATOM   1988 3HB  ALA A 243      17.672 176.694  34.859  1.00 28.82           H
ATOM   1989  N   LEU A 244      19.976 176.139  33.147  1.00 28.73           N
ATOM   1990  H   LEU A 244      20.042 176.715  33.973  1.00 28.73           H
ATOM   1991  CA  LEU A 244      20.770 176.544  31.989  1.00 29.48           C
ATOM   1992  HA  LEU A 244      20.104 176.702  31.141  1.00 29.48           H
ATOM   1993  C   LEU A 244      21.774 175.435  31.607  1.00 30.60           C
ATOM   1994  O   LEU A 244      21.895 175.099  30.434  1.00 30.69           O
ATOM   1995  CB  LEU A 244      21.503 177.874  32.296  1.00 27.95           C
ATOM   1996 1HB  LEU A 244      22.073 177.738  33.215  1.00 27.95           H
ATOM   1997 2HB  LEU A 244      22.209 178.063  31.488  1.00 27.95           H
ATOM   1998  CG  LEU A 244      20.603 179.114  32.445  1.00 30.21           C
ATOM   1999  HG  LEU A 244      19.791 178.873  33.131  1.00 30.21           H
ATOM   2000  CD1 LEU A 244      21.412 180.273  33.034  1.00 30.40           C
ATOM   2001 1HD1 LEU A 244      20.762 181.139  33.158  1.00 30.40           H
ATOM   2002 2HD1 LEU A 244      22.232 180.526  32.362  1.00 30.40           H
ATOM   2003 3HD1 LEU A 244      21.813 179.977  34.003  1.00 30.40           H
ATOM   2004  CD2 LEU A 244      19.992 179.567  31.121  1.00 32.30           C
ATOM   2005 1HD2 LEU A 244      19.410 180.474  31.281  1.00 32.30           H
ATOM   2006 2HD2 LEU A 244      19.343 178.781  30.734  1.00 32.30           H
ATOM   2007 3HD2 LEU A 244      20.789 179.766  30.404  1.00 32.30           H
ATOM   2008  N   SER A 245      22.432 174.791  32.576  1.00 30.10           N
ATOM   2009  H   SER A 245      22.326 175.078  33.539  1.00 30.10           H
ATOM   2010  CA  SER A 245      23.364 173.699  32.307  1.00 35.38           C
ATOM   2011  HA  SER A 245      24.069 174.049  31.553  1.00 35.38           H
ATOM   2012  C   SER A 245      22.646 172.452  31.744  1.00 34.73           C
ATOM   2013  O   SER A 245      23.158 171.806  30.823  1.00 33.15           O
ATOM   2014  CB  SER A 245      24.169 173.375  33.567  1.00 30.83           C
ATOM   2015 1HB  SER A 245      24.626 174.289  33.947  1.00 30.83           H
ATOM   2016 2HB  SER A 245      23.500 172.971  34.327  1.00 30.83           H
ATOM   2017  OG  SER A 245      25.190 172.434  33.269  1.00 38.50           O
ATOM   2018  HG  SER A 245      25.692 172.774  32.525  1.00 38.50           H
ATOM   2019  N   TYR A 246      21.427 172.156  32.212  1.00 31.12           N
ATOM   2020  H   TYR A 246      21.046 172.685  32.984  1.00 31.12           H
ATOM   2021  CA  TYR A 246      20.559 171.146  31.610  1.00 30.85           C
ATOM   2022  HA  TYR A 246      21.101 170.201  31.589  1.00 30.85           H
ATOM   2023  C   TYR A 246      20.191 171.507  30.148  1.00 34.80           C
ATOM   2024  O   TYR A 246      20.282 170.644  29.273  1.00 31.15           O
ATOM   2025  CB  TYR A 246      19.315 170.932  32.487  1.00 26.92           C
ATOM   2026 1HB  TYR A 246      19.633 170.552  33.457  1.00 26.92           H
ATOM   2027 2HB  TYR A 246      18.819 171.887  32.663  1.00 26.92           H
ATOM   2028  CG  TYR A 246      18.302 169.962  31.893  1.00 30.76           C
ATOM   2029  CD1 TYR A 246      18.346 168.595  32.229  1.00 34.05           C
ATOM   2030  HD1 TYR A 246      19.080 168.228  32.931  1.00 34.05           H
ATOM   2031  CD2 TYR A 246      17.319 170.431  31.000  1.00 32.26           C
ATOM   2032  HD2 TYR A 246      17.271 171.479  30.743  1.00 32.26           H
ATOM   2033  CE1 TYR A 246      17.414 167.698  31.673  1.00 32.44           C
ATOM   2034  HE1 TYR A 246      17.434 166.655  31.950  1.00 32.44           H
ATOM   2035  CE2 TYR A 246      16.396 169.536  30.430  1.00 34.60           C
ATOM   2036  HE2 TYR A 246      15.655 169.893  29.730  1.00 34.60           H
ATOM   2037  CZ  TYR A 246      16.439 168.166  30.767  1.00 36.00           C
ATOM   2038  OH  TYR A 246      15.562 167.299  30.183  1.00 37.01           O
ATOM   2039  HH  TYR A 246      15.723 166.384  30.425  1.00 37.01           H
ATOM   2040  N   CYS A 247      19.855 172.768  29.855  1.00 29.33           N
ATOM   2041  H   CYS A 247      19.747 173.433  30.607  1.00 29.33           H
ATOM   2042  CA  CYS A 247      19.591 173.262  28.499  1.00 31.08           C
ATOM   2043  HA  CYS A 247      18.819 172.636  28.052  1.00 31.08           H
ATOM   2044  C   CYS A 247      20.839 173.188  27.578  1.00 33.19           C
ATOM   2045  O   CYS A 247      20.739 172.678  26.460  1.00 33.11           O
ATOM   2046  CB  CYS A 247      19.046 174.685  28.593  1.00 30.09           C
ATOM   2047 1HB  CYS A 247      19.675 175.271  29.263  1.00 30.09           H
ATOM   2048 2HB  CYS A 247      19.076 175.150  27.607  1.00 30.09           H
ATOM   2049  SG  CYS A 247      17.342 174.652  29.212  1.00 33.62           S
ATOM   2050  HG  CYS A 247      16.784 174.281  28.057  1.00 33.62           H
ATOM   2051  N   HIS A 248      22.018 173.616  28.044  1.00 29.06           N
ATOM   2052  H   HIS A 248      22.053 174.058  28.951  1.00 29.06           H
ATOM   2053  CA  HIS A 248      23.253 173.643  27.252  1.00 34.53           C
ATOM   2054  HA  HIS A 248      23.045 174.184  26.329  1.00 34.53           H
ATOM   2055  C   HIS A 248      23.717 172.216  26.867  1.00 38.13           C
ATOM   2056  O   HIS A 248      24.126 171.988  25.726  1.00 35.74           O
ATOM   2057  CB  HIS A 248      24.362 174.411  27.999  1.00 31.07           C
ATOM   2058 1HB  HIS A 248      24.535 173.937  28.965  1.00 31.07           H
ATOM   2059 2HB  HIS A 248      25.277 174.325  27.414  1.00 31.07           H
ATOM   2060  CG  HIS A 248      24.095 175.893  28.243  1.00 35.63           C
ATOM   2061  ND1 HIS A 248      24.997 176.836  28.690  1.00 33.16           N
ATOM   2062  HD1 HIS A 248      25.996 176.757  28.817  1.00 33.16           H
ATOM   2063  CD2 HIS A 248      22.923 176.577  28.053  1.00 31.59           C
ATOM   2064  HD2 HIS A 248      21.972 176.202  27.705  1.00 31.59           H
ATOM   2065  CE1 HIS A 248      24.380 178.007  28.735  1.00 34.08           C
ATOM   2066  HE1 HIS A 248      24.809 178.968  28.974  1.00 34.08           H
ATOM   2067  NE2 HIS A 248      23.115 177.898  28.362  1.00 33.75           N
ATOM   2068  N   SER A 249      23.527 171.231  27.756  1.00 33.80           N
ATOM   2069  H   SER A 249      23.240 171.462  28.697  1.00 33.80           H
ATOM   2070  CA  SER A 249      23.752 169.809  27.472  1.00 33.21           C
ATOM   2071  HA  SER A 249      24.790 169.701  27.158  1.00 33.21           H
ATOM   2072  C   SER A 249      22.860 169.249  26.332  1.00 40.63           C
ATOM   2073  O   SER A 249      23.125 168.166  25.803  1.00 40.59           O
ATOM   2074  CB  SER A 249      23.569 168.976  28.748  1.00 37.52           C
ATOM   2075 1HB  SER A 249      24.023 167.997  28.599  1.00 37.52           H
ATOM   2076 2HB  SER A 249      24.083 169.474  29.570  1.00 37.52           H
ATOM   2077  OG  SER A 249      22.208 168.787  29.065  1.00 38.47           O
ATOM   2078  HG  SER A 249      21.809 169.646  29.222  1.00 38.47           H
ATOM   2079  N   LYS A 250      21.810 169.987  25.943  1.00 33.10           N
ATOM   2080  H   LYS A 250      21.656 170.854  26.438  1.00 33.10           H
ATOM   2081  CA  LYS A 250      20.778 169.643  24.936  1.00 32.10           C
ATOM   2082  HA  LYS A 250      21.057 168.708  24.449  1.00 32.10           H
ATOM   2083  C   LYS A 250      20.680 170.726  23.818  1.00 33.43           C
ATOM   2084  O   LYS A 250      19.691 170.793  23.083  1.00 35.57           O
ATOM   2085  CB  LYS A 250      19.457 169.374  25.677  1.00 38.37           C
ATOM   2086 1HB  LYS A 250      19.225 170.239  26.299  1.00 38.37           H
ATOM   2087 2HB  LYS A 250      18.664 169.246  24.940  1.00 38.37           H
ATOM   2088  CG  LYS A 250      19.563 168.104  26.545  1.00 44.41           C
ATOM   2089 1HG  LYS A 250      19.641 167.241  25.883  1.00 44.41           H
ATOM   2090 2HG  LYS A 250      20.479 168.165  27.133  1.00 44.41           H
ATOM   2091  CD  LYS A 250      18.392 167.904  27.513  1.00 50.43           C
ATOM   2092 1HD  LYS A 250      18.193 168.843  28.028  1.00 50.43           H
ATOM   2093 2HD  LYS A 250      17.506 167.619  26.946  1.00 50.43           H
ATOM   2094  CE  LYS A 250      18.707 166.809  28.550  1.00 59.87           C
ATOM   2095 1HE  LYS A 250      17.798 166.595  29.114  1.00 59.87           H
ATOM   2096 2HE  LYS A 250      18.998 165.903  28.019  1.00 59.87           H
ATOM   2097  NZ  LYS A 250      19.785 167.222  29.484  1.00 57.87           N
ATOM   2098 1HZ  LYS A 250      19.847 166.563  30.246  1.00 57.87           H
ATOM   2099 2HZ  LYS A 250      19.582 168.142  29.849  1.00 57.87           H
ATOM   2100 3HZ  LYS A 250      20.663 167.244  28.984  1.00 57.87           H
ATOM   2101  N   ARG A 251      21.728 171.561  23.699  1.00 32.52           N
ATOM   2102  H   ARG A 251      22.486 171.431  24.353  1.00 32.52           H
ATOM   2103  CA  ARG A 251      21.925 172.652  22.714  1.00 35.60           C
ATOM   2104  HA  ARG A 251      22.896 173.090  22.946  1.00 35.60           H
ATOM   2105  C   ARG A 251      20.873 173.794  22.792  1.00 37.59           C
ATOM   2106  O   ARG A 251      20.821 174.643  21.901  1.00 36.97           O
ATOM   2107  CB  ARG A 251      22.052 172.014  21.314  1.00  0.00           C
ATOM   2108 1HB  ARG A 251      22.634 171.101  21.433  1.00  0.00           H
ATOM   2109 2HB  ARG A 251      21.068 171.734  20.939  1.00  0.00           H
ATOM   2110  CG  ARG A 251      22.743 172.893  20.249  1.00  0.00           C
ATOM   2111 1HG  ARG A 251      22.049 173.657  19.899  1.00  0.00           H
ATOM   2112 2HG  ARG A 251      23.608 173.390  20.689  1.00  0.00           H
ATOM   2113  CD  ARG A 251      23.219 172.073  19.033  1.00  0.00           C
ATOM   2114 1HD  ARG A 251      22.364 171.592  18.558  1.00  0.00           H
ATOM   2115 2HD  ARG A 251      23.680 172.754  18.317  1.00  0.00           H
ATOM   2116  NE  ARG A 251      24.194 171.051  19.425  1.00  0.00           N
ATOM   2117  HE  ARG A 251      23.795 170.309  19.983  1.00  0.00           H
ATOM   2118  CZ  ARG A 251      25.526 171.132  19.278  1.00  0.00           C
ATOM   2119  NH1 ARG A 251      26.269 170.312  19.943  1.00  0.00           N
ATOM   2120 1HH1 ARG A 251      25.824 169.696  20.610  1.00  0.00           H
ATOM   2121 2HH1 ARG A 251      27.275 170.399  19.929  1.00  0.00           H
ATOM   2122  NH2 ARG A 251      26.135 171.973  18.502  1.00  0.00           N
ATOM   2123 1HH2 ARG A 251      25.605 172.474  17.803  1.00  0.00           H
ATOM   2124 2HH2 ARG A 251      27.141 171.924  18.435  1.00  0.00           H
ATOM   2125  N   VAL A 252      20.040 173.811  23.831  1.00 35.22           N
ATOM   2126  H   VAL A 252      20.199 173.156  24.583  1.00 35.22           H
ATOM   2127  CA  VAL A 252      18.999 174.824  24.058  1.00 35.52           C
ATOM   2128  HA  VAL A 252      18.545 175.059  23.095  1.00 35.52           H
ATOM   2129  C   VAL A 252      19.620 176.112  24.628  1.00 31.99           C
ATOM   2130  O   VAL A 252      20.504 176.045  25.481  1.00 31.28           O
ATOM   2131  CB  VAL A 252      17.880 174.265  24.960  1.00 34.37           C
ATOM   2132  HB  VAL A 252      18.337 173.861  25.864  1.00 34.37           H
ATOM   2133  CG1 VAL A 252      16.853 175.323  25.370  1.00 32.86           C
ATOM   2134 1HG1 VAL A 252      16.053 174.846  25.937  1.00 32.86           H
ATOM   2135 2HG1 VAL A 252      16.437 175.786  24.475  1.00 32.86           H
ATOM   2136 3HG1 VAL A 252      17.331 176.085  25.985  1.00 32.86           H
ATOM   2137  CG2 VAL A 252      17.120 173.134  24.254  1.00 31.44           C
ATOM   2138 1HG2 VAL A 252      16.313 172.776  24.893  1.00 31.44           H
ATOM   2139 2HG2 VAL A 252      17.807 172.315  24.043  1.00 31.44           H
ATOM   2140 3HG2 VAL A 252      16.705 173.512  23.320  1.00 31.44           H
ATOM   2141  N   ILE A 253      19.139 177.264  24.158  1.00 33.20           N
ATOM   2142  H   ILE A 253      18.438 177.211  23.433  1.00 33.20           H
ATOM   2143  CA  ILE A 253      19.473 178.630  24.621  1.00 33.56           C
ATOM   2144  HA  ILE A 253      20.126 178.580  25.492  1.00 33.56           H
ATOM   2145  C   ILE A 253      18.166 179.334  25.043  1.00 32.99           C
ATOM   2146  O   ILE A 253      17.146 179.171  24.362  1.00 34.85           O
ATOM   2147  CB  ILE A 253      20.220 179.394  23.485  1.00 34.98           C
ATOM   2148  HB  ILE A 253      19.658 179.234  22.565  1.00 34.98           H
ATOM   2149  CG1 ILE A 253      21.639 178.799  23.304  1.00 32.55           C
ATOM   2150 1HG1 ILE A 253      22.166 178.896  24.253  1.00 32.55           H
ATOM   2151 2HG1 ILE A 253      21.531 177.739  23.076  1.00 32.55           H
ATOM   2152  CG2 ILE A 253      20.291 180.917  23.709  1.00 34.26           C
ATOM   2153 1HG2 ILE A 253      20.781 181.390  22.857  1.00 34.26           H
ATOM   2154 2HG2 ILE A 253      20.869 181.107  24.613  1.00 34.26           H
ATOM   2155 3HG2 ILE A 253      19.288 181.328  23.825  1.00 34.26           H
ATOM   2156  CD1 ILE A 253      22.500 179.422  22.196  1.00 34.06           C
ATOM   2157 1HD1 ILE A 253      23.401 178.819  22.076  1.00 34.06           H
ATOM   2158 2HD1 ILE A 253      22.778 180.441  22.465  1.00 34.06           H
ATOM   2159 3HD1 ILE A 253      21.942 179.432  21.260  1.00 34.06           H
ATOM   2160  N   HIS A 254      18.175 180.150  26.102  1.00 32.24           N
ATOM   2161  H   HIS A 254      19.035 180.281  26.615  1.00 32.24           H
ATOM   2162  CA  HIS A 254      17.046 181.004  26.490  1.00 32.66           C
ATOM   2163  HA  HIS A 254      16.579 181.323  25.558  1.00 32.66           H
ATOM   2164  C   HIS A 254      17.480 182.290  27.251  1.00 39.07           C
ATOM   2165  O   HIS A 254      17.134 182.526  28.409  1.00 37.86           O
ATOM   2166  CB  HIS A 254      15.970 180.209  27.245  1.00 36.48           C
ATOM   2167 1HB  HIS A 254      15.974 179.178  26.892  1.00 36.48           H
ATOM   2168 2HB  HIS A 254      16.166 180.194  28.318  1.00 36.48           H
ATOM   2169  CG  HIS A 254      14.611 180.814  26.997  1.00 38.75           C
ATOM   2170  ND1 HIS A 254      13.697 180.389  26.069  1.00 38.32           N
ATOM   2171  HD1 HIS A 254      13.754 179.592  25.450  1.00 38.32           H
ATOM   2172  CD2 HIS A 254      14.138 182.018  27.442  1.00 42.12           C
ATOM   2173  HD2 HIS A 254      14.605 182.721  28.116  1.00 42.12           H
ATOM   2174  CE1 HIS A 254      12.731 181.274  26.004  1.00 40.96           C
ATOM   2175  HE1 HIS A 254      11.859 181.246  25.367  1.00 40.96           H
ATOM   2176  NE2 HIS A 254      12.959 182.308  26.800  1.00 39.70           N
ATOM   2177  N   ARG A 255      18.191 183.157  26.530  1.00 41.25           N
ATOM   2178  H   ARG A 255      18.553 182.807  25.654  1.00 41.25           H
ATOM   2179  CA  ARG A 255      18.726 184.462  26.967  1.00 44.46           C
ATOM   2180  HA  ARG A 255      19.609 184.273  27.578  1.00 44.46           H
ATOM   2181  C   ARG A 255      17.757 185.339  27.793  1.00 48.09           C
ATOM   2182  O   ARG A 255      18.216 186.043  28.694  1.00 43.31           O
ATOM   2183  CB  ARG A 255      19.170 185.166  25.672  1.00 45.46           C
ATOM   2184 1HB  ARG A 255      19.791 184.491  25.085  1.00 45.46           H
ATOM   2185 2HB  ARG A 255      18.273 185.373  25.088  1.00 45.46           H
ATOM   2186  CG  ARG A 255      19.935 186.483  25.884  1.00 48.94           C
ATOM   2187 1HG  ARG A 255      19.641 186.931  26.834  1.00 48.94           H
ATOM   2188 2HG  ARG A 255      21.004 186.276  25.927  1.00 48.94           H
ATOM   2189  CD  ARG A 255      19.677 187.502  24.760  1.00 50.80           C
ATOM   2190 1HD  ARG A 255      20.269 188.399  24.939  1.00 50.80           H
ATOM   2191 2HD  ARG A 255      19.994 187.053  23.818  1.00 50.80           H
ATOM   2192  NE  ARG A 255      18.257 187.900  24.630  1.00 65.47           N
ATOM   2193  HE  ARG A 255      17.834 187.629  23.754  1.00 65.47           H
ATOM   2194  CZ  ARG A 255      17.505 188.473  25.584  1.00 65.14           C
ATOM   2195  NH1 ARG A 255      17.996 188.934  26.697  1.00 58.51           N
ATOM   2196 1HH1 ARG A 255      18.998 188.940  26.824  1.00 58.51           H
ATOM   2197 2HH1 ARG A 255      17.389 189.209  27.456  1.00 58.51           H
ATOM   2198  NH2 ARG A 255      16.222 188.554  25.413  1.00 65.80           N
ATOM   2199 1HH2 ARG A 255      15.806 188.121  24.601  1.00 65.80           H
ATOM   2200 2HH2 ARG A 255      15.636 188.882  26.167  1.00 65.80           H
ATOM   2201  N   ASP A 256      16.453 185.338  27.502  1.00 46.44           N
ATOM   2202  H   ASP A 256      16.130 184.738  26.757  1.00 46.44           H
ATOM   2203  CA  ASP A 256      15.448 186.252  28.074  1.00 43.64           C
ATOM   2204  HA  ASP A 256      15.937 187.226  28.104  1.00 43.64           H
ATOM   2205  C   ASP A 256      14.990 185.942  29.542  1.00 43.17           C
ATOM   2206  O   ASP A 256      13.816 186.092  29.885  1.00 41.10           O
ATOM   2207  CB  ASP A 256      14.245 186.395  27.117  1.00 47.38           C
ATOM   2208 1HB  ASP A 256      14.587 186.292  26.087  1.00 47.38           H
ATOM   2209 2HB  ASP A 256      13.511 185.613  27.310  1.00 47.38           H
ATOM   2210  CG  ASP A 256      13.554 187.760  27.267  1.00 54.42           C
ATOM   2211  OD1 ASP A 256      14.272 188.790  27.311  1.00 53.64           O
ATOM   2212  OD2 ASP A 256      12.308 187.832  27.301  1.00 57.02           O
ATOM   2213  N   ILE A 257      15.899 185.518  30.427  1.00 39.35           N
ATOM   2214  H   ILE A 257      16.849 185.388  30.110  1.00 39.35           H
ATOM   2215  CA  ILE A 257      15.677 185.316  31.875  1.00 38.67           C
ATOM   2216  HA  ILE A 257      14.718 184.806  31.971  1.00 38.67           H
ATOM   2217  C   ILE A 257      15.548 186.659  32.669  1.00 42.30           C
ATOM   2218  O   ILE A 257      16.197 186.876  33.697  1.00 41.03           O
ATOM   2219  CB  ILE A 257      16.741 184.354  32.481  1.00 42.97           C
ATOM   2220  HB  ILE A 257      16.591 184.342  33.561  1.00 42.97           H
ATOM   2221  CG1 ILE A 257      18.189 184.810  32.206  1.00 40.80           C
ATOM   2222 1HG1 ILE A 257      18.418 184.610  31.159  1.00 40.80           H
ATOM   2223 2HG1 ILE A 257      18.249 185.885  32.376  1.00 40.80           H
ATOM   2224  CG2 ILE A 257      16.490 182.917  31.988  1.00 42.52           C
ATOM   2225 1HG2 ILE A 257      17.157 182.231  32.510  1.00 42.52           H
ATOM   2226 2HG2 ILE A 257      16.677 182.862  30.916  1.00 42.52           H
ATOM   2227 3HG2 ILE A 257      15.455 182.641  32.191  1.00 42.52           H
ATOM   2228  CD1 ILE A 257      19.242 184.130  33.091  1.00 38.00           C
ATOM   2229 1HD1 ILE A 257      20.222 184.542  32.851  1.00 38.00           H
ATOM   2230 2HD1 ILE A 257      19.244 183.056  32.909  1.00 38.00           H
ATOM   2231 3HD1 ILE A 257      19.014 184.321  34.140  1.00 38.00           H
ATOM   2232  N   LYS A 258      14.712 187.582  32.183  1.00 35.07           N
ATOM   2233  H   LYS A 258      14.189 187.355  31.348  1.00 35.07           H
ATOM   2234  CA  LYS A 258      14.349 188.835  32.859  1.00 37.88           C
ATOM   2235  HA  LYS A 258      15.264 189.259  33.273  1.00 37.88           H
ATOM   2236  C   LYS A 258      13.383 188.560  34.038  1.00 35.13           C
ATOM   2237  O   LYS A 258      12.651 187.569  33.975  1.00 34.02           O
ATOM   2238  CB  LYS A 258      13.809 189.867  31.853  1.00 41.98           C
ATOM   2239 1HB  LYS A 258      12.812 189.557  31.539  1.00 41.98           H
ATOM   2240 2HB  LYS A 258      13.741 190.834  32.350  1.00 41.98           H
ATOM   2241  CG  LYS A 258      14.729 189.998  30.623  1.00 43.46           C
ATOM   2242 1HG  LYS A 258      15.763 190.016  30.966  1.00 43.46           H
ATOM   2243 2HG  LYS A 258      14.591 189.118  29.994  1.00 43.46           H
ATOM   2244  CD  LYS A 258      14.503 191.264  29.770  1.00 47.27           C
ATOM   2245 1HD  LYS A 258      14.846 192.127  30.341  1.00 47.27           H
ATOM   2246 2HD  LYS A 258      15.128 191.193  28.879  1.00 47.27           H
ATOM   2247  CE  LYS A 258      13.046 191.533  29.340  1.00 48.90           C
ATOM   2248 1HE  LYS A 258      12.459 191.749  30.233  1.00 48.90           H
ATOM   2249 2HE  LYS A 258      13.032 192.428  28.718  1.00 48.90           H
ATOM   2250  NZ  LYS A 258      12.428 190.411  28.592  1.00 60.35           N
ATOM   2251 1HZ  LYS A 258      11.697 190.785  28.004  1.00 60.35           H
ATOM   2252 2HZ  LYS A 258      12.032 189.745  29.240  1.00 60.35           H
ATOM   2253 3HZ  LYS A 258      13.121 189.953  28.019  1.00 60.35           H
ATOM   2254  N   PRO A 259      13.353 189.364  35.122  1.00 34.58           N
ATOM   2255  CA  PRO A 259      12.610 189.014  36.344  1.00 36.26           C
ATOM   2256  HA  PRO A 259      13.051 188.109  36.762  1.00 36.26           H
ATOM   2257  C   PRO A 259      11.098 188.761  36.152  1.00 37.25           C
ATOM   2258  O   PRO A 259      10.481 188.033  36.930  1.00 31.57           O
ATOM   2259  CB  PRO A 259      12.862 190.179  37.309  1.00 37.79           C
ATOM   2260 1HB  PRO A 259      12.091 190.942  37.197  1.00 37.79           H
ATOM   2261 2HB  PRO A 259      12.930 189.846  38.345  1.00 37.79           H
ATOM   2262  CG  PRO A 259      14.203 190.727  36.851  1.00 40.05           C
ATOM   2263 1HG  PRO A 259      14.333 191.778  37.109  1.00 40.05           H
ATOM   2264 2HG  PRO A 259      15.013 190.121  37.257  1.00 40.05           H
ATOM   2265  CD  PRO A 259      14.130 190.562  35.346  1.00 38.78           C
ATOM   2266 1HD  PRO A 259      13.629 191.417  34.892  1.00 38.78           H
ATOM   2267 2HD  PRO A 259      15.133 190.433  34.939  1.00 38.78           H
ATOM   2268  N   GLU A 260      10.482 189.358  35.133  1.00 32.97           N
ATOM   2269  H   GLU A 260      11.011 190.001  34.561  1.00 32.97           H
ATOM   2270  CA  GLU A 260       9.065 189.188  34.779  1.00 37.28           C
ATOM   2271  HA  GLU A 260       8.492 189.073  35.699  1.00 37.28           H
ATOM   2272  C   GLU A 260       8.813 187.936  33.906  1.00 36.38           C
ATOM   2273  O   GLU A 260       7.687 187.446  33.829  1.00 38.48           O
ATOM   2274  CB  GLU A 260       8.551 190.462  34.085  1.00 37.92           C
ATOM   2275 1HB  GLU A 260       7.463 190.403  34.103  1.00 37.92           H
ATOM   2276 2HB  GLU A 260       8.832 191.345  34.658  1.00 37.92           H
ATOM   2277  CG  GLU A 260       8.995 190.681  32.619  1.00 41.04           C
ATOM   2278 1HG  GLU A 260       8.955 189.738  32.073  1.00 41.04           H
ATOM   2279 2HG  GLU A 260       8.259 191.338  32.156  1.00 41.04           H
ATOM   2280  CD  GLU A 260      10.391 191.299  32.410  1.00 50.81           C
ATOM   2281  OE1 GLU A 260      11.280 191.189  33.278  1.00 43.12           O
ATOM   2282  OE2 GLU A 260      10.597 191.892  31.324  1.00 57.41           O
ATOM   2283  N   ASN A 261       9.859 187.413  33.262  1.00 32.96           N
ATOM   2284  H   ASN A 261      10.757 187.852  33.410  1.00 32.96           H
ATOM   2285  CA  ASN A 261       9.862 186.194  32.437  1.00 35.11           C
ATOM   2286  HA  ASN A 261       8.878 186.081  31.983  1.00 35.11           H
ATOM   2287  C   ASN A 261      10.119 184.898  33.277  1.00 35.89           C
ATOM   2288  O   ASN A 261      10.158 183.791  32.735  1.00 34.81           O
ATOM   2289  CB  ASN A 261      10.885 186.416  31.305  1.00 34.70           C
ATOM   2290 1HB  ASN A 261      11.833 186.757  31.721  1.00 34.70           H
ATOM   2291 2HB  ASN A 261      11.090 185.465  30.814  1.00 34.70           H
ATOM   2292  CG  ASN A 261      10.419 187.425  30.250  1.00 43.28           C
ATOM   2293  OD1 ASN A 261      10.893 188.549  30.154  1.00 47.70           O
ATOM   2294  ND2 ASN A 261       9.446 187.079  29.441  1.00 39.81           N
ATOM   2295 1HD2 ASN A 261       9.322 187.635  28.607  1.00 39.81           H
ATOM   2296 2HD2 ASN A 261       8.986 186.183  29.523  1.00 39.81           H
ATOM   2297  N   LEU A 262      10.255 185.045  34.600  1.00 30.80           N
ATOM   2298  H   LEU A 262      10.220 185.988  34.959  1.00 30.80           H
ATOM   2299  CA  LEU A 262      10.340 183.972  35.606  1.00 36.17           C
ATOM   2300  HA  LEU A 262      10.420 183.005  35.110  1.00 36.17           H
ATOM   2301  C   LEU A 262       9.070 183.947  36.489  1.00 34.52           C
ATOM   2302  O   LEU A 262       8.429 184.984  36.683  1.00 34.85           O
ATOM   2303  CB  LEU A 262      11.603 184.198  36.478  1.00 28.77           C
ATOM   2304 1HB  LEU A 262      11.456 185.118  37.045  1.00 28.77           H
ATOM   2305 2HB  LEU A 262      11.669 183.374  37.188  1.00 28.77           H
ATOM   2306  CG  LEU A 262      12.940 184.316  35.724  1.00 33.20           C
ATOM   2307  HG  LEU A 262      12.874 185.153  35.029  1.00 33.20           H
ATOM   2308  CD1 LEU A 262      14.071 184.606  36.712  1.00 33.36           C
ATOM   2309 1HD1 LEU A 262      15.006 184.724  36.165  1.00 33.36           H
ATOM   2310 2HD1 LEU A 262      14.164 183.781  37.418  1.00 33.36           H
ATOM   2311 3HD1 LEU A 262      13.848 185.526  37.253  1.00 33.36           H
ATOM   2312  CD2 LEU A 262      13.285 183.049  34.942  1.00 32.70           C
ATOM   2313 1HD2 LEU A 262      14.278 183.151  34.505  1.00 32.70           H
ATOM   2314 2HD2 LEU A 262      12.551 182.908  34.148  1.00 32.70           H
ATOM   2315 3HD2 LEU A 262      13.268 182.187  35.610  1.00 32.70           H
ATOM   2316  N   LEU A 263       8.725 182.788  37.056  1.00 28.87           N
ATOM   2317  H   LEU A 263       9.280 181.969  36.854  1.00 28.87           H
ATOM   2318  CA  LEU A 263       7.685 182.622  38.089  1.00 30.36           C
ATOM   2319  HA  LEU A 263       7.311 183.608  38.365  1.00 30.36           H
ATOM   2320  C   LEU A 263       8.252 181.961  39.372  1.00 32.05           C
ATOM   2321  O   LEU A 263       9.325 181.358  39.351  1.00 28.86           O
ATOM   2322  CB  LEU A 263       6.491 181.793  37.551  1.00 30.84           C
ATOM   2323 1HB  LEU A 263       6.886 180.855  37.159  1.00 30.84           H
ATOM   2324 2HB  LEU A 263       5.844 181.553  38.395  1.00 30.84           H
ATOM   2325  CG  LEU A 263       5.613 182.452  36.473  1.00 36.22           C
ATOM   2326  HG  LEU A 263       6.226 182.641  35.592  1.00 36.22           H
ATOM   2327  CD1 LEU A 263       4.477 181.497  36.101  1.00 36.57           C
ATOM   2328 1HD1 LEU A 263       3.905 181.920  35.275  1.00 36.57           H
ATOM   2329 2HD1 LEU A 263       3.825 181.363  36.965  1.00 36.57           H
ATOM   2330 3HD1 LEU A 263       4.888 180.532  35.803  1.00 36.57           H
ATOM   2331  CD2 LEU A 263       4.963 183.757  36.939  1.00 34.67           C
ATOM   2332 1HD2 LEU A 263       4.318 184.137  36.146  1.00 34.67           H
ATOM   2333 2HD2 LEU A 263       5.737 184.491  37.161  1.00 34.67           H
ATOM   2334 3HD2 LEU A 263       4.369 183.572  37.834  1.00 34.67           H
ATOM   2335  N   LEU A 264       7.501 182.078  40.467  1.00 30.56           N
ATOM   2336  H   LEU A 264       6.675 182.655  40.395  1.00 30.56           H
ATOM   2337  CA  LEU A 264       7.791 181.517  41.793  1.00 33.57           C
ATOM   2338  HA  LEU A 264       8.803 181.111  41.800  1.00 33.57           H
ATOM   2339  C   LEU A 264       6.817 180.366  42.135  1.00 31.20           C
ATOM   2340  O   LEU A 264       5.595 180.548  42.158  1.00 31.16           O
ATOM   2341  CB  LEU A 264       7.718 182.662  42.829  1.00 31.51           C
ATOM   2342 1HB  LEU A 264       6.752 183.156  42.720  1.00 31.51           H
ATOM   2343 2HB  LEU A 264       7.759 182.222  43.825  1.00 31.51           H
ATOM   2344  CG  LEU A 264       8.830 183.715  42.697  1.00 38.70           C
ATOM   2345  HG  LEU A 264       8.972 183.944  41.641  1.00 38.70           H
ATOM   2346  CD1 LEU A 264       8.446 185.009  43.415  1.00 35.62           C
ATOM   2347 1HD1 LEU A 264       9.254 185.734  43.322  1.00 35.62           H
ATOM   2348 2HD1 LEU A 264       8.264 184.800  44.469  1.00 35.62           H
ATOM   2349 3HD1 LEU A 264       7.540 185.412  42.962  1.00 35.62           H
ATOM   2350  CD2 LEU A 264      10.147 183.207  43.288  1.00 32.56           C
ATOM   2351 1HD2 LEU A 264      10.916 183.972  43.184  1.00 32.56           H
ATOM   2352 2HD2 LEU A 264      10.455 182.307  42.756  1.00 32.56           H
ATOM   2353 3HD2 LEU A 264      10.005 182.974  44.343  1.00 32.56           H
ATOM   2354  N   GLY A 265       7.369 179.184  42.412  1.00 31.48           N
ATOM   2355  H   GLY A 265       8.372 179.095  42.329  1.00 31.48           H
ATOM   2356  CA  GLY A 265       6.638 177.989  42.844  1.00 31.92           C
ATOM   2357 1HA  GLY A 265       5.755 177.861  42.218  1.00 31.92           H
ATOM   2358 2HA  GLY A 265       7.273 177.114  42.701  1.00 31.92           H
ATOM   2359  C   GLY A 265       6.186 178.021  44.316  1.00 33.97           C
ATOM   2360  O   GLY A 265       6.346 179.027  45.008  1.00 33.71           O
ATOM   2361  N   SER A 266       5.599 176.933  44.830  1.00 36.59           N
ATOM   2362  H   SER A 266       5.525 176.088  44.281  1.00 36.59           H
ATOM   2363  CA  SER A 266       5.024 176.896  46.177  1.00 38.60           C
ATOM   2364  HA  SER A 266       4.483 177.834  46.299  1.00 38.60           H
ATOM   2365  C   SER A 266       6.067 176.813  47.328  1.00 44.84           C
ATOM   2366  O   SER A 266       5.766 177.219  48.455  1.00 47.29           O
ATOM   2367  CB  SER A 266       3.951 175.800  46.296  1.00 39.33           C
ATOM   2368 1HB  SER A 266       3.282 176.055  47.118  1.00 39.33           H
ATOM   2369 2HB  SER A 266       3.359 175.789  45.381  1.00 39.33           H
ATOM   2370  OG  SER A 266       4.464 174.518  46.549  1.00 46.34           O
ATOM   2371  HG  SER A 266       5.129 174.312  45.887  1.00 46.34           H
ATOM   2372  N   ALA A 267       7.306 176.395  47.051  1.00 42.29           N
ATOM   2373  H   ALA A 267       7.510 176.110  46.103  1.00 42.29           H
ATOM   2374  CA  ALA A 267       8.485 176.618  47.916  1.00 44.38           C
ATOM   2375  HA  ALA A 267       8.159 176.678  48.955  1.00 44.38           H
ATOM   2376  C   ALA A 267       9.217 177.951  47.587  1.00 43.42           C
ATOM   2377  O   ALA A 267      10.271 178.256  48.157  1.00 45.15           O
ATOM   2378  CB  ALA A 267       9.425 175.412  47.790  1.00 46.58           C
ATOM   2379 1HB  ALA A 267       8.875 174.496  48.008  1.00 46.58           H
ATOM   2380 2HB  ALA A 267      10.241 175.524  48.504  1.00 46.58           H
ATOM   2381 3HB  ALA A 267       9.830 175.362  46.779  1.00 46.58           H
ATOM   2382  N   GLY A 268       8.675 178.749  46.661  1.00 40.99           N
ATOM   2383  H   GLY A 268       7.839 178.431  46.193  1.00 40.99           H
ATOM   2384  CA  GLY A 268       9.320 179.945  46.104  1.00 36.60           C
ATOM   2385 1HA  GLY A 268       8.567 180.533  45.580  1.00 36.60           H
ATOM   2386 2HA  GLY A 268       9.731 180.546  46.915  1.00 36.60           H
ATOM   2387  C   GLY A 268      10.457 179.626  45.116  1.00 34.71           C
ATOM   2388  O   GLY A 268      11.285 180.497  44.853  1.00 34.57           O
ATOM   2389  N   GLU A 269      10.536 178.391  44.611  1.00 35.09           N
ATOM   2390  H   GLU A 269       9.797 177.737  44.824  1.00 35.09           H
ATOM   2391  CA  GLU A 269      11.497 177.981  43.581  1.00 33.17           C
ATOM   2392  HA  GLU A 269      12.501 178.182  43.955  1.00 33.17           H
ATOM   2393  C   GLU A 269      11.300 178.786  42.281  1.00 32.22           C
ATOM   2394  O   GLU A 269      10.171 179.037  41.854  1.00 33.03           O
ATOM   2395  CB  GLU A 269      11.428 176.463  43.314  1.00 40.75           C
ATOM   2396 1HB  GLU A 269      12.219 176.248  42.596  1.00 40.75           H
ATOM   2397 2HB  GLU A 269      11.676 175.928  44.231  1.00 40.75           H
ATOM   2398  CG  GLU A 269      10.109 175.860  42.758  1.00 39.75           C
ATOM   2399 1HG  GLU A 269       9.617 176.553  42.075  1.00 39.75           H
ATOM   2400 2HG  GLU A 269      10.369 174.973  42.180  1.00 39.75           H
ATOM   2401  CD  GLU A 269       9.114 175.459  43.854  1.00 41.95           C
ATOM   2402  OE1 GLU A 269       8.683 176.330  44.640  1.00 45.47           O
ATOM   2403  OE2 GLU A 269       8.736 174.266  43.914  1.00 44.60           O
ATOM   2404  N   LEU A 270      12.402 179.177  41.642  1.00 32.44           N
ATOM   2405  H   LEU A 270      13.309 178.968  42.033  1.00 32.44           H
ATOM   2406  CA  LEU A 270      12.363 179.824  40.340  1.00 33.41           C
ATOM   2407  HA  LEU A 270      11.613 180.615  40.369  1.00 33.41           H
ATOM   2408  C   LEU A 270      11.948 178.792  39.284  1.00 35.35           C
ATOM   2409  O   LEU A 270      12.607 177.769  39.093  1.00 33.62           O
ATOM   2410  CB  LEU A 270      13.722 180.462  39.999  1.00 35.12           C
ATOM   2411 1HB  LEU A 270      14.513 179.835  40.412  1.00 35.12           H
ATOM   2412 2HB  LEU A 270      13.836 180.478  38.915  1.00 35.12           H
ATOM   2413  CG  LEU A 270      13.861 181.909  40.504  1.00 43.16           C
ATOM   2414  HG  LEU A 270      13.087 182.517  40.035  1.00 43.16           H
ATOM   2415  CD1 LEU A 270      13.732 182.042  42.018  1.00 45.40           C
ATOM   2416 1HD1 LEU A 270      13.913 183.078  42.305  1.00 45.40           H
ATOM   2417 2HD1 LEU A 270      14.467 181.398  42.499  1.00 45.40           H
ATOM   2418 3HD1 LEU A 270      12.730 181.748  42.331  1.00 45.40           H
ATOM   2419  CD2 LEU A 270      15.222 182.462  40.085  1.00 36.41           C
ATOM   2420 1HD2 LEU A 270      15.313 183.497  40.414  1.00 36.41           H
ATOM   2421 2HD2 LEU A 270      15.308 182.417  38.999  1.00 36.41           H
ATOM   2422 3HD2 LEU A 270      16.013 181.865  40.538  1.00 36.41           H
ATOM   2423  N   LYS A 271      10.865 179.103  38.578  1.00 30.21           N
ATOM   2424  H   LYS A 271      10.350 179.921  38.871  1.00 30.21           H
ATOM   2425  CA  LYS A 271      10.406 178.428  37.366  1.00 31.19           C
ATOM   2426  HA  LYS A 271      10.961 177.500  37.225  1.00 31.19           H
ATOM   2427  C   LYS A 271      10.676 179.350  36.173  1.00 33.92           C
ATOM   2428  O   LYS A 271      10.067 180.413  36.054  1.00 32.01           O
ATOM   2429  CB  LYS A 271       8.906 178.104  37.518  1.00 34.64           C
ATOM   2430 1HB  LYS A 271       8.387 179.016  37.816  1.00 34.64           H
ATOM   2431 2HB  LYS A 271       8.519 177.804  36.544  1.00 34.64           H
ATOM   2432  CG  LYS A 271       8.578 177.000  38.540  1.00 32.00           C
ATOM   2433 1HG  LYS A 271       9.125 177.206  39.460  1.00 32.00           H
ATOM   2434 2HG  LYS A 271       7.511 177.036  38.759  1.00 32.00           H
ATOM   2435  CD  LYS A 271       8.919 175.597  38.023  1.00 30.77           C
ATOM   2436 1HD  LYS A 271       8.410 175.436  37.072  1.00 30.77           H
ATOM   2437 2HD  LYS A 271       9.996 175.527  37.873  1.00 30.77           H
ATOM   2438  CE  LYS A 271       8.467 174.523  39.020  1.00 34.36           C
ATOM   2439 1HE  LYS A 271       9.089 174.584  39.913  1.00 34.36           H
ATOM   2440 2HE  LYS A 271       7.436 174.722  39.312  1.00 34.36           H
ATOM   2441  NZ  LYS A 271       8.562 173.172  38.425  1.00 28.22           N
ATOM   2442 1HZ  LYS A 271       8.353 172.481  39.131  1.00 28.22           H
ATOM   2443 2HZ  LYS A 271       9.501 173.031  38.082  1.00 28.22           H
ATOM   2444 3HZ  LYS A 271       7.907 173.081  37.661  1.00 28.22           H
ATOM   2445  N   ILE A 272      11.577 178.945  35.281  1.00 29.32           N
ATOM   2446  H   ILE A 272      12.110 178.108  35.470  1.00 29.32           H
ATOM   2447  CA  ILE A 272      11.816 179.602  33.994  1.00 32.90           C
ATOM   2448  HA  ILE A 272      12.002 180.661  34.173  1.00 32.90           H
ATOM   2449  C   ILE A 272      10.525 179.482  33.153  1.00 35.48           C
ATOM   2450  O   ILE A 272      10.058 178.366  32.904  1.00 35.37           O
ATOM   2451  CB  ILE A 272      13.076 179.004  33.315  1.00 32.04           C
ATOM   2452  HB  ILE A 272      12.942 177.924  33.256  1.00 32.04           H
ATOM   2453  CG1 ILE A 272      14.340 179.305  34.152  1.00 34.04           C
ATOM   2454 1HG1 ILE A 272      14.452 180.387  34.222  1.00 34.04           H
ATOM   2455 2HG1 ILE A 272      14.186 178.908  35.155  1.00 34.04           H
ATOM   2456  CG2 ILE A 272      13.244 179.539  31.887  1.00 33.40           C
ATOM   2457 1HG2 ILE A 272      14.133 179.105  31.428  1.00 33.40           H
ATOM   2458 2HG2 ILE A 272      13.348 180.624  31.926  1.00 33.40           H
ATOM   2459 3HG2 ILE A 272      12.366 179.279  31.296  1.00 33.40           H
ATOM   2460  CD1 ILE A 272      15.644 178.704  33.608  1.00 35.64           C
ATOM   2461 1HD1 ILE A 272      16.418 178.787  34.371  1.00 35.64           H
ATOM   2462 2HD1 ILE A 272      15.957 179.241  32.712  1.00 35.64           H
ATOM   2463 3HD1 ILE A 272      15.484 177.654  33.365  1.00 35.64           H
ATOM   2464  N   ALA A 273       9.919 180.613  32.771  1.00 34.36           N
ATOM   2465  H   ALA A 273      10.385 181.491  32.949  1.00 34.36           H
ATOM   2466  CA  ALA A 273       8.493 180.716  32.389  1.00 37.63           C
ATOM   2467  HA  ALA A 273       8.103 179.713  32.216  1.00 37.63           H
ATOM   2468  C   ALA A 273       8.274 181.522  31.071  1.00 43.13           C
ATOM   2469  O   ALA A 273       7.339 182.325  30.951  1.00 44.86           O
ATOM   2470  CB  ALA A 273       7.725 181.278  33.592  1.00 39.88           C
ATOM   2471 1HB  ALA A 273       7.935 180.673  34.474  1.00 39.88           H
ATOM   2472 2HB  ALA A 273       6.657 181.252  33.378  1.00 39.88           H
ATOM   2473 3HB  ALA A 273       8.034 182.308  33.775  1.00 39.88           H
ATOM   2474  N   ASN A 274       9.175 181.313  30.109  1.00 41.29           N
ATOM   2475  H   ASN A 274       9.918 180.665  30.330  1.00 41.29           H
ATOM   2476  CA  ASN A 274       9.363 182.100  28.871  1.00 43.74           C
ATOM   2477  HA  ASN A 274       8.440 182.640  28.663  1.00 43.74           H
ATOM   2478  C   ASN A 274       9.674 181.236  27.606  1.00 41.81           C
ATOM   2479  O   ASN A 274       9.572 181.758  26.490  1.00 43.38           O
ATOM   2480  CB  ASN A 274      10.464 183.150  29.134  1.00 39.74           C
ATOM   2481 1HB  ASN A 274      10.696 183.681  28.211  1.00 39.74           H
ATOM   2482 2HB  ASN A 274      10.054 183.872  29.840  1.00 39.74           H
ATOM   2483  CG  ASN A 274      11.767 182.583  29.714  1.00 43.38           C
ATOM   2484  OD1 ASN A 274      11.922 181.391  29.920  1.00 35.17           O
ATOM   2485  ND2 ASN A 274      12.738 183.404  30.037  1.00 40.17           N
ATOM   2486 1HD2 ASN A 274      13.600 182.980  30.350  1.00 40.17           H
ATOM   2487 2HD2 ASN A 274      12.709 184.392  29.830  1.00 40.17           H
ATOM   2488  N   PHE A 275       9.968 179.934  27.748  1.00 43.59           N
ATOM   2489  H   PHE A 275      10.037 179.544  28.677  1.00 43.59           H
ATOM   2490  CA  PHE A 275       9.860 178.962  26.646  1.00 45.79           C
ATOM   2491  HA  PHE A 275      10.433 179.312  25.788  1.00 45.79           H
ATOM   2492  C   PHE A 275       8.389 178.819  26.223  1.00 47.60           C
ATOM   2493  O   PHE A 275       7.502 178.842  27.079  1.00 42.77           O
ATOM   2494  CB  PHE A 275      10.370 177.573  27.059  1.00 41.92           C
ATOM   2495 1HB  PHE A 275       9.776 177.236  27.909  1.00 41.92           H
ATOM   2496 2HB  PHE A 275      10.157 176.883  26.243  1.00 41.92           H
ATOM   2497  CG  PHE A 275      11.847 177.445  27.424  1.00 36.86           C
ATOM   2498  CD1 PHE A 275      12.797 177.279  26.403  1.00 38.60           C
ATOM   2499  HD1 PHE A 275      12.494 177.299  25.367  1.00 38.60           H
ATOM   2500  CD2 PHE A 275      12.261 177.400  28.767  1.00 37.96           C
ATOM   2501  HD2 PHE A 275      11.529 177.514  29.553  1.00 37.96           H
ATOM   2502  CE1 PHE A 275      14.151 177.095  26.728  1.00 44.52           C
ATOM   2503  HE1 PHE A 275      14.885 177.003  25.941  1.00 44.52           H
ATOM   2504  CE2 PHE A 275      13.612 177.197  29.090  1.00 39.94           C
ATOM   2505  HE2 PHE A 275      13.914 177.157  30.127  1.00 39.94           H
ATOM   2506  CZ  PHE A 275      14.562 177.053  28.069  1.00 42.91           C
ATOM   2507  HZ  PHE A 275      15.604 176.922  28.320  1.00 42.91           H
ATOM   2508  N   GLY A 276       8.112 178.623  24.934  1.00 44.18           N
ATOM   2509  H   GLY A 276       8.873 178.608  24.270  1.00 44.18           H
ATOM   2510  CA  GLY A 276       6.757 178.554  24.385  1.00 47.36           C
ATOM   2511 1HA  GLY A 276       6.725 177.794  23.604  1.00 47.36           H
ATOM   2512 2HA  GLY A 276       6.048 178.260  25.159  1.00 47.36           H
ATOM   2513  C   GLY A 276       6.305 179.892  23.787  1.00 47.58           C
ATOM   2514  O   GLY A 276       6.950 180.392  22.860  1.00 44.66           O
ATOM   2515  N   TRP A 277       5.193 180.458  24.279  1.00 44.30           N
ATOM   2516  H   TRP A 277       4.728 180.044  25.074  1.00 44.30           H
ATOM   2517  CA  TRP A 277       4.568 181.649  23.698  1.00 42.08           C
ATOM   2518  HA  TRP A 277       5.308 182.103  23.040  1.00 42.08           H
ATOM   2519  C   TRP A 277       4.127 182.719  24.725  1.00 45.72           C
ATOM   2520  O   TRP A 277       3.286 182.461  25.589  1.00 52.16           O
ATOM   2521  CB  TRP A 277       3.385 181.239  22.808  1.00 46.68           C
ATOM   2522 1HB  TRP A 277       3.564 180.236  22.422  1.00 46.68           H
ATOM   2523 2HB  TRP A 277       2.471 181.200  23.401  1.00 46.68           H
ATOM   2524  CG  TRP A 277       3.188 182.183  21.660  1.00 50.09           C
ATOM   2525  CD1 TRP A 277       2.286 183.185  21.573  1.00 49.53           C
ATOM   2526  HD1 TRP A 277       1.532 183.451  22.299  1.00 49.53           H
ATOM   2527  CD2 TRP A 277       4.046 182.337  20.492  1.00 52.36           C
ATOM   2528  NE1 TRP A 277       2.527 183.947  20.474  1.00 51.18           N
ATOM   2529  HE1 TRP A 277       2.050 184.814  20.274  1.00 51.18           H
ATOM   2530  CE2 TRP A 277       3.646 183.520  19.804  1.00 55.80           C
ATOM   2531  CE3 TRP A 277       5.202 181.671  20.025  1.00 53.14           C
ATOM   2532  HE3 TRP A 277       5.549 180.791  20.547  1.00 53.14           H
ATOM   2533  CZ2 TRP A 277       4.390 184.047  18.740  1.00 54.50           C
ATOM   2534  HZ2 TRP A 277       4.091 184.977  18.281  1.00 54.50           H
ATOM   2535  CZ3 TRP A 277       5.934 182.175  18.935  1.00 57.07           C
ATOM   2536  HZ3 TRP A 277       6.824 181.658  18.609  1.00 57.07           H
ATOM   2537  CH2 TRP A 277       5.539 183.367  18.304  1.00 53.69           C
ATOM   2538  HH2 TRP A 277       6.124 183.774  17.492  1.00 53.69           H
ATOM   2539  N   SER A 278       4.635 183.945  24.577  1.00 44.60           N
ATOM   2540  H   SER A 278       5.318 184.106  23.851  1.00 44.60           H
ATOM   2541  CA  SER A 278       4.124 185.130  25.273  1.00 49.30           C
ATOM   2542  HA  SER A 278       3.943 184.868  26.315  1.00 49.30           H
ATOM   2543  C   SER A 278       2.799 185.596  24.650  1.00 49.35           C
ATOM   2544  O   SER A 278       2.666 185.634  23.424  1.00 48.59           O
ATOM   2545  CB  SER A 278       5.164 186.251  25.255  1.00 45.94           C
ATOM   2546 1HB  SER A 278       6.067 185.913  25.765  1.00 45.94           H
ATOM   2547 2HB  SER A 278       5.412 186.495  24.222  1.00 45.94           H
ATOM   2548  OG  SER A 278       4.662 187.408  25.908  1.00 46.15           O
ATOM   2549  HG  SER A 278       5.403 187.994  26.077  1.00 46.15           H
ATOM   2550  N   VAL A 279       1.799 185.934  25.473  1.00 48.20           N
ATOM   2551  H   VAL A 279       1.942 185.935  26.473  1.00 48.20           H
ATOM   2552  CA  VAL A 279       0.456 186.287  25.002  1.00 47.11           C
ATOM   2553  HA  VAL A 279       0.196 185.561  24.232  1.00 47.11           H
ATOM   2554  C   VAL A 279       0.373 187.697  24.367  1.00 53.69           C
ATOM   2555  O   VAL A 279      -0.604 187.994  23.680  1.00 48.92           O
ATOM   2556  CB  VAL A 279      -0.627 186.141  26.104  1.00 47.00           C
ATOM   2557  HB  VAL A 279      -1.594 186.352  25.649  1.00 47.00           H
ATOM   2558  CG1 VAL A 279      -0.688 184.701  26.630  1.00 38.39           C
ATOM   2559 1HG1 VAL A 279      -1.559 184.600  27.277  1.00 38.39           H
ATOM   2560 2HG1 VAL A 279       0.214 184.470  27.196  1.00 38.39           H
ATOM   2561 3HG1 VAL A 279      -0.777 184.013  25.790  1.00 38.39           H
ATOM   2562  CG2 VAL A 279      -0.464 187.110  27.282  1.00 44.07           C
ATOM   2563 1HG2 VAL A 279      -1.279 186.948  27.988  1.00 44.07           H
ATOM   2564 2HG2 VAL A 279      -0.497 188.137  26.918  1.00 44.07           H
ATOM   2565 3HG2 VAL A 279       0.489 186.931  27.780  1.00 44.07           H
ATOM   2566  N   HIS A 280       1.375 188.553  24.570  1.00 50.53           N
ATOM   2567  H   HIS A 280       2.185 188.236  25.084  1.00 50.53           H
ATOM   2568  CA  HIS A 280       1.431 189.912  24.026  1.00 57.68           C
ATOM   2569  HA  HIS A 280       0.413 190.292  23.940  1.00 57.68           H
ATOM   2570  C   HIS A 280       2.071 189.937  22.621  1.00 53.75           C
ATOM   2571  O   HIS A 280       3.043 189.227  22.366  1.00 58.01           O
ATOM   2572  CB  HIS A 280       2.163 190.816  25.024  1.00 58.90           C
ATOM   2573 1HB  HIS A 280       3.193 190.477  25.136  1.00 58.90           H
ATOM   2574 2HB  HIS A 280       2.179 191.836  24.640  1.00 58.90           H
ATOM   2575  CG  HIS A 280       1.494 190.813  26.380  1.00 61.29           C
ATOM   2576  ND1 HIS A 280       0.276 191.358  26.696  1.00 60.26           N
ATOM   2577  HD1 HIS A 280      -0.341 191.910  26.118  1.00 60.26           H
ATOM   2578  CD2 HIS A 280       1.876 190.113  27.491  1.00 54.80           C
ATOM   2579  HD2 HIS A 280       2.736 189.474  27.621  1.00 54.80           H
ATOM   2580  CE1 HIS A 280      -0.013 191.032  27.935  1.00 60.76           C
ATOM   2581  HE1 HIS A 280      -0.894 191.299  28.499  1.00 60.76           H
ATOM   2582  NE2 HIS A 280       0.927 190.263  28.469  1.00 54.52           N
HETATM 2583  N   NME A 281       1.510 190.752  21.708  1.00 50.53           N
HETATM 2584  H   NME A 281       0.782 191.388  22.000  1.00 50.53           H
HETATM 2585  CH3 NME A 281       1.915 190.807  20.305  1.00 50.53           C
HETATM 2586 1HH3 NME A 281       1.578 191.746  19.865  1.00 50.53           H
HETATM 2587 2HH3 NME A 281       1.468 189.972  19.766  1.00 50.53           H
HETATM 2588 3HH3 NME A 281       3.001 190.743  20.238  1.00 50.53           H
HETATM 2589  CH3 ACE A 289      13.453 203.136  24.164  1.00 64.73           C
HETATM 2590 1HH3 ACE A 289      13.074 203.243  23.147  1.00 64.73           H
HETATM 2591 2HH3 ACE A 289      13.386 204.095  24.679  1.00 64.73           H
HETATM 2592 3HH3 ACE A 289      12.859 202.394  24.697  1.00 64.73           H
HETATM 2593  C   ACE A 289      14.883 202.677  24.116  1.00 64.73           C
HETATM 2594  O   ACE A 289      15.447 202.544  23.034  1.00 64.73           O
ATOM   2595  N   ALA A 290      15.473 202.472  25.288  1.00 64.73           N
ATOM   2596  H   ALA A 290      14.981 202.770  26.119  1.00 64.73           H
ATOM   2597  CA  ALA A 290      16.643 201.612  25.492  1.00 69.42           C
ATOM   2598  HA  ALA A 290      17.176 201.494  24.548  1.00 69.42           H
ATOM   2599  C   ALA A 290      16.240 200.196  25.980  1.00 75.04           C
ATOM   2600  O   ALA A 290      17.015 199.256  25.817  1.00 68.53           O
ATOM   2601  CB  ALA A 290      17.589 202.292  26.488  1.00 59.33           C
ATOM   2602 1HB  ALA A 290      17.827 203.300  26.146  1.00 59.33           H
ATOM   2603 2HB  ALA A 290      18.505 201.705  26.558  1.00 59.33           H
ATOM   2604 3HB  ALA A 290      17.114 202.343  27.467  1.00 59.33           H
ATOM   2605  N   GLY A 291      15.014 200.038  26.503  1.00 73.08           N
ATOM   2606  H   GLY A 291      14.411 200.847  26.536  1.00 73.08           H
ATOM   2607  CA  GLY A 291      14.540 198.851  27.239  1.00 68.72           C
ATOM   2608 1HA  GLY A 291      15.013 198.861  28.221  1.00 68.72           H
ATOM   2609 2HA  GLY A 291      13.465 198.940  27.393  1.00 68.72           H
ATOM   2610  C   GLY A 291      14.822 197.488  26.580  1.00 69.07           C
ATOM   2611  O   GLY A 291      14.805 197.347  25.356  1.00 71.67           O
ATOM   2612  N   THR A 292      15.095 196.483  27.415  1.00 65.84           N
ATOM   2613  H   THR A 292      15.096 196.704  28.401  1.00 65.84           H
ATOM   2614  CA  THR A 292      15.571 195.125  27.068  1.00 70.83           C
ATOM   2615  HA  THR A 292      15.622 194.581  28.011  1.00 70.83           H
ATOM   2616  C   THR A 292      16.983 195.092  26.431  1.00 68.31           C
ATOM   2617  O   THR A 292      17.749 194.195  26.773  1.00 52.21           O
ATOM   2618  CB  THR A 292      14.545 194.354  26.225  1.00  0.00           C
ATOM   2619  HB  THR A 292      14.394 194.882  25.284  1.00  0.00           H
ATOM   2620  OG1 THR A 292      13.319 194.285  26.931  1.00  0.00           O
ATOM   2621  HG1 THR A 292      12.987 195.180  27.035  1.00  0.00           H
ATOM   2622  CG2 THR A 292      14.958 192.913  25.920  1.00  0.00           C
ATOM   2623 1HG2 THR A 292      14.116 192.388  25.468  1.00  0.00           H
ATOM   2624 2HG2 THR A 292      15.247 192.410  26.842  1.00  0.00           H
ATOM   2625 3HG2 THR A 292      15.799 192.914  25.227  1.00  0.00           H
ATOM   2626  N   LEU A 293      17.388 196.073  25.610  1.00 57.99           N
ATOM   2627  H   LEU A 293      16.763 196.832  25.379  1.00 57.99           H
ATOM   2628  CA  LEU A 293      18.752 196.156  25.091  1.00 57.74           C
ATOM   2629  HA  LEU A 293      18.955 195.201  24.606  1.00 57.74           H
ATOM   2630  C   LEU A 293      19.780 196.331  26.236  1.00 52.25           C
ATOM   2631  O   LEU A 293      20.864 195.767  26.147  1.00 44.98           O
ATOM   2632  CB  LEU A 293      18.867 197.235  23.991  1.00 62.22           C
ATOM   2633 1HB  LEU A 293      18.039 197.100  23.295  1.00 62.22           H
ATOM   2634 2HB  LEU A 293      18.769 198.213  24.463  1.00 62.22           H
ATOM   2635  CG  LEU A 293      20.192 197.183  23.201  1.00 60.27           C
ATOM   2636  HG  LEU A 293      20.560 196.157  23.218  1.00 60.27           H
ATOM   2637  CD1 LEU A 293      19.977 197.587  21.745  1.00 59.91           C
ATOM   2638 1HD1 LEU A 293      20.916 197.512  21.197  1.00 59.91           H
ATOM   2639 2HD1 LEU A 293      19.620 198.617  21.716  1.00 59.91           H
ATOM   2640 3HD1 LEU A 293      19.236 196.932  21.289  1.00 59.91           H
ATOM   2641  CD2 LEU A 293      21.269 198.117  23.755  1.00 61.55           C
ATOM   2642 1HD2 LEU A 293      22.165 198.049  23.138  1.00 61.55           H
ATOM   2643 2HD2 LEU A 293      21.505 197.813  24.775  1.00 61.55           H
ATOM   2644 3HD2 LEU A 293      20.905 199.145  23.757  1.00 61.55           H
ATOM   2645  N   ASP A 294      19.406 196.983  27.345  1.00 50.12           N
ATOM   2646  H   ASP A 294      18.522 197.471  27.353  1.00 50.12           H
ATOM   2647  CA  ASP A 294      20.218 197.087  28.566  1.00 49.77           C
ATOM   2648  HA  ASP A 294      21.118 197.651  28.323  1.00 49.77           H
ATOM   2649  C   ASP A 294      20.675 195.714  29.136  1.00 43.82           C
ATOM   2650  O   ASP A 294      21.691 195.647  29.829  1.00 43.93           O
ATOM   2651  CB  ASP A 294      19.464 197.862  29.664  1.00 50.03           C
ATOM   2652 1HB  ASP A 294      18.742 197.189  30.127  1.00 50.03           H
ATOM   2653 2HB  ASP A 294      20.174 198.158  30.436  1.00 50.03           H
ATOM   2654  CG  ASP A 294      18.719 199.117  29.181  1.00 56.00           C
ATOM   2655  OD1 ASP A 294      19.369 200.160  28.946  1.00 52.74           O
ATOM   2656  OD2 ASP A 294      17.472 199.034  29.088  1.00 62.82           O
ATOM   2657  N   TYR A 295      19.958 194.625  28.825  1.00 38.61           N
ATOM   2658  H   TYR A 295      19.165 194.737  28.209  1.00 38.61           H
ATOM   2659  CA  TYR A 295      20.284 193.243  29.217  1.00 42.34           C
ATOM   2660  HA  TYR A 295      20.863 193.267  30.140  1.00 42.34           H
ATOM   2661  C   TYR A 295      21.125 192.476  28.160  1.00 44.73           C
ATOM   2662  O   TYR A 295      21.638 191.399  28.467  1.00 46.25           O
ATOM   2663  CB  TYR A 295      18.977 192.472  29.497  1.00 42.79           C
ATOM   2664 1HB  TYR A 295      18.336 192.511  28.617  1.00 42.79           H
ATOM   2665 2HB  TYR A 295      19.228 191.423  29.650  1.00 42.79           H
ATOM   2666  CG  TYR A 295      18.164 192.949  30.701  1.00 45.60           C
ATOM   2667  CD1 TYR A 295      17.349 194.096  30.625  1.00 54.05           C
ATOM   2668  HD1 TYR A 295      17.295 194.670  29.712  1.00 54.05           H
ATOM   2669  CD2 TYR A 295      18.212 192.216  31.902  1.00 45.54           C
ATOM   2670  HD2 TYR A 295      18.822 191.326  31.965  1.00 45.54           H
ATOM   2671  CE1 TYR A 295      16.605 194.514  31.747  1.00 54.36           C
ATOM   2672  HE1 TYR A 295      15.991 195.401  31.692  1.00 54.36           H
ATOM   2673  CE2 TYR A 295      17.489 192.638  33.034  1.00 45.32           C
ATOM   2674  HE2 TYR A 295      17.554 192.085  33.959  1.00 45.32           H
ATOM   2675  CZ  TYR A 295      16.682 193.791  32.958  1.00 52.49           C
ATOM   2676  OH  TYR A 295      15.996 194.214  34.063  1.00 48.18           O
ATOM   2677  HH  TYR A 295      16.299 193.792  34.871  1.00 48.18           H
ATOM   2678  N   LEU A 296      21.250 192.973  26.922  1.00 45.00           N
ATOM   2679  H   LEU A 296      20.911 193.904  26.727  1.00 45.00           H
ATOM   2680  CA  LEU A 296      21.917 192.276  25.815  1.00 39.98           C
ATOM   2681  HA  LEU A 296      21.668 191.218  25.907  1.00 39.98           H
ATOM   2682  C   LEU A 296      23.462 192.398  25.859  1.00 38.18           C
ATOM   2683  O   LEU A 296      23.974 193.447  26.252  1.00 36.27           O
ATOM   2684  CB  LEU A 296      21.381 192.776  24.451  1.00 45.73           C
ATOM   2685 1HB  LEU A 296      21.579 193.846  24.384  1.00 45.73           H
ATOM   2686 2HB  LEU A 296      21.950 192.282  23.664  1.00 45.73           H
ATOM   2687  CG  LEU A 296      19.885 192.531  24.190  1.00 50.13           C
ATOM   2688  HG  LEU A 296      19.306 193.082  24.932  1.00 50.13           H
ATOM   2689  CD1 LEU A 296      19.508 193.023  22.792  1.00 55.07           C
ATOM   2690 1HD1 LEU A 296      18.436 192.896  22.642  1.00 55.07           H
ATOM   2691 2HD1 LEU A 296      20.051 192.446  22.043  1.00 55.07           H
ATOM   2692 3HD1 LEU A 296      19.766 194.078  22.696  1.00 55.07           H
ATOM   2693  CD2 LEU A 296      19.506 191.054  24.273  1.00 49.88           C
ATOM   2694 1HD2 LEU A 296      18.465 190.929  23.975  1.00 49.88           H
ATOM   2695 2HD2 LEU A 296      19.634 190.712  25.300  1.00 49.88           H
ATOM   2696 3HD2 LEU A 296      20.146 190.470  23.612  1.00 49.88           H
ATOM   2697  N   PRO A 297      24.210 191.364  25.425  1.00 36.06           N
ATOM   2698  CA  PRO A 297      25.669 191.397  25.334  1.00 38.58           C
ATOM   2699  HA  PRO A 297      26.068 191.924  26.201  1.00 38.58           H
ATOM   2700  C   PRO A 297      26.203 192.099  24.065  1.00 37.80           C
ATOM   2701  O   PRO A 297      25.470 192.224  23.075  1.00 38.90           O
ATOM   2702  CB  PRO A 297      26.099 189.933  25.378  1.00 36.05           C
ATOM   2703 1HB  PRO A 297      27.023 189.752  24.828  1.00 36.05           H
ATOM   2704 2HB  PRO A 297      26.205 189.603  26.411  1.00 36.05           H
ATOM   2705  CG  PRO A 297      24.942 189.216  24.713  1.00 38.45           C
ATOM   2706 1HG  PRO A 297      25.067 189.233  23.631  1.00 38.45           H
ATOM   2707 2HG  PRO A 297      24.844 188.198  25.091  1.00 38.45           H
ATOM   2708  CD  PRO A 297      23.726 190.036  25.109  1.00 39.56           C
ATOM   2709 1HD  PRO A 297      23.016 190.093  24.283  1.00 39.56           H
ATOM   2710 2HD  PRO A 297      23.260 189.597  25.991  1.00 39.56           H
ATOM   2711  N   PRO A 298      27.498 192.492  24.038  1.00 36.87           N
ATOM   2712  CA  PRO A 298      28.109 193.234  22.931  1.00 40.88           C
ATOM   2713  HA  PRO A 298      27.653 194.223  22.887  1.00 40.88           H
ATOM   2714  C   PRO A 298      27.957 192.572  21.549  1.00 43.15           C
ATOM   2715  O   PRO A 298      27.520 193.213  20.597  1.00 42.22           O
ATOM   2716  CB  PRO A 298      29.586 193.393  23.313  1.00 40.43           C
ATOM   2717 1HB  PRO A 298      30.171 192.565  22.912  1.00 40.43           H
ATOM   2718 2HB  PRO A 298      29.994 194.348  22.983  1.00 40.43           H
ATOM   2719  CG  PRO A 298      29.577 193.331  24.832  1.00 37.90           C
ATOM   2720 1HG  PRO A 298      30.516 192.953  25.234  1.00 37.90           H
ATOM   2721 2HG  PRO A 298      29.340 194.310  25.248  1.00 37.90           H
ATOM   2722  CD  PRO A 298      28.453 192.355  25.117  1.00 37.99           C
ATOM   2723 1HD  PRO A 298      28.836 191.335  25.139  1.00 37.99           H
ATOM   2724 2HD  PRO A 298      27.978 192.616  26.062  1.00 37.99           H
ATOM   2725  N   GLU A 299      28.257 191.278  21.419  1.00 39.86           N
ATOM   2726  H   GLU A 299      28.614 190.774  22.218  1.00 39.86           H
ATOM   2727  CA  GLU A 299      28.245 190.553  20.142  1.00 40.03           C
ATOM   2728  HA  GLU A 299      28.891 191.100  19.454  1.00 40.03           H
ATOM   2729  C   GLU A 299      26.835 190.479  19.502  1.00 46.36           C
ATOM   2730  O   GLU A 299      26.705 190.477  18.275  1.00 40.97           O
ATOM   2731  CB  GLU A 299      28.854 189.145  20.311  1.00 36.15           C
ATOM   2732 1HB  GLU A 299      28.871 188.680  19.325  1.00 36.15           H
ATOM   2733 2HB  GLU A 299      29.893 189.231  20.628  1.00 36.15           H
ATOM   2734  CG  GLU A 299      28.140 188.170  21.283  1.00 37.99           C
ATOM   2735 1HG  GLU A 299      27.062 188.218  21.130  1.00 37.99           H
ATOM   2736 2HG  GLU A 299      28.462 187.160  21.030  1.00 37.99           H
ATOM   2737  CD  GLU A 299      28.428 188.409  22.776  1.00 40.32           C
ATOM   2738  OE1 GLU A 299      29.187 189.338  23.138  1.00 34.80           O
ATOM   2739  OE2 GLU A 299      27.894 187.658  23.616  1.00 36.96           O
ATOM   2740  N   MET A 300      25.774 190.486  20.316  1.00 41.86           N
ATOM   2741  H   MET A 300      25.921 190.587  21.310  1.00 41.86           H
ATOM   2742  CA  MET A 300      24.407 190.547  19.826  1.00 39.90           C
ATOM   2743  HA  MET A 300      24.298 189.809  19.031  1.00 39.90           H
ATOM   2744  C   MET A 300      24.090 191.937  19.240  1.00 43.65           C
ATOM   2745  O   MET A 300      23.705 192.031  18.068  1.00 47.83           O
ATOM   2746  CB  MET A 300      23.412 190.174  20.930  1.00 43.56           C
ATOM   2747 1HB  MET A 300      23.668 190.663  21.870  1.00 43.56           H
ATOM   2748 2HB  MET A 300      22.423 190.514  20.622  1.00 43.56           H
ATOM   2749  CG  MET A 300      23.374 188.658  21.149  1.00 41.39           C
ATOM   2750 1HG  MET A 300      23.253 188.167  20.184  1.00 41.39           H
ATOM   2751 2HG  MET A 300      24.332 188.341  21.562  1.00 41.39           H
ATOM   2752  SD  MET A 300      22.047 188.081  22.262  1.00 44.15           S
ATOM   2753  CE  MET A 300      20.573 188.609  21.339  1.00 40.80           C
ATOM   2754 1HE  MET A 300      19.684 188.195  21.816  1.00 40.80           H
ATOM   2755 2HE  MET A 300      20.638 188.248  20.313  1.00 40.80           H
ATOM   2756 3HE  MET A 300      20.512 189.698  21.339  1.00 40.80           H
ATOM   2757  N   ILE A 301      24.290 193.007  20.014  1.00 42.72           N
ATOM   2758  H   ILE A 301      24.662 192.895  20.946  1.00 42.72           H
ATOM   2759  CA  ILE A 301      23.942 194.369  19.603  1.00 48.85           C
ATOM   2760  HA  ILE A 301      22.920 194.329  19.226  1.00 48.85           H
ATOM   2761  C   ILE A 301      24.846 194.870  18.444  1.00 50.42           C
ATOM   2762  O   ILE A 301      24.355 195.573  17.564  1.00 43.17           O
ATOM   2763  CB  ILE A 301      23.906 195.340  20.821  1.00 45.25           C
ATOM   2764  HB  ILE A 301      23.479 196.281  20.474  1.00 45.25           H
ATOM   2765  CG1 ILE A 301      25.303 195.658  21.398  1.00 45.36           C
ATOM   2766 1HG1 ILE A 301      25.770 194.720  21.698  1.00 45.36           H
ATOM   2767 2HG1 ILE A 301      25.899 196.122  20.612  1.00 45.36           H
ATOM   2768  CG2 ILE A 301      22.953 194.791  21.900  1.00 52.44           C
ATOM   2769 1HG2 ILE A 301      22.763 195.567  22.640  1.00 52.44           H
ATOM   2770 2HG2 ILE A 301      23.408 193.928  22.386  1.00 52.44           H
ATOM   2771 3HG2 ILE A 301      22.013 194.493  21.435  1.00 52.44           H
ATOM   2772  CD1 ILE A 301      25.306 196.605  22.603  1.00 46.70           C
ATOM   2773 1HD1 ILE A 301      26.335 196.875  22.840  1.00 46.70           H
ATOM   2774 2HD1 ILE A 301      24.853 196.110  23.462  1.00 46.70           H
ATOM   2775 3HD1 ILE A 301      24.741 197.506  22.361  1.00 46.70           H
ATOM   2776  N   GLU A 302      26.108 194.435  18.380  1.00 45.71           N
ATOM   2777  H   GLU A 302      26.469 193.903  19.159  1.00 45.71           H
ATOM   2778  CA  GLU A 302      27.083 194.757  17.318  1.00 49.89           C
ATOM   2779  HA  GLU A 302      26.904 195.786  17.005  1.00 49.89           H
ATOM   2780  C   GLU A 302      26.955 193.866  16.044  1.00 48.22           C
ATOM   2781  O   GLU A 302      27.804 193.930  15.153  1.00 55.40           O
ATOM   2782  CB  GLU A 302      28.512 194.710  17.894  1.00 41.28           C
ATOM   2783 1HB  GLU A 302      28.698 193.722  18.313  1.00 41.28           H
ATOM   2784 2HB  GLU A 302      29.232 194.889  17.096  1.00 41.28           H
ATOM   2785  CG  GLU A 302      28.738 195.760  19.000  1.00 47.48           C
ATOM   2786 1HG  GLU A 302      28.616 196.749  18.560  1.00 47.48           H
ATOM   2787 2HG  GLU A 302      27.990 195.650  19.785  1.00 47.48           H
ATOM   2788  CD  GLU A 302      30.133 195.686  19.646  1.00 59.95           C
ATOM   2789  OE1 GLU A 302      30.896 194.721  19.404  1.00 60.36           O
ATOM   2790  OE2 GLU A 302      30.508 196.660  20.339  1.00 57.89           O
ATOM   2791  N   GLY A 303      25.904 193.046  15.934  1.00 50.04           N
ATOM   2792  H   GLY A 303      25.238 193.008  16.692  1.00 50.04           H
ATOM   2793  CA  GLY A 303      25.565 192.292  14.724  1.00 46.37           C
ATOM   2794 1HA  GLY A 303      24.541 191.930  14.808  1.00 46.37           H
ATOM   2795 2HA  GLY A 303      25.613 192.965  13.868  1.00 46.37           H
ATOM   2796  C   GLY A 303      26.473 191.076  14.421  1.00 50.51           C
ATOM   2797  O   GLY A 303      26.464 190.574  13.297  1.00 53.91           O
ATOM   2798  N   ARG A 304      27.268 190.622  15.395  1.00 47.61           N
ATOM   2799  H   ARG A 304      27.163 191.026  16.315  1.00 47.61           H
ATOM   2800  CA  ARG A 304      28.241 189.519  15.283  1.00 45.48           C
ATOM   2801  HA  ARG A 304      28.656 189.519  14.275  1.00 45.48           H
ATOM   2802  C   ARG A 304      27.576 188.152  15.531  1.00 48.08           C
ATOM   2803  O   ARG A 304      26.484 188.087  16.099  1.00 44.56           O
ATOM   2804  CB  ARG A 304      29.392 189.738  16.285  1.00 49.18           C
ATOM   2805 1HB  ARG A 304      29.090 189.350  17.258  1.00 49.18           H
ATOM   2806 2HB  ARG A 304      30.258 189.166  15.950  1.00 49.18           H
ATOM   2807  CG  ARG A 304      29.823 191.209  16.464  1.00 54.01           C
ATOM   2808 1HG  ARG A 304      30.012 191.655  15.487  1.00 54.01           H
ATOM   2809 2HG  ARG A 304      29.024 191.765  16.954  1.00 54.01           H
ATOM   2810  CD  ARG A 304      31.095 191.307  17.313  1.00 60.27           C
ATOM   2811 1HD  ARG A 304      30.915 190.811  18.267  1.00 60.27           H
ATOM   2812 2HD  ARG A 304      31.916 190.791  16.816  1.00 60.27           H
ATOM   2813  NE  ARG A 304      31.496 192.701  17.571  1.00 67.93           N
ATOM   2814  HE  ARG A 304      31.033 193.133  18.357  1.00 67.93           H
ATOM   2815  CZ  ARG A 304      32.532 193.330  16.986  1.00 72.92           C
ATOM   2816  NH1 ARG A 304      33.117 192.895  15.910  1.00 76.55           N
ATOM   2817 1HH1 ARG A 304      32.707 192.128  15.397  1.00 76.55           H
ATOM   2818 2HH1 ARG A 304      33.917 193.384  15.534  1.00 76.55           H
ATOM   2819  NH2 ARG A 304      32.955 194.447  17.501  1.00 69.18           N
ATOM   2820 1HH2 ARG A 304      32.497 194.750  18.348  1.00 69.18           H
ATOM   2821 2HH2 ARG A 304      33.883 194.779  17.281  1.00 69.18           H
ATOM   2822  N   MET A 305      28.238 187.054  15.169  1.00 42.62           N
ATOM   2823  H   MET A 305      29.137 187.153  14.719  1.00 42.62           H
ATOM   2824  CA  MET A 305      27.879 185.703  15.619  1.00 48.92           C
ATOM   2825  HA  MET A 305      26.842 185.514  15.344  1.00 48.92           H
ATOM   2826  C   MET A 305      27.979 185.588  17.164  1.00 42.79           C
ATOM   2827  O   MET A 305      28.765 186.301  17.789  1.00 41.93           O
ATOM   2828  CB  MET A 305      28.753 184.668  14.880  1.00 43.48           C
ATOM   2829 1HB  MET A 305      28.528 184.721  13.815  1.00 43.48           H
ATOM   2830 2HB  MET A 305      29.804 184.928  15.010  1.00 43.48           H
ATOM   2831  CG  MET A 305      28.550 183.213  15.349  1.00 47.84           C
ATOM   2832 1HG  MET A 305      29.253 182.572  14.816  1.00 47.84           H
ATOM   2833 2HG  MET A 305      28.793 183.133  16.408  1.00 47.84           H
ATOM   2834  SD  MET A 305      26.862 182.609  15.074  1.00 61.06           S
ATOM   2835  CE  MET A 305      27.033 181.983  13.384  1.00 45.53           C
ATOM   2836 1HE  MET A 305      26.076 181.582  13.051  1.00 45.53           H
ATOM   2837 2HE  MET A 305      27.786 181.195  13.364  1.00 45.53           H
ATOM   2838 3HE  MET A 305      27.338 182.794  12.722  1.00 45.53           H
ATOM   2839  N   HIS A 306      27.208 184.689  17.781  1.00 38.53           N
ATOM   2840  H   HIS A 306      26.622 184.076  17.233  1.00 38.53           H
ATOM   2841  CA  HIS A 306      27.256 184.418  19.227  1.00 38.16           C
ATOM   2842  HA  HIS A 306      28.248 184.678  19.597  1.00 38.16           H
ATOM   2843  C   HIS A 306      27.002 182.930  19.547  1.00 37.26           C
ATOM   2844  O   HIS A 306      26.396 182.204  18.758  1.00 37.66           O
ATOM   2845  CB  HIS A 306      26.238 185.300  19.970  1.00 33.69           C
ATOM   2846 1HB  HIS A 306      26.478 185.273  21.033  1.00 33.69           H
ATOM   2847 2HB  HIS A 306      26.347 186.332  19.638  1.00 33.69           H
ATOM   2848  CG  HIS A 306      24.791 184.882  19.790  1.00 38.69           C
ATOM   2849  ND1 HIS A 306      23.958 185.212  18.751  1.00 41.20           N
ATOM   2850  HD1 HIS A 306      24.144 185.793  17.946  1.00 41.20           H
ATOM   2851  CD2 HIS A 306      24.068 184.020  20.571  1.00 38.85           C
ATOM   2852  HD2 HIS A 306      24.371 183.498  21.466  1.00 38.85           H
ATOM   2853  CE1 HIS A 306      22.808 184.601  18.933  1.00 41.20           C
ATOM   2854  HE1 HIS A 306      21.929 184.659  18.308  1.00 41.20           H
ATOM   2855  NE2 HIS A 306      22.814 183.862  20.032  1.00 43.56           N
ATOM   2856  N   ASP A 307      27.419 182.506  20.736  1.00 37.25           N
ATOM   2857  H   ASP A 307      27.950 183.142  21.313  1.00 37.25           H
ATOM   2858  CA  ASP A 307      27.121 181.190  21.335  1.00 35.82           C
ATOM   2859  HA  ASP A 307      26.436 180.649  20.682  1.00 35.82           H
ATOM   2860  C   ASP A 307      26.408 181.365  22.707  1.00 34.22           C
ATOM   2861  O   ASP A 307      26.056 182.475  23.104  1.00 34.06           O
ATOM   2862  CB  ASP A 307      28.414 180.354  21.402  1.00 34.34           C
ATOM   2863 1HB  ASP A 307      28.199 179.402  21.887  1.00 34.34           H
ATOM   2864 2HB  ASP A 307      28.693 180.129  20.373  1.00 34.34           H
ATOM   2865  CG  ASP A 307      29.649 180.971  22.102  1.00 38.57           C
ATOM   2866  OD1 ASP A 307      29.699 182.198  22.344  1.00 37.66           O
ATOM   2867  OD2 ASP A 307      30.596 180.182  22.348  1.00 42.45           O
ATOM   2868  N   GLU A 308      26.149 180.278  23.438  1.00 37.16           N
ATOM   2869  H   GLU A 308      26.506 179.383  23.135  1.00 37.16           H
ATOM   2870  CA  GLU A 308      25.328 180.258  24.666  1.00 33.01           C
ATOM   2871  HA  GLU A 308      24.360 180.687  24.406  1.00 33.01           H
ATOM   2872  C   GLU A 308      25.906 181.101  25.838  1.00 34.17           C
ATOM   2873  O   GLU A 308      25.255 181.312  26.858  1.00 34.25           O
ATOM   2874  CB  GLU A 308      25.063 178.803  25.086  1.00 31.42           C
ATOM   2875 1HB  GLU A 308      24.164 178.801  25.703  1.00 31.42           H
ATOM   2876 2HB  GLU A 308      24.842 178.213  24.197  1.00 31.42           H
ATOM   2877  CG  GLU A 308      26.187 178.088  25.872  1.00 34.34           C
ATOM   2878 1HG  GLU A 308      26.318 178.602  26.824  1.00 34.34           H
ATOM   2879 2HG  GLU A 308      25.850 177.074  26.082  1.00 34.34           H
ATOM   2880  CD  GLU A 308      27.551 178.013  25.167  1.00 39.67           C
ATOM   2881  OE1 GLU A 308      27.596 177.828  23.929  1.00 32.66           O
ATOM   2882  OE2 GLU A 308      28.583 178.073  25.873  1.00 36.81           O
ATOM   2883  N   LYS A 309      27.106 181.654  25.653  1.00 29.49           N
ATOM   2884  H   LYS A 309      27.553 181.461  24.767  1.00 29.49           H
ATOM   2885  CA  LYS A 309      27.741 182.677  26.494  1.00 33.59           C
ATOM   2886  HA  LYS A 309      27.865 182.275  27.500  1.00 33.59           H
ATOM   2887  C   LYS A 309      26.918 183.980  26.600  1.00 32.45           C
ATOM   2888  O   LYS A 309      27.202 184.799  27.478  1.00 30.21           O
ATOM   2889  CB  LYS A 309      29.125 182.975  25.887  1.00 35.56           C
ATOM   2890 1HB  LYS A 309      28.982 183.423  24.903  1.00 35.56           H
ATOM   2891 2HB  LYS A 309      29.633 183.700  26.523  1.00 35.56           H
ATOM   2892  CG  LYS A 309      30.033 181.744  25.727  1.00 34.86           C
ATOM   2893 1HG  LYS A 309      29.594 181.081  24.981  1.00 34.86           H
ATOM   2894 2HG  LYS A 309      30.997 182.070  25.335  1.00 34.86           H
ATOM   2895  CD  LYS A 309      30.229 180.959  27.024  1.00 40.73           C
ATOM   2896 1HD  LYS A 309      30.411 181.656  27.843  1.00 40.73           H
ATOM   2897 2HD  LYS A 309      29.329 180.382  27.236  1.00 40.73           H
ATOM   2898  CE  LYS A 309      31.410 179.999  26.868  1.00 53.45           C
ATOM   2899 1HE  LYS A 309      31.216 179.094  27.444  1.00 53.45           H
ATOM   2900 2HE  LYS A 309      31.500 179.707  25.822  1.00 53.45           H
ATOM   2901  NZ  LYS A 309      32.675 180.611  27.327  1.00 50.59           N
ATOM   2902 1HZ  LYS A 309      33.434 180.011  27.039  1.00 50.59           H
ATOM   2903 2HZ  LYS A 309      32.674 180.694  28.334  1.00 50.59           H
ATOM   2904 3HZ  LYS A 309      32.792 181.525  26.914  1.00 50.59           H
ATOM   2905  N   VAL A 310      25.905 184.181  25.751  1.00 30.26           N
ATOM   2906  H   VAL A 310      25.768 183.536  24.986  1.00 30.26           H
ATOM   2907  CA  VAL A 310      24.890 185.228  25.916  1.00 33.65           C
ATOM   2908  HA  VAL A 310      25.418 186.167  26.079  1.00 33.65           H
ATOM   2909  C   VAL A 310      23.992 184.974  27.153  1.00 33.88           C
ATOM   2910  O   VAL A 310      23.652 185.927  27.847  1.00 31.11           O
ATOM   2911  CB  VAL A 310      24.038 185.426  24.634  1.00 32.14           C
ATOM   2912  HB  VAL A 310      23.372 186.271  24.805  1.00 32.14           H
ATOM   2913  CG1 VAL A 310      24.922 185.780  23.433  1.00 36.51           C
ATOM   2914 1HG1 VAL A 310      24.287 186.052  22.590  1.00 36.51           H
ATOM   2915 2HG1 VAL A 310      25.535 184.920  23.163  1.00 36.51           H
ATOM   2916 3HG1 VAL A 310      25.567 186.620  23.689  1.00 36.51           H
ATOM   2917  CG2 VAL A 310      23.165 184.227  24.250  1.00 31.18           C
ATOM   2918 1HG2 VAL A 310      22.667 184.432  23.302  1.00 31.18           H
ATOM   2919 2HG2 VAL A 310      22.418 184.072  25.028  1.00 31.18           H
ATOM   2920 3HG2 VAL A 310      23.779 183.332  24.152  1.00 31.18           H
ATOM   2921  N   ASP A 311      23.691 183.718  27.501  1.00 30.83           N
ATOM   2922  H   ASP A 311      23.974 182.945  26.916  1.00 30.83           H
ATOM   2923  CA  ASP A 311      22.898 183.372  28.692  1.00 32.03           C
ATOM   2924  HA  ASP A 311      22.061 184.068  28.751  1.00 32.03           H
ATOM   2925  C   ASP A 311      23.727 183.522  29.992  1.00 31.09           C
ATOM   2926  O   ASP A 311      23.190 183.897  31.033  1.00 31.46           O
ATOM   2927  CB  ASP A 311      22.291 181.956  28.589  1.00 33.60           C
ATOM   2928 1HB  ASP A 311      23.093 181.226  28.473  1.00 33.60           H
ATOM   2929 2HB  ASP A 311      21.780 181.741  29.527  1.00 33.60           H
ATOM   2930  CG  ASP A 311      21.284 181.745  27.438  1.00 33.03           C
ATOM   2931  OD1 ASP A 311      21.158 182.627  26.564  1.00 39.24           O
ATOM   2932  OD2 ASP A 311      20.591 180.702  27.435  1.00 38.52           O
ATOM   2933  N   LEU A 312      25.049 183.318  29.926  1.00 28.52           N
ATOM   2934  H   LEU A 312      25.446 182.984  29.059  1.00 28.52           H
ATOM   2935  CA  LEU A 312      25.984 183.626  31.007  1.00 30.32           C
ATOM   2936  HA  LEU A 312      25.637 183.132  31.914  1.00 30.32           H
ATOM   2937  C   LEU A 312      26.018 185.151  31.288  1.00 29.99           C
ATOM   2938  O   LEU A 312      25.976 185.560  32.448  1.00 26.81           O
ATOM   2939  CB  LEU A 312      27.402 183.104  30.664  1.00 31.82           C
ATOM   2940 1HB  LEU A 312      27.605 183.346  29.620  1.00 31.82           H
ATOM   2941 2HB  LEU A 312      28.120 183.665  31.263  1.00 31.82           H
ATOM   2942  CG  LEU A 312      27.693 181.597  30.895  1.00 33.41           C
ATOM   2943  HG  LEU A 312      28.684 181.385  30.493  1.00 33.41           H
ATOM   2944  CD1 LEU A 312      27.716 181.254  32.384  1.00 29.21           C
ATOM   2945 1HD1 LEU A 312      27.974 180.201  32.500  1.00 29.21           H
ATOM   2946 2HD1 LEU A 312      26.741 181.441  32.834  1.00 29.21           H
ATOM   2947 3HD1 LEU A 312      28.468 181.869  32.878  1.00 29.21           H
ATOM   2948  CD2 LEU A 312      26.708 180.659  30.197  1.00 29.62           C
ATOM   2949 1HD2 LEU A 312      27.050 179.632  30.323  1.00 29.62           H
ATOM   2950 2HD2 LEU A 312      26.667 180.901  29.135  1.00 29.62           H
ATOM   2951 3HD2 LEU A 312      25.715 180.768  30.634  1.00 29.62           H
ATOM   2952  N   TRP A 313      26.020 185.987  30.243  1.00 29.16           N
ATOM   2953  H   TRP A 313      26.046 185.614  29.305  1.00 29.16           H
ATOM   2954  CA  TRP A 313      25.898 187.437  30.377  1.00 31.80           C
ATOM   2955  HA  TRP A 313      26.684 187.790  31.044  1.00 31.80           H
ATOM   2956  C   TRP A 313      24.537 187.826  30.996  1.00 32.38           C
ATOM   2957  O   TRP A 313      24.497 188.588  31.963  1.00 30.03           O
ATOM   2958  CB  TRP A 313      26.105 188.101  29.011  1.00 30.25           C
ATOM   2959 1HB  TRP A 313      27.056 187.751  28.609  1.00 30.25           H
ATOM   2960 2HB  TRP A 313      25.327 187.764  28.326  1.00 30.25           H
ATOM   2961  CG  TRP A 313      26.117 189.613  29.012  1.00 32.63           C
ATOM   2962  CD1 TRP A 313      25.028 190.415  29.038  1.00 34.04           C
ATOM   2963  HD1 TRP A 313      23.991 190.117  29.085  1.00 34.04           H
ATOM   2964  CD2 TRP A 313      27.259 190.523  28.937  1.00 31.42           C
ATOM   2965  NE1 TRP A 313      25.402 191.719  28.985  1.00 30.78           N
ATOM   2966  HE1 TRP A 313      24.753 192.493  29.002  1.00 30.78           H
ATOM   2967  CE2 TRP A 313      26.760 191.859  28.884  1.00 36.43           C
ATOM   2968  CE3 TRP A 313      28.663 190.363  28.872  1.00 34.55           C
ATOM   2969  HE3 TRP A 313      29.082 189.369  28.931  1.00 34.55           H
ATOM   2970  CZ2 TRP A 313      27.601 192.971  28.752  1.00 37.86           C
ATOM   2971  HZ2 TRP A 313      27.178 193.964  28.705  1.00 37.86           H
ATOM   2972  CZ3 TRP A 313      29.515 191.477  28.746  1.00 38.05           C
ATOM   2973  HZ3 TRP A 313      30.583 191.324  28.705  1.00 38.05           H
ATOM   2974  CH2 TRP A 313      28.989 192.779  28.686  1.00 36.84           C
ATOM   2975  HH2 TRP A 313      29.644 193.633  28.591  1.00 36.84           H
ATOM   2976  N   SER A 314      23.431 187.231  30.526  1.00 28.99           N
ATOM   2977  H   SER A 314      23.487 186.654  29.698  1.00 28.99           H
ATOM   2978  CA  SER A 314      22.099 187.397  31.119  1.00 32.46           C
ATOM   2979  HA  SER A 314      21.794 188.436  30.997  1.00 32.46           H
ATOM   2980  C   SER A 314      22.062 187.050  32.615  1.00 33.47           C
ATOM   2981  O   SER A 314      21.450 187.785  33.393  1.00 28.92           O
ATOM   2982  CB  SER A 314      21.067 186.509  30.425  1.00 32.29           C
ATOM   2983 1HB  SER A 314      21.433 185.482  30.399  1.00 32.29           H
ATOM   2984 2HB  SER A 314      20.137 186.524  30.993  1.00 32.29           H
ATOM   2985  OG  SER A 314      20.791 186.955  29.109  1.00 37.77           O
ATOM   2986  HG  SER A 314      19.963 186.557  28.830  1.00 37.77           H
ATOM   2987  N   LEU A 315      22.719 185.960  33.024  1.00 28.74           N
ATOM   2988  H   LEU A 315      23.146 185.365  32.329  1.00 28.74           H
ATOM   2989  CA  LEU A 315      22.825 185.528  34.419  1.00 28.83           C
ATOM   2990  HA  LEU A 315      21.818 185.496  34.835  1.00 28.83           H
ATOM   2991  C   LEU A 315      23.653 186.525  35.264  1.00 30.97           C
ATOM   2992  O   LEU A 315      23.297 186.801  36.409  1.00 30.96           O
ATOM   2993  CB  LEU A 315      23.421 184.101  34.432  1.00 30.68           C
ATOM   2994 1HB  LEU A 315      22.878 183.501  33.702  1.00 30.68           H
ATOM   2995 2HB  LEU A 315      24.459 184.165  34.106  1.00 30.68           H
ATOM   2996  CG  LEU A 315      23.371 183.376  35.787  1.00 34.96           C
ATOM   2997  HG  LEU A 315      23.807 184.024  36.546  1.00 34.96           H
ATOM   2998  CD1 LEU A 315      21.937 183.007  36.185  1.00 32.59           C
ATOM   2999 1HD1 LEU A 315      21.956 182.437  37.114  1.00 32.59           H
ATOM   3000 2HD1 LEU A 315      21.485 182.405  35.397  1.00 32.59           H
ATOM   3001 3HD1 LEU A 315      21.354 183.917  36.329  1.00 32.59           H
ATOM   3002  CD2 LEU A 315      24.195 182.089  35.717  1.00 35.59           C
ATOM   3003 1HD2 LEU A 315      24.160 181.582  36.681  1.00 35.59           H
ATOM   3004 2HD2 LEU A 315      25.228 182.337  35.474  1.00 35.59           H
ATOM   3005 3HD2 LEU A 315      23.788 181.434  34.946  1.00 35.59           H
ATOM   3006  N   GLY A 316      24.703 187.119  34.684  1.00 30.10           N
ATOM   3007  H   GLY A 316      24.961 186.835  33.750  1.00 30.10           H
ATOM   3008  CA  GLY A 316      25.494 188.195  35.288  1.00 32.68           C
ATOM   3009 1HA  GLY A 316      25.891 187.865  36.248  1.00 32.68           H
ATOM   3010 2HA  GLY A 316      26.327 188.429  34.625  1.00 32.68           H
ATOM   3011  C   GLY A 316      24.681 189.482  35.516  1.00 32.22           C
ATOM   3012  O   GLY A 316      24.689 190.026  36.622  1.00 32.11           O
ATOM   3013  N   VAL A 317      23.923 189.924  34.506  1.00 32.49           N
ATOM   3014  H   VAL A 317      23.971 189.452  33.614  1.00 32.49           H
ATOM   3015  CA  VAL A 317      23.007 191.067  34.594  1.00 34.47           C
ATOM   3016  HA  VAL A 317      23.587 191.943  34.884  1.00 34.47           H
ATOM   3017  C   VAL A 317      21.933 190.825  35.674  1.00 33.98           C
ATOM   3018  O   VAL A 317      21.677 191.711  36.488  1.00 31.97           O
ATOM   3019  CB  VAL A 317      22.353 191.371  33.227  1.00 33.46           C
ATOM   3020  HB  VAL A 317      21.945 190.441  32.832  1.00 33.46           H
ATOM   3021  CG1 VAL A 317      21.208 192.384  33.354  1.00 31.36           C
ATOM   3022 1HG1 VAL A 317      20.911 192.725  32.363  1.00 31.36           H
ATOM   3023 2HG1 VAL A 317      21.540 193.235  33.948  1.00 31.36           H
ATOM   3024 3HG1 VAL A 317      20.359 191.907  33.844  1.00 31.36           H
ATOM   3025  CG2 VAL A 317      23.372 191.928  32.224  1.00 32.99           C
ATOM   3026 1HG2 VAL A 317      22.867 192.147  31.283  1.00 32.99           H
ATOM   3027 2HG2 VAL A 317      24.153 191.186  32.053  1.00 32.99           H
ATOM   3028 3HG2 VAL A 317      23.817 192.841  32.619  1.00 32.99           H
ATOM   3029  N   LEU A 318      21.348 189.624  35.725  1.00 29.65           N
ATOM   3030  H   LEU A 318      21.571 188.937  35.019  1.00 29.65           H
ATOM   3031  CA  LEU A 318      20.341 189.255  36.716  1.00 31.07           C
ATOM   3032  HA  LEU A 318      19.562 190.017  36.695  1.00 31.07           H
ATOM   3033  C   LEU A 318      20.919 189.208  38.150  1.00 32.19           C
ATOM   3034  O   LEU A 318      20.295 189.718  39.078  1.00 33.87           O
ATOM   3035  CB  LEU A 318      19.727 187.902  36.307  1.00 30.10           C
ATOM   3036 1HB  LEU A 318      19.383 187.977  35.275  1.00 30.10           H
ATOM   3037 2HB  LEU A 318      20.509 187.144  36.341  1.00 30.10           H
ATOM   3038  CG  LEU A 318      18.559 187.447  37.197  1.00 40.40           C
ATOM   3039  HG  LEU A 318      18.895 187.433  38.234  1.00 40.40           H
ATOM   3040  CD1 LEU A 318      17.308 188.322  37.078  1.00 34.01           C
ATOM   3041 1HD1 LEU A 318      16.549 187.944  37.763  1.00 34.01           H
ATOM   3042 2HD1 LEU A 318      16.928 188.284  36.057  1.00 34.01           H
ATOM   3043 3HD1 LEU A 318      17.551 189.353  37.337  1.00 34.01           H
ATOM   3044  CD2 LEU A 318      18.164 186.030  36.802  1.00 39.42           C
ATOM   3045 1HD2 LEU A 318      17.356 185.688  37.448  1.00 39.42           H
ATOM   3046 2HD2 LEU A 318      19.028 185.376  36.923  1.00 39.42           H
ATOM   3047 3HD2 LEU A 318      17.835 186.009  35.763  1.00 39.42           H
ATOM   3048  N   CYS A 319      22.120 188.648  38.332  1.00 30.71           N
ATOM   3049  H   CYS A 319      22.585 188.210  37.550  1.00 30.71           H
ATOM   3050  CA  CYS A 319      22.809 188.611  39.620  1.00 28.83           C
ATOM   3051  HA  CYS A 319      22.158 188.128  40.349  1.00 28.83           H
ATOM   3052  C   CYS A 319      23.132 190.031  40.141  1.00 31.14           C
ATOM   3053  O   CYS A 319      23.012 190.295  41.337  1.00 33.09           O
ATOM   3054  CB  CYS A 319      24.083 187.774  39.471  1.00 36.33           C
ATOM   3055 1HB  CYS A 319      23.831 186.819  39.010  1.00 36.33           H
ATOM   3056 2HB  CYS A 319      24.784 188.301  38.824  1.00 36.33           H
ATOM   3057  SG  CYS A 319      24.825 187.476  41.099  1.00 36.03           S
ATOM   3058  HG  CYS A 319      24.919 188.764  41.442  1.00 36.03           H
ATOM   3059  N   TYR A 320      23.502 190.954  39.246  1.00 33.62           N
ATOM   3060  H   TYR A 320      23.629 190.684  38.281  1.00 33.62           H
ATOM   3061  CA  TYR A 320      23.650 192.368  39.569  1.00 34.18           C
ATOM   3062  HA  TYR A 320      24.301 192.457  40.439  1.00 34.18           H
ATOM   3063  C   TYR A 320      22.289 193.011  39.933  1.00 32.04           C
ATOM   3064  O   TYR A 320      22.184 193.653  40.977  1.00 36.16           O
ATOM   3065  CB  TYR A 320      24.343 193.080  38.397  1.00 34.30           C
ATOM   3066 1HB  TYR A 320      25.327 192.635  38.243  1.00 34.30           H
ATOM   3067 2HB  TYR A 320      23.773 192.902  37.486  1.00 34.30           H
ATOM   3068  CG  TYR A 320      24.514 194.583  38.578  1.00 36.10           C
ATOM   3069  CD1 TYR A 320      23.431 195.427  38.282  1.00 39.57           C
ATOM   3070  HD1 TYR A 320      22.492 195.009  37.952  1.00 39.57           H
ATOM   3071  CD2 TYR A 320      25.733 195.139  39.021  1.00 41.14           C
ATOM   3072  HD2 TYR A 320      26.572 194.502  39.256  1.00 41.14           H
ATOM   3073  CE1 TYR A 320      23.564 196.818  38.413  1.00 36.34           C
ATOM   3074  HE1 TYR A 320      22.723 197.457  38.190  1.00 36.34           H
ATOM   3075  CE2 TYR A 320      25.880 196.537  39.131  1.00 40.23           C
ATOM   3076  HE2 TYR A 320      26.818 196.971  39.446  1.00 40.23           H
ATOM   3077  CZ  TYR A 320      24.794 197.379  38.803  1.00 41.92           C
ATOM   3078  OH  TYR A 320      24.910 198.745  38.808  1.00 42.51           O
ATOM   3079  HH  TYR A 320      24.148 199.179  38.418  1.00 42.51           H
ATOM   3080  N   GLU A 321      21.234 192.812  39.131  1.00 31.31           N
ATOM   3081  H   GLU A 321      21.341 192.281  38.278  1.00 31.31           H
ATOM   3082  CA  GLU A 321      19.914 193.396  39.381  1.00 34.91           C
ATOM   3083  HA  GLU A 321      20.048 194.476  39.446  1.00 34.91           H
ATOM   3084  C   GLU A 321      19.303 192.920  40.724  1.00 38.26           C
ATOM   3085  O   GLU A 321      18.744 193.739  41.450  1.00 33.63           O
ATOM   3086  CB  GLU A 321      18.958 193.136  38.200  1.00 37.54           C
ATOM   3087 1HB  GLU A 321      19.349 193.644  37.318  1.00 37.54           H
ATOM   3088 2HB  GLU A 321      18.884 192.067  37.999  1.00 37.54           H
ATOM   3089  CG  GLU A 321      17.547 193.679  38.491  1.00 39.30           C
ATOM   3090 1HG  GLU A 321      17.031 192.988  39.158  1.00 39.30           H
ATOM   3091 2HG  GLU A 321      17.644 194.634  39.007  1.00 39.30           H
ATOM   3092  CD  GLU A 321      16.671 193.890  37.243  1.00 44.12           C
ATOM   3093  OE1 GLU A 321      16.778 193.122  36.264  1.00 42.40           O
ATOM   3094  OE2 GLU A 321      15.851 194.841  37.255  1.00 44.22           O
ATOM   3095  N   PHE A 322      19.470 191.649  41.103  1.00 32.29           N
ATOM   3096  H   PHE A 322      19.900 190.993  40.467  1.00 32.29           H
ATOM   3097  CA  PHE A 322      19.050 191.136  42.404  1.00 32.51           C
ATOM   3098  HA  PHE A 322      17.975 191.286  42.508  1.00 32.51           H
ATOM   3099  C   PHE A 322      19.734 191.885  43.584  1.00 36.67           C
ATOM   3100  O   PHE A 322      19.059 192.229  44.554  1.00 34.41           O
ATOM   3101  CB  PHE A 322      19.347 189.625  42.471  1.00 32.60           C
ATOM   3102 1HB  PHE A 322      20.385 189.467  42.178  1.00 32.60           H
ATOM   3103 2HB  PHE A 322      19.260 189.313  43.511  1.00 32.60           H
ATOM   3104  CG  PHE A 322      18.480 188.671  41.628  1.00 33.81           C
ATOM   3105  CD1 PHE A 322      17.222 189.053  41.112  1.00 35.04           C
ATOM   3106  HD1 PHE A 322      16.857 190.062  41.238  1.00 35.04           H
ATOM   3107  CD2 PHE A 322      18.918 187.347  41.429  1.00 35.99           C
ATOM   3108  HD2 PHE A 322      19.887 187.050  41.803  1.00 35.99           H
ATOM   3109  CE1 PHE A 322      16.414 188.111  40.441  1.00 35.25           C
ATOM   3110  HE1 PHE A 322      15.453 188.408  40.047  1.00 35.25           H
ATOM   3111  CE2 PHE A 322      18.118 186.412  40.751  1.00 30.64           C
ATOM   3112  HE2 PHE A 322      18.486 185.408  40.598  1.00 30.64           H
ATOM   3113  CZ  PHE A 322      16.856 186.789  40.270  1.00 34.68           C
ATOM   3114  HZ  PHE A 322      16.244 186.069  39.748  1.00 34.68           H
ATOM   3115  N   LEU A 323      21.037 192.180  43.507  1.00 34.49           N
ATOM   3116  H   LEU A 323      21.563 191.900  42.691  1.00 34.49           H
ATOM   3117  CA  LEU A 323      21.779 192.862  44.568  1.00 39.35           C
ATOM   3118  HA  LEU A 323      21.402 192.509  45.528  1.00 39.35           H
ATOM   3119  C   LEU A 323      21.625 194.407  44.547  1.00 38.30           C
ATOM   3120  O   LEU A 323      21.739 195.039  45.599  1.00 39.42           O
ATOM   3121  CB  LEU A 323      23.273 192.478  44.470  1.00 28.46           C
ATOM   3122 1HB  LEU A 323      23.632 192.758  43.480  1.00 28.46           H
ATOM   3123 2HB  LEU A 323      23.823 193.063  45.207  1.00 28.46           H
ATOM   3124  CG  LEU A 323      23.574 190.986  44.706  1.00 35.55           C
ATOM   3125  HG  LEU A 323      22.993 190.399  43.994  1.00 35.55           H
ATOM   3126  CD1 LEU A 323      25.058 190.717  44.459  1.00 31.88           C
ATOM   3127 1HD1 LEU A 323      25.259 189.653  44.583  1.00 31.88           H
ATOM   3128 2HD1 LEU A 323      25.658 191.286  45.169  1.00 31.88           H
ATOM   3129 3HD1 LEU A 323      25.312 191.019  43.443  1.00 31.88           H
ATOM   3130  CD2 LEU A 323      23.233 190.525  46.127  1.00 36.46           C
ATOM   3131 1HD2 LEU A 323      23.551 189.490  46.251  1.00 36.46           H
ATOM   3132 2HD2 LEU A 323      22.158 190.598  46.286  1.00 36.46           H
ATOM   3133 3HD2 LEU A 323      23.752 191.154  46.851  1.00 36.46           H
ATOM   3134  N   VAL A 324      21.402 195.015  43.376  1.00 36.73           N
ATOM   3135  H   VAL A 324      21.397 194.441  42.545  1.00 36.73           H
ATOM   3136  CA  VAL A 324      21.494 196.471  43.149  1.00 39.39           C
ATOM   3137  HA  VAL A 324      21.859 196.931  44.068  1.00 39.39           H
ATOM   3138  C   VAL A 324      20.126 197.126  42.815  1.00 42.49           C
ATOM   3139  O   VAL A 324      19.953 198.322  43.054  1.00 45.13           O
ATOM   3140  CB  VAL A 324      22.570 196.770  42.077  1.00 39.47           C
ATOM   3141  HB  VAL A 324      22.274 196.270  41.155  1.00 39.47           H
ATOM   3142  CG1 VAL A 324      22.722 198.267  41.778  1.00 41.77           C
ATOM   3143 1HG1 VAL A 324      23.609 198.427  41.165  1.00 41.77           H
ATOM   3144 2HG1 VAL A 324      22.820 198.820  42.712  1.00 41.77           H
ATOM   3145 3HG1 VAL A 324      21.840 198.615  41.240  1.00 41.77           H
ATOM   3146  CG2 VAL A 324      23.951 196.247  42.515  1.00 36.68           C
ATOM   3147 1HG2 VAL A 324      24.691 196.509  41.759  1.00 36.68           H
ATOM   3148 2HG2 VAL A 324      23.910 195.163  42.624  1.00 36.68           H
ATOM   3149 3HG2 VAL A 324      24.227 196.699  43.467  1.00 36.68           H
ATOM   3150  N   GLY A 325      19.139 196.359  42.344  1.00 36.48           N
ATOM   3151  H   GLY A 325      19.311 195.371  42.218  1.00 36.48           H
ATOM   3152  CA  GLY A 325      17.754 196.805  42.092  1.00 40.33           C
ATOM   3153 1HA  GLY A 325      17.084 195.975  42.316  1.00 40.33           H
ATOM   3154 2HA  GLY A 325      17.512 197.623  42.771  1.00 40.33           H
ATOM   3155  C   GLY A 325      17.447 197.283  40.651  1.00 35.74           C
ATOM   3156  O   GLY A 325      16.324 197.702  40.377  1.00 43.05           O
ATOM   3157  N   LYS A 326      18.422 197.237  39.736  1.00 37.05           N
ATOM   3158  H   LYS A 326      19.318 196.870  40.024  1.00 37.05           H
ATOM   3159  CA  LYS A 326      18.320 197.585  38.295  1.00 45.45           C
ATOM   3160  HA  LYS A 326      17.388 197.180  37.901  1.00 45.45           H
ATOM   3161  C   LYS A 326      19.485 196.937  37.502  1.00 38.69           C
ATOM   3162  O   LYS A 326      20.475 196.587  38.141  1.00 38.19           O
ATOM   3163  CB  LYS A 326      18.291 199.124  38.109  1.00 43.49           C
ATOM   3164 1HB  LYS A 326      18.466 199.336  37.054  1.00 43.49           H
ATOM   3165 2HB  LYS A 326      17.285 199.470  38.348  1.00 43.49           H
ATOM   3166  CG  LYS A 326      19.291 199.936  38.949  1.00 48.10           C
ATOM   3167 1HG  LYS A 326      18.973 199.912  39.991  1.00 48.10           H
ATOM   3168 2HG  LYS A 326      20.277 199.480  38.855  1.00 48.10           H
ATOM   3169  CD  LYS A 326      19.350 201.391  38.452  1.00 54.40           C
ATOM   3170 1HD  LYS A 326      19.817 201.404  37.467  1.00 54.40           H
ATOM   3171 2HD  LYS A 326      18.331 201.763  38.344  1.00 54.40           H
ATOM   3172  CE  LYS A 326      20.145 202.331  39.378  1.00 54.49           C
ATOM   3173 1HE  LYS A 326      21.067 201.828  39.672  1.00 54.49           H
ATOM   3174 2HE  LYS A 326      20.420 203.221  38.813  1.00 54.49           H
ATOM   3175  NZ  LYS A 326      19.365 202.748  40.566  1.00 57.83           N
ATOM   3176 1HZ  LYS A 326      19.848 203.493  41.048  1.00 57.83           H
ATOM   3177 2HZ  LYS A 326      19.237 201.968  41.194  1.00 57.83           H
ATOM   3178 3HZ  LYS A 326      18.464 203.079  40.252  1.00 57.83           H
ATOM   3179  N   PRO A 327      19.403 196.750  36.168  1.00 41.94           N
ATOM   3180  CA  PRO A 327      20.516 196.246  35.352  1.00 41.39           C
ATOM   3181  HA  PRO A 327      20.857 195.298  35.770  1.00 41.39           H
ATOM   3182  C   PRO A 327      21.732 197.207  35.318  1.00 43.65           C
ATOM   3183  O   PRO A 327      21.589 198.389  35.636  1.00 42.34           O
ATOM   3184  CB  PRO A 327      19.922 195.994  33.959  1.00 43.78           C
ATOM   3185 1HB  PRO A 327      20.621 196.213  33.151  1.00 43.78           H
ATOM   3186 2HB  PRO A 327      19.569 194.965  33.892  1.00 43.78           H
ATOM   3187  CG  PRO A 327      18.746 196.953  33.904  1.00 41.42           C
ATOM   3188 1HG  PRO A 327      19.086 197.950  33.623  1.00 41.42           H
ATOM   3189 2HG  PRO A 327      17.966 196.600  33.230  1.00 41.42           H
ATOM   3190  CD  PRO A 327      18.242 196.956  35.334  1.00 42.32           C
ATOM   3191 1HD  PRO A 327      17.784 197.916  35.570  1.00 42.32           H
ATOM   3192 2HD  PRO A 327      17.534 196.139  35.478  1.00 42.32           H
ATOM   3193  N   PRO A 328      22.945 196.731  34.960  1.00 40.16           N
ATOM   3194  CA  PRO A 328      24.194 197.481  35.155  1.00 41.46           C
ATOM   3195  HA  PRO A 328      24.193 197.895  36.163  1.00 41.46           H
ATOM   3196  C   PRO A 328      24.445 198.656  34.171  1.00 41.48           C
ATOM   3197  O   PRO A 328      24.805 199.746  34.619  1.00 41.93           O
ATOM   3198  CB  PRO A 328      25.309 196.428  35.094  1.00 39.12           C
ATOM   3199 1HB  PRO A 328      26.193 196.792  34.570  1.00 39.12           H
ATOM   3200 2HB  PRO A 328      25.571 196.116  36.105  1.00 39.12           H
ATOM   3201  CG  PRO A 328      24.707 195.255  34.333  1.00 33.93           C
ATOM   3202 1HG  PRO A 328      24.900 195.374  33.267  1.00 33.93           H
ATOM   3203 2HG  PRO A 328      25.095 194.300  34.687  1.00 33.93           H
ATOM   3204  CD  PRO A 328      23.221 195.353  34.611  1.00 40.59           C
ATOM   3205 1HD  PRO A 328      22.661 195.084  33.716  1.00 40.59           H
ATOM   3206 2HD  PRO A 328      22.962 194.706  35.449  1.00 40.59           H
ATOM   3207  N   PHE A 329      24.275 198.446  32.861  1.00 38.69           N
ATOM   3208  H   PHE A 329      24.004 197.525  32.550  1.00 38.69           H
ATOM   3209  CA  PHE A 329      24.708 199.376  31.794  1.00 43.85           C
ATOM   3210  HA  PHE A 329      25.609 199.891  32.129  1.00 43.85           H
ATOM   3211  C   PHE A 329      23.668 200.459  31.406  1.00 47.34           C
ATOM   3212  O   PHE A 329      23.897 201.238  30.484  1.00 44.82           O
ATOM   3213  CB  PHE A 329      25.071 198.556  30.547  1.00 39.23           C
ATOM   3214 1HB  PHE A 329      24.150 198.174  30.105  1.00 39.23           H
ATOM   3215 2HB  PHE A 329      25.529 199.216  29.811  1.00 39.23           H
ATOM   3216  CG  PHE A 329      26.009 197.387  30.806  1.00 41.48           C
ATOM   3217  CD1 PHE A 329      27.369 197.616  31.082  1.00 40.55           C
ATOM   3218  HD1 PHE A 329      27.764 198.621  31.092  1.00 40.55           H
ATOM   3219  CD2 PHE A 329      25.515 196.072  30.787  1.00 39.31           C
ATOM   3220  HD2 PHE A 329      24.473 195.897  30.566  1.00 39.31           H
ATOM   3221  CE1 PHE A 329      28.222 196.533  31.349  1.00 43.15           C
ATOM   3222  HE1 PHE A 329      29.266 196.706  31.567  1.00 43.15           H
ATOM   3223  CE2 PHE A 329      26.369 194.989  31.055  1.00 40.74           C
ATOM   3224  HE2 PHE A 329      25.979 193.983  31.027  1.00 40.74           H
ATOM   3225  CZ  PHE A 329      27.726 195.219  31.330  1.00 36.00           C
ATOM   3226  HZ  PHE A 329      28.383 194.382  31.519  1.00 36.00           H
ATOM   3227  N   GLU A 330      22.508 200.469  32.064  1.00 42.13           N
ATOM   3228  H   GLU A 330      22.403 199.826  32.836  1.00 42.13           H
ATOM   3229  CA  GLU A 330      21.287 201.159  31.621  1.00 50.16           C
ATOM   3230  HA  GLU A 330      20.989 200.720  30.669  1.00 50.16           H
ATOM   3231  C   GLU A 330      21.464 202.685  31.394  1.00 40.56           C
ATOM   3232  O   GLU A 330      22.215 203.351  32.118  1.00 42.24           O
ATOM   3233  CB  GLU A 330      20.193 200.839  32.654  1.00 51.50           C
ATOM   3234 1HB  GLU A 330      20.120 199.754  32.731  1.00 51.50           H
ATOM   3235 2HB  GLU A 330      20.499 201.224  33.627  1.00 51.50           H
ATOM   3236  CG  GLU A 330      18.802 201.402  32.317  1.00 55.77           C
ATOM   3237 1HG  GLU A 330      18.819 202.489  32.394  1.00 55.77           H
ATOM   3238 2HG  GLU A 330      18.539 201.130  31.295  1.00 55.77           H
ATOM   3239  CD  GLU A 330      17.725 200.859  33.263  1.00 56.45           C
ATOM   3240  OE1 GLU A 330      17.901 200.958  34.499  1.00 59.37           O
ATOM   3241  OE2 GLU A 330      16.661 200.406  32.776  1.00 64.11           O
ATOM   3242  N   ALA A 331      20.744 203.249  30.419  1.00 46.31           N
ATOM   3243  H   ALA A 331      20.189 202.652  29.822  1.00 46.31           H
ATOM   3244  CA  ALA A 331      20.809 204.668  30.045  1.00 47.88           C
ATOM   3245  HA  ALA A 331      21.110 205.240  30.923  1.00 47.88           H
ATOM   3246  C   ALA A 331      19.454 205.242  29.555  1.00 50.35           C
ATOM   3247  O   ALA A 331      18.456 204.531  29.428  1.00 49.38           O
ATOM   3248  CB  ALA A 331      21.893 204.844  28.977  1.00 50.61           C
ATOM   3249 1HB  ALA A 331      22.771 204.251  29.232  1.00 50.61           H
ATOM   3250 2HB  ALA A 331      22.168 205.897  28.923  1.00 50.61           H
ATOM   3251 3HB  ALA A 331      21.503 204.520  28.012  1.00 50.61           H
ATOM   3252  N   ASN A 332      19.430 206.548  29.264  1.00 54.42           N
ATOM   3253  H   ASN A 332      20.286 207.079  29.339  1.00 54.42           H
ATOM   3254  CA  ASN A 332      18.241 207.299  28.821  1.00 58.70           C
ATOM   3255  HA  ASN A 332      17.364 206.846  29.283  1.00 58.70           H
ATOM   3256  C   ASN A 332      18.026 207.258  27.282  1.00 56.38           C
ATOM   3257  O   ASN A 332      17.101 207.892  26.764  1.00 59.90           O
ATOM   3258  CB  ASN A 332      18.345 208.750  29.333  1.00 64.48           C
ATOM   3259 1HB  ASN A 332      19.105 209.271  28.750  1.00 64.48           H
ATOM   3260 2HB  ASN A 332      17.398 209.261  29.161  1.00 64.48           H
ATOM   3261  CG  ASN A 332      18.702 208.849  30.817  1.00 68.64           C
ATOM   3262  OD1 ASN A 332      18.381 207.993  31.630  1.00 70.64           O
ATOM   3263  ND2 ASN A 332      19.467 209.837  31.202  1.00 70.04           N
ATOM   3264 1HD2 ASN A 332      19.732 209.880  32.175  1.00 70.04           H
ATOM   3265 2HD2 ASN A 332      19.862 210.492  30.541  1.00 70.04           H
ATOM   3266  N   THR A 333      18.898 206.548  26.559  1.00 51.17           N
ATOM   3267  H   THR A 333      19.613 206.044  27.064  1.00 51.17           H
ATOM   3268  CA  THR A 333      18.976 206.451  25.083  1.00 50.52           C
ATOM   3269  HA  THR A 333      17.980 206.573  24.657  1.00 50.52           H
ATOM   3270  C   THR A 333      19.523 205.079  24.672  1.00 51.59           C
ATOM   3271  O   THR A 333      20.352 204.499  25.374  1.00 47.90           O
ATOM   3272  CB  THR A 333      19.900 207.530  24.478  1.00 51.43           C
ATOM   3273  HB  THR A 333      19.975 207.353  23.405  1.00 51.43           H
ATOM   3274  OG1 THR A 333      21.188 207.428  25.045  1.00 50.14           O
ATOM   3275  HG1 THR A 333      21.778 208.012  24.563  1.00 50.14           H
ATOM   3276  CG2 THR A 333      19.420 208.963  24.692  1.00 58.24           C
ATOM   3277 1HG2 THR A 333      20.095 209.644  24.174  1.00 58.24           H
ATOM   3278 2HG2 THR A 333      19.409 209.200  25.756  1.00 58.24           H
ATOM   3279 3HG2 THR A 333      18.415 209.068  24.286  1.00 58.24           H
ATOM   3280  N   TYR A 334      19.113 204.577  23.500  1.00 51.31           N
ATOM   3281  H   TYR A 334      18.423 205.078  22.958  1.00 51.31           H
ATOM   3282  CA  TYR A 334      19.664 203.359  22.890  1.00 54.46           C
ATOM   3283  HA  TYR A 334      19.441 202.503  23.526  1.00 54.46           H
ATOM   3284  C   TYR A 334      21.195 203.464  22.746  1.00 54.62           C
ATOM   3285  O   TYR A 334      21.928 202.547  23.106  1.00 50.26           O
ATOM   3286  CB  TYR A 334      18.983 203.159  21.520  1.00 56.26           C
ATOM   3287 1HB  TYR A 334      17.908 203.106  21.693  1.00 56.26           H
ATOM   3288 2HB  TYR A 334      19.153 204.047  20.912  1.00 56.26           H
ATOM   3289  CG  TYR A 334      19.379 201.935  20.676  1.00 56.67           C
ATOM   3290  CD1 TYR A 334      20.656 201.821  20.079  1.00 58.27           C
ATOM   3291  HD1 TYR A 334      21.413 202.571  20.257  1.00 58.27           H
ATOM   3292  CD2 TYR A 334      18.411 200.947  20.410  1.00 56.12           C
ATOM   3293  HD2 TYR A 334      17.429 201.011  20.856  1.00 56.12           H
ATOM   3294  CE1 TYR A 334      20.969 200.726  19.240  1.00 55.49           C
ATOM   3295  HE1 TYR A 334      21.949 200.641  18.794  1.00 55.49           H
ATOM   3296  CE2 TYR A 334      18.709 199.866  19.556  1.00 59.93           C
ATOM   3297  HE2 TYR A 334      17.961 199.110  19.366  1.00 59.93           H
ATOM   3298  CZ  TYR A 334      19.991 199.743  18.975  1.00 60.01           C
ATOM   3299  OH  TYR A 334      20.244 198.668  18.188  1.00 69.95           O
ATOM   3300  HH  TYR A 334      21.158 198.609  17.899  1.00 69.95           H
ATOM   3301  N   GLN A 335      21.672 204.605  22.238  1.00 52.55           N
ATOM   3302  H   GLN A 335      21.009 205.323  21.984  1.00 52.55           H
ATOM   3303  CA  GLN A 335      23.078 204.867  21.919  1.00 50.04           C
ATOM   3304  HA  GLN A 335      23.419 204.110  21.212  1.00 50.04           H
ATOM   3305  C   GLN A 335      24.004 204.819  23.153  1.00 46.70           C
ATOM   3306  O   GLN A 335      25.069 204.208  23.083  1.00 44.54           O
ATOM   3307  CB  GLN A 335      23.116 206.231  21.220  1.00 42.45           C
ATOM   3308 1HB  GLN A 335      22.471 206.157  20.344  1.00 42.45           H
ATOM   3309 2HB  GLN A 335      22.691 206.983  21.884  1.00 42.45           H
ATOM   3310  CG  GLN A 335      24.504 206.723  20.757  1.00 40.82           C
ATOM   3311 1HG  GLN A 335      25.098 207.050  21.611  1.00 40.82           H
ATOM   3312 2HG  GLN A 335      25.027 205.916  20.243  1.00 40.82           H
ATOM   3313  CD  GLN A 335      24.311 207.892  19.799  1.00 42.73           C
ATOM   3314  OE1 GLN A 335      23.658 208.879  20.108  1.00 41.90           O
ATOM   3315  NE2 GLN A 335      24.797 207.806  18.583  1.00 36.44           N
ATOM   3316 1HE2 GLN A 335      24.632 208.576  17.950  1.00 36.44           H
ATOM   3317 2HE2 GLN A 335      25.355 207.018  18.285  1.00 36.44           H
ATOM   3318  N   GLU A 336      23.599 205.404  24.282  1.00 45.75           N
ATOM   3319  H   GLU A 336      22.718 205.897  24.314  1.00 45.75           H
ATOM   3320  CA  GLU A 336      24.405 205.411  25.502  1.00 42.97           C
ATOM   3321  HA  GLU A 336      25.432 205.649  25.225  1.00 42.97           H
ATOM   3322  C   GLU A 336      24.409 204.033  26.202  1.00 51.54           C
ATOM   3323  O   GLU A 336      25.475 203.574  26.608  1.00 47.99           O
ATOM   3324  CB  GLU A 336      23.906 206.526  26.430  1.00 50.78           C
ATOM   3325 1HB  GLU A 336      23.908 207.472  25.889  1.00 50.78           H
ATOM   3326 2HB  GLU A 336      22.876 206.295  26.701  1.00 50.78           H
ATOM   3327  CG  GLU A 336      24.720 206.707  27.728  1.00 53.17           C
ATOM   3328 1HG  GLU A 336      24.215 207.454  28.341  1.00 53.17           H
ATOM   3329 2HG  GLU A 336      24.717 205.765  28.275  1.00 53.17           H
ATOM   3330  CD  GLU A 336      26.179 207.148  27.527  1.00 66.04           C
ATOM   3331  OE1 GLU A 336      26.577 207.511  26.398  1.00 66.21           O
ATOM   3332  OE2 GLU A 336      26.952 207.159  28.515  1.00 68.41           O
ATOM   3333  N   THR A 337      23.272 203.324  26.268  1.00 45.87           N
ATOM   3334  H   THR A 337      22.399 203.721  25.950  1.00 45.87           H
ATOM   3335  CA  THR A 337      23.211 201.934  26.751  1.00 50.84           C
ATOM   3336  HA  THR A 337      23.541 201.902  27.789  1.00 50.84           H
ATOM   3337  C   THR A 337      24.154 201.041  25.919  1.00 47.49           C
ATOM   3338  O   THR A 337      24.963 200.292  26.465  1.00 45.63           O
ATOM   3339  CB  THR A 337      21.770 201.388  26.699  1.00 53.70           C
ATOM   3340  HB  THR A 337      21.346 201.629  25.725  1.00 53.70           H
ATOM   3341  OG1 THR A 337      20.976 201.956  27.717  1.00 48.56           O
ATOM   3342  HG1 THR A 337      20.374 201.285  28.045  1.00 48.56           H
ATOM   3343  CG2 THR A 337      21.681 199.884  26.916  1.00 51.60           C
ATOM   3344 1HG2 THR A 337      20.639 199.575  26.840  1.00 51.60           H
ATOM   3345 2HG2 THR A 337      22.061 199.641  27.909  1.00 51.60           H
ATOM   3346 3HG2 THR A 337      22.271 199.363  26.163  1.00 51.60           H
ATOM   3347  N   TYR A 338      24.099 201.163  24.590  1.00 45.52           N
ATOM   3348  H   TYR A 338      23.409 201.785  24.194  1.00 45.52           H
ATOM   3349  CA  TYR A 338      24.941 200.426  23.643  1.00 46.59           C
ATOM   3350  HA  TYR A 338      24.776 199.358  23.783  1.00 46.59           H
ATOM   3351  C   TYR A 338      26.444 200.708  23.864  1.00 45.48           C
ATOM   3352  O   TYR A 338      27.258 199.783  23.919  1.00 45.76           O
ATOM   3353  CB  TYR A 338      24.467 200.826  22.238  1.00 45.94           C
ATOM   3354 1HB  TYR A 338      23.383 200.713  22.221  1.00 45.94           H
ATOM   3355 2HB  TYR A 338      24.671 201.886  22.084  1.00 45.94           H
ATOM   3356  CG  TYR A 338      25.048 200.051  21.056  1.00 39.03           C
ATOM   3357  CD1 TYR A 338      26.387 200.227  20.653  1.00 43.39           C
ATOM   3358  HD1 TYR A 338      27.050 200.869  21.214  1.00 43.39           H
ATOM   3359  CD2 TYR A 338      24.190 199.228  20.305  1.00 42.26           C
ATOM   3360  HD2 TYR A 338      23.162 199.096  20.607  1.00 42.26           H
ATOM   3361  CE1 TYR A 338      26.866 199.581  19.498  1.00 42.21           C
ATOM   3362  HE1 TYR A 338      27.887 199.725  19.176  1.00 42.21           H
ATOM   3363  CE2 TYR A 338      24.668 198.575  19.158  1.00 45.84           C
ATOM   3364  HE2 TYR A 338      24.011 197.932  18.590  1.00 45.84           H
ATOM   3365  CZ  TYR A 338      26.005 198.752  18.750  1.00 43.72           C
ATOM   3366  OH  TYR A 338      26.445 198.161  17.602  1.00 53.91           O
ATOM   3367  HH  TYR A 338      25.734 197.944  16.995  1.00 53.91           H
ATOM   3368  N   LYS A 339      26.811 201.984  24.057  1.00 49.25           N
ATOM   3369  H   LYS A 339      26.102 202.701  23.992  1.00 49.25           H
ATOM   3370  CA  LYS A 339      28.167 202.439  24.396  1.00 47.69           C
ATOM   3371  HA  LYS A 339      28.854 202.121  23.612  1.00 47.69           H
ATOM   3372  C   LYS A 339      28.646 201.823  25.729  1.00 47.36           C
ATOM   3373  O   LYS A 339      29.774 201.326  25.809  1.00 50.16           O
ATOM   3374  CB  LYS A 339      28.155 203.979  24.469  1.00 55.84           C
ATOM   3375 1HB  LYS A 339      27.524 204.356  23.664  1.00 55.84           H
ATOM   3376 2HB  LYS A 339      27.703 204.276  25.415  1.00 55.84           H
ATOM   3377  CG  LYS A 339      29.525 204.646  24.307  1.00 49.32           C
ATOM   3378 1HG  LYS A 339      30.268 204.073  24.863  1.00 49.32           H
ATOM   3379 2HG  LYS A 339      29.803 204.637  23.253  1.00 49.32           H
ATOM   3380  CD  LYS A 339      29.491 206.096  24.814  1.00 54.86           C
ATOM   3381 1HD  LYS A 339      30.329 206.641  24.378  1.00 54.86           H
ATOM   3382 2HD  LYS A 339      28.559 206.559  24.491  1.00 54.86           H
ATOM   3383  CE  LYS A 339      29.610 206.130  26.346  1.00 63.58           C
ATOM   3384 1HE  LYS A 339      28.934 205.386  26.767  1.00 63.58           H
ATOM   3385 2HE  LYS A 339      30.624 205.846  26.625  1.00 63.58           H
ATOM   3386  NZ  LYS A 339      29.286 207.451  26.919  1.00 64.70           N
ATOM   3387 1HZ  LYS A 339      29.570 207.460  27.888  1.00 64.70           H
ATOM   3388 2HZ  LYS A 339      28.286 207.582  26.860  1.00 64.70           H
ATOM   3389 3HZ  LYS A 339      29.754 208.196  26.424  1.00 64.70           H
ATOM   3390  N   ARG A 340      27.786 201.820  26.757  1.00 45.67           N
ATOM   3391  H   ARG A 340      26.890 202.268  26.630  1.00 45.67           H
ATOM   3392  CA  ARG A 340      28.064 201.293  28.102  1.00 45.67           C
ATOM   3393  HA  ARG A 340      28.987 201.749  28.458  1.00 45.67           H
ATOM   3394  C   ARG A 340      28.258 199.763  28.089  1.00 40.18           C
ATOM   3395  O   ARG A 340      29.240 199.301  28.659  1.00 43.66           O
ATOM   3396  CB  ARG A 340      26.949 201.718  29.075  1.00 52.03           C
ATOM   3397 1HB  ARG A 340      25.970 201.561  28.621  1.00 52.03           H
ATOM   3398 2HB  ARG A 340      27.015 201.125  29.986  1.00 52.03           H
ATOM   3399  CG  ARG A 340      27.092 203.204  29.439  1.00 57.51           C
ATOM   3400 1HG  ARG A 340      28.015 203.331  30.005  1.00 57.51           H
ATOM   3401 2HG  ARG A 340      27.167 203.803  28.532  1.00 57.51           H
ATOM   3402  CD  ARG A 340      25.920 203.728  30.283  1.00 57.83           C
ATOM   3403 1HD  ARG A 340      24.991 203.582  29.731  1.00 57.83           H
ATOM   3404 2HD  ARG A 340      25.875 203.186  31.227  1.00 57.83           H
ATOM   3405  NE  ARG A 340      26.101 205.158  30.554  1.00 65.20           N
ATOM   3406  HE  ARG A 340      26.993 205.519  30.245  1.00 65.20           H
ATOM   3407  CZ  ARG A 340      25.166 205.998  31.021  1.00 69.51           C
ATOM   3408  NH1 ARG A 340      23.975 205.635  31.394  1.00 72.34           N
ATOM   3409 1HH1 ARG A 340      23.698 204.663  31.399  1.00 72.34           H
ATOM   3410 2HH1 ARG A 340      23.313 206.350  31.661  1.00 72.34           H
ATOM   3411  NH2 ARG A 340      25.417 207.269  31.084  1.00 72.72           N
ATOM   3412 1HH2 ARG A 340      26.271 207.627  30.679  1.00 72.72           H
ATOM   3413 2HH2 ARG A 340      24.644 207.892  31.267  1.00 72.72           H
ATOM   3414  N   ILE A 341      27.419 199.011  27.374  1.00 40.25           N
ATOM   3415  H   ILE A 341      26.607 199.444  26.958  1.00 40.25           H
ATOM   3416  CA  ILE A 341      27.573 197.567  27.160  1.00 40.48           C
ATOM   3417  HA  ILE A 341      27.576 197.070  28.130  1.00 40.48           H
ATOM   3418  C   ILE A 341      28.915 197.264  26.462  1.00 44.71           C
ATOM   3419  O   ILE A 341      29.713 196.482  26.972  1.00 42.20           O
ATOM   3420  CB  ILE A 341      26.377 197.010  26.342  1.00 41.75           C
ATOM   3421  HB  ILE A 341      26.227 197.666  25.485  1.00 41.75           H
ATOM   3422  CG1 ILE A 341      25.097 197.021  27.194  1.00 39.36           C
ATOM   3423 1HG1 ILE A 341      25.135 196.186  27.894  1.00 39.36           H
ATOM   3424 2HG1 ILE A 341      25.064 197.949  27.764  1.00 39.36           H
ATOM   3425  CG2 ILE A 341      26.648 195.589  25.807  1.00 39.57           C
ATOM   3426 1HG2 ILE A 341      25.735 195.174  25.380  1.00 39.57           H
ATOM   3427 2HG2 ILE A 341      26.986 194.956  26.628  1.00 39.57           H
ATOM   3428 3HG2 ILE A 341      27.421 195.634  25.040  1.00 39.57           H
ATOM   3429  CD1 ILE A 341      23.814 196.956  26.364  1.00 40.22           C
ATOM   3430 1HD1 ILE A 341      22.966 197.101  27.034  1.00 40.22           H
ATOM   3431 2HD1 ILE A 341      23.723 195.990  25.868  1.00 40.22           H
ATOM   3432 3HD1 ILE A 341      23.827 197.749  25.617  1.00 40.22           H
ATOM   3433  N   SER A 342      29.186 197.913  25.325  1.00 41.95           N
ATOM   3434  H   SER A 342      28.498 198.551  24.950  1.00 41.95           H
ATOM   3435  CA  SER A 342      30.361 197.648  24.489  1.00 46.24           C
ATOM   3436  HA  SER A 342      30.343 196.600  24.191  1.00 46.24           H
ATOM   3437  C   SER A 342      31.694 197.907  25.228  1.00 46.08           C
ATOM   3438  O   SER A 342      32.623 197.106  25.129  1.00 49.80           O
ATOM   3439  CB  SER A 342      30.252 198.502  23.220  1.00 49.02           C
ATOM   3440 1HB  SER A 342      29.305 198.283  22.726  1.00 49.02           H
ATOM   3441 2HB  SER A 342      30.262 199.555  23.499  1.00 49.02           H
ATOM   3442  OG  SER A 342      31.314 198.252  22.317  1.00 58.21           O
ATOM   3443  HG  SER A 342      31.076 197.491  21.782  1.00 58.21           H
ATOM   3444  N   ARG A 343      31.777 198.984  26.027  1.00 46.51           N
ATOM   3445  H   ARG A 343      30.992 199.618  26.069  1.00 46.51           H
ATOM   3446  CA  ARG A 343      32.946 199.352  26.849  1.00 44.63           C
ATOM   3447  HA  ARG A 343      33.835 198.985  26.338  1.00 44.63           H
ATOM   3448  C   ARG A 343      32.940 198.705  28.270  1.00 48.52           C
ATOM   3449  O   ARG A 343      33.892 198.888  29.035  1.00 44.88           O
ATOM   3450  CB  ARG A 343      33.060 200.891  26.905  1.00 48.37           C
ATOM   3451 1HB  ARG A 343      32.155 201.315  27.340  1.00 48.37           H
ATOM   3452 2HB  ARG A 343      33.914 201.165  27.526  1.00 48.37           H
ATOM   3453  CG  ARG A 343      33.260 201.500  25.504  1.00 53.62           C
ATOM   3454 1HG  ARG A 343      34.140 201.037  25.060  1.00 53.62           H
ATOM   3455 2HG  ARG A 343      32.398 201.264  24.880  1.00 53.62           H
ATOM   3456  CD  ARG A 343      33.461 203.032  25.489  1.00 58.33           C
ATOM   3457 1HD  ARG A 343      32.619 203.520  25.980  1.00 58.33           H
ATOM   3458 2HD  ARG A 343      34.382 203.281  26.016  1.00 58.33           H
ATOM   3459  NE  ARG A 343      33.557 203.532  24.105  1.00 60.54           N
ATOM   3460  HE  ARG A 343      33.398 202.839  23.388  1.00 60.54           H
ATOM   3461  CZ  ARG A 343      33.835 204.797  23.765  1.00 63.05           C
ATOM   3462  NH1 ARG A 343      34.040 205.739  24.636  1.00 62.35           N
ATOM   3463 1HH1 ARG A 343      33.985 205.529  25.623  1.00 62.35           H
ATOM   3464 2HH1 ARG A 343      34.321 206.660  24.331  1.00 62.35           H
ATOM   3465  NH2 ARG A 343      33.879 205.153  22.518  1.00 64.24           N
ATOM   3466 1HH2 ARG A 343      33.717 204.470  21.792  1.00 64.24           H
ATOM   3467 2HH2 ARG A 343      33.855 206.139  22.299  1.00 64.24           H
ATOM   3468  N   VAL A 344      31.888 197.950  28.600  1.00 48.33           N
ATOM   3469  H   VAL A 344      31.181 197.815  27.891  1.00 48.33           H
ATOM   3470  CA  VAL A 344      31.601 197.297  29.904  1.00 42.49           C
ATOM   3471  HA  VAL A 344      30.585 196.921  29.785  1.00 42.49           H
ATOM   3472  C   VAL A 344      31.571 198.312  31.090  1.00 46.46           C
ATOM   3473  O   VAL A 344      32.011 198.032  32.206  1.00 47.93           O
ATOM   3474  CB  VAL A 344      32.473 196.037  30.147  1.00 42.62           C
ATOM   3475  HB  VAL A 344      33.445 196.371  30.511  1.00 42.62           H
ATOM   3476  CG1 VAL A 344      31.853 195.083  31.182  1.00 42.16           C
ATOM   3477 1HG1 VAL A 344      32.529 194.242  31.336  1.00 42.16           H
ATOM   3478 2HG1 VAL A 344      30.897 194.717  30.806  1.00 42.16           H
ATOM   3479 3HG1 VAL A 344      31.697 195.603  32.127  1.00 42.16           H
ATOM   3480  CG2 VAL A 344      32.703 195.205  28.873  1.00 40.60           C
ATOM   3481 1HG2 VAL A 344      33.233 194.290  29.135  1.00 40.60           H
ATOM   3482 2HG2 VAL A 344      33.295 195.779  28.161  1.00 40.60           H
ATOM   3483 3HG2 VAL A 344      31.741 194.953  28.427  1.00 40.60           H
ATOM   3484  N   GLU A 345      31.062 199.520  30.842  1.00 46.96           N
ATOM   3485  H   GLU A 345      30.602 199.667  29.955  1.00 46.96           H
ATOM   3486  CA  GLU A 345      30.949 200.598  31.828  1.00 47.44           C
ATOM   3487  HA  GLU A 345      31.847 200.590  32.445  1.00 47.44           H
ATOM   3488  C   GLU A 345      29.730 200.408  32.755  1.00 43.48           C
ATOM   3489  O   GLU A 345      28.589 200.686  32.387  1.00 45.00           O
ATOM   3490  CB  GLU A 345      30.894 201.974  31.151  1.00  0.00           C
ATOM   3491 1HB  GLU A 345      30.163 201.963  30.343  1.00  0.00           H
ATOM   3492 2HB  GLU A 345      30.586 202.711  31.893  1.00  0.00           H
ATOM   3493  CG  GLU A 345      32.259 202.383  30.581  1.00  0.00           C
ATOM   3494 1HG  GLU A 345      32.994 202.398  31.386  1.00  0.00           H
ATOM   3495 2HG  GLU A 345      32.575 201.651  29.838  1.00  0.00           H
ATOM   3496  CD  GLU A 345      32.213 203.766  29.927  1.00  0.00           C
ATOM   3497  OE1 GLU A 345      31.607 204.708  30.492  1.00  0.00           O
ATOM   3498  OE2 GLU A 345      32.757 203.907  28.804  1.00  0.00           O
ATOM   3499  N   PHE A 346      30.008 199.964  33.979  1.00 40.37           N
ATOM   3500  H   PHE A 346      30.973 199.753  34.189  1.00 40.37           H
ATOM   3501  CA  PHE A 346      29.060 199.862  35.097  1.00 44.45           C
ATOM   3502  HA  PHE A 346      28.419 200.743  35.088  1.00 44.45           H
ATOM   3503  C   PHE A 346      29.828 199.837  36.432  1.00 42.39           C
ATOM   3504  O   PHE A 346      31.030 199.552  36.439  1.00 48.08           O
ATOM   3505  CB  PHE A 346      28.181 198.614  34.933  1.00 45.05           C
ATOM   3506 1HB  PHE A 346      27.262 198.782  35.494  1.00 45.05           H
ATOM   3507 2HB  PHE A 346      27.889 198.502  33.888  1.00 45.05           H
ATOM   3508  CG  PHE A 346      28.804 197.306  35.404  1.00 40.13           C
ATOM   3509  CD1 PHE A 346      29.714 196.608  34.591  1.00 40.45           C
ATOM   3510  HD1 PHE A 346      30.001 197.007  33.629  1.00 40.45           H
ATOM   3511  CD2 PHE A 346      28.466 196.790  36.668  1.00 42.23           C
ATOM   3512  HD2 PHE A 346      27.775 197.333  37.296  1.00 42.23           H
ATOM   3513  CE1 PHE A 346      30.269 195.394  35.032  1.00 41.06           C
ATOM   3514  HE1 PHE A 346      30.974 194.858  34.414  1.00 41.06           H
ATOM   3515  CE2 PHE A 346      29.022 195.581  37.111  1.00 40.93           C
ATOM   3516  HE2 PHE A 346      28.764 195.199  38.088  1.00 40.93           H
ATOM   3517  CZ  PHE A 346      29.918 194.880  36.291  1.00 37.71           C
ATOM   3518  HZ  PHE A 346      30.348 193.952  36.637  1.00 37.71           H
ATOM   3519  N   THR A 347      29.157 200.118  37.556  1.00 46.79           N
ATOM   3520  H   THR A 347      28.185 200.381  37.485  1.00 46.79           H
ATOM   3521  CA  THR A 347      29.792 200.375  38.867  1.00 51.62           C
ATOM   3522  HA  THR A 347      30.832 200.051  38.834  1.00 51.62           H
ATOM   3523  C   THR A 347      29.097 199.646  40.032  1.00 51.38           C
ATOM   3524  O   THR A 347      27.908 199.866  40.284  1.00 50.81           O
ATOM   3525  CB  THR A 347      29.810 201.888  39.159  1.00 49.82           C
ATOM   3526  HB  THR A 347      30.163 202.039  40.179  1.00 49.82           H
ATOM   3527  OG1 THR A 347      28.513 202.456  39.037  1.00 57.34           O
ATOM   3528  HG1 THR A 347      27.940 202.008  39.664  1.00 57.34           H
ATOM   3529  CG2 THR A 347      30.732 202.632  38.200  1.00 50.74           C
ATOM   3530 1HG2 THR A 347      30.832 203.664  38.536  1.00 50.74           H
ATOM   3531 2HG2 THR A 347      30.317 202.615  37.193  1.00 50.74           H
ATOM   3532 3HG2 THR A 347      31.712 202.154  38.198  1.00 50.74           H
ATOM   3533  N   PHE A 348      29.844 198.818  40.774  1.00 47.05           N
ATOM   3534  H   PHE A 348      30.822 198.704  40.551  1.00 47.05           H
ATOM   3535  CA  PHE A 348      29.376 198.164  42.005  1.00 49.90           C
ATOM   3536  HA  PHE A 348      28.400 197.716  41.820  1.00 49.90           H
ATOM   3537  C   PHE A 348      29.242 199.160  43.169  1.00 55.84           C
ATOM   3538  O   PHE A 348      30.240 199.786  43.536  1.00 57.94           O
ATOM   3539  CB  PHE A 348      30.338 197.041  42.421  1.00 48.01           C
ATOM   3540 1HB  PHE A 348      31.331 197.466  42.569  1.00 48.01           H
ATOM   3541 2HB  PHE A 348      30.013 196.654  43.386  1.00 48.01           H
ATOM   3542  CG  PHE A 348      30.447 195.879  41.442  1.00 50.74           C
ATOM   3543  CD1 PHE A 348      29.362 194.998  41.273  1.00 46.85           C
ATOM   3544  HD1 PHE A 348      28.439 195.158  41.810  1.00 46.85           H
ATOM   3545  CD2 PHE A 348      31.648 195.638  40.756  1.00 47.85           C
ATOM   3546  HD2 PHE A 348      32.488 196.302  40.901  1.00 47.85           H
ATOM   3547  CE1 PHE A 348      29.480 193.893  40.413  1.00 44.15           C
ATOM   3548  HE1 PHE A 348      28.654 193.208  40.289  1.00 44.15           H
ATOM   3549  CE2 PHE A 348      31.768 194.533  39.899  1.00 45.06           C
ATOM   3550  HE2 PHE A 348      32.704 194.348  39.393  1.00 45.06           H
ATOM   3551  CZ  PHE A 348      30.681 193.662  39.719  1.00 44.86           C
ATOM   3552  HZ  PHE A 348      30.783 192.810  39.064  1.00 44.86           H
ATOM   3553  N   PRO A 349      28.063 199.289  43.807  1.00 54.73           N
ATOM   3554  CA  PRO A 349      27.909 200.079  45.029  1.00 48.53           C
ATOM   3555  HA  PRO A 349      28.161 201.118  44.818  1.00 48.53           H
ATOM   3556  C   PRO A 349      28.773 199.585  46.192  1.00 54.94           C
ATOM   3557  O   PRO A 349      29.057 198.391  46.311  1.00 52.42           O
ATOM   3558  CB  PRO A 349      26.432 199.974  45.393  1.00 50.69           C
ATOM   3559 1HB  PRO A 349      26.277 199.124  46.057  1.00 50.69           H
ATOM   3560 2HB  PRO A 349      26.057 200.895  45.838  1.00 50.69           H
ATOM   3561  CG  PRO A 349      25.766 199.725  44.056  1.00 46.32           C
ATOM   3562 1HG  PRO A 349      24.806 199.218  44.158  1.00 46.32           H
ATOM   3563 2HG  PRO A 349      25.666 200.663  43.509  1.00 46.32           H
ATOM   3564  CD  PRO A 349      26.769 198.821  43.372  1.00 49.20           C
ATOM   3565 1HD  PRO A 349      26.624 197.787  43.685  1.00 49.20           H
ATOM   3566 2HD  PRO A 349      26.685 198.917  42.289  1.00 49.20           H
ATOM   3567  N   ASP A 350      29.126 200.483  47.113  1.00 58.95           N
ATOM   3568  H   ASP A 350      28.896 201.455  46.966  1.00 58.95           H
ATOM   3569  CA  ASP A 350      30.029 200.184  48.228  1.00 56.05           C
ATOM   3570  HA  ASP A 350      30.937 199.774  47.784  1.00 56.05           H
ATOM   3571  C   ASP A 350      29.497 199.127  49.241  1.00 56.36           C
ATOM   3572  O   ASP A 350      30.283 198.617  50.039  1.00 50.86           O
ATOM   3573  CB  ASP A 350      30.427 201.479  48.959  1.00 65.04           C
ATOM   3574 1HB  ASP A 350      29.524 202.019  49.245  1.00 65.04           H
ATOM   3575 2HB  ASP A 350      30.961 201.218  49.872  1.00 65.04           H
ATOM   3576  CG  ASP A 350      31.315 202.426  48.132  1.00 69.92           C
ATOM   3577  OD1 ASP A 350      31.841 202.033  47.064  1.00 74.97           O
ATOM   3578  OD2 ASP A 350      31.505 203.583  48.569  1.00 80.35           O
ATOM   3579  N   PHE A 351      28.215 198.754  49.201  1.00 52.53           N
ATOM   3580  H   PHE A 351      27.596 199.187  48.531  1.00 52.53           H
ATOM   3581  CA  PHE A 351      27.664 197.646  49.985  1.00 50.26           C
ATOM   3582  HA  PHE A 351      28.128 197.671  50.971  1.00 50.26           H
ATOM   3583  C   PHE A 351      27.944 196.237  49.383  1.00 50.58           C
ATOM   3584  O   PHE A 351      27.782 195.245  50.094  1.00 51.86           O
ATOM   3585  CB  PHE A 351      26.160 197.872  50.213  1.00 55.00           C
ATOM   3586 1HB  PHE A 351      25.750 197.008  50.736  1.00 55.00           H
ATOM   3587 2HB  PHE A 351      26.050 198.720  50.889  1.00 55.00           H
ATOM   3588  CG  PHE A 351      25.307 198.131  48.973  1.00 56.48           C
ATOM   3589  CD1 PHE A 351      24.925 197.071  48.131  1.00 55.28           C
ATOM   3590  HD1 PHE A 351      25.257 196.064  48.338  1.00 55.28           H
ATOM   3591  CD2 PHE A 351      24.856 199.433  48.690  1.00 50.53           C
ATOM   3592  HD2 PHE A 351      25.156 200.250  49.330  1.00 50.53           H
ATOM   3593  CE1 PHE A 351      24.097 197.310  47.019  1.00 51.75           C
ATOM   3594  HE1 PHE A 351      23.812 196.498  46.367  1.00 51.75           H
ATOM   3595  CE2 PHE A 351      24.010 199.671  47.593  1.00 56.84           C
ATOM   3596  HE2 PHE A 351      23.673 200.677  47.389  1.00 56.84           H
ATOM   3597  CZ  PHE A 351      23.632 198.609  46.755  1.00 50.03           C
ATOM   3598  HZ  PHE A 351      23.007 198.803  45.896  1.00 50.03           H
ATOM   3599  N   VAL A 352      28.376 196.119  48.118  1.00 48.72           N
ATOM   3600  H   VAL A 352      28.545 196.948  47.566  1.00 48.72           H
ATOM   3601  CA  VAL A 352      28.551 194.832  47.421  1.00 43.13           C
ATOM   3602  HA  VAL A 352      27.707 194.199  47.693  1.00 43.13           H
ATOM   3603  C   VAL A 352      29.847 194.108  47.853  1.00 50.14           C
ATOM   3604  O   VAL A 352      30.951 194.642  47.707  1.00 52.95           O
ATOM   3605  CB  VAL A 352      28.488 195.011  45.888  1.00 45.03           C
ATOM   3606  HB  VAL A 352      29.298 195.675  45.588  1.00 45.03           H
ATOM   3607  CG1 VAL A 352      28.639 193.686  45.128  1.00 42.65           C
ATOM   3608 1HG1 VAL A 352      28.618 193.883  44.056  1.00 42.65           H
ATOM   3609 2HG1 VAL A 352      27.815 193.024  45.393  1.00 42.65           H
ATOM   3610 3HG1 VAL A 352      29.585 193.212  45.392  1.00 42.65           H
ATOM   3611  CG2 VAL A 352      27.149 195.624  45.449  1.00 43.37           C
ATOM   3612 1HG2 VAL A 352      27.119 195.680  44.361  1.00 43.37           H
ATOM   3613 2HG2 VAL A 352      27.049 196.626  45.868  1.00 43.37           H
ATOM   3614 3HG2 VAL A 352      26.330 194.998  45.804  1.00 43.37           H
ATOM   3615  N   THR A 353      29.715 192.876  48.344  1.00 46.41           N
ATOM   3616  H   THR A 353      28.790 192.474  48.395  1.00 46.41           H
ATOM   3617  CA  THR A 353      30.811 192.018  48.847  1.00 48.96           C
ATOM   3618  HA  THR A 353      31.376 192.611  49.566  1.00 48.96           H
ATOM   3619  C   THR A 353      31.783 191.560  47.738  1.00 50.06           C
ATOM   3620  O   THR A 353      31.399 191.429  46.575  1.00 51.06           O
ATOM   3621  CB  THR A 353      30.250 190.799  49.604  1.00 48.99           C
ATOM   3622  HB  THR A 353      31.076 190.129  49.840  1.00 48.99           H
ATOM   3623  OG1 THR A 353      29.292 190.100  48.825  1.00 46.27           O
ATOM   3624  HG1 THR A 353      28.621 189.759  49.421  1.00 46.27           H
ATOM   3625  CG2 THR A 353      29.574 191.207  50.912  1.00 48.50           C
ATOM   3626 1HG2 THR A 353      29.166 190.318  51.395  1.00 48.50           H
ATOM   3627 2HG2 THR A 353      28.770 191.916  50.716  1.00 48.50           H
ATOM   3628 3HG2 THR A 353      30.315 191.668  51.565  1.00 48.50           H
ATOM   3629  N   GLU A 354      33.058 191.323  48.078  1.00 47.04           N
ATOM   3630  H   GLU A 354      33.337 191.431  49.043  1.00 47.04           H
ATOM   3631  CA  GLU A 354      34.148 191.042  47.123  1.00 50.29           C
ATOM   3632  HA  GLU A 354      34.326 191.938  46.528  1.00 50.29           H
ATOM   3633  C   GLU A 354      33.804 189.891  46.140  1.00 43.81           C
ATOM   3634  O   GLU A 354      33.917 190.055  44.926  1.00 43.82           O
ATOM   3635  CB  GLU A 354      35.461 190.701  47.862  1.00  0.00           C
ATOM   3636 1HB  GLU A 354      35.259 189.967  48.642  1.00  0.00           H
ATOM   3637 2HB  GLU A 354      36.153 190.261  47.144  1.00  0.00           H
ATOM   3638  CG  GLU A 354      36.147 191.921  48.511  1.00  0.00           C
ATOM   3639 1HG  GLU A 354      36.354 192.659  47.736  1.00  0.00           H
ATOM   3640 2HG  GLU A 354      35.471 192.371  49.238  1.00  0.00           H
ATOM   3641  CD  GLU A 354      37.476 191.604  49.232  1.00  0.00           C
ATOM   3642  OE1 GLU A 354      37.889 190.423  49.348  1.00  0.00           O
ATOM   3643  OE2 GLU A 354      38.123 192.554  49.725  1.00  0.00           O
ATOM   3644  N   GLY A 355      33.321 188.755  46.649  1.00 41.33           N
ATOM   3645  H   GLY A 355      33.280 188.641  47.651  1.00 41.33           H
ATOM   3646  CA  GLY A 355      32.980 187.590  45.834  1.00 45.76           C
ATOM   3647 1HA  GLY A 355      33.833 187.335  45.205  1.00 45.76           H
ATOM   3648 2HA  GLY A 355      32.788 186.753  46.505  1.00 45.76           H
ATOM   3649  C   GLY A 355      31.749 187.773  44.926  1.00 43.53           C
ATOM   3650  O   GLY A 355      31.652 187.095  43.902  1.00 43.05           O
ATOM   3651  N   ALA A 356      30.846 188.705  45.248  1.00 43.01           N
ATOM   3652  H   ALA A 356      30.984 189.263  46.078  1.00 43.01           H
ATOM   3653  CA  ALA A 356      29.763 189.107  44.352  1.00 42.10           C
ATOM   3654  HA  ALA A 356      29.294 188.214  43.940  1.00 42.10           H
ATOM   3655  C   ALA A 356      30.295 189.953  43.174  1.00 42.76           C
ATOM   3656  O   ALA A 356      29.874 189.748  42.033  1.00 40.23           O
ATOM   3657  CB  ALA A 356      28.706 189.874  45.154  1.00 37.52           C
ATOM   3658 1HB  ALA A 356      28.341 189.248  45.969  1.00 37.52           H
ATOM   3659 2HB  ALA A 356      27.879 190.129  44.492  1.00 37.52           H
ATOM   3660 3HB  ALA A 356      29.139 190.787  45.564  1.00 37.52           H
ATOM   3661  N   ARG A 357      31.256 190.858  43.432  1.00 40.53           N
ATOM   3662  H   ARG A 357      31.600 190.965  44.376  1.00 40.53           H
ATOM   3663  CA  ARG A 357      31.927 191.645  42.394  1.00 39.30           C
ATOM   3664  HA  ARG A 357      31.154 192.154  41.819  1.00 39.30           H
ATOM   3665  C   ARG A 357      32.708 190.722  41.437  1.00 42.79           C
ATOM   3666  O   ARG A 357      32.557 190.863  40.227  1.00 41.55           O
ATOM   3667  CB  ARG A 357      32.853 192.730  42.979  1.00 46.45           C
ATOM   3668 1HB  ARG A 357      33.678 192.268  43.521  1.00 46.45           H
ATOM   3669 2HB  ARG A 357      33.272 193.304  42.152  1.00 46.45           H
ATOM   3670  CG  ARG A 357      32.118 193.693  43.926  1.00 44.17           C
ATOM   3671 1HG  ARG A 357      31.186 194.021  43.466  1.00 44.17           H
ATOM   3672 2HG  ARG A 357      31.882 193.153  44.843  1.00 44.17           H
ATOM   3673  CD  ARG A 357      32.951 194.936  44.288  1.00 50.88           C
ATOM   3674 1HD  ARG A 357      33.980 194.638  44.487  1.00 50.88           H
ATOM   3675 2HD  ARG A 357      32.934 195.640  43.457  1.00 50.88           H
ATOM   3676  NE  ARG A 357      32.401 195.591  45.483  1.00 56.56           N
ATOM   3677  HE  ARG A 357      31.874 194.974  46.085  1.00 56.56           H
ATOM   3678  CZ  ARG A 357      32.613 196.864  45.862  1.00 57.93           C
ATOM   3679  NH1 ARG A 357      33.226 197.757  45.145  1.00 59.06           N
ATOM   3680 1HH1 ARG A 357      33.579 197.541  44.224  1.00 59.06           H
ATOM   3681 2HH1 ARG A 357      33.343 198.685  45.526  1.00 59.06           H
ATOM   3682  NH2 ARG A 357      32.204 197.252  47.029  1.00 53.47           N
ATOM   3683 1HH2 ARG A 357      31.766 196.601  47.666  1.00 53.47           H
ATOM   3684 2HH2 ARG A 357      32.432 198.186  47.340  1.00 53.47           H
ATOM   3685  N   ASP A 358      33.441 189.740  41.964  1.00 42.00           N
ATOM   3686  H   ASP A 358      33.580 189.725  42.964  1.00 42.00           H
ATOM   3687  CA  ASP A 358      34.184 188.754  41.179  1.00 42.60           C
ATOM   3688  HA  ASP A 358      34.885 189.287  40.537  1.00 42.60           H
ATOM   3689  C   ASP A 358      33.247 187.924  40.266  1.00 40.57           C
ATOM   3690  O   ASP A 358      33.420 187.911  39.047  1.00 37.44           O
ATOM   3691  CB  ASP A 358      34.996 187.862  42.136  1.00 35.26           C
ATOM   3692 1HB  ASP A 358      35.553 188.506  42.817  1.00 35.26           H
ATOM   3693 2HB  ASP A 358      34.315 187.256  42.733  1.00 35.26           H
ATOM   3694  CG  ASP A 358      35.996 186.919  41.439  1.00 46.14           C
ATOM   3695  OD1 ASP A 358      36.142 186.940  40.201  1.00 51.33           O
ATOM   3696  OD2 ASP A 358      36.726 186.186  42.148  1.00 44.25           O
ATOM   3697  N   LEU A 359      32.192 187.329  40.838  1.00 39.76           N
ATOM   3698  H   LEU A 359      32.073 187.410  41.838  1.00 39.76           H
ATOM   3699  CA  LEU A 359      31.181 186.543  40.121  1.00 38.16           C
ATOM   3700  HA  LEU A 359      31.650 185.634  39.745  1.00 38.16           H
ATOM   3701  C   LEU A 359      30.599 187.313  38.915  1.00 36.56           C
ATOM   3702  O   LEU A 359      30.617 186.826  37.784  1.00 35.26           O
ATOM   3703  CB  LEU A 359      30.074 186.158  41.132  1.00 34.71           C
ATOM   3704 1HB  LEU A 359      30.506 185.467  41.856  1.00 34.71           H
ATOM   3705 2HB  LEU A 359      29.778 187.060  41.668  1.00 34.71           H
ATOM   3706  CG  LEU A 359      28.802 185.533  40.536  1.00 37.47           C
ATOM   3707  HG  LEU A 359      28.354 186.246  39.844  1.00 37.47           H
ATOM   3708  CD1 LEU A 359      29.077 184.220  39.807  1.00 34.60           C
ATOM   3709 1HD1 LEU A 359      28.128 183.770  39.515  1.00 34.60           H
ATOM   3710 2HD1 LEU A 359      29.619 183.535  40.458  1.00 34.60           H
ATOM   3711 3HD1 LEU A 359      29.672 184.423  38.917  1.00 34.60           H
ATOM   3712  CD2 LEU A 359      27.798 185.255  41.649  1.00 32.29           C
ATOM   3713 1HD2 LEU A 359      26.868 184.890  41.212  1.00 32.29           H
ATOM   3714 2HD2 LEU A 359      27.604 186.174  42.202  1.00 32.29           H
ATOM   3715 3HD2 LEU A 359      28.202 184.501  42.325  1.00 32.29           H
ATOM   3716  N   ILE A 360      30.101 188.527  39.155  1.00 32.78           N
ATOM   3717  H   ILE A 360      30.128 188.900  40.093  1.00 32.78           H
ATOM   3718  CA  ILE A 360      29.484 189.357  38.126  1.00 34.17           C
ATOM   3719  HA  ILE A 360      28.758 188.746  37.588  1.00 34.17           H
ATOM   3720  C   ILE A 360      30.549 189.826  37.100  1.00 38.38           C
ATOM   3721  O   ILE A 360      30.267 189.844  35.903  1.00 37.75           O
ATOM   3722  CB  ILE A 360      28.699 190.515  38.798  1.00 30.18           C
ATOM   3723  HB  ILE A 360      29.368 191.000  39.509  1.00 30.18           H
ATOM   3724  CG1 ILE A 360      27.477 189.966  39.565  1.00 34.57           C
ATOM   3725 1HG1 ILE A 360      26.705 189.709  38.839  1.00 34.57           H
ATOM   3726 2HG1 ILE A 360      27.778 189.055  40.082  1.00 34.57           H
ATOM   3727  CG2 ILE A 360      28.237 191.561  37.767  1.00 31.31           C
ATOM   3728 1HG2 ILE A 360      27.672 192.349  38.266  1.00 31.31           H
ATOM   3729 2HG2 ILE A 360      27.603 191.073  37.026  1.00 31.31           H
ATOM   3730 3HG2 ILE A 360      29.106 191.995  37.273  1.00 31.31           H
ATOM   3731  CD1 ILE A 360      26.901 190.917  40.622  1.00 37.99           C
ATOM   3732 1HD1 ILE A 360      26.060 190.426  41.112  1.00 37.99           H
ATOM   3733 2HD1 ILE A 360      26.561 191.840  40.152  1.00 37.99           H
ATOM   3734 3HD1 ILE A 360      27.669 191.147  41.361  1.00 37.99           H
ATOM   3735  N   SER A 361      31.783 190.122  37.528  1.00 36.14           N
ATOM   3736  H   SER A 361      32.000 190.067  38.513  1.00 36.14           H
ATOM   3737  CA  SER A 361      32.884 190.500  36.635  1.00 39.03           C
ATOM   3738  HA  SER A 361      32.565 191.371  36.062  1.00 39.03           H
ATOM   3739  C   SER A 361      33.248 189.378  35.644  1.00 41.45           C
ATOM   3740  O   SER A 361      33.458 189.678  34.467  1.00 42.33           O
ATOM   3741  CB  SER A 361      34.140 190.902  37.413  1.00 42.49           C
ATOM   3742 1HB  SER A 361      34.476 190.055  38.012  1.00 42.49           H
ATOM   3743 2HB  SER A 361      34.926 191.173  36.708  1.00 42.49           H
ATOM   3744  OG  SER A 361      33.871 192.016  38.257  1.00 45.89           O
ATOM   3745  HG  SER A 361      33.488 191.677  39.070  1.00 45.89           H
ATOM   3746  N   ARG A 362      33.274 188.107  36.077  1.00 37.86           N
ATOM   3747  H   ARG A 362      33.126 187.916  37.058  1.00 37.86           H
ATOM   3748  CA  ARG A 362      33.516 186.943  35.215  1.00 37.71           C
ATOM   3749  HA  ARG A 362      34.421 187.122  34.635  1.00 37.71           H
ATOM   3750  C   ARG A 362      32.355 186.702  34.231  1.00 37.49           C
ATOM   3751  O   ARG A 362      32.590 186.502  33.041  1.00 38.09           O
ATOM   3752  CB  ARG A 362      33.745 185.676  36.050  1.00 41.01           C
ATOM   3753 1HB  ARG A 362      32.890 185.511  36.705  1.00 41.01           H
ATOM   3754 2HB  ARG A 362      33.822 184.828  35.368  1.00 41.01           H
ATOM   3755  CG  ARG A 362      35.020 185.729  36.911  1.00 48.13           C
ATOM   3756 1HG  ARG A 362      35.886 185.964  36.291  1.00 48.13           H
ATOM   3757 2HG  ARG A 362      34.913 186.498  37.676  1.00 48.13           H
ATOM   3758  CD  ARG A 362      35.237 184.373  37.585  1.00 43.68           C
ATOM   3759 1HD  ARG A 362      34.273 183.893  37.753  1.00 43.68           H
ATOM   3760 2HD  ARG A 362      35.830 183.745  36.921  1.00 43.68           H
ATOM   3761  NE  ARG A 362      35.936 184.505  38.872  1.00 51.86           N
ATOM   3762  HE  ARG A 362      35.952 185.439  39.254  1.00 51.86           H
ATOM   3763  CZ  ARG A 362      36.419 183.479  39.580  1.00 63.24           C
ATOM   3764  NH1 ARG A 362      36.424 182.263  39.114  1.00 57.05           N
ATOM   3765 1HH1 ARG A 362      36.029 182.105  38.198  1.00 57.05           H
ATOM   3766 2HH1 ARG A 362      36.823 181.493  39.632  1.00 57.05           H
ATOM   3767  NH2 ARG A 362      36.887 183.699  40.770  1.00 69.43           N
ATOM   3768 1HH2 ARG A 362      36.751 184.625  41.149  1.00 69.43           H
ATOM   3769 2HH2 ARG A 362      37.185 182.945  41.372  1.00 69.43           H
ATOM   3770  N   LEU A 363      31.108 186.747  34.708  1.00 37.27           N
ATOM   3771  H   LEU A 363      30.963 186.889  35.698  1.00 37.27           H
ATOM   3772  CA  LEU A 363      29.914 186.564  33.884  1.00 32.31           C
ATOM   3773  HA  LEU A 363      29.997 185.607  33.369  1.00 32.31           H
ATOM   3774  C   LEU A 363      29.777 187.666  32.800  1.00 33.18           C
ATOM   3775  O   LEU A 363      29.368 187.369  31.679  1.00 35.58           O
ATOM   3776  CB  LEU A 363      28.665 186.525  34.795  1.00 33.48           C
ATOM   3777 1HB  LEU A 363      28.689 187.402  35.441  1.00 33.48           H
ATOM   3778 2HB  LEU A 363      27.781 186.598  34.161  1.00 33.48           H
ATOM   3779  CG  LEU A 363      28.538 185.257  35.659  1.00 33.12           C
ATOM   3780  HG  LEU A 363      29.483 185.094  36.177  1.00 33.12           H
ATOM   3781  CD1 LEU A 363      27.428 185.418  36.698  1.00 28.87           C
ATOM   3782 1HD1 LEU A 363      27.393 184.528  37.326  1.00 28.87           H
ATOM   3783 2HD1 LEU A 363      26.468 185.547  36.197  1.00 28.87           H
ATOM   3784 3HD1 LEU A 363      27.636 186.291  37.316  1.00 28.87           H
ATOM   3785  CD2 LEU A 363      28.212 184.020  34.821  1.00 30.00           C
ATOM   3786 1HD2 LEU A 363      28.074 183.168  35.488  1.00 30.00           H
ATOM   3787 2HD2 LEU A 363      29.034 183.815  34.135  1.00 30.00           H
ATOM   3788 3HD2 LEU A 363      27.298 184.190  34.254  1.00 30.00           H
ATOM   3789  N   LEU A 364      30.165 188.906  33.115  1.00 34.67           N
ATOM   3790  H   LEU A 364      30.435 189.091  34.071  1.00 34.67           H
ATOM   3791  CA  LEU A 364      30.132 190.061  32.210  1.00 40.71           C
ATOM   3792  HA  LEU A 364      29.427 189.828  31.411  1.00 40.71           H
ATOM   3793  C   LEU A 364      31.504 190.361  31.529  1.00 38.76           C
ATOM   3794  O   LEU A 364      31.768 191.509  31.164  1.00 44.59           O
ATOM   3795  CB  LEU A 364      29.562 191.295  32.956  1.00 36.64           C
ATOM   3796 1HB  LEU A 364      30.268 191.566  33.741  1.00 36.64           H
ATOM   3797 2HB  LEU A 364      29.511 192.120  32.245  1.00 36.64           H
ATOM   3798  CG  LEU A 364      28.166 191.118  33.578  1.00 33.63           C
ATOM   3799  HG  LEU A 364      28.216 190.326  34.326  1.00 33.63           H
ATOM   3800  CD1 LEU A 364      27.722 192.409  34.268  1.00 39.14           C
ATOM   3801 1HD1 LEU A 364      26.772 192.240  34.775  1.00 39.14           H
ATOM   3802 2HD1 LEU A 364      27.603 193.202  33.529  1.00 39.14           H
ATOM   3803 3HD1 LEU A 364      28.477 192.701  34.998  1.00 39.14           H
ATOM   3804  CD2 LEU A 364      27.101 190.749  32.547  1.00 35.31           C
ATOM   3805 1HD2 LEU A 364      26.131 190.699  33.042  1.00 35.31           H
ATOM   3806 2HD2 LEU A 364      27.335 189.780  32.107  1.00 35.31           H
ATOM   3807 3HD2 LEU A 364      27.071 191.508  31.765  1.00 35.31           H
ATOM   3808  N   LYS A 365      32.419 189.389  31.374  1.00 38.48           N
ATOM   3809  H   LYS A 365      32.231 188.453  31.704  1.00 38.48           H
ATOM   3810  CA  LYS A 365      33.616 189.555  30.536  1.00 40.37           C
ATOM   3811  HA  LYS A 365      34.172 190.420  30.897  1.00 40.37           H
ATOM   3812  C   LYS A 365      33.189 189.839  29.078  1.00 37.82           C
ATOM   3813  O   LYS A 365      32.286 189.178  28.566  1.00 35.74           O
ATOM   3814  CB  LYS A 365      34.528 188.309  30.597  1.00 40.15           C
ATOM   3815 1HB  LYS A 365      33.908 187.425  30.448  1.00 40.15           H
ATOM   3816 2HB  LYS A 365      35.225 188.356  29.760  1.00 40.15           H
ATOM   3817  CG  LYS A 365      35.350 188.118  31.895  1.00 46.10           C
ATOM   3818 1HG  LYS A 365      34.664 188.185  32.740  1.00 46.10           H
ATOM   3819 2HG  LYS A 365      35.764 187.110  31.886  1.00 46.10           H
ATOM   3820  CD  LYS A 365      36.527 189.099  32.101  1.00 52.83           C
ATOM   3821 1HD  LYS A 365      37.278 188.604  32.718  1.00 52.83           H
ATOM   3822 2HD  LYS A 365      36.974 189.301  31.127  1.00 52.83           H
ATOM   3823  CE  LYS A 365      36.124 190.408  32.797  1.00 55.08           C
ATOM   3824 1HE  LYS A 365      35.257 190.825  32.285  1.00 55.08           H
ATOM   3825 2HE  LYS A 365      35.829 190.183  33.822  1.00 55.08           H
ATOM   3826  NZ  LYS A 365      37.214 191.410  32.776  1.00 60.65           N
ATOM   3827 1HZ  LYS A 365      36.861 192.321  33.029  1.00 60.65           H
ATOM   3828 2HZ  LYS A 365      37.599 191.445  31.842  1.00 60.65           H
ATOM   3829 3HZ  LYS A 365      37.935 191.135  33.427  1.00 60.65           H
ATOM   3830  N   HIS A 366      33.838 190.803  28.417  1.00 41.46           N
ATOM   3831  H   HIS A 366      34.593 191.304  28.864  1.00 41.46           H
ATOM   3832  CA  HIS A 366      33.503 191.193  27.048  1.00 38.25           C
ATOM   3833  HA  HIS A 366      32.470 191.540  27.034  1.00 38.25           H
ATOM   3834  C   HIS A 366      33.616 189.980  26.103  1.00 38.79           C
ATOM   3835  O   HIS A 366      32.632 189.622  25.464  1.00 39.75           O
ATOM   3836  CB  HIS A 366      34.388 192.363  26.585  1.00 43.46           C
ATOM   3837 1HB  HIS A 366      34.206 193.228  27.222  1.00 43.46           H
ATOM   3838 2HB  HIS A 366      35.435 192.078  26.694  1.00 43.46           H
ATOM   3839  CG  HIS A 366      34.148 192.769  25.141  1.00 43.32           C
ATOM   3840  ND1 HIS A 366      34.766 192.255  24.027  1.00 47.36           N
ATOM   3841  HD1 HIS A 366      35.510 191.576  23.957  1.00 47.36           H
ATOM   3842  CD2 HIS A 366      33.219 193.656  24.663  1.00 42.36           C
ATOM   3843  HD2 HIS A 366      32.518 194.267  25.212  1.00 42.36           H
ATOM   3844  CE1 HIS A 366      34.234 192.826  22.961  1.00 42.51           C
ATOM   3845  HE1 HIS A 366      34.498 192.658  21.928  1.00 42.51           H
ATOM   3846  NE2 HIS A 366      33.267 193.668  23.289  1.00 47.64           N
ATOM   3847  N   ASN A 367      34.762 189.293  26.094  1.00 42.68           N
ATOM   3848  H   ASN A 367      35.514 189.581  26.702  1.00 42.68           H
ATOM   3849  CA  ASN A 367      34.977 188.104  25.279  1.00 40.18           C
ATOM   3850  HA  ASN A 367      34.752 188.350  24.242  1.00 40.18           H
ATOM   3851  C   ASN A 367      34.059 186.926  25.693  1.00 33.02           C
ATOM   3852  O   ASN A 367      34.225 186.407  26.802  1.00 37.80           O
ATOM   3853  CB  ASN A 367      36.465 187.718  25.355  1.00 45.09           C
ATOM   3854 1HB  ASN A 367      37.077 188.547  25.000  1.00 45.09           H
ATOM   3855 2HB  ASN A 367      36.732 187.526  26.394  1.00 45.09           H
ATOM   3856  CG  ASN A 367      36.766 186.477  24.520  1.00 53.14           C
ATOM   3857  OD1 ASN A 367      35.976 186.033  23.705  1.00 45.60           O
ATOM   3858  ND2 ASN A 367      37.917 185.881  24.678  1.00 54.92           N
ATOM   3859 1HD2 ASN A 367      38.033 184.972  24.253  1.00 54.92           H
ATOM   3860 2HD2 ASN A 367      38.595 186.216  25.347  1.00 54.92           H
ATOM   3861  N   PRO A 368      33.172 186.413  24.809  1.00 35.61           N
ATOM   3862  CA  PRO A 368      32.366 185.220  25.079  1.00 36.51           C
ATOM   3863  HA  PRO A 368      31.653 185.447  25.871  1.00 36.51           H
ATOM   3864  C   PRO A 368      33.200 184.004  25.505  1.00 39.70           C
ATOM   3865  O   PRO A 368      32.849 183.319  26.470  1.00 39.10           O
ATOM   3866  CB  PRO A 368      31.608 184.940  23.774  1.00 39.25           C
ATOM   3867 1HB  PRO A 368      32.178 184.259  23.142  1.00 39.25           H
ATOM   3868 2HB  PRO A 368      30.609 184.544  23.954  1.00 39.25           H
ATOM   3869  CG  PRO A 368      31.516 186.306  23.118  1.00 43.27           C
ATOM   3870 1HG  PRO A 368      31.431 186.241  22.033  1.00 43.27           H
ATOM   3871 2HG  PRO A 368      30.683 186.865  23.544  1.00 43.27           H
ATOM   3872  CD  PRO A 368      32.833 186.943  23.506  1.00 36.90           C
ATOM   3873 1HD  PRO A 368      33.608 186.675  22.788  1.00 36.90           H
ATOM   3874 2HD  PRO A 368      32.716 188.025  23.570  1.00 36.90           H
ATOM   3875  N   SER A 369      34.351 183.764  24.864  1.00 41.99           N
ATOM   3876  H   SER A 369      34.668 184.400  24.146  1.00 41.99           H
ATOM   3877  CA  SER A 369      35.228 182.629  25.167  1.00 39.68           C
ATOM   3878  HA  SER A 369      34.577 181.760  25.267  1.00 39.68           H
ATOM   3879  C   SER A 369      36.008 182.778  26.503  1.00 42.05           C
ATOM   3880  O   SER A 369      36.807 181.905  26.827  1.00 47.97           O
ATOM   3881  CB  SER A 369      36.153 182.294  23.980  1.00 41.44           C
ATOM   3882 1HB  SER A 369      36.679 181.366  24.204  1.00 41.44           H
ATOM   3883 2HB  SER A 369      35.535 182.127  23.097  1.00 41.44           H
ATOM   3884  OG  SER A 369      37.105 183.301  23.699  1.00 48.90           O
ATOM   3885  HG  SER A 369      36.848 183.738  22.884  1.00 48.90           H
ATOM   3886  N   GLN A 370      35.747 183.825  27.302  1.00 37.67           N
ATOM   3887  H   GLN A 370      35.126 184.547  26.966  1.00 37.67           H
ATOM   3888  CA  GLN A 370      36.258 184.002  28.674  1.00 35.71           C
ATOM   3889  HA  GLN A 370      36.832 183.112  28.934  1.00 35.71           H
ATOM   3890  C   GLN A 370      35.144 184.154  29.757  1.00 41.97           C
ATOM   3891  O   GLN A 370      35.465 184.316  30.938  1.00 40.80           O
ATOM   3892  CB  GLN A 370      37.238 185.187  28.715  1.00 44.90           C
ATOM   3893 1HB  GLN A 370      36.772 186.054  28.246  1.00 44.90           H
ATOM   3894 2HB  GLN A 370      37.462 185.442  29.751  1.00 44.90           H
ATOM   3895  CG  GLN A 370      38.562 184.889  27.988  1.00 56.63           C
ATOM   3896 1HG  GLN A 370      39.117 184.139  28.551  1.00 56.63           H
ATOM   3897 2HG  GLN A 370      38.363 184.486  26.994  1.00 56.63           H
ATOM   3898  CD  GLN A 370      39.418 186.147  27.854  1.00 66.93           C
ATOM   3899  OE1 GLN A 370      39.561 186.724  26.784  1.00 64.10           O
ATOM   3900  NE2 GLN A 370      39.957 186.663  28.930  1.00 71.30           N
ATOM   3901 1HE2 GLN A 370      40.499 187.512  28.860  1.00 71.30           H
ATOM   3902 2HE2 GLN A 370      39.832 186.215  29.826  1.00 71.30           H
ATOM   3903  N   ARG A 371      33.854 184.084  29.385  1.00 39.75           N
ATOM   3904  H   ARG A 371      33.635 183.941  28.410  1.00 39.75           H
ATOM   3905  CA  ARG A 371      32.724 183.954  30.324  1.00 37.50           C
ATOM   3906  HA  ARG A 371      32.925 184.593  31.185  1.00 37.50           H
ATOM   3907  C   ARG A 371      32.635 182.496  30.822  1.00 38.98           C
ATOM   3908  O   ARG A 371      32.632 181.606  29.970  1.00 38.58           O
ATOM   3909  CB  ARG A 371      31.402 184.406  29.676  1.00 36.80           C
ATOM   3910 1HB  ARG A 371      31.189 183.764  28.821  1.00 36.80           H
ATOM   3911 2HB  ARG A 371      30.596 184.298  30.401  1.00 36.80           H
ATOM   3912  CG  ARG A 371      31.434 185.868  29.194  1.00 32.85           C
ATOM   3913 1HG  ARG A 371      31.600 186.538  30.038  1.00 32.85           H
ATOM   3914 2HG  ARG A 371      32.253 185.987  28.485  1.00 32.85           H
ATOM   3915  CD  ARG A 371      30.120 186.266  28.500  1.00 33.87           C
ATOM   3916 1HD  ARG A 371      29.756 185.418  27.920  1.00 33.87           H
ATOM   3917 2HD  ARG A 371      29.372 186.535  29.246  1.00 33.87           H
ATOM   3918  NE  ARG A 371      30.332 187.408  27.600  1.00 35.04           N
ATOM   3919  HE  ARG A 371      31.104 188.005  27.861  1.00 35.04           H
ATOM   3920  CZ  ARG A 371      29.633 187.662  26.487  1.00 33.04           C
ATOM   3921  NH1 ARG A 371      28.566 187.000  26.156  1.00 34.94           N
ATOM   3922 1HH1 ARG A 371      28.161 186.302  26.763  1.00 34.94           H
ATOM   3923 2HH1 ARG A 371      28.154 187.185  25.253  1.00 34.94           H
ATOM   3924  NH2 ARG A 371      30.025 188.590  25.670  1.00 33.27           N
ATOM   3925 1HH2 ARG A 371      30.920 189.039  25.804  1.00 33.27           H
ATOM   3926 2HH2 ARG A 371      29.508 188.738  24.815  1.00 33.27           H
ATOM   3927  N   PRO A 372      32.554 182.231  32.143  1.00 36.28           N
ATOM   3928  CA  PRO A 372      32.827 180.920  32.752  1.00 40.00           C
ATOM   3929  HA  PRO A 372      33.833 180.607  32.473  1.00 40.00           H
ATOM   3930  C   PRO A 372      31.850 179.787  32.384  1.00 44.32           C
ATOM   3931  O   PRO A 372      30.701 180.024  32.010  1.00 37.75           O
ATOM   3932  CB  PRO A 372      32.786 181.161  34.269  1.00 38.45           C
ATOM   3933 1HB  PRO A 372      32.333 180.336  34.820  1.00 38.45           H
ATOM   3934 2HB  PRO A 372      33.793 181.347  34.642  1.00 38.45           H
ATOM   3935  CG  PRO A 372      31.938 182.412  34.417  1.00 37.94           C
ATOM   3936 1HG  PRO A 372      30.880 182.147  34.395  1.00 37.94           H
ATOM   3937 2HG  PRO A 372      32.185 182.975  35.317  1.00 37.94           H
ATOM   3938  CD  PRO A 372      32.306 183.207  33.182  1.00 35.25           C
ATOM   3939 1HD  PRO A 372      31.481 183.856  32.887  1.00 35.25           H
ATOM   3940 2HD  PRO A 372      33.210 183.788  33.362  1.00 35.25           H
ATOM   3941  N   MET A 373      32.287 178.538  32.590  1.00 40.37           N
ATOM   3942  H   MET A 373      33.257 178.398  32.832  1.00 40.37           H
ATOM   3943  CA  MET A 373      31.419 177.359  32.644  1.00 41.35           C
ATOM   3944  HA  MET A 373      30.872 177.267  31.705  1.00 41.35           H
ATOM   3945  C   MET A 373      30.410 177.485  33.791  1.00 34.83           C
ATOM   3946  O   MET A 373      30.769 177.904  34.891  1.00 37.17           O
ATOM   3947  CB  MET A 373      32.230 176.072  32.871  1.00 44.80           C
ATOM   3948 1HB  MET A 373      32.830 176.183  33.775  1.00 44.80           H
ATOM   3949 2HB  MET A 373      31.530 175.253  33.037  1.00 44.80           H
ATOM   3950  CG  MET A 373      33.159 175.700  31.704  1.00 57.40           C
ATOM   3951 1HG  MET A 373      32.601 175.807  30.774  1.00 57.40           H
ATOM   3952 2HG  MET A 373      34.000 176.392  31.680  1.00 57.40           H
ATOM   3953  SD  MET A 373      33.816 173.997  31.789  1.00 86.36           S
ATOM   3954  CE  MET A 373      34.863 174.093  33.269  1.00 50.95           C
ATOM   3955 1HE  MET A 373      35.444 173.175  33.357  1.00 50.95           H
ATOM   3956 2HE  MET A 373      34.239 174.216  34.153  1.00 50.95           H
ATOM   3957 3HE  MET A 373      35.540 174.943  33.180  1.00 50.95           H
ATOM   3958  N   LEU A 374      29.175 177.014  33.596  1.00 34.01           N
ATOM   3959  H   LEU A 374      28.910 176.646  32.693  1.00 34.01           H
ATOM   3960  CA  LEU A 374      28.160 176.983  34.648  1.00 36.95           C
ATOM   3961  HA  LEU A 374      28.040 178.001  35.019  1.00 36.95           H
ATOM   3962  C   LEU A 374      28.591 176.101  35.853  1.00 38.84           C
ATOM   3963  O   LEU A 374      28.225 176.404  36.988  1.00 35.04           O
ATOM   3964  CB  LEU A 374      26.813 176.528  34.051  1.00 33.05           C
ATOM   3965 1HB  LEU A 374      26.973 175.594  33.513  1.00 33.05           H
ATOM   3966 2HB  LEU A 374      26.123 176.330  34.871  1.00 33.05           H
ATOM   3967  CG  LEU A 374      26.179 177.569  33.111  1.00 36.03           C
ATOM   3968  HG  LEU A 374      26.935 177.901  32.399  1.00 36.03           H
ATOM   3969  CD1 LEU A 374      25.035 176.936  32.332  1.00 32.00           C
ATOM   3970 1HD1 LEU A 374      24.614 177.667  31.642  1.00 32.00           H
ATOM   3971 2HD1 LEU A 374      24.266 176.614  33.035  1.00 32.00           H
ATOM   3972 3HD1 LEU A 374      25.399 176.074  31.771  1.00 32.00           H
ATOM   3973  CD2 LEU A 374      25.616 178.777  33.867  1.00 34.88           C
ATOM   3974 1HD2 LEU A 374      25.138 179.450  33.156  1.00 34.88           H
ATOM   3975 2HD2 LEU A 374      26.423 179.303  34.379  1.00 34.88           H
ATOM   3976 3HD2 LEU A 374      24.882 178.438  34.599  1.00 34.88           H
ATOM   3977  N   ARG A 375      29.455 175.097  35.635  1.00 42.68           N
ATOM   3978  H   ARG A 375      29.673 174.833  34.685  1.00 42.68           H
ATOM   3979  CA  ARG A 375      30.158 174.378  36.699  1.00 40.88           C
ATOM   3980  HA  ARG A 375      29.403 173.917  37.335  1.00 40.88           H
ATOM   3981  C   ARG A 375      31.003 175.330  37.570  1.00 40.19           C
ATOM   3982  O   ARG A 375      30.815 175.351  38.779  1.00 43.05           O
ATOM   3983  CB  ARG A 375      31.020 173.253  36.101  1.00  0.00           C
ATOM   3984 1HB  ARG A 375      30.394 172.625  35.468  1.00  0.00           H
ATOM   3985 2HB  ARG A 375      31.828 173.671  35.499  1.00  0.00           H
ATOM   3986  CG  ARG A 375      31.633 172.380  37.208  1.00  0.00           C
ATOM   3987 1HG  ARG A 375      32.289 172.990  37.829  1.00  0.00           H
ATOM   3988 2HG  ARG A 375      30.833 171.993  37.839  1.00  0.00           H
ATOM   3989  CD  ARG A 375      32.445 171.189  36.664  1.00  0.00           C
ATOM   3990 1HD  ARG A 375      33.251 171.569  36.036  1.00  0.00           H
ATOM   3991 2HD  ARG A 375      32.895 170.643  37.493  1.00  0.00           H
ATOM   3992  NE  ARG A 375      31.623 170.260  35.872  1.00  0.00           N
ATOM   3993  HE  ARG A 375      31.717 170.373  34.873  1.00  0.00           H
ATOM   3994  CZ  ARG A 375      30.767 169.369  36.375  1.00  0.00           C
ATOM   3995  NH1 ARG A 375      30.047 168.625  35.595  1.00  0.00           N
ATOM   3996 1HH1 ARG A 375      30.207 168.605  34.598  1.00  0.00           H
ATOM   3997 2HH1 ARG A 375      29.352 168.018  36.008  1.00  0.00           H
ATOM   3998  NH2 ARG A 375      30.586 169.198  37.651  1.00  0.00           N
ATOM   3999 1HH2 ARG A 375      31.141 169.725  38.310  1.00  0.00           H
ATOM   4000 2HH2 ARG A 375      29.958 168.479  37.982  1.00  0.00           H
ATOM   4001  N   GLU A 376      31.870 176.149  36.975  1.00 39.10           N
ATOM   4002  H   GLU A 376      31.918 176.179  35.966  1.00 39.10           H
ATOM   4003  CA  GLU A 376      32.723 177.099  37.698  1.00 40.83           C
ATOM   4004  HA  GLU A 376      33.284 176.551  38.455  1.00 40.83           H
ATOM   4005  C   GLU A 376      31.920 178.209  38.414  1.00 43.74           C
ATOM   4006  O   GLU A 376      32.414 178.772  39.392  1.00 37.67           O
ATOM   4007  CB  GLU A 376      33.733 177.767  36.752  1.00 42.49           C
ATOM   4008 1HB  GLU A 376      33.202 178.238  35.926  1.00 42.49           H
ATOM   4009 2HB  GLU A 376      34.256 178.542  37.311  1.00 42.49           H
ATOM   4010  CG  GLU A 376      34.775 176.792  36.173  1.00 53.88           C
ATOM   4011 1HG  GLU A 376      35.274 176.280  36.996  1.00 53.88           H
ATOM   4012 2HG  GLU A 376      34.273 176.048  35.555  1.00 53.88           H
ATOM   4013  CD  GLU A 376      35.841 177.495  35.318  1.00 54.08           C
ATOM   4014  OE1 GLU A 376      35.726 178.719  35.068  1.00 48.58           O
ATOM   4015  OE2 GLU A 376      36.797 176.807  34.885  1.00 69.61           O
ATOM   4016  N   VAL A 377      30.709 178.525  37.938  1.00 37.50           N
ATOM   4017  H   VAL A 377      30.407 178.097  37.074  1.00 37.50           H
ATOM   4018  CA  VAL A 377      29.748 179.427  38.589  1.00 33.91           C
ATOM   4019  HA  VAL A 377      30.276 180.325  38.909  1.00 33.91           H
ATOM   4020  C   VAL A 377      29.134 178.761  39.837  1.00 35.19           C
ATOM   4021  O   VAL A 377      29.131 179.358  40.910  1.00 33.07           O
ATOM   4022  CB  VAL A 377      28.644 179.865  37.598  1.00 37.58           C
ATOM   4023  HB  VAL A 377      28.181 178.968  37.188  1.00 37.58           H
ATOM   4024  CG1 VAL A 377      27.541 180.706  38.256  1.00 33.38           C
ATOM   4025 1HG1 VAL A 377      26.842 181.046  37.492  1.00 33.38           H
ATOM   4026 2HG1 VAL A 377      27.993 181.568  38.745  1.00 33.38           H
ATOM   4027 3HG1 VAL A 377      27.009 180.106  38.994  1.00 33.38           H
ATOM   4028  CG2 VAL A 377      29.226 180.681  36.436  1.00 31.37           C
ATOM   4029 1HG2 VAL A 377      28.433 180.890  35.718  1.00 31.37           H
ATOM   4030 2HG2 VAL A 377      30.021 180.117  35.947  1.00 31.37           H
ATOM   4031 3HG2 VAL A 377      29.628 181.619  36.819  1.00 31.37           H
ATOM   4032  N   LEU A 378      28.662 177.514  39.731  1.00 38.12           N
ATOM   4033  H   LEU A 378      28.679 177.056  38.831  1.00 38.12           H
ATOM   4034  CA  LEU A 378      28.117 176.737  40.850  1.00 39.32           C
ATOM   4035  HA  LEU A 378      27.337 177.326  41.333  1.00 39.32           H
ATOM   4036  C   LEU A 378      29.189 176.415  41.927  1.00 41.73           C
ATOM   4037  O   LEU A 378      28.883 176.393  43.118  1.00 38.77           O
ATOM   4038  CB  LEU A 378      27.491 175.442  40.288  1.00 38.22           C
ATOM   4039 1HB  LEU A 378      28.208 174.985  39.606  1.00 38.22           H
ATOM   4040 2HB  LEU A 378      27.333 174.752  41.117  1.00 38.22           H
ATOM   4041  CG  LEU A 378      26.154 175.659  39.558  1.00 40.48           C
ATOM   4042  HG  LEU A 378      26.249 176.530  38.910  1.00 40.48           H
ATOM   4043  CD1 LEU A 378      25.812 174.447  38.689  1.00 38.40           C
ATOM   4044 1HD1 LEU A 378      24.853 174.617  38.201  1.00 38.40           H
ATOM   4045 2HD1 LEU A 378      25.753 173.550  39.306  1.00 38.40           H
ATOM   4046 3HD1 LEU A 378      26.588 174.319  37.934  1.00 38.40           H
ATOM   4047  CD2 LEU A 378      25.012 175.893  40.550  1.00 33.58           C
ATOM   4048 1HD2 LEU A 378      24.068 175.936  40.008  1.00 33.58           H
ATOM   4049 2HD2 LEU A 378      25.174 176.834  41.076  1.00 33.58           H
ATOM   4050 3HD2 LEU A 378      24.982 175.075  41.270  1.00 33.58           H
ATOM   4051  N   GLU A 379      30.439 176.205  41.510  1.00 37.81           N
ATOM   4052  H   GLU A 379      30.604 176.146  40.516  1.00 37.81           H
ATOM   4053  CA  GLU A 379      31.611 176.029  42.378  1.00 39.85           C
ATOM   4054  HA  GLU A 379      31.330 175.404  43.226  1.00 39.85           H
ATOM   4055  C   GLU A 379      32.173 177.360  42.953  1.00 46.73           C
ATOM   4056  O   GLU A 379      33.103 177.325  43.758  1.00 43.76           O
ATOM   4057  CB  GLU A 379      32.718 175.301  41.588  1.00 40.72           C
ATOM   4058 1HB  GLU A 379      32.907 175.850  40.665  1.00 40.72           H
ATOM   4059 2HB  GLU A 379      33.633 175.298  42.180  1.00 40.72           H
ATOM   4060  CG  GLU A 379      32.375 173.841  41.219  1.00 47.92           C
ATOM   4061 1HG  GLU A 379      32.134 173.294  42.131  1.00 47.92           H
ATOM   4062 2HG  GLU A 379      31.493 173.796  40.581  1.00 47.92           H
ATOM   4063  CD  GLU A 379      33.528 173.114  40.507  1.00 60.34           C
ATOM   4064  OE1 GLU A 379      34.264 173.715  39.689  1.00 56.25           O
ATOM   4065  OE2 GLU A 379      33.714 171.906  40.779  1.00 70.01           O
ATOM   4066  N   HIS A 380      31.668 178.534  42.547  1.00 46.44           N
ATOM   4067  H   HIS A 380      30.878 178.549  41.917  1.00 46.44           H
ATOM   4068  CA  HIS A 380      32.261 179.830  42.890  1.00 40.06           C
ATOM   4069  HA  HIS A 380      33.306 179.785  42.585  1.00 40.06           H
ATOM   4070  C   HIS A 380      32.221 180.110  44.410  1.00 40.92           C
ATOM   4071  O   HIS A 380      31.157 179.933  45.008  1.00 39.03           O
ATOM   4072  CB  HIS A 380      31.587 180.946  42.076  1.00 39.40           C
ATOM   4073 1HB  HIS A 380      31.520 180.630  41.035  1.00 39.40           H
ATOM   4074 2HB  HIS A 380      30.571 181.095  42.443  1.00 39.40           H
ATOM   4075  CG  HIS A 380      32.324 182.269  42.137  1.00 40.31           C
ATOM   4076  ND1 HIS A 380      32.064 183.348  42.951  1.00 38.84           N
ATOM   4077  HD1 HIS A 380      31.248 183.539  43.513  1.00 38.84           H
ATOM   4078  CD2 HIS A 380      33.424 182.615  41.403  1.00 35.96           C
ATOM   4079  HD2 HIS A 380      33.952 182.035  40.661  1.00 35.96           H
ATOM   4080  CE1 HIS A 380      32.964 184.280  42.686  1.00 38.01           C
ATOM   4081  HE1 HIS A 380      33.030 185.272  43.108  1.00 38.01           H
ATOM   4082  NE2 HIS A 380      33.812 183.880  41.752  1.00 41.11           N
ATOM   4083  N   PRO A 381      33.300 180.605  45.064  1.00 41.46           N
ATOM   4084  CA  PRO A 381      33.386 180.670  46.532  1.00 41.49           C
ATOM   4085  HA  PRO A 381      33.416 179.649  46.913  1.00 41.49           H
ATOM   4086  C   PRO A 381      32.234 181.414  47.229  1.00 39.26           C
ATOM   4087  O   PRO A 381      31.782 181.015  48.303  1.00 37.62           O
ATOM   4088  CB  PRO A 381      34.729 181.339  46.833  1.00 43.02           C
ATOM   4089 1HB  PRO A 381      34.614 182.422  46.875  1.00 43.02           H
ATOM   4090 2HB  PRO A 381      35.177 180.965  47.754  1.00 43.02           H
ATOM   4091  CG  PRO A 381      35.578 180.948  45.640  1.00 52.16           C
ATOM   4092 1HG  PRO A 381      36.371 181.671  45.449  1.00 52.16           H
ATOM   4093 2HG  PRO A 381      35.985 179.947  45.783  1.00 52.16           H
ATOM   4094  CD  PRO A 381      34.584 180.948  44.494  1.00 42.89           C
ATOM   4095 1HD  PRO A 381      34.532 181.938  44.041  1.00 42.89           H
ATOM   4096 2HD  PRO A 381      34.875 180.194  43.763  1.00 42.89           H
ATOM   4097  N   TRP A 382      31.724 182.478  46.606  1.00 40.59           N
ATOM   4098  H   TRP A 382      32.180 182.811  45.769  1.00 40.59           H
ATOM   4099  CA  TRP A 382      30.579 183.239  47.090  1.00 37.36           C
ATOM   4100  HA  TRP A 382      30.732 183.456  48.147  1.00 37.36           H
ATOM   4101  C   TRP A 382      29.236 182.479  46.956  1.00 39.21           C
ATOM   4102  O   TRP A 382      28.374 182.609  47.825  1.00 38.18           O
ATOM   4103  CB  TRP A 382      30.562 184.578  46.351  1.00 39.53           C
ATOM   4104 1HB  TRP A 382      31.529 185.054  46.511  1.00 39.53           H
ATOM   4105 2HB  TRP A 382      30.470 184.386  45.282  1.00 39.53           H
ATOM   4106  CG  TRP A 382      29.477 185.540  46.763  1.00 41.13           C
ATOM   4107  CD1 TRP A 382      29.550 186.435  47.774  1.00 41.53           C
ATOM   4108  HD1 TRP A 382      30.376 186.602  48.448  1.00 41.53           H
ATOM   4109  CD2 TRP A 382      28.145 185.713  46.191  1.00 40.73           C
ATOM   4110  NE1 TRP A 382      28.397 187.148  47.857  1.00 41.24           N
ATOM   4111  HE1 TRP A 382      28.201 187.835  48.570  1.00 41.24           H
ATOM   4112  CE2 TRP A 382      27.501 186.779  46.885  1.00 43.02           C
ATOM   4113  CE3 TRP A 382      27.421 185.096  45.145  1.00 40.55           C
ATOM   4114  HE3 TRP A 382      27.874 184.279  44.602  1.00 40.55           H
ATOM   4115  CZ2 TRP A 382      26.229 187.243  46.529  1.00 37.70           C
ATOM   4116  HZ2 TRP A 382      25.795 188.083  47.051  1.00 37.70           H
ATOM   4117  CZ3 TRP A 382      26.138 185.549  44.789  1.00 43.34           C
ATOM   4118  HZ3 TRP A 382      25.619 185.079  43.967  1.00 43.34           H
ATOM   4119  CH2 TRP A 382      25.546 186.625  45.472  1.00 36.24           C
ATOM   4120  HH2 TRP A 382      24.570 186.985  45.180  1.00 36.24           H
ATOM   4121  N   ILE A 383      29.076 181.646  45.919  1.00 36.29           N
ATOM   4122  H   ILE A 383      29.875 181.455  45.331  1.00 36.29           H
ATOM   4123  CA  ILE A 383      27.907 180.768  45.720  1.00 35.38           C
ATOM   4124  HA  ILE A 383      27.008 181.344  45.939  1.00 35.38           H
ATOM   4125  C   ILE A 383      27.958 179.577  46.706  1.00 37.25           C
ATOM   4126  O   ILE A 383      26.939 179.273  47.331  1.00 37.03           O
ATOM   4127  CB  ILE A 383      27.818 180.289  44.242  1.00 36.23           C
ATOM   4128  HB  ILE A 383      28.776 179.834  43.988  1.00 36.23           H
ATOM   4129  CG1 ILE A 383      27.580 181.448  43.243  1.00 39.64           C
ATOM   4130 1HG1 ILE A 383      28.370 182.185  43.389  1.00 39.64           H
ATOM   4131 2HG1 ILE A 383      27.690 181.050  42.234  1.00 39.64           H
ATOM   4132  CG2 ILE A 383      26.744 179.204  44.046  1.00 36.80           C
ATOM   4133 1HG2 ILE A 383      26.629 179.007  42.980  1.00 36.80           H
ATOM   4134 2HG2 ILE A 383      25.793 179.539  44.459  1.00 36.80           H
ATOM   4135 3HG2 ILE A 383      27.060 178.292  44.553  1.00 36.80           H
ATOM   4136  CD1 ILE A 383      26.215 182.146  43.326  1.00 33.88           C
ATOM   4137 1HD1 ILE A 383      26.181 182.937  42.577  1.00 33.88           H
ATOM   4138 2HD1 ILE A 383      26.087 182.580  44.318  1.00 33.88           H
ATOM   4139 3HD1 ILE A 383      25.416 181.430  43.136  1.00 33.88           H
ATOM   4140  N   THR A 384      29.130 178.959  46.910  1.00 34.73           N
ATOM   4141  H   THR A 384      29.938 179.209  46.358  1.00 34.73           H
ATOM   4142  CA  THR A 384      29.317 177.861  47.873  1.00 36.12           C
ATOM   4143  HA  THR A 384      28.550 177.115  47.662  1.00 36.12           H
ATOM   4144  C   THR A 384      29.138 178.323  49.338  1.00 37.16           C
ATOM   4145  O   THR A 384      28.779 177.506  50.181  1.00 38.74           O
ATOM   4146  CB  THR A 384      30.681 177.148  47.707  1.00 36.27           C
ATOM   4147  HB  THR A 384      30.751 176.374  48.471  1.00 36.27           H
ATOM   4148  OG1 THR A 384      31.778 178.011  47.858  1.00 43.96           O
ATOM   4149  HG1 THR A 384      31.836 178.283  48.777  1.00 43.96           H
ATOM   4150  CG2 THR A 384      30.861 176.481  46.343  1.00 36.76           C
ATOM   4151 1HG2 THR A 384      31.872 176.078  46.272  1.00 36.76           H
ATOM   4152 2HG2 THR A 384      30.703 177.210  45.549  1.00 36.76           H
ATOM   4153 3HG2 THR A 384      30.139 175.671  46.244  1.00 36.76           H
ATOM   4154  N   ALA A 385      29.338 179.612  49.638  1.00 35.36           N
ATOM   4155  H   ALA A 385      29.723 180.220  48.930  1.00 35.36           H
ATOM   4156  CA  ALA A 385      29.102 180.202  50.957  1.00 39.12           C
ATOM   4157  HA  ALA A 385      29.346 179.465  51.722  1.00 39.12           H
ATOM   4158  C   ALA A 385      27.635 180.656  51.203  1.00 44.24           C
ATOM   4159  O   ALA A 385      27.112 180.470  52.304  1.00 39.93           O
ATOM   4160  CB  ALA A 385      30.069 181.381  51.115  1.00 41.84           C
ATOM   4161 1HB  ALA A 385      31.095 181.022  51.041  1.00 41.84           H
ATOM   4162 2HB  ALA A 385      29.912 181.838  52.092  1.00 41.84           H
ATOM   4163 3HB  ALA A 385      29.885 182.119  50.334  1.00 41.84           H
ATOM   4164  N   ASN A 386      26.983 181.280  50.210  1.00 39.41           N
ATOM   4165  H   ASN A 386      27.464 181.462  49.341  1.00 39.41           H
ATOM   4166  CA  ASN A 386      25.649 181.868  50.358  1.00 33.62           C
ATOM   4167  HA  ASN A 386      25.506 182.151  51.401  1.00 33.62           H
ATOM   4168  C   ASN A 386      24.477 180.930  49.965  1.00 35.27           C
ATOM   4169  O   ASN A 386      23.422 181.013  50.586  1.00 36.25           O
ATOM   4170  CB  ASN A 386      25.556 183.153  49.519  1.00 40.46           C
ATOM   4171 1HB  ASN A 386      26.026 183.006  48.547  1.00 40.46           H
ATOM   4172 2HB  ASN A 386      24.503 183.353  49.322  1.00 40.46           H
ATOM   4173  CG  ASN A 386      26.180 184.365  50.202  1.00 44.40           C
ATOM   4174  OD1 ASN A 386      25.644 184.896  51.160  1.00 43.00           O
ATOM   4175  ND2 ASN A 386      27.294 184.854  49.715  1.00 42.65           N
ATOM   4176 1HD2 ASN A 386      27.518 185.806  49.966  1.00 42.65           H
ATOM   4177 2HD2 ASN A 386      27.691 184.446  48.881  1.00 42.65           H
ATOM   4178  N   SER A 387      24.596 180.103  48.919  1.00 35.24           N
ATOM   4179  H   SER A 387      25.481 179.977  48.448  1.00 35.24           H
ATOM   4180  CA  SER A 387      23.461 179.335  48.414  1.00 34.51           C
ATOM   4181  HA  SER A 387      22.635 180.034  48.285  1.00 34.51           H
ATOM   4182  C   SER A 387      23.027 178.261  49.431  1.00 38.34           C
ATOM   4183  O   SER A 387      23.868 177.561  50.005  1.00 38.51           O
ATOM   4184  CB  SER A 387      23.730 178.725  47.030  1.00 39.59           C
ATOM   4185 1HB  SER A 387      22.798 178.319  46.637  1.00 39.59           H
ATOM   4186 2HB  SER A 387      24.069 179.514  46.358  1.00 39.59           H
ATOM   4187  OG  SER A 387      24.703 177.691  47.067  1.00 39.66           O
ATOM   4188  HG  SER A 387      25.548 178.092  47.282  1.00 39.66           H
ATOM   4189  N   SER A 388      21.719 178.121  49.650  1.00 33.45           N
ATOM   4190  H   SER A 388      21.069 178.733  49.178  1.00 33.45           H
ATOM   4191  CA  SER A 388      21.157 177.274  50.714  1.00 39.71           C
ATOM   4192  HA  SER A 388      21.963 176.681  51.147  1.00 39.71           H
ATOM   4193  C   SER A 388      20.084 176.310  50.177  1.00 43.48           C
ATOM   4194  O   SER A 388      19.351 176.619  49.236  1.00 44.25           O
ATOM   4195  CB  SER A 388      20.632 178.155  51.864  1.00 42.82           C
ATOM   4196 1HB  SER A 388      20.266 177.504  52.658  1.00 42.82           H
ATOM   4197 2HB  SER A 388      21.463 178.743  52.255  1.00 42.82           H
ATOM   4198  OG  SER A 388      19.610 179.056  51.483  1.00 45.87           O
ATOM   4199  HG  SER A 388      18.794 178.559  51.390  1.00 45.87           H
ATOM   4200  N   LYS A 389      20.026 175.120  50.777  1.00 39.91           N
ATOM   4201  H   LYS A 389      20.647 174.970  51.559  1.00 39.91           H
ATOM   4202  CA  LYS A 389      18.988 174.090  50.576  1.00 48.58           C
ATOM   4203  HA  LYS A 389      18.614 174.159  49.554  1.00 48.58           H
ATOM   4204  C   LYS A 389      17.786 174.336  51.528  1.00 50.00           C
ATOM   4205  O   LYS A 389      17.886 175.201  52.405  1.00 48.60           O
ATOM   4206  CB  LYS A 389      19.620 172.705  50.774  1.00 46.88           C
ATOM   4207 1HB  LYS A 389      20.445 172.792  51.482  1.00 46.88           H
ATOM   4208 2HB  LYS A 389      18.881 172.040  51.220  1.00 46.88           H
ATOM   4209  CG  LYS A 389      20.112 172.053  49.464  1.00 51.75           C
ATOM   4210 1HG  LYS A 389      20.386 171.020  49.677  1.00 51.75           H
ATOM   4211 2HG  LYS A 389      19.281 172.033  48.759  1.00 51.75           H
ATOM   4212  CD  LYS A 389      21.321 172.735  48.819  1.00 51.94           C
ATOM   4213 1HD  LYS A 389      21.085 173.783  48.634  1.00 51.94           H
ATOM   4214 2HD  LYS A 389      22.175 172.663  49.493  1.00 51.94           H
ATOM   4215  CE  LYS A 389      21.656 172.040  47.489  1.00 44.07           C
ATOM   4216 1HE  LYS A 389      21.774 170.972  47.673  1.00 44.07           H
ATOM   4217 2HE  LYS A 389      20.817 172.171  46.805  1.00 44.07           H
ATOM   4218  NZ  LYS A 389      22.892 172.585  46.887  1.00 41.55           N
ATOM   4219 1HZ  LYS A 389      23.026 172.209  45.959  1.00 41.55           H
ATOM   4220 2HZ  LYS A 389      23.677 172.333  47.470  1.00 41.55           H
ATOM   4221 3HZ  LYS A 389      22.818 173.591  46.836  1.00 41.55           H
ATOM   4222  N   PRO A 390      16.649 173.632  51.372  1.00 52.78           N
ATOM   4223  CA  PRO A 390      15.504 173.736  52.280  1.00 59.21           C
ATOM   4224  HA  PRO A 390      15.079 174.736  52.195  1.00 59.21           H
ATOM   4225  C   PRO A 390      15.862 173.484  53.755  1.00 58.35           C
ATOM   4226  O   PRO A 390      16.856 172.818  54.065  1.00 49.24           O
ATOM   4227  CB  PRO A 390      14.484 172.710  51.771  1.00 56.38           C
ATOM   4228 1HB  PRO A 390      14.627 171.751  52.269  1.00 56.38           H
ATOM   4229 2HB  PRO A 390      13.458 173.059  51.886  1.00 56.38           H
ATOM   4230  CG  PRO A 390      14.828 172.586  50.297  1.00 59.39           C
ATOM   4231 1HG  PRO A 390      14.537 171.620  49.884  1.00 59.39           H
ATOM   4232 2HG  PRO A 390      14.377 173.407  49.740  1.00 59.39           H
ATOM   4233  CD  PRO A 390      16.339 172.721  50.296  1.00 49.10           C
ATOM   4234 1HD  PRO A 390      16.800 171.752  50.485  1.00 49.10           H
ATOM   4235 2HD  PRO A 390      16.684 173.134  49.348  1.00 49.10           H
ATOM   4236  N   SER A 391      15.035 173.985  54.674  1.00 57.36           N
ATOM   4237  H   SER A 391      14.247 174.544  54.380  1.00 57.36           H
ATOM   4238  CA  SER A 391      15.187 173.785  56.122  1.00 62.56           C
ATOM   4239  HA  SER A 391      15.647 172.811  56.291  1.00 62.56           H
ATOM   4240  C   SER A 391      13.838 173.820  56.858  1.00 73.56           C
ATOM   4241  O   SER A 391      12.834 174.320  56.341  1.00 77.77           O
ATOM   4242  CB  SER A 391      16.125 174.850  56.716  1.00 61.69           C
ATOM   4243 1HB  SER A 391      16.453 174.516  57.700  1.00 61.69           H
ATOM   4244 2HB  SER A 391      16.999 174.944  56.071  1.00 61.69           H
ATOM   4245  OG  SER A 391      15.484 176.112  56.849  1.00 61.21           O
ATOM   4246  HG  SER A 391      14.890 176.058  57.602  1.00 61.21           H
ATOM   4247  N   ASN A 392      13.834 173.359  58.109  1.00 76.13           N
ATOM   4248  H   ASN A 392      14.684 172.948  58.468  1.00 76.13           H
ATOM   4249  CA  ASN A 392      12.817 173.726  59.105  1.00 76.96           C
ATOM   4250  HA  ASN A 392      11.830 173.654  58.647  1.00 76.96           H
ATOM   4251  C   ASN A 392      13.012 175.198  59.560  1.00 75.66           C
ATOM   4252  O   ASN A 392      12.276 175.640  60.468  1.00 77.37           O
ATOM   4253  OXT ASN A 392      13.960 175.874  59.094  1.00 77.37           O
ATOM   4254  CB  ASN A 392      12.869 172.725  60.290  1.00  0.00           C
ATOM   4255 1HB  ASN A 392      13.881 172.694  60.694  1.00  0.00           H
ATOM   4256 2HB  ASN A 392      12.218 173.096  61.082  1.00  0.00           H
ATOM   4257  CG  ASN A 392      12.440 171.292  59.938  1.00  0.00           C
ATOM   4258  OD1 ASN A 392      11.491 170.755  60.496  1.00  0.00           O
ATOM   4259  ND2 ASN A 392      13.135 170.626  59.051  1.00  0.00           N
ATOM   4260 1HD2 ASN A 392      12.799 169.742  58.698  1.00  0.00           H
ATOM   4261 2HD2 ASN A 392      13.967 171.044  58.659  1.00  0.00           H
TER    4262      ASN A 392 
HETATM 4263  CH3 ACE > 517      -3.535 170.922  48.267  1.00 65.40      TACC C
HETATM 4264 1HH3 ACE > 517      -2.731 171.276  48.913  1.00 65.40      TACC H
HETATM 4265 2HH3 ACE > 517      -3.461 171.408  47.295  1.00 65.40      TACC H
HETATM 4266 3HH3 ACE > 517      -3.451 169.842  48.141  1.00 65.40      TACC H
HETATM 4267  C   ACE > 517      -4.862 171.268  48.894  1.00 65.40      TACC C
HETATM 4268  O   ACE > 517      -5.567 170.390  49.394  1.00 65.40      TACC O
ATOM   4269  N   LEU > 518      -5.186 172.574  48.880  1.00 65.40      TACC N
ATOM   4270  H   LEU > 518      -4.561 173.229  48.433  1.00 65.40      TACC H
ATOM   4271  CA  LEU > 518      -6.367 173.148  49.536  1.00 67.90      TACC C
ATOM   4272  HA  LEU > 518      -7.155 172.395  49.543  1.00 67.90      TACC H
ATOM   4273  C   LEU > 518      -6.921 174.397  48.800  1.00 65.40      TACC C
ATOM   4274  O   LEU > 518      -8.123 174.655  48.861  1.00 65.40      TACC O
ATOM   4275  CB  LEU > 518      -5.965 173.475  50.996  1.00  0.00      TACC C
ATOM   4276 1HB  LEU > 518      -5.486 172.591  51.418  1.00  0.00      TACC H
ATOM   4277 2HB  LEU > 518      -5.225 174.275  50.970  1.00  0.00      TACC H
ATOM   4278  CG  LEU > 518      -7.109 173.893  51.933  1.00  0.00      TACC C
ATOM   4279  HG  LEU > 518      -7.624 174.749  51.497  1.00  0.00      TACC H
ATOM   4280  CD1 LEU > 518      -8.109 172.757  52.174  1.00  0.00      TACC C
ATOM   4281 1HD1 LEU > 518      -8.873 173.094  52.875  1.00  0.00      TACC H
ATOM   4282 2HD1 LEU > 518      -7.586 171.897  52.592  1.00  0.00      TACC H
ATOM   4283 3HD1 LEU > 518      -8.580 172.474  51.233  1.00  0.00      TACC H
ATOM   4284  CD2 LEU > 518      -6.535 174.305  53.288  1.00  0.00      TACC C
ATOM   4285 1HD2 LEU > 518      -7.345 174.605  53.953  1.00  0.00      TACC H
ATOM   4286 2HD2 LEU > 518      -5.852 175.142  53.147  1.00  0.00      TACC H
ATOM   4287 3HD2 LEU > 518      -5.996 173.465  53.727  1.00  0.00      TACC H
ATOM   4288  N   GLU > 519      -6.087 175.134  48.057  1.00 65.40      TACC N
ATOM   4289  H   GLU > 519      -5.115 174.869  47.998  1.00 65.40      TACC H
ATOM   4290  CA  GLU > 519      -6.460 176.368  47.337  1.00 67.90      TACC C
ATOM   4291  HA  GLU > 519      -6.908 177.071  48.039  1.00 67.90      TACC H
ATOM   4292  C   GLU > 519      -7.462 176.132  46.189  1.00 65.40      TACC C
ATOM   4293  O   GLU > 519      -8.207 177.042  45.832  1.00 65.40      TACC O
ATOM   4294  CB  GLU > 519      -5.213 177.018  46.720  1.00  0.00      TACC C
ATOM   4295 1HB  GLU > 519      -4.732 176.293  46.063  1.00  0.00      TACC H
ATOM   4296 2HB  GLU > 519      -5.530 177.865  46.110  1.00  0.00      TACC H
ATOM   4297  CG  GLU > 519      -4.177 177.514  47.745  1.00  0.00      TACC C
ATOM   4298 1HG  GLU > 519      -4.624 178.308  48.343  1.00  0.00      TACC H
ATOM   4299 2HG  GLU > 519      -3.892 176.700  48.413  1.00  0.00      TACC H
ATOM   4300  CD  GLU > 519      -2.909 178.062  47.074  1.00  0.00      TACC C
ATOM   4301  OE1 GLU > 519      -2.808 178.087  45.824  1.00  0.00      TACC O
ATOM   4302  OE2 GLU > 519      -1.986 178.494  47.801  1.00  0.00      TACC O
ATOM   4303  N   LEU > 520      -7.488 174.934  45.596  1.00 65.40      TACC N
ATOM   4304  H   LEU > 520      -6.809 174.242  45.879  1.00 65.40      TACC H
ATOM   4305  CA  LEU > 520      -8.448 174.532  44.565  1.00 67.90      TACC C
ATOM   4306  HA  LEU > 520      -8.492 175.309  43.803  1.00 67.90      TACC H
ATOM   4307  C   LEU > 520      -9.869 174.360  45.150  1.00 65.40      TACC C
ATOM   4308  O   LEU > 520     -10.857 174.717  44.508  1.00 65.40      TACC O
ATOM   4309  CB  LEU > 520      -7.901 173.240  43.898  1.00  0.00      TACC C
ATOM   4310 1HB  LEU > 520      -7.085 173.531  43.236  1.00  0.00      TACC H
ATOM   4311 2HB  LEU > 520      -7.493 172.608  44.686  1.00  0.00      TACC H
ATOM   4312  CG  LEU > 520      -8.882 172.384  43.077  1.00  0.00      TACC C
ATOM   4313  HG  LEU > 520      -9.692 172.061  43.731  1.00  0.00      TACC H
ATOM   4314  CD1 LEU > 520      -9.453 173.146  41.883  1.00  0.00      TACC C
ATOM   4315 1HD1 LEU > 520     -10.164 172.515  41.351  1.00  0.00      TACC H
ATOM   4316 2HD1 LEU > 520      -8.645 173.432  41.210  1.00  0.00      TACC H
ATOM   4317 3HD1 LEU > 520      -9.960 174.041  42.244  1.00  0.00      TACC H
ATOM   4318  CD2 LEU > 520      -8.181 171.135  42.546  1.00  0.00      TACC C
ATOM   4319 1HD2 LEU > 520      -8.921 170.457  42.120  1.00  0.00      TACC H
ATOM   4320 2HD2 LEU > 520      -7.669 170.641  43.372  1.00  0.00      TACC H
ATOM   4321 3HD2 LEU > 520      -7.456 171.410  41.781  1.00  0.00      TACC H
ATOM   4322  N   LYS > 521      -9.983 173.862  46.384  1.00 65.40      TACC N
ATOM   4323  H   LYS > 521      -9.141 173.628  46.890  1.00 65.40      TACC H
ATOM   4324  CA  LYS > 521     -11.250 173.668  47.100  1.00 67.90      TACC C
ATOM   4325  HA  LYS > 521     -11.916 173.075  46.473  1.00 67.90      TACC H
ATOM   4326  C   LYS > 521     -11.959 175.004  47.417  1.00 65.40      TACC C
ATOM   4327  O   LYS > 521     -13.185 175.044  47.529  1.00 65.40      TACC O
ATOM   4328  CB  LYS > 521     -10.924 172.859  48.367  1.00  0.00      TACC C
ATOM   4329 1HB  LYS > 521     -10.312 172.002  48.085  1.00  0.00      TACC H
ATOM   4330 2HB  LYS > 521     -10.336 173.484  49.039  1.00  0.00      TACC H
ATOM   4331  CG  LYS > 521     -12.157 172.350  49.115  1.00  0.00      TACC C
ATOM   4332 1HG  LYS > 521     -12.698 173.198  49.535  1.00  0.00      TACC H
ATOM   4333 2HG  LYS > 521     -12.803 171.812  48.421  1.00  0.00      TACC H
ATOM   4334  CD  LYS > 521     -11.717 171.402  50.236  1.00  0.00      TACC C
ATOM   4335 1HD  LYS > 521     -11.140 170.584  49.804  1.00  0.00      TACC H
ATOM   4336 2HD  LYS > 521     -11.087 171.949  50.938  1.00  0.00      TACC H
ATOM   4337  CE  LYS > 521     -12.934 170.839  50.977  1.00  0.00      TACC C
ATOM   4338 1HE  LYS > 521     -13.249 171.553  51.738  1.00  0.00      TACC H
ATOM   4339 2HE  LYS > 521     -13.755 170.715  50.271  1.00  0.00      TACC H
ATOM   4340  NZ  LYS > 521     -12.620 169.530  51.590  1.00  0.00      TACC N
ATOM   4341 1HZ  LYS > 521     -13.386 169.241  52.181  1.00  0.00      TACC H
ATOM   4342 2HZ  LYS > 521     -11.775 169.592  52.139  1.00  0.00      TACC H
ATOM   4343 3HZ  LYS > 521     -12.492 168.855  50.850  1.00  0.00      TACC H
ATOM   4344  N   GLU > 522     -11.192 176.088  47.512  1.00 65.40      TACC N
ATOM   4345  H   GLU > 522     -10.195 175.959  47.407  1.00 65.40      TACC H
ATOM   4346  CA  GLU > 522     -11.641 177.466  47.773  1.00 67.90      TACC C
ATOM   4347  HA  GLU > 522     -12.444 177.452  48.510  1.00 67.90      TACC H
ATOM   4348  C   GLU > 522     -12.158 178.221  46.525  1.00 69.66      TACC C
ATOM   4349  O   GLU > 522     -12.701 179.318  46.660  1.00 70.03      TACC O
ATOM   4350  CB  GLU > 522     -10.464 178.261  48.356  1.00  0.00      TACC C
ATOM   4351 1HB  GLU > 522      -9.649 178.233  47.633  1.00  0.00      TACC H
ATOM   4352 2HB  GLU > 522     -10.762 179.300  48.499  1.00  0.00      TACC H
ATOM   4353  CG  GLU > 522      -9.955 177.704  49.695  1.00  0.00      TACC C
ATOM   4354 1HG  GLU > 522     -10.774 177.700  50.415  1.00  0.00      TACC H
ATOM   4355 2HG  GLU > 522      -9.621 176.677  49.546  1.00  0.00      TACC H
ATOM   4356  CD  GLU > 522      -8.793 178.518  50.279  1.00  0.00      TACC C
ATOM   4357  OE1 GLU > 522      -7.979 179.083  49.514  1.00  0.00      TACC O
ATOM   4358  OE2 GLU > 522      -8.629 178.521  51.522  1.00  0.00      TACC O
ATOM   4359  N   GLU > 523     -11.974 177.688  45.314  1.00 64.46      TACC N
ATOM   4360  H   GLU > 523     -11.573 176.764  45.232  1.00 64.46      TACC H
ATOM   4361  CA  GLU > 523     -12.124 178.446  44.065  1.00 59.24      TACC C
ATOM   4362  HA  GLU > 523     -12.458 179.454  44.310  1.00 59.24      TACC H
ATOM   4363  C   GLU > 523     -13.145 177.835  43.078  1.00 58.61      TACC C
ATOM   4364  O   GLU > 523     -13.347 176.623  43.012  1.00 60.63      TACC O
ATOM   4365  CB  GLU > 523     -10.760 178.599  43.382  1.00 50.32      TACC C
ATOM   4366 1HB  GLU > 523     -10.274 177.626  43.305  1.00 50.32      TACC H
ATOM   4367 2HB  GLU > 523     -10.931 178.999  42.383  1.00 50.32      TACC H
ATOM   4368  CG  GLU > 523      -9.837 179.556  44.149  1.00 63.41      TACC C
ATOM   4369 1HG  GLU > 523     -10.423 180.421  44.459  1.00 63.41      TACC H
ATOM   4370 2HG  GLU > 523      -9.469 179.066  45.052  1.00 63.41      TACC H
ATOM   4371  CD  GLU > 523      -8.634 180.045  43.332  1.00 55.75      TACC C
ATOM   4372  OE1 GLU > 523      -8.273 179.426  42.304  1.00 58.78      TACC O
ATOM   4373  OE2 GLU > 523      -8.046 181.083  43.705  1.00 65.50      TACC O
HETATM 4374  N   CYS > 524     -13.769 178.707  42.286  1.00 50.05      TACC N
HETATM 4375  H   CYS > 524     -13.521 179.683  42.367  1.00 50.05      TACC H
HETATM 4376  CA  CYS > 524     -14.748 178.353  41.262  1.00 56.63      TACC C
HETATM 4377  HA  CYS > 524     -15.438 177.613  41.667  1.00 56.63      TACC H
HETATM 4378  C   CYS > 524     -14.080 177.743  40.008  1.00 48.66      TACC C
HETATM 4379  O   CYS > 524     -13.441 178.453  39.234  1.00 45.34      TACC O
HETATM 4380  CB  CYS > 524     -15.560 179.614  40.945  1.00  0.00      TACC C
HETATM 4381 1HB  CYS > 524     -16.064 179.932  41.858  1.00  0.00      TACC H
HETATM 4382 2HB  CYS > 524     -14.877 180.408  40.643  1.00  0.00      TACC H
HETATM 4383  S   CYS > 524     -16.804 179.380  39.637  1.00  0.00      TACC S
ATOM   4384  N   PHE > 525     -14.252 176.437  39.778  1.00 41.94      TACC N
ATOM   4385  H   PHE > 525     -14.771 175.890  40.450  1.00 41.94      TACC H
ATOM   4386  CA  PHE > 525     -13.815 175.728  38.565  1.00 39.60      TACC C
ATOM   4387  HA  PHE > 525     -13.293 176.432  37.916  1.00 39.60      TACC H
ATOM   4388  C   PHE > 525     -15.031 175.176  37.793  1.00 42.41      TACC C
ATOM   4389  O   PHE > 525     -15.973 174.650  38.396  1.00 40.17      TACC O
ATOM   4390  CB  PHE > 525     -12.807 174.621  38.906  1.00 40.30      TACC C
ATOM   4391 1HB  PHE > 525     -13.143 174.082  39.792  1.00 40.30      TACC H
ATOM   4392 2HB  PHE > 525     -12.787 173.906  38.083  1.00 40.30      TACC H
ATOM   4393  CG  PHE > 525     -11.388 175.118  39.150  1.00 38.09      TACC C
ATOM   4394  CD1 PHE > 525     -10.391 174.920  38.173  1.00 35.06      TACC C
ATOM   4395  HD1 PHE > 525     -10.629 174.432  37.239  1.00 35.06      TACC H
ATOM   4396  CD2 PHE > 525     -11.053 175.758  40.357  1.00 41.66      TACC C
ATOM   4397  HD2 PHE > 525     -11.810 175.889  41.116  1.00 41.66      TACC H
ATOM   4398  CE1 PHE > 525      -9.068 175.337  38.415  1.00 34.51      TACC C
ATOM   4399  HE1 PHE > 525      -8.296 175.161  37.681  1.00 34.51      TACC H
ATOM   4400  CE2 PHE > 525      -9.736 176.181  40.594  1.00 39.95      TACC C
ATOM   4401  HE2 PHE > 525      -9.479 176.627  41.543  1.00 39.95      TACC H
ATOM   4402  CZ  PHE > 525      -8.740 175.961  39.630  1.00 36.49      TACC C
ATOM   4403  HZ  PHE > 525      -7.720 176.246  39.841  1.00 36.49      TACC H
ATOM   4404  N   ARG > 526     -15.000 175.313  36.463  1.00 35.55      TACC N
ATOM   4405  H   ARG > 526     -14.176 175.734  36.060  1.00 35.55      TACC H
ATOM   4406  CA  ARG > 526     -16.147 175.154  35.540  1.00 37.17      TACC C
ATOM   4407  HA  ARG > 526     -16.960 174.623  36.036  1.00 37.17      TACC H
ATOM   4408  C   ARG > 526     -15.763 174.373  34.271  1.00 40.35      TACC C
ATOM   4409  O   ARG > 526     -14.600 174.387  33.871  1.00 38.64      TACC O
ATOM   4410  CB  ARG > 526     -16.635 176.562  35.143  1.00 39.84      TACC C
ATOM   4411 1HB  ARG > 526     -15.788 177.137  34.767  1.00 39.84      TACC H
ATOM   4412 2HB  ARG > 526     -17.361 176.470  34.335  1.00 39.84      TACC H
ATOM   4413  CG  ARG > 526     -17.287 177.353  36.295  1.00 48.37      TACC C
ATOM   4414 1HG  ARG > 526     -18.131 176.780  36.678  1.00 48.37      TACC H
ATOM   4415 2HG  ARG > 526     -16.576 177.501  37.108  1.00 48.37      TACC H
ATOM   4416  CD  ARG > 526     -17.796 178.728  35.831  1.00 53.24      TACC C
ATOM   4417 1HD  ARG > 526     -18.368 178.607  34.910  1.00 53.24      TACC H
ATOM   4418 2HD  ARG > 526     -18.448 179.123  36.610  1.00 53.24      TACC H
ATOM   4419  NE  ARG > 526     -16.705 179.686  35.592  1.00 60.60      TACC N
ATOM   4420  HE  ARG > 526     -15.846 179.468  36.077  1.00 60.60      TACC H
ATOM   4421  CZ  ARG > 526     -16.770 180.763  34.797  1.00 61.43      TACC C
ATOM   4422  NH1 ARG > 526     -17.834 181.106  34.127  1.00 62.57      TACC N
ATOM   4423 1HH1 ARG > 526     -18.712 180.637  34.297  1.00 62.57      TACC H
ATOM   4424 2HH1 ARG > 526     -17.801 181.913  33.520  1.00 62.57      TACC H
ATOM   4425  NH2 ARG > 526     -15.722 181.509  34.648  1.00 55.95      TACC N
ATOM   4426 1HH2 ARG > 526     -14.876 181.340  35.173  1.00 55.95      TACC H
ATOM   4427 2HH2 ARG > 526     -15.766 182.279  33.996  1.00 55.95      TACC H
ATOM   4428  N   ASP > 527     -16.732 173.744  33.606  1.00 41.75      TACC N
ATOM   4429  H   ASP > 527     -17.657 173.687  34.008  1.00 41.75      TACC H
ATOM   4430  CA  ASP > 527     -16.575 173.219  32.245  1.00 42.18      TACC C
ATOM   4431  HA  ASP > 527     -15.774 172.481  32.265  1.00 42.18      TACC H
ATOM   4432  C   ASP > 527     -16.159 174.345  31.271  1.00 43.04      TACC C
ATOM   4433  O   ASP > 527     -16.764 175.425  31.329  1.00 40.89      TACC O
ATOM   4434  CB  ASP > 527     -17.862 172.502  31.790  1.00 48.63      TACC C
ATOM   4435 1HB  ASP > 527     -18.099 171.715  32.507  1.00 48.63      TACC H
ATOM   4436 2HB  ASP > 527     -18.688 173.213  31.775  1.00 48.63      TACC H
ATOM   4437  CG  ASP > 527     -17.741 171.867  30.394  1.00 51.83      TACC C
ATOM   4438  OD1 ASP > 527     -17.522 172.600  29.408  1.00 47.05      TACC O
ATOM   4439  OD2 ASP > 527     -17.785 170.618  30.291  1.00 60.28      TACC O
ATOM   4440  N   PRO > 528     -15.170 174.139  30.373  1.00 40.21      TACC N
ATOM   4441  CA  PRO > 528     -14.688 175.167  29.447  1.00 38.37      TACC C
ATOM   4442  HA  PRO > 528     -14.170 175.934  30.023  1.00 38.37      TACC H
ATOM   4443  C   PRO > 528     -15.759 175.849  28.581  1.00 43.47      TACC C
ATOM   4444  O   PRO > 528     -15.559 176.993  28.175  1.00 40.18      TACC O
ATOM   4445  CB  PRO > 528     -13.687 174.447  28.542  1.00 37.03      TACC C
ATOM   4446 1HB  PRO > 528     -14.198 174.039  27.670  1.00 37.03      TACC H
ATOM   4447 2HB  PRO > 528     -12.873 175.106  28.240  1.00 37.03      TACC H
ATOM   4448  CG  PRO > 528     -13.154 173.322  29.409  1.00 40.64      TACC C
ATOM   4449 1HG  PRO > 528     -12.817 172.469  28.820  1.00 40.64      TACC H
ATOM   4450 2HG  PRO > 528     -12.355 173.688  30.053  1.00 40.64      TACC H
ATOM   4451  CD  PRO > 528     -14.365 172.944  30.236  1.00 39.98      TACC C
ATOM   4452 1HD  PRO > 528     -14.941 172.170  29.729  1.00 39.98      TACC H
ATOM   4453 2HD  PRO > 528     -14.039 172.608  31.221  1.00 39.98      TACC H
ATOM   4454  N   ALA > 529     -16.887 175.185  28.312  1.00 42.02      TACC N
ATOM   4455  H   ALA > 529     -17.011 174.275  28.734  1.00 42.02      TACC H
ATOM   4456  CA  ALA > 529     -17.896 175.597  27.332  1.00 41.60      TACC C
ATOM   4457  HA  ALA > 529     -17.451 175.500  26.342  1.00 41.60      TACC H
ATOM   4458  C   ALA > 529     -18.372 177.059  27.496  1.00 36.96      TACC C
ATOM   4459  O   ALA > 529     -18.447 177.795  26.511  1.00 43.40      TACC O
ATOM   4460  CB  ALA > 529     -19.070 174.618  27.412  1.00 47.34      TACC C
ATOM   4461 1HB  ALA > 529     -18.716 173.610  27.195  1.00 47.34      TACC H
ATOM   4462 2HB  ALA > 529     -19.829 174.902  26.684  1.00 47.34      TACC H
ATOM   4463 3HB  ALA > 529     -19.498 174.645  28.414  1.00 47.34      TACC H
HETATM 4464  N   CYS > 530     -18.718 177.474  28.766  1.00 38.84      TACC N
HETATM 4465  H   CYS > 530     -18.674 176.809  29.529  1.00 38.84      TACC H
HETATM 4466  CA  CYS > 530     -19.170 178.831  29.075  1.00 38.47      TACC C
HETATM 4467  HA  CYS > 530     -19.665 179.228  28.180  1.00 38.47      TACC H
HETATM 4468  C   CYS > 530     -17.980 179.798  29.366  1.00 43.79      TACC C
HETATM 4469  O   CYS > 530     -18.027 180.991  29.113  1.00 45.60      TACC O
HETATM 4470  CB  CYS > 530     -20.216 178.837  30.211  1.00  0.00      TACC C
HETATM 4471 1HB  CYS > 530     -20.865 177.957  30.127  1.00  0.00      TACC H
HETATM 4472 2HB  CYS > 530     -19.734 178.830  31.196  1.00  0.00      TACC H
HETATM 4473  S1  CYS > 530     -21.248 180.351  30.066  1.00  0.00      TACC S
HETATM 4474  C2  CYS > 530     -22.656 179.944  31.172  1.00  0.00      TACC C
HETATM 4475 1H2  CYS > 530     -22.980 178.915  30.973  1.00  0.00      TACC H
HETATM 4476 2H2  CYS > 530     -23.490 180.622  30.952  1.00  0.00      TACC H
HETATM 4477  C6  CYS > 530     -22.238 180.104  32.617  1.00  0.00      TACC C
HETATM 4478  C1  CYS > 530     -22.405 181.338  33.263  1.00  0.00      TACC C
HETATM 4479  H1  CYS > 530     -22.900 182.152  32.742  1.00  0.00      TACC H
HETATM 4480  C7  CYS > 530     -21.896 181.532  34.557  1.00  0.00      TACC C
HETATM 4481  H7  CYS > 530     -22.000 182.499  35.040  1.00  0.00      TACC H
HETATM 4482  C3  CYS > 530     -21.241 180.484  35.235  1.00  0.00      TACC C
HETATM 4483  C8  CYS > 530     -20.577 180.691  36.546  1.00  0.00      TACC C
HETATM 4484  C9  CYS > 530     -19.693 181.774  36.736  1.00  0.00      TACC C
HETATM 4485  H9  CYS > 530     -19.583 182.517  35.952  1.00  0.00      TACC H
HETATM 4486  C10 CYS > 530     -18.877 181.840  37.874  1.00  0.00      TACC C
HETATM 4487  H10 CYS > 530     -18.133 182.625  37.968  1.00  0.00      TACC H
HETATM 4488  C11 CYS > 530     -18.957 180.842  38.855  1.00  0.00      TACC C
HETATM 4489  C14 CYS > 530     -17.930 180.787  39.967  1.00  0.00      TACC C
HETATM 4490 1H14 CYS > 530     -17.348 181.716  39.996  1.00  0.00      TACC H
HETATM 4491 2H14 CYS > 530     -18.415 180.641  40.940  1.00  0.00      TACC H
HETATM 4492  C4  CYS > 530     -19.909 179.820  38.731  1.00  0.00      TACC C
HETATM 4493  H4  CYS > 530     -19.972 179.051  39.496  1.00  0.00      TACC H
HETATM 4494  C5  CYS > 530     -20.707 179.739  37.581  1.00  0.00      TACC C
HETATM 4495  H5  CYS > 530     -21.390 178.904  37.454  1.00  0.00      TACC H
HETATM 4496  C12 CYS > 530     -21.153 179.228  34.598  1.00  0.00      TACC C
HETATM 4497  H12 CYS > 530     -20.681 178.399  35.117  1.00  0.00      TACC H
HETATM 4498  C13 CYS > 530     -21.641 179.039  33.300  1.00  0.00      TACC C
HETATM 4499  H13 CYS > 530     -21.542 178.074  32.814  1.00  0.00      TACC H
ATOM   4500  N   VAL > 531     -16.841 179.228  29.905  1.00 39.60      TACC N
ATOM   4501  H   VAL > 531     -16.805 178.226  30.029  1.00 39.60      TACC H
ATOM   4502  CA  VAL > 531     -15.627 179.977  30.229  1.00 39.58      TACC C
ATOM   4503  HA  VAL > 531     -15.924 180.809  30.868  1.00 39.58      TACC H
ATOM   4504  C   VAL > 531     -14.961 180.561  28.965  1.00 40.57      TACC C
ATOM   4505  O   VAL > 531     -14.576 181.728  28.947  1.00 44.90      TACC O
ATOM   4506  CB  VAL > 531     -14.611 179.137  31.029  1.00 39.61      TACC C
ATOM   4507  HB  VAL > 531     -14.216 178.360  30.374  1.00 39.61      TACC H
ATOM   4508  CG1 VAL > 531     -13.453 180.014  31.522  1.00 43.35      TACC C
ATOM   4509 1HG1 VAL > 531     -12.817 179.429  32.186  1.00 43.35      TACC H
ATOM   4510 2HG1 VAL > 531     -13.854 180.871  32.064  1.00 43.35      TACC H
ATOM   4511 3HG1 VAL > 531     -12.868 180.363  30.672  1.00 43.35      TACC H
ATOM   4512  CG2 VAL > 531     -15.245 178.462  32.252  1.00 40.15      TACC C
ATOM   4513 1HG2 VAL > 531     -14.482 177.906  32.796  1.00 40.15      TACC H
ATOM   4514 2HG2 VAL > 531     -16.034 177.781  31.934  1.00 40.15      TACC H
ATOM   4515 3HG2 VAL > 531     -15.667 179.231  32.900  1.00 40.15      TACC H
HETATM 4516  N   LEU > 532     -14.840 179.716  27.884  1.00 39.56      TACC N
HETATM 4517  H   LEU > 532     -15.154 178.758  27.991  1.00 39.56      TACC H
HETATM 4518  CA  LEU > 532     -14.248 180.084  26.591  1.00 37.67      TACC C
HETATM 4519  HA  LEU > 532     -13.599 180.958  26.727  1.00 37.67      TACC H
HETATM 4520  C   LEU > 532     -15.357 180.509  25.596  1.00 46.65      TACC C
HETATM 4521  HC  LEU > 532     -16.360 180.060  25.765  1.00 46.65      TACC H
HETATM 4522  O   LEU > 532     -15.187 181.315  24.692  1.00 46.26      TACC O
HETATM 4523  CB  LEU > 532     -13.405 178.906  26.023  1.00 43.16      TACC C
HETATM 4524 1HB  LEU > 532     -14.075 178.060  25.828  1.00 43.16      TACC H
HETATM 4525 2HB  LEU > 532     -12.992 179.208  25.052  1.00 43.16      TACC H
HETATM 4526  CG  LEU > 532     -12.242 178.435  26.950  1.00 41.50      TACC C
HETATM 4527  HG  LEU > 532     -12.680 177.982  27.848  1.00 41.50      TACC H
HETATM 4528  CD1 LEU > 532     -11.408 177.356  26.234  1.00 40.97      TACC C
HETATM 4529 1HD1 LEU > 532     -10.627 176.950  26.890  1.00 40.97      TACC H
HETATM 4530 2HD1 LEU > 532     -10.913 177.762  25.343  1.00 40.97      TACC H
HETATM 4531 3HD1 LEU > 532     -12.038 176.519  25.911  1.00 40.97      TACC H
HETATM 4532  CD2 LEU > 532     -11.318 179.593  27.391  1.00 38.40      TACC C
HETATM 4533 1HD2 LEU > 532     -10.453 179.213  27.949  1.00 38.40      TACC H
HETATM 4534 2HD2 LEU > 532     -11.845 180.303  28.040  1.00 38.40      TACC H
HETATM 4535 3HD2 LEU > 532     -10.936 180.153  26.528  1.00 38.40      TACC H
TER    4536      LEU > 532 
CONECT 2570 2568 2571 2583                                   
CONECT 2583 2570 2584 2585                                   
CONECT 2584 2583                                             
CONECT 2585 2583 2586 2587 2588                              
CONECT 2586 2585                                             
CONECT 2587 2585                                             
CONECT 2588 2585                                             
CONECT 2589 2590 2591 2592 2593                              
CONECT 2590 2589                                             
CONECT 2591 2589                                             
CONECT 2592 2589                                             
CONECT 2593 2589 2594 2595                                   
CONECT 2594 2593                                             
CONECT 2595 2593 2596 2597                                   
CONECT 4263 4264 4265 4266 4267                              
CONECT 4264 4263                                             
CONECT 4265 4263                                             
CONECT 4266 4263                                             
CONECT 4267 4263 4268 4269                                   
CONECT 4268 4267                                             
CONECT 4269 4267 4270 4271                                   
CONECT 4363 4361 4364 4374                                   
CONECT 4374 4363 4375 4376                                   
CONECT 4375 4374                                             
CONECT 4376 4374 4377 4378 4380                              
CONECT 4377 4376                                             
CONECT 4378 4376 4379 4384                                   
CONECT 4379 4378                                             
CONECT 4380 4376 4381 4382 4383                              
CONECT 4381 4380                                             
CONECT 4382 4380                                             
CONECT 4383 4380 4489                                        
CONECT 4384 4378 4385 4386                                   
CONECT 4458 4456 4459 4464                                   
CONECT 4464 4458 4465 4466                                   
CONECT 4465 4464                                             
CONECT 4466 4464 4467 4468 4470                              
CONECT 4467 4466                                             
CONECT 4468 4466 4469 4500                                   
CONECT 4469 4468                                             
CONECT 4470 4466 4471 4472 4473                              
CONECT 4471 4470                                             
CONECT 4472 4470                                             
CONECT 4473 4470 4474                                        
CONECT 4474 4473 4475 4476 4477                              
CONECT 4475 4474                                             
CONECT 4476 4474                                             
CONECT 4477 4474 4478 4498                                   
CONECT 4478 4477 4479 4480                                   
CONECT 4479 4478                                             
CONECT 4480 4478 4481 4482                                   
CONECT 4481 4480                                             
CONECT 4482 4480 4483 4496                                   
CONECT 4483 4482 4484 4494                                   
CONECT 4484 4483 4485 4486                                   
CONECT 4485 4484                                             
CONECT 4486 4484 4487 4488                                   
CONECT 4487 4486                                             
CONECT 4488 4486 4489 4492                                   
CONECT 4489 4383 4488 4490 4491                              
CONECT 4490 4489                                             
CONECT 4491 4489                                             
CONECT 4492 4488 4493 4494                                   
CONECT 4493 4492                                             
CONECT 4494 4483 4492 4495                                   
CONECT 4495 4494                                             
CONECT 4496 4482 4497 4498                                   
CONECT 4497 4496                                             
CONECT 4498 4477 4496 4499                                   
CONECT 4499 4498                                             
CONECT 4500 4468 4501 4502                                   
CONECT 4504 4502 4505 4516                                   
CONECT 4516 4504 4517 4518                                   
CONECT 4517 4516                                             
CONECT 4518 4516 4519 4520 4523                              
CONECT 4519 4518                                             
CONECT 4520 4518 4521 4522                                   
CONECT 4521 4520                                             
CONECT 4522 4520                                             
CONECT 4523 4518 4524 4525 4526                              
CONECT 4524 4523                                             
CONECT 4525 4523                                             
CONECT 4526 4523 4527 4528 4532                              
CONECT 4527 4526                                             
CONECT 4528 4526 4529 4530 4531                              
CONECT 4529 4528                                             
CONECT 4530 4528                                             
CONECT 4531 4528                                             
CONECT 4532 4526 4533 4534 4535                              
CONECT 4533 4532                                             
CONECT 4534 4532                                             
CONECT 4535 4532                                             
END
