# Supplementary material for: Constrained TACC3 peptidomimetics for a non-canonical protein–protein interface elucidate allosteric communication in Aurora-A kinase
Source: Chem Sci. 2024 Nov 28;16(1):354–63. doi: 10.1039/d4sc06100d (PMC11604048; doi:10.1039/d4sc06100d)
Supplement: SC-016-D4SC06100D-s001 [file SC-016-D4SC06100D-s001.zip › aura_s_e_bph_constraint_run2_average.pdb]

REMARK YASARA *************************************************************
REMARK YASARA *                                                           *
REMARK YASARA *                     Y  A  S  A  R  A                      *
REMARK YASARA *                                                           *
REMARK YASARA *   Yet Another Scientific Artificial Reality Application   *
REMARK YASARA *                                                           *
REMARK YASARA *            MOLECULE STRUCTURE FILE, PDB FORMAT            *
REMARK YASARA *                                                           *
REMARK YASARA * Just use YASARA every day to make your questions go away! *
REMARK YASARA *                                                           *
REMARK YASARA *                      www.YASARA.org                       *
REMARK YASARA *                                                           *
REMARK YASARA *************************************************************
REMARK YASARA
REMARK YASARA Written on:        Wed Oct 23 09:11:56 2024
REMARK YASARA Number of models: 1
REMARK YASARA Number of atoms:   4534
REMARK YASARA Please address questions or suggestions to: Eliza@yasara.org
REMARK YASARA
REMARK   2 RESOLUTION. 2.02 ANGSTROMS.
REMARK 350 COORDINATES FOR A COMPLETE MULTIMER REPRESENTING THE KNOWN
REMARK 350 BIOLOGICALLY SIGNIFICANT OLIGOMERIZATION STATE OF THE
REMARK 350 MOLECULE CAN BE GENERATED BY APPLYING BIOMT TRANSFORMATIONS
REMARK 350 GIVEN BELOW. BOTH NON-CRYSTALLOGRAPHIC AND
REMARK 350 CRYSTALLOGRAPHIC OPERATIONS ARE GIVEN.
REMARK 350
REMARK 350 BIOMOLECULE: 1
REMARK 350 APPLY THE FOLLOWING TO CHAINS: A
REMARK 350   BIOMT1   1  1.000000  0.000000  0.000000        0.00000
REMARK 350   BIOMT2   1  0.000000  1.000000  0.000000        0.00000
REMARK 350   BIOMT3   1  0.000000  0.000000  1.000000        0.00000
COMPND    MOL_ID: 1;
COMPND   2 MOLECULE: AURORA KINASE A;
COMPND   3 CHAIN: A;
SEQRES   1 A  258  ARG GLN TRP ALA LEU GLU ASP PHE GLU ILE GLY ARG PRO 
SEQRES   2 A  258  LEU GLY LYS GLY LYS PHE GLY ASN VAL TYR LEU ALA ARG 
SEQRES   3 A  258  GLU LYS GLN SER LYS PHE ILE LEU ALA LEU LYS VAL LEU 
SEQRES   4 A  258  PHE LYS ALA GLN LEU GLU LYS ALA GLY VAL GLU HIS GLN 
SEQRES   5 A  258  LEU ARG ARG GLU VAL GLU ILE GLN SER HIS LEU ARG HIS 
SEQRES   6 A  258  PRO ASN ILE LEU ARG LEU TYR GLY TYR PHE HIS ASP ALA 
SEQRES   7 A  258  THR ARG VAL TYR LEU ILE LEU GLU TYR ALA PRO LEU GLY 
SEQRES   8 A  258  THR VAL TYR ARG GLU LEU GLN LYS LEU SER LYS PHE ASP 
SEQRES   9 A  258  GLU GLN ARG THR ALA THR TYR ILE THR GLU LEU ALA ASN 
SEQRES  10 A  258  ALA LEU SER TYR CYS HIS SER LYS ARG VAL ILE HIS ARG 
SEQRES  11 A  258  ASP ILE LYS PRO GLU ASN LEU LEU LEU GLY SER ALA GLY 
SEQRES  12 A  258  GLU LEU LYS ILE ALA ASN PHE GLY TRP SER VAL HIS ALA 
SEQRES  13 A  258  GLY THR LEU ASP TYR LEU PRO PRO GLU MET ILE GLU GLY 
SEQRES  14 A  258  ARG MET HIS ASP GLU LYS VAL ASP LEU TRP SER LEU GLY 
SEQRES  15 A  258  VAL LEU CYS TYR GLU PHE LEU VAL GLY LYS PRO PRO PHE 
SEQRES  16 A  258  GLU ALA ASN THR TYR GLN GLU THR TYR LYS ARG ILE SER 
SEQRES  17 A  258  ARG VAL GLU PHE THR PHE PRO ASP PHE VAL THR GLU GLY 
SEQRES  18 A  258  ALA ARG ASP LEU ILE SER ARG LEU LEU LYS HIS ASN PRO 
SEQRES  19 A  258  SER GLN ARG PRO MET LEU ARG GLU VAL LEU GLU HIS PRO 
SEQRES  20 A  258  TRP ILE THR ALA ASN SER SER LYS PRO SER ASN 
SEQRES   1 ?   15  LEU GLU LEU LYS GLU GLU CYS PHE ARG ASP PRO ALA CYS 
SEQRES   2 ?   15  VAL LEU 
LINK         C   HIS A 280                 N   NME A 281                  1.33
LINK         C   ACE A 289                 N   ALA A 290                  1.33
CRYST1  137.040  137.040  137.040  90.00  90.00  90.00 I 2 3        24
ORIGX1      1.000000  0.000000  0.000000        0.00000
ORIGX2      0.000000  1.000000  0.000000        0.00000
ORIGX3      0.000000  0.000000  1.000000        0.00000
SCALE1      0.007297  0.000000  0.000000        0.00000
SCALE2      0.000000  0.007297  0.000000        0.00000
SCALE3      0.000000  0.000000  0.007297        0.00000
ATOM      1  N   ARG A 126       6.284 193.869  58.029  1.00470.76           N
ATOM      2 1H   ARG A 126       5.341 194.000  58.368  1.00533.14           H
ATOM      3 2H   ARG A 126       6.259 193.729  57.028  1.00518.21           H
ATOM      4 3H   ARG A 126       6.829 194.697  58.226  1.00531.36           H
ATOM      5  CA  ARG A 126       6.908 192.677  58.682  1.00351.17           C
ATOM      6  HA  ARG A 126       6.988 192.848  59.756  1.00352.55           H
ATOM      7  C   ARG A 126       8.308 192.416  58.136  1.00267.21           C
ATOM      8  O   ARG A 126       8.465 192.084  56.962  1.00302.77           O
ATOM      9  CB  ARG A 126       6.048 191.430  58.449  1.00383.65           C
ATOM     10 1HB  ARG A 126       5.035 191.636  58.796  1.00439.15           H
ATOM     11 2HB  ARG A 126       6.008 191.232  57.377  1.00465.91           H
ATOM     12  CG  ARG A 126       6.562 190.178  59.150  1.00347.93           C
ATOM     13 1HG  ARG A 126       7.554 189.930  58.769  1.00384.52           H
ATOM     14 2HG  ARG A 126       6.629 190.367  60.221  1.00348.32           H
ATOM     15  CD  ARG A 126       5.636 188.996  58.908  1.00386.75           C
ATOM     16 1HD  ARG A 126       4.627 189.268  59.218  1.00443.33           H
ATOM     17 2HD  ARG A 126       5.628 188.768  57.842  1.00473.65           H
ATOM     18  NE  ARG A 126       6.061 187.808  59.648  1.00335.13           N
ATOM     19  HE  ARG A 126       6.900 187.882  60.204  1.00370.54           H
ATOM     20  CZ  ARG A 126       5.438 186.637  59.628  1.00312.13           C
ATOM     21  NH1 ARG A 126       5.924 185.636  60.329  1.00315.46           N
ATOM     22 1HH1 ARG A 126       6.742 185.783  60.901  1.00340.15           H
ATOM     23 2HH1 ARG A 126       5.487 184.729  60.272  1.00334.26           H
ATOM     24  NH2 ARG A 126       4.328 186.439  58.945  1.00356.00           N
ATOM     25 1HH2 ARG A 126       3.951 187.188  58.386  1.00396.03           H
ATOM     26 2HH2 ARG A 126       3.883 185.536  58.981  1.00394.82           H
ATOM     27  N   GLN A 127       9.315 192.552  58.992  1.00208.19           N
ATOM     28  H   GLN A 127       9.151 192.892  59.928  1.00219.97           H
ATOM     29  CA  GLN A 127      10.664 192.130  58.632  1.00172.97           C
ATOM     30  HA  GLN A 127      10.933 192.551  57.663  1.00208.39           H
ATOM     31  C   GLN A 127      10.644 190.608  58.534  1.00134.12           C
ATOM     32  O   GLN A 127      10.128 189.938  59.429  1.00136.98           O
ATOM     33  CB  GLN A 127      11.683 192.559  59.691  1.00189.02           C
ATOM     34 1HB  GLN A 127      11.381 192.138  60.649  1.00217.16           H
ATOM     35 2HB  GLN A 127      12.653 192.137  59.427  1.00219.17           H
ATOM     36  CG  GLN A 127      11.841 194.065  59.856  1.00270.10           C
ATOM     37 1HG  GLN A 127      10.879 194.503  60.120  1.00339.61           H
ATOM     38 2HG  GLN A 127      12.540 194.253  60.671  1.00323.98           H
ATOM     39  CD  GLN A 127      12.360 194.744  58.604  1.00367.37           C
ATOM     40  OE1 GLN A 127      11.607 195.003  57.668  1.00427.74           O
ATOM     41  NE2 GLN A 127      13.651 195.037  58.576  1.00512.42           N
ATOM     42 1HE2 GLN A 127      14.030 195.514  57.771  1.00650.28           H
ATOM     43 2HE2 GLN A 127      14.246 194.788  59.352  1.00561.70           H
ATOM     44  N   TRP A 128      11.189 190.060  57.454  1.00128.43           N
ATOM     45  H   TRP A 128      11.592 190.642  56.734  1.00160.45           H
ATOM     46  CA  TRP A 128      11.234 188.611  57.280  1.00105.79           C
ATOM     47  HA  TRP A 128      10.410 188.162  57.836  1.00 96.93           H
ATOM     48  C   TRP A 128      12.537 188.038  57.826  1.00 94.50           C
ATOM     49  O   TRP A 128      13.609 188.619  57.658  1.00107.73           O
ATOM     50  CB  TRP A 128      11.092 188.234  55.804  1.00124.29           C
ATOM     51 1HB  TRP A 128      11.817 188.799  55.217  1.00152.32           H
ATOM     52 2HB  TRP A 128      11.316 187.173  55.696  1.00132.95           H
ATOM     53  CG  TRP A 128       9.714 188.482  55.267  1.00130.44           C
ATOM     54  CD1 TRP A 128       9.335 189.429  54.363  1.00166.95           C
ATOM     55  HD1 TRP A 128      10.004 190.153  53.922  1.00192.79           H
ATOM     56  CD2 TRP A 128       8.516 187.755  55.581  1.00128.13           C
ATOM     57  NE1 TRP A 128       7.998 189.336  54.078  1.00189.79           N
ATOM     58  HE1 TRP A 128       7.512 189.931  53.423  1.00234.62           H
ATOM     59  CE2 TRP A 128       7.464 188.314  54.818  1.00166.15           C
ATOM     60  CE3 TRP A 128       8.225 186.684  56.438  1.00120.44           C
ATOM     61  HE3 TRP A 128       9.003 186.238  57.039  1.00112.44           H
ATOM     62  CZ2 TRP A 128       6.154 187.828  54.884  1.00193.83           C
ATOM     63  HZ2 TRP A 128       5.368 188.269  54.289  1.00241.47           H
ATOM     64  CZ3 TRP A 128       6.922 186.191  56.493  1.00145.95           C
ATOM     65  HZ3 TRP A 128       6.698 185.353  57.136  1.00156.12           H
ATOM     66  CH2 TRP A 128       5.898 186.768  55.718  1.00181.27           C
ATOM     67  HH2 TRP A 128       4.897 186.367  55.777  1.00216.91           H
ATOM     68  N   ALA A 129      12.429 186.883  58.473  1.00 79.52           N
ATOM     69  H   ALA A 129      11.522 186.452  58.586  1.00 75.20           H
ATOM     70  CA  ALA A 129      13.579 186.179  59.030  1.00 77.28           C
ATOM     71  HA  ALA A 129      14.493 186.555  58.571  1.00 89.53           H
ATOM     72  C   ALA A 129      13.437 184.695  58.709  1.00 67.57           C
ATOM     73  O   ALA A 129      12.337 184.208  58.449  1.00 61.94           O
ATOM     74  CB  ALA A 129      13.647 186.391  60.537  1.00 82.92           C
ATOM     75 1HB  ALA A 129      12.757 185.970  61.006  1.00111.72           H
ATOM     76 2HB  ALA A 129      13.702 187.457  60.753  1.00113.59           H
ATOM     77 3HB  ALA A 129      14.533 185.896  60.934  1.00115.10           H
ATOM     78  N   LEU A 130      14.552 183.974  58.741  1.00 72.46           N
ATOM     79  H   LEU A 130      15.428 184.418  58.976  1.00 82.41           H
ATOM     80  CA  LEU A 130      14.563 182.545  58.444  1.00 70.19           C
ATOM     81  HA  LEU A 130      14.164 182.393  57.440  1.00 70.40           H
ATOM     82  C   LEU A 130      13.701 181.740  59.413  1.00 61.50           C
ATOM     83  O   LEU A 130      13.190 180.676  59.068  1.00 63.02           O
ATOM     84  CB  LEU A 130      16.011 182.049  58.489  1.00 87.10           C
ATOM     85 1HB  LEU A 130      16.624 182.737  57.907  1.00116.14           H
ATOM     86 2HB  LEU A 130      16.348 182.097  59.524  1.00113.89           H
ATOM     87  CG  LEU A 130      16.277 180.634  57.969  1.00 99.43           C
ATOM     88  HG  LEU A 130      15.648 179.935  58.518  1.00144.50           H
ATOM     89  CD1 LEU A 130      15.980 180.506  56.479  1.00140.07           C
ATOM     90 1HD1 LEU A 130      16.567 181.234  55.919  1.00189.57           H
ATOM     91 2HD1 LEU A 130      14.918 180.677  56.299  1.00189.68           H
ATOM     92 3HD1 LEU A 130      16.234 179.502  56.140  1.00185.94           H
ATOM     93  CD2 LEU A 130      17.737 180.292  58.234  1.00140.35           C
ATOM     94 1HD2 LEU A 130      17.931 179.263  57.932  1.00185.07           H
ATOM     95 2HD2 LEU A 130      17.948 180.393  59.298  1.00190.63           H
ATOM     96 3HD2 LEU A 130      18.383 180.964  57.670  1.00189.62           H
ATOM     97  N   GLU A 131      13.543 182.272  60.620  1.00 60.26           N
ATOM     98  H   GLU A 131      13.982 183.159  60.819  1.00 66.43           H
ATOM     99  CA  GLU A 131      12.734 181.664  61.675  1.00 57.84           C
ATOM    100  HA  GLU A 131      13.086 180.645  61.839  1.00 63.80           H
ATOM    101  C   GLU A 131      11.244 181.591  61.343  1.00 50.58           C
ATOM    102  O   GLU A 131      10.507 180.817  61.953  1.00 53.32           O
ATOM    103  CB  GLU A 131      12.936 182.468  62.964  1.00 66.42           C
ATOM    104 1HB  GLU A 131      13.992 182.726  63.044  1.00103.72           H
ATOM    105 2HB  GLU A 131      12.368 183.395  62.891  1.00 86.38           H
ATOM    106  CG  GLU A 131      12.529 181.741  64.240  1.00115.69           C
ATOM    107 1HG  GLU A 131      12.526 182.452  65.066  1.00170.39           H
ATOM    108 2HG  GLU A 131      11.521 181.344  64.124  1.00151.61           H
ATOM    109  CD  GLU A 131      13.471 180.602  64.573  1.00177.62           C
ATOM    110  OE1 GLU A 131      13.013 179.442  64.634  1.00248.38           O
ATOM    111  OE2 GLU A 131      14.680 180.853  64.763  1.00255.26           O
ATOM    112  N   ASP A 132      10.797 182.382  60.373  1.00 47.35           N
ATOM    113  H   ASP A 132      11.451 182.967  59.869  1.00 50.05           H
ATOM    114  CA  ASP A 132       9.388 182.422  59.988  1.00 45.40           C
ATOM    115  HA  ASP A 132       8.776 182.361  60.888  1.00 48.38           H
ATOM    116  C   ASP A 132       8.981 181.280  59.057  1.00 41.68           C
ATOM    117  O   ASP A 132       7.805 181.129  58.722  1.00 44.64           O
ATOM    118  CB  ASP A 132       9.085 183.742  59.274  1.00 50.32           C
ATOM    119 1HB  ASP A 132       9.754 183.845  58.420  1.00 51.26           H
ATOM    120 2HB  ASP A 132       8.059 183.717  58.908  1.00 53.62           H
ATOM    121  CG  ASP A 132       9.249 184.949  60.177  1.00 58.85           C
ATOM    122  OD1 ASP A 132       8.725 184.938  61.311  1.00 89.09           O
ATOM    123  OD2 ASP A 132       9.883 185.936  59.747  1.00 96.44           O
ATOM    124  N   PHE A 133       9.958 180.495  58.618  1.00 39.35           N
ATOM    125  H   PHE A 133      10.890 180.618  58.990  1.00 41.41           H
ATOM    126  CA  PHE A 133       9.752 179.494  57.577  1.00 35.61           C
ATOM    127  HA  PHE A 133       8.693 179.469  57.321  1.00 34.26           H
ATOM    128  C   PHE A 133      10.159 178.085  58.001  1.00 36.62           C
ATOM    129  O   PHE A 133      10.925 177.883  58.944  1.00 43.87           O
ATOM    130  CB  PHE A 133      10.541 179.896  56.327  1.00 38.22           C
ATOM    131 1HB  PHE A 133      11.605 179.861  56.563  1.00 48.16           H
ATOM    132 2HB  PHE A 133      10.344 179.171  55.538  1.00 46.32           H
ATOM    133  CG  PHE A 133      10.202 181.269  55.814  1.00 40.05           C
ATOM    134  CD1 PHE A 133       9.030 181.486  55.099  1.00 73.79           C
ATOM    135  HD1 PHE A 133       8.367 180.659  54.890  1.00123.64           H
ATOM    136  CD2 PHE A 133      11.049 182.346  56.058  1.00 63.51           C
ATOM    137  HD2 PHE A 133      11.964 182.194  56.611  1.00103.33           H
ATOM    138  CE1 PHE A 133       8.692 182.763  54.657  1.00 93.13           C
ATOM    139  HE1 PHE A 133       7.767 182.925  54.124  1.00155.88           H
ATOM    140  CE2 PHE A 133      10.727 183.624  55.607  1.00 84.96           C
ATOM    141  HE2 PHE A 133      11.393 184.451  55.804  1.00142.75           H
ATOM    142  CZ  PHE A 133       9.541 183.834  54.912  1.00 81.03           C
ATOM    143  HZ  PHE A 133       9.284 184.823  54.563  1.00110.29           H
ATOM    144  N   GLU A 134       9.643 177.104  57.270  1.00 33.31           N
ATOM    145  H   GLU A 134       8.939 177.317  56.576  1.00 31.20           H
ATOM    146  CA  GLU A 134      10.060 175.712  57.406  1.00 35.33           C
ATOM    147  HA  GLU A 134      11.024 175.681  57.913  1.00 40.23           H
ATOM    148  C   GLU A 134      10.248 175.098  56.019  1.00 30.29           C
ATOM    149  O   GLU A 134       9.526 175.427  55.078  1.00 27.47           O
ATOM    150  CB  GLU A 134       9.045 174.942  58.256  1.00 42.10           C
ATOM    151 1HB  GLU A 134       9.372 173.905  58.336  1.00 65.01           H
ATOM    152 2HB  GLU A 134       9.054 175.374  59.256  1.00 70.53           H
ATOM    153  CG  GLU A 134       7.607 174.974  57.748  1.00 73.41           C
ATOM    154 1HG  GLU A 134       7.308 176.006  57.570  1.00123.23           H
ATOM    155 2HG  GLU A 134       7.548 174.430  56.806  1.00117.64           H
ATOM    156  CD  GLU A 134       6.631 174.366  58.736  1.00 76.78           C
ATOM    157  OE1 GLU A 134       5.537 174.939  58.926  1.00121.64           O
ATOM    158  OE2 GLU A 134       6.941 173.322  59.349  1.00100.44           O
ATOM    159  N   ILE A 135      11.249 174.235  55.879  1.00 34.10           N
ATOM    160  H   ILE A 135      11.753 173.923  56.699  1.00 41.64           H
ATOM    161  CA  ILE A 135      11.712 173.764  54.574  1.00 30.69           C
ATOM    162  HA  ILE A 135      11.219 174.343  53.793  1.00 26.51           H
ATOM    163  C   ILE A 135      11.372 172.295  54.340  1.00 34.93           C
ATOM    164  O   ILE A 135      11.636 171.440  55.183  1.00 46.46           O
ATOM    165  CB  ILE A 135      13.239 173.968  54.419  1.00 34.40           C
ATOM    166  HB  ILE A 135      13.738 173.553  55.295  1.00 66.00           H
ATOM    167  CG1 ILE A 135      13.562 175.464  54.322  1.00 52.37           C
ATOM    168 1HG1 ILE A 135      13.143 175.852  53.394  1.00115.67           H
ATOM    169 2HG1 ILE A 135      13.075 175.980  55.149  1.00 91.53           H
ATOM    170  CG2 ILE A 135      13.761 173.239  53.181  1.00 74.47           C
ATOM    171 1HG2 ILE A 135      13.725 172.163  53.352  1.00116.29           H
ATOM    172 2HG2 ILE A 135      14.795 173.519  52.979  1.00121.59           H
ATOM    173 3HG2 ILE A 135      13.142 173.486  52.319  1.00128.08           H
ATOM    174  CD1 ILE A 135      15.041 175.809  54.355  1.00 72.28           C
ATOM    175 1HD1 ILE A 135      15.159 176.877  54.535  1.00115.87           H
ATOM    176 2HD1 ILE A 135      15.501 175.557  53.400  1.00111.67           H
ATOM    177 3HD1 ILE A 135      15.533 175.251  55.152  1.00112.19           H
ATOM    178  N   GLY A 136      10.793 172.012  53.177  1.00 35.31           N
ATOM    179  H   GLY A 136      10.593 172.759  52.525  1.00 35.18           H
ATOM    180  CA  GLY A 136      10.525 170.647  52.757  1.00 43.32           C
ATOM    181 1HA  GLY A 136      10.482 169.995  53.629  1.00 52.82           H
ATOM    182 2HA  GLY A 136       9.562 170.614  52.247  1.00 44.46           H
ATOM    183  C   GLY A 136      11.601 170.135  51.818  1.00 45.80           C
ATOM    184  O   GLY A 136      12.793 170.218  52.112  1.00 49.59           O
ATOM    185  N   ARG A 137      11.197 169.587  50.677  1.00 50.46           N
ATOM    186  H   ARG A 137      10.208 169.530  50.472  1.00 54.53           H
ATOM    187  CA  ARG A 137      12.140 169.033  49.708  1.00 56.06           C
ATOM    188  HA  ARG A 137      12.820 168.374  50.248  1.00 64.01           H
ATOM    189  C   ARG A 137      12.981 170.105  49.018  1.00 47.72           C
ATOM    190  O   ARG A 137      12.524 171.235  48.837  1.00 41.14           O
ATOM    191  CB  ARG A 137      11.387 168.207  48.659  1.00 67.48           C
ATOM    192 1HB  ARG A 137      12.113 167.652  48.065  1.00 74.88           H
ATOM    193 2HB  ARG A 137      10.755 167.487  49.180  1.00 76.82           H
ATOM    194  CG  ARG A 137      10.518 169.025  47.708  1.00 65.32           C
ATOM    195 1HG  ARG A 137       9.892 169.704  48.286  1.00 60.37           H
ATOM    196 2HG  ARG A 137      11.164 169.616  47.058  1.00 63.40           H
ATOM    197  CD  ARG A 137       9.622 168.147  46.845  1.00 84.74           C
ATOM    198 1HD  ARG A 137       9.140 168.772  46.092  1.00 89.85           H
ATOM    199 2HD  ARG A 137      10.237 167.401  46.340  1.00 96.70           H
ATOM    200  NE  ARG A 137       8.595 167.475  47.642  1.00 97.12           N
ATOM    201  HE  ARG A 137       8.583 167.671  48.632  1.00 90.46           H
ATOM    202  CZ  ARG A 137       7.679 166.636  47.175  1.00131.22           C
ATOM    203  NH1 ARG A 137       7.594 166.319  45.898  1.00160.43           N
ATOM    204 1HH1 ARG A 137       8.250 166.713  45.243  1.00152.98           H
ATOM    205 2HH1 ARG A 137       6.875 165.679  45.597  1.00203.28           H
ATOM    206  NH2 ARG A 137       6.822 166.088  48.011  1.00152.52           N
ATOM    207 1HH2 ARG A 137       6.893 166.294  48.995  1.00139.34           H
ATOM    208 2HH2 ARG A 137       6.106 165.471  47.660  1.00189.37           H
ATOM    209  N   PRO A 138      14.210 169.765  48.596  1.00 52.25           N
ATOM    210  CA  PRO A 138      14.852 170.666  47.632  1.00 48.82           C
ATOM    211  HA  PRO A 138      14.864 171.687  48.012  1.00 43.79           H
ATOM    212  C   PRO A 138      14.178 170.632  46.263  1.00 48.92           C
ATOM    213  O   PRO A 138      13.557 169.638  45.889  1.00 57.30           O
ATOM    214  CB  PRO A 138      16.280 170.125  47.552  1.00 58.96           C
ATOM    215 1HB  PRO A 138      16.700 170.292  46.560  1.00 67.80           H
ATOM    216 2HB  PRO A 138      16.902 170.589  48.317  1.00 64.18           H
ATOM    217  CG  PRO A 138      16.126 168.670  47.823  1.00 74.67           C
ATOM    218 1HG  PRO A 138      15.804 168.154  46.919  1.00 97.40           H
ATOM    219 2HG  PRO A 138      17.060 168.248  48.194  1.00 94.98           H
ATOM    220  CD  PRO A 138      15.055 168.590  48.876  1.00 65.53           C
ATOM    221 1HD  PRO A 138      14.488 167.665  48.768  1.00 75.48           H
ATOM    222 2HD  PRO A 138      15.491 168.666  49.873  1.00 71.21           H
ATOM    223  N   LEU A 139      14.297 171.731  45.526  1.00 45.26           N
ATOM    224  H   LEU A 139      14.794 172.530  45.897  1.00 43.29           H
ATOM    225  CA  LEU A 139      13.724 171.844  44.187  1.00 47.75           C
ATOM    226  HA  LEU A 139      13.159 170.939  43.964  1.00 53.66           H
ATOM    227  C   LEU A 139      14.798 171.997  43.111  1.00 54.18           C
ATOM    228  O   LEU A 139      14.568 171.657  41.952  1.00 67.60           O
ATOM    229  CB  LEU A 139      12.772 173.043  44.132  1.00 42.48           C
ATOM    230 1HB  LEU A 139      13.355 173.939  44.344  1.00 45.47           H
ATOM    231 2HB  LEU A 139      12.397 173.128  43.112  1.00 56.35           H
ATOM    232  CG  LEU A 139      11.567 173.029  45.079  1.00 39.84           C
ATOM    233  HG  LEU A 139      11.921 172.872  46.097  1.00 50.97           H
ATOM    234  CD1 LEU A 139      10.864 174.379  45.019  1.00 46.36           C
ATOM    235 1HD1 LEU A 139      10.001 174.370  45.685  1.00 78.47           H
ATOM    236 2HD1 LEU A 139      10.531 174.579  44.001  1.00 81.20           H
ATOM    237 3HD1 LEU A 139      11.549 175.163  45.340  1.00 76.46           H
ATOM    238  CD2 LEU A 139      10.581 171.919  44.733  1.00 54.96           C
ATOM    239 1HD2 LEU A 139      11.062 170.949  44.858  1.00 90.22           H
ATOM    240 2HD2 LEU A 139      10.247 172.030  43.701  1.00 91.02           H
ATOM    241 3HD2 LEU A 139       9.720 171.976  45.399  1.00 87.04           H
ATOM    242  N   GLY A 140      15.963 172.515  43.486  1.00 53.39           N
ATOM    243  H   GLY A 140      16.111 172.791  44.447  1.00 53.13           H
ATOM    244  CA  GLY A 140      17.052 172.685  42.539  1.00 61.60           C
ATOM    245 1HA  GLY A 140      17.256 171.725  42.066  1.00 74.20           H
ATOM    246 2HA  GLY A 140      16.748 173.392  41.767  1.00 66.91           H
ATOM    247  C   GLY A 140      18.327 173.187  43.189  1.00 58.17           C
ATOM    248  O   GLY A 140      18.321 173.567  44.360  1.00 53.61           O
ATOM    249  N   LYS A 141      19.428 173.179  42.444  1.00 66.23           N
ATOM    250  H   LYS A 141      19.386 172.839  41.493  1.00 74.16           H
ATOM    251  CA  LYS A 141      20.721 173.634  42.951  1.00 68.99           C
ATOM    252  HA  LYS A 141      20.572 174.566  43.495  1.00 64.59           H
ATOM    253  C   LYS A 141      21.724 173.908  41.836  1.00 76.78           C
ATOM    254  O   LYS A 141      21.557 173.451  40.706  1.00 88.05           O
ATOM    255  CB  LYS A 141      21.302 172.597  43.917  1.00 81.19           C
ATOM    256 1HB  LYS A 141      22.191 173.016  44.389  1.00113.76           H
ATOM    257 2HB  LYS A 141      20.566 172.400  44.697  1.00 98.74           H
ATOM    258  CG  LYS A 141      21.676 171.272  43.266  1.00126.46           C
ATOM    259 1HG  LYS A 141      20.802 170.858  42.765  1.00169.89           H
ATOM    260 2HG  LYS A 141      22.462 171.442  42.529  1.00182.23           H
ATOM    261  CD  LYS A 141      22.172 170.273  44.299  1.00146.35           C
ATOM    262 1HD  LYS A 141      23.019 170.700  44.836  1.00173.53           H
ATOM    263 2HD  LYS A 141      21.369 170.061  45.006  1.00162.62           H
ATOM    264  CE  LYS A 141      22.601 168.980  43.626  1.00232.09           C
ATOM    265 1HE  LYS A 141      21.759 168.577  43.059  1.00289.56           H
ATOM    266 2HE  LYS A 141      23.415 169.193  42.930  1.00301.11           H
ATOM    267  NZ  LYS A 141      23.045 168.006  44.675  1.00299.67           N
ATOM    268 1HZ  LYS A 141      23.343 167.139  44.246  1.00348.16           H
ATOM    269 2HZ  LYS A 141      22.289 167.802  45.315  1.00347.53           H
ATOM    270 3HZ  LYS A 141      23.824 168.381  45.199  1.00347.66           H
ATOM    271  N   GLY A 142      22.779 174.641  42.174  1.00 76.40           N
ATOM    272  H   GLY A 142      22.865 174.998  43.117  1.00 72.80           H
ATOM    273  CA  GLY A 142      23.840 174.944  41.231  1.00 85.09           C
ATOM    274 1HA  GLY A 142      24.190 174.017  40.776  1.00 95.12           H
ATOM    275 2HA  GLY A 142      23.447 175.595  40.450  1.00 85.11           H
ATOM    276  C   GLY A 142      25.015 175.626  41.906  1.00 87.76           C
ATOM    277  O   GLY A 142      25.090 175.669  43.134  1.00 84.61           O
ATOM    278  N   LYS A 143      25.940 176.154  41.111  1.00 98.38           N
ATOM    279  H   LYS A 143      25.804 176.132  40.111  1.00103.79           H
ATOM    280  CA  LYS A 143      27.154 176.783  41.630  1.00108.44           C
ATOM    281  HA  LYS A 143      27.733 176.033  42.170  1.00118.37           H
ATOM    282  C   LYS A 143      26.883 177.918  42.613  1.00 98.32           C
ATOM    283  O   LYS A 143      27.613 178.082  43.590  1.00108.78           O
ATOM    284  CB  LYS A 143      27.993 177.321  40.467  1.00127.82           C
ATOM    285 1HB  LYS A 143      28.154 176.517  39.748  1.00145.57           H
ATOM    286 2HB  LYS A 143      27.433 178.116  39.974  1.00165.30           H
ATOM    287  CG  LYS A 143      29.346 177.879  40.887  1.00165.72           C
ATOM    288 1HG  LYS A 143      29.197 178.662  41.630  1.00218.51           H
ATOM    289 2HG  LYS A 143      29.942 177.080  41.329  1.00201.09           H
ATOM    290  CD  LYS A 143      30.097 178.471  39.705  1.00206.50           C
ATOM    291 1HD  LYS A 143      30.223 177.708  38.937  1.00242.29           H
ATOM    292 2HD  LYS A 143      29.518 179.299  39.295  1.00248.12           H
ATOM    293  CE  LYS A 143      31.462 178.982  40.133  1.00277.80           C
ATOM    294 1HE  LYS A 143      31.335 179.716  40.934  1.00327.78           H
ATOM    295 2HE  LYS A 143      32.053 178.149  40.519  1.00325.97           H
ATOM    296  NZ  LYS A 143      32.135 179.603  38.945  1.00357.50           N
ATOM    297 1HZ  LYS A 143      32.252 178.922  38.206  1.00400.66           H
ATOM    298 2HZ  LYS A 143      33.047 179.953  39.203  1.00402.91           H
ATOM    299 3HZ  LYS A 143      31.586 180.376  38.593  1.00417.18           H
ATOM    300  N   PHE A 144      25.863 178.721  42.335  1.00 85.63           N
ATOM    301  H   PHE A 144      25.262 178.516  41.548  1.00 84.37           H
ATOM    302  CA  PHE A 144      25.596 179.915  43.130  1.00 78.41           C
ATOM    303  HA  PHE A 144      26.534 180.245  43.579  1.00 85.27           H
ATOM    304  C   PHE A 144      24.610 179.697  44.274  1.00 68.19           C
ATOM    305  O   PHE A 144      24.465 180.579  45.119  1.00 66.49           O
ATOM    306  CB  PHE A 144      25.086 181.045  42.231  1.00 78.03           C
ATOM    307 1HB  PHE A 144      24.215 180.696  41.678  1.00 75.62           H
ATOM    308 2HB  PHE A 144      24.777 181.877  42.864  1.00 75.25           H
ATOM    309  CG  PHE A 144      26.113 181.553  41.258  1.00 93.26           C
ATOM    310  CD1 PHE A 144      26.992 182.564  41.633  1.00102.66           C
ATOM    311  HD1 PHE A 144      26.927 182.993  42.622  1.00101.76           H
ATOM    312  CD2 PHE A 144      26.193 181.033  39.970  1.00109.99           C
ATOM    313  HD2 PHE A 144      25.504 180.262  39.657  1.00113.67           H
ATOM    314  CE1 PHE A 144      27.959 183.031  40.748  1.00124.00           C
ATOM    315  HE1 PHE A 144      28.644 183.806  41.056  1.00139.32           H
ATOM    316  CE2 PHE A 144      27.156 181.495  39.076  1.00132.32           C
ATOM    317  HE2 PHE A 144      27.213 181.083  38.080  1.00154.61           H
ATOM    318  CZ  PHE A 144      28.042 182.496  39.466  1.00137.02           C
ATOM    319  HZ  PHE A 144      28.786 182.862  38.774  1.00159.23           H
ATOM    320  N   GLY A 145      23.935 178.554  44.327  1.00 65.16           N
ATOM    321  H   GLY A 145      24.098 177.823  43.648  1.00 70.30           H
ATOM    322  CA  GLY A 145      22.958 178.338  45.380  1.00 59.50           C
ATOM    323 1HA  GLY A 145      23.481 178.291  46.335  1.00 66.36           H
ATOM    324 2HA  GLY A 145      22.308 179.212  45.410  1.00 60.85           H
ATOM    325  C   GLY A 145      22.059 177.121  45.285  1.00 53.66           C
ATOM    326  O   GLY A 145      22.244 176.234  44.452  1.00 59.50           O
ATOM    327  N   ASN A 146      21.057 177.105  46.157  1.00 46.39           N
ATOM    328  H   ASN A 146      20.962 177.877  46.805  1.00 44.50           H
ATOM    329  CA  ASN A 146      20.067 176.037  46.227  1.00 44.21           C
ATOM    330  HA  ASN A 146      20.179 175.370  45.372  1.00 49.52           H
ATOM    331  C   ASN A 146      18.663 176.636  46.201  1.00 35.72           C
ATOM    332  O   ASN A 146      18.462 177.789  46.581  1.00 32.96           O
ATOM    333  CB  ASN A 146      20.256 175.235  47.517  1.00 49.24           C
ATOM    334 1HB  ASN A 146      20.354 175.924  48.356  1.00 49.92           H
ATOM    335 2HB  ASN A 146      19.372 174.617  47.675  1.00 50.52           H
ATOM    336  CG  ASN A 146      21.471 174.333  47.481  1.00 65.16           C
ATOM    337  OD1 ASN A 146      22.592 174.767  47.232  1.00 95.96           O
ATOM    338  ND2 ASN A 146      21.252 173.054  47.744  1.00 94.41           N
ATOM    339 1HD2 ASN A 146      22.035 172.418  47.765  1.00112.43           H
ATOM    340 2HD2 ASN A 146      20.315 172.729  47.931  1.00130.02           H
ATOM    341  N   VAL A 147      17.689 175.846  45.766  1.00 35.17           N
ATOM    342  H   VAL A 147      17.909 174.918  45.425  1.00 41.32           H
ATOM    343  CA  VAL A 147      16.284 176.249  45.778  1.00 29.49           C
ATOM    344  HA  VAL A 147      16.184 177.201  46.298  1.00 25.81           H
ATOM    345  C   VAL A 147      15.510 175.181  46.542  1.00 29.61           C
ATOM    346  O   VAL A 147      15.658 173.990  46.271  1.00 36.91           O
ATOM    347  CB  VAL A 147      15.696 176.394  44.356  1.00 32.80           C
ATOM    348  HB  VAL A 147      15.748 175.429  43.854  1.00 38.49           H
ATOM    349  CG1 VAL A 147      14.238 176.841  44.416  1.00 31.69           C
ATOM    350 1HG1 VAL A 147      13.649 176.114  44.975  1.00 58.03           H
ATOM    351 2HG1 VAL A 147      13.837 176.916  43.405  1.00 60.80           H
ATOM    352 3HG1 VAL A 147      14.167 177.813  44.906  1.00 61.16           H
ATOM    353  CG2 VAL A 147      16.498 177.407  43.542  1.00 39.34           C
ATOM    354 1HG2 VAL A 147      16.543 178.357  44.074  1.00 68.17           H
ATOM    355 2HG2 VAL A 147      16.022 177.557  42.573  1.00 72.51           H
ATOM    356 3HG2 VAL A 147      17.508 177.031  43.383  1.00 67.85           H
ATOM    357  N   TYR A 148      14.703 175.604  47.509  1.00 24.81           N
ATOM    358  H   TYR A 148      14.601 176.596  47.680  1.00 22.78           H
ATOM    359  CA  TYR A 148      13.955 174.685  48.362  1.00 25.28           C
ATOM    360  HA  TYR A 148      14.098 173.663  48.013  1.00 30.16           H
ATOM    361  C   TYR A 148      12.461 174.989  48.354  1.00 22.46           C
ATOM    362  O   TYR A 148      12.048 176.129  48.145  1.00 20.93           O
ATOM    363  CB  TYR A 148      14.442 174.787  49.809  1.00 26.47           C
ATOM    364 1HB  TYR A 148      14.280 175.805  50.163  1.00 25.18           H
ATOM    365 2HB  TYR A 148      13.831 174.119  50.416  1.00 30.23           H
ATOM    366  CG  TYR A 148      15.895 174.422  50.026  1.00 31.45           C
ATOM    367  CD1 TYR A 148      16.270 173.101  50.272  1.00 40.92           C
ATOM    368  HD1 TYR A 148      15.522 172.321  50.265  1.00 45.80           H
ATOM    369  CD2 TYR A 148      16.884 175.406  50.032  1.00 33.32           C
ATOM    370  HD2 TYR A 148      16.619 176.431  49.818  1.00 32.48           H
ATOM    371  CE1 TYR A 148      17.596 172.774  50.548  1.00 50.88           C
ATOM    372  HE1 TYR A 148      17.873 171.749  50.743  1.00 63.29           H
ATOM    373  CE2 TYR A 148      18.207 175.086  50.326  1.00 42.62           C
ATOM    374  HE2 TYR A 148      18.959 175.861  50.354  1.00 48.64           H
ATOM    375  CZ  TYR A 148      18.554 173.773  50.595  1.00 50.94           C
ATOM    376  OH  TYR A 148      19.855 173.463  50.913  1.00 65.80           O
ATOM    377  HH  TYR A 148      19.974 172.536  51.139  1.00 78.17           H
ATOM    378  N   LEU A 149      11.657 173.968  48.626  1.00 25.28           N
ATOM    379  H   LEU A 149      12.034 173.032  48.700  1.00 30.43           H
ATOM    380  CA  LEU A 149      10.245 174.161  48.937  1.00 23.36           C
ATOM    381  HA  LEU A 149       9.819 174.908  48.266  1.00 23.47           H
ATOM    382  C   LEU A 149      10.152 174.653  50.378  1.00 20.26           C
ATOM    383  O   LEU A 149      10.759 174.073  51.277  1.00 24.91           O
ATOM    384  CB  LEU A 149       9.499 172.833  48.791  1.00 30.56           C
ATOM    385 1HB  LEU A 149       9.645 172.470  47.774  1.00 43.90           H
ATOM    386 2HB  LEU A 149       9.966 172.119  49.469  1.00 38.54           H
ATOM    387  CG  LEU A 149       7.996 172.842  49.087  1.00 39.58           C
ATOM    388  HG  LEU A 149       7.829 173.255  50.081  1.00 61.93           H
ATOM    389  CD1 LEU A 149       7.220 173.668  48.072  1.00 55.45           C
ATOM    390 1HD1 LEU A 149       7.493 174.719  48.164  1.00 92.16           H
ATOM    391 2HD1 LEU A 149       6.151 173.564  48.258  1.00 92.27           H
ATOM    392 3HD1 LEU A 149       7.445 173.320  47.064  1.00 91.38           H
ATOM    393  CD2 LEU A 149       7.506 171.403  49.070  1.00 61.65           C
ATOM    394 1HD2 LEU A 149       7.992 170.844  49.868  1.00 97.45           H
ATOM    395 2HD2 LEU A 149       7.732 170.942  48.108  1.00 95.27           H
ATOM    396 3HD2 LEU A 149       6.428 171.387  49.231  1.00105.84           H
ATOM    397  N   ALA A 150       9.393 175.719  50.601  1.00 18.87           N
ATOM    398  H   ALA A 150       8.876 176.146  49.843  1.00 21.53           H
ATOM    399  CA  ALA A 150       9.277 176.327  51.923  1.00 18.22           C
ATOM    400  HA  ALA A 150       9.706 175.656  52.667  1.00 20.67           H
ATOM    401  C   ALA A 150       7.812 176.560  52.277  1.00 20.32           C
ATOM    402  O   ALA A 150       6.933 176.521  51.416  1.00 25.21           O
ATOM    403  CB  ALA A 150      10.047 177.642  51.955  1.00 18.67           C
ATOM    404 1HB  ALA A 150       9.969 178.089  52.946  1.00 44.89           H
ATOM    405 2HB  ALA A 150       9.635 178.327  51.215  1.00 50.32           H
ATOM    406 3HB  ALA A 150      11.097 177.453  51.729  1.00 46.15           H
ATOM    407  N   ARG A 151       7.545 176.793  53.557  1.00 22.55           N
ATOM    408  H   ARG A 151       8.287 176.726  54.244  1.00 24.28           H
ATOM    409  CA  ARG A 151       6.205 177.138  54.021  1.00 27.63           C
ATOM    410  HA  ARG A 151       5.655 177.604  53.203  1.00 29.69           H
ATOM    411  C   ARG A 151       6.317 178.140  55.163  1.00 29.43           C
ATOM    412  O   ARG A 151       7.146 177.973  56.055  1.00 31.32           O
ATOM    413  CB  ARG A 151       5.481 175.863  54.460  1.00 36.08           C
ATOM    414 1HB  ARG A 151       5.590 175.126  53.665  1.00 54.85           H
ATOM    415 2HB  ARG A 151       5.962 175.475  55.358  1.00 81.16           H
ATOM    416  CG  ARG A 151       3.997 176.037  54.732  1.00 62.36           C
ATOM    417 1HG  ARG A 151       3.868 176.692  55.593  1.00123.63           H
ATOM    418 2HG  ARG A 151       3.531 176.498  53.861  1.00 95.86           H
ATOM    419  CD  ARG A 151       3.315 174.703  54.999  1.00 65.31           C
ATOM    420 1HD  ARG A 151       2.235 174.857  55.014  1.00 72.47           H
ATOM    421 2HD  ARG A 151       3.553 174.017  54.185  1.00 70.02           H
ATOM    422  NE  ARG A 151       3.733 174.110  56.270  1.00 66.23           N
ATOM    423  HE  ARG A 151       4.361 174.650  56.846  1.00 64.68           H
ATOM    424  CZ  ARG A 151       3.362 172.917  56.715  1.00 76.85           C
ATOM    425  NH1 ARG A 151       2.533 172.139  56.046  1.00 86.41           N
ATOM    426 1HH1 ARG A 151       2.170 172.452  55.159  1.00 85.15           H
ATOM    427 2HH1 ARG A 151       2.271 171.246  56.432  1.00101.02           H
ATOM    428  NH2 ARG A 151       3.811 172.496  57.879  1.00 86.72           N
ATOM    429 1HH2 ARG A 151       4.428 173.091  58.410  1.00 84.94           H
ATOM    430 2HH2 ARG A 151       3.540 171.587  58.218  1.00100.71           H
ATOM    431  N   GLU A 152       5.510 179.193  55.124  1.00 33.42           N
ATOM    432  H   GLU A 152       4.862 179.307  54.357  1.00 35.68           H
ATOM    433  CA  GLU A 152       5.524 180.189  56.191  1.00 38.29           C
ATOM    434  HA  GLU A 152       6.557 180.386  56.481  1.00 36.86           H
ATOM    435  C   GLU A 152       4.780 179.597  57.385  1.00 45.09           C
ATOM    436  O   GLU A 152       3.664 179.099  57.239  1.00 52.70           O
ATOM    437  CB  GLU A 152       4.885 181.496  55.715  1.00 46.60           C
ATOM    438 1HB  GLU A 152       5.268 181.715  54.719  1.00 47.94           H
ATOM    439 2HB  GLU A 152       3.806 181.361  55.638  1.00 55.34           H
ATOM    440  CG  GLU A 152       5.180 182.699  56.600  1.00 56.49           C
ATOM    441 1HG  GLU A 152       6.232 182.680  56.886  1.00 59.47           H
ATOM    442 2HG  GLU A 152       4.996 183.607  56.025  1.00 67.56           H
ATOM    443  CD  GLU A 152       4.320 182.735  57.847  1.00 69.79           C
ATOM    444  OE1 GLU A 152       3.082 182.633  57.718  1.00102.84           O
ATOM    445  OE2 GLU A 152       4.857 182.877  58.966  1.00117.83           O
ATOM    446  N   LYS A 153       5.406 179.603  58.558  1.00 48.37           N
ATOM    447  H   LYS A 153       6.284 180.099  58.658  1.00 47.10           H
ATOM    448  CA  LYS A 153       4.903 178.845  59.702  1.00 59.16           C
ATOM    449  HA  LYS A 153       4.833 177.797  59.411  1.00 58.95           H
ATOM    450  C   LYS A 153       3.515 179.248  60.192  1.00 76.26           C
ATOM    451  O   LYS A 153       2.707 178.389  60.537  1.00 91.52           O
ATOM    452  CB  LYS A 153       5.890 178.960  60.868  1.00 65.78           C
ATOM    453 1HB  LYS A 153       6.107 180.015  61.034  1.00 95.03           H
ATOM    454 2HB  LYS A 153       5.415 178.566  61.767  1.00 87.85           H
ATOM    455  CG  LYS A 153       7.205 178.220  60.657  1.00 66.02           C
ATOM    456 1HG  LYS A 153       7.004 177.159  60.509  1.00 84.84           H
ATOM    457 2HG  LYS A 153       7.704 178.616  59.773  1.00 90.21           H
ATOM    458  CD  LYS A 153       8.117 178.399  61.863  1.00 80.30           C
ATOM    459 1HD  LYS A 153       8.324 179.462  61.990  1.00135.64           H
ATOM    460 2HD  LYS A 153       7.612 178.029  62.755  1.00123.61           H
ATOM    461  CE  LYS A 153       9.434 177.658  61.695  1.00 84.53           C
ATOM    462 1HE  LYS A 153       9.238 176.587  61.604  1.00119.47           H
ATOM    463 2HE  LYS A 153       9.918 178.006  60.780  1.00132.46           H
ATOM    464  NZ  LYS A 153      10.297 177.956  62.885  1.00108.96           N
ATOM    465 1HZ  LYS A 153       9.838 177.682  63.743  1.00143.54           H
ATOM    466 2HZ  LYS A 153      10.471 178.954  62.919  1.00141.15           H
ATOM    467 3HZ  LYS A 153      11.188 177.485  62.814  1.00143.65           H
ATOM    468  N   GLN A 154       3.250 180.548  60.252  1.00 83.58           N
ATOM    469  H   GLN A 154       3.935 181.208  59.913  1.00 78.53           H
ATOM    470  CA  GLN A 154       2.016 181.053  60.850  1.00106.86           C
ATOM    471  HA  GLN A 154       1.855 180.529  61.792  1.00119.11           H
ATOM    472  C   GLN A 154       0.776 180.824  59.989  1.00112.71           C
ATOM    473  O   GLN A 154      -0.304 180.550  60.510  1.00137.37           O
ATOM    474  CB  GLN A 154       2.151 182.551  61.141  1.00122.70           C
ATOM    475 1HB  GLN A 154       2.359 183.068  60.204  1.00154.02           H
ATOM    476 2HB  GLN A 154       1.197 182.917  61.522  1.00161.35           H
ATOM    477  CG  GLN A 154       3.240 182.916  62.144  1.00141.96           C
ATOM    478 1HG  GLN A 154       4.174 182.429  61.864  1.00184.89           H
ATOM    479 2HG  GLN A 154       3.394 183.994  62.114  1.00177.27           H
ATOM    480  CD  GLN A 154       2.884 182.517  63.562  1.00219.83           C
ATOM    481  OE1 GLN A 154       2.876 181.339  63.911  1.00306.98           O
ATOM    482  NE2 GLN A 154       2.577 183.502  64.393  1.00313.41           N
ATOM    483 1HE2 GLN A 154       2.327 183.281  65.346  1.00432.64           H
ATOM    484 2HE2 GLN A 154       2.601 184.460  64.078  1.00337.15           H
ATOM    485  N   SER A 155       0.923 180.964  58.675  1.00100.19           N
ATOM    486  H   SER A 155       1.834 181.194  58.304  1.00 91.39           H
ATOM    487  CA  SER A 155      -0.194 180.845  57.740  1.00108.31           C
ATOM    488  HA  SER A 155      -1.131 180.926  58.291  1.00130.08           H
ATOM    489  C   SER A 155      -0.216 179.527  56.971  1.00 96.83           C
ATOM    490  O   SER A 155      -1.184 179.229  56.272  1.00109.60           O
ATOM    491  CB  SER A 155      -0.128 181.994  56.731  1.00110.96           C
ATOM    492 1HB  SER A 155      -0.987 181.934  56.063  1.00123.86           H
ATOM    493 2HB  SER A 155      -0.160 182.943  57.267  1.00126.35           H
ATOM    494  OG  SER A 155       1.066 181.932  55.970  1.00 91.69           O
ATOM    495  HG  SER A 155       1.800 182.190  56.534  1.00 86.03           H
ATOM    496  N   LYS A 156       0.867 178.766  57.091  1.00 79.80           N
ATOM    497  H   LYS A 156       1.615 179.087  57.691  1.00 75.12           H
ATOM    498  CA  LYS A 156       1.068 177.502  56.383  1.00 72.66           C
ATOM    499  HA  LYS A 156       2.066 177.142  56.631  1.00 64.29           H
ATOM    500  C   LYS A 156       1.020 177.678  54.867  1.00 67.45           C
ATOM    501  O   LYS A 156       0.676 176.755  54.128  1.00 70.82           O
ATOM    502  CB  LYS A 156       0.052 176.449  56.840  1.00 89.84           C
ATOM    503 1HB  LYS A 156      -0.944 176.776  56.539  1.00104.39           H
ATOM    504 2HB  LYS A 156       0.266 175.513  56.324  1.00 93.89           H
ATOM    505  CG  LYS A 156       0.030 176.173  58.341  1.00102.28           C
ATOM    506 1HG  LYS A 156      -0.166 177.102  58.877  1.00137.75           H
ATOM    507 2HG  LYS A 156      -0.781 175.476  58.550  1.00132.03           H
ATOM    508  CD  LYS A 156       1.331 175.567  58.852  1.00139.70           C
ATOM    509 1HD  LYS A 156       1.543 174.657  58.290  1.00182.68           H
ATOM    510 2HD  LYS A 156       2.145 176.277  58.708  1.00191.62           H
ATOM    511  CE  LYS A 156       1.229 175.228  60.330  1.00169.20           C
ATOM    512 1HE  LYS A 156       1.040 176.146  60.892  1.00198.16           H
ATOM    513 2HE  LYS A 156       0.392 174.544  60.486  1.00196.64           H
ATOM    514  NZ  LYS A 156       2.520 174.597  60.758  1.00249.95           N
ATOM    515 1HZ  LYS A 156       2.482 174.348  61.737  1.00306.59           H
ATOM    516 2HZ  LYS A 156       2.707 173.766  60.213  1.00304.44           H
ATOM    517 3HZ  LYS A 156       3.283 175.247  60.623  1.00299.33           H
ATOM    518  N   PHE A 157       1.385 178.869  54.407  1.00 64.96           N
ATOM    519  H   PHE A 157       1.672 179.578  55.067  1.00 67.87           H
ATOM    520  CA  PHE A 157       1.361 179.211  52.988  1.00 63.13           C
ATOM    521  HA  PHE A 157       0.455 178.792  52.549  1.00 72.92           H
ATOM    522  C   PHE A 157       2.570 178.640  52.249  1.00 48.35           C
ATOM    523  O   PHE A 157       3.703 178.768  52.712  1.00 40.93           O
ATOM    524  CB  PHE A 157       1.315 180.733  52.837  1.00 71.60           C
ATOM    525 1HB  PHE A 157       0.537 181.121  53.495  1.00 91.80           H
ATOM    526 2HB  PHE A 157       2.270 181.150  53.155  1.00 70.80           H
ATOM    527  CG  PHE A 157       1.020 181.192  51.437  1.00 77.81           C
ATOM    528  CD1 PHE A 157       2.050 181.589  50.593  1.00 92.15           C
ATOM    529  HD1 PHE A 157       3.067 181.584  50.955  1.00122.37           H
ATOM    530  CD2 PHE A 157      -0.288 181.225  50.964  1.00122.54           C
ATOM    531  HD2 PHE A 157      -1.101 180.930  51.611  1.00175.52           H
ATOM    532  CE1 PHE A 157       1.788 181.993  49.287  1.00115.53           C
ATOM    533  HE1 PHE A 157       2.600 182.286  48.638  1.00163.39           H
ATOM    534  CE2 PHE A 157      -0.563 181.631  49.660  1.00145.17           C
ATOM    535  HE2 PHE A 157      -1.582 181.652  49.304  1.00215.78           H
ATOM    536  CZ  PHE A 157       0.478 182.013  48.819  1.00123.89           C
ATOM    537  HZ  PHE A 157       0.269 182.321  47.805  1.00153.96           H
ATOM    538  N   ILE A 158       2.324 178.000  51.110  1.00 49.90           N
ATOM    539  H   ILE A 158       1.385 177.988  50.741  1.00 62.00           H
ATOM    540  CA  ILE A 158       3.358 177.290  50.358  1.00 41.17           C
ATOM    541  HA  ILE A 158       4.023 176.791  51.064  1.00 36.89           H
ATOM    542  C   ILE A 158       4.190 178.263  49.526  1.00 35.67           C
ATOM    543  O   ILE A 158       3.650 179.083  48.784  1.00 42.15           O
ATOM    544  CB  ILE A 158       2.743 176.221  49.422  1.00 49.68           C
ATOM    545  HB  ILE A 158       2.109 176.725  48.693  1.00 58.50           H
ATOM    546  CG1 ILE A 158       1.878 175.242  50.227  1.00 60.68           C
ATOM    547 1HG1 ILE A 158       2.524 174.665  50.888  1.00 90.11           H
ATOM    548 2HG1 ILE A 158       1.184 175.806  50.848  1.00 77.47           H
ATOM    549  CG2 ILE A 158       3.847 175.475  48.673  1.00 46.39           C
ATOM    550 1HG2 ILE A 158       4.412 176.174  48.057  1.00 70.58           H
ATOM    551 2HG2 ILE A 158       3.414 174.715  48.023  1.00 79.33           H
ATOM    552 3HG2 ILE A 158       4.523 175.000  49.384  1.00 72.55           H
ATOM    553  CD1 ILE A 158       1.057 174.278  49.390  1.00116.54           C
ATOM    554 1HD1 ILE A 158       0.380 173.724  50.041  1.00167.22           H
ATOM    555 2HD1 ILE A 158       0.474 174.834  48.655  1.00172.34           H
ATOM    556 3HD1 ILE A 158       1.714 173.575  48.879  1.00167.51           H
ATOM    557  N   LEU A 159       5.508 178.175  49.672  1.00 27.91           N
ATOM    558  H   LEU A 159       5.896 177.445  50.256  1.00 27.39           H
ATOM    559  CA  LEU A 159       6.455 179.102  49.059  1.00 23.30           C
ATOM    560  HA  LEU A 159       5.968 179.663  48.260  1.00 26.75           H
ATOM    561  C   LEU A 159       7.658 178.361  48.481  1.00 20.26           C
ATOM    562  O   LEU A 159       7.890 177.192  48.789  1.00 24.87           O
ATOM    563  CB  LEU A 159       6.947 180.073  50.137  1.00 23.54           C
ATOM    564 1HB  LEU A 159       7.354 179.478  50.955  1.00 39.34           H
ATOM    565 2HB  LEU A 159       7.759 180.672  49.725  1.00 36.02           H
ATOM    566  CG  LEU A 159       5.899 181.028  50.716  1.00 37.00           C
ATOM    567  HG  LEU A 159       4.982 180.475  50.915  1.00 55.02           H
ATOM    568  CD1 LEU A 159       6.397 181.600  52.033  1.00 50.13           C
ATOM    569 1HD1 LEU A 159       6.478 180.798  52.767  1.00 85.54           H
ATOM    570 2HD1 LEU A 159       5.691 182.347  52.397  1.00 82.01           H
ATOM    571 3HD1 LEU A 159       7.373 182.061  51.893  1.00 85.81           H
ATOM    572  CD2 LEU A 159       5.594 182.151  49.732  1.00 69.10           C
ATOM    573 1HD2 LEU A 159       5.114 181.739  48.844  1.00111.87           H
ATOM    574 2HD2 LEU A 159       6.516 182.654  49.442  1.00109.38           H
ATOM    575 3HD2 LEU A 159       4.922 182.873  50.196  1.00109.28           H
ATOM    576  N   ALA A 160       8.450 179.058  47.675  1.00 17.95           N
ATOM    577  H   ALA A 160       8.179 179.988  47.381  1.00 19.38           H
ATOM    578  CA  ALA A 160       9.763 178.572  47.263  1.00 16.97           C
ATOM    579  HA  ALA A 160       9.909 177.558  47.634  1.00 18.73           H
ATOM    580  C   ALA A 160      10.829 179.475  47.879  1.00 14.05           C
ATOM    581  O   ALA A 160      10.630 180.682  48.017  1.00 19.11           O
ATOM    582  CB  ALA A 160       9.874 178.561  45.744  1.00 22.32           C
ATOM    583 1HB  ALA A 160       9.143 177.866  45.330  1.00 53.96           H
ATOM    584 2HB  ALA A 160      10.876 178.244  45.454  1.00 51.32           H
ATOM    585 3HB  ALA A 160       9.682 179.561  45.354  1.00 50.05           H
ATOM    586  N   LEU A 161      11.962 178.897  48.264  1.00 14.03           N
ATOM    587  H   LEU A 161      12.080 177.898  48.147  1.00 18.82           H
ATOM    588  CA  LEU A 161      13.056 179.653  48.867  1.00 13.10           C
ATOM    589  HA  LEU A 161      12.797 180.712  48.878  1.00 12.52           H
ATOM    590  C   LEU A 161      14.343 179.480  48.068  1.00 15.73           C
ATOM    591  O   LEU A 161      14.882 178.377  47.977  1.00 20.95           O
ATOM    592  CB  LEU A 161      13.283 179.179  50.306  1.00 14.88           C
ATOM    593 1HB  LEU A 161      12.345 179.281  50.852  1.00 22.02           H
ATOM    594 2HB  LEU A 161      13.533 178.119  50.269  1.00 27.60           H
ATOM    595  CG  LEU A 161      14.382 179.891  51.102  1.00 24.82           C
ATOM    596  HG  LEU A 161      15.301 179.880  50.518  1.00 58.54           H
ATOM    597  CD1 LEU A 161      14.012 181.339  51.402  1.00 51.39           C
ATOM    598 1HD1 LEU A 161      14.764 181.779  52.057  1.00 94.66           H
ATOM    599 2HD1 LEU A 161      13.040 181.378  51.894  1.00 93.06           H
ATOM    600 3HD1 LEU A 161      13.974 181.908  50.473  1.00 94.48           H
ATOM    601  CD2 LEU A 161      14.631 179.140  52.403  1.00 60.69           C
ATOM    602 1HD2 LEU A 161      15.431 179.629  52.959  1.00104.53           H
ATOM    603 2HD2 LEU A 161      14.929 178.115  52.181  1.00107.23           H
ATOM    604 3HD2 LEU A 161      13.723 179.132  53.007  1.00105.77           H
ATOM    605  N   LYS A 162      14.844 180.574  47.504  1.00 16.63           N
ATOM    606  H   LYS A 162      14.349 181.453  47.592  1.00 16.81           H
ATOM    607  CA  LYS A 162      16.131 180.570  46.815  1.00 20.20           C
ATOM    608  HA  LYS A 162      16.354 179.561  46.466  1.00 23.25           H
ATOM    609  C   LYS A 162      17.202 180.987  47.815  1.00 21.16           C
ATOM    610  O   LYS A 162      17.068 182.007  48.490  1.00 21.39           O
ATOM    611  CB  LYS A 162      16.111 181.532  45.624  1.00 23.55           C
ATOM    612 1HB  LYS A 162      15.255 181.289  44.994  1.00 30.43           H
ATOM    613 2HB  LYS A 162      15.981 182.544  46.006  1.00 31.39           H
ATOM    614  CG  LYS A 162      17.377 181.492  44.776  1.00 33.67           C
ATOM    615 1HG  LYS A 162      18.242 181.564  45.434  1.00 46.79           H
ATOM    616 2HG  LYS A 162      17.423 180.542  44.244  1.00 47.11           H
ATOM    617  CD  LYS A 162      17.446 182.635  43.770  1.00 40.69           C
ATOM    618 1HD  LYS A 162      17.332 183.581  44.298  1.00 79.30           H
ATOM    619 2HD  LYS A 162      18.427 182.620  43.295  1.00 86.84           H
ATOM    620  CE  LYS A 162      16.384 182.533  42.687  1.00 56.97           C
ATOM    621 1HE  LYS A 162      16.471 181.566  42.187  1.00112.95           H
ATOM    622 2HE  LYS A 162      15.391 182.606  43.139  1.00104.91           H
ATOM    623  NZ  LYS A 162      16.606 183.653  41.716  1.00 57.13           N
ATOM    624 1HZ  LYS A 162      16.380 184.544  42.136  1.00 83.85           H
ATOM    625 2HZ  LYS A 162      16.027 183.540  40.894  1.00 82.82           H
ATOM    626 3HZ  LYS A 162      17.575 183.677  41.419  1.00 81.31           H
ATOM    627  N   VAL A 163      18.255 180.184  47.909  1.00 26.06           N
ATOM    628  H   VAL A 163      18.306 179.357  47.329  1.00 29.75           H
ATOM    629  CA  VAL A 163      19.355 180.429  48.839  1.00 30.00           C
ATOM    630  HA  VAL A 163      19.177 181.359  49.379  1.00 28.93           H
ATOM    631  C   VAL A 163      20.647 180.554  48.040  1.00 36.71           C
ATOM    632  O   VAL A 163      21.189 179.558  47.564  1.00 44.19           O
ATOM    633  CB  VAL A 163      19.513 179.279  49.858  1.00 36.42           C
ATOM    634  HB  VAL A 163      19.762 178.364  49.320  1.00 56.34           H
ATOM    635  CG1 VAL A 163      20.641 179.589  50.836  1.00 56.23           C
ATOM    636 1HG1 VAL A 163      20.463 180.553  51.312  1.00 94.78           H
ATOM    637 2HG1 VAL A 163      21.591 179.619  50.302  1.00 94.79           H
ATOM    638 3HG1 VAL A 163      20.687 178.811  51.597  1.00 98.17           H
ATOM    639  CG2 VAL A 163      18.206 179.046  50.609  1.00 76.75           C
ATOM    640 1HG2 VAL A 163      18.365 178.326  51.412  1.00119.00           H
ATOM    641 2HG2 VAL A 163      17.849 179.985  51.030  1.00121.06           H
ATOM    642 3HG2 VAL A 163      17.455 178.650  49.925  1.00128.16           H
ATOM    643  N   LEU A 164      21.129 181.781  47.877  1.00 38.38           N
ATOM    644  H   LEU A 164      20.660 182.565  48.312  1.00 36.31           H
ATOM    645  CA  LEU A 164      22.336 182.046  47.100  1.00 45.47           C
ATOM    646  HA  LEU A 164      22.547 181.193  46.456  1.00 50.17           H
ATOM    647  C   LEU A 164      23.528 182.255  48.028  1.00 51.26           C
ATOM    648  O   LEU A 164      23.422 182.938  49.045  1.00 50.81           O
ATOM    649  CB  LEU A 164      22.142 183.293  46.233  1.00 45.54           C
ATOM    650 1HB  LEU A 164      21.814 184.101  46.886  1.00 44.28           H
ATOM    651 2HB  LEU A 164      23.113 183.572  45.824  1.00 53.51           H
ATOM    652  CG  LEU A 164      21.156 183.191  45.065  1.00 44.25           C
ATOM    653  HG  LEU A 164      20.243 182.710  45.415  1.00 51.89           H
ATOM    654  CD1 LEU A 164      20.800 184.585  44.571  1.00 52.34           C
ATOM    655 1HD1 LEU A 164      20.123 184.509  43.720  1.00 83.38           H
ATOM    656 2HD1 LEU A 164      21.704 185.112  44.266  1.00 84.62           H
ATOM    657 3HD1 LEU A 164      20.306 185.139  45.369  1.00 86.73           H
ATOM    658  CD2 LEU A 164      21.736 182.371  43.919  1.00 53.95           C
ATOM    659 1HD2 LEU A 164      21.957 181.361  44.265  1.00 82.90           H
ATOM    660 2HD2 LEU A 164      22.652 182.838  43.557  1.00 87.52           H
ATOM    661 3HD2 LEU A 164      21.013 182.319  43.105  1.00 90.05           H
ATOM    662  N   PHE A 165      24.671 181.679  47.674  1.00 60.69           N
ATOM    663  H   PHE A 165      24.720 181.141  46.819  1.00 64.04           H
ATOM    664  CA  PHE A 165      25.883 181.844  48.470  1.00 70.06           C
ATOM    665  HA  PHE A 165      25.618 181.794  49.526  1.00 69.98           H
ATOM    666  C   PHE A 165      26.486 183.217  48.191  1.00 74.15           C
ATOM    667  O   PHE A 165      26.772 183.569  47.046  1.00 79.42           O
ATOM    668  CB  PHE A 165      26.898 180.742  48.160  1.00 81.71           C
ATOM    669 1HB  PHE A 165      27.132 180.768  47.096  1.00 85.55           H
ATOM    670 2HB  PHE A 165      27.812 180.947  48.717  1.00 89.87           H
ATOM    671  CG  PHE A 165      26.419 179.363  48.523  1.00 89.40           C
ATOM    672  CD1 PHE A 165      26.045 178.459  47.533  1.00116.91           C
ATOM    673  HD1 PHE A 165      26.126 178.737  46.493  1.00180.26           H
ATOM    674  CD2 PHE A 165      26.333 178.976  49.856  1.00152.21           C
ATOM    675  HD2 PHE A 165      26.636 179.661  50.635  1.00242.19           H
ATOM    676  CE1 PHE A 165      25.566 177.195  47.869  1.00136.88           C
ATOM    677  HE1 PHE A 165      25.272 176.505  47.092  1.00214.88           H
ATOM    678  CE2 PHE A 165      25.851 177.716  50.202  1.00171.33           C
ATOM    679  HE2 PHE A 165      25.786 177.427  51.241  1.00275.94           H
ATOM    680  CZ  PHE A 165      25.461 176.826  49.206  1.00128.68           C
ATOM    681  HZ  PHE A 165      25.086 175.848  49.469  1.00152.74           H
ATOM    682  N   LYS A 166      26.665 183.999  49.250  1.00 76.63           N
ATOM    683  H   LYS A 166      26.497 183.629  50.177  1.00 77.03           H
ATOM    684  CA  LYS A 166      27.074 185.395  49.124  1.00 83.60           C
ATOM    685  HA  LYS A 166      26.404 185.885  48.418  1.00 79.34           H
ATOM    686  C   LYS A 166      28.488 185.525  48.568  1.00 98.32           C
ATOM    687  O   LYS A 166      28.780 186.447  47.810  1.00104.02           O
ATOM    688  CB  LYS A 166      26.944 186.091  50.481  1.00 89.54           C
ATOM    689 1HB  LYS A 166      26.003 185.777  50.933  1.00107.82           H
ATOM    690 2HB  LYS A 166      27.760 185.771  51.130  1.00119.40           H
ATOM    691  CG  LYS A 166      26.933 187.609  50.401  1.00 98.97           C
ATOM    692 1HG  LYS A 166      27.880 187.964  49.994  1.00133.39           H
ATOM    693 2HG  LYS A 166      26.122 187.920  49.742  1.00121.74           H
ATOM    694  CD  LYS A 166      26.707 188.218  51.776  1.00106.65           C
ATOM    695 1HD  LYS A 166      25.807 187.785  52.213  1.00126.10           H
ATOM    696 2HD  LYS A 166      27.558 187.990  52.418  1.00141.88           H
ATOM    697  CE  LYS A 166      26.531 189.724  51.683  1.00142.39           C
ATOM    698 1HE  LYS A 166      27.414 190.164  51.215  1.00198.39           H
ATOM    699 2HE  LYS A 166      25.661 189.942  51.059  1.00197.72           H
ATOM    700  NZ  LYS A 166      26.336 190.261  53.068  1.00165.58           N
ATOM    701 1HZ  LYS A 166      27.205 190.220  53.584  1.00202.30           H
ATOM    702 2HZ  LYS A 166      25.643 189.710  53.556  1.00203.10           H
ATOM    703 3HZ  LYS A 166      26.029 191.224  53.028  1.00200.77           H
ATOM    704  N   ALA A 167      29.358 184.590  48.933  1.00109.40           N
ATOM    705  H   ALA A 167      29.064 183.860  49.565  1.00107.87           H
ATOM    706  CA  ALA A 167      30.734 184.587  48.447  1.00129.95           C
ATOM    707  HA  ALA A 167      31.169 185.569  48.640  1.00139.19           H
ATOM    708  C   ALA A 167      30.812 184.335  46.943  1.00131.08           C
ATOM    709  O   ALA A 167      31.620 184.955  46.252  1.00146.95           O
ATOM    710  CB  ALA A 167      31.551 183.542  49.197  1.00148.79           C
ATOM    711 1HB  ALA A 167      31.516 183.750  50.267  1.00182.09           H
ATOM    712 2HB  ALA A 167      32.586 183.579  48.857  1.00182.69           H
ATOM    713 3HB  ALA A 167      31.144 182.550  49.006  1.00180.59           H
ATOM    714  N   GLN A 168      29.988 183.426  46.431  1.00119.44           N
ATOM    715  H   GLN A 168      29.357 182.922  47.036  1.00111.24           H
ATOM    716  CA  GLN A 168      29.960 183.143  44.998  1.00122.88           C
ATOM    717  HA  GLN A 168      30.967 182.892  44.661  1.00141.43           H
ATOM    718  C   GLN A 168      29.492 184.372  44.223  1.00115.70           C
ATOM    719  O   GLN A 168      30.037 184.698  43.170  1.00129.80           O
ATOM    720  CB  GLN A 168      29.022 181.974  44.683  1.00117.06           C
ATOM    721 1HB  GLN A 168      28.034 182.207  45.082  1.00118.69           H
ATOM    722 2HB  GLN A 168      28.936 181.886  43.600  1.00133.88           H
ATOM    723  CG  GLN A 168      29.459 180.621  45.231  1.00125.65           C
ATOM    724 1HG  GLN A 168      29.780 180.735  46.266  1.00135.52           H
ATOM    725 2HG  GLN A 168      28.604 179.947  45.208  1.00165.17           H
ATOM    726  CD  GLN A 168      30.584 179.985  44.435  1.00150.08           C
ATOM    727  OE1 GLN A 168      31.212 180.614  43.586  1.00195.42           O
ATOM    728  NE2 GLN A 168      30.840 178.713  44.701  1.00195.43           N
ATOM    729 1HE2 GLN A 168      31.603 178.253  44.227  1.00238.65           H
ATOM    730 2HE2 GLN A 168      30.270 178.210  45.365  1.00232.47           H
ATOM    731  N   LEU A 169      28.475 185.045  44.751  1.00 99.52           N
ATOM    732  H   LEU A 169      28.060 184.721  45.613  1.00 93.08           H
ATOM    733  CA  LEU A 169      27.939 186.253  44.131  1.00 96.01           C
ATOM    734  HA  LEU A 169      27.693 186.041  43.089  1.00 98.37           H
ATOM    735  C   LEU A 169      28.958 187.389  44.156  1.00110.41           C
ATOM    736  O   LEU A 169      29.076 188.148  43.196  1.00118.67           O
ATOM    737  CB  LEU A 169      26.679 186.716  44.867  1.00 81.75           C
ATOM    738 1HB  LEU A 169      26.960 186.919  45.900  1.00 83.33           H
ATOM    739 2HB  LEU A 169      26.371 187.662  44.421  1.00 84.17           H
ATOM    740  CG  LEU A 169      25.452 185.800  44.891  1.00 70.26           C
ATOM    741  HG  LEU A 169      25.749 184.811  45.238  1.00 73.14           H
ATOM    742  CD1 LEU A 169      24.446 186.380  45.875  1.00 71.81           C
ATOM    743 1HD1 LEU A 169      24.861 186.353  46.882  1.00104.52           H
ATOM    744 2HD1 LEU A 169      23.528 185.793  45.852  1.00 99.33           H
ATOM    745 3HD1 LEU A 169      24.219 187.411  45.605  1.00101.05           H
ATOM    746  CD2 LEU A 169      24.812 185.660  43.518  1.00 73.44           C
ATOM    747 1HD2 LEU A 169      25.542 185.269  42.809  1.00102.89           H
ATOM    748 2HD2 LEU A 169      24.458 186.632  43.173  1.00102.29           H
ATOM    749 3HD2 LEU A 169      23.971 184.970  43.577  1.00106.49           H
ATOM    750  N   GLU A 170      29.676 187.520  45.266  1.00118.27           N
ATOM    751  H   GLU A 170      29.512 186.893  46.042  1.00114.10           H
ATOM    752  CA  GLU A 170      30.691 188.560  45.421  1.00137.21           C
ATOM    753  HA  GLU A 170      30.245 189.525  45.180  1.00135.70           H
ATOM    754  C   GLU A 170      31.863 188.331  44.470  1.00158.87           C
ATOM    755  O   GLU A 170      32.394 189.274  43.884  1.00172.92           O
ATOM    756  CB  GLU A 170      31.188 188.595  46.869  1.00145.05           C
ATOM    757 1HB  GLU A 170      30.323 188.691  47.526  1.00143.29           H
ATOM    758 2HB  GLU A 170      31.681 187.649  47.093  1.00179.98           H
ATOM    759  CG  GLU A 170      32.156 189.729  47.180  1.00189.93           C
ATOM    760 1HG  GLU A 170      32.571 189.568  48.176  1.00244.12           H
ATOM    761 2HG  GLU A 170      32.972 189.712  46.459  1.00254.28           H
ATOM    762  CD  GLU A 170      31.488 191.090  47.142  1.00203.29           C
ATOM    763  OE1 GLU A 170      32.145 192.066  46.724  1.00254.48           O
ATOM    764  OE2 GLU A 170      30.302 191.199  47.520  1.00252.84           O
ATOM    765  N   LYS A 171      32.255 187.071  44.305  1.00165.39           N
ATOM    766  H   LYS A 171      31.789 186.341  44.826  1.00157.45           H
ATOM    767  CA  LYS A 171      33.321 186.698  43.378  1.00189.38           C
ATOM    768  HA  LYS A 171      34.219 187.264  43.625  1.00208.57           H
ATOM    769  C   LYS A 171      32.947 187.033  41.939  1.00188.01           C
ATOM    770  O   LYS A 171      33.794 187.444  41.148  1.00214.40           O
ATOM    771  CB  LYS A 171      33.608 185.199  43.501  1.00197.54           C
ATOM    772 1HB  LYS A 171      33.738 184.958  44.556  1.00205.39           H
ATOM    773 2HB  LYS A 171      32.749 184.644  43.125  1.00212.35           H
ATOM    774  CG  LYS A 171      34.851 184.756  42.745  1.00253.40           C
ATOM    775 1HG  LYS A 171      34.734 184.992  41.687  1.00299.73           H
ATOM    776 2HG  LYS A 171      35.717 185.290  43.135  1.00312.59           H
ATOM    777  CD  LYS A 171      35.077 183.260  42.903  1.00284.42           C
ATOM    778 1HD  LYS A 171      35.179 183.024  43.963  1.00325.85           H
ATOM    779 2HD  LYS A 171      34.218 182.723  42.500  1.00302.01           H
ATOM    780  CE  LYS A 171      36.333 182.827  42.166  1.00384.78           C
ATOM    781 1HE  LYS A 171      36.239 183.108  41.114  1.00439.47           H
ATOM    782 2HE  LYS A 171      37.190 183.360  42.584  1.00454.25           H
ATOM    783  NZ  LYS A 171      36.515 181.345  42.302  1.00480.58           N
ATOM    784 1HZ  LYS A 171      37.348 181.046  41.813  1.00533.72           H
ATOM    785 2HZ  LYS A 171      35.720 180.855  41.914  1.00543.08           H
ATOM    786 3HZ  LYS A 171      36.608 181.090  43.276  1.00534.92           H
ATOM    787  N   ALA A 172      31.674 186.847  41.607  1.00165.06           N
ATOM    788  H   ALA A 172      31.034 186.473  42.294  1.00151.13           H
ATOM    789  CA  ALA A 172      31.158 187.189  40.285  1.00164.72           C
ATOM    790  HA  ALA A 172      31.883 186.878  39.533  1.00183.79           H
ATOM    791  C   ALA A 172      30.950 188.696  40.137  1.00161.88           C
ATOM    792  O   ALA A 172      30.813 189.197  39.021  1.00170.48           O
ATOM    793  CB  ALA A 172      29.851 186.448  40.032  1.00149.99           C
ATOM    794 1HB  ALA A 172      29.391 186.818  39.115  1.00177.26           H
ATOM    795 2HB  ALA A 172      29.170 186.607  40.868  1.00174.37           H
ATOM    796 3HB  ALA A 172      30.051 185.381  39.929  1.00173.76           H
ATOM    797  N   GLY A 173      30.937 189.418  41.253  1.00156.87           N
ATOM    798  H   GLY A 173      31.084 188.962  42.143  1.00156.78           H
ATOM    799  CA  GLY A 173      30.728 190.855  41.236  1.00158.48           C
ATOM    800 1HA  GLY A 173      31.129 191.281  42.155  1.00162.86           H
ATOM    801 2HA  GLY A 173      31.276 191.280  40.395  1.00174.61           H
ATOM    802  C   GLY A 173      29.273 191.265  41.108  1.00142.90           C
ATOM    803  O   GLY A 173      28.975 192.387  40.700  1.00153.94           O
ATOM    804  N   VAL A 174      28.359 190.362  41.446  1.00125.21           N
ATOM    805  H   VAL A 174      28.660 189.470  41.817  1.00123.43           H
ATOM    806  CA  VAL A 174      26.926 190.593  41.261  1.00114.29           C
ATOM    807  HA  VAL A 174      26.795 191.561  40.778  1.00122.89           H
ATOM    808  C   VAL A 174      26.143 190.627  42.569  1.00102.20           C
ATOM    809  O   VAL A 174      24.923 190.780  42.565  1.00 98.05           O
ATOM    810  CB  VAL A 174      26.277 189.530  40.346  1.00113.70           C
ATOM    811  HB  VAL A 174      25.226 189.787  40.213  1.00126.53           H
ATOM    812  CG1 VAL A 174      26.943 189.533  38.973  1.00148.62           C
ATOM    813 1HG1 VAL A 174      26.896 190.534  38.545  1.00190.87           H
ATOM    814 2HG1 VAL A 174      26.422 188.839  38.314  1.00199.53           H
ATOM    815 3HG1 VAL A 174      27.985 189.226  39.062  1.00187.74           H
ATOM    816  CG2 VAL A 174      26.352 188.138  40.970  1.00138.66           C
ATOM    817 1HG2 VAL A 174      27.393 187.863  41.140  1.00177.79           H
ATOM    818 2HG2 VAL A 174      25.895 187.412  40.298  1.00179.49           H
ATOM    819 3HG2 VAL A 174      25.817 188.132  41.918  1.00182.54           H
ATOM    820  N   GLU A 175      26.840 190.497  43.692  1.00101.91           N
ATOM    821  H   GLU A 175      27.841 190.372  43.643  1.00110.25           H
ATOM    822  CA  GLU A 175      26.193 190.517  45.001  1.00 93.00           C
ATOM    823  HA  GLU A 175      25.449 189.721  45.032  1.00 84.56           H
ATOM    824  C   GLU A 175      25.474 191.837  45.261  1.00 93.88           C
ATOM    825  O   GLU A 175      24.363 191.849  45.792  1.00 88.12           O
ATOM    826  CB  GLU A 175      27.231 190.269  46.099  1.00101.04           C
ATOM    827 1HB  GLU A 175      27.806 189.385  45.825  1.00107.47           H
ATOM    828 2HB  GLU A 175      27.915 191.116  46.139  1.00113.51           H
ATOM    829  CG  GLU A 175      26.641 190.034  47.483  1.00 98.83           C
ATOM    830 1HG  GLU A 175      25.773 189.382  47.385  1.00 93.43           H
ATOM    831 2HG  GLU A 175      27.384 189.521  48.094  1.00108.90           H
ATOM    832  CD  GLU A 175      26.226 191.311  48.195  1.00108.00           C
ATOM    833  OE1 GLU A 175      25.353 191.222  49.084  1.00139.92           O
ATOM    834  OE2 GLU A 175      26.764 192.400  47.904  1.00151.23           O
ATOM    835  N   HIS A 176      26.107 192.945  44.895  1.00106.36           N
ATOM    836  H   HIS A 176      27.022 192.882  44.472  1.00115.84           H
ATOM    837  CA  HIS A 176      25.510 194.261  45.101  1.00112.37           C
ATOM    838  HA  HIS A 176      25.077 194.293  46.101  1.00110.47           H
ATOM    839  C   HIS A 176      24.399 194.500  44.082  1.00110.95           C
ATOM    840  O   HIS A 176      23.353 195.060  44.409  1.00112.94           O
ATOM    841  CB  HIS A 176      26.579 195.352  44.994  1.00132.14           C
ATOM    842 1HB  HIS A 176      27.472 195.012  45.519  1.00154.96           H
ATOM    843 2HB  HIS A 176      26.833 195.498  43.944  1.00166.10           H
ATOM    844  CG  HIS A 176      26.161 196.665  45.582  1.00182.36           C
ATOM    845  ND1 HIS A 176      26.987 197.469  46.335  1.00288.41           N
ATOM    846  HD1 HIS A 176      27.956 197.293  46.555  1.00351.14           H
ATOM    847  CD2 HIS A 176      24.970 197.316  45.552  1.00257.07           C
ATOM    848  HD2 HIS A 176      24.091 196.967  45.029  1.00303.67           H
ATOM    849  CE1 HIS A 176      26.273 198.532  46.734  1.00409.62           C
ATOM    850  HE1 HIS A 176      26.663 199.334  47.343  1.00592.95           H
ATOM    851  NE2 HIS A 176      25.032 198.470  46.293  1.00386.13           N
ATOM    852  N   GLN A 177      24.619 194.061  42.847  1.00112.94           N
ATOM    853  H   GLN A 177      25.486 193.592  42.631  1.00116.92           H
ATOM    854  CA  GLN A 177      23.619 194.204  41.793  1.00117.64           C
ATOM    855  HA  GLN A 177      23.381 195.261  41.671  1.00128.57           H
ATOM    856  C   GLN A 177      22.336 193.469  42.166  1.00104.75           C
ATOM    857  O   GLN A 177      21.240 193.977  41.934  1.00109.82           O
ATOM    858  CB  GLN A 177      24.171 193.665  40.470  1.00128.42           C
ATOM    859 1HB  GLN A 177      25.110 194.176  40.256  1.00146.52           H
ATOM    860 2HB  GLN A 177      24.381 192.601  40.588  1.00127.93           H
ATOM    861  CG  GLN A 177      23.238 193.836  39.277  1.00154.46           C
ATOM    862 1HG  GLN A 177      23.714 193.407  38.396  1.00181.32           H
ATOM    863 2HG  GLN A 177      22.314 193.293  39.470  1.00184.37           H
ATOM    864  CD  GLN A 177      22.898 195.286  38.990  1.00208.24           C
ATOM    865  OE1 GLN A 177      23.713 196.184  39.185  1.00259.18           O
ATOM    866  NE2 GLN A 177      21.684 195.526  38.518  1.00279.25           N
ATOM    867 1HE2 GLN A 177      21.403 196.477  38.333  1.00369.14           H
ATOM    868 2HE2 GLN A 177      21.049 194.761  38.336  1.00290.65           H
ATOM    869  N   LEU A 178      22.469 192.290  42.765  1.00 91.93           N
ATOM    870  H   LEU A 178      23.397 191.928  42.944  1.00 92.67           H
ATOM    871  CA  LEU A 178      21.320 191.501  43.201  1.00 80.07           C
ATOM    872  HA  LEU A 178      20.719 191.243  42.329  1.00 82.71           H
ATOM    873  C   LEU A 178      20.419 192.276  44.159  1.00 78.27           C
ATOM    874  O   LEU A 178      19.200 192.125  44.119  1.00 76.37           O
ATOM    875  CB  LEU A 178      21.793 190.212  43.878  1.00 73.05           C
ATOM    876 1HB  LEU A 178      22.411 189.659  43.171  1.00 81.07           H
ATOM    877 2HB  LEU A 178      22.421 190.493  44.724  1.00 76.90           H
ATOM    878  CG  LEU A 178      20.697 189.279  44.407  1.00 64.19           C
ATOM    879  HG  LEU A 178      20.073 189.834  45.106  1.00 96.17           H
ATOM    880  CD1 LEU A 178      19.810 188.722  43.300  1.00 72.60           C
ATOM    881 1HD1 LEU A 178      19.103 188.010  43.725  1.00113.64           H
ATOM    882 2HD1 LEU A 178      20.425 188.223  42.552  1.00109.98           H
ATOM    883 3HD1 LEU A 178      19.255 189.535  42.833  1.00109.99           H
ATOM    884  CD2 LEU A 178      21.352 188.135  45.164  1.00 89.19           C
ATOM    885 1HD2 LEU A 178      20.580 187.503  45.603  1.00129.61           H
ATOM    886 2HD2 LEU A 178      21.981 188.534  45.960  1.00129.91           H
ATOM    887 3HD2 LEU A 178      21.960 187.543  44.481  1.00134.62           H
ATOM    888  N   ARG A 179      21.002 193.114  45.010  1.00 84.26           N
ATOM    889  H   ARG A 179      22.008 193.215  44.997  1.00 90.80           H
ATOM    890  CA  ARG A 179      20.214 193.921  45.940  1.00 87.32           C
ATOM    891  HA  ARG A 179      19.626 193.258  46.575  1.00 80.84           H
ATOM    892  C   ARG A 179      19.230 194.814  45.192  1.00 96.06           C
ATOM    893  O   ARG A 179      18.105 195.019  45.645  1.00103.37           O
ATOM    894  CB  ARG A 179      21.126 194.786  46.814  1.00 98.67           C
ATOM    895 1HB  ARG A 179      21.688 195.465  46.172  1.00129.48           H
ATOM    896 2HB  ARG A 179      20.502 195.388  47.476  1.00114.86           H
ATOM    897  CG  ARG A 179      22.112 193.995  47.661  1.00113.70           C
ATOM    898 1HG  ARG A 179      21.562 193.313  48.309  1.00132.42           H
ATOM    899 2HG  ARG A 179      22.764 193.414  47.008  1.00148.81           H
ATOM    900  CD  ARG A 179      22.970 194.912  48.517  1.00129.73           C
ATOM    901 1HD  ARG A 179      23.477 195.632  47.874  1.00161.22           H
ATOM    902 2HD  ARG A 179      22.328 195.450  49.215  1.00145.81           H
ATOM    903  NE  ARG A 179      23.964 194.143  49.266  1.00155.42           N
ATOM    904  HE  ARG A 179      23.980 193.144  49.121  1.00190.13           H
ATOM    905  CZ  ARG A 179      24.839 194.650  50.125  1.00192.21           C
ATOM    906  NH1 ARG A 179      24.916 195.941  50.381  1.00215.17           N
ATOM    907 1HH1 ARG A 179      24.294 196.577  49.906  1.00202.80           H
ATOM    908 2HH1 ARG A 179      25.590 196.274  51.052  1.00284.56           H
ATOM    909  NH2 ARG A 179      25.675 193.841  50.742  1.00268.19           N
ATOM    910 1HH2 ARG A 179      25.638 192.855  50.536  1.00302.65           H
ATOM    911 2HH2 ARG A 179      26.339 194.217  51.400  1.00329.69           H
ATOM    912  N   ARG A 180      19.662 195.349  44.055  1.00101.69           N
ATOM    913  H   ARG A 180      20.600 195.141  43.742  1.00101.83           H
ATOM    914  CA  ARG A 180      18.820 196.212  43.229  1.00112.01           C
ATOM    915  HA  ARG A 180      18.190 196.809  43.888  1.00116.53           H
ATOM    916  C   ARG A 180      17.888 195.405  42.333  1.00104.70           C
ATOM    917  O   ARG A 180      16.777 195.845  42.046  1.00110.21           O
ATOM    918  CB  ARG A 180      19.692 197.155  42.396  1.00132.88           C
ATOM    919 1HB  ARG A 180      20.400 197.647  43.064  1.00163.16           H
ATOM    920 2HB  ARG A 180      20.258 196.569  41.672  1.00149.08           H
ATOM    921  CG  ARG A 180      18.904 198.223  41.646  1.00193.84           C
ATOM    922 1HG  ARG A 180      18.565 197.811  40.696  1.00243.98           H
ATOM    923 2HG  ARG A 180      18.030 198.503  42.235  1.00267.06           H
ATOM    924  CD  ARG A 180      19.732 199.476  41.382  1.00243.99           C
ATOM    925 1HD  ARG A 180      19.099 200.212  40.885  1.00252.74           H
ATOM    926 2HD  ARG A 180      20.063 199.889  42.335  1.00294.48           H
ATOM    927  NE  ARG A 180      20.901 199.201  40.546  1.00369.97           N
ATOM    928  HE  ARG A 180      21.042 198.246  40.253  1.00396.28           H
ATOM    929  CZ  ARG A 180      21.796 200.098  40.153  1.00556.01           C
ATOM    930  NH1 ARG A 180      22.817 199.703  39.422  1.00770.78           N
ATOM    931 1HH1 ARG A 180      22.927 198.723  39.212  1.00790.80           H
ATOM    932 2HH1 ARG A 180      23.486 200.381  39.092  1.00988.35           H
ATOM    933  NH2 ARG A 180      21.706 201.377  40.462  1.00648.88           N
ATOM    934 1HH2 ARG A 180      20.936 201.698  41.027  1.00567.89           H
ATOM    935 2HH2 ARG A 180      22.415 202.014  40.136  1.00874.28           H
ATOM    936  N   GLU A 181      18.321 194.225  41.906  1.00 97.89           N
ATOM    937  H   GLU A 181      19.257 193.923  42.139  1.00 99.18           H
ATOM    938  CA  GLU A 181      17.454 193.334  41.137  1.00 94.75           C
ATOM    939  HA  GLU A 181      17.068 193.868  40.269  1.00105.22           H
ATOM    940  C   GLU A 181      16.257 192.902  41.980  1.00 81.10           C
ATOM    941  O   GLU A 181      15.138 192.806  41.477  1.00 83.49           O
ATOM    942  CB  GLU A 181      18.208 192.088  40.666  1.00 99.14           C
ATOM    943 1HB  GLU A 181      18.650 191.598  41.534  1.00112.17           H
ATOM    944 2HB  GLU A 181      17.486 191.403  40.222  1.00123.86           H
ATOM    945  CG  GLU A 181      19.306 192.351  39.643  1.00120.86           C
ATOM    946 1HG  GLU A 181      20.016 193.066  40.057  1.00211.90           H
ATOM    947 2HG  GLU A 181      19.838 191.419  39.453  1.00141.90           H
ATOM    948  CD  GLU A 181      18.783 192.897  38.327  1.00122.65           C
ATOM    949  OE1 GLU A 181      19.584 193.527  37.604  1.00149.78           O
ATOM    950  OE2 GLU A 181      17.593 192.711  37.996  1.00186.64           O
ATOM    951  N   VAL A 182      16.494 192.652  43.263  1.00 70.98           N
ATOM    952  H   VAL A 182      17.442 192.714  43.610  1.00 72.95           H
ATOM    953  CA  VAL A 182      15.434 192.305  44.206  1.00 60.56           C
ATOM    954  HA  VAL A 182      14.848 191.479  43.802  1.00 59.01           H
ATOM    955  C   VAL A 182      14.489 193.484  44.410  1.00 63.41           C
ATOM    956  O   VAL A 182      13.271 193.320  44.460  1.00 61.39           O
ATOM    957  CB  VAL A 182      16.029 191.871  45.564  1.00 57.88           C
ATOM    958  HB  VAL A 182      16.758 192.615  45.883  1.00 99.55           H
ATOM    959  CG1 VAL A 182      14.961 191.753  46.641  1.00 88.54           C
ATOM    960 1HG1 VAL A 182      15.440 191.538  47.595  1.00134.48           H
ATOM    961 2HG1 VAL A 182      14.273 190.946  46.389  1.00132.46           H
ATOM    962 3HG1 VAL A 182      14.413 192.690  46.733  1.00138.49           H
ATOM    963  CG2 VAL A 182      16.725 190.521  45.417  1.00 85.87           C
ATOM    964 1HG2 VAL A 182      17.448 190.561  44.602  1.00131.07           H
ATOM    965 2HG2 VAL A 182      15.986 189.750  45.198  1.00131.61           H
ATOM    966 3HG2 VAL A 182      17.244 190.273  46.342  1.00133.76           H
ATOM    967  N   GLU A 183      15.046 194.685  44.515  1.00 72.92           N
ATOM    968  H   GLU A 183      16.051 194.778  44.474  1.00 76.64           H
ATOM    969  CA  GLU A 183      14.236 195.888  44.676  1.00 81.80           C
ATOM    970  HA  GLU A 183      13.612 195.774  45.563  1.00 78.99           H
ATOM    971  C   GLU A 183      13.322 196.100  43.472  1.00 86.31           C
ATOM    972  O   GLU A 183      12.169 196.506  43.611  1.00 90.48           O
ATOM    973  CB  GLU A 183      15.149 197.103  44.859  1.00 97.53           C
ATOM    974 1HB  GLU A 183      15.843 196.892  45.674  1.00101.55           H
ATOM    975 2HB  GLU A 183      15.733 197.243  43.949  1.00130.79           H
ATOM    976  CG  GLU A 183      14.418 198.405  45.162  1.00131.17           C
ATOM    977 1HG  GLU A 183      15.116 199.234  45.046  1.00185.98           H
ATOM    978 2HG  GLU A 183      13.610 198.532  44.441  1.00174.03           H
ATOM    979  CD  GLU A 183      13.834 198.453  46.560  1.00167.67           C
ATOM    980  OE1 GLU A 183      12.996 199.342  46.822  1.00240.38           O
ATOM    981  OE2 GLU A 183      14.205 197.621  47.414  1.00225.96           O
ATOM    982  N   ILE A 184      13.837 195.805  42.284  1.00 90.21           N
ATOM    983  H   ILE A 184      14.796 195.487  42.232  1.00 91.32           H
ATOM    984  CA  ILE A 184      13.059 195.884  41.052  1.00 97.17           C
ATOM    985  HA  ILE A 184      12.560 196.852  41.006  1.00106.85           H
ATOM    986  C   ILE A 184      11.983 194.802  41.046  1.00 85.83           C
ATOM    987  O   ILE A 184      10.827 195.085  40.731  1.00 89.52           O
ATOM    988  CB  ILE A 184      13.961 195.723  39.807  1.00110.97           C
ATOM    989  HB  ILE A 184      14.548 194.812  39.922  1.00106.25           H
ATOM    990  CG1 ILE A 184      14.915 196.917  39.682  1.00137.57           C
ATOM    991 1HG1 ILE A 184      14.357 197.777  39.311  1.00160.30           H
ATOM    992 2HG1 ILE A 184      15.300 197.172  40.668  1.00168.17           H
ATOM    993  CG2 ILE A 184      13.118 195.598  38.541  1.00122.09           C
ATOM    994 1HG2 ILE A 184      13.770 195.510  37.672  1.00152.00           H
ATOM    995 2HG2 ILE A 184      12.480 196.475  38.429  1.00153.40           H
ATOM    996 3HG2 ILE A 184      12.496 194.704  38.595  1.00156.92           H
ATOM    997  CD1 ILE A 184      16.102 196.679  38.765  1.00176.65           C
ATOM    998 1HD1 ILE A 184      15.759 196.551  37.738  1.00217.81           H
ATOM    999 2HD1 ILE A 184      16.638 195.785  39.083  1.00223.16           H
ATOM   1000 3HD1 ILE A 184      16.773 197.536  38.814  1.00225.82           H
ATOM   1001  N   GLN A 185      12.356 193.573  41.388  1.00 76.46           N
ATOM   1002  H   GLN A 185      13.317 193.403  41.658  1.00 77.72           H
ATOM   1003  CA  GLN A 185      11.427 192.447  41.391  1.00 68.53           C
ATOM   1004  HA  GLN A 185      11.028 192.330  40.384  1.00 74.70           H
ATOM   1005  C   GLN A 185      10.249 192.680  42.334  1.00 62.34           C
ATOM   1006  O   GLN A 185       9.133 192.238  42.063  1.00 63.96           O
ATOM   1007  CB  GLN A 185      12.160 191.156  41.768  1.00 64.67           C
ATOM   1008 1HB  GLN A 185      13.078 191.092  41.184  1.00 72.11           H
ATOM   1009 2HB  GLN A 185      12.425 191.198  42.825  1.00 62.51           H
ATOM   1010  CG  GLN A 185      11.336 189.901  41.512  1.00 61.02           C
ATOM   1011 1HG  GLN A 185      10.418 189.955  42.097  1.00 59.69           H
ATOM   1012 2HG  GLN A 185      11.070 189.862  40.456  1.00 67.74           H
ATOM   1013  CD  GLN A 185      12.061 188.620  41.876  1.00 60.22           C
ATOM   1014  OE1 GLN A 185      13.124 188.634  42.492  1.00 62.83           O
ATOM   1015  NE2 GLN A 185      11.476 187.491  41.502  1.00 61.87           N
ATOM   1016 1HE2 GLN A 185      11.927 186.612  41.706  1.00 64.09           H
ATOM   1017 2HE2 GLN A 185      10.584 187.513  41.029  1.00 64.26           H
ATOM   1018  N   SER A 186      10.493 193.396  43.426  1.00 60.49           N
ATOM   1019  H   SER A 186      11.433 193.727  43.597  1.00 63.78           H
ATOM   1020  CA  SER A 186       9.448 193.748  44.383  1.00 59.83           C
ATOM   1021  HA  SER A 186       8.985 192.834  44.755  1.00 56.77           H
ATOM   1022  C   SER A 186       8.354 194.613  43.762  1.00 68.72           C
ATOM   1023  O   SER A 186       7.200 194.567  44.188  1.00 75.13           O
ATOM   1024  CB  SER A 186      10.072 194.500  45.560  1.00 61.20           C
ATOM   1025 1HB  SER A 186      10.529 195.421  45.198  1.00 97.40           H
ATOM   1026 2HB  SER A 186       9.294 194.751  46.280  1.00 72.93           H
ATOM   1027  OG  SER A 186      11.060 193.705  46.193  1.00 90.10           O
ATOM   1028  HG  SER A 186      11.774 193.548  45.569  1.00121.41           H
ATOM   1029  N   HIS A 187       8.715 195.394  42.749  1.00 76.16           N
ATOM   1030  H   HIS A 187       9.670 195.364  42.419  1.00 78.36           H
ATOM   1031  CA  HIS A 187       7.778 196.284  42.070  1.00 89.97           C
ATOM   1032  HA  HIS A 187       6.960 196.518  42.752  1.00 95.88           H
ATOM   1033  C   HIS A 187       7.172 195.659  40.815  1.00 88.93           C
ATOM   1034  O   HIS A 187       6.290 196.249  40.189  1.00100.06           O
ATOM   1035  CB  HIS A 187       8.478 197.591  41.687  1.00111.00           C
ATOM   1036 1HB  HIS A 187       9.370 197.357  41.106  1.00120.96           H
ATOM   1037 2HB  HIS A 187       7.803 198.171  41.057  1.00152.23           H
ATOM   1038  CG  HIS A 187       8.863 198.440  42.859  1.00141.42           C
ATOM   1039  ND1 HIS A 187      10.036 198.306  43.569  1.00181.04           N
ATOM   1040  HD1 HIS A 187      10.768 197.629  43.400  1.00201.68           H
ATOM   1041  CD2 HIS A 187       8.210 199.470  43.455  1.00227.15           C
ATOM   1042  HD2 HIS A 187       7.247 199.849  43.145  1.00295.11           H
ATOM   1043  CE1 HIS A 187      10.033 199.224  44.545  1.00272.43           C
ATOM   1044  HE1 HIS A 187      10.828 199.350  45.266  1.00373.67           H
ATOM   1045  NE2 HIS A 187       8.938 199.959  44.511  1.00305.74           N
ATOM   1046  N   LEU A 188       7.622 194.465  40.444  1.00 81.94           N
ATOM   1047  H   LEU A 188       8.334 194.010  40.998  1.00 80.30           H
ATOM   1048  CA  LEU A 188       7.094 193.767  39.274  1.00 84.43           C
ATOM   1049  HA  LEU A 188       6.809 194.506  38.526  1.00 96.00           H
ATOM   1050  C   LEU A 188       5.840 192.972  39.627  1.00 81.08           C
ATOM   1051  O   LEU A 188       5.737 191.778  39.346  1.00 97.79           O
ATOM   1052  CB  LEU A 188       8.152 192.845  38.658  1.00 84.39           C
ATOM   1053 1HB  LEU A 188       8.467 192.136  39.423  1.00 81.55           H
ATOM   1054 2HB  LEU A 188       7.668 192.276  37.865  1.00 89.28           H
ATOM   1055  CG  LEU A 188       9.404 193.488  38.053  1.00 99.11           C
ATOM   1056  HG  LEU A 188       9.920 194.055  38.825  1.00109.92           H
ATOM   1057  CD1 LEU A 188      10.335 192.394  37.552  1.00102.79           C
ATOM   1058 1HD1 LEU A 188      10.548 191.690  38.355  1.00137.69           H
ATOM   1059 2HD1 LEU A 188      11.268 192.840  37.210  1.00133.63           H
ATOM   1060 3HD1 LEU A 188       9.864 191.863  36.725  1.00129.33           H
ATOM   1061  CD2 LEU A 188       9.073 194.429  36.900  1.00128.38           C
ATOM   1062 1HD2 LEU A 188       9.997 194.791  36.451  1.00169.41           H
ATOM   1063 2HD2 LEU A 188       8.505 195.281  37.273  1.00166.14           H
ATOM   1064 3HD2 LEU A 188       8.490 193.899  36.146  1.00163.44           H
ATOM   1065  N   ARG A 189       4.876 193.659  40.232  1.00 79.97           N
ATOM   1066  H   ARG A 189       5.033 194.640  40.420  1.00 89.67           H
ATOM   1067  CA  ARG A 189       3.606 193.064  40.646  1.00 85.09           C
ATOM   1068  HA  ARG A 189       3.800 192.071  41.052  1.00 83.64           H
ATOM   1069  C   ARG A 189       2.653 192.897  39.467  1.00 89.96           C
ATOM   1070  O   ARG A 189       1.518 193.373  39.478  1.00138.50           O
ATOM   1071  CB  ARG A 189       2.957 193.928  41.731  1.00103.57           C
ATOM   1072 1HB  ARG A 189       2.739 194.910  41.311  1.00126.36           H
ATOM   1073 2HB  ARG A 189       2.015 193.466  42.030  1.00118.94           H
ATOM   1074  CG  ARG A 189       3.829 194.108  42.966  1.00122.78           C
ATOM   1075 1HG  ARG A 189       4.048 193.131  43.397  1.00146.12           H
ATOM   1076 2HG  ARG A 189       4.767 194.583  42.679  1.00183.74           H
ATOM   1077  CD  ARG A 189       3.146 194.973  44.011  1.00148.07           C
ATOM   1078 1HD  ARG A 189       2.801 195.896  43.541  1.00203.23           H
ATOM   1079 2HD  ARG A 189       2.287 194.436  44.415  1.00176.25           H
ATOM   1080  NE  ARG A 189       4.074 195.299  45.092  1.00211.20           N
ATOM   1081  HE  ARG A 189       5.004 194.909  45.034  1.00269.11           H
ATOM   1082  CZ  ARG A 189       3.794 196.065  46.139  1.00293.16           C
ATOM   1083  NH1 ARG A 189       2.615 196.631  46.303  1.00347.91           N
ATOM   1084 1HH1 ARG A 189       1.898 196.493  45.608  1.00326.17           H
ATOM   1085 2HH1 ARG A 189       2.449 197.200  47.118  1.00482.10           H
ATOM   1086  NH2 ARG A 189       4.724 196.262  47.050  1.00430.62           N
ATOM   1087 1HH2 ARG A 189       5.635 195.852  46.917  1.00488.52           H
ATOM   1088 2HH2 ARG A 189       4.519 196.829  47.858  1.00544.04           H
ATOM   1089  N   HIS A 190       3.146 192.209  38.445  1.00 75.39           N
ATOM   1090  H   HIS A 190       4.086 191.845  38.518  1.00 85.56           H
ATOM   1091  CA  HIS A 190       2.388 191.909  37.237  1.00 76.99           C
ATOM   1092  HA  HIS A 190       1.534 192.581  37.162  1.00 90.67           H
ATOM   1093  C   HIS A 190       1.924 190.458  37.360  1.00 66.66           C
ATOM   1094  O   HIS A 190       2.708 189.613  37.790  1.00 58.73           O
ATOM   1095  CB  HIS A 190       3.316 192.100  36.035  1.00 83.00           C
ATOM   1096 1HB  HIS A 190       3.767 193.091  36.098  1.00108.99           H
ATOM   1097 2HB  HIS A 190       4.111 191.358  36.096  1.00129.61           H
ATOM   1098  CG  HIS A 190       2.641 191.968  34.705  1.00 62.56           C
ATOM   1099  ND1 HIS A 190       1.987 192.993  34.060  1.00 81.40           N
ATOM   1100  HD1 HIS A 190       1.851 193.930  34.410  1.00112.08           H
ATOM   1101  CD2 HIS A 190       2.586 190.920  33.845  1.00 89.79           C
ATOM   1102  HD2 HIS A 190       3.017 189.948  34.032  1.00124.64           H
ATOM   1103  CE1 HIS A 190       1.588 192.538  32.863  1.00111.15           C
ATOM   1104  HE1 HIS A 190       1.064 193.131  32.128  1.00161.81           H
ATOM   1105  NE2 HIS A 190       1.921 191.273  32.696  1.00128.28           N
ATOM   1106  N   PRO A 191       0.664 190.143  37.014  1.00 72.28           N
ATOM   1107  CA  PRO A 191       0.216 188.773  37.297  1.00 69.38           C
ATOM   1108  HA  PRO A 191       0.250 188.592  38.372  1.00 74.23           H
ATOM   1109  C   PRO A 191       0.973 187.652  36.592  1.00 55.75           C
ATOM   1110  O   PRO A 191       0.937 186.502  37.027  1.00 55.34           O
ATOM   1111  CB  PRO A 191      -1.238 188.765  36.816  1.00 86.71           C
ATOM   1112 1HB  PRO A 191      -1.297 188.337  35.815  1.00 96.90           H
ATOM   1113 2HB  PRO A 191      -1.864 188.200  37.506  1.00100.48           H
ATOM   1114  CG  PRO A 191      -1.651 190.191  36.792  1.00103.20           C
ATOM   1115 1HG  PRO A 191      -2.442 190.349  36.059  1.00128.69           H
ATOM   1116 2HG  PRO A 191      -1.982 190.498  37.784  1.00128.82           H
ATOM   1117  CD  PRO A 191      -0.413 190.946  36.408  1.00 90.06           C
ATOM   1118 1HD  PRO A 191      -0.304 190.975  35.324  1.00 93.37           H
ATOM   1119 2HD  PRO A 191      -0.443 191.952  36.827  1.00104.11           H
ATOM   1120  N   ASN A 192       1.644 187.974  35.491  1.00 50.62           N
ATOM   1121  H   ASN A 192       1.655 188.933  35.176  1.00 56.55           H
ATOM   1122  CA  ASN A 192       2.355 186.965  34.713  1.00 42.50           C
ATOM   1123  HA  ASN A 192       1.854 186.005  34.846  1.00 45.30           H
ATOM   1124  C   ASN A 192       3.802 186.802  35.178  1.00 31.98           C
ATOM   1125  O   ASN A 192       4.518 185.920  34.707  1.00 29.41           O
ATOM   1126  CB  ASN A 192       2.284 187.336  33.230  1.00 51.96           C
ATOM   1127 1HB  ASN A 192       2.805 188.277  33.062  1.00 62.06           H
ATOM   1128 2HB  ASN A 192       2.776 186.557  32.649  1.00 53.28           H
ATOM   1129  CG  ASN A 192       0.857 187.467  32.741  1.00 86.19           C
ATOM   1130  OD1 ASN A 192       0.037 186.573  32.932  1.00117.88           O
ATOM   1131  ND2 ASN A 192       0.543 188.590  32.115  1.00134.49           N
ATOM   1132 1HD2 ASN A 192      -0.370 188.683  31.696  1.00178.44           H
ATOM   1133 2HD2 ASN A 192       1.207 189.351  32.064  1.00160.70           H
ATOM   1134  N   ILE A 193       4.229 187.640  36.118  1.00 33.46           N
ATOM   1135  H   ILE A 193       3.583 188.313  36.508  1.00 41.99           H
ATOM   1136  CA  ILE A 193       5.580 187.593  36.674  1.00 29.99           C
ATOM   1137  HA  ILE A 193       6.211 186.978  36.032  1.00 28.65           H
ATOM   1138  C   ILE A 193       5.523 186.931  38.049  1.00 27.79           C
ATOM   1139  O   ILE A 193       4.705 187.290  38.895  1.00 32.76           O
ATOM   1140  CB  ILE A 193       6.214 189.002  36.775  1.00 37.09           C
ATOM   1141  HB  ILE A 193       5.542 189.648  37.340  1.00 43.20           H
ATOM   1142  CG1 ILE A 193       6.405 189.582  35.367  1.00 46.54           C
ATOM   1143 1HG1 ILE A 193       7.125 188.963  34.832  1.00 82.29           H
ATOM   1144 2HG1 ILE A 193       5.456 189.526  34.835  1.00 90.02           H
ATOM   1145  CG2 ILE A 193       7.550 188.934  37.516  1.00 39.02           C
ATOM   1146 1HG2 ILE A 193       8.046 189.904  37.494  1.00 68.54           H
ATOM   1147 2HG2 ILE A 193       8.193 188.186  37.052  1.00 67.66           H
ATOM   1148 3HG2 ILE A 193       7.376 188.659  38.556  1.00 68.07           H
ATOM   1149  CD1 ILE A 193       6.885 191.023  35.310  1.00 71.60           C
ATOM   1150 1HD1 ILE A 193       6.315 191.632  36.010  1.00118.21           H
ATOM   1151 2HD1 ILE A 193       6.745 191.409  34.300  1.00111.33           H
ATOM   1152 3HD1 ILE A 193       7.943 191.069  35.567  1.00120.16           H
ATOM   1153  N   LEU A 194       6.393 185.949  38.263  1.00 24.24           N
ATOM   1154  H   LEU A 194       7.074 185.724  37.550  1.00 23.89           H
ATOM   1155  CA  LEU A 194       6.409 185.187  39.508  1.00 23.11           C
ATOM   1156  HA  LEU A 194       5.424 184.739  39.645  1.00 25.97           H
ATOM   1157  C   LEU A 194       6.694 186.100  40.699  1.00 23.60           C
ATOM   1158  O   LEU A 194       7.663 186.860  40.700  1.00 25.99           O
ATOM   1159  CB  LEU A 194       7.467 184.083  39.425  1.00 21.91           C
ATOM   1160 1HB  LEU A 194       7.375 183.586  38.460  1.00 23.64           H
ATOM   1161 2HB  LEU A 194       8.446 184.559  39.463  1.00 22.92           H
ATOM   1162  CG  LEU A 194       7.408 183.014  40.522  1.00 23.79           C
ATOM   1163  HG  LEU A 194       7.121 183.489  41.459  1.00 28.66           H
ATOM   1164  CD1 LEU A 194       6.365 181.965  40.150  1.00 33.47           C
ATOM   1165 1HD1 LEU A 194       6.642 181.482  39.214  1.00 64.42           H
ATOM   1166 2HD1 LEU A 194       5.388 182.436  40.042  1.00 70.26           H
ATOM   1167 3HD1 LEU A 194       6.312 181.213  40.938  1.00 63.85           H
ATOM   1168  CD2 LEU A 194       8.769 182.360  40.712  1.00 35.66           C
ATOM   1169 1HD2 LEU A 194       9.059 181.835  39.802  1.00 71.20           H
ATOM   1170 2HD2 LEU A 194       8.714 181.648  41.535  1.00 66.18           H
ATOM   1171 3HD2 LEU A 194       9.513 183.120  40.948  1.00 69.08           H
ATOM   1172  N   ARG A 195       5.831 186.041  41.708  1.00 24.63           N
ATOM   1173  H   ARG A 195       5.082 185.363  41.689  1.00 26.74           H
ATOM   1174  CA  ARG A 195       5.899 186.981  42.824  1.00 26.48           C
ATOM   1175  HA  ARG A 195       6.041 187.975  42.399  1.00 29.83           H
ATOM   1176  C   ARG A 195       7.063 186.718  43.774  1.00 23.06           C
ATOM   1177  O   ARG A 195       7.302 185.588  44.197  1.00 22.52           O
ATOM   1178  CB  ARG A 195       4.574 186.963  43.593  1.00 31.54           C
ATOM   1179 1HB  ARG A 195       3.758 187.026  42.873  1.00 48.42           H
ATOM   1180 2HB  ARG A 195       4.484 186.013  44.121  1.00 64.21           H
ATOM   1181  CG  ARG A 195       4.419 188.091  44.608  1.00 55.23           C
ATOM   1182 1HG  ARG A 195       4.473 187.676  45.615  1.00 99.85           H
ATOM   1183 2HG  ARG A 195       5.236 188.800  44.479  1.00 98.78           H
ATOM   1184  CD  ARG A 195       3.107 188.842  44.435  1.00 75.81           C
ATOM   1185 1HD  ARG A 195       3.120 189.719  45.083  1.00 85.73           H
ATOM   1186 2HD  ARG A 195       3.036 189.190  43.404  1.00119.72           H
ATOM   1187  NE  ARG A 195       1.937 188.019  44.743  1.00162.86           N
ATOM   1188  HE  ARG A 195       1.543 187.480  43.987  1.00232.32           H
ATOM   1189  CZ  ARG A 195       1.347 187.936  45.928  1.00234.69           C
ATOM   1190  NH1 ARG A 195       0.281 187.174  46.050  1.00209.90           N
ATOM   1191 1HH1 ARG A 195      -0.071 186.687  45.240  1.00162.68           H
ATOM   1192 2HH1 ARG A 195      -0.174 187.094  46.946  1.00293.28           H
ATOM   1193  NH2 ARG A 195       1.786 188.582  46.990  1.00417.76           N
ATOM   1194 1HH2 ARG A 195       2.620 189.144  46.917  1.00521.99           H
ATOM   1195 2HH2 ARG A 195       1.296 188.494  47.867  1.00508.98           H
ATOM   1196  N   LEU A 196       7.768 187.791  44.118  1.00 25.60           N
ATOM   1197  H   LEU A 196       7.625 188.656  43.619  1.00 32.48           H
ATOM   1198  CA  LEU A 196       8.691 187.808  45.249  1.00 22.62           C
ATOM   1199  HA  LEU A 196       9.141 186.823  45.378  1.00 18.92           H
ATOM   1200  C   LEU A 196       7.908 188.179  46.506  1.00 27.81           C
ATOM   1201  O   LEU A 196       7.120 189.125  46.489  1.00 40.45           O
ATOM   1202  CB  LEU A 196       9.776 188.860  45.001  1.00 25.79           C
ATOM   1203 1HB  LEU A 196      10.275 188.616  44.063  1.00 31.58           H
ATOM   1204 2HB  LEU A 196       9.270 189.816  44.870  1.00 36.29           H
ATOM   1205  CG  LEU A 196      10.850 189.056  46.077  1.00 25.67           C
ATOM   1206  HG  LEU A 196      10.370 189.073  47.055  1.00 42.46           H
ATOM   1207  CD1 LEU A 196      11.868 187.923  46.043  1.00 36.89           C
ATOM   1208 1HD1 LEU A 196      12.376 187.912  45.078  1.00 75.84           H
ATOM   1209 2HD1 LEU A 196      11.365 186.970  46.199  1.00 70.50           H
ATOM   1210 3HD1 LEU A 196      12.600 188.072  46.836  1.00 71.52           H
ATOM   1211  CD2 LEU A 196      11.549 190.391  45.865  1.00 50.50           C
ATOM   1212 1HD2 LEU A 196      12.154 190.356  44.958  1.00 91.05           H
ATOM   1213 2HD2 LEU A 196      12.187 190.600  46.722  1.00 92.07           H
ATOM   1214 3HD2 LEU A 196      10.810 191.186  45.777  1.00 85.76           H
ATOM   1215  N   TYR A 197       8.122 187.446  47.594  1.00 25.65           N
ATOM   1216  H   TYR A 197       8.766 186.666  47.555  1.00 23.88           H
ATOM   1217  CA  TYR A 197       7.447 187.716  48.862  1.00 32.08           C
ATOM   1218  HA  TYR A 197       6.648 188.438  48.692  1.00 38.58           H
ATOM   1219  C   TYR A 197       8.367 188.302  49.929  1.00 34.79           C
ATOM   1220  O   TYR A 197       7.890 188.858  50.919  1.00 46.77           O
ATOM   1221  CB  TYR A 197       6.822 186.437  49.426  1.00 34.03           C
ATOM   1222 1HB  TYR A 197       7.557 185.635  49.377  1.00 36.85           H
ATOM   1223 2HB  TYR A 197       6.578 186.609  50.475  1.00 47.97           H
ATOM   1224  CG  TYR A 197       5.559 185.995  48.719  1.00 32.92           C
ATOM   1225  CD1 TYR A 197       4.303 186.360  49.208  1.00 59.71           C
ATOM   1226  HD1 TYR A 197       4.232 186.997  50.078  1.00 88.30           H
ATOM   1227  CD2 TYR A 197       5.618 185.189  47.583  1.00 32.58           C
ATOM   1228  HD2 TYR A 197       6.578 184.896  47.181  1.00 42.49           H
ATOM   1229  CE1 TYR A 197       3.136 185.901  48.600  1.00 73.69           C
ATOM   1230  HE1 TYR A 197       2.171 186.178  48.997  1.00115.01           H
ATOM   1231  CE2 TYR A 197       4.454 184.736  46.968  1.00 42.81           C
ATOM   1232  HE2 TYR A 197       4.514 184.105  46.095  1.00 58.71           H
ATOM   1233  CZ  TYR A 197       3.219 185.091  47.481  1.00 57.34           C
ATOM   1234  OH  TYR A 197       2.071 184.647  46.865  1.00 80.81           O
ATOM   1235  HH  TYR A 197       2.249 184.095  46.100  1.00102.47           H
ATOM   1236  N   GLY A 198       9.678 188.179  49.752  1.00 29.55           N
ATOM   1237  H   GLY A 198      10.045 187.711  48.935  1.00 26.62           H
ATOM   1238  CA  GLY A 198      10.606 188.714  50.732  1.00 34.02           C
ATOM   1239 1HA  GLY A 198      10.440 189.789  50.809  1.00 45.96           H
ATOM   1240 2HA  GLY A 198      10.386 188.268  51.702  1.00 45.49           H
ATOM   1241  C   GLY A 198      12.071 188.484  50.417  1.00 23.25           C
ATOM   1242  O   GLY A 198      12.417 187.731  49.506  1.00 20.79           O
ATOM   1243  N   TYR A 199      12.927 189.160  51.176  1.00 23.89           N
ATOM   1244  H   TYR A 199      12.576 189.748  51.919  1.00 30.49           H
ATOM   1245  CA  TYR A 199      14.374 189.128  50.990  1.00 22.47           C
ATOM   1246  HA  TYR A 199      14.686 188.144  50.642  1.00 21.86           H
ATOM   1247  C   TYR A 199      15.069 189.431  52.315  1.00 24.48           C
ATOM   1248  O   TYR A 199      14.665 190.341  53.038  1.00 29.54           O
ATOM   1249  CB  TYR A 199      14.764 190.183  49.951  1.00 31.98           C
ATOM   1250 1HB  TYR A 199      14.540 189.796  48.958  1.00 48.24           H
ATOM   1251 2HB  TYR A 199      14.145 191.065  50.116  1.00 57.16           H
ATOM   1252  CG  TYR A 199      16.211 190.628  50.004  1.00 40.98           C
ATOM   1253  CD1 TYR A 199      17.207 189.947  49.302  1.00 57.83           C
ATOM   1254  HD1 TYR A 199      16.955 189.059  48.740  1.00 71.38           H
ATOM   1255  CD2 TYR A 199      16.574 191.758  50.738  1.00 80.15           C
ATOM   1256  HD2 TYR A 199      15.822 192.296  51.297  1.00108.59           H
ATOM   1257  CE1 TYR A 199      18.523 190.407  49.305  1.00100.32           C
ATOM   1258  HE1 TYR A 199      19.277 189.899  48.722  1.00143.64           H
ATOM   1259  CE2 TYR A 199      17.894 192.201  50.770  1.00126.11           C
ATOM   1260  HE2 TYR A 199      18.161 193.072  51.351  1.00191.40           H
ATOM   1261  CZ  TYR A 199      18.861 191.526  50.048  1.00128.90           C
ATOM   1262  OH  TYR A 199      20.162 191.975  50.065  1.00204.25           O
ATOM   1263  HH  TYR A 199      20.751 191.430  49.540  1.00265.49           H
ATOM   1264  N   PHE A 200      16.106 188.661  52.630  1.00 24.93           N
ATOM   1265  H   PHE A 200      16.322 187.857  52.057  1.00 24.37           H
ATOM   1266  CA  PHE A 200      16.996 188.940  53.753  1.00 30.47           C
ATOM   1267  HA  PHE A 200      17.189 190.012  53.795  1.00 34.94           H
ATOM   1268  C   PHE A 200      18.312 188.212  53.489  1.00 32.87           C
ATOM   1269  O   PHE A 200      18.382 187.364  52.600  1.00 31.95           O
ATOM   1270  CB  PHE A 200      16.375 188.507  55.086  1.00 37.87           C
ATOM   1271 1HB  PHE A 200      17.054 188.782  55.894  1.00 85.79           H
ATOM   1272 2HB  PHE A 200      15.444 189.055  55.230  1.00 68.34           H
ATOM   1273  CG  PHE A 200      16.083 187.034  55.185  1.00 40.24           C
ATOM   1274  CD1 PHE A 200      14.829 186.538  54.841  1.00 80.98           C
ATOM   1275  HD1 PHE A 200      14.064 187.211  54.481  1.00117.99           H
ATOM   1276  CD2 PHE A 200      17.047 186.152  55.661  1.00101.45           C
ATOM   1277  HD2 PHE A 200      18.021 186.523  55.946  1.00154.58           H
ATOM   1278  CE1 PHE A 200      14.544 185.180  54.961  1.00163.66           C
ATOM   1279  HE1 PHE A 200      13.565 184.805  54.705  1.00264.99           H
ATOM   1280  CE2 PHE A 200      16.774 184.793  55.778  1.00183.29           C
ATOM   1281  HE2 PHE A 200      17.535 184.117  56.141  1.00298.41           H
ATOM   1282  CZ  PHE A 200      15.524 184.304  55.413  1.00204.91           C
ATOM   1283  HZ  PHE A 200      15.313 183.247  55.483  1.00324.09           H
ATOM   1284  N   HIS A 201      19.362 188.533  54.237  1.00 39.60           N
ATOM   1285  H   HIS A 201      19.280 189.224  54.970  1.00 43.61           H
ATOM   1286  CA  HIS A 201      20.656 187.887  54.046  1.00 46.18           C
ATOM   1287  HA  HIS A 201      20.491 186.869  53.696  1.00 43.56           H
ATOM   1288  C   HIS A 201      21.465 187.804  55.337  1.00 56.23           C
ATOM   1289  O   HIS A 201      21.197 188.509  56.309  1.00 61.46           O
ATOM   1290  CB  HIS A 201      21.459 188.638  52.979  1.00 54.41           C
ATOM   1291 1HB  HIS A 201      22.348 188.054  52.738  1.00 63.53           H
ATOM   1292 2HB  HIS A 201      20.850 188.724  52.079  1.00 53.21           H
ATOM   1293  CG  HIS A 201      21.891 190.009  53.395  1.00 66.05           C
ATOM   1294  ND1 HIS A 201      22.986 190.270  54.188  1.00 93.09           N
ATOM   1295  HD1 HIS A 201      23.603 189.582  54.595  1.00148.25           H
ATOM   1296  CD2 HIS A 201      21.363 191.227  53.111  1.00108.16           C
ATOM   1297  HD2 HIS A 201      20.484 191.391  52.506  1.00178.59           H
ATOM   1298  CE1 HIS A 201      23.073 191.599  54.342  1.00 98.53           C
ATOM   1299  HE1 HIS A 201      23.836 192.096  54.923  1.00129.66           H
ATOM   1300  NE2 HIS A 201      22.113 192.223  53.689  1.00116.40           N
ATOM   1301  N   ASP A 202      22.478 186.944  55.321  1.00 64.18           N
ATOM   1302  H   ASP A 202      22.626 186.368  54.502  1.00 63.09           H
ATOM   1303  CA  ASP A 202      23.455 186.849  56.400  1.00 78.47           C
ATOM   1304  HA  ASP A 202      23.349 187.719  57.049  1.00 85.32           H
ATOM   1305  C   ASP A 202      24.849 186.896  55.775  1.00 88.96           C
ATOM   1306  O   ASP A 202      24.982 187.101  54.569  1.00 88.15           O
ATOM   1307  CB  ASP A 202      23.213 185.597  57.252  1.00 79.80           C
ATOM   1308 1HB  ASP A 202      23.884 185.615  58.111  1.00 93.87           H
ATOM   1309 2HB  ASP A 202      22.187 185.622  57.618  1.00 76.75           H
ATOM   1310  CG  ASP A 202      23.424 184.301  56.491  1.00 75.24           C
ATOM   1311  OD1 ASP A 202      24.485 184.121  55.858  1.00 70.72           O
ATOM   1312  OD2 ASP A 202      22.533 183.428  56.549  1.00132.61           O
ATOM   1313  N   ALA A 203      25.892 186.734  56.582  1.00105.12           N
ATOM   1314  H   ALA A 203      25.745 186.508  57.555  1.00111.39           H
ATOM   1315  CA  ALA A 203      27.267 186.896  56.115  1.00121.23           C
ATOM   1316  HA  ALA A 203      27.395 187.929  55.792  1.00128.65           H
ATOM   1317  C   ALA A 203      27.654 186.011  54.931  1.00116.45           C
ATOM   1318  O   ALA A 203      28.501 186.394  54.125  1.00134.17           O
ATOM   1319  CB  ALA A 203      28.226 186.643  57.271  1.00146.18           C
ATOM   1320 1HB  ALA A 203      28.011 187.336  58.085  1.00177.42           H
ATOM   1321 2HB  ALA A 203      29.251 186.792  56.932  1.00182.71           H
ATOM   1322 3HB  ALA A 203      28.109 185.619  57.627  1.00183.55           H
ATOM   1323  N   THR A 204      27.061 184.826  54.827  1.00100.25           N
ATOM   1324  H   THR A 204      26.323 184.580  55.472  1.00 93.73           H
ATOM   1325  CA  THR A 204      27.458 183.848  53.815  1.00 98.56           C
ATOM   1326  HA  THR A 204      28.319 184.237  53.272  1.00110.81           H
ATOM   1327  C   THR A 204      26.381 183.510  52.788  1.00 82.05           C
ATOM   1328  O   THR A 204      26.682 182.888  51.768  1.00 83.38           O
ATOM   1329  CB  THR A 204      27.870 182.510  54.463  1.00109.16           C
ATOM   1330  HB  THR A 204      28.153 181.807  53.679  1.00130.76           H
ATOM   1331  OG1 THR A 204      26.762 181.976  55.197  1.00134.04           O
ATOM   1332  HG1 THR A 204      26.593 182.548  55.951  1.00157.76           H
ATOM   1333  CG2 THR A 204      29.047 182.689  55.415  1.00165.60           C
ATOM   1334 1HG2 THR A 204      28.750 183.309  56.261  1.00221.74           H
ATOM   1335 2HG2 THR A 204      29.364 181.713  55.781  1.00214.71           H
ATOM   1336 3HG2 THR A 204      29.876 183.162  54.889  1.00214.06           H
ATOM   1337  N   ARG A 205      25.133 183.891  53.043  1.00 71.18           N
ATOM   1338  H   ARG A 205      24.943 184.439  53.873  1.00 74.43           H
ATOM   1339  CA  ARG A 205      24.008 183.509  52.191  1.00 58.39           C
ATOM   1340  HA  ARG A 205      24.379 183.311  51.186  1.00 59.74           H
ATOM   1341  C   ARG A 205      22.945 184.595  52.062  1.00 51.04           C
ATOM   1342  O   ARG A 205      22.673 185.340  53.002  1.00 55.16           O
ATOM   1343  CB  ARG A 205      23.369 182.223  52.725  1.00 55.49           C
ATOM   1344 1HB  ARG A 205      23.232 182.317  53.803  1.00 58.66           H
ATOM   1345 2HB  ARG A 205      22.389 182.101  52.263  1.00 49.18           H
ATOM   1346  CG  ARG A 205      24.195 180.977  52.429  1.00 64.99           C
ATOM   1347 1HG  ARG A 205      24.265 180.862  51.347  1.00 69.00           H
ATOM   1348 2HG  ARG A 205      25.200 181.105  52.829  1.00 78.34           H
ATOM   1349  CD  ARG A 205      23.608 179.700  53.011  1.00 69.11           C
ATOM   1350 1HD  ARG A 205      22.538 179.665  52.807  1.00 79.73           H
ATOM   1351 2HD  ARG A 205      24.083 178.855  52.511  1.00 98.88           H
ATOM   1352  NE  ARG A 205      23.834 179.580  54.452  1.00115.51           N
ATOM   1353  HE  ARG A 205      23.997 180.432  54.968  1.00190.45           H
ATOM   1354  CZ  ARG A 205      23.852 178.436  55.125  1.00137.29           C
ATOM   1355  NH1 ARG A 205      23.679 177.267  54.542  1.00130.71           N
ATOM   1356 1HH1 ARG A 205      23.506 177.220  53.551  1.00135.16           H
ATOM   1357 2HH1 ARG A 205      23.733 176.430  55.106  1.00174.14           H
ATOM   1358  NH2 ARG A 205      24.059 178.454  56.425  1.00250.20           N
ATOM   1359 1HH2 ARG A 205      24.185 179.335  56.897  1.00354.95           H
ATOM   1360 2HH2 ARG A 205      24.099 177.578  56.923  1.00285.45           H
ATOM   1361  N   VAL A 206      22.366 184.669  50.869  1.00 44.48           N
ATOM   1362  H   VAL A 206      22.636 184.004  50.156  1.00 45.88           H
ATOM   1363  CA  VAL A 206      21.346 185.655  50.516  1.00 38.46           C
ATOM   1364  HA  VAL A 206      21.154 186.306  51.368  1.00 40.09           H
ATOM   1365  C   VAL A 206      20.064 184.912  50.154  1.00 30.71           C
ATOM   1366  O   VAL A 206      20.104 183.955  49.381  1.00 32.74           O
ATOM   1367  CB  VAL A 206      21.783 186.512  49.307  1.00 43.99           C
ATOM   1368  HB  VAL A 206      21.935 185.854  48.451  1.00 71.27           H
ATOM   1369  CG1 VAL A 206      20.712 187.535  48.950  1.00 85.35           C
ATOM   1370 1HG1 VAL A 206      19.817 187.024  48.595  1.00134.22           H
ATOM   1371 2HG1 VAL A 206      21.080 188.192  48.162  1.00132.37           H
ATOM   1372 3HG1 VAL A 206      20.463 188.131  49.829  1.00134.15           H
ATOM   1373  CG2 VAL A 206      23.097 187.232  49.596  1.00 73.51           C
ATOM   1374 1HG2 VAL A 206      23.376 187.840  48.736  1.00116.53           H
ATOM   1375 2HG2 VAL A 206      23.885 186.502  49.781  1.00118.15           H
ATOM   1376 3HG2 VAL A 206      22.985 187.875  50.469  1.00119.84           H
ATOM   1377  N   TYR A 207      18.939 185.329  50.725  1.00 25.88           N
ATOM   1378  H   TYR A 207      18.934 186.168  51.290  1.00 27.65           H
ATOM   1379  CA  TYR A 207      17.688 184.585  50.623  1.00 21.23           C
ATOM   1380  HA  TYR A 207      17.869 183.656  50.083  1.00 21.95           H
ATOM   1381  C   TYR A 207      16.603 185.368  49.890  1.00 18.32           C
ATOM   1382  O   TYR A 207      16.388 186.550  50.160  1.00 22.19           O
ATOM   1383  CB  TYR A 207      17.179 184.248  52.027  1.00 22.19           C
ATOM   1384 1HB  TYR A 207      16.989 185.179  52.561  1.00 23.00           H
ATOM   1385 2HB  TYR A 207      16.235 183.711  51.939  1.00 22.51           H
ATOM   1386  CG  TYR A 207      18.143 183.411  52.840  1.00 27.22           C
ATOM   1387  CD1 TYR A 207      18.008 182.025  52.899  1.00 33.07           C
ATOM   1388  HD1 TYR A 207      17.187 181.547  52.386  1.00 35.78           H
ATOM   1389  CD2 TYR A 207      19.187 184.005  53.550  1.00 32.08           C
ATOM   1390  HD2 TYR A 207      19.292 185.080  53.543  1.00 34.25           H
ATOM   1391  CE1 TYR A 207      18.912 181.249  53.619  1.00 42.14           C
ATOM   1392  HE1 TYR A 207      18.805 180.176  53.638  1.00 52.21           H
ATOM   1393  CE2 TYR A 207      20.095 183.234  54.268  1.00 39.76           C
ATOM   1394  HE2 TYR A 207      20.905 183.711  54.800  1.00 46.94           H
ATOM   1395  CZ  TYR A 207      19.948 181.858  54.306  1.00 44.31           C
ATOM   1396  OH  TYR A 207      20.831 181.097  55.036  1.00 56.58           O
ATOM   1397  HH  TYR A 207      21.492 181.626  55.488  1.00 60.85           H
ATOM   1398  N   LEU A 208      15.913 184.697  48.974  1.00 15.73           N
ATOM   1399  H   LEU A 208      16.166 183.741  48.762  1.00 16.94           H
ATOM   1400  CA  LEU A 208      14.767 185.272  48.275  1.00 15.03           C
ATOM   1401  HA  LEU A 208      14.503 186.229  48.726  1.00 16.69           H
ATOM   1402  C   LEU A 208      13.586 184.317  48.424  1.00 13.78           C
ATOM   1403  O   LEU A 208      13.708 183.122  48.156  1.00 16.04           O
ATOM   1404  CB  LEU A 208      15.055 185.480  46.783  1.00 18.60           C
ATOM   1405 1HB  LEU A 208      15.434 184.541  46.384  1.00 21.38           H
ATOM   1406 2HB  LEU A 208      14.090 185.656  46.308  1.00 22.24           H
ATOM   1407  CG  LEU A 208      15.984 186.602  46.306  1.00 24.92           C
ATOM   1408  HG  LEU A 208      15.661 187.541  46.755  1.00 48.70           H
ATOM   1409  CD1 LEU A 208      17.455 186.379  46.641  1.00 48.98           C
ATOM   1410 1HD1 LEU A 208      17.594 186.425  47.721  1.00 92.52           H
ATOM   1411 2HD1 LEU A 208      18.057 187.159  46.176  1.00 88.10           H
ATOM   1412 3HD1 LEU A 208      17.775 185.404  46.274  1.00 87.86           H
ATOM   1413  CD2 LEU A 208      15.838 186.713  44.793  1.00 48.48           C
ATOM   1414 1HD2 LEU A 208      16.497 187.496  44.418  1.00 88.62           H
ATOM   1415 2HD2 LEU A 208      14.809 186.969  44.541  1.00 92.11           H
ATOM   1416 3HD2 LEU A 208      16.101 185.765  44.323  1.00 86.88           H
ATOM   1417  N   ILE A 209      12.449 184.847  48.860  1.00 14.95           N
ATOM   1418  H   ILE A 209      12.404 185.835  49.070  1.00 17.73           H
ATOM   1419  CA  ILE A 209      11.238 184.048  49.036  1.00 15.83           C
ATOM   1420  HA  ILE A 209      11.504 182.991  49.073  1.00 16.51           H
ATOM   1421  C   ILE A 209      10.334 184.287  47.830  1.00 15.13           C
ATOM   1422  O   ILE A 209      10.001 185.429  47.515  1.00 17.88           O
ATOM   1423  CB  ILE A 209      10.478 184.418  50.329  1.00 23.18           C
ATOM   1424  HB  ILE A 209      10.159 185.458  50.258  1.00 36.12           H
ATOM   1425  CG1 ILE A 209      11.371 184.256  51.565  1.00 38.12           C
ATOM   1426 1HG1 ILE A 209      10.936 183.501  52.221  1.00 62.21           H
ATOM   1427 2HG1 ILE A 209      12.357 183.904  51.262  1.00 71.82           H
ATOM   1428  CG2 ILE A 209       9.243 183.539  50.493  1.00 32.00           C
ATOM   1429 1HG2 ILE A 209       9.539 182.494  50.589  1.00 64.55           H
ATOM   1430 2HG2 ILE A 209       8.592 183.648  49.626  1.00 64.08           H
ATOM   1431 3HG2 ILE A 209       8.696 183.844  51.386  1.00 65.82           H
ATOM   1432  CD1 ILE A 209      11.539 185.534  52.357  1.00 84.41           C
ATOM   1433 1HD1 ILE A 209      10.562 185.962  52.579  1.00131.97           H
ATOM   1434 2HD1 ILE A 209      12.128 186.246  51.780  1.00132.79           H
ATOM   1435 3HD1 ILE A 209      12.055 185.316  53.291  1.00135.63           H
ATOM   1436  N   LEU A 210       9.966 183.211  47.143  1.00 15.23           N
ATOM   1437  H   LEU A 210      10.197 182.291  47.496  1.00 16.75           H
ATOM   1438  CA  LEU A 210       9.260 183.283  45.867  1.00 15.82           C
ATOM   1439  HA  LEU A 210       9.014 184.321  45.642  1.00 18.20           H
ATOM   1440  C   LEU A 210       7.966 182.476  45.882  1.00 17.05           C
ATOM   1441  O   LEU A 210       7.769 181.598  46.721  1.00 18.87           O
ATOM   1442  CB  LEU A 210      10.166 182.725  44.764  1.00 17.65           C
ATOM   1443 1HB  LEU A 210      10.382 181.688  45.016  1.00 22.99           H
ATOM   1444 2HB  LEU A 210       9.602 182.725  43.832  1.00 23.31           H
ATOM   1445  CG  LEU A 210      11.501 183.428  44.502  1.00 21.16           C
ATOM   1446  HG  LEU A 210      12.034 183.548  45.445  1.00 35.25           H
ATOM   1447  CD1 LEU A 210      12.356 182.568  43.580  1.00 31.57           C
ATOM   1448 1HD1 LEU A 210      12.550 181.606  44.055  1.00 63.31           H
ATOM   1449 2HD1 LEU A 210      13.304 183.071  43.389  1.00 67.18           H
ATOM   1450 3HD1 LEU A 210      11.835 182.407  42.636  1.00 64.49           H
ATOM   1451  CD2 LEU A 210      11.294 184.803  43.879  1.00 33.38           C
ATOM   1452 1HD2 LEU A 210      10.741 185.437  44.571  1.00 64.31           H
ATOM   1453 2HD2 LEU A 210      10.734 184.708  42.949  1.00 68.77           H
ATOM   1454 3HD2 LEU A 210      12.262 185.261  43.675  1.00 69.62           H
ATOM   1455  N   GLU A 211       7.089 182.771  44.929  1.00 19.54           N
ATOM   1456  H   GLU A 211       7.248 183.574  44.336  1.00 21.39           H
ATOM   1457  CA  GLU A 211       5.901 181.959  44.689  1.00 22.20           C
ATOM   1458  HA  GLU A 211       5.356 181.845  45.626  1.00 23.67           H
ATOM   1459  C   GLU A 211       6.283 180.573  44.171  1.00 21.24           C
ATOM   1460  O   GLU A 211       7.131 180.440  43.288  1.00 21.46           O
ATOM   1461  CB  GLU A 211       5.011 182.669  43.665  1.00 28.69           C
ATOM   1462 1HB  GLU A 211       4.881 183.705  43.978  1.00 42.50           H
ATOM   1463 2HB  GLU A 211       5.530 182.671  42.707  1.00 41.06           H
ATOM   1464  CG  GLU A 211       3.636 182.054  43.461  1.00 31.94           C
ATOM   1465 1HG  GLU A 211       3.754 181.001  43.203  1.00 47.61           H
ATOM   1466 2HG  GLU A 211       3.075 182.125  44.393  1.00 43.75           H
ATOM   1467  CD  GLU A 211       2.859 182.742  42.354  1.00 54.54           C
ATOM   1468  OE1 GLU A 211       3.372 183.714  41.758  1.00 99.39           O
ATOM   1469  OE2 GLU A 211       1.725 182.305  42.066  1.00103.02           O
ATOM   1470  N   TYR A 212       5.663 179.535  44.723  1.00 23.33           N
ATOM   1471  H   TYR A 212       4.993 179.683  45.464  1.00 26.60           H
ATOM   1472  CA  TYR A 212       5.908 178.165  44.284  1.00 23.94           C
ATOM   1473  HA  TYR A 212       6.972 178.049  44.080  1.00 23.03           H
ATOM   1474  C   TYR A 212       5.133 177.841  43.008  1.00 25.86           C
ATOM   1475  O   TYR A 212       3.929 178.086  42.922  1.00 31.56           O
ATOM   1476  CB  TYR A 212       5.515 177.192  45.399  1.00 27.60           C
ATOM   1477 1HB  TYR A 212       6.142 177.392  46.269  1.00 29.40           H
ATOM   1478 2HB  TYR A 212       4.478 177.376  45.677  1.00 32.37           H
ATOM   1479  CG  TYR A 212       5.663 175.734  45.022  1.00 29.78           C
ATOM   1480  CD1 TYR A 212       6.916 175.191  44.733  1.00 30.84           C
ATOM   1481  HD1 TYR A 212       7.798 175.811  44.801  1.00 31.35           H
ATOM   1482  CD2 TYR A 212       4.546 174.901  44.943  1.00 36.08           C
ATOM   1483  HD2 TYR A 212       3.566 175.299  45.163  1.00 40.92           H
ATOM   1484  CE1 TYR A 212       7.046 173.858  44.346  1.00 36.76           C
ATOM   1485  HE1 TYR A 212       8.017 173.458  44.096  1.00 42.10           H
ATOM   1486  CE2 TYR A 212       4.677 173.557  44.597  1.00 41.61           C
ATOM   1487  HE2 TYR A 212       3.806 172.920  44.560  1.00 50.31           H
ATOM   1488  CZ  TYR A 212       5.927 173.046  44.290  1.00 41.36           C
ATOM   1489  OH  TYR A 212       6.058 171.726  43.926  1.00 51.41           O
ATOM   1490  HH  TYR A 212       5.219 171.261  43.898  1.00 70.74           H
ATOM   1491  N   ALA A 213       5.824 177.279  42.022  1.00 26.06           N
ATOM   1492  H   ALA A 213       6.815 177.121  42.137  1.00 27.95           H
ATOM   1493  CA  ALA A 213       5.211 176.847  40.768  1.00 28.36           C
ATOM   1494  HA  ALA A 213       4.264 177.367  40.635  1.00 31.27           H
ATOM   1495  C   ALA A 213       4.966 175.338  40.805  1.00 31.11           C
ATOM   1496  O   ALA A 213       5.912 174.559  40.679  1.00 33.13           O
ATOM   1497  CB  ALA A 213       6.117 177.205  39.597  1.00 30.19           C
ATOM   1498 1HB  ALA A 213       5.690 176.815  38.673  1.00 59.78           H
ATOM   1499 2HB  ALA A 213       7.105 176.770  39.748  1.00 58.78           H
ATOM   1500 3HB  ALA A 213       6.206 178.289  39.523  1.00 58.52           H
ATOM   1501  N   PRO A 214       3.713 174.893  41.000  1.00 35.87           N
ATOM   1502  CA  PRO A 214       3.515 173.445  41.143  1.00 41.52           C
ATOM   1503  HA  PRO A 214       4.128 173.079  41.966  1.00 45.82           H
ATOM   1504  C   PRO A 214       3.785 172.574  39.920  1.00 40.71           C
ATOM   1505  O   PRO A 214       3.976 171.366  40.060  1.00 49.54           O
ATOM   1506  CB  PRO A 214       2.035 173.329  41.520  1.00 51.27           C
ATOM   1507 1HB  PRO A 214       1.444 173.075  40.639  1.00 69.78           H
ATOM   1508 2HB  PRO A 214       1.898 172.577  42.297  1.00 61.24           H
ATOM   1509  CG  PRO A 214       1.651 174.675  42.026  1.00 52.66           C
ATOM   1510 1HG  PRO A 214       0.580 174.841  41.910  1.00 78.82           H
ATOM   1511 2HG  PRO A 214       1.951 174.784  43.069  1.00 65.53           H
ATOM   1512  CD  PRO A 214       2.437 175.613  41.161  1.00 41.16           C
ATOM   1513 1HD  PRO A 214       1.950 175.747  40.194  1.00 42.96           H
ATOM   1514 2HD  PRO A 214       2.575 176.567  41.668  1.00 47.43           H
ATOM   1515  N   LEU A 215       3.771 173.163  38.729  1.00 36.23           N
ATOM   1516  H   LEU A 215       3.647 174.164  38.667  1.00 35.71           H
ATOM   1517  CA  LEU A 215       3.917 172.401  37.491  1.00 36.66           C
ATOM   1518  HA  LEU A 215       3.733 171.348  37.708  1.00 40.34           H
ATOM   1519  C   LEU A 215       5.313 172.488  36.878  1.00 35.66           C
ATOM   1520  O   LEU A 215       5.592 171.843  35.868  1.00 41.87           O
ATOM   1521  CB  LEU A 215       2.878 172.867  36.466  1.00 38.38           C
ATOM   1522 1HB  LEU A 215       3.072 173.918  36.255  1.00 43.44           H
ATOM   1523 2HB  LEU A 215       3.048 172.308  35.546  1.00 45.26           H
ATOM   1524  CG  LEU A 215       1.394 172.732  36.822  1.00 47.59           C
ATOM   1525  HG  LEU A 215       1.185 173.330  37.709  1.00 85.03           H
ATOM   1526  CD1 LEU A 215       0.560 173.268  35.665  1.00 80.83           C
ATOM   1527 1HD1 LEU A 215       0.723 172.657  34.777  1.00128.24           H
ATOM   1528 2HD1 LEU A 215       0.849 174.297  35.455  1.00125.73           H
ATOM   1529 3HD1 LEU A 215      -0.496 173.242  35.935  1.00128.92           H
ATOM   1530  CD2 LEU A 215       0.994 171.288  37.105  1.00 92.42           C
ATOM   1531 1HD2 LEU A 215       1.261 170.658  36.256  1.00139.58           H
ATOM   1532 2HD2 LEU A 215       1.509 170.933  37.997  1.00144.67           H
ATOM   1533 3HD2 LEU A 215      -0.082 171.234  37.271  1.00142.55           H
ATOM   1534  N   GLY A 216       6.196 173.264  37.497  1.00 33.29           N
ATOM   1535  H   GLY A 216       5.919 173.781  38.320  1.00 34.86           H
ATOM   1536  CA  GLY A 216       7.568 173.359  37.031  1.00 33.38           C
ATOM   1537 1HA  GLY A 216       8.183 173.767  37.833  1.00 37.63           H
ATOM   1538 2HA  GLY A 216       7.923 172.353  36.808  1.00 39.87           H
ATOM   1539  C   GLY A 216       7.770 174.218  35.797  1.00 27.43           C
ATOM   1540  O   GLY A 216       7.043 175.185  35.571  1.00 27.17           O
ATOM   1541  N   THR A 217       8.782 173.879  35.005  1.00 28.69           N
ATOM   1542  H   THR A 217       9.336 173.062  35.221  1.00 35.41           H
ATOM   1543  CA  THR A 217       9.143 174.654  33.820  1.00 26.25           C
ATOM   1544  HA  THR A 217       9.053 175.714  34.054  1.00 25.36           H
ATOM   1545  C   THR A 217       8.250 174.355  32.621  1.00 24.34           C
ATOM   1546  O   THR A 217       7.696 173.264  32.490  1.00 28.01           O
ATOM   1547  CB  THR A 217      10.593 174.381  33.366  1.00 31.91           C
ATOM   1548  HB  THR A 217      10.800 174.954  32.463  1.00 64.47           H
ATOM   1549  OG1 THR A 217      10.753 172.984  33.085  1.00 69.70           O
ATOM   1550  HG1 THR A 217      11.690 172.798  33.015  1.00129.43           H
ATOM   1551  CG2 THR A 217      11.598 174.775  34.439  1.00 45.39           C
ATOM   1552 1HG2 THR A 217      12.607 174.584  34.074  1.00 87.22           H
ATOM   1553 2HG2 THR A 217      11.428 174.191  35.343  1.00 82.86           H
ATOM   1554 3HG2 THR A 217      11.497 175.836  34.664  1.00 86.03           H
ATOM   1555  N   VAL A 218       8.151 175.324  31.717  1.00 21.14           N
ATOM   1556  H   VAL A 218       8.603 176.214  31.889  1.00 21.43           H
ATOM   1557  CA  VAL A 218       7.437 175.144  30.455  1.00 19.49           C
ATOM   1558  HA  VAL A 218       6.426 174.794  30.660  1.00 20.13           H
ATOM   1559  C   VAL A 218       8.153 174.086  29.620  1.00 21.35           C
ATOM   1560  O   VAL A 218       7.525 173.324  28.887  1.00 22.72           O
ATOM   1561  CB  VAL A 218       7.355 176.459  29.648  1.00 18.24           C
ATOM   1562  HB  VAL A 218       8.366 176.813  29.449  1.00 24.89           H
ATOM   1563  CG1 VAL A 218       6.644 176.245  28.316  1.00 22.57           C
ATOM   1564 1HG1 VAL A 218       5.667 175.793  28.487  1.00 49.08           H
ATOM   1565 2HG1 VAL A 218       7.241 175.591  27.680  1.00 56.05           H
ATOM   1566 3HG1 VAL A 218       6.513 177.204  27.816  1.00 55.24           H
ATOM   1567  CG2 VAL A 218       6.615 177.532  30.439  1.00 24.80           C
ATOM   1568 1HG2 VAL A 218       6.634 178.466  29.878  1.00 56.15           H
ATOM   1569 2HG2 VAL A 218       7.094 177.690  31.404  1.00 57.10           H
ATOM   1570 3HG2 VAL A 218       5.580 177.229  30.595  1.00 55.41           H
ATOM   1571  N   TYR A 219       9.472 174.024  29.763  1.00 23.53           N
ATOM   1572  H   TYR A 219       9.927 174.682  30.380  1.00 24.49           H
ATOM   1573  CA  TYR A 219      10.295 173.029  29.085  1.00 26.95           C
ATOM   1574  HA  TYR A 219      10.240 173.201  28.010  1.00 26.79           H
ATOM   1575  C   TYR A 219       9.833 171.596  29.341  1.00 29.77           C
ATOM   1576  O   TYR A 219       9.824 170.779  28.421  1.00 32.42           O
ATOM   1577  CB  TYR A 219      11.745 173.200  29.544  1.00 31.51           C
ATOM   1578 1HB  TYR A 219      12.045 174.230  29.357  1.00 32.03           H
ATOM   1579 2HB  TYR A 219      11.794 173.023  30.619  1.00 35.29           H
ATOM   1580  CG  TYR A 219      12.737 172.284  28.863  1.00 40.83           C
ATOM   1581  CD1 TYR A 219      13.293 172.621  27.628  1.00 51.31           C
ATOM   1582  HD1 TYR A 219      12.985 173.529  27.130  1.00 58.99           H
ATOM   1583  CD2 TYR A 219      13.147 171.101  29.477  1.00 58.19           C
ATOM   1584  HD2 TYR A 219      12.715 170.808  30.423  1.00 69.99           H
ATOM   1585  CE1 TYR A 219      14.254 171.806  27.032  1.00 69.35           C
ATOM   1586  HE1 TYR A 219      14.679 172.077  26.078  1.00 89.92           H
ATOM   1587  CE2 TYR A 219      14.119 170.293  28.894  1.00 78.50           C
ATOM   1588  HE2 TYR A 219      14.439 169.387  29.386  1.00106.82           H
ATOM   1589  CZ  TYR A 219      14.668 170.651  27.675  1.00 79.35           C
ATOM   1590  OH  TYR A 219      15.636 169.860  27.100  1.00108.80           O
ATOM   1591  HH  TYR A 219      15.962 170.214  26.270  1.00138.27           H
ATOM   1592  N   ARG A 220       9.439 171.285  30.571  1.00 31.40           N
ATOM   1593  H   ARG A 220       9.439 171.994  31.291  1.00 31.71           H
ATOM   1594  CA  ARG A 220       8.984 169.938  30.910  1.00 36.14           C
ATOM   1595  HA  ARG A 220       9.741 169.223  30.585  1.00 40.17           H
ATOM   1596  C   ARG A 220       7.692 169.588  30.182  1.00 34.58           C
ATOM   1597  O   ARG A 220       7.516 168.462  29.718  1.00 39.92           O
ATOM   1598  CB  ARG A 220       8.787 169.815  32.425  1.00 42.50           C
ATOM   1599 1HB  ARG A 220       9.747 169.975  32.915  1.00 57.09           H
ATOM   1600 2HB  ARG A 220       8.111 170.608  32.747  1.00 63.58           H
ATOM   1601  CG  ARG A 220       8.201 168.489  32.901  1.00 70.65           C
ATOM   1602 1HG  ARG A 220       7.929 168.585  33.952  1.00127.33           H
ATOM   1603 2HG  ARG A 220       7.293 168.282  32.335  1.00111.15           H
ATOM   1604  CD  ARG A 220       9.145 167.303  32.747  1.00116.27           C
ATOM   1605 1HD  ARG A 220       8.571 166.387  32.897  1.00156.08           H
ATOM   1606 2HD  ARG A 220       9.550 167.292  31.735  1.00171.03           H
ATOM   1607  NE  ARG A 220      10.243 167.333  33.713  1.00197.96           N
ATOM   1608  HE  ARG A 220      10.281 168.119  34.345  1.00227.81           H
ATOM   1609  CZ  ARG A 220      11.184 166.404  33.827  1.00337.99           C
ATOM   1610  NH1 ARG A 220      12.113 166.546  34.749  1.00508.99           N
ATOM   1611 1HH1 ARG A 220      12.093 167.356  35.348  1.00538.23           H
ATOM   1612 2HH1 ARG A 220      12.834 165.847  34.840  1.00681.37           H
ATOM   1613  NH2 ARG A 220      11.218 165.333  33.059  1.00424.71           N
ATOM   1614 1HH2 ARG A 220      10.519 165.215  32.343  1.00382.41           H
ATOM   1615 2HH2 ARG A 220      11.949 164.652  33.191  1.00604.98           H
ATOM   1616  N   GLU A 221       6.785 170.552  30.097  1.00 30.65           N
ATOM   1617  H   GLU A 221       6.981 171.455  30.505  1.00 30.33           H
ATOM   1618  CA  GLU A 221       5.510 170.351  29.414  1.00 29.76           C
ATOM   1619  HA  GLU A 221       5.070 169.415  29.757  1.00 33.69           H
ATOM   1620  C   GLU A 221       5.710 170.257  27.903  1.00 27.73           C
ATOM   1621  O   GLU A 221       5.051 169.468  27.225  1.00 31.54           O
ATOM   1622  CB  GLU A 221       4.560 171.504  29.749  1.00 29.41           C
ATOM   1623 1HB  GLU A 221       4.510 171.611  30.833  1.00 32.48           H
ATOM   1624 2HB  GLU A 221       4.976 172.423  29.337  1.00 28.80           H
ATOM   1625  CG  GLU A 221       3.145 171.341  29.213  1.00 31.99           C
ATOM   1626 1HG  GLU A 221       2.682 172.326  29.171  1.00 36.54           H
ATOM   1627 2HG  GLU A 221       3.186 170.938  28.202  1.00 35.41           H
ATOM   1628  CD  GLU A 221       2.281 170.432  30.068  1.00 36.51           C
ATOM   1629  OE1 GLU A 221       1.044 170.611  30.059  1.00 71.75           O
ATOM   1630  OE2 GLU A 221       2.818 169.528  30.742  1.00 69.90           O
ATOM   1631  N   LEU A 222       6.632 171.061  27.385  1.00 24.82           N
ATOM   1632  H   LEU A 222       7.129 171.699  27.993  1.00 24.52           H
ATOM   1633  CA  LEU A 222       6.950 171.066  25.961  1.00 24.72           C
ATOM   1634  HA  LEU A 222       6.026 171.213  25.401  1.00 24.98           H
ATOM   1635  C   LEU A 222       7.553 169.735  25.523  1.00 29.78           C
ATOM   1636  O   LEU A 222       7.227 169.241  24.447  1.00 33.75           O
ATOM   1637  CB  LEU A 222       7.913 172.213  25.642  1.00 23.01           C
ATOM   1638 1HB  LEU A 222       7.490 173.134  26.044  1.00 25.26           H
ATOM   1639 2HB  LEU A 222       8.849 172.018  26.165  1.00 26.91           H
ATOM   1640  CG  LEU A 222       8.240 172.443  24.163  1.00 23.51           C
ATOM   1641  HG  LEU A 222       8.653 171.525  23.745  1.00 34.25           H
ATOM   1642  CD1 LEU A 222       7.010 172.842  23.355  1.00 30.73           C
ATOM   1643 1HD1 LEU A 222       7.301 173.031  22.322  1.00 61.91           H
ATOM   1644 2HD1 LEU A 222       6.563 173.741  23.778  1.00 64.02           H
ATOM   1645 3HD1 LEU A 222       6.281 172.032  23.371  1.00 62.35           H
ATOM   1646  CD2 LEU A 222       9.293 173.540  24.062  1.00 30.09           C
ATOM   1647 1HD2 LEU A 222       9.547 173.701  23.015  1.00 60.51           H
ATOM   1648 2HD2 LEU A 222      10.189 173.237  24.603  1.00 64.00           H
ATOM   1649 3HD2 LEU A 222       8.905 174.467  24.486  1.00 61.15           H
ATOM   1650  N   GLN A 223       8.416 169.145  26.343  1.00 33.43           N
ATOM   1651  H   GLN A 223       8.686 169.602  27.203  1.00 34.21           H
ATOM   1652  CA  GLN A 223       8.967 167.827  26.036  1.00 40.48           C
ATOM   1653  HA  GLN A 223       9.353 167.832  25.017  1.00 43.08           H
ATOM   1654  C   GLN A 223       7.896 166.743  26.123  1.00 42.76           C
ATOM   1655  O   GLN A 223       7.877 165.816  25.315  1.00 50.23           O
ATOM   1656  CB  GLN A 223      10.097 167.458  26.999  1.00 48.30           C
ATOM   1657 1HB  GLN A 223       9.746 167.584  28.024  1.00 64.30           H
ATOM   1658 2HB  GLN A 223      10.335 166.405  26.850  1.00 77.51           H
ATOM   1659  CG  GLN A 223      11.379 168.254  26.816  1.00 75.93           C
ATOM   1660 1HG  GLN A 223      11.673 168.219  25.767  1.00130.29           H
ATOM   1661 2HG  GLN A 223      11.209 169.292  27.100  1.00110.84           H
ATOM   1662  CD  GLN A 223      12.501 167.687  27.661  1.00138.88           C
ATOM   1663  OE1 GLN A 223      12.386 167.578  28.880  1.00209.64           O
ATOM   1664  NE2 GLN A 223      13.592 167.300  27.016  1.00228.18           N
ATOM   1665 1HE2 GLN A 223      14.367 166.926  27.542  1.00336.53           H
ATOM   1666 2HE2 GLN A 223      13.643 167.385  26.012  1.00255.01           H
ATOM   1667  N   LYS A 224       7.017 166.853  27.113  1.00 42.02           N
ATOM   1668  H   LYS A 224       7.071 167.649  27.735  1.00 41.79           H
ATOM   1669  CA  LYS A 224       5.978 165.851  27.343  1.00 46.57           C
ATOM   1670  HA  LYS A 224       6.452 164.872  27.416  1.00 54.18           H
ATOM   1671  C   LYS A 224       4.972 165.777  26.200  1.00 43.45           C
ATOM   1672  O   LYS A 224       4.439 164.708  25.905  1.00 51.88           O
ATOM   1673  CB  LYS A 224       5.249 166.155  28.654  1.00 52.51           C
ATOM   1674 1HB  LYS A 224       5.991 166.357  29.427  1.00 70.70           H
ATOM   1675 2HB  LYS A 224       4.642 167.050  28.517  1.00 77.93           H
ATOM   1676  CG  LYS A 224       4.357 165.014  29.127  1.00 82.42           C
ATOM   1677 1HG  LYS A 224       3.618 164.792  28.357  1.00123.23           H
ATOM   1678 2HG  LYS A 224       4.974 164.129  29.282  1.00123.04           H
ATOM   1679  CD  LYS A 224       3.634 165.337  30.427  1.00110.79           C
ATOM   1680 1HD  LYS A 224       3.266 164.406  30.858  1.00158.23           H
ATOM   1681 2HD  LYS A 224       4.335 165.794  31.125  1.00145.08           H
ATOM   1682  CE  LYS A 224       2.458 166.274  30.203  1.00174.91           C
ATOM   1683 1HE  LYS A 224       2.827 167.231  29.826  1.00228.88           H
ATOM   1684 2HE  LYS A 224       1.793 165.841  29.452  1.00231.93           H
ATOM   1685  NZ  LYS A 224       1.735 166.464  31.503  1.00245.02           N
ATOM   1686 1HZ  LYS A 224       2.354 166.865  32.194  1.00289.72           H
ATOM   1687 2HZ  LYS A 224       0.953 167.094  31.379  1.00296.01           H
ATOM   1688 3HZ  LYS A 224       1.385 165.581  31.849  1.00291.66           H
ATOM   1689  N   LEU A 225       4.704 166.919  25.576  1.00 37.74           N
ATOM   1690  H   LEU A 225       5.183 167.761  25.866  1.00 37.23           H
ATOM   1691  CA  LEU A 225       3.730 167.008  24.491  1.00 37.33           C
ATOM   1692  HA  LEU A 225       3.133 166.096  24.473  1.00 43.82           H
ATOM   1693  C   LEU A 225       4.389 167.154  23.121  1.00 34.42           C
ATOM   1694  O   LEU A 225       3.695 167.230  22.107  1.00 36.38           O
ATOM   1695  CB  LEU A 225       2.801 168.201  24.740  1.00 38.58           C
ATOM   1696 1HB  LEU A 225       3.406 169.107  24.700  1.00 38.30           H
ATOM   1697 2HB  LEU A 225       2.089 168.247  23.916  1.00 43.26           H
ATOM   1698  CG  LEU A 225       2.007 168.226  26.051  1.00 48.12           C
ATOM   1699  HG  LEU A 225       2.703 168.193  26.888  1.00 64.61           H
ATOM   1700  CD1 LEU A 225       1.218 169.526  26.135  1.00 64.23           C
ATOM   1701 1HD1 LEU A 225       0.681 169.563  27.083  1.00 99.99           H
ATOM   1702 2HD1 LEU A 225       0.506 169.580  25.312  1.00103.76           H
ATOM   1703 3HD1 LEU A 225       1.903 170.372  26.079  1.00 99.33           H
ATOM   1704  CD2 LEU A 225       1.045 167.050  26.180  1.00 75.63           C
ATOM   1705 1HD2 LEU A 225       0.369 167.031  25.326  1.00115.74           H
ATOM   1706 2HD2 LEU A 225       0.466 167.151  27.098  1.00114.30           H
ATOM   1707 3HD2 LEU A 225       1.609 166.118  26.217  1.00115.92           H
ATOM   1708  N   SER A 226       5.718 167.203  23.111  1.00 33.57           N
ATOM   1709  H   SER A 226       6.202 167.061  23.986  1.00 35.45           H
ATOM   1710  CA  SER A 226       6.547 167.511  21.945  1.00 33.79           C
ATOM   1711  HA  SER A 226       7.587 167.414  22.257  1.00 36.92           H
ATOM   1712  C   SER A 226       6.396 168.939  21.427  1.00 28.47           C
ATOM   1713  O   SER A 226       7.389 169.592  21.105  1.00 32.55           O
ATOM   1714  CB  SER A 226       6.319 166.517  20.803  1.00 43.71           C
ATOM   1715 1HB  SER A 226       5.415 165.938  20.991  1.00 73.92           H
ATOM   1716 2HB  SER A 226       6.202 167.066  19.869  1.00 72.46           H
ATOM   1717  OG  SER A 226       7.423 165.636  20.688  1.00 82.25           O
ATOM   1718  HG  SER A 226       7.506 165.145  21.509  1.00124.40           H
ATOM   1719  N   LYS A 227       5.161 169.419  21.333  1.00 25.36           N
ATOM   1720  H   LYS A 227       4.388 168.825  21.606  1.00 28.45           H
ATOM   1721  CA  LYS A 227       4.855 170.758  20.840  1.00 22.04           C
ATOM   1722  HA  LYS A 227       5.662 171.437  21.118  1.00 21.00           H
ATOM   1723  C   LYS A 227       3.557 171.264  21.460  1.00 21.54           C
ATOM   1724  O   LYS A 227       2.795 170.491  22.042  1.00 27.23           O
ATOM   1725  CB  LYS A 227       4.743 170.738  19.312  1.00 25.58           C
ATOM   1726 1HB  LYS A 227       4.643 171.766  18.962  1.00 31.16           H
ATOM   1727 2HB  LYS A 227       5.666 170.330  18.900  1.00 31.57           H
ATOM   1728  CG  LYS A 227       3.568 169.931  18.777  1.00 34.37           C
ATOM   1729 1HG  LYS A 227       3.654 168.899  19.117  1.00 49.31           H
ATOM   1730 2HG  LYS A 227       2.639 170.354  19.161  1.00 52.47           H
ATOM   1731  CD  LYS A 227       3.522 169.949  17.258  1.00 47.12           C
ATOM   1732 1HD  LYS A 227       3.405 170.977  16.914  1.00 66.83           H
ATOM   1733 2HD  LYS A 227       4.457 169.548  16.867  1.00 75.33           H
ATOM   1734  CE  LYS A 227       2.360 169.115  16.744  1.00 77.42           C
ATOM   1735 1HE  LYS A 227       2.483 168.086  17.090  1.00122.98           H
ATOM   1736 2HE  LYS A 227       1.429 169.512  17.157  1.00120.72           H
ATOM   1737  NZ  LYS A 227       2.352 169.176  15.247  1.00137.24           N
ATOM   1738 1HZ  LYS A 227       3.193 168.755  14.874  1.00187.32           H
ATOM   1739 2HZ  LYS A 227       2.318 170.139  14.938  1.00188.48           H
ATOM   1740 3HZ  LYS A 227       1.549 168.687  14.877  1.00186.87           H
ATOM   1741  N   PHE A 228       3.293 172.557  21.310  1.00 18.55           N
ATOM   1742  H   PHE A 228       3.966 173.152  20.843  1.00 17.94           H
ATOM   1743  CA  PHE A 228       2.025 173.144  21.729  1.00 18.65           C
ATOM   1744  HA  PHE A 228       1.468 172.409  22.310  1.00 20.76           H
ATOM   1745  C   PHE A 228       1.181 173.503  20.511  1.00 20.48           C
ATOM   1746  O   PHE A 228       1.700 173.822  19.443  1.00 22.76           O
ATOM   1747  CB  PHE A 228       2.231 174.406  22.572  1.00 16.84           C
ATOM   1748 1HB  PHE A 228       2.753 175.144  21.964  1.00 16.67           H
ATOM   1749 2HB  PHE A 228       1.253 174.812  22.826  1.00 18.82           H
ATOM   1750  CG  PHE A 228       3.006 174.197  23.846  1.00 16.79           C
ATOM   1751  CD1 PHE A 228       2.917 173.018  24.582  1.00 40.80           C
ATOM   1752  HD1 PHE A 228       2.284 172.210  24.247  1.00 89.70           H
ATOM   1753  CD2 PHE A 228       3.807 175.226  24.330  1.00 38.19           C
ATOM   1754  HD2 PHE A 228       3.875 176.156  23.784  1.00 83.46           H
ATOM   1755  CE1 PHE A 228       3.642 172.856  25.758  1.00 42.43           C
ATOM   1756  HE1 PHE A 228       3.592 171.923  26.297  1.00 90.97           H
ATOM   1757  CE2 PHE A 228       4.516 175.082  25.520  1.00 41.75           C
ATOM   1758  HE2 PHE A 228       5.123 175.895  25.888  1.00 90.91           H
ATOM   1759  CZ  PHE A 228       4.436 173.892  26.234  1.00 22.16           C
ATOM   1760  HZ  PHE A 228       4.994 173.769  27.151  1.00 27.04           H
ATOM   1761  N   ASP A 229      -0.133 173.457  20.693  1.00 22.91           N
ATOM   1762  H   ASP A 229      -0.507 173.173  21.587  1.00 25.26           H
ATOM   1763  CA  ASP A 229      -1.076 173.854  19.654  1.00 25.57           C
ATOM   1764  HA  ASP A 229      -0.775 173.406  18.707  1.00 29.06           H
ATOM   1765  C   ASP A 229      -1.086 175.371  19.486  1.00 21.30           C
ATOM   1766  O   ASP A 229      -0.577 176.108  20.330  1.00 19.31           O
ATOM   1767  CB  ASP A 229      -2.475 173.363  20.025  1.00 34.10           C
ATOM   1768 1HB  ASP A 229      -3.163 173.593  19.211  1.00 64.08           H
ATOM   1769 2HB  ASP A 229      -2.441 172.281  20.155  1.00 55.98           H
ATOM   1770  CG  ASP A 229      -2.986 173.999  21.304  1.00 56.94           C
ATOM   1771  OD1 ASP A 229      -2.693 173.461  22.392  1.00111.29           O
ATOM   1772  OD2 ASP A 229      -3.676 175.037  21.244  1.00117.08           O
ATOM   1773  N   GLU A 230      -1.677 175.837  18.391  1.00 22.79           N
ATOM   1774  H   GLU A 230      -2.139 175.190  17.767  1.00 26.49           H
ATOM   1775  CA  GLU A 230      -1.662 177.251  18.022  1.00 21.16           C
ATOM   1776  HA  GLU A 230      -0.626 177.561  17.884  1.00 20.15           H
ATOM   1777  C   GLU A 230      -2.270 178.166  19.082  1.00 20.54           C
ATOM   1778  O   GLU A 230      -1.769 179.266  19.314  1.00 19.63           O
ATOM   1779  CB  GLU A 230      -2.417 177.472  16.708  1.00 27.02           C
ATOM   1780 1HB  GLU A 230      -3.433 177.097  16.827  1.00 44.48           H
ATOM   1781 2HB  GLU A 230      -2.473 178.542  16.509  1.00 48.31           H
ATOM   1782  CG  GLU A 230      -1.799 176.791  15.498  1.00 34.59           C
ATOM   1783 1HG  GLU A 230      -1.873 177.473  14.650  1.00 57.01           H
ATOM   1784 2HG  GLU A 230      -0.744 176.591  15.686  1.00 54.57           H
ATOM   1785  CD  GLU A 230      -2.509 175.497  15.145  1.00 62.40           C
ATOM   1786  OE1 GLU A 230      -3.215 175.474  14.114  1.00118.67           O
ATOM   1787  OE2 GLU A 230      -2.377 174.503  15.892  1.00113.29           O
ATOM   1788  N   GLN A 231      -3.350 177.728  19.720  1.00 23.31           N
ATOM   1789  H   GLN A 231      -3.721 176.810  19.514  1.00 26.19           H
ATOM   1790  CA  GLN A 231      -4.029 178.549  20.718  1.00 25.33           C
ATOM   1791  HA  GLN A 231      -4.154 179.555  20.319  1.00 26.72           H
ATOM   1792  C   GLN A 231      -3.200 178.664  21.993  1.00 22.57           C
ATOM   1793  O   GLN A 231      -3.138 179.732  22.604  1.00 22.81           O
ATOM   1794  CB  GLN A 231      -5.410 177.975  21.045  1.00 32.75           C
ATOM   1795 1HB  GLN A 231      -5.291 176.954  21.408  1.00 44.37           H
ATOM   1796 2HB  GLN A 231      -5.842 178.570  21.849  1.00 53.92           H
ATOM   1797  CG  GLN A 231      -6.393 177.968  19.880  1.00 67.33           C
ATOM   1798 1HG  GLN A 231      -7.397 177.814  20.273  1.00109.16           H
ATOM   1799 2HG  GLN A 231      -6.362 178.937  19.382  1.00102.74           H
ATOM   1800  CD  GLN A 231      -6.108 176.880  18.862  1.00125.55           C
ATOM   1801  OE1 GLN A 231      -5.875 175.725  19.214  1.00175.05           O
ATOM   1802  NE2 GLN A 231      -6.117 177.241  17.588  1.00223.55           N
ATOM   1803 1HE2 GLN A 231      -5.996 176.535  16.877  1.00325.88           H
ATOM   1804 2HE2 GLN A 231      -6.229 178.212  17.332  1.00259.02           H
ATOM   1805  N   ARG A 232      -2.545 177.579  22.394  1.00 21.81           N
ATOM   1806  H   ARG A 232      -2.624 176.727  21.855  1.00 23.91           H
ATOM   1807  CA  ARG A 232      -1.694 177.595  23.581  1.00 20.10           C
ATOM   1808  HA  ARG A 232      -2.229 178.103  24.384  1.00 22.41           H
ATOM   1809  C   ARG A 232      -0.428 178.396  23.299  1.00 16.06           C
ATOM   1810  O   ARG A 232       0.043 179.142  24.155  1.00 15.92           O
ATOM   1811  CB  ARG A 232      -1.364 176.167  24.027  1.00 22.25           C
ATOM   1812 1HB  ARG A 232      -2.295 175.602  24.077  1.00 28.22           H
ATOM   1813 2HB  ARG A 232      -0.718 175.701  23.283  1.00 23.10           H
ATOM   1814  CG  ARG A 232      -0.688 176.098  25.390  1.00 25.04           C
ATOM   1815 1HG  ARG A 232       0.285 176.586  25.332  1.00 28.80           H
ATOM   1816 2HG  ARG A 232      -1.304 176.634  26.111  1.00 32.30           H
ATOM   1817  CD  ARG A 232      -0.501 174.670  25.881  1.00 30.13           C
ATOM   1818 1HD  ARG A 232      -1.448 174.137  25.786  1.00 65.51           H
ATOM   1819 2HD  ARG A 232       0.252 174.171  25.271  1.00 42.22           H
ATOM   1820  NE  ARG A 232      -0.089 174.667  27.284  1.00 42.38           N
ATOM   1821  HE  ARG A 232       0.070 175.565  27.716  1.00 97.37           H
ATOM   1822  CZ  ARG A 232       0.076 173.590  28.042  1.00 38.11           C
ATOM   1823  NH1 ARG A 232      -0.110 172.366  27.589  1.00 43.01           N
ATOM   1824 1HH1 ARG A 232      -0.360 172.224  26.623  1.00 69.81           H
ATOM   1825 2HH1 ARG A 232       0.011 171.587  28.217  1.00 60.42           H
ATOM   1826  NH2 ARG A 232       0.413 173.745  29.305  1.00 88.17           N
ATOM   1827 1HH2 ARG A 232       0.545 174.675  29.670  1.00160.91           H
ATOM   1828 2HH2 ARG A 232       0.531 172.932  29.890  1.00 89.80           H
ATOM   1829  N   THR A 233       0.106 178.256  22.091  1.00 14.50           N
ATOM   1830  H   THR A 233      -0.304 177.603  21.436  1.00 16.38           H
ATOM   1831  CA  THR A 233       1.265 179.038  21.672  1.00 11.81           C
ATOM   1832  HA  THR A 233       2.061 178.907  22.406  1.00 12.08           H
ATOM   1833  C   THR A 233       0.915 180.521  21.618  1.00 11.27           C
ATOM   1834  O   THR A 233       1.655 181.349  22.146  1.00 11.14           O
ATOM   1835  CB  THR A 233       1.791 178.602  20.289  1.00 12.10           C
ATOM   1836  HB  THR A 233       1.009 178.748  19.544  1.00 13.62           H
ATOM   1837  OG1 THR A 233       2.146 177.214  20.334  1.00 14.47           O
ATOM   1838  HG1 THR A 233       1.341 176.693  20.299  1.00 16.83           H
ATOM   1839  CG2 THR A 233       3.018 179.412  19.890  1.00 12.25           C
ATOM   1840 1HG2 THR A 233       3.810 179.267  20.623  1.00 40.34           H
ATOM   1841 2HG2 THR A 233       2.765 180.471  19.835  1.00 40.11           H
ATOM   1842 3HG2 THR A 233       3.368 179.086  18.911  1.00 41.13           H
ATOM   1843  N   ALA A 234      -0.208 180.867  20.999  1.00 12.89           N
ATOM   1844  H   ALA A 234      -0.802 180.160  20.582  1.00 14.77           H
ATOM   1845  CA  ALA A 234      -0.614 182.264  20.889  1.00 13.76           C
ATOM   1846  HA  ALA A 234       0.192 182.825  20.416  1.00 13.15           H
ATOM   1847  C   ALA A 234      -0.856 182.865  22.270  1.00 14.59           C
ATOM   1848  O   ALA A 234      -0.503 184.017  22.519  1.00 15.73           O
ATOM   1849  CB  ALA A 234      -1.864 182.390  20.032  1.00 17.16           C
ATOM   1850 1HB  ALA A 234      -1.652 182.038  19.022  1.00 45.95           H
ATOM   1851 2HB  ALA A 234      -2.173 183.434  19.991  1.00 43.22           H
ATOM   1852 3HB  ALA A 234      -2.667 181.792  20.463  1.00 47.77           H
ATOM   1853  N   THR A 235      -1.446 182.087  23.171  1.00 16.08           N
ATOM   1854  H   THR A 235      -1.742 181.155  22.911  1.00 17.65           H
ATOM   1855  CA  THR A 235      -1.690 182.548  24.535  1.00 17.51           C
ATOM   1856  HA  THR A 235      -2.245 183.484  24.486  1.00 19.49           H
ATOM   1857  C   THR A 235      -0.383 182.826  25.270  1.00 15.24           C
ATOM   1858  O   THR A 235      -0.266 183.855  25.932  1.00 17.15           O
ATOM   1859  CB  THR A 235      -2.525 181.534  25.343  1.00 20.95           C
ATOM   1860  HB  THR A 235      -1.970 180.602  25.444  1.00 20.78           H
ATOM   1861  OG1 THR A 235      -3.755 181.281  24.653  1.00 24.01           O
ATOM   1862  HG1 THR A 235      -3.559 180.795  23.848  1.00 24.51           H
ATOM   1863  CG2 THR A 235      -2.864 182.071  26.728  1.00 26.22           C
ATOM   1864 1HG2 THR A 235      -3.543 181.380  27.227  1.00 54.39           H
ATOM   1865 2HG2 THR A 235      -3.344 183.045  26.638  1.00 57.43           H
ATOM   1866 3HG2 THR A 235      -1.953 182.166  27.319  1.00 55.41           H
ATOM   1867  N   TYR A 236       0.605 181.943  25.161  1.00 13.22           N
ATOM   1868  H   TYR A 236       0.481 181.105  24.608  1.00 13.96           H
ATOM   1869  CA  TYR A 236       1.876 182.151  25.851  1.00 11.75           C
ATOM   1870  HA  TYR A 236       1.660 182.485  26.865  1.00 13.60           H
ATOM   1871  C   TYR A 236       2.734 183.245  25.222  1.00 10.58           C
ATOM   1872  O   TYR A 236       3.507 183.899  25.921  1.00 11.75           O
ATOM   1873  CB  TYR A 236       2.689 180.855  25.926  1.00 11.47           C
ATOM   1874 1HB  TYR A 236       2.790 180.451  24.918  1.00 12.10           H
ATOM   1875 2HB  TYR A 236       3.687 181.109  26.284  1.00 12.28           H
ATOM   1876  CG  TYR A 236       2.139 179.769  26.831  1.00 13.47           C
ATOM   1877  CD1 TYR A 236       1.353 180.064  27.949  1.00 20.74           C
ATOM   1878  HD1 TYR A 236       1.071 181.083  28.171  1.00 36.14           H
ATOM   1879  CD2 TYR A 236       2.456 178.431  26.588  1.00 25.61           C
ATOM   1880  HD2 TYR A 236       3.045 178.171  25.721  1.00 43.75           H
ATOM   1881  CE1 TYR A 236       0.926 179.059  28.813  1.00 23.89           C
ATOM   1882  HE1 TYR A 236       0.329 179.304  29.679  1.00 40.68           H
ATOM   1883  CE2 TYR A 236       2.038 177.424  27.456  1.00 29.88           C
ATOM   1884  HE2 TYR A 236       2.305 176.395  27.262  1.00 52.07           H
ATOM   1885  CZ  TYR A 236       1.278 177.744  28.568  1.00 21.01           C
ATOM   1886  OH  TYR A 236       0.856 176.762  29.434  1.00 27.27           O
ATOM   1887  HH  TYR A 236       0.373 177.111  30.187  1.00 31.32           H
ATOM   1888  N   ILE A 237       2.605 183.464  23.917  1.00  9.70           N
ATOM   1889  H   ILE A 237       2.033 182.844  23.359  1.00 10.46           H
ATOM   1890  CA  ILE A 237       3.250 184.606  23.274  1.00  9.18           C
ATOM   1891  HA  ILE A 237       4.288 184.655  23.602  1.00  9.21           H
ATOM   1892  C   ILE A 237       2.575 185.892  23.746  1.00 11.15           C
ATOM   1893  O   ILE A 237       3.253 186.874  24.042  1.00 12.79           O
ATOM   1894  CB  ILE A 237       3.220 184.502  21.730  1.00  9.34           C
ATOM   1895  HB  ILE A 237       2.186 184.339  21.425  1.00 10.75           H
ATOM   1896  CG1 ILE A 237       4.055 183.310  21.239  1.00  9.43           C
ATOM   1897 1HG1 ILE A 237       3.671 182.402  21.701  1.00 15.03           H
ATOM   1898 2HG1 ILE A 237       3.912 183.216  20.163  1.00 16.46           H
ATOM   1899  CG2 ILE A 237       3.697 185.800  21.078  1.00 11.61           C
ATOM   1900 1HG2 ILE A 237       2.972 186.592  21.267  1.00 39.94           H
ATOM   1901 2HG2 ILE A 237       3.790 185.659  20.001  1.00 39.96           H
ATOM   1902 3HG2 ILE A 237       4.662 186.095  21.489  1.00 40.94           H
ATOM   1903  CD1 ILE A 237       5.550 183.369  21.512  1.00 16.72           C
ATOM   1904 1HD1 ILE A 237       5.734 183.498  22.579  1.00 47.62           H
ATOM   1905 2HD1 ILE A 237       5.996 184.196  20.961  1.00 48.98           H
ATOM   1906 3HD1 ILE A 237       6.010 182.436  21.187  1.00 49.63           H
ATOM   1907  N   THR A 238       1.250 185.888  23.845  1.00 12.71           N
ATOM   1908  H   THR A 238       0.732 185.062  23.576  1.00 13.22           H
ATOM   1909  CA  THR A 238       0.506 187.041  24.352  1.00 15.30           C
ATOM   1910  HA  THR A 238       0.758 187.915  23.752  1.00 16.22           H
ATOM   1911  C   THR A 238       0.861 187.338  25.806  1.00 16.07           C
ATOM   1912  O   THR A 238       1.079 188.490  26.181  1.00 18.05           O
ATOM   1913  CB  THR A 238      -1.015 186.795  24.272  1.00 18.44           C
ATOM   1914  HB  THR A 238      -1.279 185.956  24.915  1.00 19.51           H
ATOM   1915  OG1 THR A 238      -1.366 186.477  22.920  1.00 19.65           O
ATOM   1916  HG1 THR A 238      -0.969 185.631  22.696  1.00 19.56           H
ATOM   1917  CG2 THR A 238      -1.826 188.014  24.691  1.00 25.04           C
ATOM   1918 1HG2 THR A 238      -1.618 188.842  24.015  1.00 53.88           H
ATOM   1919 2HG2 THR A 238      -1.571 188.298  25.712  1.00 55.52           H
ATOM   1920 3HG2 THR A 238      -2.888 187.772  24.643  1.00 55.63           H
ATOM   1921  N   GLU A 239       0.899 186.296  26.629  1.00 16.17           N
ATOM   1922  H   GLU A 239       0.708 185.370  26.268  1.00 16.62           H
ATOM   1923  CA  GLU A 239       1.174 186.436  28.055  1.00 17.42           C
ATOM   1924  HA  GLU A 239       0.472 187.157  28.474  1.00 20.10           H
ATOM   1925  C   GLU A 239       2.589 186.956  28.301  1.00 16.06           C
ATOM   1926  O   GLU A 239       2.815 187.789  29.180  1.00 18.59           O
ATOM   1927  CB  GLU A 239       0.969 185.080  28.737  1.00 19.39           C
ATOM   1928 1HB  GLU A 239       0.162 184.555  28.227  1.00 21.42           H
ATOM   1929 2HB  GLU A 239       1.877 184.488  28.626  1.00 30.86           H
ATOM   1930  CG  GLU A 239       0.605 185.153  30.209  1.00 54.73           C
ATOM   1931 1HG  GLU A 239       0.786 184.177  30.659  1.00101.79           H
ATOM   1932 2HG  GLU A 239       1.243 185.888  30.698  1.00 96.01           H
ATOM   1933  CD  GLU A 239      -0.854 185.519  30.421  1.00 47.12           C
ATOM   1934  OE1 GLU A 239      -1.243 186.661  30.094  1.00 79.42           O
ATOM   1935  OE2 GLU A 239      -1.634 184.665  30.894  1.00 77.87           O
ATOM   1936  N   LEU A 240       3.538 186.472  27.507  1.00 14.09           N
ATOM   1937  H   LEU A 240       3.294 185.781  26.810  1.00 14.30           H
ATOM   1938  CA  LEU A 240       4.926 186.909  27.599  1.00 13.63           C
ATOM   1939  HA  LEU A 240       5.215 186.926  28.650  1.00 15.49           H
ATOM   1940  C   LEU A 240       5.128 188.310  27.030  1.00 13.47           C
ATOM   1941  O   LEU A 240       5.897 189.099  27.577  1.00 15.46           O
ATOM   1942  CB  LEU A 240       5.822 185.919  26.849  1.00 14.04           C
ATOM   1943 1HB  LEU A 240       5.643 184.924  27.257  1.00 38.84           H
ATOM   1944 2HB  LEU A 240       5.508 185.910  25.806  1.00 33.85           H
ATOM   1945  CG  LEU A 240       7.329 186.188  26.878  1.00 25.35           C
ATOM   1946  HG  LEU A 240       7.518 187.161  26.425  1.00 80.82           H
ATOM   1947  CD1 LEU A 240       7.901 186.190  28.289  1.00 79.17           C
ATOM   1948 1HD1 LEU A 240       7.654 185.252  28.788  1.00131.74           H
ATOM   1949 2HD1 LEU A 240       7.485 187.025  28.851  1.00132.73           H
ATOM   1950 3HD1 LEU A 240       8.985 186.301  28.245  1.00132.86           H
ATOM   1951  CD2 LEU A 240       8.037 185.128  26.053  1.00 43.91           C
ATOM   1952 1HD2 LEU A 240       9.103 185.352  26.013  1.00 86.36           H
ATOM   1953 2HD2 LEU A 240       7.634 185.125  25.040  1.00 86.01           H
ATOM   1954 3HD2 LEU A 240       7.889 184.148  26.505  1.00 83.77           H
ATOM   1955  N   ALA A 241       4.454 188.620  25.929  1.00 13.12           N
ATOM   1956  H   ALA A 241       3.836 187.937  25.509  1.00 13.28           H
ATOM   1957  CA  ALA A 241       4.568 189.934  25.306  1.00 14.27           C
ATOM   1958  HA  ALA A 241       5.617 190.119  25.076  1.00 15.24           H
ATOM   1959  C   ALA A 241       4.096 191.028  26.261  1.00 16.11           C
ATOM   1960  O   ALA A 241       4.709 192.093  26.335  1.00 18.59           O
ATOM   1961  CB  ALA A 241       3.770 189.982  24.008  1.00 15.56           C
ATOM   1962 1HB  ALA A 241       2.732 189.718  24.206  1.00 44.25           H
ATOM   1963 2HB  ALA A 241       4.193 189.277  23.293  1.00 43.45           H
ATOM   1964 3HB  ALA A 241       3.814 190.988  23.590  1.00 43.61           H
ATOM   1965  N   ASN A 242       3.022 190.765  26.997  1.00 17.06           N
ATOM   1966  H   ASN A 242       2.532 189.890  26.865  1.00 17.46           H
ATOM   1967  CA  ASN A 242       2.530 191.694  28.009  1.00 19.79           C
ATOM   1968  HA  ASN A 242       2.374 192.669  27.546  1.00 21.58           H
ATOM   1969  C   ASN A 242       3.528 191.875  29.150  1.00 19.53           C
ATOM   1970  O   ASN A 242       3.719 192.986  29.644  1.00 22.49           O
ATOM   1971  CB  ASN A 242       1.199 191.192  28.574  1.00 23.84           C
ATOM   1972 1HB  ASN A 242       1.215 190.104  28.620  1.00 44.45           H
ATOM   1973 2HB  ASN A 242       1.076 191.580  29.585  1.00 39.86           H
ATOM   1974  CG  ASN A 242       0.016 191.646  27.750  1.00 40.67           C
ATOM   1975  OD1 ASN A 242      -0.403 192.798  27.833  1.00 62.70           O
ATOM   1976  ND2 ASN A 242      -0.524 190.750  26.941  1.00 85.13           N
ATOM   1977 1HD2 ASN A 242      -1.341 190.997  26.402  1.00140.66           H
ATOM   1978 2HD2 ASN A 242      -0.105 189.836  26.850  1.00 96.27           H
ATOM   1979  N   ALA A 243       4.151 190.782  29.578  1.00 18.42           N
ATOM   1980  H   ALA A 243       3.943 189.888  29.154  1.00 18.47           H
ATOM   1981  CA  ALA A 243       5.120 190.828  30.669  1.00 20.08           C
ATOM   1982  HA  ALA A 243       4.672 191.368  31.503  1.00 23.53           H
ATOM   1983  C   ALA A 243       6.390 191.564  30.248  1.00 18.93           C
ATOM   1984  O   ALA A 243       6.949 192.348  31.015  1.00 22.09           O
ATOM   1985  CB  ALA A 243       5.456 189.418  31.132  1.00 21.94           C
ATOM   1986 1HB  ALA A 243       4.547 188.918  31.465  1.00 48.94           H
ATOM   1987 2HB  ALA A 243       6.166 189.466  31.958  1.00 51.94           H
ATOM   1988 3HB  ALA A 243       5.897 188.855  30.309  1.00 50.30           H
ATOM   1989  N   LEU A 244       6.854 191.302  29.030  1.00 16.96           N
ATOM   1990  H   LEU A 244       6.374 190.619  28.458  1.00 16.32           H
ATOM   1991  CA  LEU A 244       8.027 191.974  28.481  1.00 17.95           C
ATOM   1992  HA  LEU A 244       8.838 191.921  29.208  1.00 20.25           H
ATOM   1993  C   LEU A 244       7.744 193.449  28.208  1.00 19.96           C
ATOM   1994  O   LEU A 244       8.625 194.290  28.381  1.00 23.93           O
ATOM   1995  CB  LEU A 244       8.478 191.294  27.185  1.00 17.41           C
ATOM   1996 1HB  LEU A 244       7.617 191.247  26.519  1.00 18.25           H
ATOM   1997 2HB  LEU A 244       9.217 191.944  26.716  1.00 23.12           H
ATOM   1998  CG  LEU A 244       9.089 189.891  27.262  1.00 19.73           C
ATOM   1999  HG  LEU A 244       8.392 189.224  27.767  1.00 29.45           H
ATOM   2000  CD1 LEU A 244       9.321 189.379  25.846  1.00 28.39           C
ATOM   2001 1HD1 LEU A 244       8.371 189.329  25.315  1.00 60.34           H
ATOM   2002 2HD1 LEU A 244       9.758 188.381  25.886  1.00 61.21           H
ATOM   2003 3HD1 LEU A 244       9.999 190.048  25.315  1.00 62.56           H
ATOM   2004  CD2 LEU A 244      10.405 189.889  28.032  1.00 34.33           C
ATOM   2005 1HD2 LEU A 244      11.102 190.592  27.576  1.00 68.29           H
ATOM   2006 2HD2 LEU A 244      10.836 188.888  28.011  1.00 67.63           H
ATOM   2007 3HD2 LEU A 244      10.225 190.172  29.069  1.00 70.11           H
ATOM   2008  N   SER A 245       6.523 193.771  27.793  1.00 20.04           N
ATOM   2009  H   SER A 245       5.842 193.040  27.636  1.00 19.28           H
ATOM   2010  CA  SER A 245       6.127 195.158  27.568  1.00 23.32           C
ATOM   2011  HA  SER A 245       6.875 195.640  26.939  1.00 25.40           H
ATOM   2012  C   SER A 245       6.052 195.919  28.890  1.00 25.22           C
ATOM   2013  O   SER A 245       6.432 197.087  28.969  1.00 29.30           O
ATOM   2014  CB  SER A 245       4.774 195.222  26.855  1.00 26.23           C
ATOM   2015 1HB  SER A 245       4.829 194.642  25.933  1.00 58.24           H
ATOM   2016 2HB  SER A 245       4.005 194.796  27.498  1.00 60.52           H
ATOM   2017  OG  SER A 245       4.435 196.562  26.537  1.00 53.68           O
ATOM   2018  HG  SER A 245       4.368 197.060  27.353  1.00 97.57           H
ATOM   2019  N   TYR A 246       5.573 195.247  29.932  1.00 24.72           N
ATOM   2020  H   TYR A 246       5.208 194.314  29.795  1.00 23.86           H
ATOM   2021  CA  TYR A 246       5.579 195.798  31.284  1.00 27.33           C
ATOM   2022  HA  TYR A 246       5.020 196.733  31.293  1.00 29.99           H
ATOM   2023  C   TYR A 246       7.012 196.088  31.723  1.00 27.99           C
ATOM   2024  O   TYR A 246       7.296 197.141  32.294  1.00 32.34           O
ATOM   2025  CB  TYR A 246       4.914 194.805  32.242  1.00 28.85           C
ATOM   2026 1HB  TYR A 246       3.949 194.515  31.827  1.00 30.95           H
ATOM   2027 2HB  TYR A 246       5.536 193.913  32.307  1.00 31.12           H
ATOM   2028  CG  TYR A 246       4.699 195.337  33.641  1.00 30.83           C
ATOM   2029  CD1 TYR A 246       3.544 196.048  33.969  1.00 34.19           C
ATOM   2030  HD1 TYR A 246       2.812 196.263  33.204  1.00 38.01           H
ATOM   2031  CD2 TYR A 246       5.641 195.104  34.643  1.00 36.78           C
ATOM   2032  HD2 TYR A 246       6.550 194.568  34.410  1.00 41.86           H
ATOM   2033  CE1 TYR A 246       3.315 196.478  35.276  1.00 40.36           C
ATOM   2034  HE1 TYR A 246       2.413 197.020  35.519  1.00 48.33           H
ATOM   2035  CE2 TYR A 246       5.423 195.545  35.946  1.00 43.55           C
ATOM   2036  HE2 TYR A 246       6.164 195.367  36.710  1.00 53.94           H
ATOM   2037  CZ  TYR A 246       4.253 196.214  36.260  1.00 44.00           C
ATOM   2038  OH  TYR A 246       4.028 196.627  37.553  1.00 55.96           O
ATOM   2039  HH  TYR A 246       3.190 197.085  37.659  1.00 58.44           H
ATOM   2040  N   CYS A 247       7.920 195.160  31.438  1.00 25.97           N
ATOM   2041  H   CYS A 247       7.632 194.314  30.967  1.00 24.39           H
ATOM   2042  CA  CYS A 247       9.330 195.328  31.771  1.00 28.33           C
ATOM   2043  HA  CYS A 247       9.417 195.556  32.833  1.00 31.49           H
ATOM   2044  C   CYS A 247       9.946 196.485  30.986  1.00 31.15           C
ATOM   2045  O   CYS A 247      10.709 197.278  31.534  1.00 36.25           O
ATOM   2046  CB  CYS A 247      10.087 194.029  31.482  1.00 27.91           C
ATOM   2047 1HB  CYS A 247       9.980 193.785  30.425  1.00 26.93           H
ATOM   2048 2HB  CYS A 247      11.147 194.193  31.677  1.00 32.85           H
ATOM   2049  SG  CYS A 247       9.517 192.629  32.482  1.00 30.90           S
ATOM   2050  HG  CYS A 247       8.312 192.493  31.910  1.00 35.69           H
ATOM   2051  N   HIS A 248       9.603 196.586  29.707  1.00 30.63           N
ATOM   2052  H   HIS A 248       8.972 195.903  29.308  1.00 28.69           H
ATOM   2053  CA  HIS A 248      10.092 197.659  28.846  1.00 35.49           C
ATOM   2054  HA  HIS A 248      11.180 197.610  28.802  1.00 39.22           H
ATOM   2055  C   HIS A 248       9.687 199.025  29.399  1.00 39.86           C
ATOM   2056  O   HIS A 248      10.488 199.961  29.423  1.00 47.84           O
ATOM   2057  CB  HIS A 248       9.513 197.462  27.441  1.00 35.67           C
ATOM   2058 1HB  HIS A 248       9.630 196.415  27.160  1.00 55.18           H
ATOM   2059 2HB  HIS A 248       8.448 197.691  27.469  1.00 39.89           H
ATOM   2060  CG  HIS A 248      10.154 198.309  26.385  1.00 61.57           C
ATOM   2061  ND1 HIS A 248      10.126 199.686  26.356  1.00147.95           N
ATOM   2062  HD1 HIS A 248       9.729 200.291  27.060  1.00235.31           H
ATOM   2063  CD2 HIS A 248      10.832 197.949  25.264  1.00101.37           C
ATOM   2064  HD2 HIS A 248      11.056 196.932  24.981  1.00156.76           H
ATOM   2065  CE1 HIS A 248      10.738 200.086  25.232  1.00196.03           C
ATOM   2066  HE1 HIS A 248      10.857 201.119  24.937  1.00316.75           H
ATOM   2067  NE2 HIS A 248      11.173 199.058  24.530  1.00165.22           N
ATOM   2068  N   SER A 249       8.442 199.139  29.850  1.00 38.20           N
ATOM   2069  H   SER A 249       7.825 198.339  29.802  1.00 35.32           H
ATOM   2070  CA  SER A 249       7.930 200.377  30.430  1.00 43.96           C
ATOM   2071  HA  SER A 249       8.095 201.194  29.728  1.00 49.90           H
ATOM   2072  C   SER A 249       8.639 200.725  31.737  1.00 46.23           C
ATOM   2073  O   SER A 249       8.946 201.887  32.001  1.00 56.33           O
ATOM   2074  CB  SER A 249       6.427 200.241  30.681  1.00 45.02           C
ATOM   2075 1HB  SER A 249       5.931 199.972  29.748  1.00 65.69           H
ATOM   2076 2HB  SER A 249       6.253 199.455  31.416  1.00 74.56           H
ATOM   2077  OG  SER A 249       5.888 201.460  31.161  1.00 86.19           O
ATOM   2078  HG  SER A 249       4.962 201.325  31.371  1.00125.85           H
ATOM   2079  N   LYS A 250       8.915 199.706  32.545  1.00 42.01           N
ATOM   2080  H   LYS A 250       8.641 198.774  32.265  1.00 39.23           H
ATOM   2081  CA  LYS A 250       9.612 199.869  33.821  1.00 46.23           C
ATOM   2082  HA  LYS A 250       9.243 200.766  34.318  1.00 50.92           H
ATOM   2083  C   LYS A 250      11.122 200.040  33.672  1.00 51.06           C
ATOM   2084  O   LYS A 250      11.822 200.175  34.674  1.00 59.78           O
ATOM   2085  CB  LYS A 250       9.343 198.653  34.715  1.00 46.50           C
ATOM   2086 1HB  LYS A 250       9.605 197.754  34.156  1.00 47.98           H
ATOM   2087 2HB  LYS A 250      10.003 198.709  35.580  1.00 56.66           H
ATOM   2088  CG  LYS A 250       7.915 198.502  35.227  1.00 52.96           C
ATOM   2089 1HG  LYS A 250       7.215 198.577  34.395  1.00 74.49           H
ATOM   2090 2HG  LYS A 250       7.815 197.515  35.678  1.00 76.47           H
ATOM   2091  CD  LYS A 250       7.567 199.551  36.276  1.00 66.03           C
ATOM   2092 1HD  LYS A 250       8.325 199.539  37.060  1.00101.14           H
ATOM   2093 2HD  LYS A 250       7.553 200.536  35.809  1.00103.29           H
ATOM   2094  CE  LYS A 250       6.207 199.273  36.894  1.00 92.01           C
ATOM   2095 1HE  LYS A 250       5.454 199.269  36.103  1.00130.36           H
ATOM   2096 2HE  LYS A 250       6.224 198.286  37.363  1.00127.84           H
ATOM   2097  NZ  LYS A 250       5.906 200.334  37.911  1.00121.63           N
ATOM   2098 1HZ  LYS A 250       5.952 201.252  37.488  1.00154.49           H
ATOM   2099 2HZ  LYS A 250       6.576 200.296  38.667  1.00160.10           H
ATOM   2100 3HZ  LYS A 250       4.981 200.203  38.297  1.00156.30           H
ATOM   2101  N   ARG A 251      11.609 200.023  32.434  1.00 50.46           N
ATOM   2102  H   ARG A 251      10.953 199.938  31.670  1.00 47.90           H
ATOM   2103  CA  ARG A 251      13.037 200.086  32.117  1.00 57.73           C
ATOM   2104  HA  ARG A 251      13.161 199.982  31.039  1.00 58.82           H
ATOM   2105  C   ARG A 251      13.783 198.923  32.762  1.00 57.62           C
ATOM   2106  O   ARG A 251      14.830 199.091  33.386  1.00 71.44           O
ATOM   2107  CB  ARG A 251      13.656 201.417  32.561  1.00 70.22           C
ATOM   2108 1HB  ARG A 251      13.558 201.501  33.644  1.00 84.14           H
ATOM   2109 2HB  ARG A 251      14.721 201.395  32.330  1.00 84.17           H
ATOM   2110  CG  ARG A 251      13.063 202.673  31.933  1.00109.28           C
ATOM   2111 1HG  ARG A 251      11.992 202.712  32.132  1.00140.59           H
ATOM   2112 2HG  ARG A 251      13.531 203.542  32.395  1.00173.72           H
ATOM   2113  CD  ARG A 251      13.301 202.737  30.430  1.00155.71           C
ATOM   2114 1HD  ARG A 251      14.333 202.450  30.227  1.00198.47           H
ATOM   2115 2HD  ARG A 251      12.641 202.028  29.929  1.00196.71           H
ATOM   2116  NE  ARG A 251      13.080 204.082  29.897  1.00250.44           N
ATOM   2117  HE  ARG A 251      13.890 204.680  29.820  1.00295.36           H
ATOM   2118  CZ  ARG A 251      11.914 204.576  29.501  1.00384.69           C
ATOM   2119  NH1 ARG A 251      11.876 205.805  29.029  1.00559.43           N
ATOM   2120 1HH1 ARG A 251      12.730 206.339  28.981  1.00591.55           H
ATOM   2121 2HH1 ARG A 251      10.997 206.197  28.731  1.00731.47           H
ATOM   2122  NH2 ARG A 251      10.787 203.894  29.554  1.00463.34           N
ATOM   2123 1HH2 ARG A 251      10.790 202.960  29.934  1.00410.56           H
ATOM   2124 2HH2 ARG A 251       9.934 204.320  29.229  1.00653.49           H
ATOM   2125  N   VAL A 252      13.229 197.730  32.578  1.00 51.05           N
ATOM   2126  H   VAL A 252      12.365 197.667  32.056  1.00 49.37           H
ATOM   2127  CA  VAL A 252      13.801 196.492  33.101  1.00 54.13           C
ATOM   2128  HA  VAL A 252      14.725 196.717  33.633  1.00 67.09           H
ATOM   2129  C   VAL A 252      14.112 195.572  31.926  1.00 49.44           C
ATOM   2130  O   VAL A 252      13.243 195.288  31.102  1.00 45.30           O
ATOM   2131  CB  VAL A 252      12.829 195.775  34.064  1.00 57.59           C
ATOM   2132  HB  VAL A 252      11.910 195.543  33.527  1.00 90.92           H
ATOM   2133  CG1 VAL A 252      13.431 194.471  34.581  1.00 83.50           C
ATOM   2134 1HG1 VAL A 252      12.742 194.005  35.286  1.00126.87           H
ATOM   2135 2HG1 VAL A 252      14.378 194.671  35.083  1.00122.24           H
ATOM   2136 3HG1 VAL A 252      13.598 193.787  33.750  1.00128.24           H
ATOM   2137  CG2 VAL A 252      12.485 196.684  35.239  1.00 79.64           C
ATOM   2138 1HG2 VAL A 252      11.817 196.162  35.924  1.00117.47           H
ATOM   2139 2HG2 VAL A 252      13.396 196.969  35.767  1.00123.11           H
ATOM   2140 3HG2 VAL A 252      11.986 197.582  34.877  1.00122.75           H
ATOM   2141  N   ILE A 253      15.359 195.120  31.848  1.00 60.54           N
ATOM   2142  H   ILE A 253      16.027 195.368  32.563  1.00 74.09           H
ATOM   2143  CA  ILE A 253      15.806 194.250  30.763  1.00 61.40           C
ATOM   2144  HA  ILE A 253      15.176 194.412  29.889  1.00 60.51           H
ATOM   2145  C   ILE A 253      15.649 192.805  31.225  1.00 48.17           C
ATOM   2146  O   ILE A 253      16.160 192.423  32.278  1.00 58.15           O
ATOM   2147  CB  ILE A 253      17.281 194.510  30.378  1.00 93.97           C
ATOM   2148  HB  ILE A 253      17.904 194.320  31.251  1.00102.96           H
ATOM   2149  CG1 ILE A 253      17.471 195.971  29.948  1.00132.53           C
ATOM   2150 1HG1 ILE A 253      16.991 196.117  28.980  1.00195.76           H
ATOM   2151 2HG1 ILE A 253      16.979 196.622  30.669  1.00170.51           H
ATOM   2152  CG2 ILE A 253      17.715 193.569  29.253  1.00114.76           C
ATOM   2153 1HG2 ILE A 253      18.766 193.735  29.014  1.00151.04           H
ATOM   2154 2HG2 ILE A 253      17.112 193.748  28.363  1.00146.91           H
ATOM   2155 3HG2 ILE A 253      17.593 192.533  29.568  1.00154.24           H
ATOM   2156  CD1 ILE A 253      18.917 196.417  29.844  1.00156.26           C
ATOM   2157 1HD1 ILE A 253      19.437 196.197  30.777  1.00203.44           H
ATOM   2158 2HD1 ILE A 253      18.950 197.490  29.659  1.00195.99           H
ATOM   2159 3HD1 ILE A 253      19.408 195.897  29.022  1.00201.83           H
ATOM   2160  N   HIS A 254      14.932 192.007  30.441  1.00 39.44           N
ATOM   2161  H   HIS A 254      14.540 192.361  29.581  1.00 44.65           H
ATOM   2162  CA  HIS A 254      14.715 190.603  30.772  1.00 34.41           C
ATOM   2163  HA  HIS A 254      14.936 190.453  31.829  1.00 42.50           H
ATOM   2164  C   HIS A 254      15.636 189.706  29.950  1.00 30.81           C
ATOM   2165  O   HIS A 254      15.921 189.995  28.787  1.00 40.06           O
ATOM   2166  CB  HIS A 254      13.253 190.230  30.520  1.00 43.42           C
ATOM   2167 1HB  HIS A 254      12.616 191.007  30.943  1.00 73.78           H
ATOM   2168 2HB  HIS A 254      13.081 190.189  29.444  1.00 82.16           H
ATOM   2169  CG  HIS A 254      12.865 188.918  31.126  1.00 35.76           C
ATOM   2170  ND1 HIS A 254      12.772 188.694  32.481  1.00 57.80           N
ATOM   2171  HD1 HIS A 254      12.931 189.368  33.214  1.00 80.17           H
ATOM   2172  CD2 HIS A 254      12.580 187.721  30.550  1.00 70.78           C
ATOM   2173  HD2 HIS A 254      12.586 187.533  29.487  1.00110.92           H
ATOM   2174  CE1 HIS A 254      12.416 187.415  32.661  1.00102.50           C
ATOM   2175  HE1 HIS A 254      12.252 186.962  33.627  1.00171.45           H
ATOM   2176  NE2 HIS A 254      12.282 186.785  31.510  1.00109.97           N
ATOM   2177  N   ARG A 255      16.111 188.624  30.558  1.00 40.00           N
ATOM   2178  H   ARG A 255      15.809 188.403  31.497  1.00 55.09           H
ATOM   2179  CA  ARG A 255      17.073 187.732  29.915  1.00 50.53           C
ATOM   2180  HA  ARG A 255      17.473 188.225  29.029  1.00 72.72           H
ATOM   2181  C   ARG A 255      16.443 186.412  29.487  1.00 41.63           C
ATOM   2182  O   ARG A 255      15.636 185.839  30.215  1.00 89.84           O
ATOM   2183  CB  ARG A 255      18.223 187.425  30.879  1.00 84.44           C
ATOM   2184 1HB  ARG A 255      17.818 186.900  31.744  1.00126.79           H
ATOM   2185 2HB  ARG A 255      18.925 186.761  30.376  1.00 98.16           H
ATOM   2186  CG  ARG A 255      18.985 188.648  31.371  1.00159.32           C
ATOM   2187 1HG  ARG A 255      19.362 189.208  30.515  1.00188.87           H
ATOM   2188 2HG  ARG A 255      18.312 189.286  31.944  1.00228.01           H
ATOM   2189  CD  ARG A 255      20.153 188.237  32.255  1.00241.58           C
ATOM   2190 1HD  ARG A 255      19.789 187.595  33.058  1.00308.37           H
ATOM   2191 2HD  ARG A 255      20.865 187.668  31.656  1.00274.90           H
ATOM   2192  NE  ARG A 255      20.832 189.400  32.826  1.00292.51           N
ATOM   2193  HE  ARG A 255      21.608 189.780  32.306  1.00329.32           H
ATOM   2194  CZ  ARG A 255      20.517 189.988  33.974  1.00376.93           C
ATOM   2195  NH1 ARG A 255      19.537 189.563  34.747  1.00457.26           N
ATOM   2196 1HH1 ARG A 255      18.991 188.765  34.463  1.00431.52           H
ATOM   2197 2HH1 ARG A 255      19.353 190.034  35.619  1.00605.31           H
ATOM   2198  NH2 ARG A 255      21.210 191.037  34.365  1.00479.55           N
ATOM   2199 1HH2 ARG A 255      21.969 191.367  33.790  1.00488.90           H
ATOM   2200 2HH2 ARG A 255      20.972 191.496  35.230  1.00603.01           H
ATOM   2201  N   ASP A 256      16.854 185.927  28.320  1.00 34.11           N
ATOM   2202  H   ASP A 256      17.206 186.563  27.620  1.00 65.21           H
ATOM   2203  CA  ASP A 256      16.839 184.499  28.010  1.00 33.46           C
ATOM   2204  HA  ASP A 256      17.106 184.369  26.961  1.00 45.61           H
ATOM   2205  C   ASP A 256      15.476 183.841  28.223  1.00 28.69           C
ATOM   2206  O   ASP A 256      15.331 182.939  29.048  1.00 48.53           O
ATOM   2207  CB  ASP A 256      17.901 183.782  28.849  1.00 47.92           C
ATOM   2208 1HB  ASP A 256      17.675 183.920  29.907  1.00 65.78           H
ATOM   2209 2HB  ASP A 256      17.871 182.717  28.621  1.00 75.67           H
ATOM   2210  CG  ASP A 256      19.303 184.291  28.576  1.00 66.48           C
ATOM   2211  OD1 ASP A 256      19.692 184.360  27.391  1.00118.45           O
ATOM   2212  OD2 ASP A 256      20.022 184.611  29.546  1.00112.35           O
ATOM   2213  N   ILE A 257      14.488 184.279  27.450  1.00 20.02           N
ATOM   2214  H   ILE A 257      14.678 185.021  26.792  1.00 27.42           H
ATOM   2215  CA  ILE A 257      13.119 183.764  27.509  1.00 16.49           C
ATOM   2216  HA  ILE A 257      12.818 183.733  28.556  1.00 18.70           H
ATOM   2217  C   ILE A 257      12.945 182.346  26.961  1.00 17.20           C
ATOM   2218  O   ILE A 257      11.982 182.043  26.257  1.00 23.24           O
ATOM   2219  CB  ILE A 257      12.142 184.706  26.767  1.00 18.80           C
ATOM   2220  HB  ILE A 257      11.158 184.237  26.749  1.00 51.68           H
ATOM   2221  CG1 ILE A 257      12.603 184.938  25.322  1.00 30.45           C
ATOM   2222 1HG1 ILE A 257      13.466 185.605  25.330  1.00 57.72           H
ATOM   2223 2HG1 ILE A 257      12.916 183.985  24.896  1.00 69.90           H
ATOM   2224  CG2 ILE A 257      12.017 186.026  27.527  1.00 63.65           C
ATOM   2225 1HG2 ILE A 257      12.969 186.558  27.513  1.00113.17           H
ATOM   2226 2HG2 ILE A 257      11.734 185.823  28.560  1.00113.81           H
ATOM   2227 3HG2 ILE A 257      11.249 186.647  27.066  1.00112.15           H
ATOM   2228  CD1 ILE A 257      11.550 185.534  24.410  1.00 42.04           C
ATOM   2229 1HD1 ILE A 257      11.973 185.664  23.415  1.00 74.52           H
ATOM   2230 2HD1 ILE A 257      11.231 186.503  24.792  1.00 77.88           H
ATOM   2231 3HD1 ILE A 257      10.693 184.863  24.351  1.00 75.10           H
ATOM   2232  N   LYS A 258      13.874 181.463  27.309  1.00 21.00           N
ATOM   2233  H   LYS A 258      14.634 181.775  27.901  1.00 30.13           H
ATOM   2234  CA  LYS A 258      13.817 180.056  26.919  1.00 22.66           C
ATOM   2235  HA  LYS A 258      13.548 179.997  25.865  1.00 21.05           H
ATOM   2236  C   LYS A 258      12.748 179.335  27.737  1.00 23.09           C
ATOM   2237  O   LYS A 258      12.451 179.752  28.856  1.00 27.77           O
ATOM   2238  CB  LYS A 258      15.176 179.386  27.141  1.00 32.37           C
ATOM   2239 1HB  LYS A 258      15.470 179.514  28.183  1.00 76.24           H
ATOM   2240 2HB  LYS A 258      15.068 178.319  26.946  1.00 64.41           H
ATOM   2241  CG  LYS A 258      16.282 179.923  26.244  1.00 37.21           C
ATOM   2242 1HG  LYS A 258      15.936 179.899  25.211  1.00 71.54           H
ATOM   2243 2HG  LYS A 258      16.508 180.953  26.518  1.00 82.26           H
ATOM   2244  CD  LYS A 258      17.545 179.080  26.353  1.00 41.03           C
ATOM   2245 1HD  LYS A 258      17.911 179.104  27.380  1.00 74.79           H
ATOM   2246 2HD  LYS A 258      17.307 178.051  26.085  1.00 69.98           H
ATOM   2247  CE  LYS A 258      18.627 179.592  25.415  1.00 64.54           C
ATOM   2248 1HE  LYS A 258      18.216 179.656  24.405  1.00108.66           H
ATOM   2249 2HE  LYS A 258      18.931 180.595  25.725  1.00111.32           H
ATOM   2250  NZ  LYS A 258      19.792 178.649  25.440  1.00 92.56           N
ATOM   2251 1HZ  LYS A 258      19.476 177.699  25.296  1.00131.94           H
ATOM   2252 2HZ  LYS A 258      20.278 178.701  26.325  1.00125.99           H
ATOM   2253 3HZ  LYS A 258      20.433 178.874  24.689  1.00130.80           H
ATOM   2254  N   PRO A 259      12.170 178.241  27.211  1.00 21.43           N
ATOM   2255  CA  PRO A 259      11.161 177.533  28.010  1.00 22.62           C
ATOM   2256  HA  PRO A 259      10.304 178.183  28.182  1.00 24.81           H
ATOM   2257  C   PRO A 259      11.648 177.000  29.356  1.00 24.41           C
ATOM   2258  O   PRO A 259      10.845 176.748  30.253  1.00 27.93           O
ATOM   2259  CB  PRO A 259      10.752 176.366  27.106  1.00 24.78           C
ATOM   2260 1HB  PRO A 259      11.309 175.469  27.377  1.00 34.15           H
ATOM   2261 2HB  PRO A 259       9.680 176.184  27.180  1.00 34.72           H
ATOM   2262  CG  PRO A 259      11.110 176.796  25.729  1.00 23.20           C
ATOM   2263 1HG  PRO A 259      11.278 175.932  25.086  1.00 35.32           H
ATOM   2264 2HG  PRO A 259      10.327 177.434  25.320  1.00 30.60           H
ATOM   2265  CD  PRO A 259      12.378 177.578  25.912  1.00 20.84           C
ATOM   2266 1HD  PRO A 259      13.238 176.909  25.954  1.00 24.66           H
ATOM   2267 2HD  PRO A 259      12.488 178.307  25.110  1.00 21.57           H
ATOM   2268  N   GLU A 260      12.956 176.812  29.499  1.00 25.67           N
ATOM   2269  H   GLU A 260      13.576 177.001  28.725  1.00 26.09           H
ATOM   2270  CA  GLU A 260      13.540 176.349  30.755  1.00 30.33           C
ATOM   2271  HA  GLU A 260      12.917 175.550  31.156  1.00 33.07           H
ATOM   2272  C   GLU A 260      13.595 177.440  31.824  1.00 30.25           C
ATOM   2273  O   GLU A 260      13.657 177.135  33.014  1.00 37.64           O
ATOM   2274  CB  GLU A 260      14.935 175.768  30.505  1.00 37.59           C
ATOM   2275 1HB  GLU A 260      15.290 175.308  31.427  1.00 65.73           H
ATOM   2276 2HB  GLU A 260      14.845 174.987  29.750  1.00 60.58           H
ATOM   2277  CG  GLU A 260      15.977 176.771  30.027  1.00 86.42           C
ATOM   2278 1HG  GLU A 260      15.619 177.247  29.114  1.00141.56           H
ATOM   2279 2HG  GLU A 260      16.111 177.539  30.789  1.00136.69           H
ATOM   2280  CD  GLU A 260      17.317 176.120  29.739  1.00126.68           C
ATOM   2281  OE1 GLU A 260      17.348 175.124  28.985  1.00189.04           O
ATOM   2282  OE2 GLU A 260      18.349 176.612  30.244  1.00184.10           O
ATOM   2283  N   ASN A 261      13.552 178.701  31.409  1.00 27.00           N
ATOM   2284  H   ASN A 261      13.482 178.897  30.420  1.00 26.74           H
ATOM   2285  CA  ASN A 261      13.562 179.831  32.335  1.00 27.84           C
ATOM   2286  HA  ASN A 261      13.975 179.506  33.291  1.00 34.19           H
ATOM   2287  C   ASN A 261      12.151 180.362  32.581  1.00 23.77           C
ATOM   2288  O   ASN A 261      11.958 181.369  33.262  1.00 30.32           O
ATOM   2289  CB  ASN A 261      14.445 180.945  31.768  1.00 29.47           C
ATOM   2290 1HB  ASN A 261      14.104 181.197  30.764  1.00 29.74           H
ATOM   2291 2HB  ASN A 261      14.346 181.825  32.401  1.00 34.20           H
ATOM   2292  CG  ASN A 261      15.907 180.558  31.720  1.00 36.03           C
ATOM   2293  OD1 ASN A 261      16.437 179.948  32.646  1.00 67.23           O
ATOM   2294  ND2 ASN A 261      16.577 180.928  30.641  1.00 62.19           N
ATOM   2295 1HD2 ASN A 261      17.535 180.632  30.530  1.00 73.17           H
ATOM   2296 2HD2 ASN A 261      16.128 181.516  29.952  1.00107.87           H
ATOM   2297  N   LEU A 262      11.167 179.675  32.010  1.00 18.79           N
ATOM   2298  H   LEU A 262      11.401 178.850  31.475  1.00 20.08           H
ATOM   2299  CA  LEU A 262       9.759 180.032  32.142  1.00 17.70           C
ATOM   2300  HA  LEU A 262       9.667 180.964  32.701  1.00 18.65           H
ATOM   2301  C   LEU A 262       9.041 178.929  32.913  1.00 19.17           C
ATOM   2302  O   LEU A 262       9.331 177.746  32.729  1.00 22.55           O
ATOM   2303  CB  LEU A 262       9.134 180.201  30.754  1.00 15.98           C
ATOM   2304 1HB  LEU A 262       9.285 179.269  30.210  1.00 16.93           H
ATOM   2305 2HB  LEU A 262       8.061 180.339  30.885  1.00 16.98           H
ATOM   2306  CG  LEU A 262       9.653 181.349  29.881  1.00 16.74           C
ATOM   2307  HG  LEU A 262      10.741 181.307  29.844  1.00 21.90           H
ATOM   2308  CD1 LEU A 262       9.117 181.199  28.462  1.00 18.63           C
ATOM   2309 1HD1 LEU A 262       9.449 180.249  28.043  1.00 46.05           H
ATOM   2310 2HD1 LEU A 262       9.501 182.010  27.843  1.00 47.29           H
ATOM   2311 3HD1 LEU A 262       8.028 181.234  28.468  1.00 50.00           H
ATOM   2312  CD2 LEU A 262       9.237 182.702  30.445  1.00 21.39           C
ATOM   2313 1HD2 LEU A 262       8.154 182.737  30.560  1.00 51.21           H
ATOM   2314 2HD2 LEU A 262       9.556 183.493  29.766  1.00 51.67           H
ATOM   2315 3HD2 LEU A 262       9.714 182.856  31.413  1.00 51.71           H
ATOM   2316  N   LEU A 263       8.114 179.317  33.782  1.00 19.67           N
ATOM   2317  H   LEU A 263       7.880 180.298  33.863  1.00 20.43           H
ATOM   2318  CA  LEU A 263       7.410 178.377  34.649  1.00 21.30           C
ATOM   2319  HA  LEU A 263       7.799 177.373  34.483  1.00 22.37           H
ATOM   2320  C   LEU A 263       5.915 178.355  34.347  1.00 22.58           C
ATOM   2321  O   LEU A 263       5.394 179.221  33.644  1.00 23.69           O
ATOM   2322  CB  LEU A 263       7.630 178.760  36.116  1.00 23.49           C
ATOM   2323 1HB  LEU A 263       7.215 179.757  36.262  1.00 28.66           H
ATOM   2324 2HB  LEU A 263       7.058 178.070  36.736  1.00 31.20           H
ATOM   2325  CG  LEU A 263       9.067 178.774  36.646  1.00 24.36           C
ATOM   2326  HG  LEU A 263       9.680 179.402  36.001  1.00 37.07           H
ATOM   2327  CD1 LEU A 263       9.071 179.374  38.045  1.00 37.51           C
ATOM   2328 1HD1 LEU A 263       8.584 180.349  38.027  1.00 71.32           H
ATOM   2329 2HD1 LEU A 263      10.100 179.495  38.385  1.00 73.96           H
ATOM   2330 3HD1 LEU A 263       8.539 178.716  38.732  1.00 71.81           H
ATOM   2331  CD2 LEU A 263       9.667 177.375  36.686  1.00 41.08           C
ATOM   2332 1HD2 LEU A 263       9.013 176.706  37.246  1.00 76.52           H
ATOM   2333 2HD2 LEU A 263      10.646 177.411  37.165  1.00 76.25           H
ATOM   2334 3HD2 LEU A 263       9.785 177.005  35.669  1.00 79.29           H
ATOM   2335  N   LEU A 264       5.232 177.357  34.897  1.00 25.25           N
ATOM   2336  H   LEU A 264       5.725 176.651  35.429  1.00 27.39           H
ATOM   2337  CA  LEU A 264       3.782 177.239  34.790  1.00 25.99           C
ATOM   2338  HA  LEU A 264       3.394 178.070  34.200  1.00 26.32           H
ATOM   2339  C   LEU A 264       3.148 177.303  36.176  1.00 28.99           C
ATOM   2340  O   LEU A 264       3.591 176.633  37.110  1.00 32.58           O
ATOM   2341  CB  LEU A 264       3.416 175.919  34.104  1.00 27.65           C
ATOM   2342 1HB  LEU A 264       3.881 175.112  34.669  1.00 30.25           H
ATOM   2343 2HB  LEU A 264       2.336 175.794  34.167  1.00 33.67           H
ATOM   2344  CG  LEU A 264       3.824 175.756  32.636  1.00 29.09           C
ATOM   2345  HG  LEU A 264       4.891 175.955  32.537  1.00 36.29           H
ATOM   2346  CD1 LEU A 264       3.558 174.325  32.189  1.00 34.95           C
ATOM   2347 1HD1 LEU A 264       4.152 173.639  32.792  1.00 65.80           H
ATOM   2348 2HD1 LEU A 264       3.837 174.214  31.141  1.00 66.97           H
ATOM   2349 3HD1 LEU A 264       2.500 174.092  32.308  1.00 66.33           H
ATOM   2350  CD2 LEU A 264       3.057 176.722  31.743  1.00 40.01           C
ATOM   2351 1HD2 LEU A 264       1.985 176.599  31.902  1.00 74.09           H
ATOM   2352 2HD2 LEU A 264       3.292 176.519  30.698  1.00 70.09           H
ATOM   2353 3HD2 LEU A 264       3.343 177.747  31.978  1.00 73.82           H
ATOM   2354  N   GLY A 265       2.113 178.126  36.301  1.00 32.31           N
ATOM   2355  H   GLY A 265       1.796 178.656  35.498  1.00 33.71           H
ATOM   2356  CA  GLY A 265       1.409 178.281  37.561  1.00 39.08           C
ATOM   2357 1HA  GLY A 265       2.139 178.359  38.368  1.00 42.96           H
ATOM   2358 2HA  GLY A 265       0.821 179.198  37.528  1.00 43.83           H
ATOM   2359  C   GLY A 265       0.485 177.115  37.851  1.00 46.89           C
ATOM   2360  O   GLY A 265       0.443 176.139  37.104  1.00 62.87           O
ATOM   2361  N   SER A 266      -0.282 177.207  38.932  1.00 54.99           N
ATOM   2362  H   SER A 266      -0.252 178.034  39.510  1.00 65.11           H
ATOM   2363  CA  SER A 266      -1.195 176.130  39.307  1.00 67.92           C
ATOM   2364  HA  SER A 266      -0.633 175.198  39.373  1.00 76.59           H
ATOM   2365  C   SER A 266      -2.305 175.923  38.280  1.00 73.71           C
ATOM   2366  O   SER A 266      -2.848 174.827  38.161  1.00 92.41           O
ATOM   2367  CB  SER A 266      -1.820 176.426  40.672  1.00 89.62           C
ATOM   2368 1HB  SER A 266      -2.479 175.604  40.953  1.00126.94           H
ATOM   2369 2HB  SER A 266      -1.029 176.520  41.416  1.00121.63           H
ATOM   2370  OG  SER A 266      -2.561 177.633  40.632  1.00140.45           O
ATOM   2371  HG  SER A 266      -3.322 177.507  40.062  1.00184.07           H
ATOM   2372  N   ALA A 267      -2.644 176.979  37.549  1.00 74.66           N
ATOM   2373  H   ALA A 267      -2.175 177.860  37.703  1.00 72.24           H
ATOM   2374  CA  ALA A 267      -3.671 176.918  36.512  1.00 94.44           C
ATOM   2375  HA  ALA A 267      -4.396 176.147  36.777  1.00119.08           H
ATOM   2376  C   ALA A 267      -3.101 176.574  35.137  1.00 82.05           C
ATOM   2377  O   ALA A 267      -3.847 176.480  34.163  1.00111.36           O
ATOM   2378  CB  ALA A 267      -4.400 178.255  36.445  1.00123.13           C
ATOM   2379 1HB  ALA A 267      -4.800 178.504  37.428  1.00162.65           H
ATOM   2380 2HB  ALA A 267      -5.221 178.186  35.731  1.00155.51           H
ATOM   2381 3HB  ALA A 267      -3.708 179.035  36.125  1.00164.41           H
ATOM   2382  N   GLY A 268      -1.786 176.405  35.048  1.00 60.24           N
ATOM   2383  H   GLY A 268      -1.213 176.433  35.881  1.00 57.89           H
ATOM   2384  CA  GLY A 268      -1.132 176.195  33.767  1.00 58.98           C
ATOM   2385 1HA  GLY A 268      -0.198 175.659  33.930  1.00 61.52           H
ATOM   2386 2HA  GLY A 268      -1.773 175.585  33.130  1.00 72.59           H
ATOM   2387  C   GLY A 268      -0.817 177.487  33.037  1.00 50.04           C
ATOM   2388  O   GLY A 268      -0.416 177.482  31.873  1.00 59.54           O
ATOM   2389  N   GLU A 269      -1.009 178.605  33.730  1.00 44.51           N
ATOM   2390  H   GLU A 269      -1.374 178.541  34.669  1.00 48.14           H
ATOM   2391  CA  GLU A 269      -0.698 179.928  33.197  1.00 43.47           C
ATOM   2392  HA  GLU A 269      -1.047 179.979  32.165  1.00 51.05           H
ATOM   2393  C   GLU A 269       0.810 180.171  33.205  1.00 33.67           C
ATOM   2394  O   GLU A 269       1.538 179.587  34.008  1.00 35.39           O
ATOM   2395  CB  GLU A 269      -1.420 181.009  34.006  1.00 54.69           C
ATOM   2396 1HB  GLU A 269      -1.303 181.963  33.493  1.00 85.99           H
ATOM   2397 2HB  GLU A 269      -2.482 180.765  34.027  1.00 89.16           H
ATOM   2398  CG  GLU A 269      -0.940 181.174  35.442  1.00 94.97           C
ATOM   2399 1HG  GLU A 269      -0.934 180.201  35.934  1.00150.24           H
ATOM   2400 2HG  GLU A 269       0.076 181.570  35.438  1.00123.64           H
ATOM   2401  CD  GLU A 269      -1.838 182.109  36.229  1.00172.90           C
ATOM   2402  OE1 GLU A 269      -1.468 183.285  36.427  1.00252.34           O
ATOM   2403  OE2 GLU A 269      -2.921 181.662  36.663  1.00267.54           O
ATOM   2404  N   LEU A 270       1.284 181.021  32.300  1.00 28.62           N
ATOM   2405  H   LEU A 270       0.650 181.514  31.688  1.00 32.20           H
ATOM   2406  CA  LEU A 270       2.714 181.280  32.168  1.00 22.83           C
ATOM   2407  HA  LEU A 270       3.243 180.328  32.220  1.00 22.32           H
ATOM   2408  C   LEU A 270       3.228 182.182  33.286  1.00 24.39           C
ATOM   2409  O   LEU A 270       2.704 183.275  33.504  1.00 32.19           O
ATOM   2410  CB  LEU A 270       2.996 181.946  30.818  1.00 23.40           C
ATOM   2411 1HB  LEU A 270       2.535 181.343  30.037  1.00 31.59           H
ATOM   2412 2HB  LEU A 270       2.506 182.918  30.824  1.00 33.14           H
ATOM   2413  CG  LEU A 270       4.463 182.172  30.440  1.00 22.59           C
ATOM   2414  HG  LEU A 270       4.967 182.695  31.252  1.00 47.92           H
ATOM   2415  CD1 LEU A 270       5.172 180.847  30.195  1.00 41.72           C
ATOM   2416 1HD1 LEU A 270       5.261 180.300  31.134  1.00 80.05           H
ATOM   2417 2HD1 LEU A 270       6.169 181.036  29.799  1.00 79.48           H
ATOM   2418 3HD1 LEU A 270       4.607 180.251  29.479  1.00 82.75           H
ATOM   2419  CD2 LEU A 270       4.547 183.030  29.185  1.00 42.50           C
ATOM   2420 1HD2 LEU A 270       4.038 182.532  28.360  1.00 82.98           H
ATOM   2421 2HD2 LEU A 270       5.592 183.190  28.923  1.00 79.78           H
ATOM   2422 3HD2 LEU A 270       4.076 183.995  29.372  1.00 83.49           H
ATOM   2423  N   LYS A 271       4.272 181.733  33.976  1.00 22.03           N
ATOM   2424  H   LYS A 271       4.636 180.808  33.782  1.00 21.61           H
ATOM   2425  CA  LYS A 271       4.937 182.536  34.998  1.00 23.67           C
ATOM   2426  HA  LYS A 271       4.412 183.486  35.093  1.00 27.01           H
ATOM   2427  C   LYS A 271       6.367 182.844  34.570  1.00 20.18           C
ATOM   2428  O   LYS A 271       7.216 181.960  34.455  1.00 21.30           O
ATOM   2429  CB  LYS A 271       4.913 181.818  36.351  1.00 29.73           C
ATOM   2430 1HB  LYS A 271       5.327 180.819  36.215  1.00 32.21           H
ATOM   2431 2HB  LYS A 271       5.553 182.359  37.049  1.00 34.80           H
ATOM   2432  CG  LYS A 271       3.528 181.678  36.974  1.00 39.15           C
ATOM   2433 1HG  LYS A 271       2.854 181.220  36.249  1.00 63.13           H
ATOM   2434 2HG  LYS A 271       3.605 181.018  37.838  1.00 63.22           H
ATOM   2435  CD  LYS A 271       2.942 183.008  37.432  1.00 43.42           C
ATOM   2436 1HD  LYS A 271       3.638 183.490  38.118  1.00 68.78           H
ATOM   2437 2HD  LYS A 271       2.783 183.656  36.571  1.00 67.54           H
ATOM   2438  CE  LYS A 271       1.612 182.793  38.137  1.00 54.91           C
ATOM   2439 1HE  LYS A 271       0.915 182.337  37.430  1.00 67.23           H
ATOM   2440 2HE  LYS A 271       1.759 182.108  38.974  1.00 79.34           H
ATOM   2441  NZ  LYS A 271       1.074 184.102  38.629  1.00 79.17           N
ATOM   2442 1HZ  LYS A 271       0.137 183.989  38.991  1.00110.86           H
ATOM   2443 2HZ  LYS A 271       1.033 184.778  37.874  1.00112.96           H
ATOM   2444 3HZ  LYS A 271       1.666 184.482  39.356  1.00113.94           H
ATOM   2445  N   ILE A 272       6.609 184.124  34.318  1.00 20.10           N
ATOM   2446  H   ILE A 272       5.855 184.792  34.418  1.00 23.46           H
ATOM   2447  CA  ILE A 272       7.918 184.630  33.916  1.00 18.20           C
ATOM   2448  HA  ILE A 272       8.430 183.887  33.305  1.00 17.69           H
ATOM   2449  C   ILE A 272       8.711 184.853  35.201  1.00 18.05           C
ATOM   2450  O   ILE A 272       8.267 185.586  36.084  1.00 20.49           O
ATOM   2451  CB  ILE A 272       7.785 185.952  33.125  1.00 21.16           C
ATOM   2452  HB  ILE A 272       7.222 186.671  33.720  1.00 25.15           H
ATOM   2453  CG1 ILE A 272       7.080 185.739  31.780  1.00 28.24           C
ATOM   2454 1HG1 ILE A 272       7.437 186.503  31.090  1.00 50.91           H
ATOM   2455 2HG1 ILE A 272       7.371 184.768  31.379  1.00 57.27           H
ATOM   2456  CG2 ILE A 272       9.161 186.537  32.833  1.00 26.63           C
ATOM   2457 1HG2 ILE A 272       9.055 187.489  32.311  1.00 57.69           H
ATOM   2458 2HG2 ILE A 272       9.733 185.848  32.210  1.00 56.42           H
ATOM   2459 3HG2 ILE A 272       9.698 186.707  33.766  1.00 56.71           H
ATOM   2460  CD1 ILE A 272       5.566 185.819  31.793  1.00 49.88           C
ATOM   2461 1HD1 ILE A 272       5.151 184.937  32.280  1.00 92.99           H
ATOM   2462 2HD1 ILE A 272       5.200 185.863  30.767  1.00 93.29           H
ATOM   2463 3HD1 ILE A 272       5.251 186.716  32.326  1.00 87.89           H
ATOM   2464  N   ALA A 273       9.857 184.193  35.330  1.00 18.15           N
ATOM   2465  H   ALA A 273      10.226 183.654  34.559  1.00 18.63           H
ATOM   2466  CA  ALA A 273      10.561 184.135  36.609  1.00 20.29           C
ATOM   2467  HA  ALA A 273      10.131 184.888  37.269  1.00 24.12           H
ATOM   2468  C   ALA A 273      12.064 184.398  36.562  1.00 19.39           C
ATOM   2469  O   ALA A 273      12.738 184.264  37.583  1.00 23.20           O
ATOM   2470  CB  ALA A 273      10.309 182.772  37.241  1.00 23.89           C
ATOM   2471 1HB  ALA A 273      10.795 181.998  36.646  1.00 54.35           H
ATOM   2472 2HB  ALA A 273       9.237 182.578  37.280  1.00 53.80           H
ATOM   2473 3HB  ALA A 273      10.716 182.759  38.252  1.00 50.94           H
ATOM   2474  N   ASN A 274      12.606 184.778  35.410  1.00 18.70           N
ATOM   2475  H   ASN A 274      12.027 184.916  34.595  1.00 20.28           H
ATOM   2476  CA  ASN A 274      14.046 184.992  35.294  1.00 20.64           C
ATOM   2477  HA  ASN A 274      14.545 184.295  35.968  1.00 23.99           H
ATOM   2478  C   ASN A 274      14.442 186.403  35.727  1.00 20.58           C
ATOM   2479  O   ASN A 274      14.704 187.284  34.907  1.00 32.41           O
ATOM   2480  CB  ASN A 274      14.514 184.687  33.868  1.00 26.19           C
ATOM   2481 1HB  ASN A 274      14.045 183.763  33.532  1.00 30.55           H
ATOM   2482 2HB  ASN A 274      14.212 185.493  33.201  1.00 34.80           H
ATOM   2483  CG  ASN A 274      16.015 184.521  33.775  1.00 51.23           C
ATOM   2484  OD1 ASN A 274      16.716 184.466  34.784  1.00102.22           O
ATOM   2485  ND2 ASN A 274      16.519 184.423  32.557  1.00 67.50           N
ATOM   2486 1HD2 ASN A 274      17.502 184.223  32.441  1.00102.05           H
ATOM   2487 2HD2 ASN A 274      15.924 184.557  31.751  1.00 75.52           H
ATOM   2488  N   PHE A 275      14.462 186.603  37.041  1.00 25.77           N
ATOM   2489  H   PHE A 275      14.203 185.843  37.655  1.00 38.84           H
ATOM   2490  CA  PHE A 275      14.857 187.863  37.664  1.00 29.17           C
ATOM   2491  HA  PHE A 275      15.418 188.466  36.950  1.00 32.02           H
ATOM   2492  C   PHE A 275      15.751 187.552  38.862  1.00 32.66           C
ATOM   2493  O   PHE A 275      15.723 186.439  39.387  1.00 33.28           O
ATOM   2494  CB  PHE A 275      13.626 188.646  38.131  1.00 33.36           C
ATOM   2495 1HB  PHE A 275      13.079 188.042  38.855  1.00 36.78           H
ATOM   2496 2HB  PHE A 275      13.962 189.555  38.630  1.00 40.86           H
ATOM   2497  CG  PHE A 275      12.694 189.036  37.016  1.00 34.54           C
ATOM   2498  CD1 PHE A 275      11.550 188.290  36.754  1.00 38.71           C
ATOM   2499  HD1 PHE A 275      11.334 187.413  37.346  1.00 42.73           H
ATOM   2500  CD2 PHE A 275      12.958 190.158  36.236  1.00 41.39           C
ATOM   2501  HD2 PHE A 275      13.845 190.746  36.424  1.00 46.92           H
ATOM   2502  CE1 PHE A 275      10.674 188.662  35.738  1.00 47.48           C
ATOM   2503  HE1 PHE A 275       9.791 188.073  35.543  1.00 57.87           H
ATOM   2504  CE2 PHE A 275      12.086 190.541  35.219  1.00 51.40           C
ATOM   2505  HE2 PHE A 275      12.298 191.417  34.624  1.00 65.08           H
ATOM   2506  CZ  PHE A 275      10.934 189.798  34.977  1.00 53.19           C
ATOM   2507  HZ  PHE A 275      10.250 190.096  34.196  1.00 67.24           H
ATOM   2508  N   GLY A 276      16.536 188.528  39.305  1.00 42.59           N
ATOM   2509  H   GLY A 276      16.498 189.447  38.890  1.00 48.43           H
ATOM   2510  CA  GLY A 276      17.488 188.282  40.374  1.00 52.46           C
ATOM   2511 1HA  GLY A 276      17.775 189.223  40.842  1.00 68.41           H
ATOM   2512 2HA  GLY A 276      17.026 187.639  41.124  1.00 51.92           H
ATOM   2513  C   GLY A 276      18.729 187.602  39.828  1.00 54.24           C
ATOM   2514  O   GLY A 276      19.252 188.008  38.791  1.00 78.68           O
ATOM   2515  N   TRP A 277      19.195 186.558  40.505  1.00 58.19           N
ATOM   2516  H   TRP A 277      18.741 186.262  41.358  1.00 80.61           H
ATOM   2517  CA  TRP A 277      20.332 185.776  40.027  1.00 61.53           C
ATOM   2518  HA  TRP A 277      20.494 186.001  38.973  1.00 68.58           H
ATOM   2519  C   TRP A 277      20.025 184.288  40.162  1.00 56.43           C
ATOM   2520  O   TRP A 277      19.462 183.850  41.165  1.00 53.73           O
ATOM   2521  CB  TRP A 277      21.598 186.134  40.807  1.00 67.17           C
ATOM   2522 1HB  TRP A 277      21.692 187.220  40.841  1.00 73.10           H
ATOM   2523 2HB  TRP A 277      21.508 185.760  41.827  1.00 63.08           H
ATOM   2524  CG  TRP A 277      22.838 185.567  40.184  1.00 78.36           C
ATOM   2525  CD1 TRP A 277      23.480 184.415  40.523  1.00 78.52           C
ATOM   2526  HD1 TRP A 277      23.168 183.754  41.320  1.00 71.64           H
ATOM   2527  CD2 TRP A 277      23.568 186.095  39.066  1.00 97.43           C
ATOM   2528  NE1 TRP A 277      24.564 184.194  39.715  1.00 95.53           N
ATOM   2529  HE1 TRP A 277      25.181 183.398  39.793  1.00102.57           H
ATOM   2530  CE2 TRP A 277      24.645 185.215  38.806  1.00107.88           C
ATOM   2531  CE3 TRP A 277      23.401 187.213  38.238  1.00113.48           C
ATOM   2532  HE3 TRP A 277      22.584 187.899  38.404  1.00111.18           H
ATOM   2533  CZ2 TRP A 277      25.548 185.430  37.761  1.00133.10           C
ATOM   2534  HZ2 TRP A 277      26.364 184.746  37.582  1.00145.80           H
ATOM   2535  CZ3 TRP A 277      24.295 187.422  37.189  1.00139.37           C
ATOM   2536  HZ3 TRP A 277      24.172 188.280  36.545  1.00157.10           H
ATOM   2537  CH2 TRP A 277      25.363 186.531  36.962  1.00149.45           C
ATOM   2538  HH2 TRP A 277      26.046 186.718  36.147  1.00174.87           H
ATOM   2539  N   SER A 278      20.377 183.515  39.140  1.00 60.10           N
ATOM   2540  H   SER A 278      20.867 183.918  38.354  1.00 67.88           H
ATOM   2541  CA  SER A 278      20.093 182.084  39.113  1.00 58.88           C
ATOM   2542  HA  SER A 278      19.103 181.913  39.534  1.00 55.54           H
ATOM   2543  C   SER A 278      21.116 181.299  39.930  1.00 57.39           C
ATOM   2544  O   SER A 278      22.271 181.703  40.057  1.00 63.85           O
ATOM   2545  CB  SER A 278      20.105 181.582  37.667  1.00 71.66           C
ATOM   2546 1HB  SER A 278      19.365 182.138  37.090  1.00 78.99           H
ATOM   2547 2HB  SER A 278      21.093 181.750  37.236  1.00 81.03           H
ATOM   2548  OG  SER A 278      19.797 180.200  37.604  1.00 77.07           O
ATOM   2549  HG  SER A 278      19.595 179.976  36.692  1.00 90.85           H
ATOM   2550  N   VAL A 279      20.700 180.157  40.468  1.00 53.69           N
ATOM   2551  H   VAL A 279      19.737 179.870  40.364  1.00 53.03           H
ATOM   2552  CA  VAL A 279      21.624 179.277  41.180  1.00 55.88           C
ATOM   2553  HA  VAL A 279      22.236 179.892  41.838  1.00 55.06           H
ATOM   2554  C   VAL A 279      22.558 178.570  40.199  1.00 68.14           C
ATOM   2555  O   VAL A 279      23.588 178.023  40.589  1.00 74.95           O
ATOM   2556  CB  VAL A 279      20.907 178.222  42.054  1.00 52.90           C
ATOM   2557  HB  VAL A 279      21.670 177.649  42.579  1.00 57.26           H
ATOM   2558  CG1 VAL A 279      20.017 178.902  43.091  1.00 47.08           C
ATOM   2559 1HG1 VAL A 279      19.599 178.150  43.759  1.00 74.77           H
ATOM   2560 2HG1 VAL A 279      19.205 179.436  42.597  1.00 72.49           H
ATOM   2561 3HG1 VAL A 279      20.608 179.605  43.678  1.00 75.13           H
ATOM   2562  CG2 VAL A 279      20.080 177.252  41.215  1.00 58.24           C
ATOM   2563 1HG2 VAL A 279      19.576 176.542  41.871  1.00 92.73           H
ATOM   2564 2HG2 VAL A 279      20.734 176.701  40.539  1.00 85.42           H
ATOM   2565 3HG2 VAL A 279      19.334 177.796  40.636  1.00 85.77           H
ATOM   2566  N   HIS A 280      22.201 178.595  38.920  1.00 75.59           N
ATOM   2567  H   HIS A 280      21.363 179.095  38.657  1.00 73.12           H
ATOM   2568  CA  HIS A 280      22.977 177.959  37.860  1.00 92.72           C
ATOM   2569  HA  HIS A 280      23.582 177.161  38.289  1.00 99.35           H
ATOM   2570  C   HIS A 280      23.902 178.971  37.186  1.00108.74           C
ATOM   2571  O   HIS A 280      23.626 180.170  37.188  1.00141.44           O
ATOM   2572  CB  HIS A 280      22.029 177.361  36.817  1.00101.64           C
ATOM   2573 1HB  HIS A 280      21.451 178.170  36.370  1.00120.25           H
ATOM   2574 2HB  HIS A 280      22.620 176.891  36.030  1.00129.99           H
ATOM   2575  CG  HIS A 280      21.079 176.345  37.372  1.00105.86           C
ATOM   2576  ND1 HIS A 280      21.396 175.025  37.603  1.00185.53           N
ATOM   2577  HD1 HIS A 280      22.284 174.580  37.425  1.00274.81           H
ATOM   2578  CD2 HIS A 280      19.772 176.458  37.725  1.00108.27           C
ATOM   2579  HD2 HIS A 280      19.191 177.365  37.651  1.00143.29           H
ATOM   2580  CE1 HIS A 280      20.304 174.419  38.091  1.00204.26           C
ATOM   2581  HE1 HIS A 280      20.255 173.374  38.360  1.00311.71           H
ATOM   2582  NE2 HIS A 280      19.295 175.260  38.197  1.00141.66           N
HETATM 2583  N   NME A 281      24.989 178.480  36.599  1.00160.32           N
HETATM 2584  H   NME A 281      25.162 177.486  36.628  1.00221.67           H
HETATM 2585  CH3 NME A 281      25.946 179.311  35.891  1.00208.11           C
HETATM 2586 1HH3 NME A 281      26.948 178.897  36.003  1.00251.55           H
HETATM 2587 2HH3 NME A 281      25.928 180.324  36.295  1.00253.46           H
HETATM 2588 3HH3 NME A 281      25.687 179.345  34.832  1.00245.55           H
HETATM 2589  CH3 ACE A 289      31.195 179.870  25.071  1.00999.99           C
HETATM 2590 1HH3 ACE A 289      30.577 180.724  25.344  1.00999.99           H
HETATM 2591 2HH3 ACE A 289      32.166 180.219  24.719  1.00999.99           H
HETATM 2592 3HH3 ACE A 289      31.332 179.219  25.934  1.00999.99           H
HETATM 2593  C   ACE A 289      30.519 179.095  23.956  1.00999.81           C
HETATM 2594  O   ACE A 289      31.035 179.036  22.841  1.00999.99           O
ATOM   2595  N   ALA A 290      29.371 178.507  24.271  1.00892.66           N
ATOM   2596  H   ALA A 290      29.009 178.590  25.210  1.00996.87           H
ATOM   2597  CA  ALA A 290      28.597 177.720  23.315  1.00763.93           C
ATOM   2598  HA  ALA A 290      28.679 178.176  22.328  1.00850.41           H
ATOM   2599  C   ALA A 290      27.127 177.682  23.726  1.00523.96           C
ATOM   2600  O   ALA A 290      26.805 177.852  24.902  1.00520.93           O
ATOM   2601  CB  ALA A 290      29.149 176.301  23.253  1.00953.61           C
ATOM   2602 1HB  ALA A 290      28.597 175.726  22.509  1.00999.99           H
ATOM   2603 2HB  ALA A 290      30.203 176.329  22.976  1.00999.99           H
ATOM   2604 3HB  ALA A 290      29.043 175.824  24.227  1.00999.99           H
ATOM   2605  N   GLY A 291      26.238 177.441  22.769  1.00443.59           N
ATOM   2606  H   GLY A 291      26.518 177.471  21.799  1.00541.81           H
ATOM   2607  CA  GLY A 291      24.870 177.059  23.081  1.00337.77           C
ATOM   2608 1HA  GLY A 291      24.469 176.504  22.232  1.00416.88           H
ATOM   2609 2HA  GLY A 291      24.892 176.382  23.935  1.00419.40           H
ATOM   2610  C   GLY A 291      23.889 178.169  23.407  1.00180.11           C
ATOM   2611  O   GLY A 291      22.741 178.116  22.971  1.00192.43           O
ATOM   2612  N   THR A 292      24.315 179.162  24.180  1.00143.88           N
ATOM   2613  H   THR A 292      25.268 179.152  24.517  1.00218.58           H
ATOM   2614  CA  THR A 292      23.438 180.259  24.588  1.00112.57           C
ATOM   2615  HA  THR A 292      22.475 179.847  24.890  1.00135.98           H
ATOM   2616  C   THR A 292      23.174 181.266  23.474  1.00 95.70           C
ATOM   2617  O   THR A 292      22.243 182.066  23.560  1.00119.08           O
ATOM   2618  CB  THR A 292      24.019 181.047  25.780  1.00191.17           C
ATOM   2619  HB  THR A 292      23.360 181.885  26.007  1.00242.12           H
ATOM   2620  OG1 THR A 292      25.318 181.545  25.438  1.00313.78           O
ATOM   2621  HG1 THR A 292      25.951 180.832  25.534  1.00388.11           H
ATOM   2622  CG2 THR A 292      24.140 180.167  27.019  1.00248.12           C
ATOM   2623 1HG2 THR A 292      23.172 179.725  27.253  1.00298.42           H
ATOM   2624 2HG2 THR A 292      24.468 180.776  27.862  1.00299.58           H
ATOM   2625 3HG2 THR A 292      24.869 179.376  26.844  1.00303.63           H
ATOM   2626  N   LEU A 293      23.987 181.217  22.424  1.00 86.61           N
ATOM   2627  H   LEU A 293      24.718 180.521  22.402  1.00100.93           H
ATOM   2628  CA  LEU A 293      23.861 182.129  21.290  1.00 88.12           C
ATOM   2629  HA  LEU A 293      23.562 183.112  21.654  1.00 97.20           H
ATOM   2630  C   LEU A 293      22.797 181.665  20.297  1.00 67.72           C
ATOM   2631  O   LEU A 293      22.521 182.350  19.314  1.00 66.24           O
ATOM   2632  CB  LEU A 293      25.200 182.257  20.555  1.00132.06           C
ATOM   2633 1HB  LEU A 293      25.518 181.253  20.276  1.00105.69           H
ATOM   2634 2HB  LEU A 293      24.989 182.780  19.622  1.00211.90           H
ATOM   2635  CG  LEU A 293      26.407 182.972  21.174  1.00219.80           C
ATOM   2636  HG  LEU A 293      27.152 183.078  20.387  1.00266.89           H
ATOM   2637  CD1 LEU A 293      26.058 184.373  21.658  1.00209.71           C
ATOM   2638 1HD1 LEU A 293      25.366 184.315  22.497  1.00235.02           H
ATOM   2639 2HD1 LEU A 293      25.600 184.937  20.844  1.00241.41           H
ATOM   2640 3HD1 LEU A 293      26.967 184.884  21.977  1.00244.72           H
ATOM   2641  CD2 LEU A 293      27.057 182.174  22.299  1.00403.18           C
ATOM   2642 1HD2 LEU A 293      26.399 182.153  23.167  1.00489.60           H
ATOM   2643 2HD2 LEU A 293      28.000 182.645  22.577  1.00488.39           H
ATOM   2644 3HD2 LEU A 293      27.252 181.156  21.962  1.00491.95           H
ATOM   2645  N   ASP A 294      22.191 180.511  20.557  1.00 61.80           N
ATOM   2646  H   ASP A 294      22.406 180.027  21.417  1.00 71.20           H
ATOM   2647  CA  ASP A 294      21.212 179.915  19.651  1.00 52.14           C
ATOM   2648  HA  ASP A 294      21.607 179.971  18.636  1.00 60.99           H
ATOM   2649  C   ASP A 294      19.848 180.602  19.666  1.00 34.83           C
ATOM   2650  O   ASP A 294      18.926 180.191  18.961  1.00 34.07           O
ATOM   2651  CB  ASP A 294      21.001 178.441  20.008  1.00 61.22           C
ATOM   2652 1HB  ASP A 294      20.573 177.935  19.142  1.00 66.05           H
ATOM   2653 2HB  ASP A 294      21.964 177.982  20.235  1.00 87.36           H
ATOM   2654  CG  ASP A 294      20.054 178.252  21.179  1.00 56.35           C
ATOM   2655  OD1 ASP A 294      19.179 177.367  21.080  1.00 88.95           O
ATOM   2656  OD2 ASP A 294      20.155 178.973  22.196  1.00 85.21           O
ATOM   2657  N   TYR A 295      19.722 181.631  20.497  1.00 30.03           N
ATOM   2658  H   TYR A 295      20.539 181.948  21.001  1.00 37.53           H
ATOM   2659  CA  TYR A 295      18.451 182.302  20.747  1.00 23.20           C
ATOM   2660  HA  TYR A 295      17.679 181.849  20.126  1.00 21.34           H
ATOM   2661  C   TYR A 295      18.499 183.797  20.438  1.00 25.81           C
ATOM   2662  O   TYR A 295      17.591 184.543  20.808  1.00 28.09           O
ATOM   2663  CB  TYR A 295      18.086 182.099  22.221  1.00 24.85           C
ATOM   2664 1HB  TYR A 295      18.830 181.444  22.675  1.00 31.23           H
ATOM   2665 2HB  TYR A 295      18.126 183.059  22.735  1.00 28.76           H
ATOM   2666  CG  TYR A 295      16.721 181.483  22.428  1.00 19.97           C
ATOM   2667  CD1 TYR A 295      16.542 180.102  22.345  1.00 20.39           C
ATOM   2668  HD1 TYR A 295      17.386 179.465  22.121  1.00 25.28           H
ATOM   2669  CD2 TYR A 295      15.611 182.283  22.703  1.00 20.34           C
ATOM   2670  HD2 TYR A 295      15.730 183.354  22.770  1.00 25.04           H
ATOM   2671  CE1 TYR A 295      15.284 179.532  22.535  1.00 19.12           C
ATOM   2672  HE1 TYR A 295      15.158 178.461  22.468  1.00 22.84           H
ATOM   2673  CE2 TYR A 295      14.351 181.718  22.887  1.00 19.32           C
ATOM   2674  HE2 TYR A 295      13.497 182.348  23.088  1.00 23.44           H
ATOM   2675  CZ  TYR A 295      14.196 180.345  22.798  1.00 17.82           C
ATOM   2676  OH  TYR A 295      12.952 179.785  22.963  1.00 20.13           O
ATOM   2677  HH  TYR A 295      12.955 178.830  22.857  1.00 18.66           H
ATOM   2678  N   LEU A 296      19.569 184.234  19.781  1.00 31.55           N
ATOM   2679  H   LEU A 296      20.222 183.565  19.397  1.00 34.68           H
ATOM   2680  CA  LEU A 296      19.869 185.655  19.627  1.00 38.27           C
ATOM   2681  HA  LEU A 296      19.054 186.229  20.068  1.00 44.28           H
ATOM   2682  C   LEU A 296      20.011 186.071  18.162  1.00 30.43           C
ATOM   2683  O   LEU A 296      20.353 185.246  17.315  1.00 30.47           O
ATOM   2684  CB  LEU A 296      21.165 185.975  20.380  1.00 58.32           C
ATOM   2685 1HB  LEU A 296      21.969 185.412  19.907  1.00 61.00           H
ATOM   2686 2HB  LEU A 296      21.383 187.034  20.242  1.00 76.49           H
ATOM   2687  CG  LEU A 296      21.210 185.683  21.884  1.00 80.90           C
ATOM   2688  HG  LEU A 296      21.043 184.618  22.041  1.00 91.85           H
ATOM   2689  CD1 LEU A 296      22.596 186.034  22.408  1.00104.37           C
ATOM   2690 1HD1 LEU A 296      22.770 187.105  22.306  1.00138.89           H
ATOM   2691 2HD1 LEU A 296      23.350 185.491  21.838  1.00142.36           H
ATOM   2692 3HD1 LEU A 296      22.670 185.752  23.459  1.00144.95           H
ATOM   2693  CD2 LEU A 296      20.155 186.458  22.666  1.00127.32           C
ATOM   2694 1HD2 LEU A 296      20.284 186.272  23.732  1.00172.25           H
ATOM   2695 2HD2 LEU A 296      19.161 186.128  22.367  1.00175.47           H
ATOM   2696 3HD2 LEU A 296      20.257 187.525  22.470  1.00169.84           H
ATOM   2697  N   PRO A 297      19.739 187.346  17.839  1.00 29.37           N
ATOM   2698  CA  PRO A 297      19.834 187.802  16.447  1.00 27.67           C
ATOM   2699  HA  PRO A 297      19.308 187.100  15.802  1.00 26.07           H
ATOM   2700  C   PRO A 297      21.246 188.012  15.900  1.00 30.97           C
ATOM   2701  O   PRO A 297      22.210 188.073  16.663  1.00 35.57           O
ATOM   2702  CB  PRO A 297      19.085 189.135  16.485  1.00 30.08           C
ATOM   2703 1HB  PRO A 297      19.471 189.818  15.729  1.00 41.36           H
ATOM   2704 2HB  PRO A 297      18.016 188.975  16.346  1.00 28.95           H
ATOM   2705  CG  PRO A 297      19.351 189.648  17.842  1.00 35.44           C
ATOM   2706 1HG  PRO A 297      20.343 190.099  17.886  1.00 48.31           H
ATOM   2707 2HG  PRO A 297      18.583 190.366  18.128  1.00 46.52           H
ATOM   2708  CD  PRO A 297      19.288 188.436  18.723  1.00 32.87           C
ATOM   2709 1HD  PRO A 297      19.957 188.552  19.576  1.00 36.70           H
ATOM   2710 2HD  PRO A 297      18.265 188.258  19.055  1.00 39.50           H
ATOM   2711  N   PRO A 298      21.388 188.145  14.570  1.00 32.29           N
ATOM   2712  CA  PRO A 298      22.724 188.282  13.977  1.00 38.70           C
ATOM   2713  HA  PRO A 298      23.283 187.358  14.122  1.00 41.63           H
ATOM   2714  C   PRO A 298      23.574 189.445  14.480  1.00 43.27           C
ATOM   2715  O   PRO A 298      24.799 189.349  14.504  1.00 50.98           O
ATOM   2716  CB  PRO A 298      22.432 188.479  12.488  1.00 42.22           C
ATOM   2717 1HB  PRO A 298      22.395 189.542  12.248  1.00 49.98           H
ATOM   2718 2HB  PRO A 298      23.187 187.980  11.881  1.00 53.07           H
ATOM   2719  CG  PRO A 298      21.104 187.855  12.276  1.00 37.89           C
ATOM   2720 1HG  PRO A 298      20.606 188.285  11.407  1.00 50.41           H
ATOM   2721 2HG  PRO A 298      21.216 186.778  12.160  1.00 46.78           H
ATOM   2722  CD  PRO A 298      20.343 188.159  13.529  1.00 31.10           C
ATOM   2723 1HD  PRO A 298      19.878 189.143  13.465  1.00 34.69           H
ATOM   2724 2HD  PRO A 298      19.597 187.386  13.710  1.00 31.40           H
ATOM   2725  N   GLU A 299      22.951 190.552  14.870  1.00 41.55           N
ATOM   2726  H   GLU A 299      21.945 190.614  14.807  1.00 38.87           H
ATOM   2727  CA  GLU A 299      23.712 191.690  15.377  1.00 46.73           C
ATOM   2728  HA  GLU A 299      24.541 191.862  14.690  1.00 52.36           H
ATOM   2729  C   GLU A 299      24.341 191.423  16.743  1.00 48.97           C
ATOM   2730  O   GLU A 299      25.298 192.098  17.116  1.00 57.65           O
ATOM   2731  CB  GLU A 299      22.871 192.971  15.401  1.00 46.94           C
ATOM   2732 1HB  GLU A 299      23.532 193.798  15.660  1.00 53.86           H
ATOM   2733 2HB  GLU A 299      22.496 193.160  14.395  1.00 48.63           H
ATOM   2734  CG  GLU A 299      21.695 192.997  16.369  1.00 41.64           C
ATOM   2735 1HG  GLU A 299      21.958 192.458  17.279  1.00 42.78           H
ATOM   2736 2HG  GLU A 299      21.498 194.036  16.635  1.00 48.39           H
ATOM   2737  CD  GLU A 299      20.423 192.409  15.787  1.00 35.37           C
ATOM   2738  OE1 GLU A 299      20.429 191.865  14.662  1.00 35.34           O
ATOM   2739  OE2 GLU A 299      19.374 192.495  16.459  1.00 34.53           O
ATOM   2740  N   MET A 300      23.839 190.431  17.472  1.00 45.01           N
ATOM   2741  H   MET A 300      23.044 189.910  17.128  1.00 41.65           H
ATOM   2742  CA  MET A 300      24.454 190.010  18.729  1.00 48.90           C
ATOM   2743  HA  MET A 300      24.986 190.857  19.164  1.00 53.50           H
ATOM   2744  C   MET A 300      25.467 188.891  18.501  1.00 54.57           C
ATOM   2745  O   MET A 300      26.383 188.709  19.301  1.00 63.42           O
ATOM   2746  CB  MET A 300      23.402 189.533  19.732  1.00 46.44           C
ATOM   2747 1HB  MET A 300      22.815 188.734  19.278  1.00 57.64           H
ATOM   2748 2HB  MET A 300      23.919 189.127  20.602  1.00 64.64           H
ATOM   2749  CG  MET A 300      22.464 190.633  20.203  1.00 58.95           C
ATOM   2750 1HG  MET A 300      23.053 191.458  20.605  1.00 93.59           H
ATOM   2751 2HG  MET A 300      21.888 190.998  19.353  1.00102.66           H
ATOM   2752  SD  MET A 300      21.331 190.045  21.477  1.00 70.48           S
ATOM   2753  CE  MET A 300      22.327 190.198  22.964  1.00 68.24           C
ATOM   2754 1HE  MET A 300      23.216 189.573  22.875  1.00103.76           H
ATOM   2755 2HE  MET A 300      21.743 189.877  23.826  1.00104.37           H
ATOM   2756 3HE  MET A 300      22.628 191.237  23.098  1.00105.63           H
ATOM   2757  N   ILE A 301      25.304 188.157  17.405  1.00 54.06           N
ATOM   2758  H   ILE A 301      24.492 188.315  16.824  1.00 50.52           H
ATOM   2759  CA  ILE A 301      26.285 187.164  16.972  1.00 63.16           C
ATOM   2760  HA  ILE A 301      26.554 186.526  17.814  1.00 68.53           H
ATOM   2761  C   ILE A 301      27.541 187.895  16.506  1.00 71.39           C
ATOM   2762  O   ILE A 301      28.665 187.470  16.774  1.00 83.09           O
ATOM   2763  CB  ILE A 301      25.747 186.296  15.810  1.00 65.42           C
ATOM   2764  HB  ILE A 301      25.463 186.963  14.996  1.00103.68           H
ATOM   2765  CG1 ILE A 301      24.498 185.506  16.223  1.00 70.68           C
ATOM   2766 1HG1 ILE A 301      23.721 186.210  16.516  1.00 97.14           H
ATOM   2767 2HG1 ILE A 301      24.139 184.965  15.348  1.00129.76           H
ATOM   2768  CG2 ILE A 301      26.827 185.359  15.281  1.00112.19           C
ATOM   2769 1HG2 ILE A 301      26.398 184.671  14.552  1.00158.12           H
ATOM   2770 2HG2 ILE A 301      27.260 184.794  16.105  1.00160.06           H
ATOM   2771 3HG2 ILE A 301      27.610 185.942  14.795  1.00165.98           H
ATOM   2772  CD1 ILE A 301      24.672 184.505  17.352  1.00104.14           C
ATOM   2773 1HD1 ILE A 301      25.011 185.013  18.255  1.00155.18           H
ATOM   2774 2HD1 ILE A 301      25.398 183.744  17.067  1.00150.54           H
ATOM   2775 3HD1 ILE A 301      23.715 184.025  17.554  1.00149.52           H
ATOM   2776  N   GLU A 302      27.335 189.010  15.814  1.00 70.57           N
ATOM   2777  H   GLU A 302      26.385 189.294  15.612  1.00 65.14           H
ATOM   2778  CA  GLU A 302      28.422 189.855  15.328  1.00 82.42           C
ATOM   2779  HA  GLU A 302      29.215 189.217  14.938  1.00 94.15           H
ATOM   2780  C   GLU A 302      29.015 190.725  16.436  1.00 84.35           C
ATOM   2781  O   GLU A 302      30.151 191.187  16.332  1.00 98.60           O
ATOM   2782  CB  GLU A 302      27.885 190.731  14.192  1.00 87.05           C
ATOM   2783 1HB  GLU A 302      27.326 190.094  13.506  1.00 87.22           H
ATOM   2784 2HB  GLU A 302      27.188 191.456  14.612  1.00114.51           H
ATOM   2785  CG  GLU A 302      28.937 191.480  13.384  1.00146.39           C
ATOM   2786 1HG  GLU A 302      28.431 192.226  12.770  1.00223.78           H
ATOM   2787 2HG  GLU A 302      29.609 192.002  14.064  1.00195.04           H
ATOM   2788  CD  GLU A 302      29.755 190.579  12.475  1.00189.68           C
ATOM   2789  OE1 GLU A 302      29.466 189.369  12.363  1.00257.57           O
ATOM   2790  OE2 GLU A 302      30.706 191.088  11.844  1.00256.34           O
ATOM   2791  N   GLY A 303      28.252 190.931  17.504  1.00 78.28           N
ATOM   2792  H   GLY A 303      27.331 190.516  17.542  1.00 75.40           H
ATOM   2793  CA  GLY A 303      28.724 191.701  18.642  1.00 84.76           C
ATOM   2794 1HA  GLY A 303      28.184 191.381  19.533  1.00 83.52           H
ATOM   2795 2HA  GLY A 303      29.782 191.485  18.791  1.00 96.44           H
ATOM   2796  C   GLY A 303      28.565 193.202  18.500  1.00 88.53           C
ATOM   2797  O   GLY A 303      29.374 193.974  19.016  1.00105.96           O
ATOM   2798  N   ARG A 304      27.513 193.629  17.809  1.00 82.08           N
ATOM   2799  H   ARG A 304      26.857 192.950  17.444  1.00 77.43           H
ATOM   2800  CA  ARG A 304      27.256 195.048  17.575  1.00 88.88           C
ATOM   2801  HA  ARG A 304      28.213 195.561  17.470  1.00 99.38           H
ATOM   2802  C   ARG A 304      26.489 195.679  18.732  1.00 87.50           C
ATOM   2803  O   ARG A 304      25.680 195.027  19.390  1.00 82.34           O
ATOM   2804  CB  ARG A 304      26.426 195.241  16.303  1.00 96.14           C
ATOM   2805 1HB  ARG A 304      25.464 194.749  16.446  1.00124.11           H
ATOM   2806 2HB  ARG A 304      26.244 196.307  16.166  1.00120.11           H
ATOM   2807  CG  ARG A 304      27.062 194.691  15.035  1.00114.35           C
ATOM   2808 1HG  ARG A 304      28.051 195.129  14.900  1.00148.81           H
ATOM   2809 2HG  ARG A 304      27.161 193.610  15.126  1.00155.16           H
ATOM   2810  CD  ARG A 304      26.197 195.014  13.826  1.00140.08           C
ATOM   2811 1HD  ARG A 304      25.174 194.697  14.029  1.00177.17           H
ATOM   2812 2HD  ARG A 304      26.209 196.091  13.660  1.00174.20           H
ATOM   2813  NE  ARG A 304      26.681 194.328  12.629  1.00207.52           N
ATOM   2814  HE  ARG A 304      27.464 193.701  12.745  1.00270.61           H
ATOM   2815  CZ  ARG A 304      26.176 194.454  11.409  1.00290.52           C
ATOM   2816  NH1 ARG A 304      25.157 195.246  11.135  1.00330.51           N
ATOM   2817 1HH1 ARG A 304      24.743 195.793  11.873  1.00294.86           H
ATOM   2818 2HH1 ARG A 304      24.814 195.298  10.190  1.00468.62           H
ATOM   2819  NH2 ARG A 304      26.701 193.753  10.426  1.00446.73           N
ATOM   2820 1HH2 ARG A 304      27.473 193.135  10.624  1.00510.88           H
ATOM   2821 2HH2 ARG A 304      26.325 193.835   9.495  1.00570.40           H
ATOM   2822  N   MET A 305      26.700 196.975  18.934  1.00100.48           N
ATOM   2823  H   MET A 305      27.452 197.446  18.452  1.00112.45           H
ATOM   2824  CA  MET A 305      25.801 197.759  19.774  1.00102.67           C
ATOM   2825  HA  MET A 305      25.733 197.294  20.758  1.00 99.40           H
ATOM   2826  C   MET A 305      24.428 197.726  19.107  1.00 95.71           C
ATOM   2827  O   MET A 305      24.320 197.847  17.886  1.00106.53           O
ATOM   2828  CB  MET A 305      26.298 199.200  19.918  1.00130.15           C
ATOM   2829 1HB  MET A 305      27.330 199.174  20.268  1.00162.28           H
ATOM   2830 2HB  MET A 305      26.279 199.675  18.937  1.00160.83           H
ATOM   2831  CG  MET A 305      25.485 200.047  20.889  1.00192.09           C
ATOM   2832 1HG  MET A 305      24.451 200.101  20.544  1.00250.53           H
ATOM   2833 2HG  MET A 305      25.501 199.566  21.867  1.00244.49           H
ATOM   2834  SD  MET A 305      26.137 201.722  21.060  1.00311.25           S
ATOM   2835  CE  MET A 305      25.445 202.550  19.629  1.00388.13           C
ATOM   2836 1HE  MET A 305      24.357 202.483  19.660  1.00450.95           H
ATOM   2837 2HE  MET A 305      25.744 203.598  19.638  1.00447.92           H
ATOM   2838 3HE  MET A 305      25.813 202.076  18.719  1.00450.40           H
ATOM   2839  N   HIS A 306      23.382 197.525  19.900  1.00 89.29           N
ATOM   2840  H   HIS A 306      23.484 197.556  20.905  1.00 91.43           H
ATOM   2841  CA  HIS A 306      22.069 197.189  19.362  1.00 88.50           C
ATOM   2842  HA  HIS A 306      21.971 197.619  18.365  1.00101.09           H
ATOM   2843  C   HIS A 306      20.935 197.731  20.226  1.00 85.50           C
ATOM   2844  O   HIS A 306      21.132 198.114  21.378  1.00 87.67           O
ATOM   2845  CB  HIS A 306      21.959 195.666  19.257  1.00 88.92           C
ATOM   2846 1HB  HIS A 306      21.003 195.410  18.799  1.00 95.21           H
ATOM   2847 2HB  HIS A 306      22.758 195.304  18.609  1.00 98.22           H
ATOM   2848  CG  HIS A 306      22.071 194.966  20.575  1.00 85.82           C
ATOM   2849  ND1 HIS A 306      21.063 194.905  21.511  1.00119.98           N
ATOM   2850  HD1 HIS A 306      20.137 195.301  21.420  1.00191.13           H
ATOM   2851  CD2 HIS A 306      23.113 194.299  21.135  1.00111.26           C
ATOM   2852  HD2 HIS A 306      24.077 194.158  20.668  1.00181.52           H
ATOM   2853  CE1 HIS A 306      21.529 194.235  22.573  1.00113.62           C
ATOM   2854  HE1 HIS A 306      20.956 194.034  23.466  1.00155.80           H
ATOM   2855  NE2 HIS A 306      22.773 193.840  22.384  1.00108.74           N
ATOM   2856  N   ASP A 307      19.738 197.747  19.649  1.00 90.14           N
ATOM   2857  H   ASP A 307      19.638 197.430  18.696  1.00 98.98           H
ATOM   2858  CA  ASP A 307      18.533 198.161  20.360  1.00 89.72           C
ATOM   2859  HA  ASP A 307      18.768 198.985  21.034  1.00110.55           H
ATOM   2860  C   ASP A 307      17.974 196.998  21.177  1.00 73.67           C
ATOM   2861  O   ASP A 307      18.380 195.848  21.013  1.00 70.39           O
ATOM   2862  CB  ASP A 307      17.481 198.622  19.347  1.00100.97           C
ATOM   2863 1HB  ASP A 307      17.335 197.833  18.609  1.00163.78           H
ATOM   2864 2HB  ASP A 307      16.537 198.795  19.864  1.00117.32           H
ATOM   2865  CG  ASP A 307      17.884 199.896  18.631  1.00113.67           C
ATOM   2866  OD1 ASP A 307      18.228 200.887  19.310  1.00164.48           O
ATOM   2867  OD2 ASP A 307      17.849 199.905  17.383  1.00166.41           O
ATOM   2868  N   GLU A 308      17.002 197.288  22.035  1.00 74.26           N
ATOM   2869  H   GLU A 308      16.720 198.250  22.166  1.00 82.96           H
ATOM   2870  CA  GLU A 308      16.300 196.254  22.795  1.00 73.49           C
ATOM   2871  HA  GLU A 308      17.043 195.609  23.265  1.00 87.00           H
ATOM   2872  C   GLU A 308      15.409 195.370  21.920  1.00 52.70           C
ATOM   2873  O   GLU A 308      14.815 194.397  22.385  1.00 68.44           O
ATOM   2874  CB  GLU A 308      15.465 196.900  23.904  1.00 97.38           C
ATOM   2875 1HB  GLU A 308      15.183 196.123  24.615  1.00147.99           H
ATOM   2876 2HB  GLU A 308      16.091 197.621  24.429  1.00104.50           H
ATOM   2877  CG  GLU A 308      14.192 197.604  23.449  1.00139.89           C
ATOM   2878 1HG  GLU A 308      13.543 196.882  22.951  1.00186.61           H
ATOM   2879 2HG  GLU A 308      13.676 197.975  24.334  1.00186.28           H
ATOM   2880  CD  GLU A 308      14.453 198.766  22.508  1.00181.48           C
ATOM   2881  OE1 GLU A 308      13.872 198.802  21.401  1.00256.16           O
ATOM   2882  OE2 GLU A 308      15.268 199.647  22.857  1.00240.97           O
ATOM   2883  N   LYS A 309      15.341 195.700  20.634  1.00 39.63           N
ATOM   2884  H   LYS A 309      15.878 196.498  20.323  1.00 50.51           H
ATOM   2885  CA  LYS A 309      14.555 194.962  19.646  1.00 30.56           C
ATOM   2886  HA  LYS A 309      13.538 194.859  20.024  1.00 34.99           H
ATOM   2887  C   LYS A 309      15.089 193.555  19.400  1.00 26.45           C
ATOM   2888  O   LYS A 309      14.503 192.792  18.632  1.00 25.84           O
ATOM   2889  CB  LYS A 309      14.515 195.734  18.324  1.00 31.47           C
ATOM   2890 1HB  LYS A 309      15.538 195.908  17.989  1.00 37.46           H
ATOM   2891 2HB  LYS A 309      14.008 195.124  17.576  1.00 34.19           H
ATOM   2892  CG  LYS A 309      13.797 197.071  18.427  1.00 39.14           C
ATOM   2893 1HG  LYS A 309      12.782 196.903  18.788  1.00 68.83           H
ATOM   2894 2HG  LYS A 309      14.325 197.703  19.141  1.00 70.75           H
ATOM   2895  CD  LYS A 309      13.735 197.784  17.084  1.00 57.78           C
ATOM   2896 1HD  LYS A 309      14.746 197.940  16.710  1.00100.08           H
ATOM   2897 2HD  LYS A 309      13.193 197.155  16.377  1.00 94.33           H
ATOM   2898  CE  LYS A 309      13.024 199.125  17.192  1.00 70.93           C
ATOM   2899 1HE  LYS A 309      12.861 199.519  16.187  1.00116.52           H
ATOM   2900 2HE  LYS A 309      12.047 198.965  17.654  1.00 91.77           H
ATOM   2901  NZ  LYS A 309      13.832 200.092  18.008  1.00116.45           N
ATOM   2902 1HZ  LYS A 309      13.964 199.731  18.944  1.00162.43           H
ATOM   2903 2HZ  LYS A 309      13.354 200.980  18.079  1.00162.75           H
ATOM   2904 3HZ  LYS A 309      14.738 200.245  17.587  1.00162.55           H
ATOM   2905  N   VAL A 310      16.187 193.210  20.062  1.00 28.29           N
ATOM   2906  H   VAL A 310      16.632 193.899  20.652  1.00 33.38           H
ATOM   2907  CA  VAL A 310      16.755 191.864  20.018  1.00 27.77           C
ATOM   2908  HA  VAL A 310      16.847 191.560  18.976  1.00 30.11           H
ATOM   2909  C   VAL A 310      15.850 190.847  20.706  1.00 23.17           C
ATOM   2910  O   VAL A 310      15.932 189.652  20.428  1.00 24.13           O
ATOM   2911  CB  VAL A 310      18.158 191.800  20.667  1.00 34.67           C
ATOM   2912  HB  VAL A 310      18.506 190.768  20.624  1.00 73.69           H
ATOM   2913  CG1 VAL A 310      19.137 192.668  19.883  1.00 85.80           C
ATOM   2914 1HG1 VAL A 310      19.151 192.357  18.840  1.00136.49           H
ATOM   2915 2HG1 VAL A 310      20.138 192.553  20.299  1.00137.49           H
ATOM   2916 3HG1 VAL A 310      18.841 193.715  19.939  1.00140.29           H
ATOM   2917  CG2 VAL A 310      18.128 192.241  22.130  1.00 57.56           C
ATOM   2918 1HG2 VAL A 310      17.449 191.603  22.694  1.00102.82           H
ATOM   2919 2HG2 VAL A 310      17.801 193.278  22.204  1.00102.29           H
ATOM   2920 3HG2 VAL A 310      19.128 192.150  22.555  1.00101.52           H
ATOM   2921  N   ASP A 311      14.975 191.324  21.585  1.00 21.91           N
ATOM   2922  H   ASP A 311      14.956 192.316  21.780  1.00 25.36           H
ATOM   2923  CA  ASP A 311      14.031 190.461  22.292  1.00 20.14           C
ATOM   2924  HA  ASP A 311      14.564 189.608  22.712  1.00 23.20           H
ATOM   2925  C   ASP A 311      12.958 189.934  21.344  1.00 15.60           C
ATOM   2926  O   ASP A 311      12.381 188.869  21.565  1.00 15.29           O
ATOM   2927  CB  ASP A 311      13.354 191.237  23.425  1.00 24.87           C
ATOM   2928 1HB  ASP A 311      12.947 192.166  23.026  1.00 27.29           H
ATOM   2929 2HB  ASP A 311      12.531 190.638  23.816  1.00 26.77           H
ATOM   2930  CG  ASP A 311      14.300 191.559  24.567  1.00 34.66           C
ATOM   2931  OD1 ASP A 311      14.027 192.532  25.302  1.00 65.17           O
ATOM   2932  OD2 ASP A 311      15.302 190.837  24.754  1.00 76.61           O
ATOM   2933  N   LEU A 312      12.695 190.692  20.285  1.00 15.21           N
ATOM   2934  H   LEU A 312      13.231 191.538  20.149  1.00 18.39           H
ATOM   2935  CA  LEU A 312      11.679 190.341  19.299  1.00 13.14           C
ATOM   2936  HA  LEU A 312      10.759 190.077  19.820  1.00 12.93           H
ATOM   2937  C   LEU A 312      12.126 189.131  18.483  1.00 12.53           C
ATOM   2938  O   LEU A 312      11.311 188.293  18.099  1.00 13.43           O
ATOM   2939  CB  LEU A 312      11.417 191.536  18.377  1.00 15.01           C
ATOM   2940 1HB  LEU A 312      12.335 191.737  17.826  1.00 18.89           H
ATOM   2941 2HB  LEU A 312      10.651 191.250  17.656  1.00 16.73           H
ATOM   2942  CG  LEU A 312      10.983 192.844  19.047  1.00 16.37           C
ATOM   2943  HG  LEU A 312      11.710 193.103  19.816  1.00 27.38           H
ATOM   2944  CD1 LEU A 312      10.965 193.971  18.024  1.00 44.57           C
ATOM   2945 1HD1 LEU A 312      11.955 194.076  17.580  1.00 83.49           H
ATOM   2946 2HD1 LEU A 312      10.694 194.906  18.514  1.00 87.55           H
ATOM   2947 3HD1 LEU A 312      10.240 193.750  17.241  1.00 86.01           H
ATOM   2948  CD2 LEU A 312       9.617 192.709  19.706  1.00 40.79           C
ATOM   2949 1HD2 LEU A 312       9.301 193.678  20.091  1.00 79.45           H
ATOM   2950 2HD2 LEU A 312       9.679 192.001  20.533  1.00 77.01           H
ATOM   2951 3HD2 LEU A 312       8.888 192.352  18.979  1.00 84.96           H
ATOM   2952  N   TRP A 313      13.428 189.035  18.237  1.00 13.85           N
ATOM   2953  H   TRP A 313      14.048 189.761  18.567  1.00 17.01           H
ATOM   2954  CA  TRP A 313      14.004 187.876  17.561  1.00 13.50           C
ATOM   2955  HA  TRP A 313      13.472 187.697  16.626  1.00 13.50           H
ATOM   2956  C   TRP A 313      13.865 186.637  18.440  1.00 12.25           C
ATOM   2957  O   TRP A 313      13.477 185.570  17.966  1.00 11.84           O
ATOM   2958  CB  TRP A 313      15.484 188.126  17.264  1.00 16.85           C
ATOM   2959 1HB  TRP A 313      15.573 189.004  16.626  1.00 19.34           H
ATOM   2960 2HB  TRP A 313      15.995 188.332  18.205  1.00 19.12           H
ATOM   2961  CG  TRP A 313      16.167 186.964  16.605  1.00 17.05           C
ATOM   2962  CD1 TRP A 313      16.681 185.860  17.217  1.00 18.13           C
ATOM   2963  HD1 TRP A 313      16.621 185.668  18.279  1.00 19.39           H
ATOM   2964  CD2 TRP A 313      16.483 186.809  15.213  1.00 18.00           C
ATOM   2965  NE1 TRP A 313      17.289 185.028  16.315  1.00 19.36           N
ATOM   2966  HE1 TRP A 313      17.743 184.159  16.558  1.00 21.54           H
ATOM   2967  CE2 TRP A 313      17.185 185.589  15.070  1.00 19.34           C
ATOM   2968  CE3 TRP A 313      16.282 187.602  14.075  1.00 19.77           C
ATOM   2969  HE3 TRP A 313      15.754 188.542  14.150  1.00 20.57           H
ATOM   2970  CZ2 TRP A 313      17.675 185.152  13.835  1.00 21.90           C
ATOM   2971  HZ2 TRP A 313      18.223 184.227  13.752  1.00 24.32           H
ATOM   2972  CZ3 TRP A 313      16.762 187.160  12.843  1.00 22.59           C
ATOM   2973  HZ3 TRP A 313      16.600 187.759  11.959  1.00 25.67           H
ATOM   2974  CH2 TRP A 313      17.449 185.937  12.733  1.00 23.55           C
ATOM   2975  HH2 TRP A 313      17.812 185.615  11.769  1.00 27.44           H
ATOM   2976  N   SER A 314      14.173 186.781  19.724  1.00 13.15           N
ATOM   2977  H   SER A 314      14.468 187.684  20.070  1.00 15.60           H
ATOM   2978  CA  SER A 314      14.080 185.672  20.669  1.00 13.00           C
ATOM   2979  HA  SER A 314      14.687 184.845  20.303  1.00 14.36           H
ATOM   2980  C   SER A 314      12.637 185.189  20.794  1.00 10.21           C
ATOM   2981  O   SER A 314      12.389 183.997  20.966  1.00 10.29           O
ATOM   2982  CB  SER A 314      14.610 186.105  22.038  1.00 17.02           C
ATOM   2983 1HB  SER A 314      14.019 186.946  22.402  1.00 21.28           H
ATOM   2984 2HB  SER A 314      14.515 185.276  22.738  1.00 22.00           H
ATOM   2985  OG  SER A 314      15.970 186.495  21.953  1.00 26.82           O
ATOM   2986  HG  SER A 314      16.472 185.781  21.552  1.00 49.08           H
ATOM   2987  N   LEU A 315      11.688 186.115  20.694  1.00  9.93           N
ATOM   2988  H   LEU A 315      11.955 187.086  20.602  1.00 11.95           H
ATOM   2989  CA  LEU A 315      10.267 185.780  20.703  1.00  8.83           C
ATOM   2990  HA  LEU A 315      10.055 185.195  21.598  1.00  9.34           H
ATOM   2991  C   LEU A 315       9.888 184.946  19.482  1.00  7.71           C
ATOM   2992  O   LEU A 315       9.052 184.047  19.567  1.00  8.20           O
ATOM   2993  CB  LEU A 315       9.440 187.069  20.733  1.00 11.04           C
ATOM   2994 1HB  LEU A 315       9.854 187.721  21.503  1.00 26.10           H
ATOM   2995 2HB  LEU A 315       9.567 187.569  19.774  1.00 25.12           H
ATOM   2996  CG  LEU A 315       7.938 186.925  20.996  1.00 15.69           C
ATOM   2997  HG  LEU A 315       7.524 186.191  20.305  1.00 49.86           H
ATOM   2998  CD1 LEU A 315       7.674 186.464  22.425  1.00 39.64           C
ATOM   2999 1HD1 LEU A 315       8.173 187.132  23.127  1.00 79.80           H
ATOM   3000 2HD1 LEU A 315       8.050 185.450  22.559  1.00 80.13           H
ATOM   3001 3HD1 LEU A 315       6.602 186.473  22.621  1.00 82.19           H
ATOM   3002  CD2 LEU A 315       7.253 188.263  20.750  1.00 38.04           C
ATOM   3003 1HD2 LEU A 315       6.185 188.166  20.944  1.00 79.12           H
ATOM   3004 2HD2 LEU A 315       7.402 188.565  19.714  1.00 78.88           H
ATOM   3005 3HD2 LEU A 315       7.674 189.019  21.413  1.00 77.14           H
ATOM   3006  N   GLY A 316      10.510 185.245  18.347  1.00  8.24           N
ATOM   3007  H   GLY A 316      11.167 186.013  18.325  1.00 10.09           H
ATOM   3008  CA  GLY A 316      10.297 184.471  17.136  1.00  8.33           C
ATOM   3009 1HA  GLY A 316       9.228 184.405  16.937  1.00  9.55           H
ATOM   3010 2HA  GLY A 316      10.783 184.970  16.297  1.00 10.58           H
ATOM   3011  C   GLY A 316      10.856 183.066  17.253  1.00  7.51           C
ATOM   3012  O   GLY A 316      10.233 182.101  16.809  1.00  8.53           O
ATOM   3013  N   VAL A 317      12.030 182.954  17.864  1.00  7.84           N
ATOM   3014  H   VAL A 317      12.501 183.791  18.184  1.00  9.00           H
ATOM   3015  CA  VAL A 317      12.659 181.660  18.117  1.00  8.22           C
ATOM   3016  HA  VAL A 317      12.754 181.120  17.176  1.00  9.17           H
ATOM   3017  C   VAL A 317      11.766 180.842  19.045  1.00  7.81           C
ATOM   3018  O   VAL A 317      11.550 179.654  18.811  1.00  9.09           O
ATOM   3019  CB  VAL A 317      14.060 181.797  18.761  1.00 10.52           C
ATOM   3020  HB  VAL A 317      13.977 182.410  19.658  1.00 11.65           H
ATOM   3021  CG1 VAL A 317      14.618 180.435  19.158  1.00 13.69           C
ATOM   3022 1HG1 VAL A 317      14.637 179.774  18.294  1.00 42.76           H
ATOM   3023 2HG1 VAL A 317      13.994 179.992  19.934  1.00 43.50           H
ATOM   3024 3HG1 VAL A 317      15.631 180.553  19.544  1.00 42.02           H
ATOM   3025  CG2 VAL A 317      15.030 182.474  17.797  1.00 13.76           C
ATOM   3026 1HG2 VAL A 317      14.678 183.476  17.559  1.00 43.40           H
ATOM   3027 2HG2 VAL A 317      15.108 181.891  16.879  1.00 43.41           H
ATOM   3028 3HG2 VAL A 317      16.014 182.548  18.261  1.00 41.52           H
ATOM   3029  N   LEU A 318      11.242 181.480  20.086  1.00  7.50           N
ATOM   3030  H   LEU A 318      11.458 182.458  20.228  1.00  8.27           H
ATOM   3031  CA  LEU A 318      10.369 180.817  21.049  1.00  7.40           C
ATOM   3032  HA  LEU A 318      10.873 179.921  21.413  1.00  8.98           H
ATOM   3033  C   LEU A 318       9.038 180.387  20.440  1.00  6.91           C
ATOM   3034  O   LEU A 318       8.524 179.316  20.757  1.00  8.43           O
ATOM   3035  CB  LEU A 318      10.107 181.758  22.229  1.00  7.85           C
ATOM   3036 1HB  LEU A 318      11.064 182.108  22.616  1.00  9.69           H
ATOM   3037 2HB  LEU A 318       9.560 182.622  21.852  1.00  8.35           H
ATOM   3038  CG  LEU A 318       9.303 181.160  23.388  1.00  9.12           C
ATOM   3039  HG  LEU A 318       8.388 180.725  22.989  1.00 11.74           H
ATOM   3040  CD1 LEU A 318      10.078 180.077  24.128  1.00 14.46           C
ATOM   3041 1HD1 LEU A 318      10.239 179.225  23.468  1.00 44.77           H
ATOM   3042 2HD1 LEU A 318       9.507 179.751  24.996  1.00 44.91           H
ATOM   3043 3HD1 LEU A 318      11.038 180.473  24.459  1.00 44.42           H
ATOM   3044  CD2 LEU A 318       8.921 182.266  24.358  1.00 13.84           C
ATOM   3045 1HD2 LEU A 318       9.821 182.724  24.769  1.00 43.86           H
ATOM   3046 2HD2 LEU A 318       8.326 181.850  25.170  1.00 44.52           H
ATOM   3047 3HD2 LEU A 318       8.333 183.022  23.836  1.00 43.01           H
ATOM   3048  N   CYS A 319       8.472 181.224  19.577  1.00  6.43           N
ATOM   3049  H   CYS A 319       8.926 182.103  19.366  1.00  7.00           H
ATOM   3050  CA  CYS A 319       7.211 180.906  18.913  1.00  6.71           C
ATOM   3051  HA  CYS A 319       6.454 180.691  19.667  1.00  7.84           H
ATOM   3052  C   CYS A 319       7.362 179.671  18.029  1.00  7.39           C
ATOM   3053  O   CYS A 319       6.496 178.796  18.019  1.00 10.09           O
ATOM   3054  CB  CYS A 319       6.754 182.100  18.071  1.00  7.43           C
ATOM   3055 1HB  CYS A 319       6.789 182.998  18.689  1.00  8.21           H
ATOM   3056 2HB  CYS A 319       7.454 182.232  17.245  1.00  8.43           H
ATOM   3057  SG  CYS A 319       5.080 181.908  17.406  1.00 10.87           S
ATOM   3058  HG  CYS A 319       5.198 180.632  17.022  1.00 25.64           H
ATOM   3059  N   TYR A 320       8.457 179.610  17.279  1.00  7.30           N
ATOM   3060  H   TYR A 320       9.115 180.377  17.292  1.00  7.93           H
ATOM   3061  CA  TYR A 320       8.774 178.438  16.468  1.00  8.21           C
ATOM   3062  HA  TYR A 320       7.940 178.219  15.802  1.00  8.96           H
ATOM   3063  C   TYR A 320       9.007 177.223  17.363  1.00  9.37           C
ATOM   3064  O   TYR A 320       8.510 176.134  17.085  1.00 11.25           O
ATOM   3065  CB  TYR A 320      10.024 178.720  15.630  1.00  9.00           C
ATOM   3066 1HB  TYR A 320       9.889 179.665  15.104  1.00  9.81           H
ATOM   3067 2HB  TYR A 320      10.872 178.830  16.306  1.00  9.93           H
ATOM   3068  CG  TYR A 320      10.357 177.641  14.622  1.00 10.69           C
ATOM   3069  CD1 TYR A 320      11.035 176.488  15.017  1.00 12.53           C
ATOM   3070  HD1 TYR A 320      11.273 176.342  16.060  1.00 13.97           H
ATOM   3071  CD2 TYR A 320      10.036 177.790  13.271  1.00 12.44           C
ATOM   3072  HD2 TYR A 320       9.485 178.658  12.942  1.00 13.67           H
ATOM   3073  CE1 TYR A 320      11.422 175.528  14.086  1.00 15.12           C
ATOM   3074  HE1 TYR A 320      11.956 174.647  14.409  1.00 18.37           H
ATOM   3075  CE2 TYR A 320      10.437 176.839  12.332  1.00 15.13           C
ATOM   3076  HE2 TYR A 320      10.211 176.980  11.286  1.00 18.73           H
ATOM   3077  CZ  TYR A 320      11.140 175.718  12.745  1.00 16.11           C
ATOM   3078  OH  TYR A 320      11.574 174.789  11.829  1.00 20.94           O
ATOM   3079  HH  TYR A 320      11.445 175.071  10.920  1.00 29.66           H
ATOM   3080  N   GLU A 321       9.774 177.407  18.433  1.00  9.61           N
ATOM   3081  H   GLU A 321      10.147 178.326  18.628  1.00  9.72           H
ATOM   3082  CA  GLU A 321      10.124 176.314  19.337  1.00 11.19           C
ATOM   3083  HA  GLU A 321      10.578 175.518  18.747  1.00 12.80           H
ATOM   3084  C   GLU A 321       8.916 175.715  20.054  1.00 11.52           C
ATOM   3085  O   GLU A 321       8.890 174.513  20.311  1.00 14.60           O
ATOM   3086  CB  GLU A 321      11.155 176.791  20.363  1.00 12.48           C
ATOM   3087 1HB  GLU A 321      11.975 177.272  19.829  1.00 14.81           H
ATOM   3088 2HB  GLU A 321      10.691 177.528  21.019  1.00 13.13           H
ATOM   3089  CG  GLU A 321      11.734 175.673  21.214  1.00 17.36           C
ATOM   3090 1HG  GLU A 321      10.944 175.252  21.837  1.00 23.41           H
ATOM   3091 2HG  GLU A 321      12.115 174.891  20.557  1.00 23.75           H
ATOM   3092  CD  GLU A 321      12.862 176.151  22.106  1.00 18.90           C
ATOM   3093  OE1 GLU A 321      13.926 175.496  22.132  1.00 31.44           O
ATOM   3094  OE2 GLU A 321      12.699 177.179  22.797  1.00 31.03           O
ATOM   3095  N   PHE A 322       7.907 176.519  20.371  1.00 10.10           N
ATOM   3096  H   PHE A 322       7.972 177.511  20.186  1.00  9.84           H
ATOM   3097  CA  PHE A 322       6.688 175.978  20.965  1.00 10.62           C
ATOM   3098  HA  PHE A 322       6.961 175.334  21.800  1.00 12.42           H
ATOM   3099  C   PHE A 322       5.921 175.109  19.973  1.00 12.01           C
ATOM   3100  O   PHE A 322       5.347 174.089  20.353  1.00 15.48           O
ATOM   3101  CB  PHE A 322       5.750 177.090  21.448  1.00  9.91           C
ATOM   3102 1HB  PHE A 322       5.632 177.816  20.644  1.00 10.01           H
ATOM   3103 2HB  PHE A 322       4.774 176.645  21.644  1.00 11.68           H
ATOM   3104  CG  PHE A 322       6.191 177.808  22.698  1.00  9.95           C
ATOM   3105  CD1 PHE A 322       6.864 177.161  23.732  1.00 41.72           C
ATOM   3106  HD1 PHE A 322       7.172 176.132  23.628  1.00113.95           H
ATOM   3107  CD2 PHE A 322       5.835 179.142  22.874  1.00 50.44           C
ATOM   3108  HD2 PHE A 322       5.360 179.682  22.068  1.00130.79           H
ATOM   3109  CE1 PHE A 322       7.131 177.816  24.932  1.00 44.97           C
ATOM   3110  HE1 PHE A 322       7.665 177.304  25.718  1.00121.00           H
ATOM   3111  CE2 PHE A 322       6.058 179.793  24.085  1.00 50.84           C
ATOM   3112  HE2 PHE A 322       5.740 180.817  24.215  1.00129.58           H
ATOM   3113  CZ  PHE A 322       6.703 179.126  25.120  1.00 13.60           C
ATOM   3114  HZ  PHE A 322       6.879 179.626  26.062  1.00 16.76           H
ATOM   3115  N   LEU A 323       5.880 175.523  18.711  1.00 12.14           N
ATOM   3116  H   LEU A 323       6.399 176.350  18.448  1.00 12.95           H
ATOM   3117  CA  LEU A 323       5.092 174.836  17.692  1.00 14.48           C
ATOM   3118  HA  LEU A 323       4.152 174.505  18.137  1.00 16.54           H
ATOM   3119  C   LEU A 323       5.787 173.607  17.113  1.00 16.68           C
ATOM   3120  O   LEU A 323       5.126 172.675  16.658  1.00 21.20           O
ATOM   3121  CB  LEU A 323       4.780 175.807  16.549  1.00 15.18           C
ATOM   3122 1HB  LEU A 323       5.728 176.202  16.183  1.00 29.09           H
ATOM   3123 2HB  LEU A 323       4.318 175.245  15.738  1.00 26.42           H
ATOM   3124  CG  LEU A 323       3.867 176.987  16.894  1.00 20.59           C
ATOM   3125  HG  LEU A 323       4.209 177.435  17.826  1.00 51.51           H
ATOM   3126  CD1 LEU A 323       3.953 178.041  15.799  1.00 40.67           C
ATOM   3127 1HD1 LEU A 323       3.359 178.910  16.085  1.00 79.66           H
ATOM   3128 2HD1 LEU A 323       3.572 177.634  14.864  1.00 79.27           H
ATOM   3129 3HD1 LEU A 323       4.991 178.346  15.669  1.00 79.46           H
ATOM   3130  CD2 LEU A 323       2.415 176.554  17.061  1.00 42.21           C
ATOM   3131 1HD2 LEU A 323       1.793 177.429  17.249  1.00 81.01           H
ATOM   3132 2HD2 LEU A 323       2.331 175.873  17.907  1.00 84.46           H
ATOM   3133 3HD2 LEU A 323       2.070 176.052  16.157  1.00 79.86           H
ATOM   3134  N   VAL A 324       7.116 173.622  17.094  1.00 17.13           N
ATOM   3135  H   VAL A 324       7.601 174.406  17.508  1.00 17.43           H
ATOM   3136  CA  VAL A 324       7.906 172.582  16.436  1.00 19.66           C
ATOM   3137  HA  VAL A 324       7.228 171.925  15.893  1.00 22.30           H
ATOM   3138  C   VAL A 324       8.671 171.716  17.433  1.00 22.61           C
ATOM   3139  O   VAL A 324       9.013 170.572  17.137  1.00 29.36           O
ATOM   3140  CB  VAL A 324       8.885 173.207  15.415  1.00 18.89           C
ATOM   3141  HB  VAL A 324       9.562 173.876  15.946  1.00 18.33           H
ATOM   3142  CG1 VAL A 324       9.723 172.143  14.709  1.00 24.20           C
ATOM   3143 1HG1 VAL A 324       9.071 171.376  14.292  1.00 53.03           H
ATOM   3144 2HG1 VAL A 324      10.411 171.687  15.419  1.00 52.05           H
ATOM   3145 3HG1 VAL A 324      10.300 172.604  13.907  1.00 55.95           H
ATOM   3146  CG2 VAL A 324       8.116 174.020  14.375  1.00 18.95           C
ATOM   3147 1HG2 VAL A 324       7.662 174.890  14.847  1.00 47.05           H
ATOM   3148 2HG2 VAL A 324       7.336 173.403  13.927  1.00 47.64           H
ATOM   3149 3HG2 VAL A 324       8.797 174.360  13.596  1.00 46.98           H
ATOM   3150  N   GLY A 325       8.918 172.252  18.623  1.00 21.06           N
ATOM   3151  H   GLY A 325       8.585 173.182  18.839  1.00 19.12           H
ATOM   3152  CA  GLY A 325       9.629 171.528  19.663  1.00 24.21           C
ATOM   3153 1HA  GLY A 325       9.199 171.806  20.625  1.00 25.48           H
ATOM   3154 2HA  GLY A 325       9.469 170.458  19.526  1.00 28.55           H
ATOM   3155  C   GLY A 325      11.122 171.784  19.732  1.00 25.25           C
ATOM   3156  O   GLY A 325      11.784 171.319  20.661  1.00 31.52           O
ATOM   3157  N   LYS A 326      11.662 172.524  18.768  1.00 23.31           N
ATOM   3158  H   LYS A 326      11.067 172.880  18.034  1.00 22.67           H
ATOM   3159  CA  LYS A 326      13.086 172.860  18.732  1.00 25.71           C
ATOM   3160  HA  LYS A 326      13.445 172.916  19.759  1.00 29.59           H
ATOM   3161  C   LYS A 326      13.318 174.214  18.064  1.00 20.76           C
ATOM   3162  O   LYS A 326      12.469 174.663  17.294  1.00 18.61           O
ATOM   3163  CB  LYS A 326      13.868 171.765  17.998  1.00 34.93           C
ATOM   3164 1HB  LYS A 326      14.933 171.954  18.134  1.00 63.87           H
ATOM   3165 2HB  LYS A 326      13.635 170.804  18.456  1.00 65.15           H
ATOM   3166  CG  LYS A 326      13.591 171.669  16.504  1.00 49.26           C
ATOM   3167 1HG  LYS A 326      12.541 171.425  16.345  1.00 83.63           H
ATOM   3168 2HG  LYS A 326      13.810 172.628  16.035  1.00 83.36           H
ATOM   3169  CD  LYS A 326      14.458 170.598  15.858  1.00 62.50           C
ATOM   3170 1HD  LYS A 326      15.506 170.802  16.081  1.00 90.63           H
ATOM   3171 2HD  LYS A 326      14.188 169.624  16.265  1.00 93.24           H
ATOM   3172  CE  LYS A 326      14.261 170.587  14.351  1.00117.03           C
ATOM   3173 1HE  LYS A 326      13.205 170.408  14.136  1.00170.82           H
ATOM   3174 2HE  LYS A 326      14.530 171.569  13.954  1.00174.18           H
ATOM   3175  NZ  LYS A 326      15.114 169.518  13.736  1.00159.19           N
ATOM   3176 1HZ  LYS A 326      14.974 169.489  12.735  1.00203.37           H
ATOM   3177 2HZ  LYS A 326      14.883 168.614  14.123  1.00197.63           H
ATOM   3178 3HZ  LYS A 326      16.092 169.707  13.915  1.00196.88           H
ATOM   3179  N   PRO A 327      14.446 174.885  18.349  1.00 22.05           N
ATOM   3180  CA  PRO A 327      14.684 176.156  17.653  1.00 19.59           C
ATOM   3181  HA  PRO A 327      13.886 176.858  17.897  1.00 18.37           H
ATOM   3182  C   PRO A 327      14.812 176.014  16.136  1.00 18.55           C
ATOM   3183  O   PRO A 327      15.176 174.947  15.642  1.00 22.59           O
ATOM   3184  CB  PRO A 327      16.016 176.636  18.238  1.00 25.78           C
ATOM   3185 1HB  PRO A 327      16.834 176.373  17.568  1.00 37.84           H
ATOM   3186 2HB  PRO A 327      15.996 177.713  18.408  1.00 34.67           H
ATOM   3187  CG  PRO A 327      16.161 175.913  19.529  1.00 31.12           C
ATOM   3188 1HG  PRO A 327      17.211 175.819  19.803  1.00 49.10           H
ATOM   3189 2HG  PRO A 327      15.603 176.428  20.311  1.00 44.17           H
ATOM   3190  CD  PRO A 327      15.558 174.566  19.263  1.00 28.38           C
ATOM   3191 1HD  PRO A 327      16.279 173.910  18.774  1.00 34.23           H
ATOM   3192 2HD  PRO A 327      15.194 174.125  20.191  1.00 33.82           H
ATOM   3193  N   PRO A 328      14.538 177.086  15.374  1.00 16.73           N
ATOM   3194  CA  PRO A 328      14.633 176.974  13.913  1.00 18.11           C
ATOM   3195  HA  PRO A 328      14.091 176.092  13.573  1.00 19.82           H
ATOM   3196  C   PRO A 328      16.047 176.922  13.340  1.00 21.45           C
ATOM   3197  O   PRO A 328      16.241 176.509  12.197  1.00 27.10           O
ATOM   3198  CB  PRO A 328      13.910 178.233  13.429  1.00 18.32           C
ATOM   3199 1HB  PRO A 328      14.338 178.586  12.491  1.00 24.39           H
ATOM   3200 2HB  PRO A 328      12.845 178.036  13.313  1.00 23.62           H
ATOM   3201  CG  PRO A 328      14.125 179.225  14.507  1.00 16.68           C
ATOM   3202 1HG  PRO A 328      15.096 179.702  14.381  1.00 25.79           H
ATOM   3203 2HG  PRO A 328      13.330 179.971  14.504  1.00 21.72           H
ATOM   3204  CD  PRO A 328      14.103 178.434  15.783  1.00 15.99           C
ATOM   3205 1HD  PRO A 328      14.806 178.861  16.498  1.00 21.58           H
ATOM   3206 2HD  PRO A 328      13.094 178.400  16.197  1.00 17.92           H
ATOM   3207  N   PHE A 329      17.031 177.348  14.124  1.00 23.15           N
ATOM   3208  H   PHE A 329      16.819 177.654  15.063  1.00 24.57           H
ATOM   3209  CA  PHE A 329      18.422 177.380  13.681  1.00 27.70           C
ATOM   3210  HA  PHE A 329      18.450 177.242  12.599  1.00 29.29           H
ATOM   3211  C   PHE A 329      19.231 176.255  14.323  1.00 32.91           C
ATOM   3212  O   PHE A 329      20.460 176.298  14.366  1.00 43.56           O
ATOM   3213  CB  PHE A 329      19.045 178.738  14.020  1.00 29.17           C
ATOM   3214 1HB  PHE A 329      19.123 178.823  15.104  1.00 30.75           H
ATOM   3215 2HB  PHE A 329      20.051 178.773  13.603  1.00 35.02           H
ATOM   3216  CG  PHE A 329      18.261 179.912  13.500  1.00 25.60           C
ATOM   3217  CD1 PHE A 329      18.175 180.161  12.134  1.00 28.06           C
ATOM   3218  HD1 PHE A 329      18.681 179.512  11.435  1.00 33.61           H
ATOM   3219  CD2 PHE A 329      17.594 180.759  14.379  1.00 23.57           C
ATOM   3220  HD2 PHE A 329      17.662 180.589  15.444  1.00 25.65           H
ATOM   3221  CE1 PHE A 329      17.430 181.232  11.649  1.00 27.37           C
ATOM   3222  HE1 PHE A 329      17.378 181.415  10.586  1.00 32.51           H
ATOM   3223  CE2 PHE A 329      16.828 181.820  13.903  1.00 22.61           C
ATOM   3224  HE2 PHE A 329      16.299 182.458  14.596  1.00 23.85           H
ATOM   3225  CZ  PHE A 329      16.744 182.056  12.534  1.00 24.15           C
ATOM   3226  HZ  PHE A 329      16.157 182.882  12.160  1.00 26.11           H
ATOM   3227  N   GLU A 330      18.527 175.250  14.832  1.00 36.39           N
ATOM   3228  H   GLU A 330      17.522 175.248  14.725  1.00 41.40           H
ATOM   3229  CA  GLU A 330      19.149 174.124  15.521  1.00 43.66           C
ATOM   3230  HA  GLU A 330      19.792 174.516  16.309  1.00 47.17           H
ATOM   3231  C   GLU A 330      20.013 173.300  14.569  1.00 47.03           C
ATOM   3232  O   GLU A 330      19.582 172.945  13.472  1.00 55.27           O
ATOM   3233  CB  GLU A 330      18.057 173.251  16.145  1.00 54.96           C
ATOM   3234 1HB  GLU A 330      17.415 173.891  16.751  1.00 83.72           H
ATOM   3235 2HB  GLU A 330      17.453 172.823  15.345  1.00 81.47           H
ATOM   3236  CG  GLU A 330      18.561 172.117  17.026  1.00 68.51           C
ATOM   3237 1HG  GLU A 330      17.728 171.436  17.207  1.00104.33           H
ATOM   3238 2HG  GLU A 330      19.346 171.581  16.492  1.00 99.38           H
ATOM   3239  CD  GLU A 330      19.091 172.637  18.353  1.00107.87           C
ATOM   3240  OE1 GLU A 330      19.619 172.638  19.484  1.00162.27           O
ATOM   3241  OE2 GLU A 330      19.357 171.427  18.511  1.00187.41           O
ATOM   3242  N   ALA A 331      21.233 172.994  14.998  1.00 54.82           N
ATOM   3243  H   ALA A 331      21.532 173.276  15.920  1.00 66.02           H
ATOM   3244  CA  ALA A 331      22.180 172.229  14.194  1.00 61.00           C
ATOM   3245  HA  ALA A 331      21.630 171.579  13.514  1.00 62.88           H
ATOM   3246  C   ALA A 331      23.033 171.367  15.122  1.00 73.23           C
ATOM   3247  O   ALA A 331      22.992 171.535  16.341  1.00 82.44           O
ATOM   3248  CB  ALA A 331      23.056 173.174  13.382  1.00 62.86           C
ATOM   3249 1HB  ALA A 331      23.723 172.594  12.744  1.00 95.90           H
ATOM   3250 2HB  ALA A 331      23.647 173.796  14.054  1.00 90.41           H
ATOM   3251 3HB  ALA A 331      22.428 173.810  12.759  1.00 90.40           H
ATOM   3252  N   ASN A 332      23.804 170.443  14.558  1.00 80.48           N
ATOM   3253  H   ASN A 332      23.857 170.372  13.551  1.00 81.39           H
ATOM   3254  CA  ASN A 332      24.599 169.514  15.357  1.00 93.40           C
ATOM   3255  HA  ASN A 332      23.974 169.153  16.175  1.00101.26           H
ATOM   3256  C   ASN A 332      25.844 170.145  15.978  1.00 98.57           C
ATOM   3257  O   ASN A 332      26.556 169.500  16.746  1.00115.47           O
ATOM   3258  CB  ASN A 332      25.022 168.321  14.496  1.00104.75           C
ATOM   3259 1HB  ASN A 332      25.426 167.548  15.149  1.00124.05           H
ATOM   3260 2HB  ASN A 332      24.152 167.920  13.978  1.00140.26           H
ATOM   3261  CG  ASN A 332      26.076 168.685  13.472  1.00167.18           C
ATOM   3262  OD1 ASN A 332      25.857 169.528  12.605  1.00257.77           O
ATOM   3263  ND2 ASN A 332      27.231 168.044  13.563  1.00242.87           N
ATOM   3264 1HD2 ASN A 332      27.953 168.228  12.883  1.00358.70           H
ATOM   3265 2HD2 ASN A 332      27.384 167.385  14.312  1.00257.51           H
ATOM   3266  N   THR A 333      26.106 171.408  15.658  1.00 93.57           N
ATOM   3267  H   THR A 333      25.523 171.880  14.981  1.00 88.09           H
ATOM   3268  CA  THR A 333      27.178 172.168  16.291  1.00105.88           C
ATOM   3269  HA  THR A 333      27.238 171.874  17.339  1.00120.33           H
ATOM   3270  C   THR A 333      26.804 173.645  16.228  1.00 96.14           C
ATOM   3271  O   THR A 333      26.117 174.077  15.302  1.00 81.23           O
ATOM   3272  CB  THR A 333      28.553 171.913  15.636  1.00124.35           C
ATOM   3273  HB  THR A 333      28.745 170.840  15.625  1.00157.72           H
ATOM   3274  OG1 THR A 333      29.572 172.564  16.404  1.00184.76           O
ATOM   3275  HG1 THR A 333      30.424 172.269  16.083  1.00242.27           H
ATOM   3276  CG2 THR A 333      28.621 172.436  14.208  1.00134.74           C
ATOM   3277 1HG2 THR A 333      28.441 173.511  14.198  1.00177.91           H
ATOM   3278 2HG2 THR A 333      27.871 171.936  13.596  1.00170.78           H
ATOM   3279 3HG2 THR A 333      29.610 172.235  13.797  1.00171.96           H
ATOM   3280  N   TYR A 334      27.225 174.422  17.220  1.00112.28           N
ATOM   3281  H   TYR A 334      27.816 174.050  17.949  1.00133.42           H
ATOM   3282  CA  TYR A 334      26.818 175.822  17.286  1.00112.16           C
ATOM   3283  HA  TYR A 334      25.747 175.856  17.084  1.00104.20           H
ATOM   3284  C   TYR A 334      27.498 176.690  16.229  1.00103.28           C
ATOM   3285  O   TYR A 334      27.050 177.803  15.959  1.00 91.16           O
ATOM   3286  CB  TYR A 334      27.028 176.394  18.691  1.00146.78           C
ATOM   3287 1HB  TYR A 334      26.407 177.285  18.786  1.00155.14           H
ATOM   3288 2HB  TYR A 334      26.675 175.664  19.419  1.00229.70           H
ATOM   3289  CG  TYR A 334      28.451 176.779  19.034  1.00142.75           C
ATOM   3290  CD1 TYR A 334      28.905 178.080  18.815  1.00133.24           C
ATOM   3291  HD1 TYR A 334      28.260 178.795  18.326  1.00143.33           H
ATOM   3292  CD2 TYR A 334      29.324 175.865  19.626  1.00230.09           C
ATOM   3293  HD2 TYR A 334      29.007 174.844  19.782  1.00301.47           H
ATOM   3294  CE1 TYR A 334      30.175 178.476  19.229  1.00182.80           C
ATOM   3295  HE1 TYR A 334      30.505 179.493  19.072  1.00217.91           H
ATOM   3296  CE2 TYR A 334      30.599 176.255  20.033  1.00298.69           C
ATOM   3297  HE2 TYR A 334      31.261 175.542  20.502  1.00434.97           H
ATOM   3298  CZ  TYR A 334      31.013 177.564  19.846  1.00261.30           C
ATOM   3299  OH  TYR A 334      32.262 177.956  20.266  1.00377.85           O
ATOM   3300  HH  TYR A 334      32.724 177.274  20.757  1.00431.72           H
ATOM   3301  N   GLN A 335      28.552 176.172  15.608  1.00115.63           N
ATOM   3302  H   GLN A 335      28.898 175.266  15.888  1.00129.73           H
ATOM   3303  CA  GLN A 335      29.198 176.852  14.489  1.00118.93           C
ATOM   3304  HA  GLN A 335      29.486 177.859  14.794  1.00122.90           H
ATOM   3305  C   GLN A 335      28.229 176.969  13.314  1.00101.31           C
ATOM   3306  O   GLN A 335      28.192 177.986  12.624  1.00101.59           O
ATOM   3307  CB  GLN A 335      30.442 176.080  14.041  1.00146.26           C
ATOM   3308 1HB  GLN A 335      30.153 175.052  13.823  1.00169.80           H
ATOM   3309 2HB  GLN A 335      30.810 176.530  13.118  1.00154.63           H
ATOM   3310  CG  GLN A 335      31.582 176.062  15.050  1.00204.60           C
ATOM   3311 1HG  GLN A 335      31.229 175.638  15.990  1.00259.60           H
ATOM   3312 2HG  GLN A 335      32.381 175.431  14.661  1.00262.42           H
ATOM   3313  CD  GLN A 335      32.148 177.445  15.303  1.00271.75           C
ATOM   3314  OE1 GLN A 335      32.486 178.171  14.370  1.00341.26           O
ATOM   3315  NE2 GLN A 335      32.260 177.820  16.567  1.00366.68           N
ATOM   3316 1HE2 GLN A 335      32.664 178.720  16.778  1.00476.68           H
ATOM   3317 2HE2 GLN A 335      31.937 177.215  17.308  1.00396.18           H
ATOM   3318  N   GLU A 336      27.433 175.930  13.086  1.00 92.46           N
ATOM   3319  H   GLU A 336      27.498 175.107  13.668  1.00 99.83           H
ATOM   3320  CA  GLU A 336      26.432 175.953  12.023  1.00 79.95           C
ATOM   3321  HA  GLU A 336      26.865 176.427  11.142  1.00 85.28           H
ATOM   3322  C   GLU A 336      25.226 176.787  12.444  1.00 66.63           C
ATOM   3323  O   GLU A 336      24.631 177.474  11.617  1.00 63.01           O
ATOM   3324  CB  GLU A 336      25.991 174.536  11.645  1.00 79.73           C
ATOM   3325 1HB  GLU A 336      25.662 174.021  12.547  1.00123.59           H
ATOM   3326 2HB  GLU A 336      25.145 174.612  10.962  1.00 73.98           H
ATOM   3327  CG  GLU A 336      27.074 173.699  10.976  1.00124.20           C
ATOM   3328 1HG  GLU A 336      27.890 173.542  11.681  1.00187.92           H
ATOM   3329 2HG  GLU A 336      26.655 172.728  10.710  1.00153.99           H
ATOM   3330  CD  GLU A 336      27.627 174.358   9.727  1.00166.08           C
ATOM   3331  OE1 GLU A 336      28.866 174.452   9.597  1.00232.71           O
ATOM   3332  OE2 GLU A 336      26.840 174.810   8.869  1.00220.14           O
ATOM   3333  N   THR A 337      24.882 176.754  13.727  1.00 64.05           N
ATOM   3334  H   THR A 337      25.372 176.132  14.356  1.00 72.43           H
ATOM   3335  CA  THR A 337      23.828 177.613  14.265  1.00 55.22           C
ATOM   3336  HA  THR A 337      22.896 177.401  13.740  1.00 49.85           H
ATOM   3337  C   THR A 337      24.187 179.080  14.039  1.00 55.03           C
ATOM   3338  O   THR A 337      23.341 179.882  13.647  1.00 49.03           O
ATOM   3339  CB  THR A 337      23.616 177.361  15.771  1.00 58.00           C
ATOM   3340  HB  THR A 337      24.525 177.625  16.311  1.00 66.61           H
ATOM   3341  OG1 THR A 337      23.334 175.973  15.983  1.00 65.23           O
ATOM   3342  HG1 THR A 337      22.564 175.740  15.461  1.00103.57           H
ATOM   3343  CG2 THR A 337      22.463 178.185  16.324  1.00 51.26           C
ATOM   3344 1HG2 THR A 337      21.603 178.118  15.659  1.00 78.91           H
ATOM   3345 2HG2 THR A 337      22.772 179.225  16.416  1.00 77.78           H
ATOM   3346 3HG2 THR A 337      22.188 177.805  17.308  1.00 77.81           H
ATOM   3347  N   TYR A 338      25.451 179.424  14.261  1.00 65.00           N
ATOM   3348  H   TYR A 338      26.097 178.727  14.607  1.00 72.33           H
ATOM   3349  CA  TYR A 338      25.969 180.761  13.986  1.00 68.94           C
ATOM   3350  HA  TYR A 338      25.488 181.488  14.640  1.00 65.37           H
ATOM   3351  C   TYR A 338      25.681 181.142  12.536  1.00 66.64           C
ATOM   3352  O   TYR A 338      25.131 182.207  12.255  1.00 63.93           O
ATOM   3353  CB  TYR A 338      27.482 180.776  14.221  1.00 86.32           C
ATOM   3354 1HB  TYR A 338      27.843 179.748  14.239  1.00 76.44           H
ATOM   3355 2HB  TYR A 338      27.958 181.284  13.381  1.00120.75           H
ATOM   3356  CG  TYR A 338      27.931 181.452  15.499  1.00159.29           C
ATOM   3357  CD1 TYR A 338      27.472 181.022  16.744  1.00294.06           C
ATOM   3358  HD1 TYR A 338      26.758 180.213  16.804  1.00331.22           H
ATOM   3359  CD2 TYR A 338      28.859 182.494  15.459  1.00190.86           C
ATOM   3360  HD2 TYR A 338      29.236 182.840  14.508  1.00177.36           H
ATOM   3361  CE1 TYR A 338      27.928 181.618  17.919  1.00475.31           C
ATOM   3362  HE1 TYR A 338      27.576 181.265  18.876  1.00679.20           H
ATOM   3363  CE2 TYR A 338      29.317 183.091  16.631  1.00324.36           C
ATOM   3364  HE2 TYR A 338      30.035 183.897  16.583  1.00382.04           H
ATOM   3365  CZ  TYR A 338      28.841 182.657  17.856  1.00474.71           C
ATOM   3366  OH  TYR A 338      29.287 183.255  19.011  1.00711.00           O
ATOM   3367  HH  TYR A 338      29.901 183.973  18.845  1.00738.46           H
ATOM   3368  N   LYS A 339      26.048 180.255  11.616  1.00 70.82           N
ATOM   3369  H   LYS A 339      26.476 179.389  11.917  1.00 76.22           H
ATOM   3370  CA  LYS A 339      25.853 180.480  10.186  1.00 72.38           C
ATOM   3371  HA  LYS A 339      26.327 181.423   9.913  1.00 77.96           H
ATOM   3372  C   LYS A 339      24.378 180.589   9.819  1.00 61.01           C
ATOM   3373  O   LYS A 339      24.009 181.433   9.004  1.00 61.36           O
ATOM   3374  CB  LYS A 339      26.495 179.346   9.381  1.00 82.66           C
ATOM   3375 1HB  LYS A 339      26.072 178.400   9.720  1.00 97.81           H
ATOM   3376 2HB  LYS A 339      26.240 179.474   8.329  1.00 89.93           H
ATOM   3377  CG  LYS A 339      28.011 179.273   9.507  1.00144.72           C
ATOM   3378 1HG  LYS A 339      28.451 180.187   9.108  1.00188.25           H
ATOM   3379 2HG  LYS A 339      28.280 179.186  10.559  1.00197.39           H
ATOM   3380  CD  LYS A 339      28.576 178.073   8.760  1.00173.81           C
ATOM   3381 1HD  LYS A 339      28.080 177.169   9.115  1.00218.07           H
ATOM   3382 2HD  LYS A 339      28.383 178.186   7.694  1.00204.19           H
ATOM   3383  CE  LYS A 339      30.072 177.935   8.992  1.00238.93           C
ATOM   3384 1HE  LYS A 339      30.578 178.828   8.618  1.00289.49           H
ATOM   3385 2HE  LYS A 339      30.260 177.855  10.066  1.00297.47           H
ATOM   3386  NZ  LYS A 339      30.561 176.708   8.281  1.00307.47           N
ATOM   3387 1HZ  LYS A 339      30.356 176.762   7.293  1.00353.92           H
ATOM   3388 2HZ  LYS A 339      30.109 175.883   8.658  1.00361.94           H
ATOM   3389 3HZ  LYS A 339      31.559 176.603   8.401  1.00346.07           H
ATOM   3390  N   ARG A 340      23.539 179.737  10.399  1.00 54.18           N
ATOM   3391  H   ARG A 340      23.904 179.056  11.053  1.00 56.81           H
ATOM   3392  CA  ARG A 340      22.107 179.744  10.108  1.00 46.47           C
ATOM   3393  HA  ARG A 340      21.970 179.768   9.027  1.00 49.56           H
ATOM   3394  C   ARG A 340      21.423 180.992  10.653  1.00 40.53           C
ATOM   3395  O   ARG A 340      20.567 181.559   9.979  1.00 38.98           O
ATOM   3396  CB  ARG A 340      21.423 178.483  10.643  1.00 44.15           C
ATOM   3397 1HB  ARG A 340      21.664 178.362  11.699  1.00 45.84           H
ATOM   3398 2HB  ARG A 340      20.345 178.614  10.545  1.00 41.90           H
ATOM   3399  CG  ARG A 340      21.808 177.218   9.890  1.00 50.80           C
ATOM   3400 1HG  ARG A 340      21.638 177.376   8.825  1.00 57.13           H
ATOM   3401 2HG  ARG A 340      22.866 177.008  10.048  1.00 60.28           H
ATOM   3402  CD  ARG A 340      20.993 176.015  10.338  1.00 54.76           C
ATOM   3403 1HD  ARG A 340      21.126 175.866  11.411  1.00 88.99           H
ATOM   3404 2HD  ARG A 340      19.939 176.204  10.131  1.00 71.25           H
ATOM   3405  NE  ARG A 340      21.424 174.816   9.620  1.00 88.42           N
ATOM   3406  HE  ARG A 340      22.212 174.911   8.998  1.00144.85           H
ATOM   3407  CZ  ARG A 340      20.857 173.620   9.714  1.00116.98           C
ATOM   3408  NH1 ARG A 340      19.828 173.374  10.500  1.00119.84           N
ATOM   3409 1HH1 ARG A 340      19.478 174.101  11.105  1.00123.13           H
ATOM   3410 2HH1 ARG A 340      19.419 172.453  10.514  1.00172.17           H
ATOM   3411  NH2 ARG A 340      21.340 172.632   8.991  1.00222.57           N
ATOM   3412 1HH2 ARG A 340      22.126 172.805   8.384  1.00305.64           H
ATOM   3413 2HH2 ARG A 340      20.923 171.717   9.060  1.00272.24           H
ATOM   3414  N   ILE A 341      21.810 181.441  11.842  1.00 40.19           N
ATOM   3415  H   ILE A 341      22.491 180.921  12.379  1.00 43.96           H
ATOM   3416  CA  ILE A 341      21.286 182.693  12.384  1.00 37.30           C
ATOM   3417  HA  ILE A 341      20.197 182.654  12.379  1.00 33.60           H
ATOM   3418  C   ILE A 341      21.707 183.851  11.483  1.00 41.54           C
ATOM   3419  O   ILE A 341      20.876 184.675  11.106  1.00 39.66           O
ATOM   3420  CB  ILE A 341      21.770 182.962  13.830  1.00 38.06           C
ATOM   3421  HB  ILE A 341      22.853 182.845  13.860  1.00 43.35           H
ATOM   3422  CG1 ILE A 341      21.134 181.955  14.795  1.00 36.31           C
ATOM   3423 1HG1 ILE A 341      20.080 182.203  14.915  1.00 34.05           H
ATOM   3424 2HG1 ILE A 341      21.199 180.959  14.359  1.00 38.53           H
ATOM   3425  CG2 ILE A 341      21.431 184.389  14.259  1.00 37.97           C
ATOM   3426 1HG2 ILE A 341      21.730 184.549  15.295  1.00 65.71           H
ATOM   3427 2HG2 ILE A 341      20.359 184.564  14.166  1.00 64.26           H
ATOM   3428 3HG2 ILE A 341      21.969 185.101  13.634  1.00 68.69           H
ATOM   3429  CD1 ILE A 341      21.776 181.906  16.167  1.00 40.29           C
ATOM   3430 1HD1 ILE A 341      21.324 181.099  16.743  1.00 67.86           H
ATOM   3431 2HD1 ILE A 341      21.613 182.849  16.688  1.00 70.27           H
ATOM   3432 3HD1 ILE A 341      22.846 181.723  16.066  1.00 70.37           H
ATOM   3433  N   SER A 342      22.986 183.910  11.128  1.00 50.02           N
ATOM   3434  H   SER A 342      23.622 183.182  11.424  1.00 53.97           H
ATOM   3435  CA  SER A 342      23.517 185.025  10.348  1.00 57.69           C
ATOM   3436  HA  SER A 342      23.290 185.951  10.875  1.00 58.52           H
ATOM   3437  C   SER A 342      22.915 185.131   8.950  1.00 57.49           C
ATOM   3438  O   SER A 342      22.836 186.217   8.379  1.00 63.83           O
ATOM   3439  CB  SER A 342      25.037 184.897  10.228  1.00 70.66           C
ATOM   3440 1HB  SER A 342      25.277 184.004   9.651  1.00 94.91           H
ATOM   3441 2HB  SER A 342      25.428 185.772   9.707  1.00100.15           H
ATOM   3442  OG  SER A 342      25.641 184.802  11.506  1.00109.69           O
ATOM   3443  HG  SER A 342      25.412 183.952  11.890  1.00144.48           H
ATOM   3444  N   ARG A 343      22.500 183.997   8.394  1.00 55.16           N
ATOM   3445  H   ARG A 343      22.606 183.132   8.907  1.00 56.36           H
ATOM   3446  CA  ARG A 343      21.886 183.947   7.068  1.00 55.86           C
ATOM   3447  HA  ARG A 343      22.203 184.816   6.490  1.00 63.16           H
ATOM   3448  C   ARG A 343      20.362 183.979   7.132  1.00 47.44           C
ATOM   3449  O   ARG A 343      19.699 184.067   6.101  1.00 50.78           O
ATOM   3450  CB  ARG A 343      22.340 182.675   6.345  1.00 60.88           C
ATOM   3451 1HB  ARG A 343      22.082 181.819   6.969  1.00 68.00           H
ATOM   3452 2HB  ARG A 343      21.798 182.589   5.404  1.00 64.98           H
ATOM   3453  CG  ARG A 343      23.836 182.632   6.052  1.00102.29           C
ATOM   3454 1HG  ARG A 343      24.067 183.337   5.253  1.00135.58           H
ATOM   3455 2HG  ARG A 343      24.383 182.928   6.946  1.00145.66           H
ATOM   3456  CD  ARG A 343      24.301 181.240   5.648  1.00115.93           C
ATOM   3457 1HD  ARG A 343      25.391 181.230   5.643  1.00137.67           H
ATOM   3458 2HD  ARG A 343      23.951 180.521   6.390  1.00146.55           H
ATOM   3459  NE  ARG A 343      23.818 180.846   4.325  1.00187.55           N
ATOM   3460  HE  ARG A 343      23.240 181.508   3.829  1.00225.05           H
ATOM   3461  CZ  ARG A 343      24.089 179.694   3.724  1.00297.17           C
ATOM   3462  NH1 ARG A 343      24.843 178.764   4.277  1.00353.41           N
ATOM   3463 1HH1 ARG A 343      25.200 178.906   5.208  1.00308.51           H
ATOM   3464 2HH1 ARG A 343      25.035 177.917   3.766  1.00503.61           H
ATOM   3465  NH2 ARG A 343      23.618 179.479   2.514  1.00454.43           N
ATOM   3466 1HH2 ARG A 343      23.054 180.187   2.071  1.00487.78           H
ATOM   3467 2HH2 ARG A 343      23.811 178.603   2.055  1.00600.41           H
ATOM   3468  N   VAL A 344      19.826 183.894   8.346  1.00 41.00           N
ATOM   3469  H   VAL A 344      20.441 183.892   9.148  1.00 42.87           H
ATOM   3470  CA  VAL A 344      18.391 183.735   8.584  1.00 35.65           C
ATOM   3471  HA  VAL A 344      18.236 183.549   9.646  1.00 33.56           H
ATOM   3472  C   VAL A 344      17.924 182.506   7.808  1.00 35.01           C
ATOM   3473  O   VAL A 344      16.907 182.512   7.116  1.00 39.84           O
ATOM   3474  CB  VAL A 344      17.554 184.974   8.186  1.00 38.90           C
ATOM   3475  HB  VAL A 344      17.420 184.985   7.105  1.00 50.28           H
ATOM   3476  CG1 VAL A 344      16.181 184.920   8.852  1.00 44.01           C
ATOM   3477 1HG1 VAL A 344      16.292 184.939   9.937  1.00 74.03           H
ATOM   3478 2HG1 VAL A 344      15.660 184.009   8.559  1.00 77.32           H
ATOM   3479 3HG1 VAL A 344      15.590 185.780   8.537  1.00 76.76           H
ATOM   3480  CG2 VAL A 344      18.253 186.270   8.598  1.00 55.69           C
ATOM   3481 1HG2 VAL A 344      17.577 187.111   8.447  1.00 88.27           H
ATOM   3482 2HG2 VAL A 344      19.143 186.419   7.986  1.00 90.84           H
ATOM   3483 3HG2 VAL A 344      18.539 186.221   9.649  1.00 93.27           H
ATOM   3484  N   GLU A 345      18.707 181.439   7.914  1.00 35.24           N
ATOM   3485  H   GLU A 345      19.498 181.466   8.544  1.00 37.46           H
ATOM   3486  CA  GLU A 345      18.480 180.229   7.132  1.00 36.45           C
ATOM   3487  HA  GLU A 345      17.845 180.478   6.281  1.00 38.59           H
ATOM   3488  C   GLU A 345      17.774 179.159   7.959  1.00 32.21           C
ATOM   3489  O   GLU A 345      18.390 178.460   8.765  1.00 37.21           O
ATOM   3490  CB  GLU A 345      19.814 179.703   6.595  1.00 45.83           C
ATOM   3491 1HB  GLU A 345      20.320 180.519   6.081  1.00 64.88           H
ATOM   3492 2HB  GLU A 345      20.435 179.388   7.433  1.00 60.92           H
ATOM   3493  CG  GLU A 345      19.676 178.544   5.620  1.00 68.11           C
ATOM   3494 1HG  GLU A 345      19.263 177.681   6.144  1.00111.31           H
ATOM   3495 2HG  GLU A 345      18.986 178.833   4.827  1.00109.14           H
ATOM   3496  CD  GLU A 345      21.008 178.161   5.001  1.00110.74           C
ATOM   3497  OE1 GLU A 345      21.061 177.930   3.775  1.00181.99           O
ATOM   3498  OE2 GLU A 345      22.017 178.097   5.735  1.00177.52           O
ATOM   3499  N   PHE A 346      16.466 179.048   7.752  1.00 30.04           N
ATOM   3500  H   PHE A 346      16.006 179.671   7.103  1.00 34.50           H
ATOM   3501  CA  PHE A 346      15.638 178.061   8.437  1.00 28.73           C
ATOM   3502  HA  PHE A 346      16.216 177.144   8.560  1.00 31.89           H
ATOM   3503  C   PHE A 346      14.401 177.759   7.596  1.00 27.82           C
ATOM   3504  O   PHE A 346      14.106 178.473   6.637  1.00 31.53           O
ATOM   3505  CB  PHE A 346      15.239 178.573   9.824  1.00 29.73           C
ATOM   3506 1HB  PHE A 346      14.897 177.723  10.415  1.00 35.38           H
ATOM   3507 2HB  PHE A 346      16.119 178.991  10.312  1.00 31.41           H
ATOM   3508  CG  PHE A 346      14.143 179.604   9.810  1.00 29.02           C
ATOM   3509  CD1 PHE A 346      14.411 180.939   9.523  1.00 50.00           C
ATOM   3510  HD1 PHE A 346      15.420 181.246   9.289  1.00104.70           H
ATOM   3511  CD2 PHE A 346      12.837 179.234  10.115  1.00 67.65           C
ATOM   3512  HD2 PHE A 346      12.611 178.204  10.350  1.00132.76           H
ATOM   3513  CE1 PHE A 346      13.391 181.888   9.527  1.00 54.12           C
ATOM   3514  HE1 PHE A 346      13.611 182.919   9.295  1.00109.01           H
ATOM   3515  CE2 PHE A 346      11.814 180.177  10.137  1.00 75.57           C
ATOM   3516  HE2 PHE A 346      10.812 179.877  10.403  1.00150.19           H
ATOM   3517  CZ  PHE A 346      12.088 181.505   9.830  1.00 40.91           C
ATOM   3518  HZ  PHE A 346      11.295 182.238   9.835  1.00 50.78           H
ATOM   3519  N   THR A 347      13.670 176.709   7.953  1.00 27.83           N
ATOM   3520  H   THR A 347      13.927 176.164   8.765  1.00 30.22           H
ATOM   3521  CA  THR A 347      12.472 176.321   7.214  1.00 29.31           C
ATOM   3522  HA  THR A 347      12.120 177.179   6.642  1.00 32.75           H
ATOM   3523  C   THR A 347      11.369 175.915   8.187  1.00 25.72           C
ATOM   3524  O   THR A 347      11.639 175.629   9.354  1.00 30.48           O
ATOM   3525  CB  THR A 347      12.772 175.175   6.224  1.00 39.57           C
ATOM   3526  HB  THR A 347      13.696 175.404   5.694  1.00 76.28           H
ATOM   3527  OG1 THR A 347      11.707 175.081   5.271  1.00 79.74           O
ATOM   3528  HG1 THR A 347      11.933 174.405   4.632  1.00121.02           H
ATOM   3529  CG2 THR A 347      12.923 173.831   6.931  1.00 96.73           C
ATOM   3530 1HG2 THR A 347      11.949 173.484   7.277  1.00155.24           H
ATOM   3531 2HG2 THR A 347      13.596 173.932   7.783  1.00151.41           H
ATOM   3532 3HG2 THR A 347      13.336 173.102   6.234  1.00149.83           H
ATOM   3533  N   PHE A 348      10.129 175.876   7.713  1.00 25.71           N
ATOM   3534  H   PHE A 348       9.955 176.084   6.740  1.00 31.05           H
ATOM   3535  CA  PHE A 348       8.997 175.474   8.541  1.00 25.41           C
ATOM   3536  HA  PHE A 348       9.275 175.542   9.592  1.00 24.46           H
ATOM   3537  C   PHE A 348       8.611 174.034   8.216  1.00 28.55           C
ATOM   3538  O   PHE A 348       8.613 173.639   7.050  1.00 33.38           O
ATOM   3539  CB  PHE A 348       7.786 176.374   8.285  1.00 27.18           C
ATOM   3540 1HB  PHE A 348       7.528 176.319   7.228  1.00 32.03           H
ATOM   3541 2HB  PHE A 348       6.943 175.988   8.859  1.00 30.41           H
ATOM   3542  CG  PHE A 348       8.005 177.812   8.664  1.00 24.11           C
ATOM   3543  CD1 PHE A 348       7.844 178.223   9.982  1.00 21.91           C
ATOM   3544  HD1 PHE A 348       7.582 177.502  10.742  1.00 24.04           H
ATOM   3545  CD2 PHE A 348       8.346 178.757   7.701  1.00 27.59           C
ATOM   3546  HD2 PHE A 348       8.477 178.453   6.673  1.00 33.85           H
ATOM   3547  CE1 PHE A 348       8.008 179.558  10.334  1.00 20.91           C
ATOM   3548  HE1 PHE A 348       7.889 179.861  11.363  1.00 22.43           H
ATOM   3549  CE2 PHE A 348       8.503 180.098   8.044  1.00 26.90           C
ATOM   3550  HE2 PHE A 348       8.768 180.822   7.288  1.00 32.91           H
ATOM   3551  CZ  PHE A 348       8.318 180.503   9.361  1.00 22.59           C
ATOM   3552  HZ  PHE A 348       8.423 181.544   9.628  1.00 24.46           H
ATOM   3553  N   PRO A 349       8.261 173.229   9.231  1.00 28.74           N
ATOM   3554  CA  PRO A 349       7.388 172.095   8.908  1.00 32.45           C
ATOM   3555  HA  PRO A 349       7.897 171.421   8.219  1.00 35.58           H
ATOM   3556  C   PRO A 349       6.042 172.501   8.317  1.00 34.01           C
ATOM   3557  O   PRO A 349       5.547 173.602   8.557  1.00 33.90           O
ATOM   3558  CB  PRO A 349       7.182 171.413  10.262  1.00 35.91           C
ATOM   3559 1HB  PRO A 349       6.253 171.759  10.715  1.00 47.66           H
ATOM   3560 2HB  PRO A 349       7.171 170.330  10.146  1.00 46.75           H
ATOM   3561  CG  PRO A 349       8.346 171.838  11.088  1.00 35.31           C
ATOM   3562 1HG  PRO A 349       8.104 171.787  12.149  1.00 49.73           H
ATOM   3563 2HG  PRO A 349       9.214 171.218  10.861  1.00 51.14           H
ATOM   3564  CD  PRO A 349       8.597 173.255  10.666  1.00 28.08           C
ATOM   3565 1HD  PRO A 349       7.938 173.939  11.201  1.00 27.51           H
ATOM   3566 2HD  PRO A 349       9.644 173.519  10.816  1.00 31.27           H
ATOM   3567  N   ASP A 350       5.452 171.588   7.553  1.00 39.28           N
ATOM   3568  H   ASP A 350       5.888 170.686   7.432  1.00 42.96           H
ATOM   3569  CA  ASP A 350       4.199 171.840   6.845  1.00 44.40           C
ATOM   3570  HA  ASP A 350       4.307 172.737   6.233  1.00 46.19           H
ATOM   3571  C   ASP A 350       3.011 172.058   7.780  1.00 44.47           C
ATOM   3572  O   ASP A 350       2.054 172.744   7.426  1.00 54.22           O
ATOM   3573  CB  ASP A 350       3.899 170.649   5.932  1.00 55.51           C
ATOM   3574 1HB  ASP A 350       3.913 169.739   6.533  1.00 79.64           H
ATOM   3575 2HB  ASP A 350       2.904 170.768   5.502  1.00 79.28           H
ATOM   3576  CG  ASP A 350       4.907 170.512   4.804  1.00100.90           C
ATOM   3577  OD1 ASP A 350       4.901 171.358   3.885  1.00170.37           O
ATOM   3578  OD2 ASP A 350       5.719 169.564   4.846  1.00171.74           O
ATOM   3579  N   PHE A 351       3.072 171.466   8.968  1.00 41.38           N
ATOM   3580  H   PHE A 351       3.885 170.918   9.210  1.00 42.35           H
ATOM   3581  CA  PHE A 351       1.993 171.596   9.941  1.00 44.00           C
ATOM   3582  HA  PHE A 351       1.049 171.460   9.412  1.00 51.19           H
ATOM   3583  C   PHE A 351       1.926 172.976  10.593  1.00 39.41           C
ATOM   3584  O   PHE A 351       0.947 173.285  11.271  1.00 45.54           O
ATOM   3585  CB  PHE A 351       2.081 170.498  11.008  1.00 48.55           C
ATOM   3586 1HB  PHE A 351       1.220 170.593  11.671  1.00 60.46           H
ATOM   3587 2HB  PHE A 351       2.023 169.528  10.515  1.00 60.25           H
ATOM   3588  CG  PHE A 351       3.335 170.535  11.840  1.00 45.22           C
ATOM   3589  CD1 PHE A 351       3.513 171.506  12.821  1.00 63.45           C
ATOM   3590  HD1 PHE A 351       2.752 172.256  12.983  1.00103.86           H
ATOM   3591  CD2 PHE A 351       4.317 169.563  11.674  1.00 80.97           C
ATOM   3592  HD2 PHE A 351       4.198 168.805  10.913  1.00137.07           H
ATOM   3593  CE1 PHE A 351       4.662 171.523  13.605  1.00 80.20           C
ATOM   3594  HE1 PHE A 351       4.802 172.305  14.336  1.00135.75           H
ATOM   3595  CE2 PHE A 351       5.444 169.537  12.494  1.00 93.96           C
ATOM   3596  HE2 PHE A 351       6.185 168.760  12.374  1.00157.20           H
ATOM   3597  CZ  PHE A 351       5.619 170.526  13.457  1.00 75.11           C
ATOM   3598  HZ  PHE A 351       6.501 170.526  14.081  1.00 99.17           H
ATOM   3599  N   VAL A 352       2.944 173.808  10.399  1.00 33.20           N
ATOM   3600  H   VAL A 352       3.712 173.532   9.802  1.00 33.19           H
ATOM   3601  CA  VAL A 352       2.944 175.149  10.980  1.00 30.06           C
ATOM   3602  HA  VAL A 352       2.526 175.089  11.984  1.00 31.52           H
ATOM   3603  C   VAL A 352       2.044 176.034  10.123  1.00 32.06           C
ATOM   3604  O   VAL A 352       2.355 176.328   8.969  1.00 35.66           O
ATOM   3605  CB  VAL A 352       4.356 175.766  11.067  1.00 26.78           C
ATOM   3606  HB  VAL A 352       4.762 175.872  10.061  1.00 27.89           H
ATOM   3607  CG1 VAL A 352       4.298 177.143  11.723  1.00 27.27           C
ATOM   3608 1HG1 VAL A 352       5.300 177.570  11.767  1.00 56.06           H
ATOM   3609 2HG1 VAL A 352       3.901 177.052  12.734  1.00 56.50           H
ATOM   3610 3HG1 VAL A 352       3.656 177.804  11.142  1.00 53.85           H
ATOM   3611  CG2 VAL A 352       5.288 174.868  11.875  1.00 28.42           C
ATOM   3612 1HG2 VAL A 352       4.866 174.692  12.865  1.00 58.23           H
ATOM   3613 2HG2 VAL A 352       6.260 175.349  11.978  1.00 56.07           H
ATOM   3614 3HG2 VAL A 352       5.416 173.915  11.362  1.00 57.63           H
ATOM   3615  N   THR A 353       0.908 176.434  10.684  1.00 33.75           N
ATOM   3616  H   THR A 353       0.707 176.179  11.641  1.00 34.94           H
ATOM   3617  CA  THR A 353      -0.096 177.193   9.941  1.00 37.94           C
ATOM   3618  HA  THR A 353      -0.364 176.611   9.059  1.00 44.00           H
ATOM   3619  C   THR A 353       0.430 178.540   9.453  1.00 34.45           C
ATOM   3620  O   THR A 353       1.320 179.133  10.061  1.00 29.74           O
ATOM   3621  CB  THR A 353      -1.377 177.396  10.778  1.00 44.34           C
ATOM   3622  HB  THR A 353      -1.666 176.439  11.214  1.00 80.85           H
ATOM   3623  OG1 THR A 353      -2.435 177.859   9.931  1.00 78.37           O
ATOM   3624  HG1 THR A 353      -3.263 177.764  10.403  1.00122.54           H
ATOM   3625  CG2 THR A 353      -1.180 178.409  11.898  1.00 74.39           C
ATOM   3626 1HG2 THR A 353      -2.087 178.458  12.500  1.00119.38           H
ATOM   3627 2HG2 THR A 353      -0.345 178.106  12.530  1.00120.26           H
ATOM   3628 3HG2 THR A 353      -0.980 179.394  11.475  1.00121.82           H
ATOM   3629  N   GLU A 354      -0.136 179.024   8.353  1.00 40.01           N
ATOM   3630  H   GLU A 354      -0.931 178.545   7.955  1.00 47.09           H
ATOM   3631  CA  GLU A 354       0.355 180.213   7.658  1.00 39.63           C
ATOM   3632  HA  GLU A 354       1.371 180.014   7.317  1.00 39.12           H
ATOM   3633  C   GLU A 354       0.413 181.463   8.532  1.00 34.60           C
ATOM   3634  O   GLU A 354       1.337 182.266   8.409  1.00 33.05           O
ATOM   3635  CB  GLU A 354      -0.536 180.476   6.439  1.00 51.63           C
ATOM   3636 1HB  GLU A 354      -0.591 179.560   5.850  1.00 76.27           H
ATOM   3637 2HB  GLU A 354      -1.540 180.708   6.795  1.00 74.25           H
ATOM   3638  CG  GLU A 354      -0.087 181.607   5.525  1.00 81.70           C
ATOM   3639 1HG  GLU A 354      -0.930 181.896   4.898  1.00111.19           H
ATOM   3640 2HG  GLU A 354       0.203 182.468   6.126  1.00126.76           H
ATOM   3641  CD  GLU A 354       1.070 181.206   4.630  1.00129.69           C
ATOM   3642  OE1 GLU A 354       2.166 180.907   5.150  1.00197.32           O
ATOM   3643  OE2 GLU A 354       0.889 181.177   3.395  1.00199.31           O
ATOM   3644  N   GLY A 355      -0.553 181.635   9.427  1.00 35.00           N
ATOM   3645  H   GLY A 355      -1.280 180.940   9.522  1.00 39.65           H
ATOM   3646  CA  GLY A 355      -0.560 182.803  10.291  1.00 32.43           C
ATOM   3647 1HA  GLY A 355      -0.454 183.695   9.672  1.00 35.21           H
ATOM   3648 2HA  GLY A 355      -1.508 182.857  10.824  1.00 36.54           H
ATOM   3649  C   GLY A 355       0.576 182.794  11.297  1.00 26.21           C
ATOM   3650  O   GLY A 355       1.003 183.846  11.772  1.00 26.15           O
ATOM   3651  N   ALA A 356       1.076 181.605  11.615  1.00 24.06           N
ATOM   3652  H   ALA A 356       0.690 180.771  11.195  1.00 27.67           H
ATOM   3653  CA  ALA A 356       2.223 181.460  12.506  1.00 20.02           C
ATOM   3654  HA  ALA A 356       2.183 182.238  13.268  1.00 20.25           H
ATOM   3655  C   ALA A 356       3.520 181.617  11.718  1.00 17.98           C
ATOM   3656  O   ALA A 356       4.493 182.176  12.225  1.00 17.02           O
ATOM   3657  CB  ALA A 356       2.192 180.101  13.190  1.00 22.40           C
ATOM   3658 1HB  ALA A 356       1.244 179.972  13.712  1.00 51.45           H
ATOM   3659 2HB  ALA A 356       3.010 180.041  13.908  1.00 50.84           H
ATOM   3660 3HB  ALA A 356       2.304 179.311  12.448  1.00 51.08           H
ATOM   3661  N   ARG A 357       3.538 181.127  10.482  1.00 19.85           N
ATOM   3662  H   ARG A 357       2.706 180.685  10.112  1.00 23.16           H
ATOM   3663  CA  ARG A 357       4.722 181.232   9.632  1.00 20.08           C
ATOM   3664  HA  ARG A 357       5.575 180.825  10.174  1.00 19.32           H
ATOM   3665  C   ARG A 357       5.031 182.696   9.346  1.00 20.35           C
ATOM   3666  O   ARG A 357       6.193 183.100   9.348  1.00 20.77           O
ATOM   3667  CB  ARG A 357       4.548 180.459   8.320  1.00 24.60           C
ATOM   3668 1HB  ARG A 357       3.702 180.875   7.772  1.00 42.02           H
ATOM   3669 2HB  ARG A 357       5.446 180.601   7.718  1.00 42.92           H
ATOM   3670  CG  ARG A 357       4.321 178.964   8.509  1.00 44.07           C
ATOM   3671 1HG  ARG A 357       4.972 178.614   9.309  1.00 68.15           H
ATOM   3672 2HG  ARG A 357       3.287 178.802   8.809  1.00 72.03           H
ATOM   3673  CD  ARG A 357       4.600 178.124   7.269  1.00 64.66           C
ATOM   3674 1HD  ARG A 357       5.637 178.269   6.965  1.00102.38           H
ATOM   3675 2HD  ARG A 357       4.463 177.076   7.540  1.00 94.13           H
ATOM   3676  NE  ARG A 357       3.725 178.439   6.140  1.00114.67           N
ATOM   3677  HE  ARG A 357       3.228 179.317   6.169  1.00149.55           H
ATOM   3678  CZ  ARG A 357       3.539 177.662   5.081  1.00205.81           C
ATOM   3679  NH1 ARG A 357       4.129 176.490   4.945  1.00264.43           N
ATOM   3680 1HH1 ARG A 357       4.723 176.147   5.684  1.00242.20           H
ATOM   3681 2HH1 ARG A 357       3.968 175.947   4.112  1.00394.63           H
ATOM   3682  NH2 ARG A 357       2.744 178.071   4.115  1.00338.41           N
ATOM   3683 1HH2 ARG A 357       2.338 178.992   4.174  1.00377.38           H
ATOM   3684 2HH2 ARG A 357       2.564 177.468   3.328  1.00462.09           H
ATOM   3685  N   ASP A 358       3.989 183.485   9.112  1.00 22.47           N
ATOM   3686  H   ASP A 358       3.060 183.086   9.082  1.00 24.75           H
ATOM   3687  CA  ASP A 358       4.141 184.918   8.886  1.00 24.16           C
ATOM   3688  HA  ASP A 358       4.876 185.070   8.095  1.00 26.38           H
ATOM   3689  C   ASP A 358       4.634 185.650  10.132  1.00 20.90           C
ATOM   3690  O   ASP A 358       5.488 186.530  10.039  1.00 22.45           O
ATOM   3691  CB  ASP A 358       2.806 185.523   8.443  1.00 29.85           C
ATOM   3692 1HB  ASP A 358       2.406 184.941   7.613  1.00 39.15           H
ATOM   3693 2HB  ASP A 358       2.104 185.470   9.275  1.00 34.67           H
ATOM   3694  CG  ASP A 358       2.940 186.972   8.012  1.00 38.01           C
ATOM   3695  OD1 ASP A 358       2.005 187.754   8.284  1.00 76.47           O
ATOM   3696  OD2 ASP A 358       3.966 187.329   7.394  1.00 76.11           O
ATOM   3697  N   LEU A 359       4.100 185.303  11.298  1.00 18.83           N
ATOM   3698  H   LEU A 359       3.391 184.583  11.325  1.00 20.74           H
ATOM   3699  CA  LEU A 359       4.509 185.939  12.547  1.00 16.61           C
ATOM   3700  HA  LEU A 359       4.380 187.018  12.452  1.00 19.24           H
ATOM   3701  C   LEU A 359       5.977 185.662  12.855  1.00 13.61           C
ATOM   3702  O   LEU A 359       6.714 186.550  13.281  1.00 14.21           O
ATOM   3703  CB  LEU A 359       3.652 185.425  13.708  1.00 17.28           C
ATOM   3704 1HB  LEU A 359       2.605 185.635  13.490  1.00 21.92           H
ATOM   3705 2HB  LEU A 359       3.772 184.343  13.757  1.00 18.07           H
ATOM   3706  CG  LEU A 359       3.993 185.989  15.091  1.00 17.52           C
ATOM   3707  HG  LEU A 359       5.045 185.794  15.297  1.00 18.40           H
ATOM   3708  CD1 LEU A 359       3.753 187.491  15.196  1.00 25.51           C
ATOM   3709 1HD1 LEU A 359       4.368 188.017  14.466  1.00 58.89           H
ATOM   3710 2HD1 LEU A 359       4.025 187.831  16.195  1.00 55.35           H
ATOM   3711 3HD1 LEU A 359       2.701 187.709  15.013  1.00 56.14           H
ATOM   3712  CD2 LEU A 359       3.162 185.270  16.141  1.00 25.31           C
ATOM   3713 1HD2 LEU A 359       3.445 185.622  17.133  1.00 55.65           H
ATOM   3714 2HD2 LEU A 359       3.345 184.197  16.081  1.00 56.65           H
ATOM   3715 3HD2 LEU A 359       2.104 185.469  15.974  1.00 57.03           H
ATOM   3716  N   ILE A 360       6.386 184.415  12.653  1.00 12.27           N
ATOM   3717  H   ILE A 360       5.731 183.735  12.292  1.00 13.62           H
ATOM   3718  CA  ILE A 360       7.757 183.991  12.923  1.00 11.06           C
ATOM   3719  HA  ILE A 360       8.046 184.341  13.914  1.00 10.99           H
ATOM   3720  C   ILE A 360       8.702 184.640  11.916  1.00 12.38           C
ATOM   3721  O   ILE A 360       9.804 185.050  12.276  1.00 13.16           O
ATOM   3722  CB  ILE A 360       7.872 182.449  12.899  1.00 11.00           C
ATOM   3723  HB  ILE A 360       7.467 182.088  11.954  1.00 12.44           H
ATOM   3724  CG1 ILE A 360       7.064 181.847  14.056  1.00 11.64           C
ATOM   3725 1HG1 ILE A 360       7.627 181.984  14.980  1.00 13.45           H
ATOM   3726 2HG1 ILE A 360       6.125 182.390  14.158  1.00 13.30           H
ATOM   3727  CG2 ILE A 360       9.330 182.012  13.012  1.00 12.52           C
ATOM   3728 1HG2 ILE A 360       9.888 182.376  12.150  1.00 44.46           H
ATOM   3729 2HG2 ILE A 360       9.394 180.924  13.031  1.00 39.77           H
ATOM   3730 3HG2 ILE A 360       9.770 182.415  13.925  1.00 38.99           H
ATOM   3731  CD1 ILE A 360       6.728 180.376  13.909  1.00 13.67           C
ATOM   3732 1HD1 ILE A 360       6.140 180.056  14.769  1.00 42.93           H
ATOM   3733 2HD1 ILE A 360       7.644 179.788  13.864  1.00 41.17           H
ATOM   3734 3HD1 ILE A 360       6.150 180.218  12.999  1.00 42.90           H
ATOM   3735  N   SER A 361       8.275 184.770  10.664  1.00 14.70           N
ATOM   3736  H   SER A 361       7.356 184.435  10.409  1.00 16.22           H
ATOM   3737  CA  SER A 361       9.096 185.413   9.641  1.00 17.66           C
ATOM   3738  HA  SER A 361      10.087 184.959   9.657  1.00 18.58           H
ATOM   3739  C   SER A 361       9.260 186.909   9.899  1.00 19.32           C
ATOM   3740  O   SER A 361      10.317 187.481   9.633  1.00 24.87           O
ATOM   3741  CB  SER A 361       8.482 185.202   8.256  1.00 21.86           C
ATOM   3742 1HB  SER A 361       7.493 185.659   8.227  1.00 47.76           H
ATOM   3743 2HB  SER A 361       9.115 185.677   7.506  1.00 42.22           H
ATOM   3744  OG  SER A 361       8.366 183.820   7.966  1.00 44.49           O
ATOM   3745  HG  SER A 361       7.655 183.457   8.501  1.00 77.08           H
ATOM   3746  N   ARG A 362       8.209 187.546  10.406  1.00 18.18           N
ATOM   3747  H   ARG A 362       7.346 187.036  10.549  1.00 18.09           H
ATOM   3748  CA  ARG A 362       8.253 188.962  10.764  1.00 20.26           C
ATOM   3749  HA  ARG A 362       8.693 189.522   9.939  1.00 24.74           H
ATOM   3750  C   ARG A 362       9.121 189.230  11.988  1.00 17.24           C
ATOM   3751  O   ARG A 362       9.732 190.291  12.092  1.00 19.98           O
ATOM   3752  CB  ARG A 362       6.837 189.489  11.012  1.00 24.76           C
ATOM   3753 1HB  ARG A 362       6.313 188.800  11.674  1.00 45.43           H
ATOM   3754 2HB  ARG A 362       6.911 190.454  11.513  1.00 60.93           H
ATOM   3755  CG  ARG A 362       6.022 189.681   9.740  1.00 50.19           C
ATOM   3756 1HG  ARG A 362       6.515 190.422   9.111  1.00106.27           H
ATOM   3757 2HG  ARG A 362       5.968 188.739   9.195  1.00 90.87           H
ATOM   3758  CD  ARG A 362       4.613 190.159  10.050  1.00 52.72           C
ATOM   3759 1HD  ARG A 362       4.095 189.391  10.626  1.00 81.32           H
ATOM   3760 2HD  ARG A 362       4.666 191.069  10.648  1.00 78.17           H
ATOM   3761  NE  ARG A 362       3.866 190.426   8.821  1.00 56.63           N
ATOM   3762  HE  ARG A 362       4.339 190.254   7.946  1.00 82.77           H
ATOM   3763  CZ  ARG A 362       2.614 190.864   8.769  1.00 77.35           C
ATOM   3764  NH1 ARG A 362       1.908 191.128   9.850  1.00 93.80           N
ATOM   3765 1HH1 ARG A 362       2.319 190.972  10.759  1.00 81.84           H
ATOM   3766 2HH1 ARG A 362       0.970 191.483   9.756  1.00150.30           H
ATOM   3767  NH2 ARG A 362       2.054 191.065   7.594  1.00134.99           N
ATOM   3768 1HH2 ARG A 362       2.581 190.866   6.759  1.00155.46           H
ATOM   3769 2HH2 ARG A 362       1.106 191.404   7.547  1.00190.66           H
ATOM   3770  N   LEU A 363       9.168 188.281  12.915  1.00 14.41           N
ATOM   3771  H   LEU A 363       8.628 187.436  12.784  1.00 14.98           H
ATOM   3772  CA  LEU A 363       9.967 188.427  14.129  1.00 13.20           C
ATOM   3773  HA  LEU A 363       9.942 189.471  14.440  1.00 15.26           H
ATOM   3774  C   LEU A 363      11.435 188.063  13.924  1.00 13.49           C
ATOM   3775  O   LEU A 363      12.299 188.572  14.636  1.00 15.86           O
ATOM   3776  CB  LEU A 363       9.378 187.567  15.251  1.00 11.10           C
ATOM   3777 1HB  LEU A 363       9.215 186.565  14.854  1.00 11.22           H
ATOM   3778 2HB  LEU A 363      10.122 187.491  16.044  1.00 11.47           H
ATOM   3779  CG  LEU A 363       8.070 188.052  15.887  1.00 11.69           C
ATOM   3780  HG  LEU A 363       7.353 188.275  15.098  1.00 13.41           H
ATOM   3781  CD1 LEU A 363       7.490 186.958  16.774  1.00 12.39           C
ATOM   3782 1HD1 LEU A 363       6.535 187.289  17.183  1.00 40.53           H
ATOM   3783 2HD1 LEU A 363       8.177 186.741  17.591  1.00 42.81           H
ATOM   3784 3HD1 LEU A 363       7.330 186.056  16.183  1.00 38.86           H
ATOM   3785  CD2 LEU A 363       8.288 189.314  16.714  1.00 14.61           C
ATOM   3786 1HD2 LEU A 363       8.649 190.120  16.076  1.00 43.21           H
ATOM   3787 2HD2 LEU A 363       9.018 189.119  17.500  1.00 44.72           H
ATOM   3788 3HD2 LEU A 363       7.345 189.617  17.169  1.00 42.77           H
ATOM   3789  N   LEU A 364      11.725 187.200  12.955  1.00 13.29           N
ATOM   3790  H   LEU A 364      10.977 186.815  12.394  1.00 13.59           H
ATOM   3791  CA  LEU A 364      13.095 186.779  12.668  1.00 14.44           C
ATOM   3792  HA  LEU A 364      13.716 187.012  13.532  1.00 15.04           H
ATOM   3793  C   LEU A 364      13.699 187.517  11.475  1.00 17.95           C
ATOM   3794  O   LEU A 364      14.337 186.919  10.609  1.00 21.22           O
ATOM   3795  CB  LEU A 364      13.153 185.265  12.434  1.00 13.93           C
ATOM   3796 1HB  LEU A 364      12.515 185.034  11.581  1.00 14.88           H
ATOM   3797 2HB  LEU A 364      14.175 185.011  12.155  1.00 16.14           H
ATOM   3798  CG  LEU A 364      12.752 184.340  13.588  1.00 12.79           C
ATOM   3799  HG  LEU A 364      11.734 184.574  13.899  1.00 15.76           H
ATOM   3800  CD1 LEU A 364      12.797 182.890  13.127  1.00 17.67           C
ATOM   3801 1HD1 LEU A 364      12.453 182.241  13.933  1.00 46.47           H
ATOM   3802 2HD1 LEU A 364      13.816 182.619  12.852  1.00 47.55           H
ATOM   3803 3HD1 LEU A 364      12.144 182.765  12.264  1.00 49.60           H
ATOM   3804  CD2 LEU A 364      13.674 184.501  14.787  1.00 15.88           C
ATOM   3805 1HD2 LEU A 364      14.707 184.335  14.482  1.00 43.55           H
ATOM   3806 2HD2 LEU A 364      13.403 183.776  15.554  1.00 47.47           H
ATOM   3807 3HD2 LEU A 364      13.572 185.505  15.199  1.00 45.83           H
ATOM   3808  N   LYS A 365      13.513 188.832  11.440  1.00 22.05           N
ATOM   3809  H   LYS A 365      12.958 189.267  12.164  1.00 25.81           H
ATOM   3810  CA  LYS A 365      14.110 189.675  10.406  1.00 25.65           C
ATOM   3811  HA  LYS A 365      14.118 189.124   9.466  1.00 28.27           H
ATOM   3812  C   LYS A 365      15.550 190.005  10.785  1.00 26.43           C
ATOM   3813  O   LYS A 365      15.843 190.290  11.945  1.00 26.33           O
ATOM   3814  CB  LYS A 365      13.306 190.970  10.245  1.00 29.33           C
ATOM   3815 1HB  LYS A 365      13.241 191.454  11.219  1.00 35.78           H
ATOM   3816 2HB  LYS A 365      13.843 191.642   9.574  1.00 37.27           H
ATOM   3817  CG  LYS A 365      11.889 190.778   9.714  1.00 33.75           C
ATOM   3818 1HG  LYS A 365      11.413 189.965  10.260  1.00 50.41           H
ATOM   3819 2HG  LYS A 365      11.321 191.692   9.889  1.00 54.59           H
ATOM   3820  CD  LYS A 365      11.857 190.458   8.225  1.00 49.34           C
ATOM   3821 1HD  LYS A 365      12.302 191.281   7.666  1.00 83.36           H
ATOM   3822 2HD  LYS A 365      12.426 189.548   8.039  1.00 79.35           H
ATOM   3823  CE  LYS A 365      10.425 190.242   7.767  1.00 57.89           C
ATOM   3824 1HE  LYS A 365      10.010 189.392   8.315  1.00 76.13           H
ATOM   3825 2HE  LYS A 365       9.837 191.131   8.007  1.00 89.42           H
ATOM   3826  NZ  LYS A 365      10.402 189.975   6.292  1.00 97.28           N
ATOM   3827 1HZ  LYS A 365      10.958 189.157   6.078  1.00139.06           H
ATOM   3828 2HZ  LYS A 365      10.776 190.764   5.783  1.00135.30           H
ATOM   3829 3HZ  LYS A 365       9.455 189.807   5.982  1.00138.99           H
ATOM   3830  N   HIS A 366      16.453 189.984   9.811  1.00 29.48           N
ATOM   3831  H   HIS A 366      16.183 189.712   8.877  1.00 31.34           H
ATOM   3832  CA  HIS A 366      17.841 190.363  10.063  1.00 32.17           C
ATOM   3833  HA  HIS A 366      18.249 189.718  10.842  1.00 32.29           H
ATOM   3834  C   HIS A 366      17.924 191.810  10.548  1.00 33.74           C
ATOM   3835  O   HIS A 366      18.733 192.148  11.412  1.00 35.89           O
ATOM   3836  CB  HIS A 366      18.676 190.194   8.789  1.00 37.61           C
ATOM   3837 1HB  HIS A 366      18.432 189.234   8.334  1.00 39.64           H
ATOM   3838 2HB  HIS A 366      18.407 190.984   8.089  1.00 41.61           H
ATOM   3839  CG  HIS A 366      20.154 190.244   9.025  1.00 44.91           C
ATOM   3840  ND1 HIS A 366      20.823 191.337   9.529  1.00 73.45           N
ATOM   3841  HD1 HIS A 366      20.409 192.211   9.817  1.00130.99           H
ATOM   3842  CD2 HIS A 366      21.115 189.305   8.826  1.00 74.34           C
ATOM   3843  HD2 HIS A 366      20.937 188.313   8.439  1.00136.74           H
ATOM   3844  CE1 HIS A 366      22.124 191.025   9.607  1.00 72.30           C
ATOM   3845  HE1 HIS A 366      22.892 191.693   9.969  1.00106.55           H
ATOM   3846  NE2 HIS A 366      22.345 189.792   9.197  1.00 74.07           N
ATOM   3847  N   ASN A 367      17.088 192.673   9.979  1.00 35.66           N
ATOM   3848  H   ASN A 367      16.443 192.348   9.273  1.00 36.87           H
ATOM   3849  CA  ASN A 367      17.032 194.077  10.368  1.00 38.88           C
ATOM   3850  HA  ASN A 367      18.037 194.422  10.612  1.00 42.83           H
ATOM   3851  C   ASN A 367      16.118 194.246  11.582  1.00 36.40           C
ATOM   3852  O   ASN A 367      14.920 193.977  11.484  1.00 35.40           O
ATOM   3853  CB  ASN A 367      16.498 194.900   9.193  1.00 44.43           C
ATOM   3854 1HB  ASN A 367      17.057 194.646   8.293  1.00 55.85           H
ATOM   3855 2HB  ASN A 367      15.450 194.648   9.038  1.00 54.28           H
ATOM   3856  CG  ASN A 367      16.607 196.391   9.427  1.00 66.23           C
ATOM   3857  OD1 ASN A 367      16.815 196.850  10.547  1.00103.80           O
ATOM   3858  ND2 ASN A 367      16.476 197.161   8.359  1.00 95.47           N
ATOM   3859 1HD2 ASN A 367      16.562 198.161   8.459  1.00133.00           H
ATOM   3860 2HD2 ASN A 367      16.299 196.747   7.456  1.00111.04           H
ATOM   3861  N   PRO A 368      16.648 194.697  12.731  1.00 38.57           N
ATOM   3862  CA  PRO A 368      15.751 194.851  13.883  1.00 38.33           C
ATOM   3863  HA  PRO A 368      15.343 193.880  14.160  1.00 36.63           H
ATOM   3864  C   PRO A 368      14.597 195.831  13.686  1.00 39.53           C
ATOM   3865  O   PRO A 368      13.564 195.716  14.344  1.00 38.45           O
ATOM   3866  CB  PRO A 368      16.679 195.360  14.990  1.00 44.21           C
ATOM   3867 1HB  PRO A 368      16.621 196.447  15.059  1.00 52.82           H
ATOM   3868 2HB  PRO A 368      16.420 194.903  15.945  1.00 51.82           H
ATOM   3869  CG  PRO A 368      18.041 194.941  14.570  1.00 50.40           C
ATOM   3870 1HG  PRO A 368      18.800 195.586  15.014  1.00 67.59           H
ATOM   3871 2HG  PRO A 368      18.209 193.900  14.844  1.00 66.60           H
ATOM   3872  CD  PRO A 368      18.029 195.079  13.078  1.00 43.86           C
ATOM   3873 1HD  PRO A 368      18.226 196.111  12.784  1.00 49.80           H
ATOM   3874 2HD  PRO A 368      18.752 194.397  12.632  1.00 46.98           H
ATOM   3875  N   SER A 369      14.774 196.798  12.792  1.00 44.94           N
ATOM   3876  H   SER A 369      15.639 196.842  12.270  1.00 48.99           H
ATOM   3877  CA  SER A 369      13.750 197.802  12.520  1.00 49.93           C
ATOM   3878  HA  SER A 369      13.412 198.225  13.466  1.00 52.91           H
ATOM   3879  C   SER A 369      12.532 197.226  11.804  1.00 46.79           C
ATOM   3880  O   SER A 369      11.460 197.830  11.815  1.00 54.03           O
ATOM   3881  CB  SER A 369      14.342 198.926  11.666  1.00 61.56           C
ATOM   3882 1HB  SER A 369      14.651 198.518  10.703  1.00 82.67           H
ATOM   3883 2HB  SER A 369      13.581 199.688  11.499  1.00 87.79           H
ATOM   3884  OG  SER A 369      15.463 199.512  12.304  1.00123.62           O
ATOM   3885  HG  SER A 369      15.192 199.836  13.164  1.00155.33           H
ATOM   3886  N   GLN A 370      12.693 196.062  11.183  1.00 41.84           N
ATOM   3887  H   GLN A 370      13.589 195.596  11.225  1.00 42.44           H
ATOM   3888  CA  GLN A 370      11.600 195.405  10.472  1.00 40.32           C
ATOM   3889  HA  GLN A 370      10.898 196.164  10.126  1.00 46.26           H
ATOM   3890  C   GLN A 370      10.821 194.431  11.354  1.00 33.91           C
ATOM   3891  O   GLN A 370       9.800 193.892  10.927  1.00 36.45           O
ATOM   3892  CB  GLN A 370      12.143 194.654   9.254  1.00 42.62           C
ATOM   3893 1HB  GLN A 370      12.908 193.953   9.588  1.00 50.70           H
ATOM   3894 2HB  GLN A 370      11.328 194.084   8.806  1.00 61.88           H
ATOM   3895  CG  GLN A 370      12.737 195.555   8.180  1.00 59.27           C
ATOM   3896 1HG  GLN A 370      11.980 196.271   7.861  1.00100.12           H
ATOM   3897 2HG  GLN A 370      13.582 196.103   8.596  1.00 86.88           H
ATOM   3898  CD  GLN A 370      13.212 194.767   6.976  1.00 85.47           C
ATOM   3899  OE1 GLN A 370      14.082 193.905   7.084  1.00118.95           O
ATOM   3900  NE2 GLN A 370      12.647 195.060   5.813  1.00140.16           N
ATOM   3901 1HE2 GLN A 370      12.941 194.565   4.984  1.00187.21           H
ATOM   3902 2HE2 GLN A 370      11.930 195.767   5.762  1.00174.86           H
ATOM   3903  N   ARG A 371      11.292 194.202  12.576  1.00 29.50           N
ATOM   3904  H   ARG A 371      12.128 194.681  12.883  1.00 31.63           H
ATOM   3905  CA  ARG A 371      10.613 193.306  13.509  1.00 25.49           C
ATOM   3906  HA  ARG A 371      10.223 192.454  12.954  1.00 24.08           H
ATOM   3907  C   ARG A 371       9.454 194.053  14.164  1.00 28.00           C
ATOM   3908  O   ARG A 371       9.633 195.178  14.632  1.00 32.29           O
ATOM   3909  CB  ARG A 371      11.574 192.812  14.595  1.00 23.48           C
ATOM   3910 1HB  ARG A 371      11.948 193.680  15.140  1.00 27.13           H
ATOM   3911 2HB  ARG A 371      11.021 192.182  15.291  1.00 23.74           H
ATOM   3912  CG  ARG A 371      12.764 192.026  14.066  1.00 21.93           C
ATOM   3913 1HG  ARG A 371      12.414 191.109  13.591  1.00 22.17           H
ATOM   3914 2HG  ARG A 371      13.281 192.631  13.322  1.00 25.45           H
ATOM   3915  CD  ARG A 371      13.752 191.676  15.168  1.00 21.88           C
ATOM   3916 1HD  ARG A 371      13.900 192.553  15.799  1.00 25.19           H
ATOM   3917 2HD  ARG A 371      13.358 190.858  15.772  1.00 21.73           H
ATOM   3918  NE  ARG A 371      15.027 191.289  14.566  1.00 22.77           N
ATOM   3919  HE  ARG A 371      14.995 190.916  13.628  1.00 23.66           H
ATOM   3920  CZ  ARG A 371      16.224 191.420  15.121  1.00 24.80           C
ATOM   3921  NH1 ARG A 371      16.410 191.902  16.334  1.00 26.56           N
ATOM   3922 1HH1 ARG A 371      15.610 192.114  16.911  1.00 26.34           H
ATOM   3923 2HH1 ARG A 371      17.350 192.058  16.662  1.00 29.71           H
ATOM   3924  NH2 ARG A 371      17.281 191.106  14.402  1.00 27.53           N
ATOM   3925 1HH2 ARG A 371      17.138 190.748  13.469  1.00 29.04           H
ATOM   3926 2HH2 ARG A 371      18.206 191.238  14.779  1.00 30.28           H
ATOM   3927  N   PRO A 372       8.256 193.450  14.211  1.00 28.11           N
ATOM   3928  CA  PRO A 372       7.179 194.210  14.853  1.00 31.26           C
ATOM   3929  HA  PRO A 372       7.101 195.201  14.405  1.00 33.06           H
ATOM   3930  C   PRO A 372       7.380 194.338  16.360  1.00 33.58           C
ATOM   3931  O   PRO A 372       7.802 193.390  17.020  1.00 43.65           O
ATOM   3932  CB  PRO A 372       5.933 193.383  14.530  1.00 34.74           C
ATOM   3933 1HB  PRO A 372       5.203 193.452  15.336  1.00 44.30           H
ATOM   3934 2HB  PRO A 372       5.498 193.712  13.586  1.00 42.47           H
ATOM   3935  CG  PRO A 372       6.442 191.989  14.403  1.00 34.08           C
ATOM   3936 1HG  PRO A 372       6.569 191.548  15.392  1.00 44.33           H
ATOM   3937 2HG  PRO A 372       5.769 191.385  13.795  1.00 45.74           H
ATOM   3938  CD  PRO A 372       7.776 192.143  13.727  1.00 28.36           C
ATOM   3939 1HD  PRO A 372       8.451 191.343  14.029  1.00 29.66           H
ATOM   3940 2HD  PRO A 372       7.657 192.166  12.643  1.00 30.61           H
ATOM   3941  N   MET A 373       7.085 195.515  16.900  1.00 30.64           N
ATOM   3942  H   MET A 373       6.757 196.267  16.312  1.00 30.87           H
ATOM   3943  CA  MET A 373       7.209 195.751  18.335  1.00 30.80           C
ATOM   3944  HA  MET A 373       8.215 195.474  18.651  1.00 34.21           H
ATOM   3945  C   MET A 373       6.210 194.879  19.091  1.00 27.42           C
ATOM   3946  O   MET A 373       5.248 194.385  18.506  1.00 28.02           O
ATOM   3947  CB  MET A 373       6.978 197.230  18.660  1.00 36.41           C
ATOM   3948 1HB  MET A 373       7.232 197.395  19.707  1.00 56.79           H
ATOM   3949 2HB  MET A 373       7.651 197.832  18.049  1.00 59.65           H
ATOM   3950  CG  MET A 373       5.552 197.710  18.432  1.00 67.82           C
ATOM   3951 1HG  MET A 373       5.293 197.593  17.380  1.00108.79           H
ATOM   3952 2HG  MET A 373       4.876 197.097  19.027  1.00105.89           H
ATOM   3953  SD  MET A 373       5.328 199.433  18.917  1.00128.33           S
ATOM   3954  CE  MET A 373       5.925 200.314  17.472  1.00178.56           C
ATOM   3955 1HE  MET A 373       5.815 201.386  17.631  1.00232.25           H
ATOM   3956 2HE  MET A 373       5.345 200.017  16.598  1.00236.57           H
ATOM   3957 3HE  MET A 373       6.976 200.078  17.308  1.00231.85           H
ATOM   3958  N   LEU A 374       6.416 194.701  20.392  1.00 27.14           N
ATOM   3959  H   LEU A 374       7.184 195.172  20.847  1.00 29.34           H
ATOM   3960  CA  LEU A 374       5.566 193.819  21.189  1.00 26.54           C
ATOM   3961  HA  LEU A 374       5.633 192.812  20.777  1.00 25.97           H
ATOM   3962  C   LEU A 374       4.093 194.218  21.146  1.00 28.69           C
ATOM   3963  O   LEU A 374       3.218 193.354  21.143  1.00 29.82           O
ATOM   3964  CB  LEU A 374       6.039 193.797  22.646  1.00 28.93           C
ATOM   3965 1HB  LEU A 374       6.028 194.822  23.015  1.00 35.21           H
ATOM   3966 2HB  LEU A 374       5.307 193.235  23.227  1.00 35.48           H
ATOM   3967  CG  LEU A 374       7.421 193.204  22.941  1.00 31.10           C
ATOM   3968  HG  LEU A 374       8.154 193.673  22.285  1.00 41.64           H
ATOM   3969  CD1 LEU A 374       7.800 193.516  24.381  1.00 48.31           C
ATOM   3970 1HD1 LEU A 374       8.791 193.114  24.591  1.00 81.72           H
ATOM   3971 2HD1 LEU A 374       7.074 193.067  25.059  1.00 81.47           H
ATOM   3972 3HD1 LEU A 374       7.816 194.596  24.531  1.00 85.45           H
ATOM   3973  CD2 LEU A 374       7.444 191.698  22.710  1.00 36.14           C
ATOM   3974 1HD2 LEU A 374       6.680 191.217  23.320  1.00 67.40           H
ATOM   3975 2HD2 LEU A 374       8.423 191.304  22.982  1.00 68.40           H
ATOM   3976 3HD2 LEU A 374       7.258 191.485  21.658  1.00 68.66           H
ATOM   3977  N   ARG A 375       3.819 195.518  21.101  1.00 32.37           N
ATOM   3978  H   ARG A 375       4.578 196.183  21.147  1.00 34.30           H
ATOM   3979  CA  ARG A 375       2.454 196.018  20.951  1.00 37.78           C
ATOM   3980  HA  ARG A 375       1.839 195.641  21.769  1.00 40.29           H
ATOM   3981  C   ARG A 375       1.801 195.543  19.658  1.00 37.72           C
ATOM   3982  O   ARG A 375       0.614 195.229  19.634  1.00 45.55           O
ATOM   3983  CB  ARG A 375       2.443 197.549  20.965  1.00 47.91           C
ATOM   3984 1HB  ARG A 375       3.424 197.910  20.657  1.00 54.80           H
ATOM   3985 2HB  ARG A 375       1.713 197.894  20.232  1.00 70.87           H
ATOM   3986  CG  ARG A 375       2.093 198.168  22.311  1.00 93.35           C
ATOM   3987 1HG  ARG A 375       1.038 197.987  22.516  1.00156.81           H
ATOM   3988 2HG  ARG A 375       2.690 197.697  23.091  1.00131.73           H
ATOM   3989  CD  ARG A 375       2.357 199.668  22.322  1.00142.81           C
ATOM   3990 1HD  ARG A 375       2.087 200.072  23.298  1.00186.85           H
ATOM   3991 2HD  ARG A 375       3.424 199.835  22.166  1.00166.52           H
ATOM   3992  NE  ARG A 375       1.619 200.373  21.274  1.00258.28           N
ATOM   3993  HE  ARG A 375       2.117 200.564  20.417  1.00303.79           H
ATOM   3994  CZ  ARG A 375       0.357 200.778  21.348  1.00421.97           C
ATOM   3995  NH1 ARG A 375      -0.177 201.394  20.314  1.00647.45           N
ATOM   3996 1HH1 ARG A 375       0.379 201.536  19.485  1.00688.60           H
ATOM   3997 2HH1 ARG A 375      -1.134 201.706  20.361  1.00856.64           H
ATOM   3998  NH2 ARG A 375      -0.393 200.588  22.416  1.00490.85           N
ATOM   3999 1HH2 ARG A 375      -0.004 200.116  23.217  1.00414.77           H
ATOM   4000 2HH2 ARG A 375      -1.348 200.909  22.412  1.00701.84           H
ATOM   4001  N   GLU A 376       2.583 195.510  18.586  1.00 34.60           N
ATOM   4002  H   GLU A 376       3.559 195.744  18.682  1.00 34.06           H
ATOM   4003  CA  GLU A 376       2.094 195.122  17.266  1.00 35.99           C
ATOM   4004  HA  GLU A 376       1.126 195.595  17.092  1.00 41.90           H
ATOM   4005  C   GLU A 376       1.906 193.609  17.173  1.00 31.32           C
ATOM   4006  O   GLU A 376       1.017 193.132  16.470  1.00 34.98           O
ATOM   4007  CB  GLU A 376       3.080 195.599  16.197  1.00 39.72           C
ATOM   4008 1HB  GLU A 376       3.318 196.645  16.390  1.00 65.68           H
ATOM   4009 2HB  GLU A 376       3.999 195.021  16.290  1.00 70.84           H
ATOM   4010  CG  GLU A 376       2.573 195.477  14.767  1.00 60.21           C
ATOM   4011 1HG  GLU A 376       3.418 195.584  14.087  1.00108.25           H
ATOM   4012 2HG  GLU A 376       2.141 194.487  14.620  1.00 98.68           H
ATOM   4013  CD  GLU A 376       1.534 196.530  14.431  1.00 99.40           C
ATOM   4014  OE1 GLU A 376       1.837 197.733  14.579  1.00165.20           O
ATOM   4015  OE2 GLU A 376       0.416 196.153  14.021  1.00157.90           O
ATOM   4016  N   VAL A 377       2.724 192.853  17.898  1.00 26.36           N
ATOM   4017  H   VAL A 377       3.452 193.300  18.440  1.00 26.97           H
ATOM   4018  CA  VAL A 377       2.574 191.401  17.986  1.00 23.31           C
ATOM   4019  HA  VAL A 377       2.621 190.975  16.984  1.00 25.74           H
ATOM   4020  C   VAL A 377       1.208 191.055  18.574  1.00 23.69           C
ATOM   4021  O   VAL A 377       0.555 190.115  18.123  1.00 26.43           O
ATOM   4022  CB  VAL A 377       3.680 190.750  18.848  1.00 21.01           C
ATOM   4023  HB  VAL A 377       3.691 191.224  19.829  1.00 23.45           H
ATOM   4024  CG1 VAL A 377       3.422 189.258  19.038  1.00 22.86           C
ATOM   4025 1HG1 VAL A 377       2.534 189.115  19.654  1.00 51.93           H
ATOM   4026 2HG1 VAL A 377       4.274 188.798  19.538  1.00 50.60           H
ATOM   4027 3HG1 VAL A 377       3.269 188.781  18.070  1.00 53.31           H
ATOM   4028  CG2 VAL A 377       5.047 190.941  18.199  1.00 24.01           C
ATOM   4029 1HG2 VAL A 377       5.248 192.002  18.055  1.00 51.59           H
ATOM   4030 2HG2 VAL A 377       5.070 190.437  17.233  1.00 53.98           H
ATOM   4031 3HG2 VAL A 377       5.818 190.521  18.845  1.00 54.92           H
ATOM   4032  N   LEU A 378       0.766 191.828  19.561  1.00 24.15           N
ATOM   4033  H   LEU A 378       1.323 192.617  19.857  1.00 24.60           H
ATOM   4034  CA  LEU A 378      -0.529 191.611  20.202  1.00 26.91           C
ATOM   4035  HA  LEU A 378      -0.607 190.569  20.511  1.00 28.09           H
ATOM   4036  C   LEU A 378      -1.684 191.894  19.245  1.00 32.15           C
ATOM   4037  O   LEU A 378      -2.795 191.406  19.447  1.00 40.80           O
ATOM   4038  CB  LEU A 378      -0.667 192.513  21.432  1.00 27.96           C
ATOM   4039 1HB  LEU A 378      -0.568 193.546  21.098  1.00 30.51           H
ATOM   4040 2HB  LEU A 378      -1.678 192.394  21.822  1.00 33.03           H
ATOM   4041  CG  LEU A 378       0.311 192.293  22.590  1.00 27.81           C
ATOM   4042  HG  LEU A 378       1.329 192.290  22.202  1.00 32.16           H
ATOM   4043  CD1 LEU A 378       0.184 193.426  23.600  1.00 34.46           C
ATOM   4044 1HD1 LEU A 378       0.380 194.378  23.108  1.00 65.39           H
ATOM   4045 2HD1 LEU A 378       0.908 193.281  24.402  1.00 66.64           H
ATOM   4046 3HD1 LEU A 378      -0.823 193.436  24.019  1.00 64.12           H
ATOM   4047  CD2 LEU A 378       0.056 190.962  23.284  1.00 34.94           C
ATOM   4048 1HD2 LEU A 378       0.259 190.143  22.594  1.00 66.12           H
ATOM   4049 2HD2 LEU A 378      -0.982 190.916  23.613  1.00 67.48           H
ATOM   4050 3HD2 LEU A 378       0.712 190.869  24.149  1.00 65.28           H
ATOM   4051  N   GLU A 379      -1.418 192.678  18.207  1.00 32.65           N
ATOM   4052  H   GLU A 379      -0.477 193.024  18.079  1.00 32.37           H
ATOM   4053  CA  GLU A 379      -2.429 193.060  17.224  1.00 39.22           C
ATOM   4054  HA  GLU A 379      -3.417 192.915  17.662  1.00 43.90           H
ATOM   4055  C   GLU A 379      -2.370 192.217  15.951  1.00 38.32           C
ATOM   4056  O   GLU A 379      -3.156 192.429  15.027  1.00 45.88           O
ATOM   4057  CB  GLU A 379      -2.271 194.537  16.851  1.00 47.43           C
ATOM   4058 1HB  GLU A 379      -1.273 194.689  16.440  1.00 67.42           H
ATOM   4059 2HB  GLU A 379      -2.998 194.775  16.074  1.00 72.92           H
ATOM   4060  CG  GLU A 379      -2.476 195.515  18.000  1.00 86.82           C
ATOM   4061 1HG  GLU A 379      -1.816 195.241  18.823  1.00139.92           H
ATOM   4062 2HG  GLU A 379      -2.204 196.511  17.648  1.00147.89           H
ATOM   4063  CD  GLU A 379      -3.919 195.519  18.478  1.00115.53           C
ATOM   4064  OE1 GLU A 379      -4.934 195.813  19.145  1.00175.21           O
ATOM   4065  OE2 GLU A 379      -3.467 196.367  19.276  1.00175.02           O
ATOM   4066  N   HIS A 380      -1.457 191.253  15.891  1.00 33.22           N
ATOM   4067  H   HIS A 380      -0.836 191.103  16.674  1.00 31.50           H
ATOM   4068  CA  HIS A 380      -1.362 190.386  14.720  1.00 32.73           C
ATOM   4069  HA  HIS A 380      -1.319 191.021  13.836  1.00 36.29           H
ATOM   4070  C   HIS A 380      -2.597 189.493  14.630  1.00 34.70           C
ATOM   4071  O   HIS A 380      -3.054 188.968  15.646  1.00 33.96           O
ATOM   4072  CB  HIS A 380      -0.101 189.519  14.777  1.00 29.64           C
ATOM   4073 1HB  HIS A 380       0.132 189.303  15.820  1.00 33.38           H
ATOM   4074 2HB  HIS A 380      -0.305 188.574  14.274  1.00 44.41           H
ATOM   4075  CG  HIS A 380       1.090 190.147  14.123  1.00 47.93           C
ATOM   4076  ND1 HIS A 380       1.599 191.382  14.454  1.00 85.47           N
ATOM   4077  HD1 HIS A 380       1.247 192.003  15.172  1.00106.48           H
ATOM   4078  CD2 HIS A 380       1.875 189.705  13.107  1.00 81.35           C
ATOM   4079  HD2 HIS A 380       1.746 188.762  12.596  1.00103.07           H
ATOM   4080  CE1 HIS A 380       2.641 191.626  13.648  1.00135.69           C
ATOM   4081  HE1 HIS A 380       3.226 192.534  13.669  1.00206.63           H
ATOM   4082  NE2 HIS A 380       2.854 190.624  12.818  1.00133.81           N
ATOM   4083  N   PRO A 381      -3.153 189.293  13.422  1.00 40.24           N
ATOM   4084  CA  PRO A 381      -4.403 188.525  13.394  1.00 43.98           C
ATOM   4085  HA  PRO A 381      -5.158 189.048  13.981  1.00 48.76           H
ATOM   4086  C   PRO A 381      -4.305 187.087  13.897  1.00 38.88           C
ATOM   4087  O   PRO A 381      -5.290 186.526  14.373  1.00 42.98           O
ATOM   4088  CB  PRO A 381      -4.797 188.542  11.914  1.00 54.34           C
ATOM   4089 1HB  PRO A 381      -4.463 187.627  11.426  1.00 57.71           H
ATOM   4090 2HB  PRO A 381      -5.875 188.658  11.808  1.00 68.07           H
ATOM   4091  CG  PRO A 381      -4.089 189.721  11.343  1.00 65.26           C
ATOM   4092 1HG  PRO A 381      -3.932 189.596  10.272  1.00 84.92           H
ATOM   4093 2HG  PRO A 381      -4.655 190.631  11.546  1.00 89.46           H
ATOM   4094  CD  PRO A 381      -2.780 189.757  12.074  1.00 49.14           C
ATOM   4095 1HD  PRO A 381      -2.064 189.073  11.616  1.00 50.52           H
ATOM   4096 2HD  PRO A 381      -2.391 190.775  12.096  1.00 53.28           H
ATOM   4097  N   TRP A 382      -3.130 186.476  13.783  1.00 33.78           N
ATOM   4098  H   TRP A 382      -2.358 186.950  13.338  1.00 34.65           H
ATOM   4099  CA  TRP A 382      -2.934 185.128  14.306  1.00 30.46           C
ATOM   4100  HA  TRP A 382      -3.737 184.492  13.933  1.00 34.50           H
ATOM   4101  C   TRP A 382      -3.002 185.106  15.831  1.00 26.80           C
ATOM   4102  O   TRP A 382      -3.531 184.164  16.418  1.00 29.86           O
ATOM   4103  CB  TRP A 382      -1.600 184.554  13.824  1.00 29.57           C
ATOM   4104 1HB  TRP A 382      -1.552 184.643  12.739  1.00 35.30           H
ATOM   4105 2HB  TRP A 382      -0.783 185.134  14.254  1.00 27.71           H
ATOM   4106  CG  TRP A 382      -1.422 183.112  14.199  1.00 28.81           C
ATOM   4107  CD1 TRP A 382      -1.949 182.022  13.575  1.00 36.52           C
ATOM   4108  HD1 TRP A 382      -2.583 182.066  12.701  1.00 45.70           H
ATOM   4109  CD2 TRP A 382      -0.671 182.590  15.306  1.00 25.31           C
ATOM   4110  NE1 TRP A 382      -1.580 180.863  14.205  1.00 37.30           N
ATOM   4111  HE1 TRP A 382      -1.860 179.938  13.910  1.00 46.91           H
ATOM   4112  CE2 TRP A 382      -0.778 181.181  15.268  1.00 29.74           C
ATOM   4113  CE3 TRP A 382       0.116 183.174  16.308  1.00 24.38           C
ATOM   4114  HE3 TRP A 382       0.204 184.248  16.372  1.00 26.32           H
ATOM   4115  CZ2 TRP A 382      -0.091 180.357  16.165  1.00 31.38           C
ATOM   4116  HZ2 TRP A 382      -0.158 179.282  16.095  1.00 38.99           H
ATOM   4117  CZ3 TRP A 382       0.790 182.353  17.210  1.00 26.86           C
ATOM   4118  HZ3 TRP A 382       1.411 182.796  17.976  1.00 31.52           H
ATOM   4119  CH2 TRP A 382       0.682 180.952  17.129  1.00 29.23           C
ATOM   4120  HH2 TRP A 382       1.223 180.337  17.831  1.00 34.47           H
ATOM   4121  N   ILE A 383      -2.479 186.146  16.472  1.00 24.21           N
ATOM   4122  H   ILE A 383      -2.086 186.911  15.942  1.00 26.03           H
ATOM   4123  CA  ILE A 383      -2.509 186.255  17.928  1.00 23.00           C
ATOM   4124  HA  ILE A 383      -2.253 185.288  18.362  1.00 22.36           H
ATOM   4125  C   ILE A 383      -3.920 186.599  18.395  1.00 27.70           C
ATOM   4126  O   ILE A 383      -4.423 185.989  19.337  1.00 30.40           O
ATOM   4127  CB  ILE A 383      -1.513 187.319  18.449  1.00 22.08           C
ATOM   4128  HB  ILE A 383      -1.704 188.250  17.916  1.00 29.23           H
ATOM   4129  CG1 ILE A 383      -0.063 186.899  18.172  1.00 21.22           C
ATOM   4130 1HG1 ILE A 383       0.046 186.695  17.107  1.00 35.68           H
ATOM   4131 2HG1 ILE A 383       0.585 187.741  18.412  1.00 30.94           H
ATOM   4132  CG2 ILE A 383      -1.719 187.588  19.939  1.00 30.77           C
ATOM   4133 1HG2 ILE A 383      -1.758 186.646  20.486  1.00 64.39           H
ATOM   4134 2HG2 ILE A 383      -2.655 188.128  20.087  1.00 61.19           H
ATOM   4135 3HG2 ILE A 383      -0.899 188.197  20.321  1.00 61.75           H
ATOM   4136  CD1 ILE A 383       0.450 185.695  18.949  1.00 26.57           C
ATOM   4137 1HD1 ILE A 383       0.478 185.922  20.014  1.00 58.28           H
ATOM   4138 2HD1 ILE A 383       1.459 185.455  18.614  1.00 59.25           H
ATOM   4139 3HD1 ILE A 383      -0.196 184.834  18.777  1.00 58.01           H
ATOM   4140  N   THR A 384      -4.572 187.557  17.746  1.00 31.57           N
ATOM   4141  H   THR A 384      -4.152 188.006  16.942  1.00 32.02           H
ATOM   4142  CA  THR A 384      -5.894 187.996  18.188  1.00 38.55           C
ATOM   4143  HA  THR A 384      -5.843 188.210  19.256  1.00 41.22           H
ATOM   4144  C   THR A 384      -6.959 186.921  17.993  1.00 41.77           C
ATOM   4145  O   THR A 384      -7.956 186.897  18.714  1.00 50.94           O
ATOM   4146  CB  THR A 384      -6.369 189.272  17.463  1.00 44.12           C
ATOM   4147  HB  THR A 384      -7.376 189.517  17.801  1.00 56.94           H
ATOM   4148  OG1 THR A 384      -6.392 189.041  16.049  1.00 65.47           O
ATOM   4149  HG1 THR A 384      -6.618 189.866  15.614  1.00 94.54           H
ATOM   4150  CG2 THR A 384      -5.453 190.455  17.752  1.00 45.16           C
ATOM   4151 1HG2 THR A 384      -4.446 190.245  17.394  1.00 78.44           H
ATOM   4152 2HG2 THR A 384      -5.425 190.643  18.825  1.00 74.28           H
ATOM   4153 3HG2 THR A 384      -5.835 191.340  17.243  1.00 77.45           H
ATOM   4154  N   ALA A 385      -6.761 186.034  17.024  1.00 39.59           N
ATOM   4155  H   ALA A 385      -5.947 186.115  16.431  1.00 38.24           H
ATOM   4156  CA  ALA A 385      -7.708 184.952  16.769  1.00 44.17           C
ATOM   4157  HA  ALA A 385      -8.715 185.324  16.963  1.00 51.40           H
ATOM   4158  C   ALA A 385      -7.486 183.729  17.656  1.00 41.66           C
ATOM   4159  O   ALA A 385      -8.440 183.029  17.997  1.00 54.27           O
ATOM   4160  CB  ALA A 385      -7.631 184.536  15.306  1.00 48.95           C
ATOM   4161 1HB  ALA A 385      -6.633 184.159  15.084  1.00 83.16           H
ATOM   4162 2HB  ALA A 385      -7.845 185.396  14.670  1.00 76.58           H
ATOM   4163 3HB  ALA A 385      -8.365 183.754  15.112  1.00 76.02           H
ATOM   4164  N   ASN A 386      -6.233 183.438  17.989  1.00 34.97           N
ATOM   4165  H   ASN A 386      -5.486 184.064  17.722  1.00 35.95           H
ATOM   4166  CA  ASN A 386      -5.897 182.200  18.687  1.00 34.71           C
ATOM   4167  HA  ASN A 386      -6.741 181.516  18.594  1.00 39.96           H
ATOM   4168  C   ASN A 386      -5.616 182.350  20.180  1.00 34.38           C
ATOM   4169  O   ASN A 386      -5.662 181.360  20.910  1.00 38.76           O
ATOM   4170  CB  ASN A 386      -4.693 181.547  18.005  1.00 32.50           C
ATOM   4171 1HB  ASN A 386      -3.899 182.284  17.892  1.00 29.60           H
ATOM   4172 2HB  ASN A 386      -4.325 180.736  18.631  1.00 34.90           H
ATOM   4173  CG  ASN A 386      -5.041 180.968  16.653  1.00 37.66           C
ATOM   4174  OD1 ASN A 386      -5.658 179.909  16.560  1.00 46.07           O
ATOM   4175  ND2 ASN A 386      -4.645 181.654  15.594  1.00 39.69           N
ATOM   4176 1HD2 ASN A 386      -4.852 181.305  14.671  1.00 47.15           H
ATOM   4177 2HD2 ASN A 386      -4.157 182.528  15.727  1.00 38.59           H
ATOM   4178  N   SER A 387      -5.315 183.557  20.648  1.00 34.63           N
ATOM   4179  H   SER A 387      -5.304 184.354  20.026  1.00 36.64           H
ATOM   4180  CA  SER A 387      -4.993 183.765  22.057  1.00 36.84           C
ATOM   4181  HA  SER A 387      -4.405 182.914  22.404  1.00 42.10           H
ATOM   4182  C   SER A 387      -6.249 183.849  22.921  1.00 44.53           C
ATOM   4183  O   SER A 387      -6.729 184.932  23.260  1.00 52.44           O
ATOM   4184  CB  SER A 387      -4.147 185.027  22.233  1.00 38.48           C
ATOM   4185 1HB  SER A 387      -3.269 184.967  21.589  1.00 60.02           H
ATOM   4186 2HB  SER A 387      -4.739 185.898  21.949  1.00 51.72           H
ATOM   4187  OG  SER A 387      -3.731 185.161  23.580  1.00 58.64           O
ATOM   4188  HG  SER A 387      -3.200 185.958  23.652  1.00 87.51           H
ATOM   4189  N   SER A 388      -6.787 182.682  23.262  1.00 62.56           N
ATOM   4190  H   SER A 388      -6.357 181.827  22.938  1.00 75.88           H
ATOM   4191  CA  SER A 388      -7.987 182.589  24.088  1.00 85.56           C
ATOM   4192  HA  SER A 388      -8.632 183.439  23.866  1.00 85.04           H
ATOM   4193  C   SER A 388      -7.630 182.620  25.570  1.00156.52           C
ATOM   4194  O   SER A 388      -7.229 181.611  26.153  1.00241.45           O
ATOM   4195  CB  SER A 388      -8.749 181.300  23.770  1.00142.45           C
ATOM   4196 1HB  SER A 388      -8.111 180.445  23.993  1.00190.50           H
ATOM   4197 2HB  SER A 388      -9.646 181.247  24.388  1.00202.10           H
ATOM   4198  OG  SER A 388      -9.116 181.256  22.402  1.00175.31           O
ATOM   4199  HG  SER A 388      -8.367 181.551  21.878  1.00223.27           H
ATOM   4200  N   LYS A 389      -7.781 183.791  26.179  1.00200.95           N
ATOM   4201  H   LYS A 389      -8.067 184.600  25.646  1.00183.56           H
ATOM   4202  CA  LYS A 389      -7.570 183.926  27.616  1.00349.66           C
ATOM   4203  HA  LYS A 389      -6.569 183.571  27.858  1.00437.61           H
ATOM   4204  C   LYS A 389      -8.602 183.047  28.317  1.00414.46           C
ATOM   4205  O   LYS A 389      -9.779 183.091  27.958  1.00364.44           O
ATOM   4206  CB  LYS A 389      -7.716 185.388  28.048  1.00456.91           C
ATOM   4207 1HB  LYS A 389      -7.062 185.999  27.424  1.00451.49           H
ATOM   4208 2HB  LYS A 389      -8.747 185.700  27.883  1.00563.34           H
ATOM   4209  CG  LYS A 389      -7.361 185.622  29.512  1.00594.20           C
ATOM   4210 1HG  LYS A 389      -7.920 184.914  30.124  1.00670.60           H
ATOM   4211 2HG  LYS A 389      -6.296 185.442  29.657  1.00576.40           H
ATOM   4212  CD  LYS A 389      -7.699 187.030  29.983  1.00819.91           C
ATOM   4213 1HD  LYS A 389      -8.746 187.233  29.755  1.00861.24           H
ATOM   4214 2HD  LYS A 389      -7.568 187.074  31.064  1.00919.87           H
ATOM   4215  CE  LYS A 389      -6.834 188.106  29.342  1.00999.99           C
ATOM   4216 1HE  LYS A 389      -5.779 187.880  29.519  1.00999.99           H
ATOM   4217 2HE  LYS A 389      -7.015 188.119  28.265  1.00999.99           H
ATOM   4218  NZ  LYS A 389      -7.217 189.419  29.956  1.00999.99           N
ATOM   4219 1HZ  LYS A 389      -6.717 190.176  29.508  1.00999.99           H
ATOM   4220 2HZ  LYS A 389      -6.995 189.427  30.942  1.00999.99           H
ATOM   4221 3HZ  LYS A 389      -8.209 189.582  29.846  1.00999.99           H
ATOM   4222  N   PRO A 390      -8.190 182.240  29.308  1.00614.88           N
ATOM   4223  CA  PRO A 390      -9.237 181.422  29.931  1.00779.23           C
ATOM   4224  HA  PRO A 390      -9.656 180.739  29.191  1.00752.66           H
ATOM   4225  C   PRO A 390     -10.361 182.240  30.563  1.00817.44           C
ATOM   4226  O   PRO A 390     -10.151 183.357  31.037  1.00827.41           O
ATOM   4227  CB  PRO A 390      -8.481 180.635  31.005  1.00999.99           C
ATOM   4228 1HB  PRO A 390      -8.581 181.132  31.971  1.00999.99           H
ATOM   4229 2HB  PRO A 390      -8.850 179.611  31.063  1.00999.99           H
ATOM   4230  CG  PRO A 390      -7.060 180.652  30.564  1.00999.99           C
ATOM   4231 1HG  PRO A 390      -6.392 180.535  31.418  1.00999.99           H
ATOM   4232 2HG  PRO A 390      -6.888 179.864  29.831  1.00999.99           H
ATOM   4233  CD  PRO A 390      -6.876 181.997  29.929  1.00804.86           C
ATOM   4234 1HD  PRO A 390      -6.666 182.752  30.686  1.00859.76           H
ATOM   4235 2HD  PRO A 390      -6.084 181.958  29.180  1.00766.34           H
ATOM   4236  N   SER A 391     -11.561 181.668  30.570  1.00929.51           N
ATOM   4237  H   SER A 391     -11.679 180.739  30.193  1.00995.46           H
ATOM   4238  CA  SER A 391     -12.742 182.341  31.101  1.00999.99           C
ATOM   4239  HA  SER A 391     -12.432 183.219  31.668  1.00999.99           H
ATOM   4240  C   SER A 391     -13.514 181.407  32.027  1.00999.99           C
ATOM   4241  O   SER A 391     -14.062 180.398  31.584  1.00999.99           O
ATOM   4242  CB  SER A 391     -13.637 182.798  29.947  1.00999.99           C
ATOM   4243 1HB  SER A 391     -13.040 183.379  29.244  1.00999.99           H
ATOM   4244 2HB  SER A 391     -14.042 181.925  29.435  1.00999.99           H
ATOM   4245  OG  SER A 391     -14.700 183.603  30.427  1.00999.99           O
ATOM   4246  HG  SER A 391     -15.281 183.813  29.693  1.00999.99           H
ATOM   4247  N   ASN A 392     -13.528 181.742  33.314  1.00999.99           N
ATOM   4248  H   ASN A 392     -13.090 182.603  33.604  1.00999.99           H
ATOM   4249  CA  ASN A 392     -14.169 180.914  34.333  1.00999.99           C
ATOM   4250  HA  ASN A 392     -14.195 179.882  33.979  1.00999.99           H
ATOM   4251  C   ASN A 392     -15.613 181.336  34.597  1.00999.99           C
ATOM   4252  O   ASN A 392     -16.308 180.568  35.295  1.00999.99           O
ATOM   4253  OXT ASN A 392     -16.023 182.416  34.123  1.00999.99           O
ATOM   4254  CB  ASN A 392     -13.362 180.967  35.635  1.00999.99           C
ATOM   4255 1HB  ASN A 392     -13.268 182.003  35.959  1.00999.99           H
ATOM   4256 2HB  ASN A 392     -13.899 180.412  36.404  1.00999.99           H
ATOM   4257  CG  ASN A 392     -11.981 180.359  35.494  1.00999.99           C
ATOM   4258  OD1 ASN A 392     -11.825 179.240  35.010  1.00999.99           O
ATOM   4259  ND2 ASN A 392     -10.968 181.090  35.930  1.00999.99           N
ATOM   4260 1HD2 ASN A 392     -10.033 180.717  35.869  1.00999.99           H
ATOM   4261 2HD2 ASN A 392     -11.134 182.010  36.311  1.00999.99           H
TER    4262      ASN A 392 
HETATM 4263  CH3 ACE > 517       4.559 167.815  44.270  1.00931.67      TACC C
HETATM 4264 1HH3 ACE > 517       5.522 167.322  44.397  1.00999.99      TACC H
HETATM 4265 2HH3 ACE > 517       4.494 168.674  44.935  1.00999.99      TACC H
HETATM 4266 3HH3 ACE > 517       4.450 168.136  43.234  1.00999.99      TACC H
HETATM 4267  C   ACE > 517       3.455 166.830  44.607  1.00718.62      TACC C
HETATM 4268  O   ACE > 517       3.748 165.706  45.008  1.00696.12      TACC O
ATOM   4269  N   LEU > 518       2.216 167.280  44.431  1.00678.95      TACC N
ATOM   4270  H   LEU > 518       2.105 168.234  44.121  1.00778.91      TACC H
ATOM   4271  CA  LEU > 518       0.991 166.507  44.636  1.00614.51      TACC C
ATOM   4272  HA  LEU > 518       0.160 167.125  44.295  1.00717.38      TACC H
ATOM   4273  C   LEU > 518       0.681 166.137  46.085  1.00398.12      TACC C
ATOM   4274  O   LEU > 518      -0.409 166.421  46.578  1.00457.47      TACC O
ATOM   4275  CB  LEU > 518       1.003 165.236  43.779  1.00834.29      TACC C
ATOM   4276 1HB  LEU > 518       1.139 165.527  42.737  1.00845.56      TACC H
ATOM   4277 2HB  LEU > 518       1.868 164.641  44.068  1.00900.33      TACC H
ATOM   4278  CG  LEU > 518      -0.222 164.320  43.866  1.00999.99      TACC C
ATOM   4279  HG  LEU > 518      -0.316 163.951  44.887  1.00999.99      TACC H
ATOM   4280  CD1 LEU > 518       0.008 163.129  42.944  1.00999.99      TACC C
ATOM   4281 1HD1 LEU > 518       0.928 162.618  43.228  1.00999.99      TACC H
ATOM   4282 2HD1 LEU > 518       0.086 163.469  41.911  1.00999.99      TACC H
ATOM   4283 3HD1 LEU > 518      -0.826 162.433  43.033  1.00999.99      TACC H
ATOM   4284  CD2 LEU > 518      -1.519 165.025  43.478  1.00999.99      TACC C
ATOM   4285 1HD2 LEU > 518      -1.782 165.754  44.244  1.00999.99      TACC H
ATOM   4286 2HD2 LEU > 518      -1.394 165.530  42.520  1.00999.99      TACC H
ATOM   4287 3HD2 LEU > 518      -2.322 164.293  43.398  1.00999.99      TACC H
ATOM   4288  N   GLU > 519       1.619 165.479  46.756  1.00279.95      TACC N
ATOM   4289  H   GLU > 519       2.518 165.321  46.318  1.00323.19      TACC H
ATOM   4290  CA  GLU > 519       1.393 164.944  48.095  1.00222.97      TACC C
ATOM   4291  HA  GLU > 519       0.327 165.001  48.316  1.00295.34      TACC H
ATOM   4292  C   GLU > 519       2.127 165.774  49.146  1.00172.85      TACC C
ATOM   4293  O   GLU > 519       2.756 165.255  50.067  1.00189.58      TACC O
ATOM   4294  CB  GLU > 519       1.802 163.469  48.143  1.00273.42      TACC C
ATOM   4295 1HB  GLU > 519       1.630 163.031  47.160  1.00332.31      TACC H
ATOM   4296 2HB  GLU > 519       2.866 163.398  48.367  1.00298.51      TACC H
ATOM   4297  CG  GLU > 519       1.020 162.657  49.165  1.00397.06      TACC C
ATOM   4298 1HG  GLU > 519       1.524 161.703  49.327  1.00476.18      TACC H
ATOM   4299 2HG  GLU > 519       1.000 163.205  50.107  1.00450.48      TACC H
ATOM   4300  CD  GLU > 519      -0.407 162.395  48.721  1.00532.26      TACC C
ATOM   4301  OE1 GLU > 519      -0.611 161.706  47.699  1.00628.87      TACC O
ATOM   4302  OE2 GLU > 519      -1.339 162.890  49.391  1.00669.68      TACC O
ATOM   4303  N   LEU > 520       2.020 167.091  49.001  1.00146.82      TACC N
ATOM   4304  H   LEU > 520       1.469 167.453  48.235  1.00162.00      TACC H
ATOM   4305  CA  LEU > 520       2.674 168.035  49.903  1.00129.38      TACC C
ATOM   4306  HA  LEU > 520       3.705 167.711  50.047  1.00134.05      TACC H
ATOM   4307  C   LEU > 520       2.018 168.068  51.282  1.00129.14      TACC C
ATOM   4308  O   LEU > 520       2.546 168.662  52.222  1.00120.39      TACC O
ATOM   4309  CB  LEU > 520       2.681 169.435  49.281  1.00145.61      TACC C
ATOM   4310 1HB  LEU > 520       1.648 169.772  49.191  1.00167.62      TACC H
ATOM   4311 2HB  LEU > 520       3.186 170.102  49.980  1.00167.20      TACC H
ATOM   4312  CG  LEU > 520       3.353 169.598  47.913  1.00158.73      TACC C
ATOM   4313  HG  LEU > 520       2.803 169.006  47.181  1.00173.69      TACC H
ATOM   4314  CD1 LEU > 520       3.291 171.059  47.486  1.00196.76      TACC C
ATOM   4315 1HD1 LEU > 520       3.848 171.674  48.193  1.00241.78      TACC H
ATOM   4316 2HD1 LEU > 520       2.252 171.389  47.460  1.00238.49      TACC H
ATOM   4317 3HD1 LEU > 520       3.726 171.167  46.493  1.00240.46      TACC H
ATOM   4318  CD2 LEU > 520       4.799 169.121  47.926  1.00198.38      TACC C
ATOM   4319 1HD2 LEU > 520       4.819 168.032  47.971  1.00245.34      TACC H
ATOM   4320 2HD2 LEU > 520       5.314 169.525  48.797  1.00240.70      TACC H
ATOM   4321 3HD2 LEU > 520       5.307 169.448  47.019  1.00245.57      TACC H
ATOM   4322  N   LYS > 521       0.880 167.390  51.391  1.00152.41      TACC N
ATOM   4323  H   LYS > 521       0.502 166.959  50.560  1.00171.99      TACC H
ATOM   4324  CA  LYS > 521       0.200 167.159  52.664  1.00166.99      TACC C
ATOM   4325  HA  LYS > 521       0.030 168.113  53.163  1.00170.14      TACC H
ATOM   4326  C   LYS > 521       1.051 166.296  53.590  1.00154.64      TACC C
ATOM   4327  O   LYS > 521       1.020 166.465  54.806  1.00171.08      TACC O
ATOM   4328  CB  LYS > 521      -1.141 166.470  52.396  1.00215.46      TACC C
ATOM   4329 1HB  LYS > 521      -1.685 167.048  51.649  1.00238.65      TACC H
ATOM   4330 2HB  LYS > 521      -0.944 165.479  51.985  1.00263.98      TACC H
ATOM   4331  CG  LYS > 521      -2.028 166.313  53.624  1.00293.41      TACC C
ATOM   4332 1HG  LYS > 521      -1.483 165.765  54.392  1.00361.06      TACC H
ATOM   4333 2HG  LYS > 521      -2.288 167.300  54.007  1.00335.36      TACC H
ATOM   4334  CD  LYS > 521      -3.303 165.555  53.283  1.00370.05      TACC C
ATOM   4335 1HD  LYS > 521      -3.829 166.080  52.486  1.00392.70      TACC H
ATOM   4336 2HD  LYS > 521      -3.042 164.554  52.937  1.00415.30      TACC H
ATOM   4337  CE  LYS > 521      -4.212 165.443  54.495  1.00505.52      TACC C
ATOM   4338 1HE  LYS > 521      -3.671 164.934  55.297  1.00570.98      TACC H
ATOM   4339 2HE  LYS > 521      -4.477 166.445  54.839  1.00567.38      TACC H
ATOM   4340  NZ  LYS > 521      -5.439 164.670  54.112  1.00644.05      TACC N
ATOM   4341 1HZ  LYS > 521      -5.180 163.765  53.742  1.00706.66      TACC H
ATOM   4342 2HZ  LYS > 521      -6.031 164.527  54.920  1.00713.02      TACC H
ATOM   4343 3HZ  LYS > 521      -5.967 165.168  53.408  1.00717.89      TACC H
ATOM   4344  N   GLU > 522       1.798 165.369  53.003  1.00145.83      TACC N
ATOM   4345  H   GLU > 522       1.811 165.305  51.995  1.00149.77      TACC H
ATOM   4346  CA  GLU > 522       2.632 164.431  53.754  1.00150.23      TACC C
ATOM   4347  HA  GLU > 522       2.283 164.378  54.785  1.00162.55      TACC H
ATOM   4348  C   GLU > 522       4.099 164.858  53.778  1.00126.84      TACC C
ATOM   4349  O   GLU > 522       4.969 164.103  54.210  1.00138.93      TACC O
ATOM   4350  CB  GLU > 522       2.535 163.038  53.123  1.00189.46      TACC C
ATOM   4351 1HB  GLU > 522       2.905 163.109  52.100  1.00217.98      TACC H
ATOM   4352 2HB  GLU > 522       3.177 162.352  53.675  1.00236.46      TACC H
ATOM   4353  CG  GLU > 522       1.129 162.453  53.074  1.00250.54      TACC C
ATOM   4354 1HG  GLU > 522       0.487 163.116  52.493  1.00292.60      TACC H
ATOM   4355 2HG  GLU > 522       1.173 161.490  52.565  1.00304.09      TACC H
ATOM   4356  CD  GLU > 522       0.514 162.255  54.448  1.00331.59      TACC C
ATOM   4357  OE1 GLU > 522      -0.733 162.255  54.537  1.00424.13      TACC O
ATOM   4358  OE2 GLU > 522       1.248 162.089  55.447  1.00415.97      TACC O
ATOM   4359  N   GLU > 523       4.374 166.067  53.300  1.00105.69      TACC N
ATOM   4360  H   GLU > 523       3.618 166.649  52.970  1.00105.52      TACC H
ATOM   4361  CA  GLU > 523       5.739 166.578  53.220  1.00 93.04      TACC C
ATOM   4362  HA  GLU > 523       6.335 165.846  52.674  1.00103.55      TACC H
ATOM   4363  C   GLU > 523       6.392 166.779  54.584  1.00 89.95      TACC C
ATOM   4364  O   GLU > 523       5.842 167.424  55.479  1.00 89.54      TACC O
ATOM   4365  CB  GLU > 523       5.763 167.899  52.445  1.00 82.36      TACC C
ATOM   4366 1HB  GLU > 523       5.392 167.715  51.437  1.00 88.94      TACC H
ATOM   4367 2HB  GLU > 523       5.076 168.589  52.934  1.00 88.73      TACC H
ATOM   4368  CG  GLU > 523       7.118 168.589  52.342  1.00 89.68      TACC C
ATOM   4369 1HG  GLU > 523       6.962 169.601  51.965  1.00102.67      TACC H
ATOM   4370 2HG  GLU > 523       7.562 168.665  53.334  1.00 97.55      TACC H
ATOM   4371  CD  GLU > 523       8.085 167.868  51.425  1.00105.65      TACC C
ATOM   4372  OE1 GLU > 523       8.398 166.681  51.656  1.00140.69      TACC O
ATOM   4373  OE2 GLU > 523       8.557 168.498  50.455  1.00151.28      TACC O
HETATM 4374  N   CYS > 524       7.599 166.237  54.712  1.00 94.83      TACC N
HETATM 4375  H   CYS > 524       7.967 165.663  53.967  1.00101.82      TACC H
HETATM 4376  CA  CYS > 524       8.441 166.461  55.881  1.00 97.06      TACC C
HETATM 4377  HA  CYS > 524       7.835 166.354  56.780  1.00104.59      TACC H
HETATM 4378  C   CYS > 524       9.033 167.868  55.859  1.00 80.71      TACC C
HETATM 4379  O   CYS > 524      10.131 168.090  55.348  1.00 89.71      TACC O
HETATM 4380  CB  CYS > 524       9.591 165.450  55.911  1.00117.77      TACC C
HETATM 4381 1HB  CYS > 524       9.979 165.341  54.898  1.00145.54      TACC H
HETATM 4382 2HB  CYS > 524      10.394 165.868  56.519  1.00134.85      TACC H
HETATM 4383  S   CYS > 524       9.186 163.794  56.558  1.00148.62      TACC S
HETATM 4384  N   PHE > 525       8.275 168.845  56.457  1.00 67.70      TACC N
HETATM 4385  H   PHE > 525       7.338 168.616  56.765  1.00 74.04      TACC H
HETATM 4386  CA  PHE > 525       8.811 170.188  56.698  1.00 57.00      TACC C
HETATM 4387  HA  PHE > 525       9.428 170.475  55.837  1.00 53.07      TACC H
HETATM 4388  C   PHE > 525       9.724 170.156  57.922  1.00 63.72      TACC C
HETATM 4389  O   PHE > 525       9.446 169.543  58.938  1.00 76.18      TACC O
HETATM 4390  CB  PHE > 525       7.701 171.231  56.882  1.00 53.37      TACC C
HETATM 4391 1HB  PHE > 525       6.998 170.888  57.651  1.00 62.35      TACC H
HETATM 4392 2HB  PHE > 525       8.153 172.153  57.265  1.00 54.72      TACC H
HETATM 4393  CG  PHE > 525       6.984 171.518  55.590  1.00 47.65      TACC C
HETATM 4394  CD1 PHE > 525       7.486 172.481  54.743  1.00 42.49      TACC C
HETATM 4395  HD1 PHE > 525       8.386 173.037  54.986  1.00 43.33      TACC H
HETATM 4396  CD2 PHE > 525       5.847 170.809  55.286  1.00 53.95      TACC C
HETATM 4397  HD2 PHE > 525       5.492 170.039  55.964  1.00 63.75      TACC H
HETATM 4398  CE1 PHE > 525       6.782 172.746  53.517  1.00 42.66      TACC C
HETATM 4399  HE1 PHE > 525       7.162 173.500  52.836  1.00 43.54      TACC H
HETATM 4400  CE2 PHE > 525       5.148 171.055  54.126  1.00 53.98      TACC C
HETATM 4401  HE2 PHE > 525       4.245 170.500  53.895  1.00 63.66      TACC H
HETATM 4402  CZ  PHE > 525       5.620 172.060  53.210  1.00 48.32      TACC C
HETATM 4403  I1  PHE > 525       4.570 172.498  51.428  1.00 59.86      TACC I
ATOM   4404  N   ARG > 526      10.903 170.858  57.772  1.00 66.65      TACC N
ATOM   4405  H   ARG > 526      11.048 171.363  56.907  1.00 66.51      TACC H
ATOM   4406  CA  ARG > 526      11.981 170.843  58.755  1.00 81.50      TACC C
ATOM   4407  HA  ARG > 526      11.677 170.258  59.622  1.00101.73      TACC H
ATOM   4408  C   ARG > 526      12.320 172.255  59.211  1.00 71.03      TACC C
ATOM   4409  O   ARG > 526      12.091 173.234  58.499  1.00 57.37      TACC O
ATOM   4410  CB  ARG > 526      13.227 170.212  58.125  1.00 99.52      TACC C
ATOM   4411 1HB  ARG > 526      13.583 170.870  57.333  1.00150.85      TACC H
ATOM   4412 2HB  ARG > 526      14.006 170.136  58.884  1.00103.79      TACC H
ATOM   4413  CG  ARG > 526      12.980 168.835  57.526  1.00126.95      TACC C
ATOM   4414 1HG  ARG > 526      12.576 168.178  58.294  1.00183.70      TACC H
ATOM   4415 2HG  ARG > 526      12.247 168.922  56.724  1.00183.92      TACC H
ATOM   4416  CD  ARG > 526      14.244 168.213  56.957  1.00122.37      TACC C
ATOM   4417 1HD  ARG > 526      14.687 168.898  56.233  1.00141.56      TACC H
ATOM   4418 2HD  ARG > 526      14.957 168.046  57.765  1.00166.99      TACC H
ATOM   4419  NE  ARG > 526      13.931 166.940  56.307  1.00163.25      TACC N
ATOM   4420  HE  ARG > 526      14.059 166.102  56.854  1.00240.87      TACC H
ATOM   4421  CZ  ARG > 526      13.478 166.804  55.067  1.00177.20      TACC C
ATOM   4422  NH1 ARG > 526      13.285 167.821  54.250  1.00178.56      TACC N
ATOM   4423 1HH1 ARG > 526      13.472 168.758  54.571  1.00179.88      TACC H
ATOM   4424 2HH1 ARG > 526      12.937 167.656  53.319  1.00232.55      TACC H
ATOM   4425  NH2 ARG > 526      13.212 165.592  54.624  1.00275.44      TACC N
ATOM   4426 1HH2 ARG > 526      13.368 164.802  55.229  1.00365.43      TACC H
ATOM   4427 2HH2 ARG > 526      12.853 165.473  53.690  1.00309.85      TACC H
ATOM   4428  N   ASP > 527      12.893 172.338  60.404  1.00 88.19      TACC N
ATOM   4429  H   ASP > 527      12.980 171.516  60.984  1.00108.56      TACC H
ATOM   4430  CA  ASP > 527      13.523 173.572  60.856  1.00 88.43      TACC C
ATOM   4431  HA  ASP > 527      12.775 174.361  60.915  1.00 84.77      TACC H
ATOM   4432  C   ASP > 527      14.590 173.896  59.810  1.00 76.84      TACC C
ATOM   4433  O   ASP > 527      15.375 173.015  59.460  1.00 82.29      TACC O
ATOM   4434  CB  ASP > 527      14.161 173.351  62.230  1.00118.94      TACC C
ATOM   4435 1HB  ASP > 527      13.438 172.855  62.878  1.00133.48      TACC H
ATOM   4436 2HB  ASP > 527      15.028 172.702  62.113  1.00164.19      TACC H
ATOM   4437  CG  ASP > 527      14.595 174.642  62.897  1.00154.33      TACC C
ATOM   4438  OD1 ASP > 527      14.316 174.800  64.103  1.00211.77      TACC O
ATOM   4439  OD2 ASP > 527      15.200 175.512  62.235  1.00220.59      TACC O
HETATM 4440  N   PRO > 528      14.625 175.174  59.278  1.00 67.66      TACC N
HETATM 4441  CA  PRO > 528      15.622 175.579  58.277  1.00 64.22      TACC C
HETATM 4442  HA  PRO > 528      15.470 174.986  57.366  1.00 58.60      TACC H
HETATM 4443  C   PRO > 528      17.051 175.324  58.760  1.00 77.02      TACC C
HETATM 4444  O   PRO > 528      17.968 175.129  57.986  1.00 77.92      TACC O
HETATM 4445  CB  PRO > 528      15.378 177.069  57.987  1.00 65.63      TACC C
HETATM 4446 1HB  PRO > 528      16.068 177.679  58.582  1.00 79.56      TACC H
HETATM 4447 2HB  PRO > 528      15.523 177.306  56.926  1.00 62.64      TACC H
HETATM 4448  CG  PRO > 528      13.934 177.325  58.432  1.00 65.05      TACC C
HETATM 4449  HG  PRO > 528      13.786 178.341  58.818  1.00 80.80      TACC H
HETATM 4450  CD  PRO > 528      13.651 176.255  59.505  1.00 67.35      TACC C
HETATM 4451 1HD  PRO > 528      13.796 176.679  60.506  1.00 80.86      TACC H
HETATM 4452 2HD  PRO > 528      12.625 175.879  59.408  1.00 64.59      TACC H
HETATM 4453  F1  PRO > 528      13.121 177.141  57.371  1.00 58.01      TACC F
ATOM   4454  N   ALA > 529      17.243 175.337  60.123  1.00 95.46      TACC N
ATOM   4455  H   ALA > 529      16.442 175.492  60.718  1.00101.06      TACC H
ATOM   4456  CA  ALA > 529      18.549 175.080  60.725  1.00118.25      TACC C
ATOM   4457  HA  ALA > 529      19.260 175.815  60.349  1.00122.96      TACC H
ATOM   4458  C   ALA > 529      19.082 173.695  60.364  1.00124.41      TACC C
ATOM   4459  O   ALA > 529      20.282 173.514  60.163  1.00143.72      TACC O
ATOM   4460  CB  ALA > 529      18.459 175.223  62.238  1.00147.70      TACC C
ATOM   4461 1HB  ALA > 529      17.756 174.490  62.636  1.00178.62      TACC H
ATOM   4462 2HB  ALA > 529      18.115 176.226  62.488  1.00184.47      TACC H
ATOM   4463 3HB  ALA > 529      19.441 175.057  62.681  1.00189.15      TACC H
HETATM 4464  N   CYS > 530      18.138 172.695  60.289  1.00118.27      TACC N
HETATM 4465  H   CYS > 530      17.163 172.940  60.417  1.00110.13      TACC H
HETATM 4466  CA  CYS > 530      18.485 171.278  60.104  1.00131.89      TACC C
HETATM 4467  HA  CYS > 530      19.365 171.047  60.719  1.00155.13      TACC H
HETATM 4468  C   CYS > 530      18.864 170.993  58.648  1.00122.86      TACC C
HETATM 4469  O   CYS > 530      19.367 169.939  58.298  1.00148.06      TACC O
HETATM 4470  CB  CYS > 530      17.319 170.362  60.520  1.00139.93      TACC C
HETATM 4471 1HB  CYS > 530      16.430 170.597  59.921  1.00184.72      TACC H
HETATM 4472 2HB  CYS > 530      17.602 169.322  60.319  1.00164.74      TACC H
HETATM 4473  S1  CYS > 530      16.916 170.554  62.313  1.00174.60      TACC S
HETATM 4474  C2  CYS > 530      16.665 168.788  62.773  1.00173.04      TACC C
HETATM 4475 1H2  CYS > 530      16.458 168.739  63.849  1.00189.50      TACC H
HETATM 4476 2H2  CYS > 530      17.600 168.245  62.589  1.00202.40      TACC H
HETATM 4477  C6  CYS > 530      15.523 168.148  62.014  1.00158.55      TACC C
HETATM 4478  C1  CYS > 530      15.789 167.122  61.133  1.00185.96      TACC C
HETATM 4479  H1  CYS > 530      16.805 166.792  60.944  1.00233.02      TACC H
HETATM 4480  C7  CYS > 530      14.690 166.478  60.464  1.00184.33      TACC C
HETATM 4481  H7  CYS > 530      14.929 165.695  59.757  1.00230.73      TACC H
HETATM 4482  C3  CYS > 530      13.386 166.898  60.717  1.00154.18      TACC C
HETATM 4483  C8  CYS > 530      12.227 166.232  60.100  1.00160.25      TACC C
HETATM 4484  C9  CYS > 530      10.992 166.868  60.084  1.00165.70      TACC C
HETATM 4485  H9  CYS > 530      10.827 167.872  60.450  1.00185.58      TACC H
HETATM 4486  C10 CYS > 530       9.869 166.196  59.489  1.00177.01      TACC C
HETATM 4487  H10 CYS > 530       8.908 166.699  59.457  1.00207.20      TACC H
HETATM 4488  C11 CYS > 530      10.033 164.931  58.962  1.00180.93      TACC C
HETATM 4489  C14 CYS > 530       8.878 164.186  58.336  1.00197.38      TACC C
HETATM 4490 1H14 CYS > 530       8.711 163.246  58.876  1.00255.91      TACC H
HETATM 4491 2H14 CYS > 530       7.960 164.782  58.409  1.00251.48      TACC H
HETATM 4492  C4  CYS > 530      11.320 164.294  58.985  1.00204.98      TACC C
HETATM 4493  H4  CYS > 530      11.446 163.298  58.573  1.00255.19      TACC H
HETATM 4494  C5  CYS > 530      12.382 164.967  59.549  1.00196.39      TACC C
HETATM 4495  H5  CYS > 530      13.326 164.442  59.587  1.00243.05      TACC H
HETATM 4496  C12 CYS > 530      13.156 168.007  61.626  1.00150.65      TACC C
HETATM 4497  H12 CYS > 530      12.168 168.356  61.889  1.00170.16      TACC H
HETATM 4498  C13 CYS > 530      14.241 168.590  62.244  1.00153.80      TACC C
HETATM 4499  H13 CYS > 530      14.079 169.404  62.944  1.00176.62      TACC H
ATOM   4500  N   VAL > 531      18.553 171.996  57.757  1.00 98.31      TACC N
ATOM   4501  H   VAL > 531      18.158 172.844  58.140  1.00 91.61      TACC H
ATOM   4502  CA  VAL > 531      18.751 171.869  56.313  1.00 95.70      TACC C
ATOM   4503  HA  VAL > 531      18.948 170.825  56.071  1.00112.96      TACC H
ATOM   4504  C   VAL > 531      19.948 172.696  55.856  1.00101.59      TACC C
ATOM   4505  O   VAL > 531      20.744 172.276  55.016  1.00122.86      TACC O
ATOM   4506  CB  VAL > 531      17.496 172.323  55.536  1.00 79.46      TACC C
ATOM   4507  HB  VAL > 531      17.298 173.370  55.768  1.00 80.07      TACC H
ATOM   4508  CG1 VAL > 531      17.718 172.196  54.033  1.00 88.40      TACC C
ATOM   4509 1HG1 VAL > 531      17.999 171.172  53.786  1.00123.46      TACC H
ATOM   4510 2HG1 VAL > 531      18.510 172.876  53.719  1.00118.49      TACC H
ATOM   4511 3HG1 VAL > 531      16.800 172.456  53.505  1.00120.60      TACC H
ATOM   4512  CG2 VAL > 531      16.278 171.500  55.955  1.00 83.54      TACC C
ATOM   4513 1HG2 VAL > 531      16.036 171.705  56.998  1.00118.77      TACC H
ATOM   4514 2HG2 VAL > 531      16.492 170.438  55.836  1.00113.49      TACC H
ATOM   4515 3HG2 VAL > 531      15.423 171.768  55.336  1.00111.68      TACC H
HETATM 4516  N   LEU > 532      20.051 173.934  56.440  1.00 92.10      TACC N
HETATM 4517  H   LEU > 532      19.355 174.180  57.139  1.00 84.16      TACC H
HETATM 4518  CA  LEU > 532      21.037 174.946  56.046  1.00101.70      TACC C
HETATM 4519  HA  LEU > 532      21.434 174.696  55.055  1.00110.34      TACC H
HETATM 4520  C   LEU > 532      22.217 174.919  57.021  1.00142.42      TACC C
HETATM 4521  HC  LEU > 532      21.963 174.671  58.075  1.00186.67      TACC H
HETATM 4522  O   LEU > 532      23.367 175.160  56.688  1.00192.74      TACC O
HETATM 4523  CB  LEU > 532      20.381 176.347  56.018  1.00 91.82      TACC C
HETATM 4524 1HB  LEU > 532      20.011 176.581  57.024  1.00111.76      TACC H
HETATM 4525 2HB  LEU > 532      21.142 177.101  55.785  1.00117.90      TACC H
HETATM 4526  CG  LEU > 532      19.213 176.463  55.005  1.00 71.54      TACC C
HETATM 4527  HG  LEU > 532      18.522 175.623  55.149  1.00 81.35      TACC H
HETATM 4528  CD1 LEU > 532      18.416 177.757  55.269  1.00 90.66      TACC C
HETATM 4529 1HD1 LEU > 532      17.632 177.899  54.515  1.00129.04      TACC H
HETATM 4530 2HD1 LEU > 532      19.075 178.634  55.256  1.00133.65      TACC H
HETATM 4531 3HD1 LEU > 532      17.932 177.709  56.252  1.00128.15      TACC H
HETATM 4532  CD2 LEU > 532      19.719 176.420  53.545  1.00 95.28      TACC C
HETATM 4533 1HD2 LEU > 532      20.188 175.455  53.315  1.00138.25      TACC H
HETATM 4534 2HD2 LEU > 532      20.453 177.214  53.358  1.00135.61      TACC H
HETATM 4535 3HD2 LEU > 532      18.884 176.553  52.846  1.00135.83      TACC H
TER    4536      LEU > 532 
CONECT 2570 2568 2571 2583                                   
CONECT 2583 2570 2584 2585                                   
CONECT 2584 2583                                             
CONECT 2585 2583 2586 2587 2588                              
CONECT 2586 2585                                             
CONECT 2587 2585                                             
CONECT 2588 2585                                             
CONECT 2589 2590 2591 2592 2593                              
CONECT 2590 2589                                             
CONECT 2591 2589                                             
CONECT 2592 2589                                             
CONECT 2593 2589 2594 2595                                   
CONECT 2594 2593                                             
CONECT 2595 2593 2596 2597                                   
CONECT 4263 4264 4265 4266 4267                              
CONECT 4264 4263                                             
CONECT 4265 4263                                             
CONECT 4266 4263                                             
CONECT 4267 4263 4268 4269                                   
CONECT 4268 4267                                             
CONECT 4269 4267 4270 4271                                   
CONECT 4363 4361 4364 4374                                   
CONECT 4374 4363 4375 4376                                   
CONECT 4375 4374                                             
CONECT 4376 4374 4377 4378 4380                              
CONECT 4377 4376                                             
CONECT 4378 4376 4379 4384                                   
CONECT 4379 4378                                             
CONECT 4380 4376 4381 4382 4383                              
CONECT 4381 4380                                             
CONECT 4382 4380                                             
CONECT 4383 4380 4489                                        
CONECT 4384 4378 4385 4386                                   
CONECT 4385 4384                                             
CONECT 4386 4384 4387 4388 4390                              
CONECT 4387 4386                                             
CONECT 4388 4386 4389 4404                                   
CONECT 4389 4388                                             
CONECT 4390 4386 4391 4392 4393                              
CONECT 4391 4390                                             
CONECT 4392 4390                                             
CONECT 4393 4390 4394 4396                                   
CONECT 4394 4393 4395 4398                                   
CONECT 4395 4394                                             
CONECT 4396 4393 4397 4400                                   
CONECT 4397 4396                                             
CONECT 4398 4394 4399 4402                                   
CONECT 4399 4398                                             
CONECT 4400 4396 4401 4402                                   
CONECT 4401 4400                                             
CONECT 4402 4398 4400 4403                                   
CONECT 4403 4402                                             
CONECT 4404 4388 4405 4406                                   
CONECT 4432 4430 4433 4440                                   
CONECT 4440 4432 4441 4450                                   
CONECT 4441 4440 4442 4443 4445                              
CONECT 4442 4441                                             
CONECT 4443 4441 4444 4454                                   
CONECT 4444 4443                                             
CONECT 4445 4441 4446 4447 4448                              
CONECT 4446 4445                                             
CONECT 4447 4445                                             
CONECT 4448 4445 4449 4450 4453                              
CONECT 4449 4448                                             
CONECT 4450 4440 4448 4451 4452                              
CONECT 4451 4450                                             
CONECT 4452 4450                                             
CONECT 4453 4448                                             
CONECT 4454 4443 4455 4456                                   
CONECT 4458 4456 4459 4464                                   
CONECT 4464 4458 4465 4466                                   
CONECT 4465 4464                                             
CONECT 4466 4464 4467 4468 4470                              
CONECT 4467 4466                                             
CONECT 4468 4466 4469 4500                                   
CONECT 4469 4468                                             
CONECT 4470 4466 4471 4472 4473                              
CONECT 4471 4470                                             
CONECT 4472 4470                                             
CONECT 4473 4470 4474                                        
CONECT 4474 4473 4475 4476 4477                              
CONECT 4475 4474                                             
CONECT 4476 4474                                             
CONECT 4477 4474 4478 4498                                   
CONECT 4478 4477 4479 4480                                   
CONECT 4479 4478                                             
CONECT 4480 4478 4481 4482                                   
CONECT 4481 4480                                             
CONECT 4482 4480 4483 4496                                   
CONECT 4483 4482 4484 4494                                   
CONECT 4484 4483 4485 4486                                   
CONECT 4485 4484                                             
CONECT 4486 4484 4487 4488                                   
CONECT 4487 4486                                             
CONECT 4488 4486 4489 4492                                   
CONECT 4489 4383 4488 4490 4491                              
CONECT 4490 4489                                             
CONECT 4491 4489                                             
CONECT 4492 4488 4493 4494                                   
CONECT 4493 4492                                             
CONECT 4494 4483 4492 4495                                   
CONECT 4495 4494                                             
CONECT 4496 4482 4497 4498                                   
CONECT 4497 4496                                             
CONECT 4498 4477 4496 4499                                   
CONECT 4499 4498                                             
CONECT 4500 4468 4501 4502                                   
CONECT 4504 4502 4505 4516                                   
CONECT 4516 4504 4517 4518                                   
CONECT 4517 4516                                             
CONECT 4518 4516 4519 4520 4523                              
CONECT 4519 4518                                             
CONECT 4520 4518 4521 4522                                   
CONECT 4521 4520                                             
CONECT 4522 4520                                             
CONECT 4523 4518 4524 4525 4526                              
CONECT 4524 4523                                             
CONECT 4525 4523                                             
CONECT 4526 4523 4527 4528 4532                              
CONECT 4527 4526                                             
CONECT 4528 4526 4529 4530 4531                              
CONECT 4529 4528                                             
CONECT 4530 4528                                             
CONECT 4531 4528                                             
CONECT 4532 4526 4533 4534 4535                              
CONECT 4533 4532                                             
CONECT 4534 4532                                             
CONECT 4535 4532                                             
END
