# Supplementary material for: Constrained TACC3 peptidomimetics for a non-canonical protein–protein interface elucidate allosteric communication in Aurora-A kinase
Source: Chem Sci. 2024 Nov 28;16(1):354–63. doi: 10.1039/d4sc06100d (PMC11604048; doi:10.1039/d4sc06100d)
Supplement: SC-016-D4SC06100D-s001 [file SC-016-D4SC06100D-s001.zip › aura_s_e_bph_constraint_run2_energymin.pdb]

REMARK YASARA *************************************************************
REMARK YASARA *                                                           *
REMARK YASARA *                     Y  A  S  A  R  A                      *
REMARK YASARA *                                                           *
REMARK YASARA *   Yet Another Scientific Artificial Reality Application   *
REMARK YASARA *                                                           *
REMARK YASARA *            MOLECULE STRUCTURE FILE, PDB FORMAT            *
REMARK YASARA *                                                           *
REMARK YASARA * Just use YASARA every day to make your questions go away! *
REMARK YASARA *                                                           *
REMARK YASARA *                      www.YASARA.org                       *
REMARK YASARA *                                                           *
REMARK YASARA *************************************************************
REMARK YASARA
REMARK YASARA Written on:        Wed Oct 23 09:05:57 2024
REMARK YASARA Number of models: 1
REMARK YASARA Number of atoms:   4534
REMARK YASARA Please address questions or suggestions to: Eliza@yasara.org
REMARK YASARA
REMARK   2 RESOLUTION. 2.02 ANGSTROMS.
REMARK 350 COORDINATES FOR A COMPLETE MULTIMER REPRESENTING THE KNOWN
REMARK 350 BIOLOGICALLY SIGNIFICANT OLIGOMERIZATION STATE OF THE
REMARK 350 MOLECULE CAN BE GENERATED BY APPLYING BIOMT TRANSFORMATIONS
REMARK 350 GIVEN BELOW. BOTH NON-CRYSTALLOGRAPHIC AND
REMARK 350 CRYSTALLOGRAPHIC OPERATIONS ARE GIVEN.
REMARK 350
REMARK 350 BIOMOLECULE: 1
REMARK 350 APPLY THE FOLLOWING TO CHAINS: A
REMARK 350   BIOMT1   1  1.000000  0.000000  0.000000        0.00000
REMARK 350   BIOMT2   1  0.000000  1.000000  0.000000        0.00000
REMARK 350   BIOMT3   1  0.000000  0.000000  1.000000        0.00000
COMPND    MOL_ID: 1;
COMPND   2 MOLECULE: AURORA KINASE A;
COMPND   3 CHAIN: A;
SEQRES   1 A  258  ARG GLN TRP ALA LEU GLU ASP PHE GLU ILE GLY ARG PRO 
SEQRES   2 A  258  LEU GLY LYS GLY LYS PHE GLY ASN VAL TYR LEU ALA ARG 
SEQRES   3 A  258  GLU LYS GLN SER LYS PHE ILE LEU ALA LEU LYS VAL LEU 
SEQRES   4 A  258  PHE LYS ALA GLN LEU GLU LYS ALA GLY VAL GLU HIS GLN 
SEQRES   5 A  258  LEU ARG ARG GLU VAL GLU ILE GLN SER HIS LEU ARG HIS 
SEQRES   6 A  258  PRO ASN ILE LEU ARG LEU TYR GLY TYR PHE HIS ASP ALA 
SEQRES   7 A  258  THR ARG VAL TYR LEU ILE LEU GLU TYR ALA PRO LEU GLY 
SEQRES   8 A  258  THR VAL TYR ARG GLU LEU GLN LYS LEU SER LYS PHE ASP 
SEQRES   9 A  258  GLU GLN ARG THR ALA THR TYR ILE THR GLU LEU ALA ASN 
SEQRES  10 A  258  ALA LEU SER TYR CYS HIS SER LYS ARG VAL ILE HIS ARG 
SEQRES  11 A  258  ASP ILE LYS PRO GLU ASN LEU LEU LEU GLY SER ALA GLY 
SEQRES  12 A  258  GLU LEU LYS ILE ALA ASN PHE GLY TRP SER VAL HIS ALA 
SEQRES  13 A  258  GLY THR LEU ASP TYR LEU PRO PRO GLU MET ILE GLU GLY 
SEQRES  14 A  258  ARG MET HIS ASP GLU LYS VAL ASP LEU TRP SER LEU GLY 
SEQRES  15 A  258  VAL LEU CYS TYR GLU PHE LEU VAL GLY LYS PRO PRO PHE 
SEQRES  16 A  258  GLU ALA ASN THR TYR GLN GLU THR TYR LYS ARG ILE SER 
SEQRES  17 A  258  ARG VAL GLU PHE THR PHE PRO ASP PHE VAL THR GLU GLY 
SEQRES  18 A  258  ALA ARG ASP LEU ILE SER ARG LEU LEU LYS HIS ASN PRO 
SEQRES  19 A  258  SER GLN ARG PRO MET LEU ARG GLU VAL LEU GLU HIS PRO 
SEQRES  20 A  258  TRP ILE THR ALA ASN SER SER LYS PRO SER ASN 
SEQRES   1 ?   15  LEU GLU LEU LYS GLU GLU CYS PHE ARG ASP PRO ALA CYS 
SEQRES   2 ?   15  VAL LEU 
LINK         C   HIS A 280                 N   NME A 281                  1.34
LINK         C   ACE A 289                 N   ALA A 290                  1.33
CRYST1  137.040  137.040  137.040  90.00  90.00  90.00 I 2 3        24
ORIGX1      1.000000  0.000000  0.000000        0.00000
ORIGX2      0.000000  1.000000  0.000000        0.00000
ORIGX3      0.000000  0.000000  1.000000        0.00000
SCALE1      0.007297  0.000000  0.000000        0.00000
SCALE2      0.000000  0.007297  0.000000        0.00000
SCALE3      0.000000  0.000000  0.007297        0.00000
ATOM      1  N   ARG A 126      -5.996 157.484  22.070  1.00 72.14           N
ATOM      2 1H   ARG A 126      -6.586 156.724  22.378  1.00 72.14           H
ATOM      3 2H   ARG A 126      -5.072 157.131  21.865  1.00 72.14           H
ATOM      4 3H   ARG A 126      -6.390 157.901  21.238  1.00 72.14           H
ATOM      5  CA  ARG A 126      -5.909 158.494  23.140  1.00 64.21           C
ATOM      6  HA  ARG A 126      -6.926 158.822  23.357  1.00 64.21           H
ATOM      7  C   ARG A 126      -5.095 159.691  22.647  1.00 59.66           C
ATOM      8  O   ARG A 126      -4.057 159.501  22.018  1.00 62.07           O
ATOM      9  CB  ARG A 126      -5.329 157.880  24.422  1.00  0.00           C
ATOM     10 1HB  ARG A 126      -5.938 157.015  24.684  1.00  0.00           H
ATOM     11 2HB  ARG A 126      -4.306 157.547  24.246  1.00  0.00           H
ATOM     12  CG  ARG A 126      -5.330 158.860  25.608  1.00  0.00           C
ATOM     13 1HG  ARG A 126      -4.590 159.641  25.432  1.00  0.00           H
ATOM     14 2HG  ARG A 126      -6.311 159.327  25.698  1.00  0.00           H
ATOM     15  CD  ARG A 126      -4.997 158.157  26.936  1.00  0.00           C
ATOM     16 1HD  ARG A 126      -4.054 157.622  26.831  1.00  0.00           H
ATOM     17 2HD  ARG A 126      -4.877 158.908  27.717  1.00  0.00           H
ATOM     18  NE  ARG A 126      -6.041 157.204  27.351  1.00  0.00           N
ATOM     19  HE  ARG A 126      -5.860 156.246  27.089  1.00  0.00           H
ATOM     20  CZ  ARG A 126      -7.182 157.534  27.963  1.00  0.00           C
ATOM     21  NH1 ARG A 126      -8.066 156.631  28.239  1.00  0.00           N
ATOM     22 1HH1 ARG A 126      -7.874 155.663  28.022  1.00  0.00           H
ATOM     23 2HH1 ARG A 126      -8.973 156.897  28.596  1.00  0.00           H
ATOM     24  NH2 ARG A 126      -7.472 158.752  28.299  1.00  0.00           N
ATOM     25 1HH2 ARG A 126      -6.795 159.488  28.160  1.00  0.00           H
ATOM     26 2HH2 ARG A 126      -8.350 158.953  28.756  1.00  0.00           H
ATOM     27  N   GLN A 127      -5.608 160.901  22.865  1.00 60.44           N
ATOM     28  H   GLN A 127      -6.515 160.931  23.309  1.00 60.44           H
ATOM     29  CA  GLN A 127      -5.097 162.204  22.379  1.00 59.82           C
ATOM     30  HA  GLN A 127      -4.008 162.214  22.400  1.00 59.82           H
ATOM     31  C   GLN A 127      -5.598 163.330  23.316  1.00 52.83           C
ATOM     32  O   GLN A 127      -6.510 163.112  24.119  1.00 52.41           O
ATOM     33  CB  GLN A 127      -5.597 162.491  20.943  1.00 56.47           C
ATOM     34 1HB  GLN A 127      -6.686 162.525  20.941  1.00 56.47           H
ATOM     35 2HB  GLN A 127      -5.248 163.489  20.679  1.00 56.47           H
ATOM     36  CG  GLN A 127      -5.155 161.523  19.811  1.00 69.03           C
ATOM     37 1HG  GLN A 127      -5.220 162.060  18.865  1.00 69.03           H
ATOM     38 2HG  GLN A 127      -4.110 161.246  19.953  1.00 69.03           H
ATOM     39  CD  GLN A 127      -5.987 160.234  19.695  1.00 74.60           C
ATOM     40  OE1 GLN A 127      -6.924 159.959  20.432  1.00 75.42           O
ATOM     41  NE2 GLN A 127      -5.666 159.352  18.789  1.00 78.58           N
ATOM     42 1HE2 GLN A 127      -6.161 158.472  18.792  1.00 78.58           H
ATOM     43 2HE2 GLN A 127      -4.904 159.502  18.143  1.00 78.58           H
ATOM     44  N   TRP A 128      -5.055 164.545  23.205  1.00 49.44           N
ATOM     45  H   TRP A 128      -4.316 164.701  22.534  1.00 49.44           H
ATOM     46  CA  TRP A 128      -5.549 165.732  23.917  1.00 49.56           C
ATOM     47  HA  TRP A 128      -5.869 165.431  24.915  1.00 49.56           H
ATOM     48  C   TRP A 128      -6.751 166.407  23.217  1.00 47.81           C
ATOM     49  O   TRP A 128      -6.742 166.583  21.998  1.00 55.16           O
ATOM     50  CB  TRP A 128      -4.411 166.745  24.080  1.00 42.68           C
ATOM     51 1HB  TRP A 128      -4.005 166.960  23.092  1.00 42.68           H
ATOM     52 2HB  TRP A 128      -4.831 167.670  24.475  1.00 42.68           H
ATOM     53  CG  TRP A 128      -3.285 166.304  24.979  1.00 43.28           C
ATOM     54  CD1 TRP A 128      -1.998 166.121  24.614  1.00 45.28           C
ATOM     55  HD1 TRP A 128      -1.570 166.244  23.630  1.00 45.28           H
ATOM     56  CD2 TRP A 128      -3.327 165.994  26.404  1.00 38.96           C
ATOM     57  NE1 TRP A 128      -1.255 165.730  25.680  1.00 43.54           N
ATOM     58  HE1 TRP A 128      -0.265 165.539  25.636  1.00 43.54           H
ATOM     59  CE2 TRP A 128      -2.011 165.620  26.815  1.00 45.43           C
ATOM     60  CE3 TRP A 128      -4.345 165.962  27.384  1.00 37.20           C
ATOM     61  HE3 TRP A 128      -5.351 166.245  27.109  1.00 37.20           H
ATOM     62  CZ2 TRP A 128      -1.723 165.238  28.130  1.00 47.61           C
ATOM     63  HZ2 TRP A 128      -0.713 164.973  28.407  1.00 47.61           H
ATOM     64  CZ3 TRP A 128      -4.065 165.565  28.703  1.00 44.09           C
ATOM     65  HZ3 TRP A 128      -4.861 165.548  29.434  1.00 44.09           H
ATOM     66  CH2 TRP A 128      -2.759 165.205  29.077  1.00 48.02           C
ATOM     67  HH2 TRP A 128      -2.547 164.903  30.092  1.00 48.02           H
ATOM     68  N   ALA A 129      -7.742 166.841  24.003  1.00 47.86           N
ATOM     69  H   ALA A 129      -7.699 166.638  24.992  1.00 47.86           H
ATOM     70  CA  ALA A 129      -8.867 167.696  23.574  1.00 48.24           C
ATOM     71  HA  ALA A 129      -8.513 168.404  22.824  1.00 48.24           H
ATOM     72  C   ALA A 129      -9.420 168.505  24.768  1.00 47.89           C
ATOM     73  O   ALA A 129      -9.182 168.150  25.924  1.00 41.64           O
ATOM     74  CB  ALA A 129      -9.969 166.828  22.952  1.00 47.82           C
ATOM     75 1HB  ALA A 129      -9.555 166.262  22.117  1.00 47.82           H
ATOM     76 2HB  ALA A 129     -10.778 167.465  22.594  1.00 47.82           H
ATOM     77 3HB  ALA A 129     -10.354 166.139  23.704  1.00 47.82           H
ATOM     78  N   LEU A 130     -10.191 169.567  24.504  1.00 46.98           N
ATOM     79  H   LEU A 130     -10.384 169.816  23.544  1.00 46.98           H
ATOM     80  CA  LEU A 130     -10.705 170.481  25.532  1.00 45.96           C
ATOM     81  HA  LEU A 130      -9.850 170.889  26.070  1.00 45.96           H
ATOM     82  C   LEU A 130     -11.623 169.783  26.565  1.00 43.85           C
ATOM     83  O   LEU A 130     -11.641 170.164  27.731  1.00 39.86           O
ATOM     84  CB  LEU A 130     -11.441 171.641  24.825  1.00 45.31           C
ATOM     85 1HB  LEU A 130     -10.765 172.076  24.089  1.00 45.31           H
ATOM     86 2HB  LEU A 130     -12.298 171.228  24.293  1.00 45.31           H
ATOM     87  CG  LEU A 130     -11.956 172.763  25.741  1.00 39.28           C
ATOM     88  HG  LEU A 130     -12.654 172.335  26.460  1.00 39.28           H
ATOM     89  CD1 LEU A 130     -10.809 173.453  26.487  1.00 37.61           C
ATOM     90 1HD1 LEU A 130     -11.183 174.344  26.990  1.00 37.61           H
ATOM     91 2HD1 LEU A 130     -10.033 173.736  25.776  1.00 37.61           H
ATOM     92 3HD1 LEU A 130     -10.394 172.766  27.224  1.00 37.61           H
ATOM     93  CD2 LEU A 130     -12.713 173.789  24.898  1.00 37.68           C
ATOM     94 1HD2 LEU A 130     -13.115 174.570  25.543  1.00 37.68           H
ATOM     95 2HD2 LEU A 130     -13.531 173.290  24.378  1.00 37.68           H
ATOM     96 3HD2 LEU A 130     -12.035 174.232  24.169  1.00 37.68           H
ATOM     97  N   GLU A 131     -12.338 168.734  26.152  1.00 44.79           N
ATOM     98  H   GLU A 131     -12.272 168.465  25.181  1.00 44.79           H
ATOM     99  CA  GLU A 131     -13.279 167.975  26.981  1.00 40.08           C
ATOM    100  HA  GLU A 131     -13.988 168.692  27.396  1.00 40.08           H
ATOM    101  C   GLU A 131     -12.622 167.231  28.179  1.00 38.50           C
ATOM    102  O   GLU A 131     -13.328 166.746  29.062  1.00 37.94           O
ATOM    103  CB  GLU A 131     -14.051 167.007  26.060  1.00 41.71           C
ATOM    104 1HB  GLU A 131     -14.490 167.593  25.253  1.00 41.71           H
ATOM    105 2HB  GLU A 131     -13.346 166.308  25.610  1.00 41.71           H
ATOM    106  CG  GLU A 131     -15.186 166.179  26.717  1.00 42.31           C
ATOM    107 1HG  GLU A 131     -15.800 165.745  25.928  1.00 42.31           H
ATOM    108 2HG  GLU A 131     -14.745 165.359  27.284  1.00 42.31           H
ATOM    109  CD  GLU A 131     -16.087 166.995  27.651  1.00 52.31           C
ATOM    110  OE1 GLU A 131     -16.441 168.143  27.298  1.00 52.01           O
ATOM    111  OE2 GLU A 131     -16.423 166.504  28.756  1.00 53.16           O
ATOM    112  N   ASP A 132     -11.294 167.137  28.259  1.00 36.79           N
ATOM    113  H   ASP A 132     -10.718 167.544  27.536  1.00 36.79           H
ATOM    114  CA  ASP A 132     -10.593 166.628  29.444  1.00 36.72           C
ATOM    115  HA  ASP A 132     -11.156 165.784  29.842  1.00 36.72           H
ATOM    116  C   ASP A 132     -10.460 167.672  30.592  1.00 40.71           C
ATOM    117  O   ASP A 132     -10.100 167.294  31.706  1.00 36.58           O
ATOM    118  CB  ASP A 132      -9.221 166.085  29.018  1.00 36.92           C
ATOM    119 1HB  ASP A 132      -8.696 166.834  28.425  1.00 36.92           H
ATOM    120 2HB  ASP A 132      -8.626 165.877  29.907  1.00 36.92           H
ATOM    121  CG  ASP A 132      -9.339 164.798  28.193  1.00 45.68           C
ATOM    122  OD1 ASP A 132     -10.182 163.930  28.535  1.00 44.42           O
ATOM    123  OD2 ASP A 132      -8.553 164.617  27.234  1.00 43.83           O
ATOM    124  N   PHE A 133     -10.765 168.953  30.350  1.00 33.63           N
ATOM    125  H   PHE A 133     -11.118 169.210  29.440  1.00 33.63           H
ATOM    126  CA  PHE A 133     -10.372 170.057  31.235  1.00 34.74           C
ATOM    127  HA  PHE A 133      -9.772 169.635  32.041  1.00 34.74           H
ATOM    128  C   PHE A 133     -11.552 170.826  31.879  1.00 39.89           C
ATOM    129  O   PHE A 133     -12.670 170.864  31.372  1.00 37.10           O
ATOM    130  CB  PHE A 133      -9.438 171.005  30.469  1.00 32.58           C
ATOM    131 1HB  PHE A 133      -9.963 171.409  29.603  1.00 32.58           H
ATOM    132 2HB  PHE A 133      -9.173 171.842  31.114  1.00 32.58           H
ATOM    133  CG  PHE A 133      -8.162 170.327  29.996  1.00 36.88           C
ATOM    134  CD1 PHE A 133      -7.104 170.124  30.902  1.00 35.10           C
ATOM    135  HD1 PHE A 133      -7.187 170.471  31.921  1.00 35.10           H
ATOM    136  CD2 PHE A 133      -8.054 169.840  28.681  1.00 35.21           C
ATOM    137  HD2 PHE A 133      -8.881 169.967  27.998  1.00 35.21           H
ATOM    138  CE1 PHE A 133      -5.947 169.438  30.494  1.00 36.82           C
ATOM    139  HE1 PHE A 133      -5.141 169.264  31.191  1.00 36.82           H
ATOM    140  CE2 PHE A 133      -6.900 169.150  28.273  1.00 36.85           C
ATOM    141  HE2 PHE A 133      -6.842 168.756  27.269  1.00 36.85           H
ATOM    142  CZ  PHE A 133      -5.851 168.943  29.183  1.00 38.26           C
ATOM    143  HZ  PHE A 133      -4.980 168.382  28.877  1.00 38.26           H
ATOM    144  N   GLU A 134     -11.253 171.470  33.005  1.00 33.49           N
ATOM    145  H   GLU A 134     -10.325 171.325  33.376  1.00 33.49           H
ATOM    146  CA  GLU A 134     -12.114 172.393  33.764  1.00 35.17           C
ATOM    147  HA  GLU A 134     -12.964 172.697  33.153  1.00 35.17           H
ATOM    148  C   GLU A 134     -11.295 173.647  34.115  1.00 36.80           C
ATOM    149  O   GLU A 134     -10.109 173.542  34.429  1.00 37.44           O
ATOM    150  CB  GLU A 134     -12.636 171.722  35.046  1.00 37.98           C
ATOM    151 1HB  GLU A 134     -11.784 171.467  35.677  1.00 37.98           H
ATOM    152 2HB  GLU A 134     -13.260 172.431  35.589  1.00 37.98           H
ATOM    153  CG  GLU A 134     -13.454 170.445  34.786  1.00 46.16           C
ATOM    154 1HG  GLU A 134     -14.373 170.702  34.259  1.00 46.16           H
ATOM    155 2HG  GLU A 134     -12.880 169.758  34.165  1.00 46.16           H
ATOM    156  CD  GLU A 134     -13.813 169.746  36.099  1.00 54.96           C
ATOM    157  OE1 GLU A 134     -14.985 169.810  36.525  1.00 58.41           O
ATOM    158  OE2 GLU A 134     -12.922 169.175  36.772  1.00 56.09           O
ATOM    159  N   ILE A 135     -11.897 174.837  34.059  1.00 35.78           N
ATOM    160  H   ILE A 135     -12.881 174.879  33.838  1.00 35.78           H
ATOM    161  CA  ILE A 135     -11.187 176.121  34.123  1.00 33.36           C
ATOM    162  HA  ILE A 135     -10.125 175.915  34.258  1.00 33.36           H
ATOM    163  C   ILE A 135     -11.664 176.957  35.334  1.00 38.82           C
ATOM    164  O   ILE A 135     -12.862 177.107  35.588  1.00 34.91           O
ATOM    165  CB  ILE A 135     -11.290 176.884  32.774  1.00 38.60           C
ATOM    166  HB  ILE A 135     -12.345 177.089  32.590  1.00 38.60           H
ATOM    167  CG1 ILE A 135     -10.737 176.051  31.595  1.00 38.75           C
ATOM    168 1HG1 ILE A 135      -9.669 175.905  31.754  1.00 38.75           H
ATOM    169 2HG1 ILE A 135     -11.224 175.076  31.610  1.00 38.75           H
ATOM    170  CG2 ILE A 135     -10.529 178.218  32.873  1.00 37.04           C
ATOM    171 1HG2 ILE A 135     -10.525 178.725  31.908  1.00 37.04           H
ATOM    172 2HG2 ILE A 135      -9.504 178.006  33.177  1.00 37.04           H
ATOM    173 3HG2 ILE A 135     -11.005 178.856  33.617  1.00 37.04           H
ATOM    174  CD1 ILE A 135     -10.976 176.655  30.204  1.00 40.40           C
ATOM    175 1HD1 ILE A 135     -10.725 175.907  29.452  1.00 40.40           H
ATOM    176 2HD1 ILE A 135     -10.350 177.537  30.062  1.00 40.40           H
ATOM    177 3HD1 ILE A 135     -12.025 176.934  30.104  1.00 40.40           H
ATOM    178  N   GLY A 136     -10.698 177.486  36.080  1.00 33.87           N
ATOM    179  H   GLY A 136      -9.750 177.331  35.768  1.00 33.87           H
ATOM    180  CA  GLY A 136     -10.866 178.401  37.218  1.00 31.49           C
ATOM    181 1HA  GLY A 136     -11.846 178.273  37.678  1.00 31.49           H
ATOM    182 2HA  GLY A 136     -10.107 178.158  37.962  1.00 31.49           H
ATOM    183  C   GLY A 136     -10.703 179.872  36.812  1.00 36.36           C
ATOM    184  O   GLY A 136     -11.161 180.297  35.750  1.00 32.74           O
ATOM    185  N   ARG A 137     -10.053 180.666  37.665  1.00 34.89           N
ATOM    186  H   ARG A 137      -9.737 180.277  38.543  1.00 34.89           H
ATOM    187  CA  ARG A 137      -9.735 182.079  37.424  1.00 34.28           C
ATOM    188  HA  ARG A 137     -10.666 182.567  37.135  1.00 34.28           H
ATOM    189  C   ARG A 137      -8.712 182.299  36.284  1.00 36.45           C
ATOM    190  O   ARG A 137      -7.758 181.525  36.164  1.00 31.39           O
ATOM    191  CB  ARG A 137      -9.269 182.740  38.732  1.00 37.91           C
ATOM    192 1HB  ARG A 137      -9.073 183.796  38.547  1.00 37.91           H
ATOM    193 2HB  ARG A 137     -10.082 182.665  39.454  1.00 37.91           H
ATOM    194  CG  ARG A 137      -8.005 182.114  39.358  1.00 38.01           C
ATOM    195 1HG  ARG A 137      -8.104 181.029  39.386  1.00 38.01           H
ATOM    196 2HG  ARG A 137      -7.126 182.359  38.763  1.00 38.01           H
ATOM    197  CD  ARG A 137      -7.800 182.632  40.787  1.00 38.35           C
ATOM    198 1HD  ARG A 137      -7.407 183.649  40.774  1.00 38.35           H
ATOM    199 2HD  ARG A 137      -8.764 182.652  41.295  1.00 38.35           H
ATOM    200  NE  ARG A 137      -6.878 181.773  41.545  1.00 40.43           N
ATOM    201  HE  ARG A 137      -7.346 181.018  42.025  1.00 40.43           H
ATOM    202  CZ  ARG A 137      -5.561 181.957  41.706  1.00 44.03           C
ATOM    203  NH1 ARG A 137      -4.887 182.917  41.148  1.00 37.08           N
ATOM    204 1HH1 ARG A 137      -5.354 183.576  40.543  1.00 37.08           H
ATOM    205 2HH1 ARG A 137      -3.914 183.049  41.384  1.00 37.08           H
ATOM    206  NH2 ARG A 137      -4.897 181.149  42.468  1.00 46.02           N
ATOM    207 1HH2 ARG A 137      -5.369 180.374  42.910  1.00 46.02           H
ATOM    208 2HH2 ARG A 137      -3.914 181.306  42.640  1.00 46.02           H
ATOM    209  N   PRO A 138      -8.831 183.383  35.490  1.00 39.83           N
ATOM    210  CA  PRO A 138      -7.756 183.844  34.613  1.00 35.36           C
ATOM    211  HA  PRO A 138      -7.532 183.063  33.886  1.00 35.36           H
ATOM    212  C   PRO A 138      -6.475 184.180  35.385  1.00 35.46           C
ATOM    213  O   PRO A 138      -6.527 184.704  36.500  1.00 38.29           O
ATOM    214  CB  PRO A 138      -8.304 185.070  33.873  1.00 42.44           C
ATOM    215 1HB  PRO A 138      -8.020 185.988  34.387  1.00 42.44           H
ATOM    216 2HB  PRO A 138      -7.984 185.092  32.831  1.00 42.44           H
ATOM    217  CG  PRO A 138      -9.808 184.874  33.951  1.00 42.67           C
ATOM    218 1HG  PRO A 138     -10.348 185.821  33.915  1.00 42.67           H
ATOM    219 2HG  PRO A 138     -10.141 184.205  33.157  1.00 42.67           H
ATOM    220  CD  PRO A 138      -9.997 184.215  35.304  1.00 43.16           C
ATOM    221 1HD  PRO A 138     -10.043 184.967  36.091  1.00 43.16           H
ATOM    222 2HD  PRO A 138     -10.894 183.597  35.292  1.00 43.16           H
ATOM    223  N   LEU A 139      -5.323 183.913  34.772  1.00 38.77           N
ATOM    224  H   LEU A 139      -5.373 183.474  33.863  1.00 38.77           H
ATOM    225  CA  LEU A 139      -3.977 184.263  35.251  1.00 37.80           C
ATOM    226  HA  LEU A 139      -4.042 184.604  36.284  1.00 37.80           H
ATOM    227  C   LEU A 139      -3.341 185.410  34.420  1.00 40.66           C
ATOM    228  O   LEU A 139      -2.478 186.117  34.945  1.00 42.85           O
ATOM    229  CB  LEU A 139      -3.085 182.999  35.213  1.00 35.99           C
ATOM    230 1HB  LEU A 139      -3.073 182.624  34.190  1.00 35.99           H
ATOM    231 2HB  LEU A 139      -2.068 183.296  35.471  1.00 35.99           H
ATOM    232  CG  LEU A 139      -3.518 181.861  36.156  1.00 37.17           C
ATOM    233  HG  LEU A 139      -4.567 181.635  35.967  1.00 37.17           H
ATOM    234  CD1 LEU A 139      -2.693 180.604  35.874  1.00 34.11           C
ATOM    235 1HD1 LEU A 139      -3.004 179.809  36.551  1.00 34.11           H
ATOM    236 2HD1 LEU A 139      -1.635 180.818  36.026  1.00 34.11           H
ATOM    237 3HD1 LEU A 139      -2.856 180.289  34.843  1.00 34.11           H
ATOM    238  CD2 LEU A 139      -3.349 182.234  37.630  1.00 38.14           C
ATOM    239 1HD2 LEU A 139      -3.606 181.376  38.252  1.00 38.14           H
ATOM    240 2HD2 LEU A 139      -4.009 183.067  37.869  1.00 38.14           H
ATOM    241 3HD2 LEU A 139      -2.315 182.523  37.819  1.00 38.14           H
ATOM    242  N   GLY A 140      -3.781 185.622  33.172  1.00 37.27           N
ATOM    243  H   GLY A 140      -4.449 184.976  32.778  1.00 37.27           H
ATOM    244  CA  GLY A 140      -3.386 186.750  32.311  1.00 41.07           C
ATOM    245 1HA  GLY A 140      -3.639 187.685  32.810  1.00 41.07           H
ATOM    246 2HA  GLY A 140      -2.308 186.727  32.148  1.00 41.07           H
ATOM    247  C   GLY A 140      -4.076 186.743  30.930  1.00 46.59           C
ATOM    248  O   GLY A 140      -4.620 185.717  30.522  1.00 36.63           O
ATOM    249  N   LYS A 141      -4.050 187.876  30.215  1.00 43.13           N
ATOM    250  H   LYS A 141      -3.535 188.660  30.588  1.00 43.13           H
ATOM    251  CA  LYS A 141      -4.692 188.103  28.901  1.00 46.32           C
ATOM    252  HA  LYS A 141      -4.737 187.157  28.361  1.00 46.32           H
ATOM    253  C   LYS A 141      -3.886 189.104  28.049  1.00 51.01           C
ATOM    254  O   LYS A 141      -3.383 190.093  28.588  1.00 54.16           O
ATOM    255  CB  LYS A 141      -6.149 188.604  29.061  1.00 43.53           C
ATOM    256 1HB  LYS A 141      -6.113 189.633  29.418  1.00 43.53           H
ATOM    257 2HB  LYS A 141      -6.611 188.615  28.074  1.00 43.53           H
ATOM    258  CG  LYS A 141      -7.027 187.779  30.020  1.00 49.40           C
ATOM    259 1HG  LYS A 141      -6.939 186.726  29.752  1.00 49.40           H
ATOM    260 2HG  LYS A 141      -6.663 187.924  31.036  1.00 49.40           H
ATOM    261  CD  LYS A 141      -8.507 188.180  29.956  1.00 56.14           C
ATOM    262 1HD  LYS A 141      -8.580 189.267  29.977  1.00 56.14           H
ATOM    263 2HD  LYS A 141      -8.934 187.810  29.024  1.00 56.14           H
ATOM    264  CE  LYS A 141      -9.264 187.596  31.163  1.00 59.15           C
ATOM    265 1HE  LYS A 141      -9.078 186.522  31.203  1.00 59.15           H
ATOM    266 2HE  LYS A 141      -8.875 188.055  32.072  1.00 59.15           H
ATOM    267  NZ  LYS A 141     -10.720 187.841  31.065  1.00 61.91           N
ATOM    268 1HZ  LYS A 141     -11.177 187.586  31.929  1.00 61.91           H
ATOM    269 2HZ  LYS A 141     -11.091 187.283  30.310  1.00 61.91           H
ATOM    270 3HZ  LYS A 141     -10.882 188.819  30.873  1.00 61.91           H
ATOM    271  N   GLY A 142      -3.787 188.881  26.739  1.00 46.89           N
ATOM    272  H   GLY A 142      -4.230 188.056  26.359  1.00 46.89           H
ATOM    273  CA  GLY A 142      -3.023 189.702  25.785  1.00 50.58           C
ATOM    274 1HA  GLY A 142      -3.174 190.758  26.010  1.00 50.58           H
ATOM    275 2HA  GLY A 142      -1.961 189.479  25.885  1.00 50.58           H
ATOM    276  C   GLY A 142      -3.423 189.466  24.313  1.00 52.72           C
ATOM    277  O   GLY A 142      -4.330 188.684  24.025  1.00 49.92           O
ATOM    278  N   LYS A 143      -2.771 190.155  23.368  1.00 50.84           N
ATOM    279  H   LYS A 143      -2.071 190.821  23.662  1.00 50.84           H
ATOM    280  CA  LYS A 143      -3.169 190.228  21.948  1.00 52.00           C
ATOM    281  HA  LYS A 143      -4.142 190.718  21.914  1.00 52.00           H
ATOM    282  C   LYS A 143      -3.319 188.852  21.239  1.00 48.07           C
ATOM    283  O   LYS A 143      -4.194 188.704  20.389  1.00 47.24           O
ATOM    284  CB  LYS A 143      -2.172 191.134  21.200  1.00  0.00           C
ATOM    285 1HB  LYS A 143      -2.046 192.054  21.771  1.00  0.00           H
ATOM    286 2HB  LYS A 143      -1.213 190.619  21.141  1.00  0.00           H
ATOM    287  CG  LYS A 143      -2.663 191.496  19.789  1.00  0.00           C
ATOM    288 1HG  LYS A 143      -2.754 190.580  19.205  1.00  0.00           H
ATOM    289 2HG  LYS A 143      -3.643 191.965  19.869  1.00  0.00           H
ATOM    290  CD  LYS A 143      -1.707 192.442  19.056  1.00  0.00           C
ATOM    291 1HD  LYS A 143      -1.596 193.357  19.637  1.00  0.00           H
ATOM    292 2HD  LYS A 143      -0.737 191.956  18.947  1.00  0.00           H
ATOM    293  CE  LYS A 143      -2.298 192.772  17.677  1.00  0.00           C
ATOM    294 1HE  LYS A 143      -2.608 191.844  17.196  1.00  0.00           H
ATOM    295 2HE  LYS A 143      -3.185 193.391  17.815  1.00  0.00           H
ATOM    296  NZ  LYS A 143      -1.330 193.473  16.803  1.00  0.00           N
ATOM    297 1HZ  LYS A 143      -1.779 193.647  15.915  1.00  0.00           H
ATOM    298 2HZ  LYS A 143      -0.520 192.885  16.662  1.00  0.00           H
ATOM    299 3HZ  LYS A 143      -1.043 194.349  17.214  1.00  0.00           H
ATOM    300  N   PHE A 144      -2.506 187.848  21.576  1.00 41.90           N
ATOM    301  H   PHE A 144      -1.795 187.994  22.278  1.00 41.90           H
ATOM    302  CA  PHE A 144      -2.623 186.501  21.021  1.00 43.84           C
ATOM    303  HA  PHE A 144      -2.929 186.589  19.979  1.00 43.84           H
ATOM    304  C   PHE A 144      -3.668 185.608  21.740  1.00 43.99           C
ATOM    305  O   PHE A 144      -4.090 184.607  21.160  1.00 40.36           O
ATOM    306  CB  PHE A 144      -1.258 185.797  21.043  1.00 45.61           C
ATOM    307 1HB  PHE A 144      -0.868 185.809  22.061  1.00 45.61           H
ATOM    308 2HB  PHE A 144      -1.411 184.752  20.771  1.00 45.61           H
ATOM    309  CG  PHE A 144      -0.204 186.389  20.115  1.00 53.24           C
ATOM    310  CD1 PHE A 144      -0.440 186.431  18.726  1.00 54.23           C
ATOM    311  HD1 PHE A 144      -1.381 186.087  18.324  1.00 54.23           H
ATOM    312  CD2 PHE A 144       1.031 186.824  20.620  1.00 55.09           C
ATOM    313  HD2 PHE A 144       1.216 186.788  21.684  1.00 55.09           H
ATOM    314  CE1 PHE A 144       0.556 186.900  17.852  1.00 57.13           C
ATOM    315  HE1 PHE A 144       0.372 186.939  16.788  1.00 57.13           H
ATOM    316  CE2 PHE A 144       2.031 187.278  19.743  1.00 59.67           C
ATOM    317  HE2 PHE A 144       2.986 187.590  20.140  1.00 59.67           H
ATOM    318  CZ  PHE A 144       1.796 187.317  18.359  1.00 59.71           C
ATOM    319  HZ  PHE A 144       2.572 187.670  17.696  1.00 59.71           H
ATOM    320  N   GLY A 145      -4.060 185.927  22.977  1.00 43.46           N
ATOM    321  H   GLY A 145      -3.767 186.804  23.382  1.00 43.46           H
ATOM    322  CA  GLY A 145      -4.923 185.078  23.806  1.00 41.24           C
ATOM    323 1HA  GLY A 145      -5.966 185.340  23.627  1.00 41.24           H
ATOM    324 2HA  GLY A 145      -4.785 184.036  23.519  1.00 41.24           H
ATOM    325  C   GLY A 145      -4.642 185.208  25.313  1.00 40.70           C
ATOM    326  O   GLY A 145      -4.205 186.253  25.784  1.00 37.99           O
ATOM    327  N   ASN A 146      -4.906 184.144  26.073  1.00 36.16           N
ATOM    328  H   ASN A 146      -5.082 183.258  25.621  1.00 36.16           H
ATOM    329  CA  ASN A 146      -5.053 184.176  27.533  1.00 36.10           C
ATOM    330  HA  ASN A 146      -4.636 185.108  27.912  1.00 36.10           H
ATOM    331  C   ASN A 146      -4.316 183.008  28.227  1.00 33.84           C
ATOM    332  O   ASN A 146      -3.952 182.016  27.595  1.00 34.41           O
ATOM    333  CB  ASN A 146      -6.555 184.153  27.888  1.00 38.99           C
ATOM    334 1HB  ASN A 146      -6.941 183.162  27.648  1.00 38.99           H
ATOM    335 2HB  ASN A 146      -6.678 184.297  28.961  1.00 38.99           H
ATOM    336  CG  ASN A 146      -7.388 185.202  27.147  1.00 43.93           C
ATOM    337  OD1 ASN A 146      -6.995 186.335  26.954  1.00 47.31           O
ATOM    338  ND2 ASN A 146      -8.543 184.835  26.657  1.00 47.84           N
ATOM    339 1HD2 ASN A 146      -9.122 185.593  26.325  1.00 47.84           H
ATOM    340 2HD2 ASN A 146      -8.970 183.985  26.995  1.00 47.84           H
ATOM    341  N   VAL A 147      -4.157 183.117  29.545  1.00 35.23           N
ATOM    342  H   VAL A 147      -4.478 183.969  29.982  1.00 35.23           H
ATOM    343  CA  VAL A 147      -3.718 182.048  30.458  1.00 34.42           C
ATOM    344  HA  VAL A 147      -3.676 181.105  29.911  1.00 34.42           H
ATOM    345  C   VAL A 147      -4.754 181.925  31.578  1.00 33.10           C
ATOM    346  O   VAL A 147      -5.121 182.934  32.181  1.00 36.34           O
ATOM    347  CB  VAL A 147      -2.320 182.323  31.057  1.00 35.55           C
ATOM    348  HB  VAL A 147      -2.413 183.137  31.776  1.00 35.55           H
ATOM    349  CG1 VAL A 147      -1.783 181.082  31.785  1.00 33.90           C
ATOM    350 1HG1 VAL A 147      -0.809 181.315  32.216  1.00 33.90           H
ATOM    351 2HG1 VAL A 147      -1.680 180.261  31.076  1.00 33.90           H
ATOM    352 3HG1 VAL A 147      -2.473 180.794  32.579  1.00 33.90           H
ATOM    353  CG2 VAL A 147      -1.285 182.743  30.008  1.00 37.46           C
ATOM    354 1HG2 VAL A 147      -0.303 182.824  30.474  1.00 37.46           H
ATOM    355 2HG2 VAL A 147      -1.565 183.706  29.582  1.00 37.46           H
ATOM    356 3HG2 VAL A 147      -1.253 181.991  29.220  1.00 37.46           H
ATOM    357  N   TYR A 148      -5.191 180.706  31.886  1.00 28.38           N
ATOM    358  H   TYR A 148      -4.884 179.923  31.327  1.00 28.38           H
ATOM    359  CA  TYR A 148      -6.135 180.408  32.969  1.00 29.11           C
ATOM    360  HA  TYR A 148      -6.340 181.317  33.534  1.00 29.11           H
ATOM    361  C   TYR A 148      -5.562 179.354  33.928  1.00 34.01           C
ATOM    362  O   TYR A 148      -4.820 178.463  33.511  1.00 32.58           O
ATOM    363  CB  TYR A 148      -7.468 179.902  32.403  1.00 32.23           C
ATOM    364 1HB  TYR A 148      -7.323 178.892  32.021  1.00 32.23           H
ATOM    365 2HB  TYR A 148      -8.170 179.837  33.234  1.00 32.23           H
ATOM    366  CG  TYR A 148      -8.103 180.746  31.301  1.00 31.78           C
ATOM    367  CD1 TYR A 148      -9.022 181.762  31.626  1.00 34.68           C
ATOM    368  HD1 TYR A 148      -9.284 181.953  32.657  1.00 34.68           H
ATOM    369  CD2 TYR A 148      -7.815 180.468  29.951  1.00 33.62           C
ATOM    370  HD2 TYR A 148      -7.123 179.680  29.693  1.00 33.62           H
ATOM    371  CE1 TYR A 148      -9.644 182.509  30.607  1.00 36.73           C
ATOM    372  HE1 TYR A 148     -10.359 183.280  30.854  1.00 36.73           H
ATOM    373  CE2 TYR A 148      -8.446 181.196  28.927  1.00 33.98           C
ATOM    374  HE2 TYR A 148      -8.249 180.966  27.890  1.00 33.98           H
ATOM    375  CZ  TYR A 148      -9.366 182.218  29.254  1.00 33.48           C
ATOM    376  OH  TYR A 148      -9.966 182.919  28.255  1.00 40.30           O
ATOM    377  HH  TYR A 148     -10.543 183.618  28.574  1.00 40.30           H
ATOM    378  N   LEU A 149      -5.950 179.428  35.200  1.00 33.49           N
ATOM    379  H   LEU A 149      -6.583 180.166  35.475  1.00 33.49           H
ATOM    380  CA  LEU A 149      -5.794 178.311  36.131  1.00 31.61           C
ATOM    381  HA  LEU A 149      -4.793 177.896  36.016  1.00 31.61           H
ATOM    382  C   LEU A 149      -6.817 177.224  35.762  1.00 35.24           C
ATOM    383  O   LEU A 149      -7.975 177.542  35.493  1.00 33.23           O
ATOM    384  CB  LEU A 149      -5.974 178.841  37.567  1.00 28.54           C
ATOM    385 1HB  LEU A 149      -5.326 179.707  37.699  1.00 28.54           H
ATOM    386 2HB  LEU A 149      -7.006 179.172  37.686  1.00 28.54           H
ATOM    387  CG  LEU A 149      -5.652 177.813  38.662  1.00 38.55           C
ATOM    388  HG  LEU A 149      -6.308 176.951  38.539  1.00 38.55           H
ATOM    389  CD1 LEU A 149      -4.201 177.343  38.598  1.00 30.27           C
ATOM    390 1HD1 LEU A 149      -3.951 176.812  39.516  1.00 30.27           H
ATOM    391 2HD1 LEU A 149      -3.551 178.212  38.492  1.00 30.27           H
ATOM    392 3HD1 LEU A 149      -4.063 176.680  37.744  1.00 30.27           H
ATOM    393  CD2 LEU A 149      -5.894 178.441  40.034  1.00 41.66           C
ATOM    394 1HD2 LEU A 149      -5.720 177.693  40.807  1.00 41.66           H
ATOM    395 2HD2 LEU A 149      -6.922 178.797  40.097  1.00 41.66           H
ATOM    396 3HD2 LEU A 149      -5.210 179.278  40.177  1.00 41.66           H
ATOM    397  N   ALA A 150      -6.410 175.960  35.713  1.00 30.14           N
ATOM    398  H   ALA A 150      -5.449 175.739  35.933  1.00 30.14           H
ATOM    399  CA  ALA A 150      -7.224 174.868  35.167  1.00 36.05           C
ATOM    400  HA  ALA A 150      -8.276 175.088  35.350  1.00 36.05           H
ATOM    401  C   ALA A 150      -6.911 173.506  35.845  1.00 35.55           C
ATOM    402  O   ALA A 150      -6.026 173.389  36.696  1.00 34.15           O
ATOM    403  CB  ALA A 150      -7.020 174.850  33.643  1.00 31.87           C
ATOM    404 1HB  ALA A 150      -7.395 175.784  33.226  1.00 31.87           H
ATOM    405 2HB  ALA A 150      -7.562 174.012  33.205  1.00 31.87           H
ATOM    406 3HB  ALA A 150      -5.957 174.752  33.420  1.00 31.87           H
ATOM    407  N   ARG A 151      -7.698 172.491  35.488  1.00 32.99           N
ATOM    408  H   ARG A 151      -8.436 172.698  34.830  1.00 32.99           H
ATOM    409  CA  ARG A 151      -7.727 171.147  36.091  1.00 37.14           C
ATOM    410  HA  ARG A 151      -6.744 170.914  36.499  1.00 37.14           H
ATOM    411  C   ARG A 151      -8.072 170.113  35.014  1.00 31.98           C
ATOM    412  O   ARG A 151      -8.889 170.409  34.149  1.00 35.51           O
ATOM    413  CB  ARG A 151      -8.766 171.195  37.230  1.00 40.92           C
ATOM    414 1HB  ARG A 151      -8.488 171.999  37.911  1.00 40.92           H
ATOM    415 2HB  ARG A 151      -9.743 171.434  36.812  1.00 40.92           H
ATOM    416  CG  ARG A 151      -8.880 169.888  38.034  1.00 41.52           C
ATOM    417 1HG  ARG A 151      -9.250 169.087  37.393  1.00 41.52           H
ATOM    418 2HG  ARG A 151      -7.888 169.627  38.401  1.00 41.52           H
ATOM    419  CD  ARG A 151      -9.828 170.030  39.238  1.00 44.75           C
ATOM    420 1HD  ARG A 151      -9.684 169.181  39.907  1.00 44.75           H
ATOM    421 2HD  ARG A 151      -9.573 170.943  39.776  1.00 44.75           H
ATOM    422  NE  ARG A 151     -11.249 170.090  38.849  1.00 45.06           N
ATOM    423  HE  ARG A 151     -11.445 169.896  37.878  1.00 45.06           H
ATOM    424  CZ  ARG A 151     -12.268 170.341  39.692  1.00 49.65           C
ATOM    425  NH1 ARG A 151     -12.144 170.442  40.982  1.00 50.84           N
ATOM    426 1HH1 ARG A 151     -11.281 170.140  41.410  1.00 50.84           H
ATOM    427 2HH1 ARG A 151     -12.985 170.513  41.537  1.00 50.84           H
ATOM    428  NH2 ARG A 151     -13.464 170.443  39.210  1.00 54.05           N
ATOM    429 1HH2 ARG A 151     -13.615 170.196  38.243  1.00 54.05           H
ATOM    430 2HH2 ARG A 151     -14.253 170.573  39.827  1.00 54.05           H
ATOM    431  N   GLU A 152      -7.488 168.916  35.049  1.00 30.94           N
ATOM    432  H   GLU A 152      -6.835 168.706  35.791  1.00 30.94           H
ATOM    433  CA  GLU A 152      -7.935 167.767  34.241  1.00 35.35           C
ATOM    434  HA  GLU A 152      -8.479 168.144  33.375  1.00 35.35           H
ATOM    435  C   GLU A 152      -8.921 166.892  35.062  1.00 36.90           C
ATOM    436  O   GLU A 152      -8.759 166.746  36.274  1.00 34.50           O
ATOM    437  CB  GLU A 152      -6.714 167.016  33.674  1.00 33.34           C
ATOM    438 1HB  GLU A 152      -6.092 167.749  33.160  1.00 33.34           H
ATOM    439 2HB  GLU A 152      -6.114 166.608  34.488  1.00 33.34           H
ATOM    440  CG  GLU A 152      -7.016 165.867  32.681  1.00 36.60           C
ATOM    441 1HG  GLU A 152      -7.676 166.248  31.901  1.00 36.60           H
ATOM    442 2HG  GLU A 152      -6.080 165.569  32.209  1.00 36.60           H
ATOM    443  CD  GLU A 152      -7.666 164.622  33.304  1.00 45.35           C
ATOM    444  OE1 GLU A 152      -7.331 164.318  34.471  1.00 42.91           O
ATOM    445  OE2 GLU A 152      -8.531 163.980  32.655  1.00 50.18           O
ATOM    446  N   LYS A 153      -9.978 166.360  34.438  1.00 37.80           N
ATOM    447  H   LYS A 153     -10.069 166.494  33.441  1.00 37.80           H
ATOM    448  CA  LYS A 153     -11.153 165.797  35.125  1.00 42.82           C
ATOM    449  HA  LYS A 153     -11.488 166.534  35.855  1.00 42.82           H
ATOM    450  C   LYS A 153     -10.893 164.470  35.890  1.00 40.21           C
ATOM    451  O   LYS A 153     -11.395 164.325  37.006  1.00 46.30           O
ATOM    452  CB  LYS A 153     -12.288 165.622  34.103  1.00 43.05           C
ATOM    453 1HB  LYS A 153     -11.899 165.088  33.236  1.00 43.05           H
ATOM    454 2HB  LYS A 153     -13.082 165.030  34.559  1.00 43.05           H
ATOM    455  CG  LYS A 153     -12.869 166.968  33.650  1.00 49.33           C
ATOM    456 1HG  LYS A 153     -13.367 167.441  34.497  1.00 49.33           H
ATOM    457 2HG  LYS A 153     -12.054 167.612  33.321  1.00 49.33           H
ATOM    458  CD  LYS A 153     -13.871 166.812  32.506  1.00 56.82           C
ATOM    459 1HD  LYS A 153     -13.445 166.163  31.740  1.00 56.82           H
ATOM    460 2HD  LYS A 153     -14.792 166.374  32.891  1.00 56.82           H
ATOM    461  CE  LYS A 153     -14.151 168.194  31.906  1.00 54.87           C
ATOM    462 1HE  LYS A 153     -14.554 168.844  32.683  1.00 54.87           H
ATOM    463 2HE  LYS A 153     -13.214 168.626  31.555  1.00 54.87           H
ATOM    464  NZ  LYS A 153     -15.100 168.114  30.781  1.00 56.42           N
ATOM    465 1HZ  LYS A 153     -14.768 167.442  30.105  1.00 56.42           H
ATOM    466 2HZ  LYS A 153     -15.179 169.021  30.343  1.00 56.42           H
ATOM    467 3HZ  LYS A 153     -16.005 167.827  31.126  1.00 56.42           H
ATOM    468  N   GLN A 154     -10.127 163.523  35.348  1.00 39.35           N
ATOM    469  H   GLN A 154      -9.670 163.690  34.462  1.00 39.35           H
ATOM    470  CA  GLN A 154      -9.873 162.225  35.982  1.00 38.57           C
ATOM    471  HA  GLN A 154     -10.808 161.863  36.410  1.00 38.57           H
ATOM    472  C   GLN A 154      -8.836 162.327  37.123  1.00 44.44           C
ATOM    473  O   GLN A 154      -8.961 161.684  38.168  1.00 39.84           O
ATOM    474  CB  GLN A 154      -9.424 161.218  34.908  1.00  0.00           C
ATOM    475 1HB  GLN A 154     -10.204 161.139  34.150  1.00  0.00           H
ATOM    476 2HB  GLN A 154      -8.509 161.575  34.435  1.00  0.00           H
ATOM    477  CG  GLN A 154      -9.159 159.812  35.482  1.00  0.00           C
ATOM    478 1HG  GLN A 154      -8.360 159.856  36.222  1.00  0.00           H
ATOM    479 2HG  GLN A 154     -10.062 159.466  35.986  1.00  0.00           H
ATOM    480  CD  GLN A 154      -8.775 158.789  34.405  1.00  0.00           C
ATOM    481  OE1 GLN A 154      -8.078 159.077  33.443  1.00  0.00           O
ATOM    482  NE2 GLN A 154      -9.133 157.537  34.567  1.00  0.00           N
ATOM    483 1HE2 GLN A 154      -8.862 156.851  33.878  1.00  0.00           H
ATOM    484 2HE2 GLN A 154      -9.696 157.261  35.360  1.00  0.00           H
ATOM    485  N   SER A 155      -7.798 163.131  36.922  1.00 35.82           N
ATOM    486  H   SER A 155      -7.730 163.592  36.026  1.00 35.82           H
ATOM    487  CA  SER A 155      -6.713 163.370  37.873  1.00 37.09           C
ATOM    488  HA  SER A 155      -6.497 162.440  38.399  1.00 37.09           H
ATOM    489  C   SER A 155      -7.046 164.451  38.915  1.00 37.82           C
ATOM    490  O   SER A 155      -6.455 164.434  39.992  1.00 34.31           O
ATOM    491  CB  SER A 155      -5.447 163.763  37.103  1.00 32.46           C
ATOM    492 1HB  SER A 155      -4.628 163.895  37.810  1.00 32.46           H
ATOM    493 2HB  SER A 155      -5.190 162.961  36.411  1.00 32.46           H
ATOM    494  OG  SER A 155      -5.628 164.968  36.372  1.00 33.40           O
ATOM    495  HG  SER A 155      -6.236 164.784  35.652  1.00 33.40           H
ATOM    496  N   LYS A 156      -7.944 165.396  38.603  1.00 35.06           N
ATOM    497  H   LYS A 156      -8.332 165.376  37.670  1.00 35.06           H
ATOM    498  CA  LYS A 156      -8.275 166.599  39.401  1.00 35.18           C
ATOM    499  HA  LYS A 156      -8.852 167.237  38.731  1.00 35.18           H
ATOM    500  C   LYS A 156      -7.015 167.426  39.828  1.00 31.25           C
ATOM    501  O   LYS A 156      -7.091 168.237  40.749  1.00 32.64           O
ATOM    502  CB  LYS A 156      -9.223 166.239  40.570  1.00 38.78           C
ATOM    503 1HB  LYS A 156      -8.722 165.498  41.194  1.00 38.78           H
ATOM    504 2HB  LYS A 156      -9.372 167.135  41.172  1.00 38.78           H
ATOM    505  CG  LYS A 156     -10.616 165.693  40.163  1.00 43.06           C
ATOM    506 1HG  LYS A 156     -10.460 164.830  39.517  1.00 43.06           H
ATOM    507 2HG  LYS A 156     -11.115 165.346  41.068  1.00 43.06           H
ATOM    508  CD  LYS A 156     -11.540 166.708  39.460  1.00 48.56           C
ATOM    509 1HD  LYS A 156     -11.694 167.554  40.129  1.00 48.56           H
ATOM    510 2HD  LYS A 156     -11.054 167.036  38.541  1.00 48.56           H
ATOM    511  CE  LYS A 156     -12.901 166.071  39.113  1.00 59.09           C
ATOM    512 1HE  LYS A 156     -12.719 165.135  38.586  1.00 59.09           H
ATOM    513 2HE  LYS A 156     -13.413 165.825  40.043  1.00 59.09           H
ATOM    514  NZ  LYS A 156     -13.760 166.929  38.254  1.00 59.61           N
ATOM    515 1HZ  LYS A 156     -14.299 166.312  37.663  1.00 59.61           H
ATOM    516 2HZ  LYS A 156     -13.201 167.543  37.679  1.00 59.61           H
ATOM    517 3HZ  LYS A 156     -14.385 167.479  38.826  1.00 59.61           H
ATOM    518  N   PHE A 157      -5.883 167.246  39.144  1.00 29.51           N
ATOM    519  H   PHE A 157      -5.902 166.590  38.376  1.00 29.51           H
ATOM    520  CA  PHE A 157      -4.608 167.936  39.379  1.00 30.57           C
ATOM    521  HA  PHE A 157      -4.428 167.979  40.453  1.00 30.57           H
ATOM    522  C   PHE A 157      -4.620 169.383  38.840  1.00 33.86           C
ATOM    523  O   PHE A 157      -5.198 169.641  37.782  1.00 32.12           O
ATOM    524  CB  PHE A 157      -3.483 167.102  38.745  1.00 28.72           C
ATOM    525 1HB  PHE A 157      -3.388 166.168  39.299  1.00 28.72           H
ATOM    526 2HB  PHE A 157      -3.781 166.847  37.728  1.00 28.72           H
ATOM    527  CG  PHE A 157      -2.111 167.770  38.691  1.00 30.14           C
ATOM    528  CD1 PHE A 157      -1.369 167.987  39.867  1.00 34.53           C
ATOM    529  HD1 PHE A 157      -1.775 167.705  40.828  1.00 34.53           H
ATOM    530  CD2 PHE A 157      -1.574 168.169  37.455  1.00 32.50           C
ATOM    531  HD2 PHE A 157      -2.151 168.027  36.553  1.00 32.50           H
ATOM    532  CE1 PHE A 157      -0.097 168.587  39.805  1.00 35.52           C
ATOM    533  HE1 PHE A 157       0.463 168.775  40.709  1.00 35.52           H
ATOM    534  CE2 PHE A 157      -0.295 168.751  37.388  1.00 31.49           C
ATOM    535  HE2 PHE A 157       0.106 169.044  36.428  1.00 31.49           H
ATOM    536  CZ  PHE A 157       0.442 168.962  38.564  1.00 36.77           C
ATOM    537  HZ  PHE A 157       1.416 169.426  38.508  1.00 36.77           H
ATOM    538  N   ILE A 158      -3.978 170.315  39.555  1.00 29.36           N
ATOM    539  H   ILE A 158      -3.489 170.036  40.394  1.00 29.36           H
ATOM    540  CA  ILE A 158      -3.867 171.734  39.181  1.00 34.08           C
ATOM    541  HA  ILE A 158      -4.839 172.066  38.815  1.00 34.08           H
ATOM    542  C   ILE A 158      -2.837 171.929  38.050  1.00 33.85           C
ATOM    543  O   ILE A 158      -1.686 171.500  38.161  1.00 31.00           O
ATOM    544  CB  ILE A 158      -3.494 172.616  40.408  1.00 35.98           C
ATOM    545  HB  ILE A 158      -2.529 172.270  40.778  1.00 35.98           H
ATOM    546  CG1 ILE A 158      -4.509 172.479  41.561  1.00 35.97           C
ATOM    547 1HG1 ILE A 158      -5.473 172.854  41.216  1.00 35.97           H
ATOM    548 2HG1 ILE A 158      -4.612 171.421  41.804  1.00 35.97           H
ATOM    549  CG2 ILE A 158      -3.348 174.096  39.995  1.00 34.27           C
ATOM    550 1HG2 ILE A 158      -3.099 174.698  40.869  1.00 34.27           H
ATOM    551 2HG2 ILE A 158      -4.296 174.436  39.577  1.00 34.27           H
ATOM    552 3HG2 ILE A 158      -2.562 174.199  39.247  1.00 34.27           H
ATOM    553  CD1 ILE A 158      -4.095 173.207  42.851  1.00 44.35           C
ATOM    554 1HD1 ILE A 158      -3.042 173.014  43.053  1.00 44.35           H
ATOM    555 2HD1 ILE A 158      -4.699 172.833  43.678  1.00 44.35           H
ATOM    556 3HD1 ILE A 158      -4.254 174.279  42.739  1.00 44.35           H
ATOM    557  N   LEU A 159      -3.204 172.665  37.002  1.00 27.83           N
ATOM    558  H   LEU A 159      -4.149 173.018  36.965  1.00 27.83           H
ATOM    559  CA  LEU A 159      -2.328 173.028  35.879  1.00 30.56           C
ATOM    560  HA  LEU A 159      -1.315 173.140  36.266  1.00 30.56           H
ATOM    561  C   LEU A 159      -2.741 174.399  35.270  1.00 31.97           C
ATOM    562  O   LEU A 159      -3.774 174.964  35.625  1.00 30.38           O
ATOM    563  CB  LEU A 159      -2.281 171.843  34.870  1.00 32.10           C
ATOM    564 1HB  LEU A 159      -1.717 172.179  34.000  1.00 32.10           H
ATOM    565 2HB  LEU A 159      -1.701 171.044  35.334  1.00 32.10           H
ATOM    566  CG  LEU A 159      -3.612 171.229  34.402  1.00 38.38           C
ATOM    567  HG  LEU A 159      -4.228 171.024  35.277  1.00 38.38           H
ATOM    568  CD1 LEU A 159      -4.382 172.139  33.447  1.00 34.40           C
ATOM    569 1HD1 LEU A 159      -5.281 171.630  33.100  1.00 34.40           H
ATOM    570 2HD1 LEU A 159      -3.758 172.400  32.592  1.00 34.40           H
ATOM    571 3HD1 LEU A 159      -4.662 173.046  33.983  1.00 34.40           H
ATOM    572  CD2 LEU A 159      -3.352 169.900  33.691  1.00 38.76           C
ATOM    573 1HD2 LEU A 159      -4.303 169.456  33.396  1.00 38.76           H
ATOM    574 2HD2 LEU A 159      -2.831 169.226  34.370  1.00 38.76           H
ATOM    575 3HD2 LEU A 159      -2.740 170.069  32.805  1.00 38.76           H
ATOM    576  N   ALA A 160      -1.917 174.960  34.390  1.00 26.18           N
ATOM    577  H   ALA A 160      -1.100 174.447  34.092  1.00 26.18           H
ATOM    578  CA  ALA A 160      -2.196 176.217  33.692  1.00 28.79           C
ATOM    579  HA  ALA A 160      -3.029 176.731  34.172  1.00 28.79           H
ATOM    580  C   ALA A 160      -2.583 175.935  32.227  1.00 32.77           C
ATOM    581  O   ALA A 160      -1.820 175.324  31.481  1.00 33.85           O
ATOM    582  CB  ALA A 160      -0.969 177.126  33.809  1.00 31.22           C
ATOM    583 1HB  ALA A 160      -0.776 177.343  34.859  1.00 31.22           H
ATOM    584 2HB  ALA A 160      -1.156 178.058  33.274  1.00 31.22           H
ATOM    585 3HB  ALA A 160      -0.103 176.625  33.376  1.00 31.22           H
ATOM    586  N   LEU A 161      -3.757 176.394  31.792  1.00 34.92           N
ATOM    587  H   LEU A 161      -4.324 176.955  32.412  1.00 34.92           H
ATOM    588  CA  LEU A 161      -4.193 176.287  30.404  1.00 33.07           C
ATOM    589  HA  LEU A 161      -3.573 175.545  29.901  1.00 33.07           H
ATOM    590  C   LEU A 161      -3.993 177.641  29.697  1.00 31.90           C
ATOM    591  O   LEU A 161      -4.735 178.596  29.934  1.00 30.70           O
ATOM    592  CB  LEU A 161      -5.646 175.769  30.358  1.00 33.46           C
ATOM    593 1HB  LEU A 161      -5.708 174.868  30.968  1.00 33.46           H
ATOM    594 2HB  LEU A 161      -6.294 176.527  30.797  1.00 33.46           H
ATOM    595  CG  LEU A 161      -6.139 175.435  28.936  1.00 34.77           C
ATOM    596  HG  LEU A 161      -5.929 176.287  28.289  1.00 34.77           H
ATOM    597  CD1 LEU A 161      -5.456 174.195  28.348  1.00 34.54           C
ATOM    598 1HD1 LEU A 161      -5.896 173.973  27.376  1.00 34.54           H
ATOM    599 2HD1 LEU A 161      -5.605 173.348  29.017  1.00 34.54           H
ATOM    600 3HD1 LEU A 161      -4.389 174.383  28.230  1.00 34.54           H
ATOM    601  CD2 LEU A 161      -7.649 175.198  28.948  1.00 32.12           C
ATOM    602 1HD2 LEU A 161      -7.994 174.985  27.936  1.00 32.12           H
ATOM    603 2HD2 LEU A 161      -8.146 176.094  29.321  1.00 32.12           H
ATOM    604 3HD2 LEU A 161      -7.883 174.355  29.598  1.00 32.12           H
ATOM    605  N   LYS A 162      -2.978 177.728  28.834  1.00 29.12           N
ATOM    606  H   LYS A 162      -2.414 176.906  28.670  1.00 29.12           H
ATOM    607  CA  LYS A 162      -2.742 178.872  27.946  1.00 31.88           C
ATOM    608  HA  LYS A 162      -3.188 179.758  28.397  1.00 31.88           H
ATOM    609  C   LYS A 162      -3.442 178.617  26.596  1.00 33.47           C
ATOM    610  O   LYS A 162      -3.323 177.535  26.024  1.00 36.66           O
ATOM    611  CB  LYS A 162      -1.221 179.131  27.872  1.00 30.62           C
ATOM    612 1HB  LYS A 162      -0.871 179.397  28.869  1.00 30.62           H
ATOM    613 2HB  LYS A 162      -0.730 178.198  27.593  1.00 30.62           H
ATOM    614  CG  LYS A 162      -0.795 180.229  26.888  1.00 36.69           C
ATOM    615 1HG  LYS A 162      -1.102 179.941  25.882  1.00 36.69           H
ATOM    616 2HG  LYS A 162      -1.307 181.155  27.149  1.00 36.69           H
ATOM    617  CD  LYS A 162       0.734 180.460  26.887  1.00 39.21           C
ATOM    618 1HD  LYS A 162       1.219 179.521  26.623  1.00 39.21           H
ATOM    619 2HD  LYS A 162       0.965 181.193  26.114  1.00 39.21           H
ATOM    620  CE  LYS A 162       1.296 180.957  28.228  1.00 39.65           C
ATOM    621 1HE  LYS A 162       0.829 181.911  28.472  1.00 39.65           H
ATOM    622 2HE  LYS A 162       1.044 180.234  29.003  1.00 39.65           H
ATOM    623  NZ  LYS A 162       2.763 181.130  28.172  1.00 44.45           N
ATOM    624 1HZ  LYS A 162       3.096 181.491  29.055  1.00 44.45           H
ATOM    625 2HZ  LYS A 162       2.979 181.788  27.436  1.00 44.45           H
ATOM    626 3HZ  LYS A 162       3.213 180.247  27.977  1.00 44.45           H
ATOM    627  N   VAL A 163      -4.203 179.601  26.122  1.00 31.67           N
ATOM    628  H   VAL A 163      -4.212 180.475  26.628  1.00 31.67           H
ATOM    629  CA  VAL A 163      -5.182 179.476  25.029  1.00 32.62           C
ATOM    630  HA  VAL A 163      -4.999 178.548  24.488  1.00 32.62           H
ATOM    631  C   VAL A 163      -5.028 180.654  24.069  1.00 34.90           C
ATOM    632  O   VAL A 163      -5.197 181.806  24.474  1.00 37.66           O
ATOM    633  CB  VAL A 163      -6.626 179.426  25.577  1.00 35.35           C
ATOM    634  HB  VAL A 163      -6.850 180.390  26.034  1.00 35.35           H
ATOM    635  CG1 VAL A 163      -7.636 179.173  24.452  1.00 34.41           C
ATOM    636 1HG1 VAL A 163      -8.637 179.126  24.880  1.00 34.41           H
ATOM    637 2HG1 VAL A 163      -7.403 178.227  23.965  1.00 34.41           H
ATOM    638 3HG1 VAL A 163      -7.590 179.980  23.721  1.00 34.41           H
ATOM    639  CG2 VAL A 163      -6.814 178.347  26.647  1.00 32.18           C
ATOM    640 1HG2 VAL A 163      -7.870 178.261  26.905  1.00 32.18           H
ATOM    641 2HG2 VAL A 163      -6.242 178.613  27.536  1.00 32.18           H
ATOM    642 3HG2 VAL A 163      -6.457 177.393  26.257  1.00 32.18           H
ATOM    643  N   LEU A 164      -4.723 180.375  22.803  1.00 29.97           N
ATOM    644  H   LEU A 164      -4.653 179.405  22.530  1.00 29.97           H
ATOM    645  CA  LEU A 164      -4.345 181.370  21.794  1.00 35.46           C
ATOM    646  HA  LEU A 164      -4.454 182.368  22.218  1.00 35.46           H
ATOM    647  C   LEU A 164      -5.253 181.277  20.550  1.00 38.34           C
ATOM    648  O   LEU A 164      -5.620 180.183  20.120  1.00 38.03           O
ATOM    649  CB  LEU A 164      -2.855 181.178  21.411  1.00 35.75           C
ATOM    650 1HB  LEU A 164      -2.769 180.237  20.868  1.00 35.75           H
ATOM    651 2HB  LEU A 164      -2.579 181.986  20.734  1.00 35.75           H
ATOM    652  CG  LEU A 164      -1.848 181.148  22.575  1.00 39.97           C
ATOM    653  HG  LEU A 164      -2.141 180.359  23.267  1.00 39.97           H
ATOM    654  CD1 LEU A 164      -0.459 180.804  22.038  1.00 43.86           C
ATOM    655 1HD1 LEU A 164       0.241 180.744  22.871  1.00 43.86           H
ATOM    656 2HD1 LEU A 164      -0.129 181.574  21.340  1.00 43.86           H
ATOM    657 3HD1 LEU A 164      -0.499 179.842  21.526  1.00 43.86           H
ATOM    658  CD2 LEU A 164      -1.762 182.474  23.333  1.00 38.45           C
ATOM    659 1HD2 LEU A 164      -1.009 182.392  24.118  1.00 38.45           H
ATOM    660 2HD2 LEU A 164      -2.730 182.700  23.780  1.00 38.45           H
ATOM    661 3HD2 LEU A 164      -1.484 183.272  22.645  1.00 38.45           H
ATOM    662  N   PHE A 165      -5.600 182.417  19.956  1.00 39.52           N
ATOM    663  H   PHE A 165      -5.241 183.288  20.319  1.00 39.52           H
ATOM    664  CA  PHE A 165      -6.444 182.489  18.766  1.00 40.27           C
ATOM    665  HA  PHE A 165      -7.240 181.751  18.855  1.00 40.27           H
ATOM    666  C   PHE A 165      -5.641 182.188  17.490  1.00 40.11           C
ATOM    667  O   PHE A 165      -4.692 182.913  17.173  1.00 42.22           O
ATOM    668  CB  PHE A 165      -7.090 183.878  18.666  1.00 40.68           C
ATOM    669 1HB  PHE A 165      -6.318 184.604  18.409  1.00 40.68           H
ATOM    670 2HB  PHE A 165      -7.805 183.864  17.843  1.00 40.68           H
ATOM    671  CG  PHE A 165      -7.807 184.360  19.922  1.00 45.07           C
ATOM    672  CD1 PHE A 165      -8.967 183.701  20.374  1.00 49.29           C
ATOM    673  HD1 PHE A 165      -9.345 182.834  19.853  1.00 49.29           H
ATOM    674  CD2 PHE A 165      -7.329 185.481  20.622  1.00 48.63           C
ATOM    675  HD2 PHE A 165      -6.434 185.980  20.279  1.00 48.63           H
ATOM    676  CE1 PHE A 165      -9.647 184.173  21.512  1.00 52.69           C
ATOM    677  HE1 PHE A 165     -10.536 183.671  21.865  1.00 52.69           H
ATOM    678  CE2 PHE A 165      -8.007 185.953  21.757  1.00 45.60           C
ATOM    679  HE2 PHE A 165      -7.631 186.818  22.284  1.00 45.60           H
ATOM    680  CZ  PHE A 165      -9.163 185.295  22.207  1.00 53.22           C
ATOM    681  HZ  PHE A 165      -9.673 185.653  23.089  1.00 53.22           H
ATOM    682  N   LYS A 166      -6.065 181.190  16.699  1.00 38.27           N
ATOM    683  H   LYS A 166      -6.879 180.655  16.964  1.00 38.27           H
ATOM    684  CA  LYS A 166      -5.430 180.816  15.425  1.00 43.35           C
ATOM    685  HA  LYS A 166      -4.441 180.412  15.636  1.00 43.35           H
ATOM    686  C   LYS A 166      -5.263 182.036  14.497  1.00 44.08           C
ATOM    687  O   LYS A 166      -4.175 182.261  13.969  1.00 44.64           O
ATOM    688  CB  LYS A 166      -6.255 179.741  14.698  1.00 44.93           C
ATOM    689 1HB  LYS A 166      -7.314 179.955  14.845  1.00 44.93           H
ATOM    690 2HB  LYS A 166      -6.055 179.810  13.629  1.00 44.93           H
ATOM    691  CG  LYS A 166      -5.919 178.311  15.146  1.00 49.22           C
ATOM    692 1HG  LYS A 166      -4.848 178.147  15.028  1.00 49.22           H
ATOM    693 2HG  LYS A 166      -6.189 178.198  16.196  1.00 49.22           H
ATOM    694  CD  LYS A 166      -6.679 177.286  14.294  1.00 47.37           C
ATOM    695 1HD  LYS A 166      -7.727 177.283  14.595  1.00 47.37           H
ATOM    696 2HD  LYS A 166      -6.609 177.575  13.246  1.00 47.37           H
ATOM    697  CE  LYS A 166      -6.080 175.882  14.451  1.00 47.06           C
ATOM    698 1HE  LYS A 166      -5.009 175.931  14.252  1.00 47.06           H
ATOM    699 2HE  LYS A 166      -6.227 175.548  15.478  1.00 47.06           H
ATOM    700  NZ  LYS A 166      -6.704 174.926  13.508  1.00 48.32           N
ATOM    701 1HZ  LYS A 166      -6.171 174.069  13.510  1.00 48.32           H
ATOM    702 2HZ  LYS A 166      -6.711 175.317  12.577  1.00 48.32           H
ATOM    703 3HZ  LYS A 166      -7.652 174.735  13.800  1.00 48.32           H
ATOM    704  N   ALA A 167      -6.314 182.848  14.376  1.00 40.52           N
ATOM    705  H   ALA A 167      -7.179 182.571  14.816  1.00 40.52           H
ATOM    706  CA  ALA A 167      -6.346 184.000  13.491  1.00 50.46           C
ATOM    707  HA  ALA A 167      -6.108 183.653  12.485  1.00 50.46           H
ATOM    708  C   ALA A 167      -5.328 185.103  13.864  1.00 55.96           C
ATOM    709  O   ALA A 167      -4.636 185.573  12.970  1.00 52.31           O
ATOM    710  CB  ALA A 167      -7.772 184.546  13.462  1.00 42.16           C
ATOM    711 1HB  ALA A 167      -8.461 183.736  13.223  1.00 42.16           H
ATOM    712 2HB  ALA A 167      -7.847 185.323  12.701  1.00 42.16           H
ATOM    713 3HB  ALA A 167      -8.027 184.965  14.436  1.00 42.16           H
ATOM    714  N   GLN A 168      -5.169 185.490  15.141  1.00 46.35           N
ATOM    715  H   GLN A 168      -5.706 185.055  15.877  1.00 46.35           H
ATOM    716  CA  GLN A 168      -4.187 186.501  15.564  1.00 48.13           C
ATOM    717  HA  GLN A 168      -4.304 187.373  14.922  1.00 48.13           H
ATOM    718  C   GLN A 168      -2.726 186.002  15.412  1.00 47.14           C
ATOM    719  O   GLN A 168      -1.836 186.790  15.081  1.00 54.41           O
ATOM    720  CB  GLN A 168      -4.441 186.948  17.020  1.00 50.79           C
ATOM    721 1HB  GLN A 168      -4.739 186.087  17.617  1.00 50.79           H
ATOM    722 2HB  GLN A 168      -3.516 187.335  17.448  1.00 50.79           H
ATOM    723  CG  GLN A 168      -5.530 188.037  17.171  1.00 56.17           C
ATOM    724 1HG  GLN A 168      -6.416 187.758  16.600  1.00 56.17           H
ATOM    725 2HG  GLN A 168      -5.815 188.093  18.222  1.00 56.17           H
ATOM    726  CD  GLN A 168      -5.087 189.442  16.717  1.00 66.07           C
ATOM    727  OE1 GLN A 168      -4.028 189.646  16.134  1.00 64.68           O
ATOM    728  NE2 GLN A 168      -5.885 190.461  16.949  1.00 63.56           N
ATOM    729 1HE2 GLN A 168      -5.627 191.367  16.584  1.00 63.56           H
ATOM    730 2HE2 GLN A 168      -6.746 190.350  17.464  1.00 63.56           H
ATOM    731  N   LEU A 169      -2.485 184.699  15.599  1.00 43.39           N
ATOM    732  H   LEU A 169      -3.240 184.097  15.894  1.00 43.39           H
ATOM    733  CA  LEU A 169      -1.202 184.053  15.311  1.00 47.46           C
ATOM    734  HA  LEU A 169      -0.407 184.609  15.807  1.00 47.46           H
ATOM    735  C   LEU A 169      -0.903 184.067  13.789  1.00 52.10           C
ATOM    736  O   LEU A 169       0.172 184.487  13.365  1.00 51.11           O
ATOM    737  CB  LEU A 169      -1.231 182.612  15.871  1.00 43.17           C
ATOM    738 1HB  LEU A 169      -2.093 182.099  15.445  1.00 43.17           H
ATOM    739 2HB  LEU A 169      -0.339 182.093  15.519  1.00 43.17           H
ATOM    740  CG  LEU A 169      -1.310 182.490  17.405  1.00 44.56           C
ATOM    741  HG  LEU A 169      -2.121 183.125  17.761  1.00 44.56           H
ATOM    742  CD1 LEU A 169      -1.620 181.043  17.792  1.00 36.68           C
ATOM    743 1HD1 LEU A 169      -1.614 180.946  18.878  1.00 36.68           H
ATOM    744 2HD1 LEU A 169      -0.869 180.379  17.363  1.00 36.68           H
ATOM    745 3HD1 LEU A 169      -2.604 180.776  17.408  1.00 36.68           H
ATOM    746  CD2 LEU A 169      -0.020 182.916  18.111  1.00 42.44           C
ATOM    747 1HD2 LEU A 169      -0.173 182.861  19.188  1.00 42.44           H
ATOM    748 2HD2 LEU A 169       0.229 183.939  17.830  1.00 42.44           H
ATOM    749 3HD2 LEU A 169       0.795 182.251  17.825  1.00 42.44           H
ATOM    750  N   GLU A 170      -1.879 183.713  12.952  1.00 50.32           N
ATOM    751  H   GLU A 170      -2.739 183.342  13.331  1.00 50.32           H
ATOM    752  CA  GLU A 170      -1.796 183.807  11.489  1.00 52.77           C
ATOM    753  HA  GLU A 170      -0.908 183.277  11.146  1.00 52.77           H
ATOM    754  C   GLU A 170      -1.688 185.272  11.000  1.00 53.46           C
ATOM    755  O   GLU A 170      -1.016 185.548  10.006  1.00 59.67           O
ATOM    756  CB  GLU A 170      -3.028 183.136  10.865  1.00 52.02           C
ATOM    757 1HB  GLU A 170      -3.919 183.535  11.349  1.00 52.02           H
ATOM    758 2HB  GLU A 170      -3.071 183.376   9.803  1.00 52.02           H
ATOM    759  CG  GLU A 170      -3.025 181.606  11.024  1.00 61.22           C
ATOM    760 1HG  GLU A 170      -2.535 181.168  10.155  1.00 61.22           H
ATOM    761 2HG  GLU A 170      -2.442 181.333  11.904  1.00 61.22           H
ATOM    762  CD  GLU A 170      -4.424 180.974  11.159  1.00 66.37           C
ATOM    763  OE1 GLU A 170      -5.431 181.589  10.736  1.00 67.67           O
ATOM    764  OE2 GLU A 170      -4.503 179.830  11.667  1.00 69.92           O
ATOM    765  N   LYS A 171      -2.282 186.234  11.717  1.00 55.00           N
ATOM    766  H   LYS A 171      -2.895 185.957  12.471  1.00 55.00           H
ATOM    767  CA  LYS A 171      -2.169 187.676  11.463  1.00 55.71           C
ATOM    768  HA  LYS A 171      -2.446 187.852  10.424  1.00 55.71           H
ATOM    769  C   LYS A 171      -0.721 188.165  11.665  1.00 59.54           C
ATOM    770  O   LYS A 171      -0.278 189.054  10.941  1.00 60.31           O
ATOM    771  CB  LYS A 171      -3.162 188.445  12.346  1.00 57.95           C
ATOM    772 1HB  LYS A 171      -4.072 187.855  12.449  1.00 57.95           H
ATOM    773 2HB  LYS A 171      -2.721 188.582  13.334  1.00 57.95           H
ATOM    774  CG  LYS A 171      -3.578 189.798  11.756  1.00 64.09           C
ATOM    775 1HG  LYS A 171      -2.683 190.390  11.562  1.00 64.09           H
ATOM    776 2HG  LYS A 171      -4.093 189.629  10.810  1.00 64.09           H
ATOM    777  CD  LYS A 171      -4.512 190.550  12.713  1.00 70.26           C
ATOM    778 1HD  LYS A 171      -5.349 189.901  12.971  1.00 70.26           H
ATOM    779 2HD  LYS A 171      -3.966 190.788  13.625  1.00 70.26           H
ATOM    780  CE  LYS A 171      -5.070 191.837  12.085  1.00 77.62           C
ATOM    781 1HE  LYS A 171      -5.540 191.587  11.134  1.00 77.62           H
ATOM    782 2HE  LYS A 171      -5.843 192.240  12.740  1.00 77.62           H
ATOM    783  NZ  LYS A 171      -4.014 192.855  11.885  1.00 75.94           N
ATOM    784 1HZ  LYS A 171      -4.419 193.662  11.433  1.00 75.94           H
ATOM    785 2HZ  LYS A 171      -3.269 192.486  11.312  1.00 75.94           H
ATOM    786 3HZ  LYS A 171      -3.646 193.122  12.787  1.00 75.94           H
ATOM    787  N   ALA A 172       0.030 187.545  12.578  1.00 55.41           N
ATOM    788  H   ALA A 172      -0.407 186.839  13.154  1.00 55.41           H
ATOM    789  CA  ALA A 172       1.461 187.774  12.787  1.00 56.42           C
ATOM    790  HA  ALA A 172       1.700 188.786  12.463  1.00 56.42           H
ATOM    791  C   ALA A 172       2.391 186.809  11.990  1.00 52.54           C
ATOM    792  O   ALA A 172       3.607 187.016  11.999  1.00 55.53           O
ATOM    793  CB  ALA A 172       1.729 187.711  14.295  1.00 52.84           C
ATOM    794 1HB  ALA A 172       1.119 188.458  14.801  1.00 52.84           H
ATOM    795 2HB  ALA A 172       2.784 187.912  14.486  1.00 52.84           H
ATOM    796 3HB  ALA A 172       1.475 186.719  14.669  1.00 52.84           H
ATOM    797  N   GLY A 173       1.859 185.788  11.303  1.00 54.35           N
ATOM    798  H   GLY A 173       0.856 185.667  11.313  1.00 54.35           H
ATOM    799  CA  GLY A 173       2.617 184.791  10.522  1.00 55.93           C
ATOM    800 1HA  GLY A 173       1.926 184.264   9.864  1.00 55.93           H
ATOM    801 2HA  GLY A 173       3.350 185.305   9.900  1.00 55.93           H
ATOM    802  C   GLY A 173       3.374 183.727  11.357  1.00 61.32           C
ATOM    803  O   GLY A 173       4.278 183.057  10.852  1.00 58.76           O
ATOM    804  N   VAL A 174       3.049 183.581  12.645  1.00 55.65           N
ATOM    805  H   VAL A 174       2.256 184.091  13.009  1.00 55.65           H
ATOM    806  CA  VAL A 174       3.848 182.837  13.635  1.00 54.39           C
ATOM    807  HA  VAL A 174       4.884 182.885  13.300  1.00 54.39           H
ATOM    808  C   VAL A 174       3.477 181.333  13.776  1.00 57.12           C
ATOM    809  O   VAL A 174       3.873 180.696  14.755  1.00 56.01           O
ATOM    810  CB  VAL A 174       3.849 183.547  15.007  1.00 53.33           C
ATOM    811  HB  VAL A 174       4.427 182.940  15.704  1.00 53.33           H
ATOM    812  CG1 VAL A 174       4.538 184.911  14.918  1.00 53.75           C
ATOM    813 1HG1 VAL A 174       4.545 185.366  15.909  1.00 53.75           H
ATOM    814 2HG1 VAL A 174       4.004 185.560  14.224  1.00 53.75           H
ATOM    815 3HG1 VAL A 174       5.563 184.774  14.574  1.00 53.75           H
ATOM    816  CG2 VAL A 174       2.447 183.743  15.592  1.00 47.61           C
ATOM    817 1HG2 VAL A 174       2.529 184.002  16.647  1.00 47.61           H
ATOM    818 2HG2 VAL A 174       1.875 182.822  15.486  1.00 47.61           H
ATOM    819 3HG2 VAL A 174       1.943 184.549  15.058  1.00 47.61           H
ATOM    820  N   GLU A 175       2.719 180.745  12.843  1.00 53.88           N
ATOM    821  H   GLU A 175       2.405 181.260  12.033  1.00 53.88           H
ATOM    822  CA  GLU A 175       2.293 179.345  12.935  1.00 59.12           C
ATOM    823  HA  GLU A 175       1.757 179.211  13.875  1.00 59.12           H
ATOM    824  C   GLU A 175       3.505 178.386  12.940  1.00 59.94           C
ATOM    825  O   GLU A 175       3.621 177.541  13.827  1.00 58.21           O
ATOM    826  CB  GLU A 175       1.328 178.923  11.814  1.00 56.90           C
ATOM    827 1HB  GLU A 175       1.905 178.703  10.916  1.00 56.90           H
ATOM    828 2HB  GLU A 175       0.871 177.985  12.131  1.00 56.90           H
ATOM    829  CG  GLU A 175       0.197 179.905  11.433  1.00 64.00           C
ATOM    830 1HG  GLU A 175      -0.765 179.416  11.587  1.00 64.00           H
ATOM    831 2HG  GLU A 175       0.222 180.799  12.056  1.00 64.00           H
ATOM    832  CD  GLU A 175       0.326 180.310   9.967  1.00 67.79           C
ATOM    833  OE1 GLU A 175       1.205 181.146   9.660  1.00 61.17           O
ATOM    834  OE2 GLU A 175      -0.386 179.745   9.101  1.00 70.29           O
ATOM    835  N   HIS A 176       4.437 178.554  11.993  1.00 58.13           N
ATOM    836  H   HIS A 176       4.297 179.252  11.277  1.00 58.13           H
ATOM    837  CA  HIS A 176       5.650 177.746  11.907  1.00 60.59           C
ATOM    838  HA  HIS A 176       5.355 176.703  11.796  1.00 60.59           H
ATOM    839  C   HIS A 176       6.519 177.864  13.178  1.00 58.13           C
ATOM    840  O   HIS A 176       7.005 176.846  13.673  1.00 53.57           O
ATOM    841  CB  HIS A 176       6.441 178.136  10.651  1.00 65.11           C
ATOM    842 1HB  HIS A 176       5.824 177.950   9.771  1.00 65.11           H
ATOM    843 2HB  HIS A 176       6.656 179.204  10.687  1.00 65.11           H
ATOM    844  CG  HIS A 176       7.753 177.387  10.484  1.00 70.83           C
ATOM    845  ND1 HIS A 176       8.042 176.095  10.862  1.00 78.94           N
ATOM    846  HD1 HIS A 176       7.501 175.459  11.431  1.00 78.94           H
ATOM    847  CD2 HIS A 176       8.902 177.862   9.912  1.00 74.79           C
ATOM    848  HD2 HIS A 176       9.088 178.829   9.469  1.00 74.79           H
ATOM    849  CE1 HIS A 176       9.293 175.837  10.522  1.00 78.46           C
ATOM    850  HE1 HIS A 176       9.849 174.929  10.700  1.00 78.46           H
ATOM    851  NE2 HIS A 176       9.853 176.873   9.919  1.00 79.08           N
ATOM    852  N   GLN A 177       6.664 179.071  13.743  1.00 49.01           N
ATOM    853  H   GLN A 177       6.258 179.889  13.312  1.00 49.01           H
ATOM    854  CA  GLN A 177       7.473 179.265  14.934  1.00 55.07           C
ATOM    855  HA  GLN A 177       8.465 178.877  14.702  1.00 55.07           H
ATOM    856  C   GLN A 177       6.916 178.470  16.132  1.00 54.00           C
ATOM    857  O   GLN A 177       7.640 177.677  16.733  1.00 46.17           O
ATOM    858  CB  GLN A 177       7.618 180.756  15.295  1.00 52.89           C
ATOM    859 1HB  GLN A 177       7.660 181.383  14.404  1.00 52.89           H
ATOM    860 2HB  GLN A 177       6.781 181.078  15.914  1.00 52.89           H
ATOM    861  CG  GLN A 177       8.920 180.921  16.086  1.00 64.21           C
ATOM    862 1HG  GLN A 177       9.048 180.042  16.716  1.00 64.21           H
ATOM    863 2HG  GLN A 177       9.757 180.935  15.388  1.00 64.21           H
ATOM    864  CD  GLN A 177       8.997 182.174  16.969  1.00 69.64           C
ATOM    865  OE1 GLN A 177       8.517 183.254  16.649  1.00 65.74           O
ATOM    866  NE2 GLN A 177       9.637 182.056  18.110  1.00 72.37           N
ATOM    867 1HE2 GLN A 177       9.772 182.861  18.705  1.00 72.37           H
ATOM    868 2HE2 GLN A 177      10.039 181.165  18.366  1.00 72.37           H
ATOM    869  N   LEU A 178       5.627 178.633  16.457  1.00 51.46           N
ATOM    870  H   LEU A 178       5.049 179.255  15.910  1.00 51.46           H
ATOM    871  CA  LEU A 178       5.018 178.010  17.626  1.00 47.96           C
ATOM    872  HA  LEU A 178       5.584 178.337  18.498  1.00 47.96           H
ATOM    873  C   LEU A 178       5.082 176.468  17.565  1.00 45.04           C
ATOM    874  O   LEU A 178       5.249 175.833  18.604  1.00 44.96           O
ATOM    875  CB  LEU A 178       3.563 178.515  17.779  1.00 48.12           C
ATOM    876 1HB  LEU A 178       3.589 179.603  17.849  1.00 48.12           H
ATOM    877 2HB  LEU A 178       3.012 178.236  16.881  1.00 48.12           H
ATOM    878  CG  LEU A 178       2.799 177.962  18.999  1.00 49.56           C
ATOM    879  HG  LEU A 178       2.735 176.878  18.902  1.00 49.56           H
ATOM    880  CD1 LEU A 178       3.481 178.296  20.323  1.00 48.31           C
ATOM    881 1HD1 LEU A 178       2.862 177.949  21.151  1.00 48.31           H
ATOM    882 2HD1 LEU A 178       3.602 179.377  20.389  1.00 48.31           H
ATOM    883 3HD1 LEU A 178       4.458 177.816  20.373  1.00 48.31           H
ATOM    884  CD2 LEU A 178       1.380 178.530  19.043  1.00 47.71           C
ATOM    885 1HD2 LEU A 178       0.840 178.082  19.878  1.00 47.71           H
ATOM    886 2HD2 LEU A 178       0.869 178.291  18.110  1.00 47.71           H
ATOM    887 3HD2 LEU A 178       1.416 179.612  19.171  1.00 47.71           H
ATOM    888  N   ARG A 179       5.002 175.868  16.369  1.00 46.10           N
ATOM    889  H   ARG A 179       4.855 176.434  15.546  1.00 46.10           H
ATOM    890  CA  ARG A 179       5.173 174.427  16.150  1.00 46.54           C
ATOM    891  HA  ARG A 179       4.440 173.887  16.750  1.00 46.54           H
ATOM    892  C   ARG A 179       6.580 173.947  16.575  1.00 48.25           C
ATOM    893  O   ARG A 179       6.687 172.853  17.127  1.00 45.81           O
ATOM    894  CB  ARG A 179       4.919 174.091  14.671  1.00 53.68           C
ATOM    895 1HB  ARG A 179       5.564 174.719  14.056  1.00 53.68           H
ATOM    896 2HB  ARG A 179       5.180 173.050  14.484  1.00 53.68           H
ATOM    897  CG  ARG A 179       3.458 174.314  14.231  1.00 61.61           C
ATOM    898 1HG  ARG A 179       2.827 173.513  14.616  1.00 61.61           H
ATOM    899 2HG  ARG A 179       3.088 175.261  14.622  1.00 61.61           H
ATOM    900  CD  ARG A 179       3.367 174.333  12.702  1.00 67.97           C
ATOM    901 1HD  ARG A 179       4.185 174.944  12.319  1.00 67.97           H
ATOM    902 2HD  ARG A 179       3.475 173.318  12.318  1.00 67.97           H
ATOM    903  NE  ARG A 179       2.092 174.890  12.209  1.00 76.38           N
ATOM    904  HE  ARG A 179       1.360 174.992  12.897  1.00 76.38           H
ATOM    905  CZ  ARG A 179       1.890 175.293  10.949  1.00 75.07           C
ATOM    906  NH1 ARG A 179       2.813 175.207  10.035  1.00 71.65           N
ATOM    907 1HH1 ARG A 179       3.700 174.782  10.265  1.00 71.65           H
ATOM    908 2HH1 ARG A 179       2.638 175.530   9.094  1.00 71.65           H
ATOM    909  NH2 ARG A 179       0.743 175.803  10.605  1.00 81.13           N
ATOM    910 1HH2 ARG A 179       0.016 175.879  11.302  1.00 81.13           H
ATOM    911 2HH2 ARG A 179       0.604 176.197   9.685  1.00 81.13           H
ATOM    912  N   ARG A 180       7.630 174.756  16.382  1.00 50.17           N
ATOM    913  H   ARG A 180       7.484 175.656  15.946  1.00 50.17           H
ATOM    914  CA  ARG A 180       8.983 174.481  16.879  1.00 50.43           C
ATOM    915  HA  ARG A 180       9.185 173.422  16.722  1.00 50.43           H
ATOM    916  C   ARG A 180       9.116 174.778  18.386  1.00 41.88           C
ATOM    917  O   ARG A 180       9.715 173.982  19.099  1.00 44.09           O
ATOM    918  CB  ARG A 180      10.019 175.289  16.080  1.00  0.00           C
ATOM    919 1HB  ARG A 180       9.725 175.335  15.031  1.00  0.00           H
ATOM    920 2HB  ARG A 180      10.079 176.304  16.474  1.00  0.00           H
ATOM    921  CG  ARG A 180      11.416 174.646  16.169  1.00  0.00           C
ATOM    922 1HG  ARG A 180      11.609 174.328  17.194  1.00  0.00           H
ATOM    923 2HG  ARG A 180      11.439 173.762  15.532  1.00  0.00           H
ATOM    924  CD  ARG A 180      12.550 175.593  15.731  1.00  0.00           C
ATOM    925 1HD  ARG A 180      12.672 176.353  16.504  1.00  0.00           H
ATOM    926 2HD  ARG A 180      13.488 175.043  15.657  1.00  0.00           H
ATOM    927  NE  ARG A 180      12.283 176.258  14.446  1.00  0.00           N
ATOM    928  HE  ARG A 180      11.930 177.199  14.545  1.00  0.00           H
ATOM    929  CZ  ARG A 180      12.436 175.721  13.230  1.00  0.00           C
ATOM    930  NH1 ARG A 180      12.053 176.394  12.188  1.00  0.00           N
ATOM    931 1HH1 ARG A 180      11.616 177.297  12.307  1.00  0.00           H
ATOM    932 2HH1 ARG A 180      12.135 175.991  11.265  1.00  0.00           H
ATOM    933  NH2 ARG A 180      12.928 174.536  13.018  1.00  0.00           N
ATOM    934 1HH2 ARG A 180      13.294 173.983  13.780  1.00  0.00           H
ATOM    935 2HH2 ARG A 180      12.928 174.163  12.079  1.00  0.00           H
ATOM    936  N   GLU A 181       8.536 175.869  18.887  1.00 40.22           N
ATOM    937  H   GLU A 181       8.090 176.530  18.268  1.00 40.22           H
ATOM    938  CA  GLU A 181       8.665 176.248  20.289  1.00 43.01           C
ATOM    939  HA  GLU A 181       9.729 176.327  20.511  1.00 43.01           H
ATOM    940  C   GLU A 181       8.072 175.177  21.247  1.00 41.34           C
ATOM    941  O   GLU A 181       8.719 174.815  22.228  1.00 43.07           O
ATOM    942  CB  GLU A 181       8.016 177.619  20.564  1.00 45.83           C
ATOM    943 1HB  GLU A 181       6.947 177.561  20.359  1.00 45.83           H
ATOM    944 2HB  GLU A 181       8.132 177.817  21.630  1.00 45.83           H
ATOM    945  CG  GLU A 181       8.578 178.844  19.793  1.00 52.94           C
ATOM    946 1HG  GLU A 181       8.118 178.886  18.806  1.00 52.94           H
ATOM    947 2HG  GLU A 181       8.280 179.753  20.316  1.00 52.94           H
ATOM    948  CD  GLU A 181      10.104 178.858  19.622  1.00 58.23           C
ATOM    949  OE1 GLU A 181      10.828 178.417  20.537  1.00 56.02           O
ATOM    950  OE2 GLU A 181      10.611 179.357  18.587  1.00 60.59           O
ATOM    951  N   VAL A 182       6.899 174.606  20.944  1.00 41.63           N
ATOM    952  H   VAL A 182       6.370 174.915  20.141  1.00 41.63           H
ATOM    953  CA  VAL A 182       6.309 173.526  21.742  1.00 43.73           C
ATOM    954  HA  VAL A 182       6.346 173.837  22.786  1.00 43.73           H
ATOM    955  C   VAL A 182       7.088 172.196  21.616  1.00 43.62           C
ATOM    956  O   VAL A 182       7.136 171.414  22.566  1.00 42.65           O
ATOM    957  CB  VAL A 182       4.815 173.294  21.404  1.00 43.31           C
ATOM    958  HB  VAL A 182       4.426 172.550  22.098  1.00 43.31           H
ATOM    959  CG1 VAL A 182       3.993 174.566  21.628  1.00 39.85           C
ATOM    960 1HG1 VAL A 182       2.938 174.331  21.484  1.00 39.85           H
ATOM    961 2HG1 VAL A 182       4.293 175.342  20.925  1.00 39.85           H
ATOM    962 3HG1 VAL A 182       4.152 174.917  22.648  1.00 39.85           H
ATOM    963  CG2 VAL A 182       4.564 172.771  19.982  1.00 49.77           C
ATOM    964 1HG2 VAL A 182       3.490 172.674  19.828  1.00 49.77           H
ATOM    965 2HG2 VAL A 182       5.038 171.796  19.864  1.00 49.77           H
ATOM    966 3HG2 VAL A 182       4.976 173.466  19.251  1.00 49.77           H
ATOM    967  N   GLU A 183       7.726 171.952  20.470  1.00 44.15           N
ATOM    968  H   GLU A 183       7.670 172.637  19.730  1.00 44.15           H
ATOM    969  CA  GLU A 183       8.586 170.790  20.227  1.00 48.09           C
ATOM    970  HA  GLU A 183       8.062 169.884  20.534  1.00 48.09           H
ATOM    971  C   GLU A 183       9.897 170.881  21.039  1.00 44.52           C
ATOM    972  O   GLU A 183      10.328 169.887  21.619  1.00 44.14           O
ATOM    973  CB  GLU A 183       8.848 170.694  18.715  1.00 52.19           C
ATOM    974 1HB  GLU A 183       7.909 170.482  18.204  1.00 52.19           H
ATOM    975 2HB  GLU A 183       9.194 171.665  18.360  1.00 52.19           H
ATOM    976  CG  GLU A 183       9.881 169.628  18.293  1.00 59.00           C
ATOM    977 1HG  GLU A 183      10.146 169.829  17.256  1.00 59.00           H
ATOM    978 2HG  GLU A 183      10.796 169.730  18.877  1.00 59.00           H
ATOM    979  CD  GLU A 183       9.389 168.179  18.403  1.00 65.67           C
ATOM    980  OE1 GLU A 183       8.334 167.893  19.006  1.00 73.96           O
ATOM    981  OE2 GLU A 183      10.075 167.309  17.823  1.00 72.97           O
ATOM    982  N   ILE A 184      10.510 172.065  21.138  1.00 41.14           N
ATOM    983  H   ILE A 184      10.152 172.851  20.615  1.00 41.14           H
ATOM    984  CA  ILE A 184      11.646 172.333  22.027  1.00 42.87           C
ATOM    985  HA  ILE A 184      12.434 171.607  21.825  1.00 42.87           H
ATOM    986  C   ILE A 184      11.196 172.162  23.491  1.00 42.67           C
ATOM    987  O   ILE A 184      11.790 171.387  24.243  1.00 40.67           O
ATOM    988  CB  ILE A 184      12.225 173.754  21.776  1.00 43.69           C
ATOM    989  HB  ILE A 184      11.397 174.461  21.837  1.00 43.69           H
ATOM    990  CG1 ILE A 184      12.846 173.850  20.371  1.00 41.95           C
ATOM    991 1HG1 ILE A 184      13.804 173.329  20.379  1.00 41.95           H
ATOM    992 2HG1 ILE A 184      12.187 173.345  19.665  1.00 41.95           H
ATOM    993  CG2 ILE A 184      13.271 174.148  22.841  1.00 41.03           C
ATOM    994 1HG2 ILE A 184      13.681 175.129  22.599  1.00 41.03           H
ATOM    995 2HG2 ILE A 184      14.072 173.409  22.844  1.00 41.03           H
ATOM    996 3HG2 ILE A 184      12.804 174.183  23.826  1.00 41.03           H
ATOM    997  CD1 ILE A 184      13.038 175.284  19.865  1.00 45.03           C
ATOM    998 1HD1 ILE A 184      13.354 175.250  18.822  1.00 45.03           H
ATOM    999 2HD1 ILE A 184      13.798 175.791  20.459  1.00 45.03           H
ATOM   1000 3HD1 ILE A 184      12.095 175.825  19.941  1.00 45.03           H
ATOM   1001  N   GLN A 185      10.132 172.866  23.879  1.00 38.35           N
ATOM   1002  H   GLN A 185       9.689 173.475  23.206  1.00 38.35           H
ATOM   1003  CA  GLN A 185       9.702 172.986  25.269  1.00 39.90           C
ATOM   1004  HA  GLN A 185      10.550 173.348  25.850  1.00 39.90           H
ATOM   1005  C   GLN A 185       9.245 171.642  25.877  1.00 39.81           C
ATOM   1006  O   GLN A 185       9.666 171.301  26.979  1.00 40.40           O
ATOM   1007  CB  GLN A 185       8.596 174.048  25.333  1.00 39.99           C
ATOM   1008 1HB  GLN A 185       8.975 174.977  24.906  1.00 39.99           H
ATOM   1009 2HB  GLN A 185       7.735 173.719  24.750  1.00 39.99           H
ATOM   1010  CG  GLN A 185       8.150 174.309  26.777  1.00 38.08           C
ATOM   1011 1HG  GLN A 185       7.685 173.411  27.186  1.00 38.08           H
ATOM   1012 2HG  GLN A 185       9.036 174.532  27.371  1.00 38.08           H
ATOM   1013  CD  GLN A 185       7.166 175.475  26.896  1.00 43.75           C
ATOM   1014  OE1 GLN A 185       6.390 175.789  26.007  1.00 42.71           O
ATOM   1015  NE2 GLN A 185       7.156 176.144  28.020  1.00 41.82           N
ATOM   1016 1HE2 GLN A 185       6.551 176.945  28.126  1.00 41.82           H
ATOM   1017 2HE2 GLN A 185       7.838 175.927  28.733  1.00 41.82           H
ATOM   1018  N   SER A 186       8.418 170.865  25.169  1.00 42.83           N
ATOM   1019  H   SER A 186       8.114 171.161  24.253  1.00 42.83           H
ATOM   1020  CA  SER A 186       7.821 169.630  25.690  1.00 42.61           C
ATOM   1021  HA  SER A 186       7.328 169.875  26.630  1.00 42.61           H
ATOM   1022  C   SER A 186       8.834 168.496  25.966  1.00 43.99           C
ATOM   1023  O   SER A 186       8.488 167.541  26.662  1.00 47.93           O
ATOM   1024  CB  SER A 186       6.735 169.096  24.745  1.00 43.08           C
ATOM   1025 1HB  SER A 186       6.320 168.180  25.166  1.00 43.08           H
ATOM   1026 2HB  SER A 186       5.940 169.837  24.667  1.00 43.08           H
ATOM   1027  OG  SER A 186       7.236 168.800  23.449  1.00 51.76           O
ATOM   1028  HG  SER A 186       7.310 169.628  22.969  1.00 51.76           H
ATOM   1029  N   HIS A 187      10.065 168.578  25.455  1.00 44.51           N
ATOM   1030  H   HIS A 187      10.307 169.363  24.867  1.00 44.51           H
ATOM   1031  CA  HIS A 187      11.134 167.626  25.758  1.00 47.49           C
ATOM   1032  HA  HIS A 187      10.673 166.674  26.021  1.00 47.49           H
ATOM   1033  C   HIS A 187      12.020 168.056  26.964  1.00 47.48           C
ATOM   1034  O   HIS A 187      12.754 167.221  27.495  1.00 47.78           O
ATOM   1035  CB  HIS A 187      11.952 167.351  24.488  1.00 51.73           C
ATOM   1036 1HB  HIS A 187      12.326 168.290  24.080  1.00 51.73           H
ATOM   1037 2HB  HIS A 187      12.808 166.727  24.745  1.00 51.73           H
ATOM   1038  CG  HIS A 187      11.140 166.647  23.420  1.00 58.57           C
ATOM   1039  ND1 HIS A 187      10.355 167.220  22.452  1.00 62.83           N
ATOM   1040  HD1 HIS A 187      10.297 168.189  22.173  1.00 62.83           H
ATOM   1041  CD2 HIS A 187      10.921 165.301  23.307  1.00 55.20           C
ATOM   1042  HD2 HIS A 187      11.323 164.500  23.910  1.00 55.20           H
ATOM   1043  CE1 HIS A 187       9.735 166.259  21.797  1.00 60.64           C
ATOM   1044  HE1 HIS A 187       9.073 166.358  20.949  1.00 60.64           H
ATOM   1045  NE2 HIS A 187      10.012 165.065  22.305  1.00 63.08           N
ATOM   1046  N   LEU A 188      11.932 169.304  27.442  1.00 38.31           N
ATOM   1047  H   LEU A 188      11.270 169.949  27.037  1.00 38.31           H
ATOM   1048  CA  LEU A 188      12.635 169.749  28.646  1.00 40.61           C
ATOM   1049  HA  LEU A 188      13.649 169.349  28.614  1.00 40.61           H
ATOM   1050  C   LEU A 188      11.947 169.208  29.916  1.00 41.88           C
ATOM   1051  O   LEU A 188      10.746 169.413  30.109  1.00 44.07           O
ATOM   1052  CB  LEU A 188      12.719 171.293  28.695  1.00 40.42           C
ATOM   1053 1HB  LEU A 188      11.702 171.687  28.678  1.00 40.42           H
ATOM   1054 2HB  LEU A 188      13.170 171.578  29.646  1.00 40.42           H
ATOM   1055  CG  LEU A 188      13.525 171.940  27.556  1.00 39.34           C
ATOM   1056  HG  LEU A 188      13.124 171.594  26.604  1.00 39.34           H
ATOM   1057  CD1 LEU A 188      13.381 173.460  27.604  1.00 39.34           C
ATOM   1058 1HD1 LEU A 188      13.897 173.886  26.744  1.00 39.34           H
ATOM   1059 2HD1 LEU A 188      13.821 173.850  28.522  1.00 39.34           H
ATOM   1060 3HD1 LEU A 188      12.325 173.727  27.564  1.00 39.34           H
ATOM   1061  CD2 LEU A 188      15.017 171.604  27.642  1.00 40.07           C
ATOM   1062 1HD2 LEU A 188      15.546 172.145  26.857  1.00 40.07           H
ATOM   1063 2HD2 LEU A 188      15.156 170.532  27.502  1.00 40.07           H
ATOM   1064 3HD2 LEU A 188      15.411 171.897  28.615  1.00 40.07           H
ATOM   1065  N   ARG A 189      12.720 168.563  30.798  1.00 37.01           N
ATOM   1066  H   ARG A 189      13.676 168.363  30.541  1.00 37.01           H
ATOM   1067  CA  ARG A 189      12.280 168.037  32.103  1.00 42.47           C
ATOM   1068  HA  ARG A 189      11.378 168.569  32.408  1.00 42.47           H
ATOM   1069  C   ARG A 189      13.358 168.267  33.183  1.00 39.64           C
ATOM   1070  O   ARG A 189      14.256 167.450  33.371  1.00 36.03           O
ATOM   1071  CB  ARG A 189      11.918 166.547  31.968  1.00 43.40           C
ATOM   1072 1HB  ARG A 189      12.676 166.039  31.371  1.00 43.40           H
ATOM   1073 2HB  ARG A 189      11.906 166.103  32.963  1.00 43.40           H
ATOM   1074  CG  ARG A 189      10.543 166.313  31.312  1.00 55.49           C
ATOM   1075 1HG  ARG A 189       9.769 166.720  31.963  1.00 55.49           H
ATOM   1076 2HG  ARG A 189      10.484 166.822  30.350  1.00 55.49           H
ATOM   1077  CD  ARG A 189      10.270 164.816  31.097  1.00 64.16           C
ATOM   1078 1HD  ARG A 189      10.616 164.240  31.955  1.00 64.16           H
ATOM   1079 2HD  ARG A 189       9.195 164.665  30.995  1.00 64.16           H
ATOM   1080  NE  ARG A 189      10.944 164.338  29.887  1.00 73.99           N
ATOM   1081  HE  ARG A 189      11.939 164.193  29.981  1.00 73.99           H
ATOM   1082  CZ  ARG A 189      10.377 164.297  28.670  1.00 74.27           C
ATOM   1083  NH1 ARG A 189       9.089 164.323  28.476  1.00 71.72           N
ATOM   1084 1HH1 ARG A 189       8.469 164.128  29.248  1.00 71.72           H
ATOM   1085 2HH1 ARG A 189       8.727 164.356  27.533  1.00 71.72           H
ATOM   1086  NH2 ARG A 189      11.145 164.238  27.627  1.00 75.65           N
ATOM   1087 1HH2 ARG A 189      12.143 164.171  27.766  1.00 75.65           H
ATOM   1088 2HH2 ARG A 189      10.755 164.119  26.703  1.00 75.65           H
ATOM   1089  N   HIS A 190      13.253 169.396  33.874  1.00 30.95           N
ATOM   1090  H   HIS A 190      12.467 169.992  33.659  1.00 30.95           H
ATOM   1091  CA  HIS A 190      14.136 169.856  34.959  1.00 32.99           C
ATOM   1092  HA  HIS A 190      14.520 168.999  35.513  1.00 32.99           H
ATOM   1093  C   HIS A 190      13.325 170.736  35.926  1.00 33.71           C
ATOM   1094  O   HIS A 190      12.620 171.613  35.423  1.00 31.67           O
ATOM   1095  CB  HIS A 190      15.312 170.625  34.332  1.00 30.42           C
ATOM   1096 1HB  HIS A 190      15.885 169.931  33.717  1.00 30.42           H
ATOM   1097 2HB  HIS A 190      14.915 171.399  33.675  1.00 30.42           H
ATOM   1098  CG  HIS A 190      16.250 171.273  35.333  1.00 32.23           C
ATOM   1099  ND1 HIS A 190      16.026 172.400  36.089  1.00 29.28           N
ATOM   1100  HD1 HIS A 190      15.297 173.093  35.995  1.00 29.28           H
ATOM   1101  CD2 HIS A 190      17.470 170.804  35.728  1.00 32.17           C
ATOM   1102  HD2 HIS A 190      18.002 169.928  35.390  1.00 32.17           H
ATOM   1103  CE1 HIS A 190      17.054 172.566  36.897  1.00 31.59           C
ATOM   1104  HE1 HIS A 190      17.220 173.364  37.606  1.00 31.59           H
ATOM   1105  NE2 HIS A 190      17.957 171.612  36.723  1.00 30.61           N
ATOM   1106  N   PRO A 191      13.380 170.594  37.268  1.00 32.25           N
ATOM   1107  CA  PRO A 191      12.399 171.219  38.174  1.00 33.66           C
ATOM   1108  HA  PRO A 191      11.438 170.730  38.015  1.00 33.66           H
ATOM   1109  C   PRO A 191      12.196 172.739  38.010  1.00 31.18           C
ATOM   1110  O   PRO A 191      11.066 173.218  38.049  1.00 30.94           O
ATOM   1111  CB  PRO A 191      12.882 170.869  39.582  1.00 37.95           C
ATOM   1112 1HB  PRO A 191      13.636 171.581  39.918  1.00 37.95           H
ATOM   1113 2HB  PRO A 191      12.060 170.801  40.294  1.00 37.95           H
ATOM   1114  CG  PRO A 191      13.505 169.506  39.365  1.00 41.03           C
ATOM   1115 1HG  PRO A 191      14.242 169.254  40.128  1.00 41.03           H
ATOM   1116 2HG  PRO A 191      12.723 168.748  39.320  1.00 41.03           H
ATOM   1117  CD  PRO A 191      14.178 169.645  38.013  1.00 36.33           C
ATOM   1118 1HD  PRO A 191      15.193 170.025  38.125  1.00 36.33           H
ATOM   1119 2HD  PRO A 191      14.170 168.680  37.506  1.00 36.33           H
ATOM   1120  N   ASN A 192      13.267 173.501  37.769  1.00 30.92           N
ATOM   1121  H   ASN A 192      14.183 173.087  37.863  1.00 30.92           H
ATOM   1122  CA  ASN A 192      13.216 174.952  37.576  1.00 29.03           C
ATOM   1123  HA  ASN A 192      12.464 175.339  38.263  1.00 29.03           H
ATOM   1124  C   ASN A 192      12.796 175.406  36.143  1.00 29.44           C
ATOM   1125  O   ASN A 192      12.771 176.602  35.869  1.00 28.82           O
ATOM   1126  CB  ASN A 192      14.561 175.558  38.014  1.00 28.69           C
ATOM   1127 1HB  ASN A 192      15.350 175.235  37.335  1.00 28.69           H
ATOM   1128 2HB  ASN A 192      14.507 176.645  37.962  1.00 28.69           H
ATOM   1129  CG  ASN A 192      14.905 175.133  39.433  1.00 34.99           C
ATOM   1130  OD1 ASN A 192      15.702 174.230  39.636  1.00 33.69           O
ATOM   1131  ND2 ASN A 192      14.240 175.685  40.420  1.00 30.92           N
ATOM   1132 1HD2 ASN A 192      14.359 175.344  41.363  1.00 30.92           H
ATOM   1133 2HD2 ASN A 192      13.576 176.422  40.230  1.00 30.92           H
ATOM   1134  N   ILE A 193      12.458 174.487  35.232  1.00 29.13           N
ATOM   1135  H   ILE A 193      12.428 173.517  35.509  1.00 29.13           H
ATOM   1136  CA  ILE A 193      11.901 174.788  33.897  1.00 30.26           C
ATOM   1137  HA  ILE A 193      12.025 175.849  33.680  1.00 30.26           H
ATOM   1138  C   ILE A 193      10.396 174.471  33.924  1.00 30.05           C
ATOM   1139  O   ILE A 193      10.020 173.312  34.082  1.00 29.65           O
ATOM   1140  CB  ILE A 193      12.644 174.001  32.787  1.00 27.64           C
ATOM   1141  HB  ILE A 193      12.525 172.938  32.996  1.00 27.64           H
ATOM   1142  CG1 ILE A 193      14.155 174.332  32.802  1.00 30.58           C
ATOM   1143 1HG1 ILE A 193      14.266 175.412  32.702  1.00 30.58           H
ATOM   1144 2HG1 ILE A 193      14.559 174.027  33.768  1.00 30.58           H
ATOM   1145  CG2 ILE A 193      12.015 174.291  31.410  1.00 29.42           C
ATOM   1146 1HG2 ILE A 193      12.527 173.704  30.647  1.00 29.42           H
ATOM   1147 2HG2 ILE A 193      12.119 175.352  31.183  1.00 29.42           H
ATOM   1148 3HG2 ILE A 193      10.959 174.024  31.426  1.00 29.42           H
ATOM   1149  CD1 ILE A 193      14.993 173.645  31.716  1.00 31.44           C
ATOM   1150 1HD1 ILE A 193      16.049 173.777  31.949  1.00 31.44           H
ATOM   1151 2HD1 ILE A 193      14.775 174.095  30.748  1.00 31.44           H
ATOM   1152 3HD1 ILE A 193      14.758 172.581  31.684  1.00 31.44           H
ATOM   1153  N   LEU A 194       9.537 175.482  33.768  1.00 31.95           N
ATOM   1154  H   LEU A 194       9.883 176.417  33.601  1.00 31.95           H
ATOM   1155  CA  LEU A 194       8.085 175.332  33.899  1.00 34.00           C
ATOM   1156  HA  LEU A 194       7.884 174.889  34.874  1.00 34.00           H
ATOM   1157  C   LEU A 194       7.530 174.372  32.820  1.00 39.07           C
ATOM   1158  O   LEU A 194       7.587 174.698  31.630  1.00 35.83           O
ATOM   1159  CB  LEU A 194       7.465 176.749  33.858  1.00 39.32           C
ATOM   1160 1HB  LEU A 194       8.047 177.392  34.518  1.00 39.32           H
ATOM   1161 2HB  LEU A 194       7.583 177.141  32.848  1.00 39.32           H
ATOM   1162  CG  LEU A 194       5.989 176.856  34.268  1.00 39.60           C
ATOM   1163  HG  LEU A 194       5.413 176.122  33.704  1.00 39.60           H
ATOM   1164  CD1 LEU A 194       5.791 176.647  35.772  1.00 32.58           C
ATOM   1165 1HD1 LEU A 194       4.729 176.723  36.004  1.00 32.58           H
ATOM   1166 2HD1 LEU A 194       6.339 177.409  36.326  1.00 32.58           H
ATOM   1167 3HD1 LEU A 194       6.156 175.659  36.055  1.00 32.58           H
ATOM   1168  CD2 LEU A 194       5.484 178.259  33.936  1.00 38.74           C
ATOM   1169 1HD2 LEU A 194       4.461 178.365  34.296  1.00 38.74           H
ATOM   1170 2HD2 LEU A 194       5.507 178.408  32.856  1.00 38.74           H
ATOM   1171 3HD2 LEU A 194       6.119 179.002  34.419  1.00 38.74           H
ATOM   1172  N   ARG A 195       7.070 173.173  33.210  1.00 32.58           N
ATOM   1173  H   ARG A 195       7.060 172.972  34.200  1.00 32.58           H
ATOM   1174  CA  ARG A 195       6.724 172.045  32.323  1.00 36.59           C
ATOM   1175  HA  ARG A 195       7.622 171.801  31.755  1.00 36.59           H
ATOM   1176  C   ARG A 195       5.602 172.371  31.299  1.00 38.05           C
ATOM   1177  O   ARG A 195       4.746 173.217  31.542  1.00 31.22           O
ATOM   1178  CB  ARG A 195       6.333 170.800  33.156  1.00 37.70           C
ATOM   1179 1HB  ARG A 195       6.024 171.106  34.155  1.00 37.70           H
ATOM   1180 2HB  ARG A 195       5.472 170.312  32.700  1.00 37.70           H
ATOM   1181  CG  ARG A 195       7.456 169.744  33.305  1.00 49.10           C
ATOM   1182 1HG  ARG A 195       8.365 170.075  32.802  1.00 49.10           H
ATOM   1183 2HG  ARG A 195       7.678 169.639  34.367  1.00 49.10           H
ATOM   1184  CD  ARG A 195       7.068 168.359  32.749  1.00 58.22           C
ATOM   1185 1HD  ARG A 195       7.756 167.619  33.157  1.00 58.22           H
ATOM   1186 2HD  ARG A 195       6.055 168.108  33.063  1.00 58.22           H
ATOM   1187  NE  ARG A 195       7.137 168.317  31.280  1.00 61.17           N
ATOM   1188  HE  ARG A 195       7.597 169.111  30.858  1.00 61.17           H
ATOM   1189  CZ  ARG A 195       6.681 167.320  30.503  1.00 57.73           C
ATOM   1190  NH1 ARG A 195       6.116 166.255  30.988  1.00 65.59           N
ATOM   1191 1HH1 ARG A 195       6.080 166.122  31.988  1.00 65.59           H
ATOM   1192 2HH1 ARG A 195       5.682 165.582  30.372  1.00 65.59           H
ATOM   1193  NH2 ARG A 195       6.820 167.414  29.217  1.00 58.10           N
ATOM   1194 1HH2 ARG A 195       7.247 168.245  28.834  1.00 58.10           H
ATOM   1195 2HH2 ARG A 195       6.473 166.694  28.600  1.00 58.10           H
ATOM   1196  N   LEU A 196       5.590 171.633  30.185  1.00 33.49           N
ATOM   1197  H   LEU A 196       6.366 171.006  30.032  1.00 33.49           H
ATOM   1198  CA  LEU A 196       4.516 171.592  29.178  1.00 34.69           C
ATOM   1199  HA  LEU A 196       3.670 172.186  29.524  1.00 34.69           H
ATOM   1200  C   LEU A 196       4.041 170.133  29.014  1.00 38.35           C
ATOM   1201  O   LEU A 196       4.669 169.346  28.305  1.00 34.16           O
ATOM   1202  CB  LEU A 196       5.043 172.215  27.858  1.00 39.94           C
ATOM   1203 1HB  LEU A 196       5.331 173.245  28.068  1.00 39.94           H
ATOM   1204 2HB  LEU A 196       5.940 171.668  27.567  1.00 39.94           H
ATOM   1205  CG  LEU A 196       4.059 172.199  26.673  1.00 39.35           C
ATOM   1206  HG  LEU A 196       3.705 171.178  26.531  1.00 39.35           H
ATOM   1207  CD1 LEU A 196       2.859 173.122  26.890  1.00 36.06           C
ATOM   1208 1HD1 LEU A 196       2.212 173.084  26.014  1.00 36.06           H
ATOM   1209 2HD1 LEU A 196       3.204 174.145  27.044  1.00 36.06           H
ATOM   1210 3HD1 LEU A 196       2.304 172.790  27.767  1.00 36.06           H
ATOM   1211  CD2 LEU A 196       4.759 172.650  25.390  1.00 46.86           C
ATOM   1212 1HD2 LEU A 196       4.059 172.586  24.556  1.00 46.86           H
ATOM   1213 2HD2 LEU A 196       5.614 172.002  25.197  1.00 46.86           H
ATOM   1214 3HD2 LEU A 196       5.100 173.680  25.500  1.00 46.86           H
ATOM   1215  N   TYR A 197       2.953 169.765  29.690  1.00 30.73           N
ATOM   1216  H   TYR A 197       2.428 170.469  30.191  1.00 30.73           H
ATOM   1217  CA  TYR A 197       2.407 168.400  29.727  1.00 35.26           C
ATOM   1218  HA  TYR A 197       3.213 167.707  29.972  1.00 35.26           H
ATOM   1219  C   TYR A 197       1.781 167.953  28.390  1.00 36.54           C
ATOM   1220  O   TYR A 197       1.747 166.758  28.094  1.00 39.34           O
ATOM   1221  CB  TYR A 197       1.339 168.309  30.826  1.00 34.03           C
ATOM   1222 1HB  TYR A 197       0.444 168.824  30.478  1.00 34.03           H
ATOM   1223 2HB  TYR A 197       1.070 167.261  30.957  1.00 34.03           H
ATOM   1224  CG  TYR A 197       1.728 168.881  32.185  1.00 35.53           C
ATOM   1225  CD1 TYR A 197       2.739 168.272  32.953  1.00 42.71           C
ATOM   1226  HD1 TYR A 197       3.259 167.403  32.578  1.00 42.71           H
ATOM   1227  CD2 TYR A 197       1.034 169.994  32.700  1.00 37.46           C
ATOM   1228  HD2 TYR A 197       0.263 170.472  32.114  1.00 37.46           H
ATOM   1229  CE1 TYR A 197       3.041 168.757  34.239  1.00 42.45           C
ATOM   1230  HE1 TYR A 197       3.792 168.272  34.845  1.00 42.45           H
ATOM   1231  CE2 TYR A 197       1.315 170.468  33.994  1.00 37.18           C
ATOM   1232  HE2 TYR A 197       0.750 171.294  34.400  1.00 37.18           H
ATOM   1233  CZ  TYR A 197       2.316 169.849  34.764  1.00 39.64           C
ATOM   1234  OH  TYR A 197       2.575 170.300  36.019  1.00 48.90           O
ATOM   1235  HH  TYR A 197       1.926 170.929  36.341  1.00 48.90           H
ATOM   1236  N   GLY A 198       1.304 168.902  27.580  1.00 36.07           N
ATOM   1237  H   GLY A 198       1.333 169.864  27.886  1.00 36.07           H
ATOM   1238  CA  GLY A 198       0.714 168.640  26.269  1.00 37.99           C
ATOM   1239 1HA  GLY A 198       1.413 168.065  25.662  1.00 37.99           H
ATOM   1240 2HA  GLY A 198      -0.186 168.039  26.404  1.00 37.99           H
ATOM   1241  C   GLY A 198       0.337 169.917  25.502  1.00 35.40           C
ATOM   1242  O   GLY A 198       0.382 171.026  26.036  1.00 35.50           O
ATOM   1243  N   TYR A 199      -0.082 169.752  24.249  1.00 35.38           N
ATOM   1244  H   TYR A 199      -0.058 168.827  23.844  1.00 35.38           H
ATOM   1245  CA  TYR A 199      -0.677 170.811  23.426  1.00 37.35           C
ATOM   1246  HA  TYR A 199      -1.244 171.471  24.083  1.00 37.35           H
ATOM   1247  C   TYR A 199      -1.647 170.221  22.383  1.00 42.72           C
ATOM   1248  O   TYR A 199      -1.484 169.076  21.957  1.00 42.33           O
ATOM   1249  CB  TYR A 199       0.420 171.655  22.755  1.00 35.79           C
ATOM   1250 1HB  TYR A 199      -0.055 172.393  22.109  1.00 35.79           H
ATOM   1251 2HB  TYR A 199       0.943 172.209  23.535  1.00 35.79           H
ATOM   1252  CG  TYR A 199       1.451 170.887  21.934  1.00 44.02           C
ATOM   1253  CD1 TYR A 199       1.177 170.513  20.603  1.00 50.52           C
ATOM   1254  HD1 TYR A 199       0.211 170.720  20.167  1.00 50.52           H
ATOM   1255  CD2 TYR A 199       2.693 170.555  22.510  1.00 46.22           C
ATOM   1256  HD2 TYR A 199       2.900 170.803  23.541  1.00 46.22           H
ATOM   1257  CE1 TYR A 199       2.149 169.838  19.839  1.00 49.62           C
ATOM   1258  HE1 TYR A 199       1.930 169.520  18.831  1.00 49.62           H
ATOM   1259  CE2 TYR A 199       3.673 169.892  21.749  1.00 50.22           C
ATOM   1260  HE2 TYR A 199       4.629 169.646  22.189  1.00 50.22           H
ATOM   1261  CZ  TYR A 199       3.409 169.544  20.407  1.00 53.60           C
ATOM   1262  OH  TYR A 199       4.355 168.880  19.694  1.00 55.85           O
ATOM   1263  HH  TYR A 199       4.234 168.943  18.744  1.00 55.85           H
ATOM   1264  N   PHE A 200      -2.640 171.009  21.971  1.00 38.89           N
ATOM   1265  H   PHE A 200      -2.682 171.955  22.322  1.00 38.89           H
ATOM   1266  CA  PHE A 200      -3.673 170.635  20.991  1.00 41.46           C
ATOM   1267  HA  PHE A 200      -3.211 170.034  20.207  1.00 41.46           H
ATOM   1268  C   PHE A 200      -4.279 171.894  20.325  1.00 37.68           C
ATOM   1269  O   PHE A 200      -3.887 173.018  20.633  1.00 34.48           O
ATOM   1270  CB  PHE A 200      -4.739 169.753  21.673  1.00 38.88           C
ATOM   1271 1HB  PHE A 200      -5.397 169.342  20.907  1.00 38.88           H
ATOM   1272 2HB  PHE A 200      -4.231 168.897  22.116  1.00 38.88           H
ATOM   1273  CG  PHE A 200      -5.606 170.406  22.749  1.00 41.08           C
ATOM   1274  CD1 PHE A 200      -5.156 170.479  24.081  1.00 37.44           C
ATOM   1275  HD1 PHE A 200      -4.178 170.104  24.345  1.00 37.44           H
ATOM   1276  CD2 PHE A 200      -6.889 170.878  22.425  1.00 44.31           C
ATOM   1277  HD2 PHE A 200      -7.243 170.806  21.407  1.00 44.31           H
ATOM   1278  CE1 PHE A 200      -5.978 171.030  25.080  1.00 40.21           C
ATOM   1279  HE1 PHE A 200      -5.637 171.088  26.103  1.00 40.21           H
ATOM   1280  CE2 PHE A 200      -7.709 171.439  23.420  1.00 40.96           C
ATOM   1281  HE2 PHE A 200      -8.680 171.828  23.153  1.00 40.96           H
ATOM   1282  CZ  PHE A 200      -7.253 171.518  24.745  1.00 38.17           C
ATOM   1283  HZ  PHE A 200      -7.883 171.963  25.501  1.00 38.17           H
ATOM   1284  N   HIS A 201      -5.221 171.723  19.402  1.00 34.47           N
ATOM   1285  H   HIS A 201      -5.485 170.781  19.150  1.00 34.47           H
ATOM   1286  CA  HIS A 201      -5.937 172.808  18.722  1.00 37.99           C
ATOM   1287  HA  HIS A 201      -5.914 173.701  19.346  1.00 37.99           H
ATOM   1288  C   HIS A 201      -7.417 172.423  18.499  1.00 33.24           C
ATOM   1289  O   HIS A 201      -7.817 171.284  18.736  1.00 37.61           O
ATOM   1290  CB  HIS A 201      -5.211 173.140  17.402  1.00 40.03           C
ATOM   1291 1HB  HIS A 201      -5.498 174.145  17.091  1.00 40.03           H
ATOM   1292 2HB  HIS A 201      -4.135 173.158  17.573  1.00 40.03           H
ATOM   1293  CG  HIS A 201      -5.509 172.177  16.271  1.00 42.89           C
ATOM   1294  ND1 HIS A 201      -6.653 172.141  15.510  1.00 46.40           N
ATOM   1295  HD1 HIS A 201      -7.474 172.725  15.580  1.00 46.40           H
ATOM   1296  CD2 HIS A 201      -4.783 171.081  15.896  1.00 48.30           C
ATOM   1297  HD2 HIS A 201      -3.854 170.707  16.300  1.00 48.30           H
ATOM   1298  CE1 HIS A 201      -6.605 171.073  14.745  1.00 44.47           C
ATOM   1299  HE1 HIS A 201      -7.362 170.711  14.066  1.00 44.47           H
ATOM   1300  NE2 HIS A 201      -5.472 170.410  14.919  1.00 53.36           N
ATOM   1301  N   ASP A 202      -8.220 173.353  17.984  1.00 35.91           N
ATOM   1302  H   ASP A 202      -7.863 174.290  17.861  1.00 35.91           H
ATOM   1303  CA  ASP A 202      -9.525 173.066  17.378  1.00 37.59           C
ATOM   1304  HA  ASP A 202      -9.563 172.009  17.115  1.00 37.59           H
ATOM   1305  C   ASP A 202      -9.678 173.873  16.056  1.00 40.73           C
ATOM   1306  O   ASP A 202      -8.670 174.182  15.406  1.00 38.01           O
ATOM   1307  CB  ASP A 202     -10.642 173.281  18.416  1.00 32.44           C
ATOM   1308 1HB  ASP A 202     -11.587 172.961  17.977  1.00 32.44           H
ATOM   1309 2HB  ASP A 202     -10.448 172.626  19.266  1.00 32.44           H
ATOM   1310  CG  ASP A 202     -10.803 174.718  18.932  1.00 35.18           C
ATOM   1311  OD1 ASP A 202     -10.538 175.680  18.181  1.00 39.71           O
ATOM   1312  OD2 ASP A 202     -11.242 174.876  20.093  1.00 35.22           O
ATOM   1313  N   ALA A 203     -10.901 174.185  15.625  1.00 39.61           N
ATOM   1314  H   ALA A 203     -11.704 173.916  16.176  1.00 39.61           H
ATOM   1315  CA  ALA A 203     -11.154 174.988  14.432  1.00 43.14           C
ATOM   1316  HA  ALA A 203     -10.694 174.497  13.574  1.00 43.14           H
ATOM   1317  C   ALA A 203     -10.575 176.426  14.511  1.00 41.76           C
ATOM   1318  O   ALA A 203     -10.211 176.991  13.479  1.00 40.34           O
ATOM   1319  CB  ALA A 203     -12.670 175.023  14.214  1.00 40.04           C
ATOM   1320 1HB  ALA A 203     -13.049 174.005  14.126  1.00 40.04           H
ATOM   1321 2HB  ALA A 203     -12.884 175.572  13.297  1.00 40.04           H
ATOM   1322 3HB  ALA A 203     -13.152 175.519  15.056  1.00 40.04           H
ATOM   1323  N   THR A 204     -10.460 177.016  15.708  1.00 37.50           N
ATOM   1324  H   THR A 204     -10.710 176.489  16.533  1.00 37.50           H
ATOM   1325  CA  THR A 204     -10.206 178.456  15.922  1.00 39.58           C
ATOM   1326  HA  THR A 204      -9.845 178.888  14.989  1.00 39.58           H
ATOM   1327  C   THR A 204      -9.166 178.785  17.023  1.00 40.88           C
ATOM   1328  O   THR A 204      -8.643 179.903  17.048  1.00 35.95           O
ATOM   1329  CB  THR A 204     -11.522 179.185  16.264  1.00 40.65           C
ATOM   1330  HB  THR A 204     -11.295 180.235  16.451  1.00 40.65           H
ATOM   1331  OG1 THR A 204     -12.108 178.665  17.442  1.00 34.58           O
ATOM   1332  HG1 THR A 204     -12.727 177.977  17.189  1.00 34.58           H
ATOM   1333  CG2 THR A 204     -12.574 179.119  15.156  1.00 46.30           C
ATOM   1334 1HG2 THR A 204     -13.435 179.718  15.450  1.00 46.30           H
ATOM   1335 2HG2 THR A 204     -12.887 178.087  14.994  1.00 46.30           H
ATOM   1336 3HG2 THR A 204     -12.150 179.519  14.235  1.00 46.30           H
ATOM   1337  N   ARG A 205      -8.816 177.837  17.899  1.00 37.10           N
ATOM   1338  H   ARG A 205      -9.317 176.961  17.871  1.00 37.10           H
ATOM   1339  CA  ARG A 205      -7.855 177.992  19.008  1.00 37.52           C
ATOM   1340  HA  ARG A 205      -7.463 179.009  19.003  1.00 37.52           H
ATOM   1341  C   ARG A 205      -6.669 177.016  18.909  1.00 35.68           C
ATOM   1342  O   ARG A 205      -6.764 175.953  18.297  1.00 34.62           O
ATOM   1343  CB  ARG A 205      -8.580 177.778  20.348  1.00 35.39           C
ATOM   1344 1HB  ARG A 205      -9.195 176.881  20.281  1.00 35.39           H
ATOM   1345 2HB  ARG A 205      -7.842 177.621  21.134  1.00 35.39           H
ATOM   1346  CG  ARG A 205      -9.479 178.962  20.745  1.00 36.41           C
ATOM   1347 1HG  ARG A 205      -8.863 179.850  20.890  1.00 36.41           H
ATOM   1348 2HG  ARG A 205     -10.215 179.153  19.964  1.00 36.41           H
ATOM   1349  CD  ARG A 205     -10.204 178.634  22.052  1.00 35.26           C
ATOM   1350 1HD  ARG A 205     -10.925 177.836  21.878  1.00 35.26           H
ATOM   1351 2HD  ARG A 205      -9.485 178.266  22.783  1.00 35.26           H
ATOM   1352  NE  ARG A 205     -10.901 179.801  22.607  1.00 40.51           N
ATOM   1353  HE  ARG A 205     -10.320 180.428  23.145  1.00 40.51           H
ATOM   1354  CZ  ARG A 205     -12.213 180.054  22.476  1.00 43.56           C
ATOM   1355  NH1 ARG A 205     -13.050 179.301  21.825  1.00 43.05           N
ATOM   1356 1HH1 ARG A 205     -12.704 178.489  21.334  1.00 43.05           H
ATOM   1357 2HH1 ARG A 205     -14.011 179.589  21.710  1.00 43.05           H
ATOM   1358  NH2 ARG A 205     -12.661 181.122  23.053  1.00 44.56           N
ATOM   1359 1HH2 ARG A 205     -11.997 181.681  23.569  1.00 44.56           H
ATOM   1360 2HH2 ARG A 205     -13.633 181.396  23.019  1.00 44.56           H
ATOM   1361  N   VAL A 206      -5.578 177.387  19.577  1.00 35.10           N
ATOM   1362  H   VAL A 206      -5.600 178.300  20.006  1.00 35.10           H
ATOM   1363  CA  VAL A 206      -4.429 176.534  19.944  1.00 32.27           C
ATOM   1364  HA  VAL A 206      -4.630 175.509  19.635  1.00 32.27           H
ATOM   1365  C   VAL A 206      -4.284 176.559  21.476  1.00 34.13           C
ATOM   1366  O   VAL A 206      -4.415 177.615  22.097  1.00 33.01           O
ATOM   1367  CB  VAL A 206      -3.132 176.990  19.239  1.00 37.25           C
ATOM   1368  HB  VAL A 206      -2.927 178.019  19.535  1.00 37.25           H
ATOM   1369  CG1 VAL A 206      -1.924 176.124  19.625  1.00 33.10           C
ATOM   1370 1HG1 VAL A 206      -1.056 176.441  19.047  1.00 33.10           H
ATOM   1371 2HG1 VAL A 206      -2.144 175.079  19.408  1.00 33.10           H
ATOM   1372 3HG1 VAL A 206      -1.713 176.237  20.689  1.00 33.10           H
ATOM   1373  CG2 VAL A 206      -3.276 176.945  17.711  1.00 40.43           C
ATOM   1374 1HG2 VAL A 206      -2.334 177.245  17.250  1.00 40.43           H
ATOM   1375 2HG2 VAL A 206      -4.066 177.629  17.401  1.00 40.43           H
ATOM   1376 3HG2 VAL A 206      -3.527 175.932  17.398  1.00 40.43           H
ATOM   1377  N   TYR A 207      -4.030 175.400  22.076  1.00 31.79           N
ATOM   1378  H   TYR A 207      -3.888 174.588  21.492  1.00 31.79           H
ATOM   1379  CA  TYR A 207      -4.031 175.164  23.528  1.00 30.85           C
ATOM   1380  HA  TYR A 207      -4.213 176.102  24.054  1.00 30.85           H
ATOM   1381  C   TYR A 207      -2.689 174.589  23.989  1.00 35.94           C
ATOM   1382  O   TYR A 207      -2.134 173.690  23.355  1.00 37.18           O
ATOM   1383  CB  TYR A 207      -5.148 174.182  23.895  1.00 31.19           C
ATOM   1384 1HB  TYR A 207      -4.929 173.227  23.417  1.00 31.19           H
ATOM   1385 2HB  TYR A 207      -5.120 174.014  24.971  1.00 31.19           H
ATOM   1386  CG  TYR A 207      -6.557 174.609  23.505  1.00 33.23           C
ATOM   1387  CD1 TYR A 207      -7.403 175.208  24.456  1.00 32.41           C
ATOM   1388  HD1 TYR A 207      -7.052 175.392  25.460  1.00 32.41           H
ATOM   1389  CD2 TYR A 207      -7.041 174.326  22.214  1.00 34.41           C
ATOM   1390  HD2 TYR A 207      -6.404 173.826  21.499  1.00 34.41           H
ATOM   1391  CE1 TYR A 207      -8.729 175.528  24.116  1.00 38.12           C
ATOM   1392  HE1 TYR A 207      -9.389 175.973  24.846  1.00 38.12           H
ATOM   1393  CE2 TYR A 207      -8.369 174.624  21.871  1.00 34.36           C
ATOM   1394  HE2 TYR A 207      -8.752 174.379  20.891  1.00 34.36           H
ATOM   1395  CZ  TYR A 207      -9.218 175.222  22.826  1.00 31.94           C
ATOM   1396  OH  TYR A 207     -10.507 175.503  22.521  1.00 37.11           O
ATOM   1397  HH  TYR A 207     -10.765 175.228  21.639  1.00 37.11           H
ATOM   1398  N   LEU A 208      -2.193 175.089  25.118  1.00 34.09           N
ATOM   1399  H   LEU A 208      -2.712 175.830  25.566  1.00 34.09           H
ATOM   1400  CA  LEU A 208      -0.886 174.762  25.698  1.00 35.20           C
ATOM   1401  HA  LEU A 208      -0.458 173.895  25.195  1.00 35.20           H
ATOM   1402  C   LEU A 208      -1.100 174.401  27.181  1.00 33.53           C
ATOM   1403  O   LEU A 208      -1.479 175.256  27.985  1.00 34.86           O
ATOM   1404  CB  LEU A 208       0.058 175.978  25.495  1.00 30.21           C
ATOM   1405 1HB  LEU A 208      -0.342 176.809  26.076  1.00 30.21           H
ATOM   1406 2HB  LEU A 208       1.031 175.715  25.909  1.00 30.21           H
ATOM   1407  CG  LEU A 208       0.228 176.476  24.047  1.00 39.47           C
ATOM   1408  HG  LEU A 208      -0.762 176.637  23.618  1.00 39.47           H
ATOM   1409  CD1 LEU A 208       0.961 177.817  24.001  1.00 34.15           C
ATOM   1410 1HD1 LEU A 208       1.071 178.133  22.964  1.00 34.15           H
ATOM   1411 2HD1 LEU A 208       1.946 177.721  24.458  1.00 34.15           H
ATOM   1412 3HD1 LEU A 208       0.376 178.557  24.547  1.00 34.15           H
ATOM   1413  CD2 LEU A 208       0.985 175.473  23.185  1.00 35.97           C
ATOM   1414 1HD2 LEU A 208       1.121 175.882  22.184  1.00 35.97           H
ATOM   1415 2HD2 LEU A 208       0.411 174.548  23.125  1.00 35.97           H
ATOM   1416 3HD2 LEU A 208       1.959 175.268  23.630  1.00 35.97           H
ATOM   1417  N   ILE A 209      -0.924 173.120  27.512  1.00 31.78           N
ATOM   1418  H   ILE A 209      -0.558 172.486  26.816  1.00 31.78           H
ATOM   1419  CA  ILE A 209      -1.227 172.526  28.827  1.00 33.42           C
ATOM   1420  HA  ILE A 209      -1.998 173.120  29.317  1.00 33.42           H
ATOM   1421  C   ILE A 209       0.052 172.599  29.685  1.00 36.97           C
ATOM   1422  O   ILE A 209       0.912 171.718  29.623  1.00 34.70           O
ATOM   1423  CB  ILE A 209      -1.768 171.073  28.669  1.00 30.64           C
ATOM   1424  HB  ILE A 209      -0.943 170.458  28.309  1.00 30.64           H
ATOM   1425  CG1 ILE A 209      -2.939 170.910  27.686  1.00 33.34           C
ATOM   1426 1HG1 ILE A 209      -3.865 171.168  28.200  1.00 33.34           H
ATOM   1427 2HG1 ILE A 209      -2.799 171.605  26.858  1.00 33.34           H
ATOM   1428  CG2 ILE A 209      -2.209 170.532  30.042  1.00 32.10           C
ATOM   1429 1HG2 ILE A 209      -2.520 169.492  29.942  1.00 32.10           H
ATOM   1430 2HG2 ILE A 209      -3.044 171.127  30.413  1.00 32.10           H
ATOM   1431 3HG2 ILE A 209      -1.376 170.597  30.741  1.00 32.10           H
ATOM   1432  CD1 ILE A 209      -3.036 169.496  27.091  1.00 39.63           C
ATOM   1433 1HD1 ILE A 209      -4.002 169.385  26.599  1.00 39.63           H
ATOM   1434 2HD1 ILE A 209      -2.939 168.747  27.877  1.00 39.63           H
ATOM   1435 3HD1 ILE A 209      -2.238 169.363  26.360  1.00 39.63           H
ATOM   1436  N   LEU A 210       0.217 173.700  30.412  1.00 28.99           N
ATOM   1437  H   LEU A 210      -0.563 174.337  30.489  1.00 28.99           H
ATOM   1438  CA  LEU A 210       1.442 174.083  31.130  1.00 33.15           C
ATOM   1439  HA  LEU A 210       2.289 173.546  30.701  1.00 33.15           H
ATOM   1440  C   LEU A 210       1.381 173.752  32.636  1.00 32.89           C
ATOM   1441  O   LEU A 210       0.317 173.628  33.241  1.00 31.19           O
ATOM   1442  CB  LEU A 210       1.673 175.594  30.923  1.00 29.05           C
ATOM   1443 1HB  LEU A 210       0.742 176.117  31.143  1.00 29.05           H
ATOM   1444 2HB  LEU A 210       2.415 175.931  31.647  1.00 29.05           H
ATOM   1445  CG  LEU A 210       2.151 175.963  29.511  1.00 38.32           C
ATOM   1446  HG  LEU A 210       1.638 175.328  28.789  1.00 38.32           H
ATOM   1447  CD1 LEU A 210       1.810 177.415  29.192  1.00 34.97           C
ATOM   1448 1HD1 LEU A 210       2.116 177.650  28.172  1.00 34.97           H
ATOM   1449 2HD1 LEU A 210       2.328 178.076  29.888  1.00 34.97           H
ATOM   1450 3HD1 LEU A 210       0.734 177.555  29.291  1.00 34.97           H
ATOM   1451  CD2 LEU A 210       3.663 175.779  29.372  1.00 36.09           C
ATOM   1452 1HD2 LEU A 210       3.977 176.072  28.370  1.00 36.09           H
ATOM   1453 2HD2 LEU A 210       3.918 174.733  29.542  1.00 36.09           H
ATOM   1454 3HD2 LEU A 210       4.169 176.402  30.109  1.00 36.09           H
ATOM   1455  N   GLU A 211       2.554 173.672  33.253  1.00 31.34           N
ATOM   1456  H   GLU A 211       3.390 173.741  32.691  1.00 31.34           H
ATOM   1457  CA  GLU A 211       2.723 173.693  34.703  1.00 32.75           C
ATOM   1458  HA  GLU A 211       2.057 172.947  35.136  1.00 32.75           H
ATOM   1459  C   GLU A 211       2.349 175.069  35.290  1.00 31.73           C
ATOM   1460  O   GLU A 211       2.554 176.116  34.667  1.00 30.44           O
ATOM   1461  CB  GLU A 211       4.163 173.278  35.026  1.00 33.33           C
ATOM   1462 1HB  GLU A 211       4.319 172.306  34.558  1.00 33.33           H
ATOM   1463 2HB  GLU A 211       4.844 173.998  34.573  1.00 33.33           H
ATOM   1464  CG  GLU A 211       4.500 173.160  36.524  1.00 32.38           C
ATOM   1465 1HG  GLU A 211       4.411 174.139  36.996  1.00 32.38           H
ATOM   1466 2HG  GLU A 211       3.797 172.478  37.004  1.00 32.38           H
ATOM   1467  CD  GLU A 211       5.924 172.635  36.748  1.00 33.99           C
ATOM   1468  OE1 GLU A 211       6.124 171.684  37.536  1.00 33.36           O
ATOM   1469  OE2 GLU A 211       6.883 173.202  36.181  1.00 34.69           O
ATOM   1470  N   TYR A 212       1.786 175.052  36.496  1.00 30.21           N
ATOM   1471  H   TYR A 212       1.634 174.157  36.938  1.00 30.21           H
ATOM   1472  CA  TYR A 212       1.382 176.240  37.249  1.00 30.13           C
ATOM   1473  HA  TYR A 212       1.329 177.088  36.567  1.00 30.13           H
ATOM   1474  C   TYR A 212       2.387 176.597  38.370  1.00 30.48           C
ATOM   1475  O   TYR A 212       2.972 175.707  38.992  1.00 30.09           O
ATOM   1476  CB  TYR A 212      -0.029 175.997  37.792  1.00 32.23           C
ATOM   1477 1HB  TYR A 212      -0.713 175.877  36.952  1.00 32.23           H
ATOM   1478 2HB  TYR A 212      -0.033 175.060  38.349  1.00 32.23           H
ATOM   1479  CG  TYR A 212      -0.545 177.106  38.693  1.00 28.21           C
ATOM   1480  CD1 TYR A 212      -0.722 178.407  38.184  1.00 27.09           C
ATOM   1481  HD1 TYR A 212      -0.503 178.626  37.150  1.00 27.09           H
ATOM   1482  CD2 TYR A 212      -0.832 176.831  40.041  1.00 30.64           C
ATOM   1483  HD2 TYR A 212      -0.680 175.840  40.444  1.00 30.64           H
ATOM   1484  CE1 TYR A 212      -1.205 179.430  39.021  1.00 30.92           C
ATOM   1485  HE1 TYR A 212      -1.363 180.424  38.629  1.00 30.92           H
ATOM   1486  CE2 TYR A 212      -1.332 177.848  40.874  1.00 33.43           C
ATOM   1487  HE2 TYR A 212      -1.569 177.629  41.904  1.00 33.43           H
ATOM   1488  CZ  TYR A 212      -1.530 179.145  40.364  1.00 33.11           C
ATOM   1489  OH  TYR A 212      -2.036 180.124  41.176  1.00 35.40           O
ATOM   1490  HH  TYR A 212      -2.383 179.776  42.001  1.00 35.40           H
ATOM   1491  N   ALA A 213       2.556 177.892  38.652  1.00 29.22           N
ATOM   1492  H   ALA A 213       2.058 178.569  38.092  1.00 29.22           H
ATOM   1493  CA  ALA A 213       3.396 178.422  39.731  1.00 32.92           C
ATOM   1494  HA  ALA A 213       3.659 177.613  40.412  1.00 32.92           H
ATOM   1495  C   ALA A 213       2.631 179.493  40.548  1.00 28.82           C
ATOM   1496  O   ALA A 213       2.274 180.538  39.987  1.00 32.99           O
ATOM   1497  CB  ALA A 213       4.698 178.944  39.113  1.00 28.73           C
ATOM   1498 1HB  ALA A 213       5.184 178.138  38.565  1.00 28.73           H
ATOM   1499 2HB  ALA A 213       5.360 179.298  39.904  1.00 28.73           H
ATOM   1500 3HB  ALA A 213       4.475 179.765  38.431  1.00 28.73           H
ATOM   1501  N   PRO A 214       2.318 179.265  41.843  1.00 29.67           N
ATOM   1502  CA  PRO A 214       1.288 180.031  42.553  1.00 30.45           C
ATOM   1503  HA  PRO A 214       0.421 180.133  41.901  1.00 30.45           H
ATOM   1504  C   PRO A 214       1.694 181.446  43.026  1.00 35.96           C
ATOM   1505  O   PRO A 214       0.803 182.279  43.219  1.00 35.16           O
ATOM   1506  CB  PRO A 214       0.887 179.148  43.742  1.00 33.39           C
ATOM   1507 1HB  PRO A 214       0.617 179.728  44.624  1.00 33.39           H
ATOM   1508 2HB  PRO A 214       0.064 178.493  43.454  1.00 33.39           H
ATOM   1509  CG  PRO A 214       2.133 178.328  44.017  1.00 36.08           C
ATOM   1510 1HG  PRO A 214       2.841 178.906  44.611  1.00 36.08           H
ATOM   1511 2HG  PRO A 214       1.904 177.375  44.494  1.00 36.08           H
ATOM   1512  CD  PRO A 214       2.681 178.099  42.624  1.00 30.91           C
ATOM   1513 1HD  PRO A 214       3.766 178.004  42.652  1.00 30.91           H
ATOM   1514 2HD  PRO A 214       2.224 177.212  42.185  1.00 30.91           H
ATOM   1515  N   LEU A 215       2.989 181.744  43.205  1.00 30.96           N
ATOM   1516  H   LEU A 215       3.693 181.059  42.971  1.00 30.96           H
ATOM   1517  CA  LEU A 215       3.482 182.980  43.843  1.00 33.95           C
ATOM   1518  HA  LEU A 215       2.654 183.389  44.422  1.00 33.95           H
ATOM   1519  C   LEU A 215       3.916 184.099  42.835  1.00 35.56           C
ATOM   1520  O   LEU A 215       4.607 185.040  43.221  1.00 36.74           O
ATOM   1521  CB  LEU A 215       4.589 182.636  44.868  1.00 34.11           C
ATOM   1522 1HB  LEU A 215       5.380 182.100  44.343  1.00 34.11           H
ATOM   1523 2HB  LEU A 215       5.004 183.572  45.243  1.00 34.11           H
ATOM   1524  CG  LEU A 215       4.146 181.799  46.081  1.00 38.64           C
ATOM   1525  HG  LEU A 215       3.798 180.829  45.726  1.00 38.64           H
ATOM   1526  CD1 LEU A 215       5.333 181.587  47.022  1.00 40.80           C
ATOM   1527 1HD1 LEU A 215       5.019 180.941  47.842  1.00 40.80           H
ATOM   1528 2HD1 LEU A 215       5.670 182.544  47.421  1.00 40.80           H
ATOM   1529 3HD1 LEU A 215       6.148 181.112  46.476  1.00 40.80           H
ATOM   1530  CD2 LEU A 215       3.038 182.470  46.898  1.00 43.47           C
ATOM   1531 1HD2 LEU A 215       2.852 181.888  47.801  1.00 43.47           H
ATOM   1532 2HD2 LEU A 215       2.126 182.519  46.303  1.00 43.47           H
ATOM   1533 3HD2 LEU A 215       3.348 183.478  47.172  1.00 43.47           H
ATOM   1534  N   GLY A 216       3.475 184.038  41.577  1.00 34.49           N
ATOM   1535  H   GLY A 216       2.944 183.232  41.279  1.00 34.49           H
ATOM   1536  CA  GLY A 216       3.643 185.117  40.606  1.00 34.33           C
ATOM   1537 1HA  GLY A 216       3.047 184.905  39.719  1.00 34.33           H
ATOM   1538 2HA  GLY A 216       3.276 186.044  41.047  1.00 34.33           H
ATOM   1539  C   GLY A 216       5.102 185.346  40.158  1.00 35.34           C
ATOM   1540  O   GLY A 216       5.919 184.429  40.188  1.00 33.10           O
ATOM   1541  N   THR A 217       5.414 186.550  39.668  1.00 33.49           N
ATOM   1542  H   THR A 217       4.726 187.289  39.690  1.00 33.49           H
ATOM   1543  CA  THR A 217       6.724 186.906  39.094  1.00 38.78           C
ATOM   1544  HA  THR A 217       7.087 186.045  38.532  1.00 38.78           H
ATOM   1545  C   THR A 217       7.783 187.276  40.148  1.00 33.31           C
ATOM   1546  O   THR A 217       7.490 187.918  41.157  1.00 35.67           O
ATOM   1547  CB  THR A 217       6.624 188.078  38.095  1.00 34.46           C
ATOM   1548  HB  THR A 217       7.624 188.293  37.717  1.00 34.46           H
ATOM   1549  OG1 THR A 217       6.133 189.252  38.713  1.00 38.98           O
ATOM   1550  HG1 THR A 217       5.219 189.098  38.964  1.00 38.98           H
ATOM   1551  CG2 THR A 217       5.737 187.771  36.894  1.00 36.20           C
ATOM   1552 1HG2 THR A 217       5.720 188.639  36.235  1.00 36.20           H
ATOM   1553 2HG2 THR A 217       4.723 187.543  37.221  1.00 36.20           H
ATOM   1554 3HG2 THR A 217       6.149 186.916  36.359  1.00 36.20           H
ATOM   1555  N   VAL A 218       9.052 186.976  39.843  1.00 33.86           N
ATOM   1556  H   VAL A 218       9.258 186.468  38.995  1.00 33.86           H
ATOM   1557  CA  VAL A 218      10.216 187.470  40.599  1.00 34.37           C
ATOM   1558  HA  VAL A 218      10.088 187.189  41.644  1.00 34.37           H
ATOM   1559  C   VAL A 218      10.288 189.014  40.530  1.00 35.14           C
ATOM   1560  O   VAL A 218      10.638 189.664  41.510  1.00 34.21           O
ATOM   1561  CB  VAL A 218      11.528 186.828  40.090  1.00 36.33           C
ATOM   1562  HB  VAL A 218      11.689 187.159  39.063  1.00 36.33           H
ATOM   1563  CG1 VAL A 218      12.744 187.251  40.925  1.00 34.94           C
ATOM   1564 1HG1 VAL A 218      13.630 186.735  40.558  1.00 34.94           H
ATOM   1565 2HG1 VAL A 218      12.573 186.985  41.968  1.00 34.94           H
ATOM   1566 3HG1 VAL A 218      12.890 188.329  40.844  1.00 34.94           H
ATOM   1567  CG2 VAL A 218      11.473 185.292  40.094  1.00 34.27           C
ATOM   1568 1HG2 VAL A 218      12.419 184.903  39.717  1.00 34.27           H
ATOM   1569 2HG2 VAL A 218      10.657 184.942  39.462  1.00 34.27           H
ATOM   1570 3HG2 VAL A 218      11.318 184.943  41.115  1.00 34.27           H
ATOM   1571  N   TYR A 219       9.875 189.600  39.401  1.00 35.08           N
ATOM   1572  H   TYR A 219       9.680 189.002  38.611  1.00 35.08           H
ATOM   1573  CA  TYR A 219       9.737 191.044  39.178  1.00 36.72           C
ATOM   1574  HA  TYR A 219      10.727 191.500  39.207  1.00 36.72           H
ATOM   1575  C   TYR A 219       8.854 191.746  40.229  1.00 40.40           C
ATOM   1576  O   TYR A 219       9.307 192.693  40.872  1.00 39.12           O
ATOM   1577  CB  TYR A 219       9.155 191.240  37.774  1.00 37.15           C
ATOM   1578 1HB  TYR A 219       9.855 190.781  37.075  1.00 37.15           H
ATOM   1579 2HB  TYR A 219       8.219 190.687  37.693  1.00 37.15           H
ATOM   1580  CG  TYR A 219       8.905 192.678  37.328  1.00 47.25           C
ATOM   1581  CD1 TYR A 219       9.875 193.349  36.559  1.00 42.15           C
ATOM   1582  HD1 TYR A 219      10.808 192.866  36.308  1.00 42.15           H
ATOM   1583  CD2 TYR A 219       7.673 193.298  37.606  1.00 50.05           C
ATOM   1584  HD2 TYR A 219       6.910 192.778  38.165  1.00 50.05           H
ATOM   1585  CE1 TYR A 219       9.627 194.654  36.093  1.00 51.51           C
ATOM   1586  HE1 TYR A 219      10.372 195.173  35.507  1.00 51.51           H
ATOM   1587  CE2 TYR A 219       7.425 194.601  37.141  1.00 52.60           C
ATOM   1588  HE2 TYR A 219       6.483 195.080  37.365  1.00 52.60           H
ATOM   1589  CZ  TYR A 219       8.406 195.289  36.400  1.00 56.07           C
ATOM   1590  OH  TYR A 219       8.169 196.543  35.938  1.00 64.36           O
ATOM   1591  HH  TYR A 219       7.316 196.895  36.204  1.00 64.36           H
ATOM   1592  N   ARG A 220       7.609 191.290  40.434  1.00 36.35           N
ATOM   1593  H   ARG A 220       7.259 190.500  39.913  1.00 36.35           H
ATOM   1594  CA  ARG A 220       6.681 191.934  41.364  1.00 36.47           C
ATOM   1595  HA  ARG A 220       6.694 192.999  41.134  1.00 36.47           H
ATOM   1596  C   ARG A 220       7.135 191.764  42.835  1.00 44.03           C
ATOM   1597  O   ARG A 220       6.828 192.631  43.649  1.00 41.21           O
ATOM   1598  CB  ARG A 220       5.243 191.439  41.112  1.00  0.00           C
ATOM   1599 1HB  ARG A 220       5.022 191.525  40.048  1.00  0.00           H
ATOM   1600 2HB  ARG A 220       5.143 190.398  41.418  1.00  0.00           H
ATOM   1601  CG  ARG A 220       4.224 192.282  41.896  1.00  0.00           C
ATOM   1602 1HG  ARG A 220       4.354 192.078  42.959  1.00  0.00           H
ATOM   1603 2HG  ARG A 220       4.430 193.338  41.722  1.00  0.00           H
ATOM   1604  CD  ARG A 220       2.748 192.011  41.529  1.00  0.00           C
ATOM   1605 1HD  ARG A 220       2.567 190.937  41.507  1.00  0.00           H
ATOM   1606 2HD  ARG A 220       2.128 192.464  42.303  1.00  0.00           H
ATOM   1607  NE  ARG A 220       2.386 192.586  40.227  1.00  0.00           N
ATOM   1608  HE  ARG A 220       3.128 192.560  39.542  1.00  0.00           H
ATOM   1609  CZ  ARG A 220       1.242 193.236  39.934  1.00  0.00           C
ATOM   1610  NH1 ARG A 220       1.110 193.706  38.729  1.00  0.00           N
ATOM   1611 1HH1 ARG A 220       1.898 193.612  38.105  1.00  0.00           H
ATOM   1612 2HH1 ARG A 220       0.327 194.288  38.469  1.00  0.00           H
ATOM   1613  NH2 ARG A 220       0.259 193.411  40.777  1.00  0.00           N
ATOM   1614 1HH2 ARG A 220       0.322 193.043  41.716  1.00  0.00           H
ATOM   1615 2HH2 ARG A 220      -0.563 193.922  40.489  1.00  0.00           H
ATOM   1616  N   GLU A 221       7.905 190.721  43.152  1.00 34.74           N
ATOM   1617  H   GLU A 221       8.088 190.016  42.453  1.00 34.74           H
ATOM   1618  CA  GLU A 221       8.567 190.554  44.447  1.00 40.58           C
ATOM   1619  HA  GLU A 221       7.841 190.806  45.220  1.00 40.58           H
ATOM   1620  C   GLU A 221       9.778 191.509  44.616  1.00 40.10           C
ATOM   1621  O   GLU A 221       9.927 192.137  45.666  1.00 42.72           O
ATOM   1622  CB  GLU A 221       8.972 189.076  44.622  1.00 40.10           C
ATOM   1623 1HB  GLU A 221       8.139 188.434  44.334  1.00 40.10           H
ATOM   1624 2HB  GLU A 221       9.800 188.862  43.946  1.00 40.10           H
ATOM   1625  CG  GLU A 221       9.407 188.682  46.054  1.00 44.93           C
ATOM   1626 1HG  GLU A 221       9.939 187.732  45.999  1.00 44.93           H
ATOM   1627 2HG  GLU A 221      10.092 189.427  46.459  1.00 44.93           H
ATOM   1628  CD  GLU A 221       8.227 188.525  47.025  1.00 48.48           C
ATOM   1629  OE1 GLU A 221       7.276 189.337  46.997  1.00 53.87           O
ATOM   1630  OE2 GLU A 221       8.210 187.567  47.833  1.00 52.64           O
ATOM   1631  N   LEU A 222      10.599 191.697  43.574  1.00 39.58           N
ATOM   1632  H   LEU A 222      10.463 191.159  42.730  1.00 39.58           H
ATOM   1633  CA  LEU A 222      11.706 192.656  43.574  1.00 45.43           C
ATOM   1634  HA  LEU A 222      12.355 192.402  44.412  1.00 45.43           H
ATOM   1635  C   LEU A 222      11.201 194.102  43.788  1.00 46.33           C
ATOM   1636  O   LEU A 222      11.783 194.823  44.588  1.00 47.21           O
ATOM   1637  CB  LEU A 222      12.531 192.510  42.277  1.00 38.88           C
ATOM   1638 1HB  LEU A 222      12.845 191.470  42.187  1.00 38.88           H
ATOM   1639 2HB  LEU A 222      11.883 192.745  41.432  1.00 38.88           H
ATOM   1640  CG  LEU A 222      13.777 193.417  42.203  1.00 43.23           C
ATOM   1641  HG  LEU A 222      13.455 194.452  42.312  1.00 43.23           H
ATOM   1642  CD1 LEU A 222      14.815 193.098  43.285  1.00 39.24           C
ATOM   1643 1HD1 LEU A 222      15.693 193.725  43.129  1.00 39.24           H
ATOM   1644 2HD1 LEU A 222      15.101 192.048  43.223  1.00 39.24           H
ATOM   1645 3HD1 LEU A 222      14.392 193.303  44.269  1.00 39.24           H
ATOM   1646  CD2 LEU A 222      14.447 193.263  40.838  1.00 42.91           C
ATOM   1647 1HD2 LEU A 222      15.301 193.939  40.786  1.00 42.91           H
ATOM   1648 2HD2 LEU A 222      13.734 193.516  40.053  1.00 42.91           H
ATOM   1649 3HD2 LEU A 222      14.787 192.236  40.704  1.00 42.91           H
ATOM   1650  N   GLN A 223      10.066 194.490  43.199  1.00 46.26           N
ATOM   1651  H   GLN A 223       9.637 193.886  42.513  1.00 46.26           H
ATOM   1652  CA  GLN A 223       9.414 195.780  43.439  1.00 45.87           C
ATOM   1653  HA  GLN A 223      10.105 196.576  43.160  1.00 45.87           H
ATOM   1654  C   GLN A 223       9.007 196.016  44.919  1.00 40.94           C
ATOM   1655  O   GLN A 223       8.834 197.162  45.346  1.00 51.40           O
ATOM   1656  CB  GLN A 223       8.162 195.885  42.556  1.00 45.14           C
ATOM   1657 1HB  GLN A 223       7.554 194.990  42.685  1.00 45.14           H
ATOM   1658 2HB  GLN A 223       7.576 196.747  42.876  1.00 45.14           H
ATOM   1659  CG  GLN A 223       8.495 196.044  41.063  1.00 53.34           C
ATOM   1660 1HG  GLN A 223       9.079 196.956  40.943  1.00 53.34           H
ATOM   1661 2HG  GLN A 223       9.100 195.208  40.712  1.00 53.34           H
ATOM   1662  CD  GLN A 223       7.233 196.143  40.207  1.00 59.92           C
ATOM   1663  OE1 GLN A 223       6.221 195.501  40.458  1.00 66.86           O
ATOM   1664  NE2 GLN A 223       7.240 196.939  39.163  1.00 58.78           N
ATOM   1665 1HE2 GLN A 223       6.361 197.163  38.718  1.00 58.78           H
ATOM   1666 2HE2 GLN A 223       8.075 197.452  38.919  1.00 58.78           H
ATOM   1667  N   LYS A 224       8.833 194.949  45.709  1.00 42.92           N
ATOM   1668  H   LYS A 224       8.995 194.029  45.325  1.00 42.92           H
ATOM   1669  CA  LYS A 224       8.480 195.008  47.134  1.00 46.95           C
ATOM   1670  HA  LYS A 224       7.921 195.925  47.323  1.00 46.95           H
ATOM   1671  C   LYS A 224       9.738 195.017  48.022  1.00 53.61           C
ATOM   1672  O   LYS A 224       9.795 195.785  48.981  1.00 52.28           O
ATOM   1673  CB  LYS A 224       7.557 193.831  47.491  1.00 48.46           C
ATOM   1674 1HB  LYS A 224       8.089 192.899  47.297  1.00 48.46           H
ATOM   1675 2HB  LYS A 224       7.323 193.881  48.555  1.00 48.46           H
ATOM   1676  CG  LYS A 224       6.243 193.851  46.708  1.00 56.35           C
ATOM   1677 1HG  LYS A 224       5.634 194.687  47.052  1.00 56.35           H
ATOM   1678 2HG  LYS A 224       6.459 193.995  45.649  1.00 56.35           H
ATOM   1679  CD  LYS A 224       5.474 192.541  46.888  1.00 58.38           C
ATOM   1680 1HD  LYS A 224       6.114 191.707  46.601  1.00 58.38           H
ATOM   1681 2HD  LYS A 224       5.184 192.436  47.933  1.00 58.38           H
ATOM   1682  CE  LYS A 224       4.218 192.533  46.010  1.00 70.17           C
ATOM   1683 1HE  LYS A 224       3.547 193.326  46.340  1.00 70.17           H
ATOM   1684 2HE  LYS A 224       4.503 192.738  44.978  1.00 70.17           H
ATOM   1685  NZ  LYS A 224       3.537 191.223  46.100  1.00 74.45           N
ATOM   1686 1HZ  LYS A 224       2.631 191.273  45.657  1.00 74.45           H
ATOM   1687 2HZ  LYS A 224       3.422 190.987  47.076  1.00 74.45           H
ATOM   1688 3HZ  LYS A 224       4.096 190.516  45.646  1.00 74.45           H
ATOM   1689  N   LEU A 225      10.743 194.204  47.696  1.00 46.14           N
ATOM   1690  H   LEU A 225      10.621 193.576  46.914  1.00 46.14           H
ATOM   1691  CA  LEU A 225      11.997 194.091  48.443  1.00 41.92           C
ATOM   1692  HA  LEU A 225      11.779 194.262  49.497  1.00 41.92           H
ATOM   1693  C   LEU A 225      13.074 195.135  48.023  1.00 45.19           C
ATOM   1694  O   LEU A 225      14.044 195.319  48.753  1.00 45.90           O
ATOM   1695  CB  LEU A 225      12.531 192.645  48.308  1.00 46.40           C
ATOM   1696 1HB  LEU A 225      12.740 192.459  47.255  1.00 46.40           H
ATOM   1697 2HB  LEU A 225      13.471 192.579  48.856  1.00 46.40           H
ATOM   1698  CG  LEU A 225      11.584 191.549  48.836  1.00 46.81           C
ATOM   1699  HG  LEU A 225      10.666 191.574  48.248  1.00 46.81           H
ATOM   1700  CD1 LEU A 225      12.217 190.167  48.681  1.00 43.69           C
ATOM   1701 1HD1 LEU A 225      11.521 189.412  49.045  1.00 43.69           H
ATOM   1702 2HD1 LEU A 225      13.141 190.118  49.257  1.00 43.69           H
ATOM   1703 3HD1 LEU A 225      12.434 189.984  47.629  1.00 43.69           H
ATOM   1704  CD2 LEU A 225      11.229 191.738  50.312  1.00 52.28           C
ATOM   1705 1HD2 LEU A 225      10.607 190.904  50.638  1.00 52.28           H
ATOM   1706 2HD2 LEU A 225      10.684 192.672  50.444  1.00 52.28           H
ATOM   1707 3HD2 LEU A 225      12.143 191.763  50.905  1.00 52.28           H
ATOM   1708  N   SER A 226      12.897 195.821  46.890  1.00 40.35           N
ATOM   1709  H   SER A 226      12.089 195.555  46.344  1.00 40.35           H
ATOM   1710  CA  SER A 226      13.852 196.722  46.172  1.00 44.10           C
ATOM   1711  HA  SER A 226      13.331 197.058  45.276  1.00 44.10           H
ATOM   1712  C   SER A 226      15.174 196.050  45.722  1.00 38.49           C
ATOM   1713  O   SER A 226      15.640 196.301  44.611  1.00 39.19           O
ATOM   1714  CB  SER A 226      14.169 197.989  46.979  1.00 47.82           C
ATOM   1715 1HB  SER A 226      14.741 197.710  47.863  1.00 47.82           H
ATOM   1716 2HB  SER A 226      14.782 198.651  46.368  1.00 47.82           H
ATOM   1717  OG  SER A 226      13.001 198.684  47.368  1.00 57.29           O
ATOM   1718  HG  SER A 226      12.545 198.158  48.029  1.00 57.29           H
ATOM   1719  N   LYS A 227      15.775 195.219  46.577  1.00 39.41           N
ATOM   1720  H   LYS A 227      15.305 195.072  47.459  1.00 39.41           H
ATOM   1721  CA  LYS A 227      17.012 194.431  46.377  1.00 42.40           C
ATOM   1722  HA  LYS A 227      17.122 194.188  45.320  1.00 42.40           H
ATOM   1723  C   LYS A 227      16.869 193.117  47.164  1.00 38.28           C
ATOM   1724  O   LYS A 227      16.057 193.032  48.086  1.00 40.59           O
ATOM   1725  CB  LYS A 227      18.261 195.215  46.845  1.00 43.32           C
ATOM   1726 1HB  LYS A 227      18.235 195.273  47.933  1.00 43.32           H
ATOM   1727 2HB  LYS A 227      19.145 194.650  46.548  1.00 43.32           H
ATOM   1728  CG  LYS A 227      18.355 196.642  46.273  1.00 52.26           C
ATOM   1729 1HG  LYS A 227      18.297 196.584  45.186  1.00 52.26           H
ATOM   1730 2HG  LYS A 227      17.507 197.219  46.641  1.00 52.26           H
ATOM   1731  CD  LYS A 227      19.643 197.374  46.658  1.00 51.69           C
ATOM   1732 1HD  LYS A 227      19.843 197.214  47.718  1.00 51.69           H
ATOM   1733 2HD  LYS A 227      20.472 196.971  46.077  1.00 51.69           H
ATOM   1734  CE  LYS A 227      19.501 198.874  46.362  1.00 60.39           C
ATOM   1735 1HE  LYS A 227      20.496 199.315  46.292  1.00 60.39           H
ATOM   1736 2HE  LYS A 227      19.012 198.997  45.395  1.00 60.39           H
ATOM   1737  NZ  LYS A 227      18.728 199.554  47.427  1.00 62.96           N
ATOM   1738 1HZ  LYS A 227      19.339 199.726  48.213  1.00 62.96           H
ATOM   1739 2HZ  LYS A 227      17.960 198.968  47.718  1.00 62.96           H
ATOM   1740 3HZ  LYS A 227      18.369 200.433  47.081  1.00 62.96           H
ATOM   1741  N   PHE A 228      17.637 192.101  46.801  1.00 34.61           N
ATOM   1742  H   PHE A 228      18.267 192.239  46.024  1.00 34.61           H
ATOM   1743  CA  PHE A 228      17.649 190.780  47.433  1.00 36.31           C
ATOM   1744  HA  PHE A 228      16.773 190.669  48.072  1.00 36.31           H
ATOM   1745  C   PHE A 228      18.906 190.586  48.308  1.00 36.04           C
ATOM   1746  O   PHE A 228      19.990 191.075  47.988  1.00 38.62           O
ATOM   1747  CB  PHE A 228      17.577 189.716  46.327  1.00 32.49           C
ATOM   1748 1HB  PHE A 228      18.388 189.904  45.623  1.00 32.49           H
ATOM   1749 2HB  PHE A 228      17.772 188.740  46.771  1.00 32.49           H
ATOM   1750  CG  PHE A 228      16.273 189.612  45.522  1.00 37.11           C
ATOM   1751  CD1 PHE A 228      15.067 190.220  45.940  1.00 36.41           C
ATOM   1752  HD1 PHE A 228      15.028 190.806  46.847  1.00 36.41           H
ATOM   1753  CD2 PHE A 228      16.271 188.836  44.348  1.00 34.07           C
ATOM   1754  HD2 PHE A 228      17.181 188.347  44.034  1.00 34.07           H
ATOM   1755  CE1 PHE A 228      13.890 190.067  45.174  1.00 37.95           C
ATOM   1756  HE1 PHE A 228      12.972 190.540  45.491  1.00 37.95           H
ATOM   1757  CE2 PHE A 228      15.100 188.694  43.583  1.00 35.13           C
ATOM   1758  HE2 PHE A 228      15.123 188.102  42.680  1.00 35.13           H
ATOM   1759  CZ  PHE A 228      13.910 189.308  43.993  1.00 39.56           C
ATOM   1760  HZ  PHE A 228      13.015 189.202  43.397  1.00 39.56           H
ATOM   1761  N   ASP A 229      18.772 189.837  49.405  1.00 43.10           N
ATOM   1762  H   ASP A 229      17.859 189.480  49.649  1.00 43.10           H
ATOM   1763  CA  ASP A 229      19.903 189.382  50.203  1.00 37.94           C
ATOM   1764  HA  ASP A 229      20.544 190.246  50.380  1.00 37.94           H
ATOM   1765  C   ASP A 229      20.739 188.323  49.445  1.00 43.90           C
ATOM   1766  O   ASP A 229      20.282 187.687  48.489  1.00 35.51           O
ATOM   1767  CB  ASP A 229      19.476 188.891  51.594  1.00 40.33           C
ATOM   1768 1HB  ASP A 229      20.374 188.638  52.159  1.00 40.33           H
ATOM   1769 2HB  ASP A 229      18.993 189.718  52.115  1.00 40.33           H
ATOM   1770  CG  ASP A 229      18.531 187.683  51.608  1.00 47.68           C
ATOM   1771  OD1 ASP A 229      18.978 186.545  51.345  1.00 44.14           O
ATOM   1772  OD2 ASP A 229      17.351 187.875  51.989  1.00 48.89           O
ATOM   1773  N   GLU A 230      21.996 188.149  49.853  1.00 33.52           N
ATOM   1774  H   GLU A 230      22.357 188.688  50.628  1.00 33.52           H
ATOM   1775  CA  GLU A 230      22.950 187.308  49.131  1.00 36.86           C
ATOM   1776  HA  GLU A 230      22.961 187.624  48.088  1.00 36.86           H
ATOM   1777  C   GLU A 230      22.579 185.812  49.175  1.00 35.04           C
ATOM   1778  O   GLU A 230      22.842 185.097  48.211  1.00 37.28           O
ATOM   1779  CB  GLU A 230      24.363 187.511  49.686  1.00 39.35           C
ATOM   1780 1HB  GLU A 230      24.406 187.205  50.731  1.00 39.35           H
ATOM   1781 2HB  GLU A 230      25.040 186.890  49.101  1.00 39.35           H
ATOM   1782  CG  GLU A 230      24.811 188.975  49.578  1.00 45.31           C
ATOM   1783 1HG  GLU A 230      24.567 189.347  48.583  1.00 45.31           H
ATOM   1784 2HG  GLU A 230      24.256 189.573  50.300  1.00 45.31           H
ATOM   1785  CD  GLU A 230      26.312 189.180  49.823  1.00 49.68           C
ATOM   1786  OE1 GLU A 230      27.033 188.231  50.207  1.00 50.33           O
ATOM   1787  OE2 GLU A 230      26.774 190.329  49.639  1.00 50.36           O
ATOM   1788  N   GLN A 231      21.929 185.348  50.248  1.00 39.02           N
ATOM   1789  H   GLN A 231      21.652 185.996  50.972  1.00 39.02           H
ATOM   1790  CA  GLN A 231      21.485 183.963  50.391  1.00 38.13           C
ATOM   1791  HA  GLN A 231      22.327 183.322  50.133  1.00 38.13           H
ATOM   1792  C   GLN A 231      20.326 183.640  49.421  1.00 39.35           C
ATOM   1793  O   GLN A 231      20.388 182.640  48.699  1.00 36.90           O
ATOM   1794  CB  GLN A 231      21.140 183.699  51.865  1.00 37.89           C
ATOM   1795 1HB  GLN A 231      22.056 183.830  52.441  1.00 37.89           H
ATOM   1796 2HB  GLN A 231      20.400 184.421  52.209  1.00 37.89           H
ATOM   1797  CG  GLN A 231      20.597 182.280  52.128  1.00 42.82           C
ATOM   1798 1HG  GLN A 231      19.628 182.172  51.641  1.00 42.82           H
ATOM   1799 2HG  GLN A 231      21.271 181.545  51.687  1.00 42.82           H
ATOM   1800  CD  GLN A 231      20.431 181.952  53.621  1.00 46.69           C
ATOM   1801  OE1 GLN A 231      20.824 182.684  54.527  1.00 47.84           O
ATOM   1802  NE2 GLN A 231      19.825 180.830  53.919  1.00 41.70           N
ATOM   1803 1HE2 GLN A 231      19.514 180.670  54.867  1.00 41.70           H
ATOM   1804 2HE2 GLN A 231      19.510 180.223  53.176  1.00 41.70           H
ATOM   1805  N   ARG A 232      19.328 184.532  49.319  1.00 35.37           N
ATOM   1806  H   ARG A 232      19.317 185.329  49.939  1.00 35.37           H
ATOM   1807  CA  ARG A 232      18.291 184.490  48.284  1.00 36.70           C
ATOM   1808  HA  ARG A 232      17.738 183.556  48.381  1.00 36.70           H
ATOM   1809  C   ARG A 232      18.934 184.533  46.888  1.00 32.76           C
ATOM   1810  O   ARG A 232      18.661 183.670  46.061  1.00 34.70           O
ATOM   1811  CB  ARG A 232      17.313 185.666  48.482  1.00 34.93           C
ATOM   1812 1HB  ARG A 232      16.899 185.627  49.489  1.00 34.93           H
ATOM   1813 2HB  ARG A 232      17.848 186.609  48.368  1.00 34.93           H
ATOM   1814  CG  ARG A 232      16.148 185.639  47.474  1.00 42.57           C
ATOM   1815 1HG  ARG A 232      16.542 185.523  46.464  1.00 42.57           H
ATOM   1816 2HG  ARG A 232      15.499 184.791  47.691  1.00 42.57           H
ATOM   1817  CD  ARG A 232      15.308 186.927  47.528  1.00 43.32           C
ATOM   1818 1HD  ARG A 232      15.969 187.781  47.379  1.00 43.32           H
ATOM   1819 2HD  ARG A 232      14.586 186.928  46.711  1.00 43.32           H
ATOM   1820  NE  ARG A 232      14.591 187.092  48.800  1.00 45.62           N
ATOM   1821  HE  ARG A 232      15.128 187.569  49.510  1.00 45.62           H
ATOM   1822  CZ  ARG A 232      13.300 186.814  49.002  1.00 54.82           C
ATOM   1823  NH1 ARG A 232      12.520 186.345  48.081  1.00 54.87           N
ATOM   1824 1HH1 ARG A 232      12.875 186.073  47.175  1.00 54.87           H
ATOM   1825 2HH1 ARG A 232      11.546 186.202  48.306  1.00 54.87           H
ATOM   1826  NH2 ARG A 232      12.754 187.020  50.159  1.00 59.27           N
ATOM   1827 1HH2 ARG A 232      13.324 187.322  50.937  1.00 59.27           H
ATOM   1828 2HH2 ARG A 232      11.764 186.868  50.288  1.00 59.27           H
ATOM   1829  N   THR A 233      19.822 185.497  46.648  1.00 31.57           N
ATOM   1830  H   THR A 233      20.005 186.171  47.378  1.00 31.57           H
ATOM   1831  CA  THR A 233      20.462 185.742  45.353  1.00 31.43           C
ATOM   1832  HA  THR A 233      19.683 185.956  44.622  1.00 31.43           H
ATOM   1833  C   THR A 233      21.258 184.517  44.869  1.00 35.12           C
ATOM   1834  O   THR A 233      21.014 184.023  43.771  1.00 31.85           O
ATOM   1835  CB  THR A 233      21.377 186.974  45.420  1.00 34.86           C
ATOM   1836  HB  THR A 233      22.150 186.797  46.168  1.00 34.86           H
ATOM   1837  OG1 THR A 233      20.625 188.105  45.788  1.00 33.58           O
ATOM   1838  HG1 THR A 233      20.473 188.079  46.736  1.00 33.58           H
ATOM   1839  CG2 THR A 233      22.045 187.304  44.086  1.00 32.02           C
ATOM   1840 1HG2 THR A 233      22.692 188.170  44.227  1.00 32.02           H
ATOM   1841 2HG2 THR A 233      21.278 187.539  43.348  1.00 32.02           H
ATOM   1842 3HG2 THR A 233      22.639 186.459  43.737  1.00 32.02           H
ATOM   1843  N   ALA A 234      22.168 183.981  45.685  1.00 31.44           N
ATOM   1844  H   ALA A 234      22.333 184.397  46.590  1.00 31.44           H
ATOM   1845  CA  ALA A 234      22.986 182.822  45.331  1.00 32.77           C
ATOM   1846  HA  ALA A 234      23.497 183.030  44.391  1.00 32.77           H
ATOM   1847  C   ALA A 234      22.143 181.539  45.136  1.00 29.23           C
ATOM   1848  O   ALA A 234      22.476 180.702  44.294  1.00 30.44           O
ATOM   1849  CB  ALA A 234      24.039 182.645  46.426  1.00 34.03           C
ATOM   1850 1HB  ALA A 234      24.647 183.547  46.493  1.00 34.03           H
ATOM   1851 2HB  ALA A 234      24.676 181.793  46.187  1.00 34.03           H
ATOM   1852 3HB  ALA A 234      23.542 182.470  47.380  1.00 34.03           H
ATOM   1853  N   THR A 235      21.039 181.396  45.877  1.00 29.95           N
ATOM   1854  H   THR A 235      20.827 182.089  46.580  1.00 29.95           H
ATOM   1855  CA  THR A 235      20.051 180.321  45.704  1.00 30.82           C
ATOM   1856  HA  THR A 235      20.571 179.364  45.702  1.00 30.82           H
ATOM   1857  C   THR A 235      19.305 180.465  44.362  1.00 35.89           C
ATOM   1858  O   THR A 235      19.290 179.524  43.572  1.00 31.10           O
ATOM   1859  CB  THR A 235      19.085 180.304  46.897  1.00 33.60           C
ATOM   1860  HB  THR A 235      18.630 181.289  46.996  1.00 33.60           H
ATOM   1861  OG1 THR A 235      19.845 180.027  48.065  1.00 35.84           O
ATOM   1862  HG1 THR A 235      20.057 180.865  48.481  1.00 35.84           H
ATOM   1863  CG2 THR A 235      17.969 179.266  46.801  1.00 36.46           C
ATOM   1864 1HG2 THR A 235      17.408 179.267  47.736  1.00 36.46           H
ATOM   1865 2HG2 THR A 235      18.400 178.279  46.637  1.00 36.46           H
ATOM   1866 3HG2 THR A 235      17.302 179.514  45.976  1.00 36.46           H
ATOM   1867  N   TYR A 236      18.783 181.652  44.042  1.00 31.72           N
ATOM   1868  H   TYR A 236      18.823 182.406  44.712  1.00 31.72           H
ATOM   1869  CA  TYR A 236      18.097 181.941  42.775  1.00 33.43           C
ATOM   1870  HA  TYR A 236      17.246 181.269  42.664  1.00 33.43           H
ATOM   1871  C   TYR A 236      19.028 181.730  41.558  1.00 29.00           C
ATOM   1872  O   TYR A 236      18.642 181.103  40.572  1.00 30.88           O
ATOM   1873  CB  TYR A 236      17.582 183.393  42.797  1.00 30.14           C
ATOM   1874 1HB  TYR A 236      18.398 184.054  43.091  1.00 30.14           H
ATOM   1875 2HB  TYR A 236      17.321 183.658  41.773  1.00 30.14           H
ATOM   1876  CG  TYR A 236      16.371 183.726  43.686  1.00 35.01           C
ATOM   1877  CD1 TYR A 236      15.838 182.810  44.620  1.00 35.69           C
ATOM   1878  HD1 TYR A 236      16.294 181.843  44.769  1.00 35.69           H
ATOM   1879  CD2 TYR A 236      15.745 184.978  43.512  1.00 35.67           C
ATOM   1880  HD2 TYR A 236      16.148 185.690  42.807  1.00 35.67           H
ATOM   1881  CE1 TYR A 236      14.672 183.136  45.346  1.00 38.39           C
ATOM   1882  HE1 TYR A 236      14.268 182.430  46.057  1.00 38.39           H
ATOM   1883  CE2 TYR A 236      14.574 185.300  44.224  1.00 35.73           C
ATOM   1884  HE2 TYR A 236      14.082 186.249  44.066  1.00 35.73           H
ATOM   1885  CZ  TYR A 236      14.027 184.369  45.132  1.00 41.12           C
ATOM   1886  OH  TYR A 236      12.887 184.676  45.812  1.00 38.09           O
ATOM   1887  HH  TYR A 236      12.467 183.909  46.208  1.00 38.09           H
ATOM   1888  N   ILE A 237      20.274 182.204  41.638  1.00 29.90           N
ATOM   1889  H   ILE A 237      20.542 182.745  42.448  1.00 29.90           H
ATOM   1890  CA  ILE A 237      21.288 182.027  40.598  1.00 27.51           C
ATOM   1891  HA  ILE A 237      20.844 182.331  39.650  1.00 27.51           H
ATOM   1892  C   ILE A 237      21.697 180.533  40.456  1.00 29.53           C
ATOM   1893  O   ILE A 237      21.940 180.090  39.337  1.00 28.52           O
ATOM   1894  CB  ILE A 237      22.487 182.978  40.879  1.00 32.62           C
ATOM   1895  HB  ILE A 237      22.783 182.834  41.918  1.00 32.62           H
ATOM   1896  CG1 ILE A 237      22.093 184.470  40.711  1.00 31.25           C
ATOM   1897 1HG1 ILE A 237      21.250 184.667  41.373  1.00 31.25           H
ATOM   1898 2HG1 ILE A 237      22.930 185.076  41.058  1.00 31.25           H
ATOM   1899  CG2 ILE A 237      23.725 182.662  40.020  1.00 30.00           C
ATOM   1900 1HG2 ILE A 237      24.484 183.426  40.191  1.00 30.00           H
ATOM   1901 2HG2 ILE A 237      23.447 182.655  38.966  1.00 30.00           H
ATOM   1902 3HG2 ILE A 237      24.122 181.686  40.298  1.00 30.00           H
ATOM   1903  CD1 ILE A 237      21.697 184.944  39.303  1.00 33.09           C
ATOM   1904 1HD1 ILE A 237      21.416 185.995  39.361  1.00 33.09           H
ATOM   1905 2HD1 ILE A 237      20.854 184.361  38.934  1.00 33.09           H
ATOM   1906 3HD1 ILE A 237      22.543 184.830  38.625  1.00 33.09           H
ATOM   1907  N   THR A 238      21.688 179.737  41.535  1.00 29.08           N
ATOM   1908  H   THR A 238      21.459 180.123  42.440  1.00 29.08           H
ATOM   1909  CA  THR A 238      21.879 178.278  41.481  1.00 29.12           C
ATOM   1910  HA  THR A 238      22.803 178.073  40.941  1.00 29.12           H
ATOM   1911  C   THR A 238      20.723 177.582  40.736  1.00 30.32           C
ATOM   1912  O   THR A 238      20.967 176.781  39.836  1.00 29.97           O
ATOM   1913  CB  THR A 238      22.033 177.681  42.891  1.00 29.84           C
ATOM   1914  HB  THR A 238      21.178 177.985  43.494  1.00 29.84           H
ATOM   1915  OG1 THR A 238      23.216 178.184  43.494  1.00 30.82           O
ATOM   1916  HG1 THR A 238      23.072 179.113  43.688  1.00 30.82           H
ATOM   1917  CG2 THR A 238      22.117 176.153  42.925  1.00 38.07           C
ATOM   1918 1HG2 THR A 238      22.346 175.831  43.940  1.00 38.07           H
ATOM   1919 2HG2 THR A 238      22.903 175.814  42.249  1.00 38.07           H
ATOM   1920 3HG2 THR A 238      21.162 175.729  42.615  1.00 38.07           H
ATOM   1921  N   GLU A 239      19.470 177.913  41.063  1.00 31.63           N
ATOM   1922  H   GLU A 239      19.308 178.576  41.808  1.00 31.63           H
ATOM   1923  CA  GLU A 239      18.273 177.336  40.434  1.00 29.64           C
ATOM   1924  HA  GLU A 239      18.293 176.257  40.583  1.00 29.64           H
ATOM   1925  C   GLU A 239      18.229 177.598  38.908  1.00 30.05           C
ATOM   1926  O   GLU A 239      17.847 176.715  38.135  1.00 29.83           O
ATOM   1927  CB  GLU A 239      17.013 177.893  41.127  1.00 27.89           C
ATOM   1928 1HB  GLU A 239      17.078 178.977  41.225  1.00 27.89           H
ATOM   1929 2HB  GLU A 239      16.134 177.645  40.532  1.00 27.89           H
ATOM   1930  CG  GLU A 239      16.869 177.271  42.519  1.00 35.08           C
ATOM   1931 1HG  GLU A 239      16.893 176.187  42.405  1.00 35.08           H
ATOM   1932 2HG  GLU A 239      17.725 177.549  43.134  1.00 35.08           H
ATOM   1933  CD  GLU A 239      15.585 177.644  43.287  1.00 41.64           C
ATOM   1934  OE1 GLU A 239      15.021 178.750  43.139  1.00 39.25           O
ATOM   1935  OE2 GLU A 239      15.154 176.786  44.093  1.00 49.57           O
ATOM   1936  N   LEU A 240      18.686 178.777  38.473  1.00 28.53           N
ATOM   1937  H   LEU A 240      18.950 179.474  39.154  1.00 28.53           H
ATOM   1938  CA  LEU A 240      18.849 179.115  37.067  1.00 29.55           C
ATOM   1939  HA  LEU A 240      17.967 178.763  36.532  1.00 29.55           H
ATOM   1940  C   LEU A 240      20.087 178.432  36.433  1.00 28.22           C
ATOM   1941  O   LEU A 240      19.952 177.853  35.360  1.00 29.34           O
ATOM   1942  CB  LEU A 240      18.923 180.646  36.917  1.00 28.39           C
ATOM   1943 1HB  LEU A 240      19.732 181.017  37.546  1.00 28.39           H
ATOM   1944 2HB  LEU A 240      19.169 180.881  35.881  1.00 28.39           H
ATOM   1945  CG  LEU A 240      17.621 181.369  37.291  1.00 37.13           C
ATOM   1946  HG  LEU A 240      17.327 181.067  38.296  1.00 37.13           H
ATOM   1947  CD1 LEU A 240      17.871 182.870  37.288  1.00 35.28           C
ATOM   1948 1HD1 LEU A 240      16.956 183.392  37.569  1.00 35.28           H
ATOM   1949 2HD1 LEU A 240      18.178 183.186  36.291  1.00 35.28           H
ATOM   1950 3HD1 LEU A 240      18.659 183.106  38.003  1.00 35.28           H
ATOM   1951  CD2 LEU A 240      16.468 181.076  36.327  1.00 38.80           C
ATOM   1952 1HD2 LEU A 240      15.613 181.700  36.587  1.00 38.80           H
ATOM   1953 2HD2 LEU A 240      16.190 180.025  36.407  1.00 38.80           H
ATOM   1954 3HD2 LEU A 240      16.779 181.293  35.305  1.00 38.80           H
ATOM   1955  N   ALA A 241      21.262 178.443  37.070  1.00 29.37           N
ATOM   1956  H   ALA A 241      21.352 178.921  37.956  1.00 29.37           H
ATOM   1957  CA  ALA A 241      22.477 177.831  36.527  1.00 30.02           C
ATOM   1958  HA  ALA A 241      22.695 178.300  35.568  1.00 30.02           H
ATOM   1959  C   ALA A 241      22.310 176.311  36.280  1.00 29.41           C
ATOM   1960  O   ALA A 241      22.732 175.805  35.236  1.00 26.79           O
ATOM   1961  CB  ALA A 241      23.648 178.116  37.476  1.00 30.46           C
ATOM   1962 1HB  ALA A 241      23.799 179.193  37.552  1.00 30.46           H
ATOM   1963 2HB  ALA A 241      24.552 177.649  37.084  1.00 30.46           H
ATOM   1964 3HB  ALA A 241      23.426 177.708  38.462  1.00 30.46           H
ATOM   1965  N   ASN A 242      21.627 175.607  37.190  1.00 31.85           N
ATOM   1966  H   ASN A 242      21.349 176.061  38.048  1.00 31.85           H
ATOM   1967  CA  ASN A 242      21.272 174.199  37.038  1.00 32.29           C
ATOM   1968  HA  ASN A 242      22.187 173.621  36.912  1.00 32.29           H
ATOM   1969  C   ASN A 242      20.393 173.967  35.784  1.00 31.67           C
ATOM   1970  O   ASN A 242      20.670 173.061  34.994  1.00 30.26           O
ATOM   1971  CB  ASN A 242      20.549 173.711  38.310  1.00 32.83           C
ATOM   1972 1HB  ASN A 242      19.696 174.360  38.510  1.00 32.83           H
ATOM   1973 2HB  ASN A 242      20.154 172.713  38.117  1.00 32.83           H
ATOM   1974  CG  ASN A 242      21.424 173.653  39.571  1.00 46.39           C
ATOM   1975  OD1 ASN A 242      22.607 173.955  39.590  1.00 46.49           O
ATOM   1976  ND2 ASN A 242      20.870 173.201  40.670  1.00 45.42           N
ATOM   1977 1HD2 ASN A 242      21.427 173.146  41.510  1.00 45.42           H
ATOM   1978 2HD2 ASN A 242      19.957 172.770  40.640  1.00 45.42           H
ATOM   1979  N   ALA A 243      19.370 174.805  35.581  1.00 29.29           N
ATOM   1980  H   ALA A 243      19.216 175.554  36.240  1.00 29.29           H
ATOM   1981  CA  ALA A 243      18.446 174.714  34.452  1.00 28.51           C
ATOM   1982  HA  ALA A 243      18.091 173.686  34.376  1.00 28.51           H
ATOM   1983  C   ALA A 243      19.102 175.092  33.105  1.00 29.25           C
ATOM   1984  O   ALA A 243      18.955 174.361  32.127  1.00 31.49           O
ATOM   1985  CB  ALA A 243      17.249 175.620  34.748  1.00 28.82           C
ATOM   1986 1HB  ALA A 243      16.775 175.301  35.676  1.00 28.82           H
ATOM   1987 2HB  ALA A 243      16.534 175.543  33.929  1.00 28.82           H
ATOM   1988 3HB  ALA A 243      17.582 176.653  34.845  1.00 28.82           H
ATOM   1989  N   LEU A 244      19.867 176.188  33.064  1.00 28.73           N
ATOM   1990  H   LEU A 244      19.944 176.759  33.894  1.00 28.73           H
ATOM   1991  CA  LEU A 244      20.619 176.623  31.888  1.00 29.48           C
ATOM   1992  HA  LEU A 244      19.923 176.806  31.068  1.00 29.48           H
ATOM   1993  C   LEU A 244      21.602 175.521  31.444  1.00 30.60           C
ATOM   1994  O   LEU A 244      21.668 175.198  30.264  1.00 30.69           O
ATOM   1995  CB  LEU A 244      21.381 177.935  32.201  1.00 27.95           C
ATOM   1996 1HB  LEU A 244      21.975 177.771  33.100  1.00 27.95           H
ATOM   1997 2HB  LEU A 244      22.068 178.129  31.377  1.00 27.95           H
ATOM   1998  CG  LEU A 244      20.512 179.189  32.403  1.00 30.21           C
ATOM   1999  HG  LEU A 244      19.720 178.953  33.113  1.00 30.21           H
ATOM   2000  CD1 LEU A 244      21.369 180.318  32.984  1.00 30.40           C
ATOM   2001 1HD1 LEU A 244      20.744 181.196  33.148  1.00 30.40           H
ATOM   2002 2HD1 LEU A 244      22.169 180.567  32.287  1.00 30.40           H
ATOM   2003 3HD1 LEU A 244      21.799 179.995  33.932  1.00 30.40           H
ATOM   2004  CD2 LEU A 244      19.865 179.681  31.111  1.00 32.30           C
ATOM   2005 1HD2 LEU A 244      19.304 180.594  31.310  1.00 32.30           H
ATOM   2006 2HD2 LEU A 244      19.189 178.915  30.730  1.00 32.30           H
ATOM   2007 3HD2 LEU A 244      20.639 179.884  30.370  1.00 32.30           H
ATOM   2008  N   SER A 245      22.300 174.865  32.378  1.00 30.10           N
ATOM   2009  H   SER A 245      22.235 175.147  33.345  1.00 30.10           H
ATOM   2010  CA  SER A 245      23.208 173.764  32.066  1.00 35.38           C
ATOM   2011  HA  SER A 245      23.913 174.121  31.316  1.00 35.38           H
ATOM   2012  C   SER A 245      22.457 172.551  31.475  1.00 34.73           C
ATOM   2013  O   SER A 245      22.902 172.003  30.465  1.00 33.15           O
ATOM   2014  CB  SER A 245      24.020 173.394  33.311  1.00 30.83           C
ATOM   2015 1HB  SER A 245      24.564 174.274  33.656  1.00 30.83           H
ATOM   2016 2HB  SER A 245      23.338 173.079  34.101  1.00 30.83           H
ATOM   2017  OG  SER A 245      24.943 172.355  33.047  1.00 38.50           O
ATOM   2018  HG  SER A 245      25.257 172.457  32.145  1.00 38.50           H
ATOM   2019  N   TYR A 246      21.282 172.209  32.020  1.00 31.12           N
ATOM   2020  H   TYR A 246      20.947 172.708  32.833  1.00 31.12           H
ATOM   2021  CA  TYR A 246      20.396 171.183  31.466  1.00 30.85           C
ATOM   2022  HA  TYR A 246      20.962 170.254  31.400  1.00 30.85           H
ATOM   2023  C   TYR A 246      19.903 171.526  30.032  1.00 34.80           C
ATOM   2024  O   TYR A 246      19.726 170.620  29.217  1.00 31.15           O
ATOM   2025  CB  TYR A 246      19.231 170.940  32.442  1.00 26.92           C
ATOM   2026 1HB  TYR A 246      19.639 170.594  33.391  1.00 26.92           H
ATOM   2027 2HB  TYR A 246      18.718 171.882  32.637  1.00 26.92           H
ATOM   2028  CG  TYR A 246      18.204 169.921  31.958  1.00 30.76           C
ATOM   2029  CD1 TYR A 246      18.327 168.561  32.302  1.00 34.05           C
ATOM   2030  HD1 TYR A 246      19.144 168.224  32.923  1.00 34.05           H
ATOM   2031  CD2 TYR A 246      17.134 170.341  31.143  1.00 32.26           C
ATOM   2032  HD2 TYR A 246      17.038 171.380  30.866  1.00 32.26           H
ATOM   2033  CE1 TYR A 246      17.385 167.624  31.834  1.00 32.44           C
ATOM   2034  HE1 TYR A 246      17.485 166.580  32.093  1.00 32.44           H
ATOM   2035  CE2 TYR A 246      16.200 169.407  30.662  1.00 34.60           C
ATOM   2036  HE2 TYR A 246      15.398 169.727  30.014  1.00 34.60           H
ATOM   2037  CZ  TYR A 246      16.318 168.046  31.014  1.00 36.00           C
ATOM   2038  OH  TYR A 246      15.417 167.141  30.528  1.00 37.01           O
ATOM   2039  HH  TYR A 246      15.457 166.296  30.982  1.00 37.01           H
ATOM   2040  N   CYS A 247      19.715 172.808  29.697  1.00 29.33           N
ATOM   2041  H   CYS A 247      19.780 173.514  30.416  1.00 29.33           H
ATOM   2042  CA  CYS A 247      19.453 173.278  28.335  1.00 31.08           C
ATOM   2043  HA  CYS A 247      18.703 172.630  27.881  1.00 31.08           H
ATOM   2044  C   CYS A 247      20.718 173.223  27.431  1.00 33.19           C
ATOM   2045  O   CYS A 247      20.646 172.762  26.287  1.00 33.11           O
ATOM   2046  CB  CYS A 247      18.878 174.693  28.410  1.00 30.09           C
ATOM   2047 1HB  CYS A 247      19.477 175.289  29.098  1.00 30.09           H
ATOM   2048 2HB  CYS A 247      18.935 175.157  27.425  1.00 30.09           H
ATOM   2049  SG  CYS A 247      17.155 174.650  28.975  1.00 33.62           S
ATOM   2050  HG  CYS A 247      16.669 174.053  27.883  1.00 33.62           H
ATOM   2051  N   HIS A 248      21.883 173.648  27.929  1.00 29.06           N
ATOM   2052  H   HIS A 248      21.902 174.036  28.862  1.00 29.06           H
ATOM   2053  CA  HIS A 248      23.120 173.738  27.152  1.00 34.53           C
ATOM   2054  HA  HIS A 248      22.900 174.317  26.255  1.00 34.53           H
ATOM   2055  C   HIS A 248      23.624 172.347  26.707  1.00 38.13           C
ATOM   2056  O   HIS A 248      24.050 172.185  25.560  1.00 35.74           O
ATOM   2057  CB  HIS A 248      24.215 174.484  27.938  1.00 31.07           C
ATOM   2058 1HB  HIS A 248      24.349 174.004  28.907  1.00 31.07           H
ATOM   2059 2HB  HIS A 248      25.149 174.379  27.385  1.00 31.07           H
ATOM   2060  CG  HIS A 248      23.966 175.969  28.173  1.00 35.63           C
ATOM   2061  ND1 HIS A 248      24.887 176.899  28.600  1.00 33.16           N
ATOM   2062  HD1 HIS A 248      25.888 176.801  28.697  1.00 33.16           H
ATOM   2063  CD2 HIS A 248      22.809 176.666  27.962  1.00 31.59           C
ATOM   2064  HD2 HIS A 248      21.855 176.302  27.610  1.00 31.59           H
ATOM   2065  CE1 HIS A 248      24.296 178.081  28.615  1.00 34.08           C
ATOM   2066  HE1 HIS A 248      24.743 179.041  28.824  1.00 34.08           H
ATOM   2067  NE2 HIS A 248      23.029 177.987  28.242  1.00 33.75           N
ATOM   2068  N   SER A 249      23.482 171.325  27.557  1.00 33.80           N
ATOM   2069  H   SER A 249      23.116 171.499  28.482  1.00 33.80           H
ATOM   2070  CA  SER A 249      23.770 169.917  27.230  1.00 33.21           C
ATOM   2071  HA  SER A 249      24.798 169.860  26.871  1.00 33.21           H
ATOM   2072  C   SER A 249      22.853 169.327  26.132  1.00 40.63           C
ATOM   2073  O   SER A 249      23.091 168.209  25.669  1.00 40.59           O
ATOM   2074  CB  SER A 249      23.699 169.071  28.509  1.00 37.52           C
ATOM   2075 1HB  SER A 249      23.885 168.028  28.253  1.00 37.52           H
ATOM   2076 2HB  SER A 249      24.482 169.399  29.193  1.00 37.52           H
ATOM   2077  OG  SER A 249      22.439 169.171  29.173  1.00 38.47           O
ATOM   2078  HG  SER A 249      22.615 169.163  30.116  1.00 38.47           H
ATOM   2079  N   LYS A 250      21.837 170.079  25.684  1.00 33.10           N
ATOM   2080  H   LYS A 250      21.686 170.962  26.150  1.00 33.10           H
ATOM   2081  CA  LYS A 250      20.805 169.703  24.689  1.00 32.10           C
ATOM   2082  HA  LYS A 250      21.084 168.744  24.253  1.00 32.10           H
ATOM   2083  C   LYS A 250      20.711 170.729  23.523  1.00 33.43           C
ATOM   2084  O   LYS A 250      19.730 170.744  22.772  1.00 35.57           O
ATOM   2085  CB  LYS A 250      19.475 169.478  25.425  1.00 38.37           C
ATOM   2086 1HB  LYS A 250      19.215 170.388  25.965  1.00 38.37           H
ATOM   2087 2HB  LYS A 250      18.700 169.260  24.691  1.00 38.37           H
ATOM   2088  CG  LYS A 250      19.594 168.294  26.399  1.00 44.41           C
ATOM   2089 1HG  LYS A 250      19.686 167.374  25.821  1.00 44.41           H
ATOM   2090 2HG  LYS A 250      20.497 168.420  26.995  1.00 44.41           H
ATOM   2091  CD  LYS A 250      18.404 168.188  27.359  1.00 50.43           C
ATOM   2092 1HD  LYS A 250      18.157 169.183  27.731  1.00 50.43           H
ATOM   2093 2HD  LYS A 250      17.540 167.806  26.814  1.00 50.43           H
ATOM   2094  CE  LYS A 250      18.703 167.269  28.560  1.00 59.87           C
ATOM   2095 1HE  LYS A 250      17.811 167.218  29.185  1.00 59.87           H
ATOM   2096 2HE  LYS A 250      18.906 166.267  28.184  1.00 59.87           H
ATOM   2097  NZ  LYS A 250      19.853 167.756  29.363  1.00 57.87           N
ATOM   2098 1HZ  LYS A 250      19.881 167.287  30.257  1.00 57.87           H
ATOM   2099 2HZ  LYS A 250      19.762 168.751  29.507  1.00 57.87           H
ATOM   2100 3HZ  LYS A 250      20.705 167.565  28.855  1.00 57.87           H
ATOM   2101  N   ARG A 251      21.746 171.573  23.370  1.00 32.52           N
ATOM   2102  H   ARG A 251      22.505 171.491  24.030  1.00 32.52           H
ATOM   2103  CA  ARG A 251      21.910 172.618  22.336  1.00 35.60           C
ATOM   2104  HA  ARG A 251      22.869 173.092  22.544  1.00 35.60           H
ATOM   2105  C   ARG A 251      20.826 173.738  22.399  1.00 37.59           C
ATOM   2106  O   ARG A 251      20.674 174.507  21.449  1.00 36.97           O
ATOM   2107  CB  ARG A 251      22.053 171.924  20.959  1.00  0.00           C
ATOM   2108 1HB  ARG A 251      22.617 171.004  21.106  1.00  0.00           H
ATOM   2109 2HB  ARG A 251      21.066 171.654  20.583  1.00  0.00           H
ATOM   2110  CG  ARG A 251      22.770 172.756  19.867  1.00  0.00           C
ATOM   2111 1HG  ARG A 251      22.177 173.640  19.634  1.00  0.00           H
ATOM   2112 2HG  ARG A 251      23.746 173.078  20.229  1.00  0.00           H
ATOM   2113  CD  ARG A 251      22.976 171.951  18.567  1.00  0.00           C
ATOM   2114 1HD  ARG A 251      22.002 171.627  18.198  1.00  0.00           H
ATOM   2115 2HD  ARG A 251      23.422 172.593  17.807  1.00  0.00           H
ATOM   2116  NE  ARG A 251      23.832 170.768  18.752  1.00  0.00           N
ATOM   2117  HE  ARG A 251      23.334 169.950  19.075  1.00  0.00           H
ATOM   2118  CZ  ARG A 251      25.163 170.713  18.583  1.00  0.00           C
ATOM   2119  NH1 ARG A 251      25.804 169.624  18.874  1.00  0.00           N
ATOM   2120 1HH1 ARG A 251      25.307 168.901  19.374  1.00  0.00           H
ATOM   2121 2HH1 ARG A 251      26.808 169.570  18.774  1.00  0.00           H
ATOM   2122  NH2 ARG A 251      25.888 171.700  18.148  1.00  0.00           N
ATOM   2123 1HH2 ARG A 251      25.471 172.557  17.814  1.00  0.00           H
ATOM   2124 2HH2 ARG A 251      26.893 171.603  18.172  1.00  0.00           H
ATOM   2125  N   VAL A 252      20.091 173.837  23.511  1.00 35.22           N
ATOM   2126  H   VAL A 252      20.315 173.232  24.289  1.00 35.22           H
ATOM   2127  CA  VAL A 252      19.078 174.877  23.779  1.00 35.52           C
ATOM   2128  HA  VAL A 252      18.612 175.161  22.836  1.00 35.52           H
ATOM   2129  C   VAL A 252      19.744 176.126  24.385  1.00 31.99           C
ATOM   2130  O   VAL A 252      20.617 176.003  25.244  1.00 31.28           O
ATOM   2131  CB  VAL A 252      17.960 174.337  24.705  1.00 34.37           C
ATOM   2132  HB  VAL A 252      18.426 173.986  25.626  1.00 34.37           H
ATOM   2133  CG1 VAL A 252      16.915 175.398  25.076  1.00 32.86           C
ATOM   2134 1HG1 VAL A 252      16.138 174.930  25.679  1.00 32.86           H
ATOM   2135 2HG1 VAL A 252      16.474 175.806  24.166  1.00 32.86           H
ATOM   2136 3HG1 VAL A 252      17.384 176.201  25.644  1.00 32.86           H
ATOM   2137  CG2 VAL A 252      17.212 173.151  24.083  1.00 31.44           C
ATOM   2138 1HG2 VAL A 252      16.449 172.800  24.778  1.00 31.44           H
ATOM   2139 2HG2 VAL A 252      17.915 172.343  23.878  1.00 31.44           H
ATOM   2140 3HG2 VAL A 252      16.740 173.467  23.153  1.00 31.44           H
ATOM   2141  N   ILE A 253      19.320 177.312  23.946  1.00 33.20           N
ATOM   2142  H   ILE A 253      18.653 177.314  23.188  1.00 33.20           H
ATOM   2143  CA  ILE A 253      19.652 178.643  24.504  1.00 33.56           C
ATOM   2144  HA  ILE A 253      20.275 178.534  25.391  1.00 33.56           H
ATOM   2145  C   ILE A 253      18.337 179.332  24.924  1.00 32.99           C
ATOM   2146  O   ILE A 253      17.337 179.199  24.209  1.00 34.85           O
ATOM   2147  CB  ILE A 253      20.436 179.469  23.442  1.00 34.98           C
ATOM   2148  HB  ILE A 253      19.911 179.362  22.493  1.00 34.98           H
ATOM   2149  CG1 ILE A 253      21.858 178.876  23.290  1.00 32.55           C
ATOM   2150 1HG1 ILE A 253      22.348 178.921  24.263  1.00 32.55           H
ATOM   2151 2HG1 ILE A 253      21.759 177.831  23.000  1.00 32.55           H
ATOM   2152  CG2 ILE A 253      20.508 180.975  23.754  1.00 34.26           C
ATOM   2153 1HG2 ILE A 253      21.011 181.494  22.938  1.00 34.26           H
ATOM   2154 2HG2 ILE A 253      21.076 181.108  24.675  1.00 34.26           H
ATOM   2155 3HG2 ILE A 253      19.506 181.384  23.882  1.00 34.26           H
ATOM   2156  CD1 ILE A 253      22.759 179.557  22.253  1.00 34.06           C
ATOM   2157 1HD1 ILE A 253      23.675 178.973  22.159  1.00 34.06           H
ATOM   2158 2HD1 ILE A 253      23.005 180.571  22.568  1.00 34.06           H
ATOM   2159 3HD1 ILE A 253      22.248 179.589  21.291  1.00 34.06           H
ATOM   2160  N   HIS A 254      18.316 180.091  26.023  1.00 32.24           N
ATOM   2161  H   HIS A 254      19.164 180.215  26.557  1.00 32.24           H
ATOM   2162  CA  HIS A 254      17.151 180.873  26.457  1.00 32.66           C
ATOM   2163  HA  HIS A 254      16.633 181.177  25.547  1.00 32.66           H
ATOM   2164  C   HIS A 254      17.550 182.171  27.216  1.00 39.07           C
ATOM   2165  O   HIS A 254      17.239 182.383  28.390  1.00 37.86           O
ATOM   2166  CB  HIS A 254      16.153 180.002  27.238  1.00 36.48           C
ATOM   2167 1HB  HIS A 254      16.200 178.978  26.868  1.00 36.48           H
ATOM   2168 2HB  HIS A 254      16.393 179.985  28.301  1.00 36.48           H
ATOM   2169  CG  HIS A 254      14.753 180.532  27.053  1.00 38.75           C
ATOM   2170  ND1 HIS A 254      13.825 180.070  26.156  1.00 38.32           N
ATOM   2171  HD1 HIS A 254      13.889 179.274  25.537  1.00 38.32           H
ATOM   2172  CD2 HIS A 254      14.240 181.707  27.530  1.00 42.12           C
ATOM   2173  HD2 HIS A 254      14.702 182.427  28.189  1.00 42.12           H
ATOM   2174  CE1 HIS A 254      12.816 180.908  26.136  1.00 40.96           C
ATOM   2175  HE1 HIS A 254      11.925 180.848  25.529  1.00 40.96           H
ATOM   2176  NE2 HIS A 254      13.028 181.946  26.931  1.00 39.70           N
ATOM   2177  N   ARG A 255      18.203 183.069  26.480  1.00 41.25           N
ATOM   2178  H   ARG A 255      18.481 182.766  25.557  1.00 41.25           H
ATOM   2179  CA  ARG A 255      18.779 184.349  26.937  1.00 44.46           C
ATOM   2180  HA  ARG A 255      19.660 184.124  27.538  1.00 44.46           H
ATOM   2181  C   ARG A 255      17.838 185.234  27.782  1.00 48.09           C
ATOM   2182  O   ARG A 255      18.320 185.943  28.669  1.00 43.31           O
ATOM   2183  CB  ARG A 255      19.229 185.062  25.650  1.00 45.46           C
ATOM   2184 1HB  ARG A 255      19.811 184.376  25.036  1.00 45.46           H
ATOM   2185 2HB  ARG A 255      18.330 185.320  25.089  1.00 45.46           H
ATOM   2186  CG  ARG A 255      20.052 186.341  25.875  1.00 48.94           C
ATOM   2187 1HG  ARG A 255      19.764 186.802  26.820  1.00 48.94           H
ATOM   2188 2HG  ARG A 255      21.109 186.083  25.936  1.00 48.94           H
ATOM   2189  CD  ARG A 255      19.864 187.373  24.749  1.00 50.80           C
ATOM   2190 1HD  ARG A 255      20.480 188.251  24.945  1.00 50.80           H
ATOM   2191 2HD  ARG A 255      20.189 186.920  23.812  1.00 50.80           H
ATOM   2192  NE  ARG A 255      18.461 187.808  24.599  1.00 65.47           N
ATOM   2193  HE  ARG A 255      18.016 187.463  23.760  1.00 65.47           H
ATOM   2194  CZ  ARG A 255      17.725 188.427  25.536  1.00 65.14           C
ATOM   2195  NH1 ARG A 255      18.222 188.926  26.630  1.00 58.51           N
ATOM   2196 1HH1 ARG A 255      19.223 188.909  26.762  1.00 58.51           H
ATOM   2197 2HH1 ARG A 255      17.617 189.204  27.389  1.00 58.51           H
ATOM   2198  NH2 ARG A 255      16.442 188.509  25.371  1.00 65.80           N
ATOM   2199 1HH2 ARG A 255      16.022 188.004  24.604  1.00 65.80           H
ATOM   2200 2HH2 ARG A 255      15.864 188.860  26.121  1.00 65.80           H
ATOM   2201  N   ASP A 256      16.532 185.249  27.510  1.00 46.44           N
ATOM   2202  H   ASP A 256      16.188 184.632  26.788  1.00 46.44           H
ATOM   2203  CA  ASP A 256      15.571 186.226  28.043  1.00 43.64           C
ATOM   2204  HA  ASP A 256      16.123 187.166  28.073  1.00 43.64           H
ATOM   2205  C   ASP A 256      15.069 185.952  29.497  1.00 43.17           C
ATOM   2206  O   ASP A 256      13.895 186.146  29.814  1.00 41.10           O
ATOM   2207  CB  ASP A 256      14.405 186.429  27.056  1.00 47.38           C
ATOM   2208 1HB  ASP A 256      14.766 186.273  26.039  1.00 47.38           H
ATOM   2209 2HB  ASP A 256      13.611 185.707  27.246  1.00 47.38           H
ATOM   2210  CG  ASP A 256      13.812 187.843  27.151  1.00 54.42           C
ATOM   2211  OD1 ASP A 256      14.581 188.807  27.378  1.00 53.64           O
ATOM   2212  OD2 ASP A 256      12.611 188.036  26.867  1.00 57.02           O
ATOM   2213  N   ILE A 257      15.948 185.488  30.388  1.00 39.35           N
ATOM   2214  H   ILE A 257      16.890 185.308  30.074  1.00 39.35           H
ATOM   2215  CA  ILE A 257      15.703 185.306  31.830  1.00 38.67           C
ATOM   2216  HA  ILE A 257      14.716 184.854  31.931  1.00 38.67           H
ATOM   2217  C   ILE A 257      15.660 186.660  32.610  1.00 42.30           C
ATOM   2218  O   ILE A 257      16.368 186.850  33.600  1.00 41.03           O
ATOM   2219  CB  ILE A 257      16.717 184.291  32.438  1.00 42.97           C
ATOM   2220  HB  ILE A 257      16.573 184.295  33.518  1.00 42.97           H
ATOM   2221  CG1 ILE A 257      18.187 184.659  32.147  1.00 40.80           C
ATOM   2222 1HG1 ILE A 257      18.418 184.366  31.123  1.00 40.80           H
ATOM   2223 2HG1 ILE A 257      18.294 185.740  32.232  1.00 40.80           H
ATOM   2224  CG2 ILE A 257      16.385 182.867  31.954  1.00 42.52           C
ATOM   2225 1HG2 ILE A 257      17.038 182.152  32.456  1.00 42.52           H
ATOM   2226 2HG2 ILE A 257      16.534 182.802  30.877  1.00 42.52           H
ATOM   2227 3HG2 ILE A 257      15.346 182.639  32.192  1.00 42.52           H
ATOM   2228  CD1 ILE A 257      19.195 184.009  33.104  1.00 38.00           C
ATOM   2229 1HD1 ILE A 257      20.201 184.322  32.824  1.00 38.00           H
ATOM   2230 2HD1 ILE A 257      19.120 182.924  33.041  1.00 38.00           H
ATOM   2231 3HD1 ILE A 257      18.985 184.330  34.125  1.00 38.00           H
ATOM   2232  N   LYS A 258      14.842 187.618  32.158  1.00 35.07           N
ATOM   2233  H   LYS A 258      14.279 187.424  31.342  1.00 35.07           H
ATOM   2234  CA  LYS A 258      14.515 188.849  32.895  1.00 37.88           C
ATOM   2235  HA  LYS A 258      15.438 189.262  33.303  1.00 37.88           H
ATOM   2236  C   LYS A 258      13.564 188.559  34.081  1.00 35.13           C
ATOM   2237  O   LYS A 258      12.820 187.578  34.010  1.00 34.02           O
ATOM   2238  CB  LYS A 258      13.918 189.916  31.957  1.00 41.98           C
ATOM   2239 1HB  LYS A 258      12.943 189.570  31.616  1.00 41.98           H
ATOM   2240 2HB  LYS A 258      13.770 190.833  32.527  1.00 41.98           H
ATOM   2241  CG  LYS A 258      14.808 190.248  30.747  1.00 43.46           C
ATOM   2242 1HG  LYS A 258      15.829 190.401  31.095  1.00 43.46           H
ATOM   2243 2HG  LYS A 258      14.790 189.403  30.058  1.00 43.46           H
ATOM   2244  CD  LYS A 258      14.337 191.524  30.026  1.00 47.27           C
ATOM   2245 1HD  LYS A 258      14.393 192.358  30.726  1.00 47.27           H
ATOM   2246 2HD  LYS A 258      15.022 191.730  29.204  1.00 47.27           H
ATOM   2247  CE  LYS A 258      12.895 191.418  29.507  1.00 48.90           C
ATOM   2248 1HE  LYS A 258      12.291 190.901  30.252  1.00 48.90           H
ATOM   2249 2HE  LYS A 258      12.487 192.423  29.396  1.00 48.90           H
ATOM   2250  NZ  LYS A 258      12.819 190.710  28.213  1.00 60.35           N
ATOM   2251 1HZ  LYS A 258      11.871 190.402  28.050  1.00 60.35           H
ATOM   2252 2HZ  LYS A 258      13.437 189.912  28.216  1.00 60.35           H
ATOM   2253 3HZ  LYS A 258      13.096 191.350  27.482  1.00 60.35           H
ATOM   2254  N   PRO A 259      13.524 189.377  35.155  1.00 34.58           N
ATOM   2255  CA  PRO A 259      12.736 189.069  36.357  1.00 36.26           C
ATOM   2256  HA  PRO A 259      13.159 188.178  36.819  1.00 36.26           H
ATOM   2257  C   PRO A 259      11.229 188.814  36.125  1.00 37.25           C
ATOM   2258  O   PRO A 259      10.603 188.082  36.893  1.00 31.57           O
ATOM   2259  CB  PRO A 259      12.956 190.264  37.293  1.00 37.79           C
ATOM   2260 1HB  PRO A 259      12.199 191.029  37.118  1.00 37.79           H
ATOM   2261 2HB  PRO A 259      12.969 189.965  38.341  1.00 37.79           H
ATOM   2262  CG  PRO A 259      14.323 190.785  36.884  1.00 40.05           C
ATOM   2263 1HG  PRO A 259      14.439 191.848  37.098  1.00 40.05           H
ATOM   2264 2HG  PRO A 259      15.106 190.200  37.367  1.00 40.05           H
ATOM   2265  CD  PRO A 259      14.341 190.549  35.387  1.00 38.78           C
ATOM   2266 1HD  PRO A 259      13.913 191.403  34.863  1.00 38.78           H
ATOM   2267 2HD  PRO A 259      15.362 190.355  35.056  1.00 38.78           H
ATOM   2268  N   GLU A 260      10.620 189.413  35.097  1.00 32.97           N
ATOM   2269  H   GLU A 260      11.139 190.060  34.521  1.00 32.97           H
ATOM   2270  CA  GLU A 260       9.200 189.233  34.749  1.00 37.28           C
ATOM   2271  HA  GLU A 260       8.650 189.051  35.672  1.00 37.28           H
ATOM   2272  C   GLU A 260       8.962 188.028  33.810  1.00 36.38           C
ATOM   2273  O   GLU A 260       7.832 187.559  33.670  1.00 38.48           O
ATOM   2274  CB  GLU A 260       8.623 190.527  34.147  1.00 37.92           C
ATOM   2275 1HB  GLU A 260       7.540 190.463  34.257  1.00 37.92           H
ATOM   2276 2HB  GLU A 260       8.948 191.389  34.729  1.00 37.92           H
ATOM   2277  CG  GLU A 260       8.934 190.812  32.657  1.00 41.04           C
ATOM   2278 1HG  GLU A 260       8.779 189.917  32.055  1.00 41.04           H
ATOM   2279 2HG  GLU A 260       8.200 191.544  32.318  1.00 41.04           H
ATOM   2280  CD  GLU A 260      10.340 191.362  32.351  1.00 50.81           C
ATOM   2281  OE1 GLU A 260      11.265 191.268  33.182  1.00 43.12           O
ATOM   2282  OE2 GLU A 260      10.494 191.930  31.242  1.00 57.41           O
ATOM   2283  N   ASN A 261      10.020 187.519  33.177  1.00 32.96           N
ATOM   2284  H   ASN A 261      10.917 187.944  33.360  1.00 32.96           H
ATOM   2285  CA  ASN A 261      10.033 186.293  32.366  1.00 35.11           C
ATOM   2286  HA  ASN A 261       9.063 186.183  31.882  1.00 35.11           H
ATOM   2287  C   ASN A 261      10.253 185.010  33.230  1.00 35.89           C
ATOM   2288  O   ASN A 261      10.322 183.900  32.699  1.00 34.81           O
ATOM   2289  CB  ASN A 261      11.091 186.491  31.265  1.00 34.70           C
ATOM   2290 1HB  ASN A 261      12.032 186.812  31.713  1.00 34.70           H
ATOM   2291 2HB  ASN A 261      11.291 185.537  30.777  1.00 34.70           H
ATOM   2292  CG  ASN A 261      10.674 187.512  30.203  1.00 43.28           C
ATOM   2293  OD1 ASN A 261      11.165 188.628  30.141  1.00 47.70           O
ATOM   2294  ND2 ASN A 261       9.735 187.184  29.344  1.00 39.81           N
ATOM   2295 1HD2 ASN A 261       9.581 187.822  28.577  1.00 39.81           H
ATOM   2296 2HD2 ASN A 261       9.266 186.290  29.360  1.00 39.81           H
ATOM   2297  N   LEU A 262      10.327 185.169  34.557  1.00 30.80           N
ATOM   2298  H   LEU A 262      10.283 186.115  34.907  1.00 30.80           H
ATOM   2299  CA  LEU A 262      10.397 184.106  35.574  1.00 36.17           C
ATOM   2300  HA  LEU A 262      10.479 183.136  35.084  1.00 36.17           H
ATOM   2301  C   LEU A 262       9.119 184.083  36.449  1.00 34.52           C
ATOM   2302  O   LEU A 262       8.403 185.084  36.545  1.00 34.85           O
ATOM   2303  CB  LEU A 262      11.656 184.328  36.451  1.00 28.77           C
ATOM   2304 1HB  LEU A 262      11.524 185.265  36.993  1.00 28.77           H
ATOM   2305 2HB  LEU A 262      11.700 183.521  37.182  1.00 28.77           H
ATOM   2306  CG  LEU A 262      13.002 184.391  35.706  1.00 33.20           C
ATOM   2307  HG  LEU A 262      12.962 185.208  34.986  1.00 33.20           H
ATOM   2308  CD1 LEU A 262      14.129 184.683  36.697  1.00 33.36           C
ATOM   2309 1HD1 LEU A 262      15.072 184.761  36.156  1.00 33.36           H
ATOM   2310 2HD1 LEU A 262      14.195 183.877  37.428  1.00 33.36           H
ATOM   2311 3HD1 LEU A 262      13.924 185.623  37.209  1.00 33.36           H
ATOM   2312  CD2 LEU A 262      13.321 183.096  34.960  1.00 32.70           C
ATOM   2313 1HD2 LEU A 262      14.330 183.152  34.550  1.00 32.70           H
ATOM   2314 2HD2 LEU A 262      12.605 182.967  34.149  1.00 32.70           H
ATOM   2315 3HD2 LEU A 262      13.254 182.249  35.644  1.00 32.70           H
ATOM   2316  N   LEU A 263       8.855 182.959  37.116  1.00 28.87           N
ATOM   2317  H   LEU A 263       9.469 182.170  36.972  1.00 28.87           H
ATOM   2318  CA  LEU A 263       7.807 182.782  38.138  1.00 30.36           C
ATOM   2319  HA  LEU A 263       7.434 183.767  38.421  1.00 30.36           H
ATOM   2320  C   LEU A 263       8.370 182.110  39.418  1.00 32.05           C
ATOM   2321  O   LEU A 263       9.469 181.557  39.408  1.00 28.86           O
ATOM   2322  CB  LEU A 263       6.623 181.959  37.569  1.00 30.84           C
ATOM   2323 1HB  LEU A 263       7.024 181.024  37.176  1.00 30.84           H
ATOM   2324 2HB  LEU A 263       5.957 181.716  38.397  1.00 30.84           H
ATOM   2325  CG  LEU A 263       5.780 182.633  36.474  1.00 36.22           C
ATOM   2326  HG  LEU A 263       6.434 182.898  35.643  1.00 36.22           H
ATOM   2327  CD1 LEU A 263       4.709 181.662  35.974  1.00 36.57           C
ATOM   2328 1HD1 LEU A 263       4.180 182.109  35.133  1.00 36.57           H
ATOM   2329 2HD1 LEU A 263       4.004 181.454  36.779  1.00 36.57           H
ATOM   2330 3HD1 LEU A 263       5.181 180.732  35.654  1.00 36.57           H
ATOM   2331  CD2 LEU A 263       5.053 183.882  36.969  1.00 34.67           C
ATOM   2332 1HD2 LEU A 263       4.429 184.274  36.166  1.00 34.67           H
ATOM   2333 2HD2 LEU A 263       5.784 184.636  37.262  1.00 34.67           H
ATOM   2334 3HD2 LEU A 263       4.428 183.628  37.825  1.00 34.67           H
ATOM   2335  N   LEU A 264       7.591 182.165  40.500  1.00 30.56           N
ATOM   2336  H   LEU A 264       6.742 182.707  40.427  1.00 30.56           H
ATOM   2337  CA  LEU A 264       7.878 181.582  41.819  1.00 33.57           C
ATOM   2338  HA  LEU A 264       8.890 181.177  41.824  1.00 33.57           H
ATOM   2339  C   LEU A 264       6.904 180.423  42.139  1.00 31.20           C
ATOM   2340  O   LEU A 264       5.681 180.603  42.136  1.00 31.16           O
ATOM   2341  CB  LEU A 264       7.792 182.708  42.876  1.00 31.51           C
ATOM   2342 1HB  LEU A 264       6.830 183.207  42.761  1.00 31.51           H
ATOM   2343 2HB  LEU A 264       7.816 182.247  43.864  1.00 31.51           H
ATOM   2344  CG  LEU A 264       8.910 183.760  42.785  1.00 38.70           C
ATOM   2345  HG  LEU A 264       9.054 184.026  41.738  1.00 38.70           H
ATOM   2346  CD1 LEU A 264       8.526 185.026  43.549  1.00 35.62           C
ATOM   2347 1HD1 LEU A 264       9.336 185.753  43.484  1.00 35.62           H
ATOM   2348 2HD1 LEU A 264       8.342 184.779  44.595  1.00 35.62           H
ATOM   2349 3HD1 LEU A 264       7.622 185.449  43.111  1.00 35.62           H
ATOM   2350  CD2 LEU A 264      10.224 183.227  43.361  1.00 32.56           C
ATOM   2351 1HD2 LEU A 264      10.994 183.994  43.282  1.00 32.56           H
ATOM   2352 2HD2 LEU A 264      10.531 182.343  42.802  1.00 32.56           H
ATOM   2353 3HD2 LEU A 264      10.079 182.963  44.408  1.00 32.56           H
ATOM   2354  N   GLY A 265       7.459 179.243  42.424  1.00 31.48           N
ATOM   2355  H   GLY A 265       8.465 179.163  42.379  1.00 31.48           H
ATOM   2356  CA  GLY A 265       6.726 178.036  42.825  1.00 31.92           C
ATOM   2357 1HA  GLY A 265       5.848 177.920  42.189  1.00 31.92           H
ATOM   2358 2HA  GLY A 265       7.358 177.161  42.672  1.00 31.92           H
ATOM   2359  C   GLY A 265       6.257 178.038  44.294  1.00 33.97           C
ATOM   2360  O   GLY A 265       6.395 179.037  45.002  1.00 33.71           O
ATOM   2361  N   SER A 266       5.684 176.931  44.780  1.00 36.59           N
ATOM   2362  H   SER A 266       5.588 176.120  44.187  1.00 36.59           H
ATOM   2363  CA  SER A 266       5.101 176.839  46.121  1.00 38.60           C
ATOM   2364  HA  SER A 266       4.416 177.681  46.222  1.00 38.60           H
ATOM   2365  C   SER A 266       6.140 176.945  47.270  1.00 44.84           C
ATOM   2366  O   SER A 266       5.820 177.456  48.348  1.00 47.29           O
ATOM   2367  CB  SER A 266       4.246 175.571  46.280  1.00 39.33           C
ATOM   2368 1HB  SER A 266       3.509 175.742  47.065  1.00 39.33           H
ATOM   2369 2HB  SER A 266       3.716 175.387  45.346  1.00 39.33           H
ATOM   2370  OG  SER A 266       5.010 174.443  46.644  1.00 46.34           O
ATOM   2371  HG  SER A 266       5.494 174.141  45.872  1.00 46.34           H
ATOM   2372  N   ALA A 267       7.394 176.542  47.041  1.00 42.29           N
ATOM   2373  H   ALA A 267       7.626 176.194  46.122  1.00 42.29           H
ATOM   2374  CA  ALA A 267       8.535 176.785  47.944  1.00 44.38           C
ATOM   2375  HA  ALA A 267       8.170 176.848  48.969  1.00 44.38           H
ATOM   2376  C   ALA A 267       9.258 178.124  47.628  1.00 43.42           C
ATOM   2377  O   ALA A 267      10.303 178.440  48.206  1.00 45.15           O
ATOM   2378  CB  ALA A 267       9.482 175.582  47.864  1.00 46.58           C
ATOM   2379 1HB  ALA A 267       8.931 174.671  48.099  1.00 46.58           H
ATOM   2380 2HB  ALA A 267      10.288 175.716  48.586  1.00 46.58           H
ATOM   2381 3HB  ALA A 267       9.900 175.505  46.861  1.00 46.58           H
ATOM   2382  N   GLY A 268       8.714 178.916  46.698  1.00 40.99           N
ATOM   2383  H   GLY A 268       7.882 178.593  46.227  1.00 40.99           H
ATOM   2384  CA  GLY A 268       9.379 180.092  46.133  1.00 36.60           C
ATOM   2385 1HA  GLY A 268       8.654 180.649  45.539  1.00 36.60           H
ATOM   2386 2HA  GLY A 268       9.741 180.728  46.940  1.00 36.60           H
ATOM   2387  C   GLY A 268      10.569 179.728  45.229  1.00 34.71           C
ATOM   2388  O   GLY A 268      11.444 180.571  45.022  1.00 34.57           O
ATOM   2389  N   GLU A 269      10.643 178.487  44.740  1.00 35.09           N
ATOM   2390  H   GLU A 269       9.885 177.845  44.920  1.00 35.09           H
ATOM   2391  CA  GLU A 269      11.641 178.061  43.751  1.00 33.17           C
ATOM   2392  HA  GLU A 269      12.630 178.309  44.136  1.00 33.17           H
ATOM   2393  C   GLU A 269      11.435 178.813  42.423  1.00 32.22           C
ATOM   2394  O   GLU A 269      10.301 179.072  42.010  1.00 33.03           O
ATOM   2395  CB  GLU A 269      11.638 176.533  43.555  1.00 40.75           C
ATOM   2396 1HB  GLU A 269      12.528 176.302  42.970  1.00 40.75           H
ATOM   2397 2HB  GLU A 269      11.760 176.042  44.521  1.00 40.75           H
ATOM   2398  CG  GLU A 269      10.421 175.889  42.844  1.00 39.75           C
ATOM   2399 1HG  GLU A 269      10.044 176.528  42.045  1.00 39.75           H
ATOM   2400 2HG  GLU A 269      10.777 174.974  42.369  1.00 39.75           H
ATOM   2401  CD  GLU A 269       9.255 175.533  43.778  1.00 41.95           C
ATOM   2402  OE1 GLU A 269       8.829 176.371  44.604  1.00 45.47           O
ATOM   2403  OE2 GLU A 269       8.756 174.389  43.657  1.00 44.60           O
ATOM   2404  N   LEU A 270      12.526 179.178  41.753  1.00 32.44           N
ATOM   2405  H   LEU A 270      13.444 179.010  42.140  1.00 32.44           H
ATOM   2406  CA  LEU A 270      12.447 179.829  40.458  1.00 33.41           C
ATOM   2407  HA  LEU A 270      11.712 180.629  40.537  1.00 33.41           H
ATOM   2408  C   LEU A 270      11.962 178.832  39.388  1.00 35.35           C
ATOM   2409  O   LEU A 270      12.481 177.720  39.256  1.00 33.62           O
ATOM   2410  CB  LEU A 270      13.791 180.468  40.076  1.00 35.12           C
ATOM   2411 1HB  LEU A 270      14.597 179.878  40.513  1.00 35.12           H
ATOM   2412 2HB  LEU A 270      13.898 180.439  38.991  1.00 35.12           H
ATOM   2413  CG  LEU A 270      13.893 181.939  40.522  1.00 43.16           C
ATOM   2414  HG  LEU A 270      13.088 182.501  40.049  1.00 43.16           H
ATOM   2415  CD1 LEU A 270      13.789 182.119  42.034  1.00 45.40           C
ATOM   2416 1HD1 LEU A 270      13.934 183.170  42.281  1.00 45.40           H
ATOM   2417 2HD1 LEU A 270      14.561 181.521  42.519  1.00 45.40           H
ATOM   2418 3HD1 LEU A 270      12.808 181.795  42.380  1.00 45.40           H
ATOM   2419  CD2 LEU A 270      15.220 182.524  40.049  1.00 36.41           C
ATOM   2420 1HD2 LEU A 270      15.286 183.572  40.342  1.00 36.41           H
ATOM   2421 2HD2 LEU A 270      15.279 182.446  38.963  1.00 36.41           H
ATOM   2422 3HD2 LEU A 270      16.043 181.968  40.498  1.00 36.41           H
ATOM   2423  N   LYS A 271      10.992 179.293  38.599  1.00 30.21           N
ATOM   2424  H   LYS A 271      10.578 180.176  38.861  1.00 30.21           H
ATOM   2425  CA  LYS A 271      10.480 178.663  37.379  1.00 31.19           C
ATOM   2426  HA  LYS A 271      10.975 177.705  37.222  1.00 31.19           H
ATOM   2427  C   LYS A 271      10.780 179.575  36.186  1.00 33.92           C
ATOM   2428  O   LYS A 271      10.268 180.690  36.099  1.00 32.01           O
ATOM   2429  CB  LYS A 271       8.964 178.431  37.527  1.00 34.64           C
ATOM   2430 1HB  LYS A 271       8.502 179.365  37.849  1.00 34.64           H
ATOM   2431 2HB  LYS A 271       8.555 178.182  36.548  1.00 34.64           H
ATOM   2432  CG  LYS A 271       8.564 177.330  38.527  1.00 32.00           C
ATOM   2433 1HG  LYS A 271       9.079 177.514  39.470  1.00 32.00           H
ATOM   2434 2HG  LYS A 271       7.492 177.405  38.713  1.00 32.00           H
ATOM   2435  CD  LYS A 271       8.867 175.912  38.039  1.00 30.77           C
ATOM   2436 1HD  LYS A 271       8.424 175.769  37.054  1.00 30.77           H
ATOM   2437 2HD  LYS A 271       9.947 175.773  37.990  1.00 30.77           H
ATOM   2438  CE  LYS A 271       8.250 174.923  39.035  1.00 34.36           C
ATOM   2439 1HE  LYS A 271       8.749 175.032  39.998  1.00 34.36           H
ATOM   2440 2HE  LYS A 271       7.201 175.178  39.184  1.00 34.36           H
ATOM   2441  NZ  LYS A 271       8.343 173.514  38.593  1.00 28.22           N
ATOM   2442 1HZ  LYS A 271       7.978 172.941  39.341  1.00 28.22           H
ATOM   2443 2HZ  LYS A 271       9.308 173.270  38.422  1.00 28.22           H
ATOM   2444 3HZ  LYS A 271       7.802 173.359  37.755  1.00 28.22           H
ATOM   2445  N   ILE A 272      11.590 179.093  35.251  1.00 29.32           N
ATOM   2446  H   ILE A 272      12.021 178.194  35.415  1.00 29.32           H
ATOM   2447  CA  ILE A 272      11.825 179.706  33.942  1.00 32.90           C
ATOM   2448  HA  ILE A 272      12.075 180.758  34.080  1.00 32.90           H
ATOM   2449  C   ILE A 272      10.503 179.632  33.146  1.00 35.48           C
ATOM   2450  O   ILE A 272       9.986 178.534  32.922  1.00 35.37           O
ATOM   2451  CB  ILE A 272      13.033 179.004  33.266  1.00 32.04           C
ATOM   2452  HB  ILE A 272      12.842 177.931  33.278  1.00 32.04           H
ATOM   2453  CG1 ILE A 272      14.326 179.288  34.067  1.00 34.04           C
ATOM   2454 1HG1 ILE A 272      14.468 180.368  34.107  1.00 34.04           H
ATOM   2455 2HG1 ILE A 272      14.182 178.919  35.082  1.00 34.04           H
ATOM   2456  CG2 ILE A 272      13.207 179.430  31.805  1.00 33.40           C
ATOM   2457 1HG2 ILE A 272      14.023 178.866  31.354  1.00 33.40           H
ATOM   2458 2HG2 ILE A 272      13.438 180.495  31.771  1.00 33.40           H
ATOM   2459 3HG2 ILE A 272      12.286 179.240  31.254  1.00 33.40           H
ATOM   2460  CD1 ILE A 272      15.604 178.642  33.516  1.00 35.64           C
ATOM   2461 1HD1 ILE A 272      16.400 178.747  34.254  1.00 35.64           H
ATOM   2462 2HD1 ILE A 272      15.901 179.131  32.588  1.00 35.64           H
ATOM   2463 3HD1 ILE A 272      15.421 177.584  33.327  1.00 35.64           H
ATOM   2464  N   ALA A 273       9.929 180.784  32.774  1.00 34.36           N
ATOM   2465  H   ALA A 273      10.435 181.644  32.933  1.00 34.36           H
ATOM   2466  CA  ALA A 273       8.508 180.949  32.387  1.00 37.63           C
ATOM   2467  HA  ALA A 273       8.080 179.965  32.196  1.00 37.63           H
ATOM   2468  C   ALA A 273       8.339 181.781  31.080  1.00 43.13           C
ATOM   2469  O   ALA A 273       7.516 182.698  30.984  1.00 44.86           O
ATOM   2470  CB  ALA A 273       7.753 181.538  33.585  1.00 39.88           C
ATOM   2471 1HB  ALA A 273       7.903 180.905  34.459  1.00 39.88           H
ATOM   2472 2HB  ALA A 273       6.689 181.588  33.350  1.00 39.88           H
ATOM   2473 3HB  ALA A 273       8.127 182.541  33.793  1.00 39.88           H
ATOM   2474  N   ASN A 274       9.175 181.474  30.088  1.00 41.29           N
ATOM   2475  H   ASN A 274       9.853 180.750  30.280  1.00 41.29           H
ATOM   2476  CA  ASN A 274       9.400 182.261  28.863  1.00 43.74           C
ATOM   2477  HA  ASN A 274       8.509 182.864  28.689  1.00 43.74           H
ATOM   2478  C   ASN A 274       9.615 181.394  27.580  1.00 41.81           C
ATOM   2479  O   ASN A 274       9.594 181.950  26.475  1.00 43.38           O
ATOM   2480  CB  ASN A 274      10.557 183.250  29.123  1.00 39.74           C
ATOM   2481 1HB  ASN A 274      10.821 183.763  28.199  1.00 39.74           H
ATOM   2482 2HB  ASN A 274      10.175 183.997  29.818  1.00 39.74           H
ATOM   2483  CG  ASN A 274      11.830 182.632  29.719  1.00 43.38           C
ATOM   2484  OD1 ASN A 274      11.921 181.442  29.968  1.00 35.17           O
ATOM   2485  ND2 ASN A 274      12.845 183.416  30.005  1.00 40.17           N
ATOM   2486 1HD2 ASN A 274      13.684 182.962  30.337  1.00 40.17           H
ATOM   2487 2HD2 ASN A 274      12.856 184.402  29.787  1.00 40.17           H
ATOM   2488  N   PHE A 275       9.714 180.063  27.699  1.00 43.59           N
ATOM   2489  H   PHE A 275       9.727 179.654  28.622  1.00 43.59           H
ATOM   2490  CA  PHE A 275       9.565 179.124  26.575  1.00 45.79           C
ATOM   2491  HA  PHE A 275      10.194 179.451  25.747  1.00 45.79           H
ATOM   2492  C   PHE A 275       8.107 179.060  26.066  1.00 47.60           C
ATOM   2493  O   PHE A 275       7.150 179.397  26.777  1.00 42.77           O
ATOM   2494  CB  PHE A 275      10.013 177.713  26.983  1.00 41.92           C
ATOM   2495 1HB  PHE A 275       9.544 177.461  27.934  1.00 41.92           H
ATOM   2496 2HB  PHE A 275       9.619 177.007  26.252  1.00 41.92           H
ATOM   2497  CG  PHE A 275      11.517 177.484  27.112  1.00 36.86           C
ATOM   2498  CD1 PHE A 275      12.214 176.898  26.040  1.00 38.60           C
ATOM   2499  HD1 PHE A 275      11.705 176.672  25.115  1.00 38.60           H
ATOM   2500  CD2 PHE A 275      12.197 177.783  28.305  1.00 37.96           C
ATOM   2501  HD2 PHE A 275      11.663 178.247  29.121  1.00 37.96           H
ATOM   2502  CE1 PHE A 275      13.581 176.598  26.170  1.00 44.52           C
ATOM   2503  HE1 PHE A 275      14.118 176.153  25.346  1.00 44.52           H
ATOM   2504  CE2 PHE A 275      13.563 177.484  28.431  1.00 39.94           C
ATOM   2505  HE2 PHE A 275      14.081 177.728  29.347  1.00 39.94           H
ATOM   2506  CZ  PHE A 275      14.256 176.886  27.366  1.00 42.91           C
ATOM   2507  HZ  PHE A 275      15.309 176.668  27.469  1.00 42.91           H
ATOM   2508  N   GLY A 276       7.931 178.584  24.833  1.00 44.18           N
ATOM   2509  H   GLY A 276       8.746 178.356  24.281  1.00 44.18           H
ATOM   2510  CA  GLY A 276       6.632 178.490  24.177  1.00 47.36           C
ATOM   2511 1HA  GLY A 276       6.685 177.770  23.360  1.00 47.36           H
ATOM   2512 2HA  GLY A 276       5.882 178.138  24.885  1.00 47.36           H
ATOM   2513  C   GLY A 276       6.205 179.846  23.624  1.00 47.58           C
ATOM   2514  O   GLY A 276       6.823 180.347  22.683  1.00 44.66           O
ATOM   2515  N   TRP A 277       5.149 180.438  24.191  1.00 44.30           N
ATOM   2516  H   TRP A 277       4.713 180.014  24.997  1.00 44.30           H
ATOM   2517  CA  TRP A 277       4.537 181.665  23.679  1.00 42.08           C
ATOM   2518  HA  TRP A 277       5.273 182.189  23.070  1.00 42.08           H
ATOM   2519  C   TRP A 277       4.079 182.609  24.805  1.00 45.72           C
ATOM   2520  O   TRP A 277       3.325 182.196  25.686  1.00 52.16           O
ATOM   2521  CB  TRP A 277       3.349 181.291  22.774  1.00 46.68           C
ATOM   2522 1HB  TRP A 277       3.489 180.275  22.405  1.00 46.68           H
ATOM   2523 2HB  TRP A 277       2.431 181.284  23.362  1.00 46.68           H
ATOM   2524  CG  TRP A 277       3.175 182.218  21.605  1.00 50.09           C
ATOM   2525  CD1 TRP A 277       2.259 183.202  21.480  1.00 49.53           C
ATOM   2526  HD1 TRP A 277       1.486 183.468  22.186  1.00 49.53           H
ATOM   2527  CD2 TRP A 277       4.031 182.339  20.432  1.00 52.36           C
ATOM   2528  NE1 TRP A 277       2.500 183.935  20.364  1.00 51.18           N
ATOM   2529  HE1 TRP A 277       2.003 184.782  20.127  1.00 51.18           H
ATOM   2530  CE2 TRP A 277       3.622 183.497  19.710  1.00 55.80           C
ATOM   2531  CE3 TRP A 277       5.174 181.652  19.964  1.00 53.14           C
ATOM   2532  HE3 TRP A 277       5.521 180.780  20.500  1.00 53.14           H
ATOM   2533  CZ2 TRP A 277       4.358 183.995  18.628  1.00 54.50           C
ATOM   2534  HZ2 TRP A 277       4.060 184.916  18.149  1.00 54.50           H
ATOM   2535  CZ3 TRP A 277       5.896 182.123  18.853  1.00 57.07           C
ATOM   2536  HZ3 TRP A 277       6.777 181.589  18.527  1.00 57.07           H
ATOM   2537  CH2 TRP A 277       5.503 183.304  18.200  1.00 53.69           C
ATOM   2538  HH2 TRP A 277       6.083 183.689  17.374  1.00 53.69           H
ATOM   2539  N   SER A 278       4.463 183.885  24.751  1.00 44.60           N
ATOM   2540  H   SER A 278       5.096 184.187  24.025  1.00 44.60           H
ATOM   2541  CA  SER A 278       3.777 184.937  25.506  1.00 49.30           C
ATOM   2542  HA  SER A 278       3.549 184.561  26.504  1.00 49.30           H
ATOM   2543  C   SER A 278       2.465 185.324  24.814  1.00 49.35           C
ATOM   2544  O   SER A 278       2.401 185.386  23.583  1.00 48.59           O
ATOM   2545  CB  SER A 278       4.649 186.179  25.681  1.00 45.94           C
ATOM   2546 1HB  SER A 278       5.554 185.911  26.226  1.00 45.94           H
ATOM   2547 2HB  SER A 278       4.920 186.571  24.701  1.00 45.94           H
ATOM   2548  OG  SER A 278       3.928 187.167  26.401  1.00 46.15           O
ATOM   2549  HG  SER A 278       4.517 187.912  26.547  1.00 46.15           H
ATOM   2550  N   VAL A 279       1.432 185.639  25.598  1.00 48.20           N
ATOM   2551  H   VAL A 279       1.538 185.561  26.599  1.00 48.20           H
ATOM   2552  CA  VAL A 279       0.172 186.222  25.118  1.00 47.11           C
ATOM   2553  HA  VAL A 279      -0.230 185.554  24.356  1.00 47.11           H
ATOM   2554  C   VAL A 279       0.352 187.618  24.471  1.00 53.69           C
ATOM   2555  O   VAL A 279      -0.525 188.051  23.724  1.00 48.92           O
ATOM   2556  CB  VAL A 279      -0.880 186.304  26.253  1.00 47.00           C
ATOM   2557  HB  VAL A 279      -1.769 186.788  25.850  1.00 47.00           H
ATOM   2558  CG1 VAL A 279      -1.287 184.902  26.725  1.00 38.39           C
ATOM   2559 1HG1 VAL A 279      -2.082 184.997  27.464  1.00 38.39           H
ATOM   2560 2HG1 VAL A 279      -0.433 184.393  27.173  1.00 38.39           H
ATOM   2561 3HG1 VAL A 279      -1.648 184.325  25.874  1.00 38.39           H
ATOM   2562  CG2 VAL A 279      -0.427 187.128  27.465  1.00 44.07           C
ATOM   2563 1HG2 VAL A 279      -1.240 187.167  28.189  1.00 44.07           H
ATOM   2564 2HG2 VAL A 279      -0.180 188.138  27.140  1.00 44.07           H
ATOM   2565 3HG2 VAL A 279       0.449 186.670  27.926  1.00 44.07           H
ATOM   2566  N   HIS A 280       1.476 188.298  24.720  1.00 50.53           N
ATOM   2567  H   HIS A 280       2.170 187.866  25.313  1.00 50.53           H
ATOM   2568  CA  HIS A 280       1.867 189.560  24.075  1.00 57.68           C
ATOM   2569  HA  HIS A 280       0.996 190.015  23.603  1.00 57.68           H
ATOM   2570  C   HIS A 280       2.935 189.325  22.991  1.00 53.75           C
ATOM   2571  O   HIS A 280       3.806 188.470  23.160  1.00 58.01           O
ATOM   2572  CB  HIS A 280       2.413 190.539  25.122  1.00 58.90           C
ATOM   2573 1HB  HIS A 280       3.432 190.243  25.371  1.00 58.90           H
ATOM   2574 2HB  HIS A 280       2.465 191.532  24.675  1.00 58.90           H
ATOM   2575  CG  HIS A 280       1.607 190.626  26.404  1.00 61.29           C
ATOM   2576  ND1 HIS A 280       0.372 191.198  26.587  1.00 60.26           N
ATOM   2577  HD1 HIS A 280      -0.198 191.712  25.931  1.00 60.26           H
ATOM   2578  CD2 HIS A 280       1.949 190.095  27.616  1.00 54.80           C
ATOM   2579  HD2 HIS A 280       2.834 189.538  27.885  1.00 54.80           H
ATOM   2580  CE1 HIS A 280       0.033 191.043  27.849  1.00 60.76           C
ATOM   2581  HE1 HIS A 280      -0.859 191.399  28.344  1.00 60.76           H
ATOM   2582  NE2 HIS A 280       0.957 190.369  28.518  1.00 54.52           N
HETATM 2583  N   NME A 281       2.911 190.117  21.905  1.00 50.53           N
HETATM 2584  H   NME A 281       2.190 190.820  21.824  1.00 50.53           H
HETATM 2585  CH3 NME A 281       3.922 190.099  20.848  1.00 50.53           C
HETATM 2586 1HH3 NME A 281       3.434 190.221  19.881  1.00 50.53           H
HETATM 2587 2HH3 NME A 281       4.467 189.156  20.864  1.00 50.53           H
HETATM 2588 3HH3 NME A 281       4.616 190.923  21.012  1.00 50.53           H
HETATM 2589  CH3 ACE A 289      13.474 202.692  23.770  1.00 64.73           C
HETATM 2590 1HH3 ACE A 289      13.621 203.312  22.885  1.00 64.73           H
HETATM 2591 2HH3 ACE A 289      12.991 203.280  24.550  1.00 64.73           H
HETATM 2592 3HH3 ACE A 289      12.845 201.839  23.515  1.00 64.73           H
HETATM 2593  C   ACE A 289      14.815 202.204  24.251  1.00 64.73           C
HETATM 2594  O   ACE A 289      15.844 202.650  23.751  1.00 64.73           O
ATOM   2595  N   ALA A 290      14.789 201.316  25.235  1.00 64.73           N
ATOM   2596  H   ALA A 290      13.889 201.093  25.636  1.00 64.73           H
ATOM   2597  CA  ALA A 290      15.954 200.643  25.813  1.00 69.42           C
ATOM   2598  HA  ALA A 290      16.737 200.570  25.058  1.00 69.42           H
ATOM   2599  C   ALA A 290      15.627 199.204  26.290  1.00 75.04           C
ATOM   2600  O   ALA A 290      16.503 198.341  26.277  1.00 68.53           O
ATOM   2601  CB  ALA A 290      16.482 201.505  26.961  1.00 59.33           C
ATOM   2602 1HB  ALA A 290      16.735 202.499  26.594  1.00 59.33           H
ATOM   2603 2HB  ALA A 290      17.371 201.036  27.383  1.00 59.33           H
ATOM   2604 3HB  ALA A 290      15.714 201.586  27.730  1.00 59.33           H
ATOM   2605  N   GLY A 291      14.351 198.921  26.587  1.00 73.08           N
ATOM   2606  H   GLY A 291      13.700 199.693  26.589  1.00 73.08           H
ATOM   2607  CA  GLY A 291      13.830 197.635  27.079  1.00 68.72           C
ATOM   2608 1HA  GLY A 291      14.010 197.581  28.153  1.00 68.72           H
ATOM   2609 2HA  GLY A 291      12.751 197.617  26.921  1.00 68.72           H
ATOM   2610  C   GLY A 291      14.436 196.382  26.422  1.00 69.07           C
ATOM   2611  O   GLY A 291      14.581 196.304  25.201  1.00 71.67           O
ATOM   2612  N   THR A 292      14.807 195.408  27.252  1.00 65.84           N
ATOM   2613  H   THR A 292      14.578 195.537  28.227  1.00 65.84           H
ATOM   2614  CA  THR A 292      15.628 194.213  26.947  1.00 70.83           C
ATOM   2615  HA  THR A 292      15.733 193.687  27.896  1.00 70.83           H
ATOM   2616  C   THR A 292      17.063 194.504  26.421  1.00 68.31           C
ATOM   2617  O   THR A 292      17.959 193.739  26.761  1.00 52.21           O
ATOM   2618  CB  THR A 292      14.889 193.226  26.030  1.00  0.00           C
ATOM   2619  HB  THR A 292      14.746 193.693  25.055  1.00  0.00           H
ATOM   2620  OG1 THR A 292      13.633 192.893  26.584  1.00  0.00           O
ATOM   2621  HG1 THR A 292      13.043 193.641  26.464  1.00  0.00           H
ATOM   2622  CG2 THR A 292      15.617 191.892  25.854  1.00  0.00           C
ATOM   2623 1HG2 THR A 292      14.956 191.189  25.348  1.00  0.00           H
ATOM   2624 2HG2 THR A 292      15.891 191.494  26.831  1.00  0.00           H
ATOM   2625 3HG2 THR A 292      16.517 192.041  25.257  1.00  0.00           H
ATOM   2626  N   LEU A 293      17.336 195.584  25.675  1.00 57.99           N
ATOM   2627  H   LEU A 293      16.609 196.260  25.485  1.00 57.99           H
ATOM   2628  CA  LEU A 293      18.677 195.908  25.174  1.00 57.74           C
ATOM   2629  HA  LEU A 293      19.025 195.042  24.610  1.00 57.74           H
ATOM   2630  C   LEU A 293      19.673 196.153  26.330  1.00 52.25           C
ATOM   2631  O   LEU A 293      20.800 195.673  26.263  1.00 44.98           O
ATOM   2632  CB  LEU A 293      18.638 197.104  24.197  1.00 62.22           C
ATOM   2633 1HB  LEU A 293      17.804 196.956  23.510  1.00 62.22           H
ATOM   2634 2HB  LEU A 293      18.450 198.009  24.775  1.00 62.22           H
ATOM   2635  CG  LEU A 293      19.932 197.287  23.382  1.00 60.27           C
ATOM   2636  HG  LEU A 293      20.722 196.702  23.852  1.00 60.27           H
ATOM   2637  CD1 LEU A 293      19.748 196.805  21.941  1.00 59.91           C
ATOM   2638 1HD1 LEU A 293      20.698 196.882  21.412  1.00 59.91           H
ATOM   2639 2HD1 LEU A 293      19.004 197.428  21.445  1.00 59.91           H
ATOM   2640 3HD1 LEU A 293      19.414 195.768  21.940  1.00 59.91           H
ATOM   2641  CD2 LEU A 293      20.371 198.751  23.340  1.00 61.55           C
ATOM   2642 1HD2 LEU A 293      21.293 198.838  22.765  1.00 61.55           H
ATOM   2643 2HD2 LEU A 293      20.543 199.100  24.358  1.00 61.55           H
ATOM   2644 3HD2 LEU A 293      19.593 199.357  22.875  1.00 61.55           H
ATOM   2645  N   ASP A 294      19.223 196.779  27.423  1.00 50.12           N
ATOM   2646  H   ASP A 294      18.309 197.207  27.395  1.00 50.12           H
ATOM   2647  CA  ASP A 294      19.983 196.950  28.670  1.00 49.77           C
ATOM   2648  HA  ASP A 294      20.837 197.599  28.472  1.00 49.77           H
ATOM   2649  C   ASP A 294      20.538 195.620  29.250  1.00 43.82           C
ATOM   2650  O   ASP A 294      21.530 195.630  29.981  1.00 43.93           O
ATOM   2651  CB  ASP A 294      19.102 197.634  29.732  1.00 50.03           C
ATOM   2652 1HB  ASP A 294      18.293 196.954  30.002  1.00 50.03           H
ATOM   2653 2HB  ASP A 294      19.701 197.806  30.626  1.00 50.03           H
ATOM   2654  CG  ASP A 294      18.484 198.973  29.296  1.00 56.00           C
ATOM   2655  OD1 ASP A 294      19.244 199.881  28.889  1.00 52.74           O
ATOM   2656  OD2 ASP A 294      17.242 199.100  29.413  1.00 62.82           O
ATOM   2657  N   TYR A 295      19.926 194.478  28.908  1.00 38.61           N
ATOM   2658  H   TYR A 295      19.168 194.530  28.243  1.00 38.61           H
ATOM   2659  CA  TYR A 295      20.298 193.131  29.367  1.00 42.34           C
ATOM   2660  HA  TYR A 295      20.841 193.233  30.306  1.00 42.34           H
ATOM   2661  C   TYR A 295      21.218 192.353  28.384  1.00 44.73           C
ATOM   2662  O   TYR A 295      21.649 191.245  28.718  1.00 46.25           O
ATOM   2663  CB  TYR A 295      19.017 192.313  29.638  1.00 42.79           C
ATOM   2664 1HB  TYR A 295      18.433 192.239  28.721  1.00 42.79           H
ATOM   2665 2HB  TYR A 295      19.312 191.295  29.890  1.00 42.79           H
ATOM   2666  CG  TYR A 295      18.094 192.826  30.747  1.00 45.60           C
ATOM   2667  CD1 TYR A 295      17.221 193.912  30.529  1.00 54.05           C
ATOM   2668  HD1 TYR A 295      17.219 194.434  29.584  1.00 54.05           H
ATOM   2669  CD2 TYR A 295      18.082 192.171  31.993  1.00 45.54           C
ATOM   2670  HD2 TYR A 295      18.732 191.326  32.164  1.00 45.54           H
ATOM   2671  CE1 TYR A 295      16.350 194.339  31.552  1.00 54.36           C
ATOM   2672  HE1 TYR A 295      15.690 195.179  31.392  1.00 54.36           H
ATOM   2673  CE2 TYR A 295      17.228 192.604  33.028  1.00 45.32           C
ATOM   2674  HE2 TYR A 295      17.238 192.102  33.984  1.00 45.32           H
ATOM   2675  CZ  TYR A 295      16.358 193.687  32.806  1.00 52.49           C
ATOM   2676  OH  TYR A 295      15.537 194.106  33.814  1.00 48.18           O
ATOM   2677  HH  TYR A 295      15.862 193.864  34.684  1.00 48.18           H
ATOM   2678  N   LEU A 296      21.487 192.870  27.177  1.00 45.00           N
ATOM   2679  H   LEU A 296      21.168 193.803  26.957  1.00 45.00           H
ATOM   2680  CA  LEU A 296      22.221 192.166  26.117  1.00 39.98           C
ATOM   2681  HA  LEU A 296      21.940 191.114  26.167  1.00 39.98           H
ATOM   2682  C   LEU A 296      23.759 192.253  26.243  1.00 38.18           C
ATOM   2683  O   LEU A 296      24.270 193.274  26.707  1.00 36.27           O
ATOM   2684  CB  LEU A 296      21.817 192.709  24.731  1.00 45.73           C
ATOM   2685 1HB  LEU A 296      22.039 193.776  24.702  1.00 45.73           H
ATOM   2686 2HB  LEU A 296      22.437 192.224  23.977  1.00 45.73           H
ATOM   2687  CG  LEU A 296      20.347 192.494  24.354  1.00 50.13           C
ATOM   2688  HG  LEU A 296      19.714 192.978  25.098  1.00 50.13           H
ATOM   2689  CD1 LEU A 296      20.099 193.145  23.001  1.00 55.07           C
ATOM   2690 1HD1 LEU A 296      19.030 193.140  22.787  1.00 55.07           H
ATOM   2691 2HD1 LEU A 296      20.629 192.600  22.220  1.00 55.07           H
ATOM   2692 3HD1 LEU A 296      20.458 194.174  23.035  1.00 55.07           H
ATOM   2693  CD2 LEU A 296      19.954 191.021  24.250  1.00 49.88           C
ATOM   2694 1HD2 LEU A 296      18.931 190.944  23.882  1.00 49.88           H
ATOM   2695 2HD2 LEU A 296      20.020 190.566  25.239  1.00 49.88           H
ATOM   2696 3HD2 LEU A 296      20.627 190.505  23.566  1.00 49.88           H
ATOM   2697  N   PRO A 297      24.496 191.230  25.766  1.00 36.06           N
ATOM   2698  CA  PRO A 297      25.948 191.271  25.624  1.00 38.58           C
ATOM   2699  HA  PRO A 297      26.382 191.771  26.490  1.00 38.58           H
ATOM   2700  C   PRO A 297      26.428 192.015  24.357  1.00 37.80           C
ATOM   2701  O   PRO A 297      25.651 192.180  23.406  1.00 38.90           O
ATOM   2702  CB  PRO A 297      26.367 189.804  25.601  1.00 36.05           C
ATOM   2703 1HB  PRO A 297      27.293 189.644  25.049  1.00 36.05           H
ATOM   2704 2HB  PRO A 297      26.467 189.419  26.616  1.00 36.05           H
ATOM   2705  CG  PRO A 297      25.209 189.137  24.894  1.00 38.45           C
ATOM   2706 1HG  PRO A 297      25.323 189.241  23.815  1.00 38.45           H
ATOM   2707 2HG  PRO A 297      25.110 188.091  25.186  1.00 38.45           H
ATOM   2708  CD  PRO A 297      24.003 189.926  25.369  1.00 39.56           C
ATOM   2709 1HD  PRO A 297      23.281 190.041  24.560  1.00 39.56           H
ATOM   2710 2HD  PRO A 297      23.552 189.431  26.229  1.00 39.56           H
ATOM   2711  N   PRO A 298      27.719 192.414  24.288  1.00 36.87           N
ATOM   2712  CA  PRO A 298      28.285 193.185  23.176  1.00 40.88           C
ATOM   2713  HA  PRO A 298      27.807 194.164  23.158  1.00 40.88           H
ATOM   2714  C   PRO A 298      28.117 192.536  21.793  1.00 43.15           C
ATOM   2715  O   PRO A 298      27.655 193.182  20.858  1.00 42.22           O
ATOM   2716  CB  PRO A 298      29.771 193.368  23.513  1.00 40.43           C
ATOM   2717 1HB  PRO A 298      30.367 192.570  23.070  1.00 40.43           H
ATOM   2718 2HB  PRO A 298      30.143 194.342  23.196  1.00 40.43           H
ATOM   2719  CG  PRO A 298      29.808 193.265  25.027  1.00 37.90           C
ATOM   2720 1HG  PRO A 298      30.767 192.897  25.390  1.00 37.90           H
ATOM   2721 2HG  PRO A 298      29.562 194.229  25.473  1.00 37.90           H
ATOM   2722  CD  PRO A 298      28.714 192.258  25.325  1.00 37.99           C
ATOM   2723 1HD  PRO A 298      29.116 191.245  25.300  1.00 37.99           H
ATOM   2724 2HD  PRO A 298      28.272 192.482  26.296  1.00 37.99           H
ATOM   2725  N   GLU A 299      28.450 191.254  21.644  1.00 39.86           N
ATOM   2726  H   GLU A 299      28.805 190.744  22.440  1.00 39.86           H
ATOM   2727  CA  GLU A 299      28.481 190.555  20.353  1.00 40.03           C
ATOM   2728  HA  GLU A 299      29.140 191.120  19.694  1.00 40.03           H
ATOM   2729  C   GLU A 299      27.090 190.480  19.678  1.00 46.36           C
ATOM   2730  O   GLU A 299      26.990 190.506  18.449  1.00 40.97           O
ATOM   2731  CB  GLU A 299      29.110 189.157  20.529  1.00 36.15           C
ATOM   2732 1HB  GLU A 299      29.254 188.736  19.534  1.00 36.15           H
ATOM   2733 2HB  GLU A 299      30.101 189.263  20.970  1.00 36.15           H
ATOM   2734  CG  GLU A 299      28.320 188.127  21.373  1.00 37.99           C
ATOM   2735 1HG  GLU A 299      27.265 188.151  21.099  1.00 37.99           H
ATOM   2736 2HG  GLU A 299      28.700 187.137  21.119  1.00 37.99           H
ATOM   2737  CD  GLU A 299      28.429 188.312  22.897  1.00 40.32           C
ATOM   2738  OE1 GLU A 299      29.104 189.246  23.384  1.00 34.80           O
ATOM   2739  OE2 GLU A 299      27.849 187.492  23.635  1.00 36.96           O
ATOM   2740  N   MET A 300      26.007 190.469  20.464  1.00 41.86           N
ATOM   2741  H   MET A 300      26.128 190.535  21.465  1.00 41.86           H
ATOM   2742  CA  MET A 300      24.656 190.544  19.939  1.00 39.90           C
ATOM   2743  HA  MET A 300      24.562 189.799  19.150  1.00 39.90           H
ATOM   2744  C   MET A 300      24.381 191.931  19.327  1.00 43.65           C
ATOM   2745  O   MET A 300      24.066 192.021  18.136  1.00 47.83           O
ATOM   2746  CB  MET A 300      23.622 190.189  21.014  1.00 43.56           C
ATOM   2747 1HB  MET A 300      23.814 190.741  21.934  1.00 43.56           H
ATOM   2748 2HB  MET A 300      22.635 190.465  20.642  1.00 43.56           H
ATOM   2749  CG  MET A 300      23.637 188.687  21.322  1.00 41.39           C
ATOM   2750 1HG  MET A 300      23.616 188.131  20.384  1.00 41.39           H
ATOM   2751 2HG  MET A 300      24.571 188.441  21.827  1.00 41.39           H
ATOM   2752  SD  MET A 300      22.249 188.126  22.362  1.00 44.15           S
ATOM   2753  CE  MET A 300      20.878 188.260  21.180  1.00 40.80           C
ATOM   2754 1HE  MET A 300      19.966 187.885  21.644  1.00 40.80           H
ATOM   2755 2HE  MET A 300      21.108 187.667  20.295  1.00 40.80           H
ATOM   2756 3HE  MET A 300      20.738 189.302  20.892  1.00 40.80           H
ATOM   2757  N   ILE A 301      24.544 193.005  20.107  1.00 42.72           N
ATOM   2758  H   ILE A 301      24.888 192.893  21.050  1.00 42.72           H
ATOM   2759  CA  ILE A 301      24.239 194.374  19.679  1.00 48.85           C
ATOM   2760  HA  ILE A 301      23.243 194.349  19.238  1.00 48.85           H
ATOM   2761  C   ILE A 301      25.218 194.883  18.587  1.00 50.42           C
ATOM   2762  O   ILE A 301      24.812 195.656  17.723  1.00 43.17           O
ATOM   2763  CB  ILE A 301      24.149 195.343  20.897  1.00 45.25           C
ATOM   2764  HB  ILE A 301      23.797 196.303  20.521  1.00 45.25           H
ATOM   2765  CG1 ILE A 301      25.502 195.591  21.594  1.00 45.36           C
ATOM   2766 1HG1 ILE A 301      25.846 194.649  22.021  1.00 45.36           H
ATOM   2767 2HG1 ILE A 301      26.218 195.929  20.844  1.00 45.36           H
ATOM   2768  CG2 ILE A 301      23.083 194.839  21.887  1.00 52.44           C
ATOM   2769 1HG2 ILE A 301      22.857 195.625  22.608  1.00 52.44           H
ATOM   2770 2HG2 ILE A 301      23.455 193.959  22.412  1.00 52.44           H
ATOM   2771 3HG2 ILE A 301      22.179 194.580  21.337  1.00 52.44           H
ATOM   2772  CD1 ILE A 301      25.465 196.649  22.701  1.00 46.70           C
ATOM   2773 1HD1 ILE A 301      26.482 196.837  23.043  1.00 46.70           H
ATOM   2774 2HD1 ILE A 301      24.859 196.295  23.535  1.00 46.70           H
ATOM   2775 3HD1 ILE A 301      25.037 197.571  22.306  1.00 46.70           H
ATOM   2776  N   GLU A 302      26.463 194.403  18.567  1.00 45.71           N
ATOM   2777  H   GLU A 302      26.766 193.832  19.344  1.00 45.71           H
ATOM   2778  CA  GLU A 302      27.479 194.661  17.527  1.00 49.89           C
ATOM   2779  HA  GLU A 302      27.355 195.689  17.185  1.00 49.89           H
ATOM   2780  C   GLU A 302      27.325 193.744  16.274  1.00 48.22           C
ATOM   2781  O   GLU A 302      28.198 193.725  15.406  1.00 55.40           O
ATOM   2782  CB  GLU A 302      28.888 194.579  18.144  1.00 41.28           C
ATOM   2783 1HB  GLU A 302      29.038 193.601  18.602  1.00 41.28           H
ATOM   2784 2HB  GLU A 302      29.632 194.719  17.359  1.00 41.28           H
ATOM   2785  CG  GLU A 302      29.101 195.661  19.219  1.00 47.48           C
ATOM   2786 1HG  GLU A 302      28.870 196.630  18.776  1.00 47.48           H
ATOM   2787 2HG  GLU A 302      28.418 195.509  20.054  1.00 47.48           H
ATOM   2788  CD  GLU A 302      30.537 195.708  19.766  1.00 59.95           C
ATOM   2789  OE1 GLU A 302      31.258 194.681  19.738  1.00 60.36           O
ATOM   2790  OE2 GLU A 302      30.968 196.818  20.166  1.00 57.89           O
ATOM   2791  N   GLY A 303      26.213 193.006  16.166  1.00 50.04           N
ATOM   2792  H   GLY A 303      25.550 193.029  16.928  1.00 50.04           H
ATOM   2793  CA  GLY A 303      25.794 192.299  14.952  1.00 46.37           C
ATOM   2794 1HA  GLY A 303      24.751 192.002  15.063  1.00 46.37           H
ATOM   2795 2HA  GLY A 303      25.861 192.989  14.110  1.00 46.37           H
ATOM   2796  C   GLY A 303      26.616 191.040  14.605  1.00 50.51           C
ATOM   2797  O   GLY A 303      26.592 190.597  13.457  1.00 53.91           O
ATOM   2798  N   ARG A 304      27.352 190.481  15.569  1.00 47.61           N
ATOM   2799  H   ARG A 304      27.273 190.856  16.504  1.00 47.61           H
ATOM   2800  CA  ARG A 304      28.272 189.342  15.406  1.00 45.48           C
ATOM   2801  HA  ARG A 304      28.676 189.362  14.394  1.00 45.48           H
ATOM   2802  C   ARG A 304      27.558 187.992  15.612  1.00 48.08           C
ATOM   2803  O   ARG A 304      26.485 187.931  16.221  1.00 44.56           O
ATOM   2804  CB  ARG A 304      29.449 189.482  16.395  1.00 49.18           C
ATOM   2805 1HB  ARG A 304      29.125 189.135  17.376  1.00 49.18           H
ATOM   2806 2HB  ARG A 304      30.267 188.843  16.063  1.00 49.18           H
ATOM   2807  CG  ARG A 304      29.991 190.921  16.546  1.00 54.01           C
ATOM   2808 1HG  ARG A 304      30.237 191.314  15.560  1.00 54.01           H
ATOM   2809 2HG  ARG A 304      29.224 191.551  16.997  1.00 54.01           H
ATOM   2810  CD  ARG A 304      31.250 190.970  17.426  1.00 60.27           C
ATOM   2811 1HD  ARG A 304      31.054 190.443  18.360  1.00 60.27           H
ATOM   2812 2HD  ARG A 304      32.074 190.463  16.923  1.00 60.27           H
ATOM   2813  NE  ARG A 304      31.665 192.349  17.739  1.00 67.93           N
ATOM   2814  HE  ARG A 304      31.143 192.787  18.484  1.00 67.93           H
ATOM   2815  CZ  ARG A 304      32.804 192.926  17.306  1.00 72.92           C
ATOM   2816  NH1 ARG A 304      33.531 192.477  16.324  1.00 76.55           N
ATOM   2817 1HH1 ARG A 304      33.147 191.771  15.712  1.00 76.55           H
ATOM   2818 2HH1 ARG A 304      34.356 192.989  16.050  1.00 76.55           H
ATOM   2819  NH2 ARG A 304      33.228 193.995  17.903  1.00 69.18           N
ATOM   2820 1HH2 ARG A 304      32.670 194.362  18.661  1.00 69.18           H
ATOM   2821 2HH2 ARG A 304      34.208 194.229  17.839  1.00 69.18           H
ATOM   2822  N   MET A 305      28.179 186.903  15.158  1.00 42.62           N
ATOM   2823  H   MET A 305      29.025 187.020  14.619  1.00 42.62           H
ATOM   2824  CA  MET A 305      27.869 185.545  15.610  1.00 48.92           C
ATOM   2825  HA  MET A 305      26.834 185.321  15.351  1.00 48.92           H
ATOM   2826  C   MET A 305      28.008 185.438  17.146  1.00 42.79           C
ATOM   2827  O   MET A 305      28.806 186.146  17.761  1.00 41.93           O
ATOM   2828  CB  MET A 305      28.778 184.537  14.879  1.00 43.48           C
ATOM   2829 1HB  MET A 305      28.544 184.554  13.815  1.00 43.48           H
ATOM   2830 2HB  MET A 305      29.816 184.850  14.996  1.00 43.48           H
ATOM   2831  CG  MET A 305      28.652 183.082  15.379  1.00 47.84           C
ATOM   2832 1HG  MET A 305      29.393 182.473  14.860  1.00 47.84           H
ATOM   2833 2HG  MET A 305      28.908 183.038  16.438  1.00 47.84           H
ATOM   2834  SD  MET A 305      27.009 182.328  15.145  1.00 61.06           S
ATOM   2835  CE  MET A 305      27.218 181.739  13.444  1.00 45.53           C
ATOM   2836 1HE  MET A 305      26.290 181.278  13.106  1.00 45.53           H
ATOM   2837 2HE  MET A 305      28.022 181.003  13.412  1.00 45.53           H
ATOM   2838 3HE  MET A 305      27.467 182.578  12.794  1.00 45.53           H
ATOM   2839  N   HIS A 306      27.246 184.540  17.769  1.00 38.53           N
ATOM   2840  H   HIS A 306      26.641 183.943  17.223  1.00 38.53           H
ATOM   2841  CA  HIS A 306      27.311 184.268  19.208  1.00 38.16           C
ATOM   2842  HA  HIS A 306      28.334 184.421  19.552  1.00 38.16           H
ATOM   2843  C   HIS A 306      26.913 182.811  19.517  1.00 37.26           C
ATOM   2844  O   HIS A 306      26.170 182.181  18.761  1.00 37.66           O
ATOM   2845  CB  HIS A 306      26.415 185.259  19.965  1.00 33.69           C
ATOM   2846 1HB  HIS A 306      26.533 185.089  21.035  1.00 33.69           H
ATOM   2847 2HB  HIS A 306      26.761 186.270  19.754  1.00 33.69           H
ATOM   2848  CG  HIS A 306      24.946 185.161  19.613  1.00 38.69           C
ATOM   2849  ND1 HIS A 306      24.308 185.775  18.564  1.00 41.20           N
ATOM   2850  HD1 HIS A 306      24.679 186.416  17.878  1.00 41.20           H
ATOM   2851  CD2 HIS A 306      24.003 184.361  20.200  1.00 38.85           C
ATOM   2852  HD2 HIS A 306      24.112 183.682  21.033  1.00 38.85           H
ATOM   2853  CE1 HIS A 306      23.058 185.369  18.554  1.00 41.20           C
ATOM   2854  HE1 HIS A 306      22.281 185.648  17.857  1.00 41.20           H
ATOM   2855  NE2 HIS A 306      22.815 184.501  19.528  1.00 43.56           N
ATOM   2856  N   ASP A 307      27.387 182.294  20.646  1.00 37.25           N
ATOM   2857  H   ASP A 307      28.010 182.860  21.205  1.00 37.25           H
ATOM   2858  CA  ASP A 307      26.996 180.998  21.220  1.00 35.82           C
ATOM   2859  HA  ASP A 307      26.218 180.560  20.595  1.00 35.82           H
ATOM   2860  C   ASP A 307      26.394 181.197  22.638  1.00 34.22           C
ATOM   2861  O   ASP A 307      26.035 182.307  23.028  1.00 34.06           O
ATOM   2862  CB  ASP A 307      28.189 180.024  21.159  1.00 34.34           C
ATOM   2863 1HB  ASP A 307      27.837 179.027  21.421  1.00 34.34           H
ATOM   2864 2HB  ASP A 307      28.517 179.981  20.120  1.00 34.34           H
ATOM   2865  CG  ASP A 307      29.418 180.343  22.035  1.00 38.57           C
ATOM   2866  OD1 ASP A 307      29.457 181.410  22.684  1.00 37.66           O
ATOM   2867  OD2 ASP A 307      30.344 179.491  22.040  1.00 42.45           O
ATOM   2868  N   GLU A 308      26.213 180.124  23.409  1.00 37.16           N
ATOM   2869  H   GLU A 308      26.577 179.229  23.116  1.00 37.16           H
ATOM   2870  CA  GLU A 308      25.447 180.139  24.662  1.00 33.01           C
ATOM   2871  HA  GLU A 308      24.487 180.606  24.436  1.00 33.01           H
ATOM   2872  C   GLU A 308      26.101 180.965  25.807  1.00 34.17           C
ATOM   2873  O   GLU A 308      25.518 181.131  26.878  1.00 34.25           O
ATOM   2874  CB  GLU A 308      25.134 178.697  25.078  1.00 31.42           C
ATOM   2875 1HB  GLU A 308      24.260 178.727  25.729  1.00 31.42           H
ATOM   2876 2HB  GLU A 308      24.854 178.131  24.190  1.00 31.42           H
ATOM   2877  CG  GLU A 308      26.260 177.937  25.807  1.00 34.34           C
ATOM   2878 1HG  GLU A 308      26.485 178.465  26.733  1.00 34.34           H
ATOM   2879 2HG  GLU A 308      25.876 176.950  26.067  1.00 34.34           H
ATOM   2880  CD  GLU A 308      27.564 177.761  25.015  1.00 39.67           C
ATOM   2881  OE1 GLU A 308      27.511 177.544  23.782  1.00 32.66           O
ATOM   2882  OE2 GLU A 308      28.639 177.738  25.661  1.00 36.81           O
ATOM   2883  N   LYS A 309      27.285 181.539  25.568  1.00 29.49           N
ATOM   2884  H   LYS A 309      27.701 181.401  24.659  1.00 29.49           H
ATOM   2885  CA  LYS A 309      27.923 182.533  26.437  1.00 33.59           C
ATOM   2886  HA  LYS A 309      27.943 182.124  27.448  1.00 33.59           H
ATOM   2887  C   LYS A 309      27.130 183.871  26.500  1.00 32.45           C
ATOM   2888  O   LYS A 309      27.443 184.706  27.354  1.00 30.21           O
ATOM   2889  CB  LYS A 309      29.379 182.727  25.967  1.00 35.56           C
ATOM   2890 1HB  LYS A 309      29.363 183.090  24.939  1.00 35.56           H
ATOM   2891 2HB  LYS A 309      29.843 183.490  26.590  1.00 35.56           H
ATOM   2892  CG  LYS A 309      30.238 181.444  26.029  1.00 34.86           C
ATOM   2893 1HG  LYS A 309      29.788 180.700  25.372  1.00 34.86           H
ATOM   2894 2HG  LYS A 309      31.228 181.679  25.637  1.00 34.86           H
ATOM   2895  CD  LYS A 309      30.360 180.858  27.447  1.00 40.73           C
ATOM   2896 1HD  LYS A 309      30.659 181.655  28.128  1.00 40.73           H
ATOM   2897 2HD  LYS A 309      29.383 180.485  27.754  1.00 40.73           H
ATOM   2898  CE  LYS A 309      31.358 179.694  27.562  1.00 53.45           C
ATOM   2899 1HE  LYS A 309      31.233 179.222  28.537  1.00 53.45           H
ATOM   2900 2HE  LYS A 309      31.116 178.950  26.802  1.00 53.45           H
ATOM   2901  NZ  LYS A 309      32.765 180.132  27.424  1.00 50.59           N
ATOM   2902 1HZ  LYS A 309      33.369 179.348  27.627  1.00 50.59           H
ATOM   2903 2HZ  LYS A 309      32.955 180.881  28.074  1.00 50.59           H
ATOM   2904 3HZ  LYS A 309      32.934 180.452  26.481  1.00 50.59           H
ATOM   2905  N   VAL A 310      26.081 184.057  25.688  1.00 30.26           N
ATOM   2906  H   VAL A 310      25.910 183.403  24.939  1.00 30.26           H
ATOM   2907  CA  VAL A 310      25.074 185.112  25.874  1.00 33.65           C
ATOM   2908  HA  VAL A 310      25.615 186.050  25.997  1.00 33.65           H
ATOM   2909  C   VAL A 310      24.225 184.893  27.153  1.00 33.88           C
ATOM   2910  O   VAL A 310      23.982 185.851  27.883  1.00 31.11           O
ATOM   2911  CB  VAL A 310      24.162 185.299  24.630  1.00 32.14           C
ATOM   2912  HB  VAL A 310      23.500 186.142  24.829  1.00 32.14           H
ATOM   2913  CG1 VAL A 310      24.976 185.653  23.385  1.00 36.51           C
ATOM   2914 1HG1 VAL A 310      24.298 185.866  22.559  1.00 36.51           H
ATOM   2915 2HG1 VAL A 310      25.624 184.818  23.118  1.00 36.51           H
ATOM   2916 3HG1 VAL A 310      25.584 186.534  23.593  1.00 36.51           H
ATOM   2917  CG2 VAL A 310      23.275 184.098  24.283  1.00 31.18           C
ATOM   2918 1HG2 VAL A 310      22.753 184.292  23.346  1.00 31.18           H
ATOM   2919 2HG2 VAL A 310      22.549 183.960  25.083  1.00 31.18           H
ATOM   2920 3HG2 VAL A 310      23.881 183.198  24.182  1.00 31.18           H
ATOM   2921  N   ASP A 311      23.855 183.653  27.498  1.00 30.83           N
ATOM   2922  H   ASP A 311      24.043 182.876  26.881  1.00 30.83           H
ATOM   2923  CA  ASP A 311      23.034 183.351  28.684  1.00 32.03           C
ATOM   2924  HA  ASP A 311      22.202 184.055  28.701  1.00 32.03           H
ATOM   2925  C   ASP A 311      23.830 183.529  30.000  1.00 31.09           C
ATOM   2926  O   ASP A 311      23.266 183.861  31.042  1.00 31.46           O
ATOM   2927  CB  ASP A 311      22.419 181.935  28.611  1.00 33.60           C
ATOM   2928 1HB  ASP A 311      23.213 181.203  28.466  1.00 33.60           H
ATOM   2929 2HB  ASP A 311      21.937 181.724  29.566  1.00 33.60           H
ATOM   2930  CG  ASP A 311      21.375 181.738  27.493  1.00 33.03           C
ATOM   2931  OD1 ASP A 311      21.265 182.615  26.614  1.00 39.24           O
ATOM   2932  OD2 ASP A 311      20.644 180.722  27.518  1.00 38.52           O
ATOM   2933  N   LEU A 312      25.157 183.382  29.947  1.00 28.52           N
ATOM   2934  H   LEU A 312      25.574 183.100  29.072  1.00 28.52           H
ATOM   2935  CA  LEU A 312      26.060 183.662  31.057  1.00 30.32           C
ATOM   2936  HA  LEU A 312      25.679 183.163  31.948  1.00 30.32           H
ATOM   2937  C   LEU A 312      26.112 185.180  31.353  1.00 29.99           C
ATOM   2938  O   LEU A 312      26.041 185.575  32.516  1.00 26.81           O
ATOM   2939  CB  LEU A 312      27.463 183.102  30.737  1.00 31.82           C
ATOM   2940 1HB  LEU A 312      27.684 183.312  29.690  1.00 31.82           H
ATOM   2941 2HB  LEU A 312      28.193 183.650  31.333  1.00 31.82           H
ATOM   2942  CG  LEU A 312      27.676 181.587  31.006  1.00 33.41           C
ATOM   2943  HG  LEU A 312      28.629 181.303  30.559  1.00 33.41           H
ATOM   2944  CD1 LEU A 312      27.771 181.288  32.501  1.00 29.21           C
ATOM   2945 1HD1 LEU A 312      27.990 180.230  32.643  1.00 29.21           H
ATOM   2946 2HD1 LEU A 312      26.831 181.535  32.996  1.00 29.21           H
ATOM   2947 3HD1 LEU A 312      28.575 181.887  32.929  1.00 29.21           H
ATOM   2948  CD2 LEU A 312      26.599 180.678  30.402  1.00 29.62           C
ATOM   2949 1HD2 LEU A 312      26.838 179.634  30.604  1.00 29.62           H
ATOM   2950 2HD2 LEU A 312      26.560 180.841  29.325  1.00 29.62           H
ATOM   2951 3HD2 LEU A 312      25.632 180.921  30.843  1.00 29.62           H
ATOM   2952  N   TRP A 313      26.144 186.026  30.317  1.00 29.16           N
ATOM   2953  H   TRP A 313      26.156 185.665  29.373  1.00 29.16           H
ATOM   2954  CA  TRP A 313      25.994 187.470  30.475  1.00 31.80           C
ATOM   2955  HA  TRP A 313      26.746 187.820  31.183  1.00 31.80           H
ATOM   2956  C   TRP A 313      24.603 187.815  31.044  1.00 32.38           C
ATOM   2957  O   TRP A 313      24.498 188.609  31.980  1.00 30.03           O
ATOM   2958  CB  TRP A 313      26.239 188.173  29.137  1.00 30.25           C
ATOM   2959 1HB  TRP A 313      27.210 187.853  28.759  1.00 30.25           H
ATOM   2960 2HB  TRP A 313      25.492 187.841  28.416  1.00 30.25           H
ATOM   2961  CG  TRP A 313      26.220 189.684  29.180  1.00 32.63           C
ATOM   2962  CD1 TRP A 313      25.117 190.463  29.255  1.00 34.04           C
ATOM   2963  HD1 TRP A 313      24.088 190.141  29.315  1.00 34.04           H
ATOM   2964  CD2 TRP A 313      27.341 190.621  29.101  1.00 31.42           C
ATOM   2965  NE1 TRP A 313      25.461 191.776  29.243  1.00 30.78           N
ATOM   2966  HE1 TRP A 313      24.796 192.535  29.290  1.00 30.78           H
ATOM   2967  CE2 TRP A 313      26.813 191.947  29.108  1.00 36.43           C
ATOM   2968  CE3 TRP A 313      28.746 190.495  28.992  1.00 34.55           C
ATOM   2969  HE3 TRP A 313      29.187 189.509  28.999  1.00 34.55           H
ATOM   2970  CZ2 TRP A 313      27.625 193.081  28.982  1.00 37.86           C
ATOM   2971  HZ2 TRP A 313      27.179 194.065  28.966  1.00 37.86           H
ATOM   2972  CZ3 TRP A 313      29.572 191.631  28.890  1.00 38.05           C
ATOM   2973  HZ3 TRP A 313      30.642 191.502  28.824  1.00 38.05           H
ATOM   2974  CH2 TRP A 313      29.015 192.922  28.879  1.00 36.84           C
ATOM   2975  HH2 TRP A 313      29.649 193.792  28.790  1.00 36.84           H
ATOM   2976  N   SER A 314      23.538 187.158  30.560  1.00 28.99           N
ATOM   2977  H   SER A 314      23.638 186.556  29.756  1.00 28.99           H
ATOM   2978  CA  SER A 314      22.191 187.319  31.104  1.00 32.46           C
ATOM   2979  HA  SER A 314      21.902 188.357  30.943  1.00 32.46           H
ATOM   2980  C   SER A 314      22.113 187.015  32.606  1.00 33.47           C
ATOM   2981  O   SER A 314      21.477 187.775  33.339  1.00 28.92           O
ATOM   2982  CB  SER A 314      21.169 186.421  30.411  1.00 32.29           C
ATOM   2983 1HB  SER A 314      21.523 185.391  30.423  1.00 32.29           H
ATOM   2984 2HB  SER A 314      20.223 186.463  30.952  1.00 32.29           H
ATOM   2985  OG  SER A 314      20.934 186.837  29.078  1.00 37.77           O
ATOM   2986  HG  SER A 314      20.139 186.398  28.765  1.00 37.77           H
ATOM   2987  N   LEU A 315      22.762 185.938  33.059  1.00 28.74           N
ATOM   2988  H   LEU A 315      23.211 185.331  32.388  1.00 28.74           H
ATOM   2989  CA  LEU A 315      22.833 185.536  34.464  1.00 28.83           C
ATOM   2990  HA  LEU A 315      21.816 185.507  34.855  1.00 28.83           H
ATOM   2991  C   LEU A 315      23.635 186.552  35.313  1.00 30.97           C
ATOM   2992  O   LEU A 315      23.248 186.850  36.442  1.00 30.96           O
ATOM   2993  CB  LEU A 315      23.434 184.112  34.511  1.00 30.68           C
ATOM   2994 1HB  LEU A 315      22.919 183.503  33.768  1.00 30.68           H
ATOM   2995 2HB  LEU A 315      24.482 184.177  34.220  1.00 30.68           H
ATOM   2996  CG  LEU A 315      23.339 183.396  35.868  1.00 34.96           C
ATOM   2997  HG  LEU A 315      23.760 184.044  36.636  1.00 34.96           H
ATOM   2998  CD1 LEU A 315      21.891 183.041  36.229  1.00 32.59           C
ATOM   2999 1HD1 LEU A 315      21.881 182.466  37.155  1.00 32.59           H
ATOM   3000 2HD1 LEU A 315      21.452 182.447  35.427  1.00 32.59           H
ATOM   3001 3HD1 LEU A 315      21.314 183.956  36.362  1.00 32.59           H
ATOM   3002  CD2 LEU A 315      24.152 182.100  35.825  1.00 35.59           C
ATOM   3003 1HD2 LEU A 315      24.091 181.601  36.792  1.00 35.59           H
ATOM   3004 2HD2 LEU A 315      25.193 182.337  35.603  1.00 35.59           H
ATOM   3005 3HD2 LEU A 315      23.756 181.443  35.050  1.00 35.59           H
ATOM   3006  N   GLY A 316      24.700 187.136  34.750  1.00 30.10           N
ATOM   3007  H   GLY A 316      24.988 186.834  33.831  1.00 30.10           H
ATOM   3008  CA  GLY A 316      25.476 188.219  35.360  1.00 32.68           C
ATOM   3009 1HA  GLY A 316      25.853 187.899  36.331  1.00 32.68           H
ATOM   3010 2HA  GLY A 316      26.324 188.448  34.714  1.00 32.68           H
ATOM   3011  C   GLY A 316      24.657 189.507  35.559  1.00 32.22           C
ATOM   3012  O   GLY A 316      24.646 190.067  36.656  1.00 32.11           O
ATOM   3013  N   VAL A 317      23.915 189.934  34.531  1.00 32.49           N
ATOM   3014  H   VAL A 317      23.980 189.455  33.644  1.00 32.49           H
ATOM   3015  CA  VAL A 317      22.995 191.073  34.597  1.00 34.47           C
ATOM   3016  HA  VAL A 317      23.565 191.955  34.892  1.00 34.47           H
ATOM   3017  C   VAL A 317      21.899 190.833  35.653  1.00 33.98           C
ATOM   3018  O   VAL A 317      21.617 191.728  36.447  1.00 31.97           O
ATOM   3019  CB  VAL A 317      22.360 191.361  33.221  1.00 33.46           C
ATOM   3020  HB  VAL A 317      22.000 190.419  32.806  1.00 33.46           H
ATOM   3021  CG1 VAL A 317      21.168 192.320  33.329  1.00 31.36           C
ATOM   3022 1HG1 VAL A 317      20.867 192.645  32.333  1.00 31.36           H
ATOM   3023 2HG1 VAL A 317      21.456 193.187  33.923  1.00 31.36           H
ATOM   3024 3HG1 VAL A 317      20.335 191.809  33.812  1.00 31.36           H
ATOM   3025  CG2 VAL A 317      23.380 191.965  32.249  1.00 32.99           C
ATOM   3026 1HG2 VAL A 317      22.897 192.151  31.290  1.00 32.99           H
ATOM   3027 2HG2 VAL A 317      24.205 191.265  32.111  1.00 32.99           H
ATOM   3028 3HG2 VAL A 317      23.763 192.903  32.652  1.00 32.99           H
ATOM   3029  N   LEU A 318      21.314 189.632  35.689  1.00 29.65           N
ATOM   3030  H   LEU A 318      21.562 188.937  34.999  1.00 29.65           H
ATOM   3031  CA  LEU A 318      20.266 189.282  36.641  1.00 31.07           C
ATOM   3032  HA  LEU A 318      19.472 190.024  36.555  1.00 31.07           H
ATOM   3033  C   LEU A 318      20.784 189.298  38.093  1.00 32.19           C
ATOM   3034  O   LEU A 318      20.133 189.857  38.972  1.00 33.87           O
ATOM   3035  CB  LEU A 318      19.699 187.903  36.260  1.00 30.10           C
ATOM   3036 1HB  LEU A 318      19.389 187.930  35.215  1.00 30.10           H
ATOM   3037 2HB  LEU A 318      20.493 187.162  36.354  1.00 30.10           H
ATOM   3038  CG  LEU A 318      18.508 187.464  37.126  1.00 40.40           C
ATOM   3039  HG  LEU A 318      18.827 187.428  38.168  1.00 40.40           H
ATOM   3040  CD1 LEU A 318      17.286 188.375  37.001  1.00 34.01           C
ATOM   3041 1HD1 LEU A 318      16.448 187.933  37.540  1.00 34.01           H
ATOM   3042 2HD1 LEU A 318      17.022 188.492  35.950  1.00 34.01           H
ATOM   3043 3HD1 LEU A 318      17.519 189.351  37.428  1.00 34.01           H
ATOM   3044  CD2 LEU A 318      18.096 186.060  36.707  1.00 39.42           C
ATOM   3045 1HD2 LEU A 318      17.282 185.717  37.346  1.00 39.42           H
ATOM   3046 2HD2 LEU A 318      18.951 185.393  36.817  1.00 39.42           H
ATOM   3047 3HD2 LEU A 318      17.768 186.061  35.668  1.00 39.42           H
ATOM   3048  N   CYS A 319      21.978 188.747  38.335  1.00 30.71           N
ATOM   3049  H   CYS A 319      22.467 188.278  37.586  1.00 30.71           H
ATOM   3050  CA  CYS A 319      22.628 188.781  39.640  1.00 28.83           C
ATOM   3051  HA  CYS A 319      21.955 188.335  40.373  1.00 28.83           H
ATOM   3052  C   CYS A 319      22.927 190.230  40.095  1.00 31.14           C
ATOM   3053  O   CYS A 319      22.822 190.534  41.283  1.00 33.09           O
ATOM   3054  CB  CYS A 319      23.906 187.941  39.572  1.00 36.33           C
ATOM   3055 1HB  CYS A 319      23.676 186.977  39.117  1.00 36.33           H
ATOM   3056 2HB  CYS A 319      24.639 188.456  38.951  1.00 36.33           H
ATOM   3057  SG  CYS A 319      24.562 187.672  41.242  1.00 36.03           S
ATOM   3058  HG  CYS A 319      24.603 188.964  41.580  1.00 36.03           H
ATOM   3059  N   TYR A 320      23.262 191.131  39.164  1.00 33.62           N
ATOM   3060  H   TYR A 320      23.374 190.836  38.205  1.00 33.62           H
ATOM   3061  CA  TYR A 320      23.409 192.553  39.447  1.00 34.18           C
ATOM   3062  HA  TYR A 320      24.043 192.656  40.328  1.00 34.18           H
ATOM   3063  C   TYR A 320      22.045 193.216  39.773  1.00 32.04           C
ATOM   3064  O   TYR A 320      21.938 193.884  40.799  1.00 36.16           O
ATOM   3065  CB  TYR A 320      24.139 193.244  38.285  1.00 34.30           C
ATOM   3066 1HB  TYR A 320      25.076 192.721  38.094  1.00 34.30           H
ATOM   3067 2HB  TYR A 320      23.536 193.161  37.380  1.00 34.30           H
ATOM   3068  CG  TYR A 320      24.446 194.716  38.529  1.00 36.10           C
ATOM   3069  CD1 TYR A 320      23.427 195.671  38.366  1.00 39.57           C
ATOM   3070  HD1 TYR A 320      22.435 195.355  38.078  1.00 39.57           H
ATOM   3071  CD2 TYR A 320      25.736 195.135  38.916  1.00 41.14           C
ATOM   3072  HD2 TYR A 320      26.532 194.416  39.038  1.00 41.14           H
ATOM   3073  CE1 TYR A 320      23.680 197.034  38.595  1.00 36.34           C
ATOM   3074  HE1 TYR A 320      22.886 197.758  38.484  1.00 36.34           H
ATOM   3075  CE2 TYR A 320      26.005 196.502  39.126  1.00 40.23           C
ATOM   3076  HE2 TYR A 320      26.993 196.831  39.413  1.00 40.23           H
ATOM   3077  CZ  TYR A 320      24.973 197.454  38.958  1.00 41.92           C
ATOM   3078  OH  TYR A 320      25.229 198.781  39.115  1.00 42.51           O
ATOM   3079  HH  TYR A 320      24.435 199.318  39.157  1.00 42.51           H
ATOM   3080  N   GLU A 321      20.990 193.015  38.969  1.00 31.31           N
ATOM   3081  H   GLU A 321      21.078 192.454  38.134  1.00 31.31           H
ATOM   3082  CA  GLU A 321      19.672 193.598  39.235  1.00 34.91           C
ATOM   3083  HA  GLU A 321      19.815 194.674  39.328  1.00 34.91           H
ATOM   3084  C   GLU A 321      19.077 193.090  40.576  1.00 38.26           C
ATOM   3085  O   GLU A 321      18.520 193.893  41.324  1.00 33.63           O
ATOM   3086  CB  GLU A 321      18.693 193.388  38.058  1.00 37.54           C
ATOM   3087 1HB  GLU A 321      19.070 193.928  37.190  1.00 37.54           H
ATOM   3088 2HB  GLU A 321      18.607 192.328  37.818  1.00 37.54           H
ATOM   3089  CG  GLU A 321      17.287 193.926  38.394  1.00 39.30           C
ATOM   3090 1HG  GLU A 321      16.767 193.183  38.998  1.00 39.30           H
ATOM   3091 2HG  GLU A 321      17.397 194.829  38.996  1.00 39.30           H
ATOM   3092  CD  GLU A 321      16.396 194.266  37.181  1.00 44.12           C
ATOM   3093  OE1 GLU A 321      16.453 193.569  36.149  1.00 42.40           O
ATOM   3094  OE2 GLU A 321      15.604 195.242  37.267  1.00 44.22           O
ATOM   3095  N   PHE A 322      19.270 191.816  40.933  1.00 32.29           N
ATOM   3096  H   PHE A 322      19.702 191.178  40.280  1.00 32.29           H
ATOM   3097  CA  PHE A 322      18.912 191.281  42.246  1.00 32.51           C
ATOM   3098  HA  PHE A 322      17.839 191.401  42.394  1.00 32.51           H
ATOM   3099  C   PHE A 322      19.628 192.041  43.395  1.00 36.67           C
ATOM   3100  O   PHE A 322      18.976 192.416  44.367  1.00 34.41           O
ATOM   3101  CB  PHE A 322      19.256 189.779  42.301  1.00 32.60           C
ATOM   3102 1HB  PHE A 322      20.288 189.648  41.977  1.00 32.60           H
ATOM   3103 2HB  PHE A 322      19.214 189.468  43.345  1.00 32.60           H
ATOM   3104  CG  PHE A 322      18.389 188.798  41.491  1.00 33.81           C
ATOM   3105  CD1 PHE A 322      17.155 189.173  40.917  1.00 35.04           C
ATOM   3106  HD1 PHE A 322      16.805 190.193  40.978  1.00 35.04           H
ATOM   3107  CD2 PHE A 322      18.813 187.459  41.375  1.00 35.99           C
ATOM   3108  HD2 PHE A 322      19.763 187.168  41.798  1.00 35.99           H
ATOM   3109  CE1 PHE A 322      16.354 188.211  40.266  1.00 35.25           C
ATOM   3110  HE1 PHE A 322      15.412 188.501  39.826  1.00 35.25           H
ATOM   3111  CE2 PHE A 322      18.021 186.504  40.716  1.00 30.64           C
ATOM   3112  HE2 PHE A 322      18.377 185.489  40.622  1.00 30.64           H
ATOM   3113  CZ  PHE A 322      16.782 186.876  40.173  1.00 34.68           C
ATOM   3114  HZ  PHE A 322      16.177 186.141  39.663  1.00 34.68           H
ATOM   3115  N   LEU A 323      20.936 192.299  43.293  1.00 34.49           N
ATOM   3116  H   LEU A 323      21.445 191.988  42.478  1.00 34.49           H
ATOM   3117  CA  LEU A 323      21.715 192.944  44.351  1.00 39.35           C
ATOM   3118  HA  LEU A 323      21.330 192.593  45.309  1.00 39.35           H
ATOM   3119  C   LEU A 323      21.628 194.496  44.361  1.00 38.30           C
ATOM   3120  O   LEU A 323      21.965 195.089  45.386  1.00 39.42           O
ATOM   3121  CB  LEU A 323      23.188 192.493  44.243  1.00 28.46           C
ATOM   3122 1HB  LEU A 323      23.536 192.705  43.232  1.00 28.46           H
ATOM   3123 2HB  LEU A 323      23.780 193.092  44.935  1.00 28.46           H
ATOM   3124  CG  LEU A 323      23.429 191.006  44.561  1.00 35.55           C
ATOM   3125  HG  LEU A 323      22.773 190.405  43.931  1.00 35.55           H
ATOM   3126  CD1 LEU A 323      24.880 190.649  44.238  1.00 31.88           C
ATOM   3127 1HD1 LEU A 323      25.048 189.589  44.425  1.00 31.88           H
ATOM   3128 2HD1 LEU A 323      25.547 191.240  44.866  1.00 31.88           H
ATOM   3129 3HD1 LEU A 323      25.077 190.870  43.189  1.00 31.88           H
ATOM   3130  CD2 LEU A 323      23.173 190.654  46.030  1.00 36.46           C
ATOM   3131 1HD2 LEU A 323      23.454 189.616  46.205  1.00 36.46           H
ATOM   3132 2HD2 LEU A 323      22.115 190.788  46.255  1.00 36.46           H
ATOM   3133 3HD2 LEU A 323      23.767 191.305  46.673  1.00 36.46           H
ATOM   3134  N   VAL A 324      21.217 195.149  43.264  1.00 36.73           N
ATOM   3135  H   VAL A 324      21.067 194.602  42.429  1.00 36.73           H
ATOM   3136  CA  VAL A 324      21.330 196.611  43.051  1.00 39.39           C
ATOM   3137  HA  VAL A 324      21.654 197.062  43.989  1.00 39.39           H
ATOM   3138  C   VAL A 324      19.990 197.295  42.652  1.00 42.49           C
ATOM   3139  O   VAL A 324      19.856 198.509  42.809  1.00 45.13           O
ATOM   3140  CB  VAL A 324      22.454 196.917  42.027  1.00 39.47           C
ATOM   3141  HB  VAL A 324      22.178 196.451  41.081  1.00 39.47           H
ATOM   3142  CG1 VAL A 324      22.640 198.420  41.770  1.00 41.77           C
ATOM   3143 1HG1 VAL A 324      23.591 198.597  41.267  1.00 41.77           H
ATOM   3144 2HG1 VAL A 324      22.626 198.955  42.719  1.00 41.77           H
ATOM   3145 3HG1 VAL A 324      21.824 198.774  41.140  1.00 41.77           H
ATOM   3146  CG2 VAL A 324      23.806 196.340  42.485  1.00 36.68           C
ATOM   3147 1HG2 VAL A 324      24.584 196.633  41.779  1.00 36.68           H
ATOM   3148 2HG2 VAL A 324      23.741 195.253  42.525  1.00 36.68           H
ATOM   3149 3HG2 VAL A 324      24.050 196.726  43.475  1.00 36.68           H
ATOM   3150  N   GLY A 325      18.985 196.538  42.200  1.00 36.48           N
ATOM   3151  H   GLY A 325      19.118 195.539  42.131  1.00 36.48           H
ATOM   3152  CA  GLY A 325      17.624 197.027  41.906  1.00 40.33           C
ATOM   3153 1HA  GLY A 325      16.920 196.227  42.139  1.00 40.33           H
ATOM   3154 2HA  GLY A 325      17.397 197.870  42.559  1.00 40.33           H
ATOM   3155  C   GLY A 325      17.360 197.476  40.448  1.00 35.74           C
ATOM   3156  O   GLY A 325      16.243 197.897  40.140  1.00 43.05           O
ATOM   3157  N   LYS A 326      18.347 197.386  39.547  1.00 37.05           N
ATOM   3158  H   LYS A 326      19.247 197.052  39.861  1.00 37.05           H
ATOM   3159  CA  LYS A 326      18.254 197.678  38.095  1.00 45.45           C
ATOM   3160  HA  LYS A 326      17.325 197.255  37.714  1.00 45.45           H
ATOM   3161  C   LYS A 326      19.424 197.029  37.321  1.00 38.69           C
ATOM   3162  O   LYS A 326      20.455 196.782  37.946  1.00 38.19           O
ATOM   3163  CB  LYS A 326      18.227 199.205  37.854  1.00 43.49           C
ATOM   3164 1HB  LYS A 326      18.320 199.381  36.783  1.00 43.49           H
ATOM   3165 2HB  LYS A 326      17.254 199.581  38.171  1.00 43.49           H
ATOM   3166  CG  LYS A 326      19.318 200.000  38.586  1.00 48.10           C
ATOM   3167 1HG  LYS A 326      19.112 199.977  39.656  1.00 48.10           H
ATOM   3168 2HG  LYS A 326      20.282 199.525  38.404  1.00 48.10           H
ATOM   3169  CD  LYS A 326      19.372 201.449  38.087  1.00 54.40           C
ATOM   3170 1HD  LYS A 326      20.038 201.503  37.226  1.00 54.40           H
ATOM   3171 2HD  LYS A 326      18.377 201.747  37.756  1.00 54.40           H
ATOM   3172  CE  LYS A 326      19.853 202.428  39.168  1.00 54.49           C
ATOM   3173 1HE  LYS A 326      20.717 201.997  39.674  1.00 54.49           H
ATOM   3174 2HE  LYS A 326      20.166 203.356  38.688  1.00 54.49           H
ATOM   3175  NZ  LYS A 326      18.773 202.734  40.136  1.00 57.83           N
ATOM   3176 1HZ  LYS A 326      19.071 203.439  40.794  1.00 57.83           H
ATOM   3177 2HZ  LYS A 326      18.522 201.892  40.633  1.00 57.83           H
ATOM   3178 3HZ  LYS A 326      17.974 203.072  39.619  1.00 57.83           H
ATOM   3179  N   PRO A 327      19.318 196.757  36.003  1.00 41.94           N
ATOM   3180  CA  PRO A 327      20.427 196.212  35.215  1.00 41.39           C
ATOM   3181  HA  PRO A 327      20.786 195.309  35.708  1.00 41.39           H
ATOM   3182  C   PRO A 327      21.623 197.193  35.106  1.00 43.65           C
ATOM   3183  O   PRO A 327      21.430 198.413  35.120  1.00 42.34           O
ATOM   3184  CB  PRO A 327      19.825 195.830  33.857  1.00 43.78           C
ATOM   3185 1HB  PRO A 327      20.504 196.019  33.025  1.00 43.78           H
ATOM   3186 2HB  PRO A 327      19.521 194.783  33.875  1.00 43.78           H
ATOM   3187  CG  PRO A 327      18.601 196.723  33.739  1.00 41.42           C
ATOM   3188 1HG  PRO A 327      18.881 197.690  33.322  1.00 41.42           H
ATOM   3189 2HG  PRO A 327      17.813 196.263  33.144  1.00 41.42           H
ATOM   3190  CD  PRO A 327      18.140 196.889  35.175  1.00 42.32           C
ATOM   3191 1HD  PRO A 327      17.699 197.876  35.318  1.00 42.32           H
ATOM   3192 2HD  PRO A 327      17.426 196.103  35.424  1.00 42.32           H
ATOM   3193  N   PRO A 328      22.873 196.698  34.984  1.00 40.16           N
ATOM   3194  CA  PRO A 328      24.079 197.503  35.207  1.00 41.46           C
ATOM   3195  HA  PRO A 328      24.010 197.960  36.194  1.00 41.46           H
ATOM   3196  C   PRO A 328      24.303 198.631  34.175  1.00 41.48           C
ATOM   3197  O   PRO A 328      24.568 199.772  34.568  1.00 41.93           O
ATOM   3198  CB  PRO A 328      25.246 196.505  35.226  1.00 39.12           C
ATOM   3199 1HB  PRO A 328      26.104 196.862  34.656  1.00 39.12           H
ATOM   3200 2HB  PRO A 328      25.540 196.307  36.257  1.00 39.12           H
ATOM   3201  CG  PRO A 328      24.705 195.228  34.594  1.00 33.93           C
ATOM   3202 1HG  PRO A 328      24.931 195.223  33.528  1.00 33.93           H
ATOM   3203 2HG  PRO A 328      25.112 194.337  35.073  1.00 33.93           H
ATOM   3204  CD  PRO A 328      23.206 195.300  34.810  1.00 40.59           C
ATOM   3205 1HD  PRO A 328      22.692 194.908  33.932  1.00 40.59           H
ATOM   3206 2HD  PRO A 328      22.930 194.744  35.707  1.00 40.59           H
ATOM   3207  N   PHE A 329      24.166 198.332  32.882  1.00 38.69           N
ATOM   3208  H   PHE A 329      23.958 197.378  32.626  1.00 38.69           H
ATOM   3209  CA  PHE A 329      24.499 199.241  31.771  1.00 43.85           C
ATOM   3210  HA  PHE A 329      25.365 199.833  32.069  1.00 43.85           H
ATOM   3211  C   PHE A 329      23.368 200.226  31.383  1.00 47.34           C
ATOM   3212  O   PHE A 329      23.562 201.038  30.483  1.00 44.82           O
ATOM   3213  CB  PHE A 329      24.926 198.407  30.556  1.00 39.23           C
ATOM   3214 1HB  PHE A 329      24.052 197.901  30.146  1.00 39.23           H
ATOM   3215 2HB  PHE A 329      25.307 199.081  29.789  1.00 39.23           H
ATOM   3216  CG  PHE A 329      25.992 197.369  30.868  1.00 41.48           C
ATOM   3217  CD1 PHE A 329      27.330 197.761  31.048  1.00 40.55           C
ATOM   3218  HD1 PHE A 329      27.617 198.796  30.934  1.00 40.55           H
ATOM   3219  CD2 PHE A 329      25.636 196.019  31.036  1.00 39.31           C
ATOM   3220  HD2 PHE A 329      24.607 195.720  30.906  1.00 39.31           H
ATOM   3221  CE1 PHE A 329      28.299 196.807  31.404  1.00 43.15           C
ATOM   3222  HE1 PHE A 329      29.323 197.112  31.561  1.00 43.15           H
ATOM   3223  CE2 PHE A 329      26.606 195.067  31.391  1.00 40.74           C
ATOM   3224  HE2 PHE A 329      26.321 194.032  31.506  1.00 40.74           H
ATOM   3225  CZ  PHE A 329      27.941 195.460  31.570  1.00 36.00           C
ATOM   3226  HZ  PHE A 329      28.686 194.723  31.833  1.00 36.00           H
ATOM   3227  N   GLU A 330      22.213 200.171  32.060  1.00 42.13           N
ATOM   3228  H   GLU A 330      22.114 199.493  32.802  1.00 42.13           H
ATOM   3229  CA  GLU A 330      21.010 200.948  31.726  1.00 50.16           C
ATOM   3230  HA  GLU A 330      20.646 200.602  30.758  1.00 50.16           H
ATOM   3231  C   GLU A 330      21.279 202.463  31.624  1.00 40.56           C
ATOM   3232  O   GLU A 330      21.903 203.047  32.519  1.00 42.24           O
ATOM   3233  CB  GLU A 330      19.916 200.677  32.777  1.00 51.50           C
ATOM   3234 1HB  GLU A 330      19.744 199.602  32.830  1.00 51.50           H
ATOM   3235 2HB  GLU A 330      20.260 201.024  33.751  1.00 51.50           H
ATOM   3236  CG  GLU A 330      18.581 201.372  32.452  1.00 55.77           C
ATOM   3237 1HG  GLU A 330      18.736 202.448  32.375  1.00 55.77           H
ATOM   3238 2HG  GLU A 330      18.231 201.008  31.486  1.00 55.77           H
ATOM   3239  CD  GLU A 330      17.475 201.116  33.493  1.00 56.45           C
ATOM   3240  OE1 GLU A 330      17.738 201.271  34.709  1.00 59.37           O
ATOM   3241  OE2 GLU A 330      16.313 200.857  33.086  1.00 64.11           O
ATOM   3242  N   ALA A 331      20.752 203.095  30.572  1.00 46.31           N
ATOM   3243  H   ALA A 331      20.319 202.541  29.846  1.00 46.31           H
ATOM   3244  CA  ALA A 331      20.817 204.540  30.348  1.00 47.88           C
ATOM   3245  HA  ALA A 331      20.829 205.043  31.315  1.00 47.88           H
ATOM   3246  C   ALA A 331      19.597 205.075  29.556  1.00 50.35           C
ATOM   3247  O   ALA A 331      18.809 204.331  28.974  1.00 49.38           O
ATOM   3248  CB  ALA A 331      22.130 204.854  29.629  1.00 50.61           C
ATOM   3249 1HB  ALA A 331      22.965 204.457  30.206  1.00 50.61           H
ATOM   3250 2HB  ALA A 331      22.241 205.933  29.524  1.00 50.61           H
ATOM   3251 3HB  ALA A 331      22.119 204.392  28.642  1.00 50.61           H
ATOM   3252  N   ASN A 332      19.456 206.401  29.535  1.00 54.42           N
ATOM   3253  H   ASN A 332      20.110 206.927  30.097  1.00 54.42           H
ATOM   3254  CA  ASN A 332      18.259 207.141  29.084  1.00 58.70           C
ATOM   3255  HA  ASN A 332      17.387 206.692  29.558  1.00 58.70           H
ATOM   3256  C   ASN A 332      18.017 207.110  27.548  1.00 56.38           C
ATOM   3257  O   ASN A 332      17.015 207.653  27.067  1.00 59.90           O
ATOM   3258  CB  ASN A 332      18.382 208.604  29.571  1.00 64.48           C
ATOM   3259 1HB  ASN A 332      19.180 209.099  29.018  1.00 64.48           H
ATOM   3260 2HB  ASN A 332      17.453 209.119  29.324  1.00 64.48           H
ATOM   3261  CG  ASN A 332      18.651 208.783  31.075  1.00 68.64           C
ATOM   3262  OD1 ASN A 332      19.327 208.008  31.738  1.00 70.64           O
ATOM   3263  ND2 ASN A 332      18.148 209.828  31.669  1.00 70.04           N
ATOM   3264 1HD2 ASN A 332      18.347 209.956  32.651  1.00 70.04           H
ATOM   3265 2HD2 ASN A 332      17.616 210.523  31.167  1.00 70.04           H
ATOM   3266  N   THR A 333      18.944 206.536  26.778  1.00 51.17           N
ATOM   3267  H   THR A 333      19.697 206.043  27.237  1.00 51.17           H
ATOM   3268  CA  THR A 333      18.976 206.519  25.301  1.00 50.52           C
ATOM   3269  HA  THR A 333      17.955 206.554  24.921  1.00 50.52           H
ATOM   3270  C   THR A 333      19.634 205.220  24.808  1.00 51.59           C
ATOM   3271  O   THR A 333      20.588 204.732  25.418  1.00 47.90           O
ATOM   3272  CB  THR A 333      19.746 207.733  24.727  1.00 51.43           C
ATOM   3273  HB  THR A 333      19.770 207.634  23.642  1.00 51.43           H
ATOM   3274  OG1 THR A 333      21.079 207.770  25.207  1.00 50.14           O
ATOM   3275  HG1 THR A 333      21.571 208.390  24.665  1.00 50.14           H
ATOM   3276  CG2 THR A 333      19.139 209.094  25.074  1.00 58.24           C
ATOM   3277 1HG2 THR A 333      19.735 209.879  24.608  1.00 58.24           H
ATOM   3278 2HG2 THR A 333      19.132 209.236  26.155  1.00 58.24           H
ATOM   3279 3HG2 THR A 333      18.118 209.138  24.694  1.00 58.24           H
ATOM   3280  N   TYR A 334      19.152 204.682  23.680  1.00 51.31           N
ATOM   3281  H   TYR A 334      18.366 205.120  23.220  1.00 51.31           H
ATOM   3282  CA  TYR A 334      19.664 203.451  23.056  1.00 54.46           C
ATOM   3283  HA  TYR A 334      19.458 202.607  23.714  1.00 54.46           H
ATOM   3284  C   TYR A 334      21.187 203.527  22.832  1.00 54.62           C
ATOM   3285  O   TYR A 334      21.921 202.613  23.199  1.00 50.26           O
ATOM   3286  CB  TYR A 334      18.917 203.237  21.726  1.00 56.26           C
ATOM   3287 1HB  TYR A 334      17.848 203.214  21.938  1.00 56.26           H
ATOM   3288 2HB  TYR A 334      19.088 204.098  21.079  1.00 56.26           H
ATOM   3289  CG  TYR A 334      19.273 201.973  20.939  1.00 56.67           C
ATOM   3290  CD1 TYR A 334      20.484 201.878  20.220  1.00 58.27           C
ATOM   3291  HD1 TYR A 334      21.189 202.696  20.227  1.00 58.27           H
ATOM   3292  CD2 TYR A 334      18.355 200.908  20.886  1.00 56.12           C
ATOM   3293  HD2 TYR A 334      17.417 200.968  21.418  1.00 56.12           H
ATOM   3294  CE1 TYR A 334      20.791 200.715  19.481  1.00 55.49           C
ATOM   3295  HE1 TYR A 334      21.724 200.647  18.941  1.00 55.49           H
ATOM   3296  CE2 TYR A 334      18.650 199.754  20.136  1.00 59.93           C
ATOM   3297  HE2 TYR A 334      17.937 198.943  20.096  1.00 59.93           H
ATOM   3298  CZ  TYR A 334      19.874 199.645  19.440  1.00 60.01           C
ATOM   3299  OH  TYR A 334      20.152 198.511  18.735  1.00 69.95           O
ATOM   3300  HH  TYR A 334      20.955 198.580  18.214  1.00 69.95           H
ATOM   3301  N   GLN A 335      21.655 204.656  22.290  1.00 52.55           N
ATOM   3302  H   GLN A 335      20.984 205.362  22.020  1.00 52.55           H
ATOM   3303  CA  GLN A 335      23.066 204.958  22.040  1.00 50.04           C
ATOM   3304  HA  GLN A 335      23.454 204.265  21.293  1.00 50.04           H
ATOM   3305  C   GLN A 335      23.925 204.827  23.312  1.00 46.70           C
ATOM   3306  O   GLN A 335      25.001 204.237  23.265  1.00 44.54           O
ATOM   3307  CB  GLN A 335      23.128 206.386  21.472  1.00 42.45           C
ATOM   3308 1HB  GLN A 335      22.568 206.422  20.538  1.00 42.45           H
ATOM   3309 2HB  GLN A 335      22.636 207.048  22.185  1.00 42.45           H
ATOM   3310  CG  GLN A 335      24.548 206.937  21.205  1.00 40.82           C
ATOM   3311 1HG  GLN A 335      25.191 206.778  22.071  1.00 40.82           H
ATOM   3312 2HG  GLN A 335      24.981 206.409  20.355  1.00 40.82           H
ATOM   3313  CD  GLN A 335      24.503 208.434  20.889  1.00 42.73           C
ATOM   3314  OE1 GLN A 335      23.875 209.229  21.574  1.00 41.90           O
ATOM   3315  NE2 GLN A 335      25.146 208.890  19.842  1.00 36.44           N
ATOM   3316 1HE2 GLN A 335      25.241 209.892  19.763  1.00 36.44           H
ATOM   3317 2HE2 GLN A 335      25.757 208.282  19.316  1.00 36.44           H
ATOM   3318  N   GLU A 336      23.460 205.353  24.447  1.00 45.75           N
ATOM   3319  H   GLU A 336      22.533 205.753  24.477  1.00 45.75           H
ATOM   3320  CA  GLU A 336      24.234 205.370  25.683  1.00 42.97           C
ATOM   3321  HA  GLU A 336      25.254 205.659  25.427  1.00 42.97           H
ATOM   3322  C   GLU A 336      24.290 203.977  26.352  1.00 51.54           C
ATOM   3323  O   GLU A 336      25.373 203.553  26.752  1.00 47.99           O
ATOM   3324  CB  GLU A 336      23.665 206.450  26.612  1.00 50.78           C
ATOM   3325 1HB  GLU A 336      23.605 207.389  26.062  1.00 50.78           H
ATOM   3326 2HB  GLU A 336      22.654 206.167  26.905  1.00 50.78           H
ATOM   3327  CG  GLU A 336      24.495 206.685  27.889  1.00 53.17           C
ATOM   3328 1HG  GLU A 336      23.978 207.422  28.503  1.00 53.17           H
ATOM   3329 2HG  GLU A 336      24.544 205.753  28.453  1.00 53.17           H
ATOM   3330  CD  GLU A 336      25.928 207.178  27.636  1.00 66.04           C
ATOM   3331  OE1 GLU A 336      26.230 207.692  26.534  1.00 66.21           O
ATOM   3332  OE2 GLU A 336      26.751 207.082  28.581  1.00 68.41           O
ATOM   3333  N   THR A 337      23.180 203.225  26.389  1.00 45.87           N
ATOM   3334  H   THR A 337      22.298 203.599  26.070  1.00 45.87           H
ATOM   3335  CA  THR A 337      23.171 201.818  26.818  1.00 50.84           C
ATOM   3336  HA  THR A 337      23.514 201.761  27.851  1.00 50.84           H
ATOM   3337  C   THR A 337      24.139 200.991  25.946  1.00 47.49           C
ATOM   3338  O   THR A 337      24.966 200.240  26.462  1.00 45.63           O
ATOM   3339  CB  THR A 337      21.746 201.226  26.770  1.00 53.70           C
ATOM   3340  HB  THR A 337      21.296 201.496  25.815  1.00 53.70           H
ATOM   3341  OG1 THR A 337      20.958 201.741  27.822  1.00 48.56           O
ATOM   3342  HG1 THR A 337      20.321 201.071  28.078  1.00 48.56           H
ATOM   3343  CG2 THR A 337      21.710 199.706  26.913  1.00 51.60           C
ATOM   3344 1HG2 THR A 337      20.672 199.374  26.900  1.00 51.60           H
ATOM   3345 2HG2 THR A 337      22.171 199.423  27.859  1.00 51.60           H
ATOM   3346 3HG2 THR A 337      22.251 199.239  26.090  1.00 51.60           H
ATOM   3347  N   TYR A 338      24.093 201.174  24.622  1.00 45.52           N
ATOM   3348  H   TYR A 338      23.402 201.806  24.243  1.00 45.52           H
ATOM   3349  CA  TYR A 338      24.959 200.491  23.656  1.00 46.59           C
ATOM   3350  HA  TYR A 338      24.814 199.416  23.761  1.00 46.59           H
ATOM   3351  C   TYR A 338      26.453 200.796  23.904  1.00 45.48           C
ATOM   3352  O   TYR A 338      27.280 199.882  23.954  1.00 45.76           O
ATOM   3353  CB  TYR A 338      24.505 200.917  22.249  1.00 45.94           C
ATOM   3354 1HB  TYR A 338      23.416 200.871  22.231  1.00 45.94           H
ATOM   3355 2HB  TYR A 338      24.775 201.960  22.086  1.00 45.94           H
ATOM   3356  CG  TYR A 338      25.037 200.097  21.074  1.00 39.03           C
ATOM   3357  CD1 TYR A 338      26.392 200.158  20.689  1.00 43.39           C
ATOM   3358  HD1 TYR A 338      27.097 200.757  21.246  1.00 43.39           H
ATOM   3359  CD2 TYR A 338      24.130 199.322  20.328  1.00 42.26           C
ATOM   3360  HD2 TYR A 338      23.091 199.274  20.618  1.00 42.26           H
ATOM   3361  CE1 TYR A 338      26.842 199.431  19.569  1.00 42.21           C
ATOM   3362  HE1 TYR A 338      27.881 199.460  19.278  1.00 42.21           H
ATOM   3363  CE2 TYR A 338      24.572 198.598  19.208  1.00 45.84           C
ATOM   3364  HE2 TYR A 338      23.875 197.998  18.641  1.00 45.84           H
ATOM   3365  CZ  TYR A 338      25.929 198.645  18.832  1.00 43.72           C
ATOM   3366  OH  TYR A 338      26.349 197.918  17.756  1.00 53.91           O
ATOM   3367  HH  TYR A 338      25.744 197.211  17.523  1.00 53.91           H
ATOM   3368  N   LYS A 339      26.790 202.077  24.120  1.00 49.25           N
ATOM   3369  H   LYS A 339      26.066 202.778  24.041  1.00 49.25           H
ATOM   3370  CA  LYS A 339      28.137 202.570  24.446  1.00 47.69           C
ATOM   3371  HA  LYS A 339      28.818 202.277  23.647  1.00 47.69           H
ATOM   3372  C   LYS A 339      28.659 201.967  25.766  1.00 47.36           C
ATOM   3373  O   LYS A 339      29.822 201.574  25.844  1.00 50.16           O
ATOM   3374  CB  LYS A 339      28.080 204.111  24.515  1.00 55.84           C
ATOM   3375 1HB  LYS A 339      27.480 204.469  23.678  1.00 55.84           H
ATOM   3376 2HB  LYS A 339      27.578 204.394  25.440  1.00 55.84           H
ATOM   3377  CG  LYS A 339      29.441 204.814  24.416  1.00 49.32           C
ATOM   3378 1HG  LYS A 339      30.126 204.357  25.130  1.00 49.32           H
ATOM   3379 2HG  LYS A 339      29.838 204.674  23.410  1.00 49.32           H
ATOM   3380  CD  LYS A 339      29.309 206.318  24.701  1.00 54.86           C
ATOM   3381 1HD  LYS A 339      30.157 206.835  24.253  1.00 54.86           H
ATOM   3382 2HD  LYS A 339      28.388 206.682  24.246  1.00 54.86           H
ATOM   3383  CE  LYS A 339      29.303 206.565  26.219  1.00 63.58           C
ATOM   3384 1HE  LYS A 339      28.588 205.885  26.681  1.00 63.58           H
ATOM   3385 2HE  LYS A 339      30.289 206.322  26.616  1.00 63.58           H
ATOM   3386  NZ  LYS A 339      28.946 207.950  26.595  1.00 64.70           N
ATOM   3387 1HZ  LYS A 339      29.144 208.073  27.578  1.00 64.70           H
ATOM   3388 2HZ  LYS A 339      27.957 208.073  26.432  1.00 64.70           H
ATOM   3389 3HZ  LYS A 339      29.464 208.633  26.060  1.00 64.70           H
ATOM   3390  N   ARG A 340      27.798 201.859  26.786  1.00 45.67           N
ATOM   3391  H   ARG A 340      26.866 202.233  26.671  1.00 45.67           H
ATOM   3392  CA  ARG A 340      28.116 201.289  28.100  1.00 45.67           C
ATOM   3393  HA  ARG A 340      29.050 201.738  28.439  1.00 45.67           H
ATOM   3394  C   ARG A 340      28.327 199.757  28.032  1.00 40.18           C
ATOM   3395  O   ARG A 340      29.322 199.286  28.573  1.00 43.66           O
ATOM   3396  CB  ARG A 340      27.028 201.686  29.116  1.00 52.03           C
ATOM   3397 1HB  ARG A 340      26.038 201.490  28.704  1.00 52.03           H
ATOM   3398 2HB  ARG A 340      27.152 201.105  30.029  1.00 52.03           H
ATOM   3399  CG  ARG A 340      27.125 203.181  29.468  1.00 57.51           C
ATOM   3400 1HG  ARG A 340      28.076 203.357  29.970  1.00 57.51           H
ATOM   3401 2HG  ARG A 340      27.107 203.783  28.560  1.00 57.51           H
ATOM   3402  CD  ARG A 340      25.986 203.641  30.390  1.00 57.83           C
ATOM   3403 1HD  ARG A 340      25.029 203.389  29.933  1.00 57.83           H
ATOM   3404 2HD  ARG A 340      26.080 203.127  31.346  1.00 57.83           H
ATOM   3405  NE  ARG A 340      26.029 205.095  30.627  1.00 65.20           N
ATOM   3406  HE  ARG A 340      26.508 205.629  29.916  1.00 65.20           H
ATOM   3407  CZ  ARG A 340      25.426 205.726  31.645  1.00 69.51           C
ATOM   3408  NH1 ARG A 340      24.715 205.093  32.531  1.00 72.34           N
ATOM   3409 1HH1 ARG A 340      24.642 204.087  32.477  1.00 72.34           H
ATOM   3410 2HH1 ARG A 340      24.295 205.589  33.304  1.00 72.34           H
ATOM   3411  NH2 ARG A 340      25.518 207.019  31.782  1.00 72.72           N
ATOM   3412 1HH2 ARG A 340      26.093 207.559  31.151  1.00 72.72           H
ATOM   3413 2HH2 ARG A 340      25.066 207.470  32.564  1.00 72.72           H
ATOM   3414  N   ILE A 341      27.482 199.009  27.313  1.00 40.25           N
ATOM   3415  H   ILE A 341      26.661 199.437  26.911  1.00 40.25           H
ATOM   3416  CA  ILE A 341      27.636 197.563  27.097  1.00 40.48           C
ATOM   3417  HA  ILE A 341      27.698 197.079  28.071  1.00 40.48           H
ATOM   3418  C   ILE A 341      28.947 197.263  26.335  1.00 44.71           C
ATOM   3419  O   ILE A 341      29.766 196.482  26.814  1.00 42.20           O
ATOM   3420  CB  ILE A 341      26.405 196.967  26.355  1.00 41.75           C
ATOM   3421  HB  ILE A 341      26.212 197.594  25.485  1.00 41.75           H
ATOM   3422  CG1 ILE A 341      25.159 196.989  27.262  1.00 39.36           C
ATOM   3423 1HG1 ILE A 341      25.276 196.222  28.028  1.00 39.36           H
ATOM   3424 2HG1 ILE A 341      25.106 197.961  27.753  1.00 39.36           H
ATOM   3425  CG2 ILE A 341      26.671 195.527  25.864  1.00 39.57           C
ATOM   3426 1HG2 ILE A 341      25.762 195.116  25.423  1.00 39.57           H
ATOM   3427 2HG2 ILE A 341      26.973 194.913  26.712  1.00 39.57           H
ATOM   3428 3HG2 ILE A 341      27.466 195.534  25.118  1.00 39.57           H
ATOM   3429  CD1 ILE A 341      23.832 196.787  26.523  1.00 40.22           C
ATOM   3430 1HD1 ILE A 341      23.017 196.952  27.228  1.00 40.22           H
ATOM   3431 2HD1 ILE A 341      23.766 195.775  26.121  1.00 40.22           H
ATOM   3432 3HD1 ILE A 341      23.760 197.507  25.708  1.00 40.22           H
ATOM   3433  N   SER A 342      29.172 197.908  25.182  1.00 41.95           N
ATOM   3434  H   SER A 342      28.476 198.556  24.841  1.00 41.95           H
ATOM   3435  CA  SER A 342      30.324 197.670  24.297  1.00 46.24           C
ATOM   3436  HA  SER A 342      30.272 196.648  23.922  1.00 46.24           H
ATOM   3437  C   SER A 342      31.681 197.841  25.020  1.00 46.08           C
ATOM   3438  O   SER A 342      32.626 197.095  24.767  1.00 49.80           O
ATOM   3439  CB  SER A 342      30.214 198.627  23.095  1.00 49.02           C
ATOM   3440 1HB  SER A 342      29.307 198.385  22.541  1.00 49.02           H
ATOM   3441 2HB  SER A 342      30.125 199.646  23.471  1.00 49.02           H
ATOM   3442  OG  SER A 342      31.327 198.570  22.223  1.00 58.21           O
ATOM   3443  HG  SER A 342      31.245 197.778  21.687  1.00 58.21           H
ATOM   3444  N   ARG A 343      31.761 198.790  25.961  1.00 46.51           N
ATOM   3445  H   ARG A 343      30.952 199.374  26.117  1.00 46.51           H
ATOM   3446  CA  ARG A 343      32.970 199.146  26.728  1.00 44.63           C
ATOM   3447  HA  ARG A 343      33.837 198.758  26.193  1.00 44.63           H
ATOM   3448  C   ARG A 343      32.994 198.519  28.154  1.00 48.52           C
ATOM   3449  O   ARG A 343      33.937 198.744  28.917  1.00 44.88           O
ATOM   3450  CB  ARG A 343      33.090 200.683  26.729  1.00 48.37           C
ATOM   3451 1HB  ARG A 343      32.223 201.119  27.225  1.00 48.37           H
ATOM   3452 2HB  ARG A 343      33.994 200.983  27.260  1.00 48.37           H
ATOM   3453  CG  ARG A 343      33.162 201.245  25.293  1.00 53.62           C
ATOM   3454 1HG  ARG A 343      34.037 200.828  24.795  1.00 53.62           H
ATOM   3455 2HG  ARG A 343      32.280 200.932  24.735  1.00 53.62           H
ATOM   3456  CD  ARG A 343      33.255 202.782  25.239  1.00 58.33           C
ATOM   3457 1HD  ARG A 343      32.408 203.211  25.774  1.00 58.33           H
ATOM   3458 2HD  ARG A 343      34.186 203.110  25.702  1.00 58.33           H
ATOM   3459  NE  ARG A 343      33.224 203.249  23.844  1.00 60.54           N
ATOM   3460  HE  ARG A 343      33.107 202.518  23.157  1.00 60.54           H
ATOM   3461  CZ  ARG A 343      33.367 204.521  23.458  1.00 63.05           C
ATOM   3462  NH1 ARG A 343      33.521 205.498  24.301  1.00 62.35           N
ATOM   3463 1HH1 ARG A 343      33.466 205.305  25.291  1.00 62.35           H
ATOM   3464 2HH1 ARG A 343      33.805 206.413  23.981  1.00 62.35           H
ATOM   3465  NH2 ARG A 343      33.325 204.841  22.198  1.00 64.24           N
ATOM   3466 1HH2 ARG A 343      33.159 204.133  21.497  1.00 64.24           H
ATOM   3467 2HH2 ARG A 343      33.247 205.818  21.958  1.00 64.24           H
ATOM   3468  N   VAL A 344      31.969 197.730  28.496  1.00 48.33           N
ATOM   3469  H   VAL A 344      31.266 197.557  27.792  1.00 48.33           H
ATOM   3470  CA  VAL A 344      31.718 197.084  29.809  1.00 42.49           C
ATOM   3471  HA  VAL A 344      30.695 196.715  29.733  1.00 42.49           H
ATOM   3472  C   VAL A 344      31.748 198.111  30.981  1.00 46.46           C
ATOM   3473  O   VAL A 344      32.254 197.859  32.076  1.00 47.93           O
ATOM   3474  CB  VAL A 344      32.589 195.823  30.030  1.00 42.62           C
ATOM   3475  HB  VAL A 344      33.582 196.150  30.341  1.00 42.62           H
ATOM   3476  CG1 VAL A 344      32.001 194.893  31.105  1.00 42.16           C
ATOM   3477 1HG1 VAL A 344      32.676 194.049  31.247  1.00 42.16           H
ATOM   3478 2HG1 VAL A 344      31.028 194.528  30.777  1.00 42.16           H
ATOM   3479 3HG1 VAL A 344      31.890 195.432  32.045  1.00 42.16           H
ATOM   3480  CG2 VAL A 344      32.737 194.978  28.753  1.00 40.60           C
ATOM   3481 1HG2 VAL A 344      33.202 194.026  29.008  1.00 40.60           H
ATOM   3482 2HG2 VAL A 344      33.362 195.508  28.034  1.00 40.60           H
ATOM   3483 3HG2 VAL A 344      31.754 194.798  28.316  1.00 40.60           H
ATOM   3484  N   GLU A 345      31.212 199.307  30.741  1.00 46.96           N
ATOM   3485  H   GLU A 345      30.722 199.449  29.869  1.00 46.96           H
ATOM   3486  CA  GLU A 345      31.165 200.391  31.716  1.00 47.44           C
ATOM   3487  HA  GLU A 345      32.076 200.360  32.314  1.00 47.44           H
ATOM   3488  C   GLU A 345      29.959 200.261  32.664  1.00 43.48           C
ATOM   3489  O   GLU A 345      28.830 200.616  32.325  1.00 45.00           O
ATOM   3490  CB  GLU A 345      31.141 201.755  31.030  1.00  0.00           C
ATOM   3491 1HB  GLU A 345      30.329 201.786  30.304  1.00  0.00           H
ATOM   3492 2HB  GLU A 345      30.950 202.500  31.803  1.00  0.00           H
ATOM   3493  CG  GLU A 345      32.457 202.103  30.320  1.00  0.00           C
ATOM   3494 1HG  GLU A 345      33.265 202.153  31.049  1.00  0.00           H
ATOM   3495 2HG  GLU A 345      32.692 201.333  29.585  1.00  0.00           H
ATOM   3496  CD  GLU A 345      32.335 203.450  29.612  1.00  0.00           C
ATOM   3497  OE1 GLU A 345      31.674 204.376  30.147  1.00  0.00           O
ATOM   3498  OE2 GLU A 345      32.811 203.580  28.463  1.00  0.00           O
ATOM   3499  N   PHE A 346      30.238 199.787  33.876  1.00 40.37           N
ATOM   3500  H   PHE A 346      31.196 199.527  34.065  1.00 40.37           H
ATOM   3501  CA  PHE A 346      29.302 199.701  35.003  1.00 44.45           C
ATOM   3502  HA  PHE A 346      28.655 200.578  34.982  1.00 44.45           H
ATOM   3503  C   PHE A 346      30.083 199.714  36.334  1.00 42.39           C
ATOM   3504  O   PHE A 346      31.304 199.515  36.339  1.00 48.08           O
ATOM   3505  CB  PHE A 346      28.420 198.450  34.858  1.00 45.05           C
ATOM   3506 1HB  PHE A 346      27.519 198.611  35.449  1.00 45.05           H
ATOM   3507 2HB  PHE A 346      28.095 198.349  33.823  1.00 45.05           H
ATOM   3508  CG  PHE A 346      29.061 197.139  35.296  1.00 40.13           C
ATOM   3509  CD1 PHE A 346      30.067 196.532  34.521  1.00 40.45           C
ATOM   3510  HD1 PHE A 346      30.391 196.987  33.597  1.00 40.45           H
ATOM   3511  CD2 PHE A 346      28.656 196.535  36.498  1.00 42.23           C
ATOM   3512  HD2 PHE A 346      27.888 197.002  37.097  1.00 42.23           H
ATOM   3513  CE1 PHE A 346      30.671 195.337  34.952  1.00 41.06           C
ATOM   3514  HE1 PHE A 346      31.459 194.882  34.370  1.00 41.06           H
ATOM   3515  CE2 PHE A 346      29.248 195.334  36.922  1.00 40.93           C
ATOM   3516  HE2 PHE A 346      28.925 194.877  37.845  1.00 40.93           H
ATOM   3517  CZ  PHE A 346      30.264 194.741  36.156  1.00 37.71           C
ATOM   3518  HZ  PHE A 346      30.730 193.830  36.500  1.00 37.71           H
ATOM   3519  N   THR A 347      29.394 199.965  37.452  1.00 46.79           N
ATOM   3520  H   THR A 347      28.401 200.136  37.378  1.00 46.79           H
ATOM   3521  CA  THR A 347      29.988 200.227  38.781  1.00 51.62           C
ATOM   3522  HA  THR A 347      31.008 199.843  38.800  1.00 51.62           H
ATOM   3523  C   THR A 347      29.195 199.545  39.911  1.00 51.38           C
ATOM   3524  O   THR A 347      28.006 199.810  40.089  1.00 50.81           O
ATOM   3525  CB  THR A 347      30.067 201.746  39.041  1.00 49.82           C
ATOM   3526  HB  THR A 347      30.300 201.901  40.095  1.00 49.82           H
ATOM   3527  OG1 THR A 347      28.844 202.414  38.740  1.00 57.34           O
ATOM   3528  HG1 THR A 347      28.227 202.211  39.446  1.00 57.34           H
ATOM   3529  CG2 THR A 347      31.158 202.407  38.203  1.00 50.74           C
ATOM   3530 1HG2 THR A 347      31.185 203.471  38.440  1.00 50.74           H
ATOM   3531 2HG2 THR A 347      30.955 202.276  37.141  1.00 50.74           H
ATOM   3532 3HG2 THR A 347      32.120 201.956  38.449  1.00 50.74           H
ATOM   3533  N   PHE A 348      29.843 198.690  40.707  1.00 47.05           N
ATOM   3534  H   PHE A 348      30.827 198.520  40.560  1.00 47.05           H
ATOM   3535  CA  PHE A 348      29.243 198.076  41.897  1.00 49.90           C
ATOM   3536  HA  PHE A 348      28.262 197.682  41.631  1.00 49.90           H
ATOM   3537  C   PHE A 348      29.059 199.105  43.029  1.00 55.84           C
ATOM   3538  O   PHE A 348      30.045 199.729  43.431  1.00 57.94           O
ATOM   3539  CB  PHE A 348      30.105 196.902  42.384  1.00 48.01           C
ATOM   3540 1HB  PHE A 348      31.100 197.272  42.630  1.00 48.01           H
ATOM   3541 2HB  PHE A 348      29.669 196.515  43.305  1.00 48.01           H
ATOM   3542  CG  PHE A 348      30.245 195.754  41.393  1.00 50.74           C
ATOM   3543  CD1 PHE A 348      29.154 194.898  41.153  1.00 46.85           C
ATOM   3544  HD1 PHE A 348      28.209 195.065  41.648  1.00 46.85           H
ATOM   3545  CD2 PHE A 348      31.471 195.503  40.753  1.00 47.85           C
ATOM   3546  HD2 PHE A 348      32.320 196.136  40.962  1.00 47.85           H
ATOM   3547  CE1 PHE A 348      29.293 193.811  40.273  1.00 44.15           C
ATOM   3548  HE1 PHE A 348      28.463 193.142  40.101  1.00 44.15           H
ATOM   3549  CE2 PHE A 348      31.605 194.432  39.857  1.00 45.06           C
ATOM   3550  HE2 PHE A 348      32.552 194.259  39.366  1.00 45.06           H
ATOM   3551  CZ  PHE A 348      30.514 193.582  39.615  1.00 44.86           C
ATOM   3552  HZ  PHE A 348      30.627 192.749  38.937  1.00 44.86           H
ATOM   3553  N   PRO A 349      27.846 199.281  43.592  1.00 54.73           N
ATOM   3554  CA  PRO A 349      27.642 200.105  44.786  1.00 48.53           C
ATOM   3555  HA  PRO A 349      27.929 201.133  44.566  1.00 48.53           H
ATOM   3556  C   PRO A 349      28.449 199.617  45.995  1.00 54.94           C
ATOM   3557  O   PRO A 349      28.716 198.423  46.138  1.00 52.42           O
ATOM   3558  CB  PRO A 349      26.145 200.041  45.083  1.00 50.69           C
ATOM   3559 1HB  PRO A 349      25.957 199.258  45.817  1.00 50.69           H
ATOM   3560 2HB  PRO A 349      25.753 200.998  45.425  1.00 50.69           H
ATOM   3561  CG  PRO A 349      25.520 199.667  43.751  1.00 46.32           C
ATOM   3562 1HG  PRO A 349      24.597 199.105  43.890  1.00 46.32           H
ATOM   3563 2HG  PRO A 349      25.350 200.558  43.146  1.00 46.32           H
ATOM   3564  CD  PRO A 349      26.576 198.790  43.108  1.00 49.20           C
ATOM   3565 1HD  PRO A 349      26.442 197.752  43.410  1.00 49.20           H
ATOM   3566 2HD  PRO A 349      26.531 198.892  42.023  1.00 49.20           H
ATOM   3567  N   ASP A 350      28.794 200.520  46.916  1.00 58.95           N
ATOM   3568  H   ASP A 350      28.578 201.494  46.758  1.00 58.95           H
ATOM   3569  CA  ASP A 350      29.728 200.227  48.010  1.00 56.05           C
ATOM   3570  HA  ASP A 350      30.638 199.855  47.537  1.00 56.05           H
ATOM   3571  C   ASP A 350      29.253 199.142  49.016  1.00 56.36           C
ATOM   3572  O   ASP A 350      30.087 198.561  49.712  1.00 50.86           O
ATOM   3573  CB  ASP A 350      30.098 201.515  48.762  1.00 65.04           C
ATOM   3574 1HB  ASP A 350      29.185 202.026  49.064  1.00 65.04           H
ATOM   3575 2HB  ASP A 350      30.646 201.250  49.666  1.00 65.04           H
ATOM   3576  CG  ASP A 350      30.956 202.492  47.942  1.00 69.92           C
ATOM   3577  OD1 ASP A 350      31.526 202.109  46.893  1.00 74.97           O
ATOM   3578  OD2 ASP A 350      31.064 203.666  48.360  1.00 80.35           O
ATOM   3579  N   PHE A 351      27.959 198.823  49.075  1.00 52.53           N
ATOM   3580  H   PHE A 351      27.306 199.305  48.474  1.00 52.53           H
ATOM   3581  CA  PHE A 351      27.429 197.721  49.878  1.00 50.26           C
ATOM   3582  HA  PHE A 351      27.897 197.766  50.861  1.00 50.26           H
ATOM   3583  C   PHE A 351      27.730 196.312  49.290  1.00 50.58           C
ATOM   3584  O   PHE A 351      27.659 195.329  50.027  1.00 51.86           O
ATOM   3585  CB  PHE A 351      25.923 197.932  50.098  1.00 55.00           C
ATOM   3586 1HB  PHE A 351      25.509 197.045  50.578  1.00 55.00           H
ATOM   3587 2HB  PHE A 351      25.809 198.751  50.808  1.00 55.00           H
ATOM   3588  CG  PHE A 351      25.080 198.246  48.863  1.00 56.48           C
ATOM   3589  CD1 PHE A 351      24.716 197.225  47.967  1.00 55.28           C
ATOM   3590  HD1 PHE A 351      25.057 196.212  48.124  1.00 55.28           H
ATOM   3591  CD2 PHE A 351      24.623 199.558  48.635  1.00 50.53           C
ATOM   3592  HD2 PHE A 351      24.905 200.344  49.321  1.00 50.53           H
ATOM   3593  CE1 PHE A 351      23.893 197.513  46.863  1.00 51.75           C
ATOM   3594  HE1 PHE A 351      23.624 196.731  46.168  1.00 51.75           H
ATOM   3595  CE2 PHE A 351      23.785 199.841  47.544  1.00 56.84           C
ATOM   3596  HE2 PHE A 351      23.435 200.851  47.389  1.00 56.84           H
ATOM   3597  CZ  PHE A 351      23.411 198.817  46.660  1.00 50.03           C
ATOM   3598  HZ  PHE A 351      22.778 199.044  45.816  1.00 50.03           H
ATOM   3599  N   VAL A 352      28.084 196.195  48.003  1.00 48.72           N
ATOM   3600  H   VAL A 352      28.181 197.024  47.434  1.00 48.72           H
ATOM   3601  CA  VAL A 352      28.299 194.910  47.322  1.00 43.13           C
ATOM   3602  HA  VAL A 352      27.464 194.259  47.581  1.00 43.13           H
ATOM   3603  C   VAL A 352      29.600 194.233  47.804  1.00 50.14           C
ATOM   3604  O   VAL A 352      30.685 194.819  47.717  1.00 52.95           O
ATOM   3605  CB  VAL A 352      28.271 195.080  45.787  1.00 45.03           C
ATOM   3606  HB  VAL A 352      29.069 195.768  45.507  1.00 45.03           H
ATOM   3607  CG1 VAL A 352      28.486 193.761  45.034  1.00 42.65           C
ATOM   3608 1HG1 VAL A 352      28.505 193.959  43.963  1.00 42.65           H
ATOM   3609 2HG1 VAL A 352      27.666 193.081  45.264  1.00 42.65           H
ATOM   3610 3HG1 VAL A 352      29.430 193.308  45.338  1.00 42.65           H
ATOM   3611  CG2 VAL A 352      26.924 195.647  45.310  1.00 43.37           C
ATOM   3612 1HG2 VAL A 352      26.921 195.693  44.221  1.00 43.37           H
ATOM   3613 2HG2 VAL A 352      26.781 196.648  45.717  1.00 43.37           H
ATOM   3614 3HG2 VAL A 352      26.118 194.997  45.649  1.00 43.37           H
ATOM   3615  N   THR A 353      29.506 192.989  48.277  1.00 46.41           N
ATOM   3616  H   THR A 353      28.604 192.534  48.289  1.00 46.41           H
ATOM   3617  CA  THR A 353      30.642 192.182  48.755  1.00 48.96           C
ATOM   3618  HA  THR A 353      31.207 192.802  49.451  1.00 48.96           H
ATOM   3619  C   THR A 353      31.581 191.749  47.617  1.00 50.06           C
ATOM   3620  O   THR A 353      31.150 191.562  46.478  1.00 51.06           O
ATOM   3621  CB  THR A 353      30.183 190.934  49.530  1.00 48.99           C
ATOM   3622  HB  THR A 353      31.056 190.318  49.748  1.00 48.99           H
ATOM   3623  OG1 THR A 353      29.268 190.166  48.766  1.00 46.27           O
ATOM   3624  HG1 THR A 353      28.424 190.172  49.224  1.00 46.27           H
ATOM   3625  CG2 THR A 353      29.520 191.302  50.855  1.00 48.50           C
ATOM   3626 1HG2 THR A 353      29.144 190.396  51.331  1.00 48.50           H
ATOM   3627 2HG2 THR A 353      28.694 191.992  50.682  1.00 48.50           H
ATOM   3628 3HG2 THR A 353      30.260 191.773  51.502  1.00 48.50           H
ATOM   3629  N   GLU A 354      32.873 191.572  47.916  1.00 47.04           N
ATOM   3630  H   GLU A 354      33.183 191.725  48.865  1.00 47.04           H
ATOM   3631  CA  GLU A 354      33.921 191.249  46.935  1.00 50.29           C
ATOM   3632  HA  GLU A 354      34.052 192.097  46.263  1.00 50.29           H
ATOM   3633  C   GLU A 354      33.566 190.014  46.072  1.00 43.81           C
ATOM   3634  O   GLU A 354      33.727 190.047  44.854  1.00 43.82           O
ATOM   3635  CB  GLU A 354      35.264 190.986  47.642  1.00  0.00           C
ATOM   3636 1HB  GLU A 354      35.109 190.250  48.430  1.00  0.00           H
ATOM   3637 2HB  GLU A 354      35.950 190.568  46.906  1.00  0.00           H
ATOM   3638  CG  GLU A 354      35.926 192.233  48.267  1.00  0.00           C
ATOM   3639 1HG  GLU A 354      36.050 192.993  47.495  1.00  0.00           H
ATOM   3640 2HG  GLU A 354      35.284 192.637  49.050  1.00  0.00           H
ATOM   3641  CD  GLU A 354      37.307 191.937  48.879  1.00  0.00           C
ATOM   3642  OE1 GLU A 354      37.643 190.757  49.148  1.00  0.00           O
ATOM   3643  OE2 GLU A 354      38.067 192.897  49.134  1.00  0.00           O
ATOM   3644  N   GLY A 355      33.011 188.959  46.677  1.00 41.33           N
ATOM   3645  H   GLY A 355      32.901 188.973  47.681  1.00 41.33           H
ATOM   3646  CA  GLY A 355      32.637 187.729  45.984  1.00 45.76           C
ATOM   3647 1HA  GLY A 355      33.508 187.330  45.463  1.00 45.76           H
ATOM   3648 2HA  GLY A 355      32.318 187.009  46.738  1.00 45.76           H
ATOM   3649  C   GLY A 355      31.497 187.896  44.962  1.00 43.53           C
ATOM   3650  O   GLY A 355      31.486 187.205  43.943  1.00 43.05           O
ATOM   3651  N   ALA A 356      30.579 188.836  45.199  1.00 43.01           N
ATOM   3652  H   ALA A 356      30.656 189.397  46.036  1.00 43.01           H
ATOM   3653  CA  ALA A 356      29.551 189.211  44.236  1.00 42.10           C
ATOM   3654  HA  ALA A 356      29.100 188.307  43.826  1.00 42.10           H
ATOM   3655  C   ALA A 356      30.141 190.024  43.065  1.00 42.76           C
ATOM   3656  O   ALA A 356      29.760 189.801  41.914  1.00 40.23           O
ATOM   3657  CB  ALA A 356      28.464 190.004  44.964  1.00 37.52           C
ATOM   3658 1HB  ALA A 356      28.033 189.393  45.757  1.00 37.52           H
ATOM   3659 2HB  ALA A 356      27.686 190.271  44.248  1.00 37.52           H
ATOM   3660 3HB  ALA A 356      28.891 190.910  45.393  1.00 37.52           H
ATOM   3661  N   ARG A 357      31.096 190.929  43.344  1.00 40.53           N
ATOM   3662  H   ARG A 357      31.406 191.045  44.298  1.00 40.53           H
ATOM   3663  CA  ARG A 357      31.805 191.705  42.323  1.00 39.30           C
ATOM   3664  HA  ARG A 357      31.054 192.221  41.724  1.00 39.30           H
ATOM   3665  C   ARG A 357      32.603 190.769  41.397  1.00 42.79           C
ATOM   3666  O   ARG A 357      32.468 190.867  40.181  1.00 41.55           O
ATOM   3667  CB  ARG A 357      32.730 192.780  42.933  1.00 46.45           C
ATOM   3668 1HB  ARG A 357      33.538 192.308  43.492  1.00 46.45           H
ATOM   3669 2HB  ARG A 357      33.173 193.354  42.119  1.00 46.45           H
ATOM   3670  CG  ARG A 357      31.978 193.742  43.866  1.00 44.17           C
ATOM   3671 1HG  ARG A 357      31.056 194.072  43.387  1.00 44.17           H
ATOM   3672 2HG  ARG A 357      31.715 193.194  44.770  1.00 44.17           H
ATOM   3673  CD  ARG A 357      32.795 194.985  44.265  1.00 50.88           C
ATOM   3674 1HD  ARG A 357      33.808 194.686  44.535  1.00 50.88           H
ATOM   3675 2HD  ARG A 357      32.833 195.682  43.428  1.00 50.88           H
ATOM   3676  NE  ARG A 357      32.167 195.648  45.415  1.00 56.56           N
ATOM   3677  HE  ARG A 357      31.617 195.028  45.993  1.00 56.56           H
ATOM   3678  CZ  ARG A 357      32.329 196.931  45.788  1.00 57.93           C
ATOM   3679  NH1 ARG A 357      33.003 197.817  45.121  1.00 59.06           N
ATOM   3680 1HH1 ARG A 357      33.467 197.585  44.255  1.00 59.06           H
ATOM   3681 2HH1 ARG A 357      33.098 198.743  45.513  1.00 59.06           H
ATOM   3682  NH2 ARG A 357      31.795 197.332  46.899  1.00 53.47           N
ATOM   3683 1HH2 ARG A 357      31.257 196.695  47.468  1.00 53.47           H
ATOM   3684 2HH2 ARG A 357      31.979 198.270  47.226  1.00 53.47           H
ATOM   3685  N   ASP A 358      33.331 189.813  41.971  1.00 42.00           N
ATOM   3686  H   ASP A 358      33.431 189.835  42.976  1.00 42.00           H
ATOM   3687  CA  ASP A 358      34.117 188.812  41.250  1.00 42.60           C
ATOM   3688  HA  ASP A 358      34.828 189.326  40.604  1.00 42.60           H
ATOM   3689  C   ASP A 358      33.231 187.911  40.362  1.00 40.57           C
ATOM   3690  O   ASP A 358      33.475 187.784  39.162  1.00 37.44           O
ATOM   3691  CB  ASP A 358      34.902 187.997  42.290  1.00 35.26           C
ATOM   3692 1HB  ASP A 358      35.418 188.695  42.949  1.00 35.26           H
ATOM   3693 2HB  ASP A 358      34.207 187.420  42.900  1.00 35.26           H
ATOM   3694  CG  ASP A 358      35.940 187.033  41.692  1.00 46.14           C
ATOM   3695  OD1 ASP A 358      36.331 187.176  40.514  1.00 51.33           O
ATOM   3696  OD2 ASP A 358      36.492 186.196  42.440  1.00 44.25           O
ATOM   3697  N   LEU A 359      32.140 187.372  40.922  1.00 39.76           N
ATOM   3698  H   LEU A 359      31.975 187.522  41.908  1.00 39.76           H
ATOM   3699  CA  LEU A 359      31.164 186.546  40.209  1.00 38.16           C
ATOM   3700  HA  LEU A 359      31.663 185.639  39.868  1.00 38.16           H
ATOM   3701  C   LEU A 359      30.593 187.274  38.976  1.00 36.56           C
ATOM   3702  O   LEU A 359      30.634 186.755  37.859  1.00 35.26           O
ATOM   3703  CB  LEU A 359      30.038 186.165  41.196  1.00 34.71           C
ATOM   3704 1HB  LEU A 359      30.468 185.538  41.977  1.00 34.71           H
ATOM   3705 2HB  LEU A 359      29.673 187.079  41.665  1.00 34.71           H
ATOM   3706  CG  LEU A 359      28.836 185.440  40.571  1.00 37.47           C
ATOM   3707  HG  LEU A 359      28.418 186.068  39.784  1.00 37.47           H
ATOM   3708  CD1 LEU A 359      29.217 184.080  39.988  1.00 34.60           C
ATOM   3709 1HD1 LEU A 359      28.313 183.580  39.639  1.00 34.60           H
ATOM   3710 2HD1 LEU A 359      29.699 183.469  40.750  1.00 34.60           H
ATOM   3711 3HD1 LEU A 359      29.900 184.222  39.150  1.00 34.60           H
ATOM   3712  CD2 LEU A 359      27.752 185.234  41.624  1.00 32.29           C
ATOM   3713 1HD2 LEU A 359      26.877 184.784  41.156  1.00 32.29           H
ATOM   3714 2HD2 LEU A 359      27.479 186.195  42.060  1.00 32.29           H
ATOM   3715 3HD2 LEU A 359      28.126 184.573  42.406  1.00 32.29           H
ATOM   3716  N   ILE A 360      30.069 188.486  39.174  1.00 32.78           N
ATOM   3717  H   ILE A 360      30.074 188.886  40.101  1.00 32.78           H
ATOM   3718  CA  ILE A 360      29.454 189.272  38.111  1.00 34.17           C
ATOM   3719  HA  ILE A 360      28.750 188.629  37.583  1.00 34.17           H
ATOM   3720  C   ILE A 360      30.530 189.723  37.088  1.00 38.38           C
ATOM   3721  O   ILE A 360      30.260 189.710  35.891  1.00 37.75           O
ATOM   3722  CB  ILE A 360      28.629 190.434  38.725  1.00 30.18           C
ATOM   3723  HB  ILE A 360      29.268 190.953  39.439  1.00 30.18           H
ATOM   3724  CG1 ILE A 360      27.395 189.881  39.473  1.00 34.57           C
ATOM   3725 1HG1 ILE A 360      26.668 189.549  38.732  1.00 34.57           H
ATOM   3726 2HG1 ILE A 360      27.710 189.016  40.057  1.00 34.57           H
ATOM   3727  CG2 ILE A 360      28.174 191.435  37.647  1.00 31.31           C
ATOM   3728 1HG2 ILE A 360      27.556 192.214  38.095  1.00 31.31           H
ATOM   3729 2HG2 ILE A 360      27.595 190.902  36.893  1.00 31.31           H
ATOM   3730 3HG2 ILE A 360      29.049 191.889  37.181  1.00 31.31           H
ATOM   3731  CD1 ILE A 360      26.732 190.867  40.444  1.00 37.99           C
ATOM   3732 1HD1 ILE A 360      25.906 190.360  40.943  1.00 37.99           H
ATOM   3733 2HD1 ILE A 360      26.354 191.735  39.904  1.00 37.99           H
ATOM   3734 3HD1 ILE A 360      27.462 191.190  41.187  1.00 37.99           H
ATOM   3735  N   SER A 361      31.761 190.024  37.516  1.00 36.14           N
ATOM   3736  H   SER A 361      31.963 190.020  38.506  1.00 36.14           H
ATOM   3737  CA  SER A 361      32.876 190.360  36.623  1.00 39.03           C
ATOM   3738  HA  SER A 361      32.573 191.211  36.011  1.00 39.03           H
ATOM   3739  C   SER A 361      33.260 189.203  35.680  1.00 41.45           C
ATOM   3740  O   SER A 361      33.567 189.460  34.514  1.00 42.33           O
ATOM   3741  CB  SER A 361      34.110 190.787  37.416  1.00 42.49           C
ATOM   3742 1HB  SER A 361      34.409 189.977  38.082  1.00 42.49           H
ATOM   3743 2HB  SER A 361      34.926 191.004  36.727  1.00 42.49           H
ATOM   3744  OG  SER A 361      33.816 191.955  38.170  1.00 45.89           O
ATOM   3745  HG  SER A 361      33.456 191.674  39.015  1.00 45.89           H
ATOM   3746  N   ARG A 362      33.205 187.944  36.138  1.00 37.86           N
ATOM   3747  H   ARG A 362      32.999 187.786  37.113  1.00 37.86           H
ATOM   3748  CA  ARG A 362      33.422 186.745  35.315  1.00 37.71           C
ATOM   3749  HA  ARG A 362      34.339 186.871  34.739  1.00 37.71           H
ATOM   3750  C   ARG A 362      32.261 186.516  34.328  1.00 37.49           C
ATOM   3751  O   ARG A 362      32.491 186.290  33.141  1.00 38.09           O
ATOM   3752  CB  ARG A 362      33.599 185.515  36.221  1.00 41.01           C
ATOM   3753 1HB  ARG A 362      32.745 185.437  36.894  1.00 41.01           H
ATOM   3754 2HB  ARG A 362      33.635 184.616  35.606  1.00 41.01           H
ATOM   3755  CG  ARG A 362      34.885 185.588  37.063  1.00 48.13           C
ATOM   3756 1HG  ARG A 362      35.757 185.487  36.418  1.00 48.13           H
ATOM   3757 2HG  ARG A 362      34.941 186.552  37.567  1.00 48.13           H
ATOM   3758  CD  ARG A 362      34.904 184.472  38.111  1.00 43.68           C
ATOM   3759 1HD  ARG A 362      33.914 184.384  38.560  1.00 43.68           H
ATOM   3760 2HD  ARG A 362      35.154 183.527  37.628  1.00 43.68           H
ATOM   3761  NE  ARG A 362      35.888 184.755  39.160  1.00 51.86           N
ATOM   3762  HE  ARG A 362      35.748 185.650  39.607  1.00 51.86           H
ATOM   3763  CZ  ARG A 362      36.870 183.944  39.588  1.00 63.24           C
ATOM   3764  NH1 ARG A 362      37.164 182.810  39.025  1.00 57.05           N
ATOM   3765 1HH1 ARG A 362      36.667 182.564  38.181  1.00 57.05           H
ATOM   3766 2HH1 ARG A 362      38.052 182.376  39.234  1.00 57.05           H
ATOM   3767  NH2 ARG A 362      37.571 184.314  40.611  1.00 69.43           N
ATOM   3768 1HH2 ARG A 362      37.249 185.127  41.116  1.00 69.43           H
ATOM   3769 2HH2 ARG A 362      38.172 183.641  41.067  1.00 69.43           H
ATOM   3770  N   LEU A 363      31.017 186.615  34.800  1.00 37.27           N
ATOM   3771  H   LEU A 363      30.882 186.785  35.786  1.00 37.27           H
ATOM   3772  CA  LEU A 363      29.815 186.460  33.983  1.00 32.31           C
ATOM   3773  HA  LEU A 363      29.858 185.491  33.484  1.00 32.31           H
ATOM   3774  C   LEU A 363      29.717 187.546  32.876  1.00 33.18           C
ATOM   3775  O   LEU A 363      29.340 187.238  31.747  1.00 35.58           O
ATOM   3776  CB  LEU A 363      28.575 186.484  34.906  1.00 33.48           C
ATOM   3777 1HB  LEU A 363      28.626 187.384  35.519  1.00 33.48           H
ATOM   3778 2HB  LEU A 363      27.687 186.557  34.278  1.00 33.48           H
ATOM   3779  CG  LEU A 363      28.427 185.253  35.820  1.00 33.12           C
ATOM   3780  HG  LEU A 363      29.381 185.075  36.317  1.00 33.12           H
ATOM   3781  CD1 LEU A 363      27.358 185.486  36.889  1.00 28.87           C
ATOM   3782 1HD1 LEU A 363      27.340 184.633  37.567  1.00 28.87           H
ATOM   3783 2HD1 LEU A 363      26.382 185.598  36.418  1.00 28.87           H
ATOM   3784 3HD1 LEU A 363      27.598 186.391  37.448  1.00 28.87           H
ATOM   3785  CD2 LEU A 363      28.038 183.999  35.039  1.00 30.00           C
ATOM   3786 1HD2 LEU A 363      27.885 183.177  35.739  1.00 30.00           H
ATOM   3787 2HD2 LEU A 363      28.838 183.741  34.345  1.00 30.00           H
ATOM   3788 3HD2 LEU A 363      27.118 184.179  34.483  1.00 30.00           H
ATOM   3789  N   LEU A 364      30.112 188.786  33.184  1.00 34.67           N
ATOM   3790  H   LEU A 364      30.368 188.974  34.143  1.00 34.67           H
ATOM   3791  CA  LEU A 364      30.128 189.937  32.269  1.00 40.71           C
ATOM   3792  HA  LEU A 364      29.428 189.721  31.462  1.00 40.71           H
ATOM   3793  C   LEU A 364      31.521 190.181  31.608  1.00 38.76           C
ATOM   3794  O   LEU A 364      31.879 191.327  31.330  1.00 44.59           O
ATOM   3795  CB  LEU A 364      29.596 191.202  32.996  1.00 36.64           C
ATOM   3796 1HB  LEU A 364      30.319 191.469  33.767  1.00 36.64           H
ATOM   3797 2HB  LEU A 364      29.565 192.013  32.268  1.00 36.64           H
ATOM   3798  CG  LEU A 364      28.204 191.091  33.642  1.00 33.63           C
ATOM   3799  HG  LEU A 364      28.239 190.325  34.416  1.00 33.63           H
ATOM   3800  CD1 LEU A 364      27.806 192.421  34.284  1.00 39.14           C
ATOM   3801 1HD1 LEU A 364      26.859 192.300  34.811  1.00 39.14           H
ATOM   3802 2HD1 LEU A 364      27.699 193.185  33.514  1.00 39.14           H
ATOM   3803 3HD1 LEU A 364      28.579 192.722  34.990  1.00 39.14           H
ATOM   3804  CD2 LEU A 364      27.114 190.720  32.642  1.00 35.31           C
ATOM   3805 1HD2 LEU A 364      26.153 190.692  33.156  1.00 35.31           H
ATOM   3806 2HD2 LEU A 364      27.326 189.741  32.214  1.00 35.31           H
ATOM   3807 3HD2 LEU A 364      27.080 191.465  31.848  1.00 35.31           H
ATOM   3808  N   LYS A 365      32.346 189.148  31.374  1.00 38.48           N
ATOM   3809  H   LYS A 365      32.087 188.213  31.655  1.00 38.48           H
ATOM   3810  CA  LYS A 365      33.577 189.271  30.579  1.00 40.37           C
ATOM   3811  HA  LYS A 365      34.203 190.029  31.049  1.00 40.37           H
ATOM   3812  C   LYS A 365      33.242 189.753  29.149  1.00 37.82           C
ATOM   3813  O   LYS A 365      32.282 189.278  28.541  1.00 35.74           O
ATOM   3814  CB  LYS A 365      34.367 187.948  30.537  1.00 40.15           C
ATOM   3815 1HB  LYS A 365      33.671 187.138  30.316  1.00 40.15           H
ATOM   3816 2HB  LYS A 365      35.074 187.996  29.710  1.00 40.15           H
ATOM   3817  CG  LYS A 365      35.137 187.586  31.826  1.00 46.10           C
ATOM   3818 1HG  LYS A 365      34.519 187.861  32.681  1.00 46.10           H
ATOM   3819 2HG  LYS A 365      35.275 186.505  31.849  1.00 46.10           H
ATOM   3820  CD  LYS A 365      36.535 188.227  31.970  1.00 52.83           C
ATOM   3821 1HD  LYS A 365      37.109 187.635  32.684  1.00 52.83           H
ATOM   3822 2HD  LYS A 365      37.039 188.167  31.005  1.00 52.83           H
ATOM   3823  CE  LYS A 365      36.531 189.673  32.479  1.00 55.08           C
ATOM   3824 1HE  LYS A 365      35.913 190.280  31.817  1.00 55.08           H
ATOM   3825 2HE  LYS A 365      36.094 189.697  33.477  1.00 55.08           H
ATOM   3826  NZ  LYS A 365      37.904 190.227  32.503  1.00 60.65           N
ATOM   3827 1HZ  LYS A 365      37.899 191.149  32.917  1.00 60.65           H
ATOM   3828 2HZ  LYS A 365      38.232 190.288  31.550  1.00 60.65           H
ATOM   3829 3HZ  LYS A 365      38.516 189.623  33.033  1.00 60.65           H
ATOM   3830  N   HIS A 366      34.039 190.681  28.618  1.00 41.46           N
ATOM   3831  H   HIS A 366      34.845 190.992  29.140  1.00 41.46           H
ATOM   3832  CA  HIS A 366      33.824 191.296  27.307  1.00 38.25           C
ATOM   3833  HA  HIS A 366      32.857 191.799  27.311  1.00 38.25           H
ATOM   3834  C   HIS A 366      33.810 190.243  26.178  1.00 38.79           C
ATOM   3835  O   HIS A 366      32.821 190.124  25.450  1.00 39.75           O
ATOM   3836  CB  HIS A 366      34.920 192.347  27.065  1.00 43.46           C
ATOM   3837 1HB  HIS A 366      34.884 193.104  27.849  1.00 43.46           H
ATOM   3838 2HB  HIS A 366      35.894 191.860  27.129  1.00 43.46           H
ATOM   3839  CG  HIS A 366      34.806 193.033  25.720  1.00 43.32           C
ATOM   3840  ND1 HIS A 366      35.804 193.181  24.791  1.00 47.36           N
ATOM   3841  HD1 HIS A 366      36.783 192.940  24.865  1.00 47.36           H
ATOM   3842  CD2 HIS A 366      33.721 193.688  25.204  1.00 42.36           C
ATOM   3843  HD2 HIS A 366      32.752 193.852  25.651  1.00 42.36           H
ATOM   3844  CE1 HIS A 366      35.318 193.863  23.777  1.00 42.51           C
ATOM   3845  HE1 HIS A 366      35.843 194.191  22.892  1.00 42.51           H
ATOM   3846  NE2 HIS A 366      34.045 194.184  23.968  1.00 47.64           N
ATOM   3847  N   ASN A 367      34.880 189.452  26.087  1.00 42.68           N
ATOM   3848  H   ASN A 367      35.611 189.587  26.770  1.00 42.68           H
ATOM   3849  CA  ASN A 367      35.056 188.339  25.148  1.00 40.18           C
ATOM   3850  HA  ASN A 367      34.800 188.658  24.138  1.00 40.18           H
ATOM   3851  C   ASN A 367      34.140 187.160  25.528  1.00 33.02           C
ATOM   3852  O   ASN A 367      34.281 186.640  26.641  1.00 37.80           O
ATOM   3853  CB  ASN A 367      36.548 187.970  25.194  1.00 45.09           C
ATOM   3854 1HB  ASN A 367      37.128 188.859  24.948  1.00 45.09           H
ATOM   3855 2HB  ASN A 367      36.784 187.699  26.223  1.00 45.09           H
ATOM   3856  CG  ASN A 367      36.991 186.825  24.273  1.00 53.14           C
ATOM   3857  OD1 ASN A 367      36.211 186.010  23.800  1.00 45.60           O
ATOM   3858  ND2 ASN A 367      38.279 186.677  24.069  1.00 54.92           N
ATOM   3859 1HD2 ASN A 367      38.601 185.946  23.452  1.00 54.92           H
ATOM   3860 2HD2 ASN A 367      38.937 187.336  24.459  1.00 54.92           H
ATOM   3861  N   PRO A 368      33.244 186.669  24.644  1.00 35.61           N
ATOM   3862  CA  PRO A 368      32.356 185.543  24.955  1.00 36.51           C
ATOM   3863  HA  PRO A 368      31.669 185.846  25.745  1.00 36.51           H
ATOM   3864  C   PRO A 368      33.107 184.287  25.410  1.00 39.70           C
ATOM   3865  O   PRO A 368      32.680 183.617  26.355  1.00 39.10           O
ATOM   3866  CB  PRO A 368      31.563 185.276  23.670  1.00 39.25           C
ATOM   3867 1HB  PRO A 368      32.072 184.540  23.047  1.00 39.25           H
ATOM   3868 2HB  PRO A 368      30.540 184.962  23.879  1.00 39.25           H
ATOM   3869  CG  PRO A 368      31.565 186.630  22.985  1.00 43.27           C
ATOM   3870 1HG  PRO A 368      31.455 186.552  21.903  1.00 43.27           H
ATOM   3871 2HG  PRO A 368      30.779 187.249  23.418  1.00 43.27           H
ATOM   3872  CD  PRO A 368      32.928 187.192  23.335  1.00 36.90           C
ATOM   3873 1HD  PRO A 368      33.677 186.863  22.615  1.00 36.90           H
ATOM   3874 2HD  PRO A 368      32.872 188.280  23.377  1.00 36.90           H
ATOM   3875  N   SER A 369      34.266 184.002  24.803  1.00 41.99           N
ATOM   3876  H   SER A 369      34.620 184.626  24.093  1.00 41.99           H
ATOM   3877  CA  SER A 369      35.064 182.817  25.106  1.00 39.68           C
ATOM   3878  HA  SER A 369      34.425 181.950  24.938  1.00 39.68           H
ATOM   3879  C   SER A 369      35.553 182.779  26.566  1.00 42.05           C
ATOM   3880  O   SER A 369      35.738 181.687  27.100  1.00 47.97           O
ATOM   3881  CB  SER A 369      36.256 182.691  24.150  1.00 41.44           C
ATOM   3882 1HB  SER A 369      36.670 181.686  24.229  1.00 41.44           H
ATOM   3883 2HB  SER A 369      35.909 182.844  23.128  1.00 41.44           H
ATOM   3884  OG  SER A 369      37.276 183.627  24.455  1.00 48.90           O
ATOM   3885  HG  SER A 369      36.984 184.491  24.156  1.00 48.90           H
ATOM   3886  N   GLN A 370      35.712 183.946  27.206  1.00 37.67           N
ATOM   3887  H   GLN A 370      35.476 184.796  26.715  1.00 37.67           H
ATOM   3888  CA  GLN A 370      36.218 184.098  28.574  1.00 35.71           C
ATOM   3889  HA  GLN A 370      36.945 183.306  28.754  1.00 35.71           H
ATOM   3890  C   GLN A 370      35.126 183.996  29.664  1.00 41.97           C
ATOM   3891  O   GLN A 370      35.459 183.841  30.839  1.00 40.80           O
ATOM   3892  CB  GLN A 370      36.963 185.434  28.704  1.00 44.90           C
ATOM   3893 1HB  GLN A 370      36.308 186.257  28.419  1.00 44.90           H
ATOM   3894 2HB  GLN A 370      37.254 185.571  29.746  1.00 44.90           H
ATOM   3895  CG  GLN A 370      38.227 185.487  27.829  1.00 56.63           C
ATOM   3896 1HG  GLN A 370      38.848 184.617  28.044  1.00 56.63           H
ATOM   3897 2HG  GLN A 370      37.953 185.460  26.775  1.00 56.63           H
ATOM   3898  CD  GLN A 370      39.028 186.756  28.107  1.00 66.93           C
ATOM   3899  OE1 GLN A 370      38.934 187.754  27.407  1.00 64.10           O
ATOM   3900  NE2 GLN A 370      39.802 186.797  29.159  1.00 71.30           N
ATOM   3901 1HE2 GLN A 370      40.341 187.636  29.322  1.00 71.30           H
ATOM   3902 2HE2 GLN A 370      39.878 186.016  29.795  1.00 71.30           H
ATOM   3903  N   ARG A 371      33.833 184.068  29.321  1.00 39.75           N
ATOM   3904  H   ARG A 371      33.574 184.156  28.349  1.00 39.75           H
ATOM   3905  CA  ARG A 371      32.736 183.897  30.279  1.00 37.50           C
ATOM   3906  HA  ARG A 371      32.938 184.545  31.132  1.00 37.50           H
ATOM   3907  C   ARG A 371      32.722 182.436  30.790  1.00 38.98           C
ATOM   3908  O   ARG A 371      32.925 181.534  29.967  1.00 38.58           O
ATOM   3909  CB  ARG A 371      31.396 184.326  29.657  1.00 36.80           C
ATOM   3910 1HB  ARG A 371      31.213 183.735  28.759  1.00 36.80           H
ATOM   3911 2HB  ARG A 371      30.589 184.152  30.369  1.00 36.80           H
ATOM   3912  CG  ARG A 371      31.398 185.816  29.272  1.00 32.85           C
ATOM   3913 1HG  ARG A 371      31.485 186.427  30.170  1.00 32.85           H
ATOM   3914 2HG  ARG A 371      32.255 186.015  28.629  1.00 32.85           H
ATOM   3915  CD  ARG A 371      30.116 186.215  28.525  1.00 33.87           C
ATOM   3916 1HD  ARG A 371      29.837 185.401  27.856  1.00 33.87           H
ATOM   3917 2HD  ARG A 371      29.309 186.398  29.234  1.00 33.87           H
ATOM   3918  NE  ARG A 371      30.346 187.430  27.734  1.00 35.04           N
ATOM   3919  HE  ARG A 371      31.091 188.021  28.077  1.00 35.04           H
ATOM   3920  CZ  ARG A 371      29.730 187.726  26.583  1.00 33.04           C
ATOM   3921  NH1 ARG A 371      28.707 187.048  26.156  1.00 34.94           N
ATOM   3922 1HH1 ARG A 371      28.314 186.299  26.708  1.00 34.94           H
ATOM   3923 2HH1 ARG A 371      28.331 187.253  25.242  1.00 34.94           H
ATOM   3924  NH2 ARG A 371      30.173 188.700  25.847  1.00 33.27           N
ATOM   3925 1HH2 ARG A 371      31.015 189.198  26.098  1.00 33.27           H
ATOM   3926 2HH2 ARG A 371      29.721 188.886  24.963  1.00 33.27           H
ATOM   3927  N   PRO A 372      32.539 182.180  32.100  1.00 36.28           N
ATOM   3928  CA  PRO A 372      32.779 180.873  32.726  1.00 40.00           C
ATOM   3929  HA  PRO A 372      33.807 180.564  32.539  1.00 40.00           H
ATOM   3930  C   PRO A 372      31.840 179.759  32.231  1.00 44.32           C
ATOM   3931  O   PRO A 372      30.760 180.025  31.696  1.00 37.75           O
ATOM   3932  CB  PRO A 372      32.609 181.105  34.235  1.00 38.45           C
ATOM   3933 1HB  PRO A 372      32.126 180.268  34.740  1.00 38.45           H
ATOM   3934 2HB  PRO A 372      33.579 181.310  34.688  1.00 38.45           H
ATOM   3935  CG  PRO A 372      31.728 182.339  34.314  1.00 37.94           C
ATOM   3936 1HG  PRO A 372      30.682 182.055  34.201  1.00 37.94           H
ATOM   3937 2HG  PRO A 372      31.886 182.903  35.234  1.00 37.94           H
ATOM   3938  CD  PRO A 372      32.186 183.146  33.118  1.00 35.25           C
ATOM   3939 1HD  PRO A 372      31.379 183.782  32.755  1.00 35.25           H
ATOM   3940 2HD  PRO A 372      33.063 183.737  33.382  1.00 35.25           H
ATOM   3941  N   MET A 373      32.221 178.498  32.446  1.00 40.37           N
ATOM   3942  H   MET A 373      33.101 178.337  32.914  1.00 40.37           H
ATOM   3943  CA  MET A 373      31.296 177.363  32.378  1.00 41.35           C
ATOM   3944  HA  MET A 373      30.708 177.445  31.464  1.00 41.35           H
ATOM   3945  C   MET A 373      30.328 177.389  33.577  1.00 34.83           C
ATOM   3946  O   MET A 373      30.696 177.811  34.670  1.00 37.17           O
ATOM   3947  CB  MET A 373      32.042 176.023  32.318  1.00 44.80           C
ATOM   3948 1HB  MET A 373      32.598 175.862  33.242  1.00 44.80           H
ATOM   3949 2HB  MET A 373      31.300 175.229  32.224  1.00 44.80           H
ATOM   3950  CG  MET A 373      33.019 175.926  31.133  1.00 57.40           C
ATOM   3951 1HG  MET A 373      32.621 176.510  30.303  1.00 57.40           H
ATOM   3952 2HG  MET A 373      33.973 176.365  31.423  1.00 57.40           H
ATOM   3953  SD  MET A 373      33.325 174.223  30.545  1.00 86.36           S
ATOM   3954  CE  MET A 373      33.981 173.453  32.053  1.00 50.95           C
ATOM   3955 1HE  MET A 373      34.324 172.445  31.820  1.00 50.95           H
ATOM   3956 2HE  MET A 373      33.197 173.406  32.809  1.00 50.95           H
ATOM   3957 3HE  MET A 373      34.816 174.043  32.432  1.00 50.95           H
ATOM   3958  N   LEU A 374      29.095 176.899  33.418  1.00 34.01           N
ATOM   3959  H   LEU A 374      28.797 176.533  32.525  1.00 34.01           H
ATOM   3960  CA  LEU A 374      28.101 176.896  34.494  1.00 36.95           C
ATOM   3961  HA  LEU A 374      28.016 177.920  34.859  1.00 36.95           H
ATOM   3962  C   LEU A 374      28.533 176.015  35.705  1.00 38.84           C
ATOM   3963  O   LEU A 374      28.195 176.345  36.843  1.00 35.04           O
ATOM   3964  CB  LEU A 374      26.727 176.482  33.931  1.00 33.05           C
ATOM   3965 1HB  LEU A 374      26.848 175.552  33.376  1.00 33.05           H
ATOM   3966 2HB  LEU A 374      26.055 176.289  34.768  1.00 33.05           H
ATOM   3967  CG  LEU A 374      26.097 177.556  33.024  1.00 36.03           C
ATOM   3968  HG  LEU A 374      26.851 177.894  32.313  1.00 36.03           H
ATOM   3969  CD1 LEU A 374      24.933 176.969  32.238  1.00 32.00           C
ATOM   3970 1HD1 LEU A 374      24.516 177.727  31.575  1.00 32.00           H
ATOM   3971 2HD1 LEU A 374      24.167 176.638  32.940  1.00 32.00           H
ATOM   3972 3HD1 LEU A 374      25.277 176.119  31.648  1.00 32.00           H
ATOM   3973  CD2 LEU A 374      25.565 178.756  33.815  1.00 34.88           C
ATOM   3974 1HD2 LEU A 374      25.103 179.462  33.125  1.00 34.88           H
ATOM   3975 2HD2 LEU A 374      26.383 179.246  34.343  1.00 34.88           H
ATOM   3976 3HD2 LEU A 374      24.822 178.412  34.535  1.00 34.88           H
ATOM   3977  N   ARG A 375      29.372 174.992  35.483  1.00 42.68           N
ATOM   3978  H   ARG A 375      29.538 174.694  34.532  1.00 42.68           H
ATOM   3979  CA  ARG A 375      30.092 174.270  36.535  1.00 40.88           C
ATOM   3980  HA  ARG A 375      29.353 173.779  37.167  1.00 40.88           H
ATOM   3981  C   ARG A 375      30.918 175.228  37.417  1.00 40.19           C
ATOM   3982  O   ARG A 375      30.787 175.180  38.635  1.00 43.05           O
ATOM   3983  CB  ARG A 375      30.980 173.177  35.906  1.00  0.00           C
ATOM   3984 1HB  ARG A 375      30.344 172.457  35.391  1.00  0.00           H
ATOM   3985 2HB  ARG A 375      31.671 173.618  35.187  1.00  0.00           H
ATOM   3986  CG  ARG A 375      31.796 172.433  36.978  1.00  0.00           C
ATOM   3987 1HG  ARG A 375      32.500 173.137  37.422  1.00  0.00           H
ATOM   3988 2HG  ARG A 375      31.123 172.084  37.762  1.00  0.00           H
ATOM   3989  CD  ARG A 375      32.590 171.222  36.446  1.00  0.00           C
ATOM   3990 1HD  ARG A 375      33.275 171.569  35.672  1.00  0.00           H
ATOM   3991 2HD  ARG A 375      33.183 170.792  37.253  1.00  0.00           H
ATOM   3992  NE  ARG A 375      31.723 170.176  35.881  1.00  0.00           N
ATOM   3993  HE  ARG A 375      31.679 170.190  34.872  1.00  0.00           H
ATOM   3994  CZ  ARG A 375      30.986 169.314  36.582  1.00  0.00           C
ATOM   3995  NH1 ARG A 375      30.168 168.499  35.985  1.00  0.00           N
ATOM   3996 1HH1 ARG A 375      30.187 168.409  34.979  1.00  0.00           H
ATOM   3997 2HH1 ARG A 375      29.511 167.956  36.528  1.00  0.00           H
ATOM   3998  NH2 ARG A 375      31.034 169.269  37.879  1.00  0.00           N
ATOM   3999 1HH2 ARG A 375      31.721 169.838  38.353  1.00  0.00           H
ATOM   4000 2HH2 ARG A 375      30.466 168.620  38.405  1.00  0.00           H
ATOM   4001  N   GLU A 376      31.708 176.113  36.811  1.00 39.10           N
ATOM   4002  H   GLU A 376      31.699 176.169  35.803  1.00 39.10           H
ATOM   4003  CA  GLU A 376      32.565 177.073  37.513  1.00 40.83           C
ATOM   4004  HA  GLU A 376      33.204 176.530  38.210  1.00 40.83           H
ATOM   4005  C   GLU A 376      31.750 178.108  38.307  1.00 43.74           C
ATOM   4006  O   GLU A 376      32.150 178.483  39.407  1.00 37.67           O
ATOM   4007  CB  GLU A 376      33.473 177.819  36.528  1.00 42.49           C
ATOM   4008 1HB  GLU A 376      32.858 178.394  35.835  1.00 42.49           H
ATOM   4009 2HB  GLU A 376      34.083 178.525  37.091  1.00 42.49           H
ATOM   4010  CG  GLU A 376      34.396 176.894  35.724  1.00 53.88           C
ATOM   4011 1HG  GLU A 376      35.037 176.345  36.414  1.00 53.88           H
ATOM   4012 2HG  GLU A 376      33.808 176.180  35.148  1.00 53.88           H
ATOM   4013  CD  GLU A 376      35.263 177.715  34.775  1.00 54.08           C
ATOM   4014  OE1 GLU A 376      34.715 178.347  33.845  1.00 48.58           O
ATOM   4015  OE2 GLU A 376      36.501 177.751  34.980  1.00 69.61           O
ATOM   4016  N   VAL A 377      30.590 178.529  37.793  1.00 37.50           N
ATOM   4017  H   VAL A 377      30.327 178.222  36.867  1.00 37.50           H
ATOM   4018  CA  VAL A 377      29.655 179.428  38.476  1.00 33.91           C
ATOM   4019  HA  VAL A 377      30.186 180.342  38.739  1.00 33.91           H
ATOM   4020  C   VAL A 377      29.141 178.781  39.779  1.00 35.19           C
ATOM   4021  O   VAL A 377      29.155 179.407  40.837  1.00 33.07           O
ATOM   4022  CB  VAL A 377      28.485 179.810  37.542  1.00 37.58           C
ATOM   4023  HB  VAL A 377      27.997 178.893  37.214  1.00 37.58           H
ATOM   4024  CG1 VAL A 377      27.428 180.684  38.229  1.00 33.38           C
ATOM   4025 1HG1 VAL A 377      26.659 180.958  37.507  1.00 33.38           H
ATOM   4026 2HG1 VAL A 377      27.907 181.586  38.611  1.00 33.38           H
ATOM   4027 3HG1 VAL A 377      26.973 180.137  39.055  1.00 33.38           H
ATOM   4028  CG2 VAL A 377      28.983 180.560  36.298  1.00 31.37           C
ATOM   4029 1HG2 VAL A 377      28.134 180.800  35.658  1.00 31.37           H
ATOM   4030 2HG2 VAL A 377      29.690 179.939  35.748  1.00 31.37           H
ATOM   4031 3HG2 VAL A 377      29.475 181.482  36.610  1.00 31.37           H
ATOM   4032  N   LEU A 378      28.756 177.503  39.720  1.00 38.12           N
ATOM   4033  H   LEU A 378      28.782 177.035  38.826  1.00 38.12           H
ATOM   4034  CA  LEU A 378      28.333 176.692  40.869  1.00 39.32           C
ATOM   4035  HA  LEU A 378      27.618 177.271  41.454  1.00 39.32           H
ATOM   4036  C   LEU A 378      29.505 176.315  41.824  1.00 41.73           C
ATOM   4037  O   LEU A 378      29.269 175.896  42.960  1.00 38.77           O
ATOM   4038  CB  LEU A 378      27.626 175.435  40.320  1.00 38.22           C
ATOM   4039 1HB  LEU A 378      28.296 174.947  39.613  1.00 38.22           H
ATOM   4040 2HB  LEU A 378      27.457 174.748  41.149  1.00 38.22           H
ATOM   4041  CG  LEU A 378      26.284 175.721  39.625  1.00 40.48           C
ATOM   4042  HG  LEU A 378      26.414 176.568  38.951  1.00 40.48           H
ATOM   4043  CD1 LEU A 378      25.850 174.516  38.792  1.00 38.40           C
ATOM   4044 1HD1 LEU A 378      24.884 174.724  38.333  1.00 38.40           H
ATOM   4045 2HD1 LEU A 378      25.770 173.631  39.424  1.00 38.40           H
ATOM   4046 3HD1 LEU A 378      26.594 174.341  38.014  1.00 38.40           H
ATOM   4047  CD2 LEU A 378      25.187 176.058  40.637  1.00 33.58           C
ATOM   4048 1HD2 LEU A 378      24.236 176.153  40.113  1.00 33.58           H
ATOM   4049 2HD2 LEU A 378      25.423 176.999  41.134  1.00 33.58           H
ATOM   4050 3HD2 LEU A 378      25.116 175.263  41.378  1.00 33.58           H
ATOM   4051  N   GLU A 379      30.747 176.488  41.372  1.00 37.81           N
ATOM   4052  H   GLU A 379      30.848 176.749  40.401  1.00 37.81           H
ATOM   4053  CA  GLU A 379      32.003 176.333  42.130  1.00 39.85           C
ATOM   4054  HA  GLU A 379      31.799 175.778  43.046  1.00 39.85           H
ATOM   4055  C   GLU A 379      32.626 177.697  42.550  1.00 46.73           C
ATOM   4056  O   GLU A 379      33.735 177.735  43.086  1.00 43.76           O
ATOM   4057  CB  GLU A 379      32.996 175.500  41.298  1.00 40.72           C
ATOM   4058 1HB  GLU A 379      33.069 175.953  40.310  1.00 40.72           H
ATOM   4059 2HB  GLU A 379      33.980 175.522  41.767  1.00 40.72           H
ATOM   4060  CG  GLU A 379      32.572 174.026  41.127  1.00 47.92           C
ATOM   4061 1HG  GLU A 379      32.707 173.517  42.081  1.00 47.92           H
ATOM   4062 2HG  GLU A 379      31.515 173.968  40.869  1.00 47.92           H
ATOM   4063  CD  GLU A 379      33.370 173.256  40.055  1.00 60.34           C
ATOM   4064  OE1 GLU A 379      34.357 173.789  39.483  1.00 56.25           O
ATOM   4065  OE2 GLU A 379      33.015 172.076  39.827  1.00 70.01           O
ATOM   4066  N   HIS A 380      31.942 178.825  42.334  1.00 46.44           N
ATOM   4067  H   HIS A 380      31.054 178.789  41.853  1.00 46.44           H
ATOM   4068  CA  HIS A 380      32.427 180.136  42.744  1.00 40.06           C
ATOM   4069  HA  HIS A 380      33.481 180.192  42.474  1.00 40.06           H
ATOM   4070  C   HIS A 380      32.317 180.304  44.275  1.00 40.92           C
ATOM   4071  O   HIS A 380      31.226 180.066  44.805  1.00 39.03           O
ATOM   4072  CB  HIS A 380      31.698 181.233  41.956  1.00 39.40           C
ATOM   4073 1HB  HIS A 380      31.640 180.934  40.909  1.00 39.40           H
ATOM   4074 2HB  HIS A 380      30.680 181.340  42.330  1.00 39.40           H
ATOM   4075  CG  HIS A 380      32.400 182.568  42.049  1.00 40.31           C
ATOM   4076  ND1 HIS A 380      32.174 183.579  42.953  1.00 38.84           N
ATOM   4077  HD1 HIS A 380      31.399 183.712  43.587  1.00 38.84           H
ATOM   4078  CD2 HIS A 380      33.477 182.968  41.307  1.00 35.96           C
ATOM   4079  HD2 HIS A 380      33.995 182.436  40.522  1.00 35.96           H
ATOM   4080  CE1 HIS A 380      33.064 184.530  42.729  1.00 38.01           C
ATOM   4081  HE1 HIS A 380      33.155 185.480  43.234  1.00 38.01           H
ATOM   4082  NE2 HIS A 380      33.872 184.206  41.733  1.00 41.11           N
ATOM   4083  N   PRO A 381      33.359 180.738  45.024  1.00 41.46           N
ATOM   4084  CA  PRO A 381      33.361 180.665  46.496  1.00 41.49           C
ATOM   4085  HA  PRO A 381      33.318 179.613  46.777  1.00 41.49           H
ATOM   4086  C   PRO A 381      32.202 181.399  47.200  1.00 39.26           C
ATOM   4087  O   PRO A 381      31.720 180.968  48.250  1.00 37.62           O
ATOM   4088  CB  PRO A 381      34.719 181.224  46.928  1.00 43.02           C
ATOM   4089 1HB  PRO A 381      34.662 182.305  47.061  1.00 43.02           H
ATOM   4090 2HB  PRO A 381      35.091 180.740  47.831  1.00 43.02           H
ATOM   4091  CG  PRO A 381      35.609 180.888  45.749  1.00 52.16           C
ATOM   4092 1HG  PRO A 381      36.467 181.557  45.672  1.00 52.16           H
ATOM   4093 2HG  PRO A 381      35.926 179.847  45.804  1.00 52.16           H
ATOM   4094  CD  PRO A 381      34.683 181.090  44.564  1.00 42.89           C
ATOM   4095 1HD  PRO A 381      34.696 182.130  44.238  1.00 42.89           H
ATOM   4096 2HD  PRO A 381      34.983 180.420  43.758  1.00 42.89           H
ATOM   4097  N   TRP A 382      31.710 182.481  46.593  1.00 40.59           N
ATOM   4098  H   TRP A 382      32.206 182.837  45.789  1.00 40.59           H
ATOM   4099  CA  TRP A 382      30.542 183.235  47.041  1.00 37.36           C
ATOM   4100  HA  TRP A 382      30.648 183.448  48.105  1.00 37.36           H
ATOM   4101  C   TRP A 382      29.207 182.470  46.847  1.00 39.21           C
ATOM   4102  O   TRP A 382      28.321 182.550  47.697  1.00 38.18           O
ATOM   4103  CB  TRP A 382      30.556 184.578  46.307  1.00 39.53           C
ATOM   4104 1HB  TRP A 382      31.543 185.019  46.446  1.00 39.53           H
ATOM   4105 2HB  TRP A 382      30.439 184.393  45.240  1.00 39.53           H
ATOM   4106  CG  TRP A 382      29.516 185.582  46.738  1.00 41.13           C
ATOM   4107  CD1 TRP A 382      29.653 186.493  47.727  1.00 41.53           C
ATOM   4108  HD1 TRP A 382      30.507 186.641  48.373  1.00 41.53           H
ATOM   4109  CD2 TRP A 382      28.169 185.789  46.215  1.00 40.73           C
ATOM   4110  NE1 TRP A 382      28.536 187.259  47.824  1.00 41.24           N
ATOM   4111  HE1 TRP A 382      28.395 187.964  48.533  1.00 41.24           H
ATOM   4112  CE2 TRP A 382      27.590 186.896  46.902  1.00 43.02           C
ATOM   4113  CE3 TRP A 382      27.381 185.163  45.221  1.00 40.55           C
ATOM   4114  HE3 TRP A 382      27.784 184.315  44.687  1.00 40.55           H
ATOM   4115  CZ2 TRP A 382      26.313 187.381  46.592  1.00 37.70           C
ATOM   4116  HZ2 TRP A 382      25.925 188.246  47.109  1.00 37.70           H
ATOM   4117  CZ3 TRP A 382      26.094 185.641  44.910  1.00 43.34           C
ATOM   4118  HZ3 TRP A 382      25.525 185.160  44.128  1.00 43.34           H
ATOM   4119  CH2 TRP A 382      25.563 186.751  45.588  1.00 36.24           C
ATOM   4120  HH2 TRP A 382      24.583 187.128  45.335  1.00 36.24           H
ATOM   4121  N   ILE A 383      29.075 181.677  45.776  1.00 36.29           N
ATOM   4122  H   ILE A 383      29.883 181.510  45.193  1.00 36.29           H
ATOM   4123  CA  ILE A 383      27.914 180.803  45.537  1.00 35.38           C
ATOM   4124  HA  ILE A 383      27.012 181.374  45.755  1.00 35.38           H
ATOM   4125  C   ILE A 383      27.948 179.590  46.497  1.00 37.25           C
ATOM   4126  O   ILE A 383      26.909 179.254  47.075  1.00 37.03           O
ATOM   4127  CB  ILE A 383      27.848 180.368  44.045  1.00 36.23           C
ATOM   4128  HB  ILE A 383      28.828 179.976  43.774  1.00 36.23           H
ATOM   4129  CG1 ILE A 383      27.545 181.555  43.095  1.00 39.64           C
ATOM   4130 1HG1 ILE A 383      28.301 182.321  43.266  1.00 39.64           H
ATOM   4131 2HG1 ILE A 383      27.665 181.203  42.071  1.00 39.64           H
ATOM   4132  CG2 ILE A 383      26.834 179.235  43.804  1.00 36.80           C
ATOM   4133 1HG2 ILE A 383      26.719 179.082  42.731  1.00 36.80           H
ATOM   4134 2HG2 ILE A 383      25.869 179.497  44.239  1.00 36.80           H
ATOM   4135 3HG2 ILE A 383      27.204 178.319  44.265  1.00 36.80           H
ATOM   4136  CD1 ILE A 383      26.148 182.185  43.220  1.00 33.88           C
ATOM   4137 1HD1 ILE A 383      26.062 182.986  42.486  1.00 33.88           H
ATOM   4138 2HD1 ILE A 383      26.017 182.593  44.222  1.00 33.88           H
ATOM   4139 3HD1 ILE A 383      25.381 181.434  43.030  1.00 33.88           H
ATOM   4140  N   THR A 384      29.119 178.982  46.733  1.00 34.73           N
ATOM   4141  H   THR A 384      29.953 179.260  46.235  1.00 34.73           H
ATOM   4142  CA  THR A 384      29.271 177.885  47.698  1.00 36.12           C
ATOM   4143  HA  THR A 384      28.516 177.137  47.454  1.00 36.12           H
ATOM   4144  C   THR A 384      29.029 178.352  49.149  1.00 37.16           C
ATOM   4145  O   THR A 384      28.549 177.569  49.964  1.00 38.74           O
ATOM   4146  CB  THR A 384      30.644 177.179  47.599  1.00 36.27           C
ATOM   4147  HB  THR A 384      30.660 176.365  48.324  1.00 36.27           H
ATOM   4148  OG1 THR A 384      31.720 178.034  47.882  1.00 43.96           O
ATOM   4149  HG1 THR A 384      31.702 178.263  48.814  1.00 43.96           H
ATOM   4150  CG2 THR A 384      30.933 176.594  46.218  1.00 36.76           C
ATOM   4151 1HG2 THR A 384      31.926 176.146  46.225  1.00 36.76           H
ATOM   4152 2HG2 THR A 384      30.892 177.375  45.458  1.00 36.76           H
ATOM   4153 3HG2 THR A 384      30.190 175.829  45.993  1.00 36.76           H
ATOM   4154  N   ALA A 385      29.309 179.622  49.458  1.00 35.36           N
ATOM   4155  H   ALA A 385      29.785 180.189  48.771  1.00 35.36           H
ATOM   4156  CA  ALA A 385      29.039 180.235  50.755  1.00 39.12           C
ATOM   4157  HA  ALA A 385      29.345 179.549  51.546  1.00 39.12           H
ATOM   4158  C   ALA A 385      27.547 180.578  50.980  1.00 44.24           C
ATOM   4159  O   ALA A 385      26.984 180.242  52.023  1.00 39.93           O
ATOM   4160  CB  ALA A 385      29.900 181.496  50.859  1.00 41.84           C
ATOM   4161 1HB  ALA A 385      30.953 181.215  50.887  1.00 41.84           H
ATOM   4162 2HB  ALA A 385      29.640 182.025  51.777  1.00 41.84           H
ATOM   4163 3HB  ALA A 385      29.719 182.145  50.002  1.00 41.84           H
ATOM   4164  N   ASN A 386      26.921 181.282  50.029  1.00 39.41           N
ATOM   4165  H   ASN A 386      27.437 181.569  49.211  1.00 39.41           H
ATOM   4166  CA  ASN A 386      25.606 181.885  50.232  1.00 33.62           C
ATOM   4167  HA  ASN A 386      25.463 182.031  51.302  1.00 33.62           H
ATOM   4168  C   ASN A 386      24.413 181.024  49.722  1.00 35.27           C
ATOM   4169  O   ASN A 386      23.320 181.184  50.253  1.00 36.25           O
ATOM   4170  CB  ASN A 386      25.597 183.285  49.591  1.00 40.46           C
ATOM   4171 1HB  ASN A 386      25.990 183.227  48.576  1.00 40.46           H
ATOM   4172 2HB  ASN A 386      24.563 183.623  49.515  1.00 40.46           H
ATOM   4173  CG  ASN A 386      26.401 184.328  50.373  1.00 44.40           C
ATOM   4174  OD1 ASN A 386      26.393 184.373  51.597  1.00 43.00           O
ATOM   4175  ND2 ASN A 386      27.079 185.219  49.696  1.00 42.65           N
ATOM   4176 1HD2 ASN A 386      27.417 186.041  50.176  1.00 42.65           H
ATOM   4177 2HD2 ASN A 386      27.122 185.169  48.688  1.00 42.65           H
ATOM   4178  N   SER A 387      24.560 180.148  48.720  1.00 35.24           N
ATOM   4179  H   SER A 387      25.466 179.951  48.319  1.00 35.24           H
ATOM   4180  CA  SER A 387      23.433 179.357  48.228  1.00 34.51           C
ATOM   4181  HA  SER A 387      22.589 180.036  48.110  1.00 34.51           H
ATOM   4182  C   SER A 387      23.034 178.273  49.252  1.00 38.34           C
ATOM   4183  O   SER A 387      23.898 177.576  49.796  1.00 38.51           O
ATOM   4184  CB  SER A 387      23.696 178.761  46.837  1.00 39.59           C
ATOM   4185 1HB  SER A 387      22.761 178.364  46.441  1.00 39.59           H
ATOM   4186 2HB  SER A 387      24.038 179.555  46.173  1.00 39.59           H
ATOM   4187  OG  SER A 387      24.663 177.722  46.858  1.00 39.66           O
ATOM   4188  HG  SER A 387      25.511 178.115  47.076  1.00 39.66           H
ATOM   4189  N   SER A 388      21.734 178.117  49.516  1.00 33.45           N
ATOM   4190  H   SER A 388      21.059 178.719  49.068  1.00 33.45           H
ATOM   4191  CA  SER A 388      21.218 177.271  50.608  1.00 39.71           C
ATOM   4192  HA  SER A 388      22.048 176.699  51.021  1.00 39.71           H
ATOM   4193  C   SER A 388      20.143 176.267  50.130  1.00 43.48           C
ATOM   4194  O   SER A 388      19.529 176.432  49.073  1.00 44.25           O
ATOM   4195  CB  SER A 388      20.729 178.165  51.766  1.00 42.82           C
ATOM   4196 1HB  SER A 388      20.407 177.522  52.585  1.00 42.82           H
ATOM   4197 2HB  SER A 388      21.568 178.770  52.112  1.00 42.82           H
ATOM   4198  OG  SER A 388      19.674 179.041  51.418  1.00 45.87           O
ATOM   4199  HG  SER A 388      18.851 178.548  51.459  1.00 45.87           H
ATOM   4200  N   LYS A 389      19.972 175.192  50.907  1.00 39.91           N
ATOM   4201  H   LYS A 389      20.491 175.163  51.773  1.00 39.91           H
ATOM   4202  CA  LYS A 389      18.998 174.092  50.714  1.00 48.58           C
ATOM   4203  HA  LYS A 389      18.615 174.134  49.694  1.00 48.58           H
ATOM   4204  C   LYS A 389      17.788 174.255  51.673  1.00 50.00           C
ATOM   4205  O   LYS A 389      17.852 175.088  52.581  1.00 48.60           O
ATOM   4206  CB  LYS A 389      19.712 172.744  50.918  1.00 46.88           C
ATOM   4207 1HB  LYS A 389      20.537 172.890  51.616  1.00 46.88           H
ATOM   4208 2HB  LYS A 389      19.016 172.050  51.390  1.00 46.88           H
ATOM   4209  CG  LYS A 389      20.226 172.078  49.623  1.00 51.75           C
ATOM   4210 1HG  LYS A 389      20.574 171.075  49.870  1.00 51.75           H
ATOM   4211 2HG  LYS A 389      19.387 171.976  48.936  1.00 51.75           H
ATOM   4212  CD  LYS A 389      21.373 172.821  48.932  1.00 51.94           C
ATOM   4213 1HD  LYS A 389      21.060 173.843  48.720  1.00 51.94           H
ATOM   4214 2HD  LYS A 389      22.240 172.833  49.593  1.00 51.94           H
ATOM   4215  CE  LYS A 389      21.724 172.109  47.615  1.00 44.07           C
ATOM   4216 1HE  LYS A 389      21.899 171.054  47.824  1.00 44.07           H
ATOM   4217 2HE  LYS A 389      20.871 172.183  46.940  1.00 44.07           H
ATOM   4218  NZ  LYS A 389      22.926 172.696  46.981  1.00 41.55           N
ATOM   4219 1HZ  LYS A 389      23.054 172.314  46.055  1.00 41.55           H
ATOM   4220 2HZ  LYS A 389      23.732 172.481  47.549  1.00 41.55           H
ATOM   4221 3HZ  LYS A 389      22.813 173.698  46.920  1.00 41.55           H
ATOM   4222  N   PRO A 390      16.687 173.498  51.495  1.00 52.78           N
ATOM   4223  CA  PRO A 390      15.537 173.500  52.405  1.00 59.21           C
ATOM   4224  HA  PRO A 390      15.040 174.467  52.328  1.00 59.21           H
ATOM   4225  C   PRO A 390      15.898 173.258  53.881  1.00 58.35           C
ATOM   4226  O   PRO A 390      16.921 172.642  54.198  1.00 49.24           O
ATOM   4227  CB  PRO A 390      14.599 172.409  51.881  1.00 56.38           C
ATOM   4228 1HB  PRO A 390      14.833 171.451  52.346  1.00 56.38           H
ATOM   4229 2HB  PRO A 390      13.550 172.667  52.024  1.00 56.38           H
ATOM   4230  CG  PRO A 390      14.927 172.363  50.400  1.00 59.39           C
ATOM   4231 1HG  PRO A 390      14.712 171.389  49.959  1.00 59.39           H
ATOM   4232 2HG  PRO A 390      14.392 173.159  49.882  1.00 59.39           H
ATOM   4233  CD  PRO A 390      16.419 172.631  50.372  1.00 49.10           C
ATOM   4234 1HD  PRO A 390      16.978 171.701  50.480  1.00 49.10           H
ATOM   4235 2HD  PRO A 390      16.695 173.132  49.444  1.00 49.10           H
ATOM   4236  N   SER A 391      15.036 173.712  54.793  1.00 57.36           N
ATOM   4237  H   SER A 391      14.196 174.178  54.481  1.00 57.36           H
ATOM   4238  CA  SER A 391      15.239 173.645  56.249  1.00 62.56           C
ATOM   4239  HA  SER A 391      15.754 172.716  56.492  1.00 62.56           H
ATOM   4240  C   SER A 391      13.915 173.685  57.030  1.00 73.56           C
ATOM   4241  O   SER A 391      12.887 174.137  56.523  1.00 77.77           O
ATOM   4242  CB  SER A 391      16.131 174.814  56.703  1.00 61.69           C
ATOM   4243 1HB  SER A 391      16.407 174.656  57.746  1.00 61.69           H
ATOM   4244 2HB  SER A 391      17.036 174.818  56.097  1.00 61.69           H
ATOM   4245  OG  SER A 391      15.471 176.070  56.593  1.00 61.21           O
ATOM   4246  HG  SER A 391      15.118 176.288  57.459  1.00 61.21           H
ATOM   4247  N   ASN A 392      13.941 173.256  58.291  1.00 76.13           N
ATOM   4248  H   ASN A 392      14.793 172.835  58.633  1.00 76.13           H
ATOM   4249  CA  ASN A 392      12.922 173.574  59.303  1.00 76.96           C
ATOM   4250  HA  ASN A 392      11.951 173.653  58.815  1.00 76.96           H
ATOM   4251  C   ASN A 392      13.221 174.925  59.990  1.00 75.66           C
ATOM   4252  O   ASN A 392      12.308 175.469  60.641  1.00 77.37           O
ATOM   4253  OXT ASN A 392      14.379 175.393  59.954  1.00 77.37           O
ATOM   4254  CB  ASN A 392      12.835 172.413  60.317  1.00  0.00           C
ATOM   4255 1HB  ASN A 392      13.806 172.259  60.787  1.00  0.00           H
ATOM   4256 2HB  ASN A 392      12.124 172.682  61.098  1.00  0.00           H
ATOM   4257  CG  ASN A 392      12.385 171.103  59.667  1.00  0.00           C
ATOM   4258  OD1 ASN A 392      11.204 170.799  59.593  1.00  0.00           O
ATOM   4259  ND2 ASN A 392      13.306 170.320  59.163  1.00  0.00           N
ATOM   4260 1HD2 ASN A 392      13.004 169.492  58.669  1.00  0.00           H
ATOM   4261 2HD2 ASN A 392      14.280 170.588  59.152  1.00  0.00           H
TER    4262      ASN A 392 
HETATM 4263  CH3 ACE > 517      -3.325 169.900  48.078  1.00 65.40      TACC C
HETATM 4264 1HH3 ACE > 517      -3.051 169.022  48.663  1.00 65.40      TACC H
HETATM 4265 2HH3 ACE > 517      -2.479 170.586  48.036  1.00 65.40      TACC H
HETATM 4266 3HH3 ACE > 517      -3.596 169.594  47.068  1.00 65.40      TACC H
HETATM 4267  C   ACE > 517      -4.507 170.575  48.724  1.00 65.40      TACC C
HETATM 4268  O   ACE > 517      -5.233 169.918  49.472  1.00 65.40      TACC O
ATOM   4269  N   LEU > 518      -4.687 171.885  48.480  1.00 65.40      TACC N
ATOM   4270  H   LEU > 518      -4.044 172.364  47.866  1.00 65.40      TACC H
ATOM   4271  CA  LEU > 518      -5.761 172.655  49.127  1.00 67.90      TACC C
ATOM   4272  HA  LEU > 518      -6.627 171.996  49.194  1.00 67.90      TACC H
ATOM   4273  C   LEU > 518      -6.214 173.941  48.383  1.00 65.40      TACC C
ATOM   4274  O   LEU > 518      -7.393 174.286  48.470  1.00 65.40      TACC O
ATOM   4275  CB  LEU > 518      -5.297 173.002  50.563  1.00  0.00      TACC C
ATOM   4276 1HB  LEU > 518      -4.851 172.108  50.998  1.00  0.00      TACC H
ATOM   4277 2HB  LEU > 518      -4.519 173.762  50.491  1.00  0.00      TACC H
ATOM   4278  CG  LEU > 518      -6.393 173.493  51.522  1.00  0.00      TACC C
ATOM   4279  HG  LEU > 518      -6.870 174.372  51.088  1.00  0.00      TACC H
ATOM   4280  CD1 LEU > 518      -7.451 172.423  51.812  1.00  0.00      TACC C
ATOM   4281 1HD1 LEU > 518      -8.154 172.802  52.553  1.00  0.00      TACC H
ATOM   4282 2HD1 LEU > 518      -6.963 171.528  52.197  1.00  0.00      TACC H
ATOM   4283 3HD1 LEU > 518      -7.986 172.180  50.894  1.00  0.00      TACC H
ATOM   4284  CD2 LEU > 518      -5.764 173.891  52.855  1.00  0.00      TACC C
ATOM   4285 1HD2 LEU > 518      -6.532 174.281  53.522  1.00  0.00      TACC H
ATOM   4286 2HD2 LEU > 518      -5.016 174.663  52.671  1.00  0.00      TACC H
ATOM   4287 3HD2 LEU > 518      -5.288 173.025  53.314  1.00  0.00      TACC H
ATOM   4288  N   GLU > 519      -5.344 174.653  47.653  1.00 65.40      TACC N
ATOM   4289  H   GLU > 519      -4.390 174.344  47.532  1.00 65.40      TACC H
ATOM   4290  CA  GLU > 519      -5.670 175.974  47.085  1.00 67.90      TACC C
ATOM   4291  HA  GLU > 519      -6.067 176.591  47.890  1.00 67.90      TACC H
ATOM   4292  C   GLU > 519      -6.743 175.935  45.961  1.00 65.40      TACC C
ATOM   4293  O   GLU > 519      -7.350 176.966  45.669  1.00 65.40      TACC O
ATOM   4294  CB  GLU > 519      -4.418 176.683  46.541  1.00  0.00      TACC C
ATOM   4295 1HB  GLU > 519      -3.864 176.017  45.880  1.00  0.00      TACC H
ATOM   4296 2HB  GLU > 519      -4.756 177.537  45.953  1.00  0.00      TACC H
ATOM   4297  CG  GLU > 519      -3.457 177.194  47.633  1.00  0.00      TACC C
ATOM   4298 1HG  GLU > 519      -4.036 177.681  48.418  1.00  0.00      TACC H
ATOM   4299 2HG  GLU > 519      -2.915 176.354  48.069  1.00  0.00      TACC H
ATOM   4300  CD  GLU > 519      -2.428 178.205  47.094  1.00  0.00      TACC C
ATOM   4301  OE1 GLU > 519      -2.330 178.409  45.862  1.00  0.00      TACC O
ATOM   4302  OE2 GLU > 519      -1.683 178.815  47.892  1.00  0.00      TACC O
ATOM   4303  N   LEU > 520      -6.983 174.768  45.354  1.00 65.40      TACC N
ATOM   4304  H   LEU > 520      -6.401 173.985  45.617  1.00 65.40      TACC H
ATOM   4305  CA  LEU > 520      -8.051 174.486  44.383  1.00 67.90      TACC C
ATOM   4306  HA  LEU > 520      -8.079 175.279  43.636  1.00 67.90      TACC H
ATOM   4307  C   LEU > 520      -9.448 174.405  45.040  1.00 65.40      TACC C
ATOM   4308  O   LEU > 520     -10.435 174.879  44.478  1.00 65.40      TACC O
ATOM   4309  CB  LEU > 520      -7.654 173.156  43.681  1.00  0.00      TACC C
ATOM   4310 1HB  LEU > 520      -6.857 173.383  42.973  1.00  0.00      TACC H
ATOM   4311 2HB  LEU > 520      -7.246 172.492  44.443  1.00  0.00      TACC H
ATOM   4312  CG  LEU > 520      -8.736 172.354  42.937  1.00  0.00      TACC C
ATOM   4313  HG  LEU > 520      -9.501 172.053  43.652  1.00  0.00      TACC H
ATOM   4314  CD1 LEU > 520      -9.380 173.121  41.789  1.00  0.00      TACC C
ATOM   4315 1HD1 LEU > 520     -10.146 172.501  41.323  1.00  0.00      TACC H
ATOM   4316 2HD1 LEU > 520      -8.625 173.385  41.049  1.00  0.00      TACC H
ATOM   4317 3HD1 LEU > 520      -9.837 174.029  42.183  1.00  0.00      TACC H
ATOM   4318  CD2 LEU > 520      -8.095 171.099  42.352  1.00  0.00      TACC C
ATOM   4319 1HD2 LEU > 520      -8.859 170.492  41.866  1.00  0.00      TACC H
ATOM   4320 2HD2 LEU > 520      -7.643 170.532  43.166  1.00  0.00      TACC H
ATOM   4321 3HD2 LEU > 520      -7.327 171.367  41.626  1.00  0.00      TACC H
ATOM   4322  N   LYS > 521      -9.536 173.834  46.246  1.00 65.40      TACC N
ATOM   4323  H   LYS > 521      -8.689 173.525  46.702  1.00 65.40      TACC H
ATOM   4324  CA  LYS > 521     -10.790 173.602  46.974  1.00 67.90      TACC C
ATOM   4325  HA  LYS > 521     -11.458 173.030  46.330  1.00 67.90      TACC H
ATOM   4326  C   LYS > 521     -11.509 174.914  47.360  1.00 65.40      TACC C
ATOM   4327  O   LYS > 521     -12.726 174.941  47.530  1.00 65.40      TACC O
ATOM   4328  CB  LYS > 521     -10.457 172.737  48.199  1.00  0.00      TACC C
ATOM   4329 1HB  LYS > 521      -9.952 171.832  47.862  1.00  0.00      TACC H
ATOM   4330 2HB  LYS > 521      -9.779 173.292  48.847  1.00  0.00      TACC H
ATOM   4331  CG  LYS > 521     -11.711 172.350  48.989  1.00  0.00      TACC C
ATOM   4332 1HG  LYS > 521     -12.049 173.210  49.566  1.00  0.00      TACC H
ATOM   4333 2HG  LYS > 521     -12.495 172.053  48.292  1.00  0.00      TACC H
ATOM   4334  CD  LYS > 521     -11.440 171.170  49.919  1.00  0.00      TACC C
ATOM   4335 1HD  LYS > 521     -11.048 170.333  49.340  1.00  0.00      TACC H
ATOM   4336 2HD  LYS > 521     -10.712 171.462  50.675  1.00  0.00      TACC H
ATOM   4337  CE  LYS > 521     -12.758 170.749  50.578  1.00  0.00      TACC C
ATOM   4338 1HE  LYS > 521     -13.018 171.474  51.349  1.00  0.00      TACC H
ATOM   4339 2HE  LYS > 521     -13.548 170.748  49.827  1.00  0.00      TACC H
ATOM   4340  NZ  LYS > 521     -12.643 169.395  51.155  1.00  0.00      TACC N
ATOM   4341 1HZ  LYS > 521     -13.480 169.182  51.680  1.00  0.00      TACC H
ATOM   4342 2HZ  LYS > 521     -11.840 169.344  51.766  1.00  0.00      TACC H
ATOM   4343 3HZ  LYS > 521     -12.538 168.728  50.404  1.00  0.00      TACC H
ATOM   4344  N   GLU > 522     -10.748 175.996  47.461  1.00 65.40      TACC N
ATOM   4345  H   GLU > 522      -9.761 175.875  47.287  1.00 65.40      TACC H
ATOM   4346  CA  GLU > 522     -11.184 177.347  47.837  1.00 67.90      TACC C
ATOM   4347  HA  GLU > 522     -11.933 177.269  48.624  1.00 67.90      TACC H
ATOM   4348  C   GLU > 522     -11.816 178.149  46.669  1.00 69.66      TACC C
ATOM   4349  O   GLU > 522     -12.204 179.308  46.844  1.00 70.03      TACC O
ATOM   4350  CB  GLU > 522      -9.964 178.084  48.415  1.00  0.00      TACC C
ATOM   4351 1HB  GLU > 522      -9.199 178.168  47.643  1.00  0.00      TACC H
ATOM   4352 2HB  GLU > 522     -10.255 179.083  48.740  1.00  0.00      TACC H
ATOM   4353  CG  GLU > 522      -9.371 177.328  49.616  1.00  0.00      TACC C
ATOM   4354 1HG  GLU > 522     -10.176 177.122  50.321  1.00  0.00      TACC H
ATOM   4355 2HG  GLU > 522      -8.963 176.375  49.279  1.00  0.00      TACC H
ATOM   4356  CD  GLU > 522      -8.265 178.102  50.348  1.00  0.00      TACC C
ATOM   4357  OE1 GLU > 522      -7.482 178.837  49.709  1.00  0.00      TACC O
ATOM   4358  OE2 GLU > 522      -8.163 177.953  51.590  1.00  0.00      TACC O
ATOM   4359  N   GLU > 523     -11.902 177.571  45.466  1.00 64.46      TACC N
ATOM   4360  H   GLU > 523     -11.612 176.609  45.363  1.00 64.46      TACC H
ATOM   4361  CA  GLU > 523     -12.123 178.320  44.220  1.00 59.24      TACC C
ATOM   4362  HA  GLU > 523     -12.519 179.304  44.472  1.00 59.24      TACC H
ATOM   4363  C   GLU > 523     -13.122 177.643  43.251  1.00 58.61      TACC C
ATOM   4364  O   GLU > 523     -13.195 176.420  43.139  1.00 60.63      TACC O
ATOM   4365  CB  GLU > 523     -10.772 178.552  43.527  1.00 50.32      TACC C
ATOM   4366 1HB  GLU > 523     -10.342 177.591  43.244  1.00 50.32      TACC H
ATOM   4367 2HB  GLU > 523     -10.954 179.147  42.632  1.00 50.32      TACC H
ATOM   4368  CG  GLU > 523      -9.764 179.298  44.418  1.00 63.41      TACC C
ATOM   4369 1HG  GLU > 523     -10.302 180.087  44.945  1.00 63.41      TACC H
ATOM   4370 2HG  GLU > 523      -9.360 178.613  45.163  1.00 63.41      TACC H
ATOM   4371  CD  GLU > 523      -8.592 179.934  43.654  1.00 55.75      TACC C
ATOM   4372  OE1 GLU > 523      -8.243 179.493  42.533  1.00 58.78      TACC O
ATOM   4373  OE2 GLU > 523      -8.007 180.913  44.178  1.00 65.50      TACC O
HETATM 4374  N   CYS > 524     -13.877 178.469  42.525  1.00 50.05      TACC N
HETATM 4375  H   CYS > 524     -13.765 179.459  42.689  1.00 50.05      TACC H
HETATM 4376  CA  CYS > 524     -14.854 178.079  41.503  1.00 56.63      TACC C
HETATM 4377  HA  CYS > 524     -15.453 177.246  41.870  1.00 56.63      TACC H
HETATM 4378  C   CYS > 524     -14.183 177.637  40.183  1.00 48.66      TACC C
HETATM 4379  O   CYS > 524     -13.568 178.454  39.489  1.00 45.34      TACC O
HETATM 4380  CB  CYS > 524     -15.799 179.271  41.302  1.00  0.00      TACC C
HETATM 4381 1HB  CYS > 524     -16.367 179.412  42.222  1.00  0.00      TACC H
HETATM 4382 2HB  CYS > 524     -15.209 180.174  41.142  1.00  0.00      TACC H
HETATM 4383  S   CYS > 524     -16.968 179.085  39.917  1.00  0.00      TACC S
ATOM   4384  N   PHE > 525     -14.336 176.362  39.807  1.00 41.94      TACC N
ATOM   4385  H   PHE > 525     -14.822 175.740  40.437  1.00 41.94      TACC H
ATOM   4386  CA  PHE > 525     -13.913 175.770  38.522  1.00 39.60      TACC C
ATOM   4387  HA  PHE > 525     -13.409 176.534  37.930  1.00 39.60      TACC H
ATOM   4388  C   PHE > 525     -15.140 175.281  37.720  1.00 42.41      TACC C
ATOM   4389  O   PHE > 525     -16.143 174.846  38.295  1.00 40.17      TACC O
ATOM   4390  CB  PHE > 525     -12.897 174.636  38.744  1.00 40.30      TACC C
ATOM   4391 1HB  PHE > 525     -13.237 173.999  39.561  1.00 40.30      TACC H
ATOM   4392 2HB  PHE > 525     -12.870 174.018  37.847  1.00 40.30      TACC H
ATOM   4393  CG  PHE > 525     -11.476 175.098  39.054  1.00 38.09      TACC C
ATOM   4394  CD1 PHE > 525     -10.440 174.881  38.123  1.00 35.06      TACC C
ATOM   4395  HD1 PHE > 525     -10.643 174.394  37.181  1.00 35.06      TACC H
ATOM   4396  CD2 PHE > 525     -11.179 175.716  40.282  1.00 41.66      TACC C
ATOM   4397  HD2 PHE > 525     -11.959 175.838  41.018  1.00 41.66      TACC H
ATOM   4398  CE1 PHE > 525      -9.122 175.277  38.424  1.00 34.51      TACC C
ATOM   4399  HE1 PHE > 525      -8.322 175.081  37.727  1.00 34.51      TACC H
ATOM   4400  CE2 PHE > 525      -9.867 176.119  40.576  1.00 39.95      TACC C
ATOM   4401  HE2 PHE > 525      -9.639 176.532  41.547  1.00 39.95      TACC H
ATOM   4402  CZ  PHE > 525      -8.836 175.895  39.653  1.00 36.49      TACC C
ATOM   4403  HZ  PHE > 525      -7.819 176.153  39.911  1.00 36.49      TACC H
ATOM   4404  N   ARG > 526     -15.072 175.385  36.389  1.00 35.55      TACC N
ATOM   4405  H   ARG > 526     -14.218 175.742  35.984  1.00 35.55      TACC H
ATOM   4406  CA  ARG > 526     -16.219 175.271  35.463  1.00 37.17      TACC C
ATOM   4407  HA  ARG > 526     -17.021 174.706  35.938  1.00 37.17      TACC H
ATOM   4408  C   ARG > 526     -15.842 174.568  34.148  1.00 40.35      TACC C
ATOM   4409  O   ARG > 526     -14.685 174.603  33.733  1.00 38.64      TACC O
ATOM   4410  CB  ARG > 526     -16.736 176.688  35.149  1.00 39.84      TACC C
ATOM   4411 1HB  ARG > 526     -15.904 177.300  34.802  1.00 39.84      TACC H
ATOM   4412 2HB  ARG > 526     -17.470 176.629  34.346  1.00 39.84      TACC H
ATOM   4413  CG  ARG > 526     -17.387 177.387  36.358  1.00 48.37      TACC C
ATOM   4414 1HG  ARG > 526     -18.206 176.764  36.716  1.00 48.37      TACC H
ATOM   4415 2HG  ARG > 526     -16.665 177.504  37.166  1.00 48.37      TACC H
ATOM   4416  CD  ARG > 526     -17.943 178.770  35.986  1.00 53.24      TACC C
ATOM   4417 1HD  ARG > 526     -18.634 178.656  35.151  1.00 53.24      TACC H
ATOM   4418 2HD  ARG > 526     -18.479 179.159  36.851  1.00 53.24      TACC H
ATOM   4419  NE  ARG > 526     -16.890 179.727  35.607  1.00 60.60      TACC N
ATOM   4420  HE  ARG > 526     -15.973 179.523  35.978  1.00 60.60      TACC H
ATOM   4421  CZ  ARG > 526     -17.093 180.819  34.867  1.00 61.43      TACC C
ATOM   4422  NH1 ARG > 526     -18.257 181.177  34.404  1.00 62.57      TACC N
ATOM   4423 1HH1 ARG > 526     -19.099 180.679  34.655  1.00 62.57      TACC H
ATOM   4424 2HH1 ARG > 526     -18.314 182.026  33.861  1.00 62.57      TACC H
ATOM   4425  NH2 ARG > 526     -16.106 181.599  34.549  1.00 55.95      TACC N
ATOM   4426 1HH2 ARG > 526     -15.164 181.437  34.877  1.00 55.95      TACC H
ATOM   4427 2HH2 ARG > 526     -16.314 182.417  33.995  1.00 55.95      TACC H
ATOM   4428  N   ASP > 527     -16.828 173.984  33.472  1.00 41.75      TACC N
ATOM   4429  H   ASP > 527     -17.737 173.902  33.906  1.00 41.75      TACC H
ATOM   4430  CA  ASP > 527     -16.704 173.477  32.104  1.00 42.18      TACC C
ATOM   4431  HA  ASP > 527     -15.931 172.708  32.103  1.00 42.18      TACC H
ATOM   4432  C   ASP > 527     -16.267 174.594  31.131  1.00 43.04      TACC C
ATOM   4433  O   ASP > 527     -16.859 175.682  31.170  1.00 40.89      TACC O
ATOM   4434  CB  ASP > 527     -18.021 172.812  31.663  1.00 48.63      TACC C
ATOM   4435 1HB  ASP > 527     -18.313 172.075  32.411  1.00 48.63      TACC H
ATOM   4436 2HB  ASP > 527     -18.808 173.564  31.602  1.00 48.63      TACC H
ATOM   4437  CG  ASP > 527     -17.909 172.110  30.302  1.00 51.83      TACC C
ATOM   4438  OD1 ASP > 527     -17.643 172.780  29.282  1.00 47.05      TACC O
ATOM   4439  OD2 ASP > 527     -18.013 170.862  30.261  1.00 60.28      TACC O
ATOM   4440  N   PRO > 528     -15.275 174.367  30.245  1.00 40.21      TACC N
ATOM   4441  CA  PRO > 528     -14.805 175.358  29.278  1.00 38.37      TACC C
ATOM   4442  HA  PRO > 528     -14.303 176.154  29.826  1.00 38.37      TACC H
ATOM   4443  C   PRO > 528     -15.881 175.989  28.379  1.00 43.47      TACC C
ATOM   4444  O   PRO > 528     -15.688 177.118  27.933  1.00 40.18      TACC O
ATOM   4445  CB  PRO > 528     -13.779 174.618  28.420  1.00 37.03      TACC C
ATOM   4446 1HB  PRO > 528     -14.273 174.141  27.574  1.00 37.03      TACC H
ATOM   4447 2HB  PRO > 528     -12.986 175.286  28.085  1.00 37.03      TACC H
ATOM   4448  CG  PRO > 528     -13.217 173.568  29.358  1.00 40.64      TACC C
ATOM   4449 1HG  PRO > 528     -12.842 172.693  28.827  1.00 40.64      TACC H
ATOM   4450 2HG  PRO > 528     -12.440 174.002  29.987  1.00 40.64      TACC H
ATOM   4451  CD  PRO > 528     -14.424 173.196  30.195  1.00 39.98      TACC C
ATOM   4452 1HD  PRO > 528     -14.965 172.371  29.733  1.00 39.98      TACC H
ATOM   4453 2HD  PRO > 528     -14.098 172.938  31.203  1.00 39.98      TACC H
ATOM   4454  N   ALA > 529     -17.010 175.317  28.137  1.00 42.02      TACC N
ATOM   4455  H   ALA > 529     -17.136 174.417  28.578  1.00 42.02      TACC H
ATOM   4456  CA  ALA > 529     -18.043 175.730  27.182  1.00 41.60      TACC C
ATOM   4457  HA  ALA > 529     -17.606 175.677  26.185  1.00 41.60      TACC H
ATOM   4458  C   ALA > 529     -18.543 177.179  27.401  1.00 36.96      TACC C
ATOM   4459  O   ALA > 529     -18.650 177.946  26.442  1.00 43.40      TACC O
ATOM   4460  CB  ALA > 529     -19.197 174.723  27.230  1.00 47.34      TACC C
ATOM   4461 1HB  ALA > 529     -18.827 173.736  26.952  1.00 47.34      TACC H
ATOM   4462 2HB  ALA > 529     -19.971 175.032  26.528  1.00 47.34      TACC H
ATOM   4463 3HB  ALA > 529     -19.612 174.686  28.237  1.00 47.34      TACC H
HETATM 4464  N   CYS > 530     -18.867 177.557  28.688  1.00 38.84      TACC N
HETATM 4465  H   CYS > 530     -18.821 176.871  29.432  1.00 38.84      TACC H
HETATM 4466  CA  CYS > 530     -19.312 178.907  29.039  1.00 38.47      TACC C
HETATM 4467  HA  CYS > 530     -19.828 179.325  28.166  1.00 38.47      TACC H
HETATM 4468  C   CYS > 530     -18.119 179.870  29.329  1.00 43.79      TACC C
HETATM 4469  O   CYS > 530     -18.185 181.071  29.123  1.00 45.60      TACC O
HETATM 4470  CB  CYS > 530     -20.332 178.905  30.195  1.00  0.00      TACC C
HETATM 4471 1HB  CYS > 530     -21.077 178.116  30.032  1.00  0.00      TACC H
HETATM 4472 2HB  CYS > 530     -19.844 178.741  31.164  1.00  0.00      TACC H
HETATM 4473  S1  CYS > 530     -21.187 180.531  30.228  1.00  0.00      TACC S
HETATM 4474  C2  CYS > 530     -22.601 180.173  31.341  1.00  0.00      TACC C
HETATM 4475 1H2  CYS > 530     -23.002 179.180  31.102  1.00  0.00      TACC H
HETATM 4476 2H2  CYS > 530     -23.390 180.915  31.166  1.00  0.00      TACC H
HETATM 4477  C6  CYS > 530     -22.173 180.243  32.793  1.00  0.00      TACC C
HETATM 4478  C1  CYS > 530     -22.257 181.462  33.484  1.00  0.00      TACC C
HETATM 4479  H1  CYS > 530     -22.657 182.336  32.978  1.00  0.00      TACC H
HETATM 4480  C7  CYS > 530     -21.825 181.554  34.815  1.00  0.00      TACC C
HETATM 4481  H7  CYS > 530     -21.885 182.505  35.336  1.00  0.00      TACC H
HETATM 4482  C3  CYS > 530     -21.322 180.423  35.491  1.00  0.00      TACC C
HETATM 4483  C8  CYS > 530     -20.747 180.524  36.860  1.00  0.00      TACC C
HETATM 4484  C9  CYS > 530     -19.927 181.618  37.208  1.00  0.00      TACC C
HETATM 4485  H9  CYS > 530     -19.828 182.452  36.519  1.00  0.00      TACC H
HETATM 4486  C10 CYS > 530     -19.161 181.598  38.380  1.00  0.00      TACC C
HETATM 4487  H10 CYS > 530     -18.479 182.414  38.599  1.00  0.00      TACC H
HETATM 4488  C11 CYS > 530     -19.212 180.489  39.235  1.00  0.00      TACC C
HETATM 4489  C14 CYS > 530     -18.211 180.361  40.365  1.00  0.00      TACC C
HETATM 4490 1H14 CYS > 530     -17.698 181.317  40.526  1.00  0.00      TACC H
HETATM 4491 2H14 CYS > 530     -18.709 180.060  41.295  1.00  0.00      TACC H
HETATM 4492  C4  CYS > 530     -20.113 179.448  38.967  1.00  0.00      TACC C
HETATM 4493  H4  CYS > 530     -20.162 178.597  39.640  1.00  0.00      TACC H
HETATM 4494  C5  CYS > 530     -20.872 179.465  37.787  1.00  0.00      TACC C
HETATM 4495  H5  CYS > 530     -21.518 178.625  37.550  1.00  0.00      TACC H
HETATM 4496  C12 CYS > 530     -21.280 179.198  34.790  1.00  0.00      TACC C
HETATM 4497  H12 CYS > 530     -20.906 178.310  35.293  1.00  0.00      TACC H
HETATM 4498  C13 CYS > 530     -21.690 179.108  33.453  1.00  0.00      TACC C
HETATM 4499  H13 CYS > 530     -21.641 178.159  32.928  1.00  0.00      TACC H
ATOM   4500  N   VAL > 531     -16.959 179.297  29.810  1.00 39.60      TACC N
ATOM   4501  H   VAL > 531     -16.913 178.293  29.915  1.00 39.60      TACC H
ATOM   4502  CA  VAL > 531     -15.744 180.050  30.121  1.00 39.58      TACC C
ATOM   4503  HA  VAL > 531     -16.025 180.874  30.776  1.00 39.58      TACC H
ATOM   4504  C   VAL > 531     -15.104 180.656  28.849  1.00 40.57      TACC C
ATOM   4505  O   VAL > 531     -14.763 181.839  28.817  1.00 44.90      TACC O
ATOM   4506  CB  VAL > 531     -14.729 179.184  30.896  1.00 39.61      TACC C
ATOM   4507  HB  VAL > 531     -14.447 178.340  30.266  1.00 39.61      TACC H
ATOM   4508  CG1 VAL > 531     -13.465 179.973  31.251  1.00 43.35      TACC C
ATOM   4509 1HG1 VAL > 531     -12.830 179.360  31.890  1.00 43.35      TACC H
ATOM   4510 2HG1 VAL > 531     -13.746 180.883  31.782  1.00 43.35      TACC H
ATOM   4511 3HG1 VAL > 531     -12.923 180.234  30.342  1.00 43.35      TACC H
ATOM   4512  CG2 VAL > 531     -15.324 178.645  32.205  1.00 40.15      TACC C
ATOM   4513 1HG2 VAL > 531     -14.582 178.025  32.709  1.00 40.15      TACC H
ATOM   4514 2HG2 VAL > 531     -16.212 178.049  31.995  1.00 40.15      TACC H
ATOM   4515 3HG2 VAL > 531     -15.592 179.485  32.845  1.00 40.15      TACC H
HETATM 4516  N   LEU > 532     -14.934 179.803  27.782  1.00 39.56      TACC N
HETATM 4517  H   LEU > 532     -15.247 178.845  27.890  1.00 39.56      TACC H
HETATM 4518  CA  LEU > 532     -14.287 180.149  26.506  1.00 37.67      TACC C
HETATM 4519  HA  LEU > 532     -13.668 181.045  26.642  1.00 37.67      TACC H
HETATM 4520  C   LEU > 532     -15.356 180.507  25.444  1.00 46.65      TACC C
HETATM 4521  HC  LEU > 532     -16.348 180.021  25.569  1.00 46.65      TACC H
HETATM 4522  O   LEU > 532     -15.167 181.294  24.527  1.00 46.26      TACC O
HETATM 4523  CB  LEU > 532     -13.392 178.971  26.019  1.00 43.16      TACC C
HETATM 4524 1HB  LEU > 532     -14.035 178.104  25.823  1.00 43.16      TACC H
HETATM 4525 2HB  LEU > 532     -12.944 179.249  25.057  1.00 43.16      TACC H
HETATM 4526  CG  LEU > 532     -12.257 178.555  27.006  1.00 41.50      TACC C
HETATM 4527  HG  LEU > 532     -12.722 178.138  27.908  1.00 41.50      TACC H
HETATM 4528  CD1 LEU > 532     -11.387 177.454  26.366  1.00 40.97      TACC C
HETATM 4529 1HD1 LEU > 532     -10.627 177.084  27.065  1.00 40.97      TACC H
HETATM 4530 2HD1 LEU > 532     -10.866 177.826  25.475  1.00 40.97      TACC H
HETATM 4531 3HD1 LEU > 532     -11.999 176.597  26.058  1.00 40.97      TACC H
HETATM 4532  CD2 LEU > 532     -11.360 179.742  27.423  1.00 38.40      TACC C
HETATM 4533 1HD2 LEU > 532     -10.519 179.398  28.037  1.00 38.40      TACC H
HETATM 4534 2HD2 LEU > 532     -11.918 180.483  28.009  1.00 38.40      TACC H
HETATM 4535 3HD2 LEU > 532     -10.943 180.257  26.549  1.00 38.40      TACC H
TER    4536      LEU > 532 
CONECT 2570 2568 2571 2583                                   
CONECT 2583 2570 2584 2585                                   
CONECT 2584 2583                                             
CONECT 2585 2583 2586 2587 2588                              
CONECT 2586 2585                                             
CONECT 2587 2585                                             
CONECT 2588 2585                                             
CONECT 2589 2590 2591 2592 2593                              
CONECT 2590 2589                                             
CONECT 2591 2589                                             
CONECT 2592 2589                                             
CONECT 2593 2589 2594 2595                                   
CONECT 2594 2593                                             
CONECT 2595 2593 2596 2597                                   
CONECT 4263 4264 4265 4266 4267                              
CONECT 4264 4263                                             
CONECT 4265 4263                                             
CONECT 4266 4263                                             
CONECT 4267 4263 4268 4269                                   
CONECT 4268 4267                                             
CONECT 4269 4267 4270 4271                                   
CONECT 4363 4361 4364 4374                                   
CONECT 4374 4363 4375 4376                                   
CONECT 4375 4374                                             
CONECT 4376 4374 4377 4378 4380                              
CONECT 4377 4376                                             
CONECT 4378 4376 4379 4384                                   
CONECT 4379 4378                                             
CONECT 4380 4376 4381 4382 4383                              
CONECT 4381 4380                                             
CONECT 4382 4380                                             
CONECT 4383 4380 4489                                        
CONECT 4384 4378 4385 4386                                   
CONECT 4458 4456 4459 4464                                   
CONECT 4464 4458 4465 4466                                   
CONECT 4465 4464                                             
CONECT 4466 4464 4467 4468 4470                              
CONECT 4467 4466                                             
CONECT 4468 4466 4469 4500                                   
CONECT 4469 4468                                             
CONECT 4470 4466 4471 4472 4473                              
CONECT 4471 4470                                             
CONECT 4472 4470                                             
CONECT 4473 4470 4474                                        
CONECT 4474 4473 4475 4476 4477                              
CONECT 4475 4474                                             
CONECT 4476 4474                                             
CONECT 4477 4474 4478 4498                                   
CONECT 4478 4477 4479 4480                                   
CONECT 4479 4478                                             
CONECT 4480 4478 4481 4482                                   
CONECT 4481 4480                                             
CONECT 4482 4480 4483 4496                                   
CONECT 4483 4482 4484 4494                                   
CONECT 4484 4483 4485 4486                                   
CONECT 4485 4484                                             
CONECT 4486 4484 4487 4488                                   
CONECT 4487 4486                                             
CONECT 4488 4486 4489 4492                                   
CONECT 4489 4383 4488 4490 4491                              
CONECT 4490 4489                                             
CONECT 4491 4489                                             
CONECT 4492 4488 4493 4494                                   
CONECT 4493 4492                                             
CONECT 4494 4483 4492 4495                                   
CONECT 4495 4494                                             
CONECT 4496 4482 4497 4498                                   
CONECT 4497 4496                                             
CONECT 4498 4477 4496 4499                                   
CONECT 4499 4498                                             
CONECT 4500 4468 4501 4502                                   
CONECT 4504 4502 4505 4516                                   
CONECT 4516 4504 4517 4518                                   
CONECT 4517 4516                                             
CONECT 4518 4516 4519 4520 4523                              
CONECT 4519 4518                                             
CONECT 4520 4518 4521 4522                                   
CONECT 4521 4520                                             
CONECT 4522 4520                                             
CONECT 4523 4518 4524 4525 4526                              
CONECT 4524 4523                                             
CONECT 4525 4523                                             
CONECT 4526 4523 4527 4528 4532                              
CONECT 4527 4526                                             
CONECT 4528 4526 4529 4530 4531                              
CONECT 4529 4528                                             
CONECT 4530 4528                                             
CONECT 4531 4528                                             
CONECT 4532 4526 4533 4534 4535                              
CONECT 4533 4532                                             
CONECT 4534 4532                                             
CONECT 4535 4532                                             
END
