# Supplementary material for: Constrained TACC3 peptidomimetics for a non-canonical protein–protein interface elucidate allosteric communication in Aurora-A kinase
Source: Chem Sci. 2024 Nov 28;16(1):354–63. doi: 10.1039/d4sc06100d (PMC11604048; doi:10.1039/d4sc06100d)
Supplement: SC-016-D4SC06100D-s001 [file SC-016-D4SC06100D-s001.zip › aura_s_e_bph_if_fp_constraint_run1_average.pdb]

REMARK YASARA *************************************************************
REMARK YASARA *                                                           *
REMARK YASARA *                     Y  A  S  A  R  A                      *
REMARK YASARA *                                                           *
REMARK YASARA *   Yet Another Scientific Artificial Reality Application   *
REMARK YASARA *                                                           *
REMARK YASARA *            MOLECULE STRUCTURE FILE, PDB FORMAT            *
REMARK YASARA *                                                           *
REMARK YASARA * Just use YASARA every day to make your questions go away! *
REMARK YASARA *                                                           *
REMARK YASARA *                      www.YASARA.org                       *
REMARK YASARA *                                                           *
REMARK YASARA *************************************************************
REMARK YASARA
REMARK YASARA Written on:        Wed Oct 23 09:10:15 2024
REMARK YASARA Number of models: 1
REMARK YASARA Number of atoms:   4534
REMARK YASARA Please address questions or suggestions to: Eliza@yasara.org
REMARK YASARA
REMARK   2 RESOLUTION. 2.02 ANGSTROMS.
REMARK 350 COORDINATES FOR A COMPLETE MULTIMER REPRESENTING THE KNOWN
REMARK 350 BIOLOGICALLY SIGNIFICANT OLIGOMERIZATION STATE OF THE
REMARK 350 MOLECULE CAN BE GENERATED BY APPLYING BIOMT TRANSFORMATIONS
REMARK 350 GIVEN BELOW. BOTH NON-CRYSTALLOGRAPHIC AND
REMARK 350 CRYSTALLOGRAPHIC OPERATIONS ARE GIVEN.
REMARK 350
REMARK 350 BIOMOLECULE: 1
REMARK 350 APPLY THE FOLLOWING TO CHAINS: A
REMARK 350   BIOMT1   1  1.000000  0.000000  0.000000        0.00000
REMARK 350   BIOMT2   1  0.000000  1.000000  0.000000        0.00000
REMARK 350   BIOMT3   1  0.000000  0.000000  1.000000        0.00000
COMPND    MOL_ID: 1;
COMPND   2 MOLECULE: AURORA KINASE A;
COMPND   3 CHAIN: A;
SEQRES   1 A  258  ARG GLN TRP ALA LEU GLU ASP PHE GLU ILE GLY ARG PRO 
SEQRES   2 A  258  LEU GLY LYS GLY LYS PHE GLY ASN VAL TYR LEU ALA ARG 
SEQRES   3 A  258  GLU LYS GLN SER LYS PHE ILE LEU ALA LEU LYS VAL LEU 
SEQRES   4 A  258  PHE LYS ALA GLN LEU GLU LYS ALA GLY VAL GLU HIS GLN 
SEQRES   5 A  258  LEU ARG ARG GLU VAL GLU ILE GLN SER HIS LEU ARG HIS 
SEQRES   6 A  258  PRO ASN ILE LEU ARG LEU TYR GLY TYR PHE HIS ASP ALA 
SEQRES   7 A  258  THR ARG VAL TYR LEU ILE LEU GLU TYR ALA PRO LEU GLY 
SEQRES   8 A  258  THR VAL TYR ARG GLU LEU GLN LYS LEU SER LYS PHE ASP 
SEQRES   9 A  258  GLU GLN ARG THR ALA THR TYR ILE THR GLU LEU ALA ASN 
SEQRES  10 A  258  ALA LEU SER TYR CYS HIS SER LYS ARG VAL ILE HIS ARG 
SEQRES  11 A  258  ASP ILE LYS PRO GLU ASN LEU LEU LEU GLY SER ALA GLY 
SEQRES  12 A  258  GLU LEU LYS ILE ALA ASN PHE GLY TRP SER VAL HIS ALA 
SEQRES  13 A  258  GLY THR LEU ASP TYR LEU PRO PRO GLU MET ILE GLU GLY 
SEQRES  14 A  258  ARG MET HIS ASP GLU LYS VAL ASP LEU TRP SER LEU GLY 
SEQRES  15 A  258  VAL LEU CYS TYR GLU PHE LEU VAL GLY LYS PRO PRO PHE 
SEQRES  16 A  258  GLU ALA ASN THR TYR GLN GLU THR TYR LYS ARG ILE SER 
SEQRES  17 A  258  ARG VAL GLU PHE THR PHE PRO ASP PHE VAL THR GLU GLY 
SEQRES  18 A  258  ALA ARG ASP LEU ILE SER ARG LEU LEU LYS HIS ASN PRO 
SEQRES  19 A  258  SER GLN ARG PRO MET LEU ARG GLU VAL LEU GLU HIS PRO 
SEQRES  20 A  258  TRP ILE THR ALA ASN SER SER LYS PRO SER ASN 
SEQRES   1 B   15  LEU GLU LEU LYS GLU GLU CYS PHE ARG ASP PRO ALA CYS 
SEQRES   2 B   15  VAL LEU 
LINK         C   HIS A 280                 N   NME A 281                  1.33
LINK         C   ACE A 289                 N   ALA A 290                  1.33
LINK         C   ACE B 517                 N   LEU B 518                  1.33
LINK         C   GLU B 523                 N   CYS B 524                  1.33
LINK         C   CYS B 524                 N   PHE B 525                  1.38
LINK         S   CYS B 524                 C14 CYS B 530                  1.84
LINK         C   PHE B 525                 N   ARG B 526                  1.38
LINK         C   ASP B 527                 N   PRO B 528                  1.39
LINK         C   PRO B 528                 N   ALA B 529                  1.38
LINK         C   ALA B 529                 N   CYS B 530                  1.38
LINK         C   CYS B 530                 N   VAL B 531                  1.38
LINK         C   VAL B 531                 N   LEU B 532                  1.37
CRYST1  137.040  137.040  137.040  90.00  90.00  90.00 I 2 3        24
ORIGX1      1.000000  0.000000  0.000000        0.00000
ORIGX2      0.000000  1.000000  0.000000        0.00000
ORIGX3      0.000000  0.000000  1.000000        0.00000
SCALE1      0.007297  0.000000  0.000000        0.00000
SCALE2      0.000000  0.007297  0.000000        0.00000
SCALE3      0.000000  0.000000  0.007297        0.00000
ATOM      1  N   ARG A 126       4.936 194.650  61.563  1.00288.41           N
ATOM      2 1H   ARG A 126       4.592 193.713  61.408  1.00319.09           H
ATOM      3 2H   ARG A 126       4.503 195.265  60.888  1.00326.02           H
ATOM      4 3H   ARG A 126       4.686 194.949  62.496  1.00321.88           H
ATOM      5  CA  ARG A 126       6.423 194.673  61.391  1.00252.16           C
ATOM      6  HA  ARG A 126       6.781 195.699  61.480  1.00284.25           H
ATOM      7  C   ARG A 126       6.833 194.151  60.016  1.00214.11           C
ATOM      8  O   ARG A 126       6.060 193.470  59.345  1.00207.63           O
ATOM      9  CB  ARG A 126       7.103 193.823  62.469  1.00237.24           C
ATOM     10 1HB  ARG A 126       8.182 193.914  62.343  1.00227.09           H
ATOM     11 2HB  ARG A 126       6.844 194.223  63.449  1.00279.46           H
ATOM     12  CG  ARG A 126       6.738 192.343  62.440  1.00202.93           C
ATOM     13 1HG  ARG A 126       5.716 192.220  62.798  1.00232.64           H
ATOM     14 2HG  ARG A 126       6.802 191.969  61.418  1.00184.95           H
ATOM     15  CD  ARG A 126       7.678 191.528  63.317  1.00186.71           C
ATOM     16 1HD  ARG A 126       8.683 191.567  62.895  1.00174.72           H
ATOM     17 2HD  ARG A 126       7.703 191.969  64.314  1.00226.30           H
ATOM     18  NE  ARG A 126       7.249 190.136  63.436  1.00167.66           N
ATOM     19  HE  ARG A 126       6.762 189.876  64.280  1.00201.98           H
ATOM     20  CZ  ARG A 126       7.455 189.181  62.537  1.00124.89           C
ATOM     21  NH1 ARG A 126       7.026 187.969  62.811  1.00121.69           N
ATOM     22 1HH1 ARG A 126       6.603 187.784  63.706  1.00152.42           H
ATOM     23 2HH1 ARG A 126       7.116 187.241  62.118  1.00 95.95           H
ATOM     24  NH2 ARG A 126       8.056 189.395  61.384  1.00101.24           N
ATOM     25 1HH2 ARG A 126       8.377 190.321  61.147  1.00110.18           H
ATOM     26 2HH2 ARG A 126       8.180 188.626  60.744  1.00 83.82           H
ATOM     27  N   GLN A 127       8.062 194.462  59.616  1.00204.55           N
ATOM     28  H   GLN A 127       8.640 195.063  60.184  1.00223.89           H
ATOM     29  CA  GLN A 127       8.641 193.907  58.397  1.00178.58           C
ATOM     30  HA  GLN A 127       7.988 194.134  57.553  1.00192.36           H
ATOM     31  C   GLN A 127       8.748 192.389  58.535  1.00135.68           C
ATOM     32  O   GLN A 127       8.871 191.867  59.643  1.00127.44           O
ATOM     33  CB  GLN A 127      10.019 194.534  58.156  1.00200.61           C
ATOM     34 1HB  GLN A 127       9.904 195.618  58.177  1.00222.03           H
ATOM     35 2HB  GLN A 127      10.680 194.246  58.974  1.00269.89           H
ATOM     36  CG  GLN A 127      10.690 194.153  56.841  1.00225.97           C
ATOM     37 1HG  GLN A 127      11.647 194.669  56.768  1.00276.23           H
ATOM     38 2HG  GLN A 127      10.882 193.080  56.838  1.00268.04           H
ATOM     39  CD  GLN A 127       9.847 194.495  55.630  1.00284.12           C
ATOM     40  OE1 GLN A 127       8.982 193.722  55.223  1.00324.72           O
ATOM     41  NE2 GLN A 127      10.081 195.663  55.051  1.00394.23           N
ATOM     42 1HE2 GLN A 127       9.541 195.928  54.240  1.00499.90           H
ATOM     43 2HE2 GLN A 127      10.798 196.274  55.411  1.00435.10           H
ATOM     44  N   TRP A 128       8.706 191.696  57.402  1.00120.43           N
ATOM     45  H   TRP A 128       8.621 192.187  56.523  1.00138.53           H
ATOM     46  CA  TRP A 128       8.815 190.241  57.353  1.00 91.21           C
ATOM     47  HA  TRP A 128       7.975 189.799  57.889  1.00 87.02           H
ATOM     48  C   TRP A 128      10.106 189.724  57.979  1.00 77.32           C
ATOM     49  O   TRP A 128      11.125 190.414  58.015  1.00 89.13           O
ATOM     50  CB  TRP A 128       8.783 189.775  55.895  1.00 95.45           C
ATOM     51 1HB  TRP A 128       9.573 190.287  55.346  1.00107.00           H
ATOM     52 2HB  TRP A 128       8.987 188.705  55.867  1.00103.60           H
ATOM     53  CG  TRP A 128       7.476 190.020  55.206  1.00154.47           C
ATOM     54  CD1 TRP A 128       7.110 191.122  54.491  1.00256.36           C
ATOM     55  HD1 TRP A 128       7.737 191.991  54.348  1.00310.60           H
ATOM     56  CD2 TRP A 128       6.357 189.124  55.125  1.00212.32           C
ATOM     57  NE1 TRP A 128       5.851 190.979  53.971  1.00367.25           N
ATOM     58  HE1 TRP A 128       5.386 191.673  53.403  1.00507.59           H
ATOM     59  CE2 TRP A 128       5.362 189.754  54.341  1.00342.50           C
ATOM     60  CE3 TRP A 128       6.103 187.839  55.624  1.00251.03           C
ATOM     61  HE3 TRP A 128       6.846 187.328  56.218  1.00225.07           H
ATOM     62  CZ2 TRP A 128       4.143 189.135  54.046  1.00489.69           C
ATOM     63  HZ2 TRP A 128       3.401 189.631  53.439  1.00643.16           H
ATOM     64  CZ3 TRP A 128       4.886 187.224  55.335  1.00403.65           C
ATOM     65  HZ3 TRP A 128       4.686 186.233  55.716  1.00496.93           H
ATOM     66  CH2 TRP A 128       3.920 187.875  54.544  1.00514.57           C
ATOM     67  HH2 TRP A 128       2.989 187.374  54.324  1.00681.51           H
ATOM     68  N   ALA A 129      10.054 188.479  58.437  1.00 62.39           N
ATOM     69  H   ALA A 129       9.185 187.966  58.383  1.00 61.12           H
ATOM     70  CA  ALA A 129      11.211 187.777  58.982  1.00 56.88           C
ATOM     71  HA  ALA A 129      12.125 188.273  58.654  1.00 59.86           H
ATOM     72  C   ALA A 129      11.196 186.349  58.445  1.00 44.30           C
ATOM     73  O   ALA A 129      10.159 185.861  57.998  1.00 41.99           O
ATOM     74  CB  ALA A 129      11.156 187.777  60.504  1.00 71.07           C
ATOM     75 1HB  ALA A 129      11.141 188.805  60.869  1.00106.18           H
ATOM     76 2HB  ALA A 129      12.034 187.268  60.902  1.00101.57           H
ATOM     77 3HB  ALA A 129      10.256 187.261  60.839  1.00101.80           H
ATOM     78  N   LEU A 130      12.338 185.672  58.499  1.00 42.58           N
ATOM     79  H   LEU A 130      13.172 186.124  58.845  1.00 49.46           H
ATOM     80  CA  LEU A 130      12.425 184.271  58.094  1.00 37.21           C
ATOM     81  HA  LEU A 130      12.063 184.178  57.069  1.00 34.84           H
ATOM     82  C   LEU A 130      11.562 183.379  58.985  1.00 37.70           C
ATOM     83  O   LEU A 130      11.201 182.263  58.615  1.00 37.48           O
ATOM     84  CB  LEU A 130      13.890 183.827  58.151  1.00 42.56           C
ATOM     85 1HB  LEU A 130      14.486 184.574  57.626  1.00 72.64           H
ATOM     86 2HB  LEU A 130      14.198 183.832  59.197  1.00 69.15           H
ATOM     87  CG  LEU A 130      14.245 182.456  57.565  1.00 35.51           C
ATOM     88  HG  LEU A 130      13.676 181.690  58.091  1.00 70.36           H
ATOM     89  CD1 LEU A 130      13.927 182.367  56.077  1.00 68.37           C
ATOM     90 1HD1 LEU A 130      14.417 183.183  55.545  1.00115.01           H
ATOM     91 2HD1 LEU A 130      14.286 181.417  55.683  1.00114.10           H
ATOM     92 3HD1 LEU A 130      12.849 182.428  55.925  1.00112.11           H
ATOM     93  CD2 LEU A 130      15.729 182.189  57.785  1.00 63.91           C
ATOM     94 1HD2 LEU A 130      15.957 182.230  58.850  1.00107.95           H
ATOM     95 2HD2 LEU A 130      16.322 182.937  57.258  1.00108.73           H
ATOM     96 3HD2 LEU A 130      15.983 181.199  57.404  1.00106.64           H
ATOM     97  N   GLU A 131      11.229 183.897  60.162  1.00 43.51           N
ATOM     98  H   GLU A 131      11.541 184.830  60.389  1.00 49.45           H
ATOM     99  CA  GLU A 131      10.395 183.202  61.139  1.00 48.00           C
ATOM    100  HA  GLU A 131      10.639 182.139  61.112  1.00 50.89           H
ATOM    101  C   GLU A 131       8.899 183.345  60.855  1.00 44.92           C
ATOM    102  O   GLU A 131       8.065 182.904  61.642  1.00 50.23           O
ATOM    103  CB  GLU A 131      10.730 183.741  62.533  1.00 61.18           C
ATOM    104 1HB  GLU A 131      11.801 183.941  62.570  1.00 90.74           H
ATOM    105 2HB  GLU A 131      10.205 184.684  62.684  1.00 97.99           H
ATOM    106  CG  GLU A 131      10.396 182.795  63.676  1.00109.38           C
ATOM    107 1HG  GLU A 131       9.318 182.641  63.717  1.00163.59           H
ATOM    108 2HG  GLU A 131      10.876 181.834  63.487  1.00149.11           H
ATOM    109  CD  GLU A 131      10.870 183.325  65.016  1.00182.41           C
ATOM    110  OE1 GLU A 131      10.440 184.426  65.421  1.00271.30           O
ATOM    111  OE2 GLU A 131      11.688 182.638  65.665  1.00261.91           O
ATOM    112  N   ASP A 132       8.542 183.939  59.721  1.00 41.48           N
ATOM    113  H   ASP A 132       9.249 184.360  59.133  1.00 41.27           H
ATOM    114  CA  ASP A 132       7.156 183.948  59.255  1.00 42.14           C
ATOM    115  HA  ASP A 132       6.486 183.904  60.114  1.00 48.24           H
ATOM    116  C   ASP A 132       6.865 182.745  58.361  1.00 36.98           C
ATOM    117  O   ASP A 132       5.760 182.591  57.837  1.00 41.62           O
ATOM    118  CB  ASP A 132       6.867 185.229  58.468  1.00 46.52           C
ATOM    119 1HB  ASP A 132       7.641 185.366  57.714  1.00 43.80           H
ATOM    120 2HB  ASP A 132       5.906 185.126  57.964  1.00 50.49           H
ATOM    121  CG  ASP A 132       6.814 186.455  59.355  1.00 55.75           C
ATOM    122  OD1 ASP A 132       7.405 187.492  58.986  1.00 75.92           O
ATOM    123  OD2 ASP A 132       6.171 186.397  60.425  1.00 88.80           O
ATOM    124  N   PHE A 133       7.874 181.901  58.177  1.00 32.30           N
ATOM    125  H   PHE A 133       8.734 182.049  58.685  1.00 34.40           H
ATOM    126  CA  PHE A 133       7.813 180.799  57.223  1.00 28.82           C
ATOM    127  HA  PHE A 133       6.789 180.697  56.867  1.00 29.96           H
ATOM    128  C   PHE A 133       8.236 179.469  57.840  1.00 29.23           C
ATOM    129  O   PHE A 133       8.983 179.424  58.817  1.00 33.24           O
ATOM    130  CB  PHE A 133       8.717 181.115  56.027  1.00 26.64           C
ATOM    131 1HB  PHE A 133       9.749 181.166  56.373  1.00 28.40           H
ATOM    132 2HB  PHE A 133       8.639 180.301  55.306  1.00 27.05           H
ATOM    133  CG  PHE A 133       8.374 182.407  55.336  1.00 26.48           C
ATOM    134  CD1 PHE A 133       7.417 182.434  54.327  1.00 64.02           C
ATOM    135  HD1 PHE A 133       6.933 181.517  54.022  1.00134.75           H
ATOM    136  CD2 PHE A 133       8.996 183.596  55.703  1.00 53.64           C
ATOM    137  HD2 PHE A 133       9.745 183.592  56.480  1.00117.43           H
ATOM    138  CE1 PHE A 133       7.063 183.632  53.711  1.00 68.21           C
ATOM    139  HE1 PHE A 133       6.305 183.643  52.942  1.00143.23           H
ATOM    140  CE2 PHE A 133       8.655 184.799  55.089  1.00 55.33           C
ATOM    141  HE2 PHE A 133       9.134 185.717  55.394  1.00119.12           H
ATOM    142  CZ  PHE A 133       7.687 184.817  54.089  1.00 32.39           C
ATOM    143  HZ  PHE A 133       7.418 185.748  53.610  1.00 37.56           H
ATOM    144  N   GLU A 134       7.762 178.383  57.240  1.00 27.90           N
ATOM    145  H   GLU A 134       7.087 178.482  56.493  1.00 28.05           H
ATOM    146  CA  GLU A 134       8.218 177.038  57.576  1.00 28.30           C
ATOM    147  HA  GLU A 134       9.032 177.107  58.295  1.00 29.98           H
ATOM    148  C   GLU A 134       8.744 176.332  56.330  1.00 24.90           C
ATOM    149  O   GLU A 134       8.184 176.465  55.243  1.00 25.49           O
ATOM    150  CB  GLU A 134       7.099 176.208  58.205  1.00 34.51           C
ATOM    151 1HB  GLU A 134       6.228 176.235  57.549  1.00 65.16           H
ATOM    152 2HB  GLU A 134       7.451 175.180  58.278  1.00 61.68           H
ATOM    153  CG  GLU A 134       6.695 176.665  59.596  1.00 56.32           C
ATOM    154 1HG  GLU A 134       7.571 176.636  60.245  1.00 98.90           H
ATOM    155 2HG  GLU A 134       6.343 177.693  59.537  1.00101.46           H
ATOM    156  CD  GLU A 134       5.599 175.805  60.197  1.00 56.04           C
ATOM    157  OE1 GLU A 134       4.656 175.424  59.471  1.00 80.03           O
ATOM    158  OE2 GLU A 134       5.665 175.522  61.412  1.00 96.19           O
ATOM    159  N   ILE A 135       9.831 175.587  56.497  1.00 25.20           N
ATOM    160  H   ILE A 135      10.211 175.474  57.428  1.00 28.65           H
ATOM    161  CA  ILE A 135      10.537 174.931  55.400  1.00 23.28           C
ATOM    162  HA  ILE A 135      10.279 175.435  54.469  1.00 22.36           H
ATOM    163  C   ILE A 135      10.094 173.472  55.304  1.00 25.82           C
ATOM    164  O   ILE A 135       9.826 172.835  56.322  1.00 31.41           O
ATOM    165  CB  ILE A 135      12.066 175.055  55.609  1.00 23.49           C
ATOM    166  HB  ILE A 135      12.264 176.071  55.949  1.00 32.78           H
ATOM    167  CG1 ILE A 135      12.822 174.860  54.291  1.00 33.55           C
ATOM    168 1HG1 ILE A 135      12.785 173.807  54.010  1.00 58.57           H
ATOM    169 2HG1 ILE A 135      12.323 175.440  53.515  1.00 45.91           H
ATOM    170  CG2 ILE A 135      12.569 174.097  56.687  1.00 43.15           C
ATOM    171 1HG2 ILE A 135      13.623 174.288  56.887  1.00 80.06           H
ATOM    172 2HG2 ILE A 135      12.450 173.065  56.356  1.00 79.28           H
ATOM    173 3HG2 ILE A 135      12.005 174.248  57.607  1.00 80.15           H
ATOM    174  CD1 ILE A 135      14.273 175.301  54.352  1.00 44.19           C
ATOM    175 1HD1 ILE A 135      14.337 176.296  54.792  1.00 76.32           H
ATOM    176 2HD1 ILE A 135      14.685 175.334  53.344  1.00 76.54           H
ATOM    177 3HD1 ILE A 135      14.850 174.599  54.954  1.00 79.79           H
ATOM    178  N   GLY A 136       9.993 172.958  54.084  1.00 25.65           N
ATOM    179  H   GLY A 136      10.218 173.527  53.278  1.00 24.75           H
ATOM    180  CA  GLY A 136       9.602 171.578  53.851  1.00 29.07           C
ATOM    181 1HA  GLY A 136       9.358 171.095  54.799  1.00 33.42           H
ATOM    182 2HA  GLY A 136       8.715 171.566  53.219  1.00 30.95           H
ATOM    183  C   GLY A 136      10.698 170.782  53.168  1.00 29.88           C
ATOM    184  O   GLY A 136      11.880 171.104  53.290  1.00 31.38           O
ATOM    185  N   ARG A 137      10.314 169.743  52.432  1.00 32.92           N
ATOM    186  H   ARG A 137       9.330 169.527  52.357  1.00 35.33           H
ATOM    187  CA  ARG A 137      11.271 168.886  51.733  1.00 36.54           C
ATOM    188  HA  ARG A 137      11.927 168.439  52.481  1.00 40.01           H
ATOM    189  C   ARG A 137      12.141 169.658  50.742  1.00 33.18           C
ATOM    190  O   ARG A 137      11.691 170.643  50.155  1.00 30.78           O
ATOM    191  CB  ARG A 137      10.544 167.774  50.970  1.00 44.78           C
ATOM    192 1HB  ARG A 137       9.824 168.228  50.290  1.00 61.53           H
ATOM    193 2HB  ARG A 137      11.279 167.241  50.366  1.00 69.25           H
ATOM    194  CG  ARG A 137       9.818 166.752  51.837  1.00 82.90           C
ATOM    195 1HG  ARG A 137      10.529 166.300  52.529  1.00137.34           H
ATOM    196 2HG  ARG A 137       9.033 167.248  52.407  1.00125.03           H
ATOM    197  CD  ARG A 137       9.196 165.660  50.975  1.00117.96           C
ATOM    198 1HD  ARG A 137       8.511 166.124  50.265  1.00156.32           H
ATOM    199 2HD  ARG A 137       9.983 165.155  50.414  1.00154.85           H
ATOM    200  NE  ARG A 137       8.457 164.674  51.765  1.00167.50           N
ATOM    201  HE  ARG A 137       7.459 164.801  51.842  1.00209.87           H
ATOM    202  CZ  ARG A 137       8.985 163.622  52.379  1.00243.61           C
ATOM    203  NH1 ARG A 137      10.272 163.340  52.331  1.00322.85           N
ATOM    204 1HH1 ARG A 137      10.903 163.967  51.860  1.00316.00           H
ATOM    205 2HH1 ARG A 137      10.603 162.499  52.780  1.00453.72           H
ATOM    206  NH2 ARG A 137       8.191 162.798  53.028  1.00339.15           N
ATOM    207 1HH2 ARG A 137       7.200 162.985  53.047  1.00369.03           H
ATOM    208 2HH2 ARG A 137       8.586 162.003  53.507  1.00440.55           H
ATOM    209  N   PRO A 138      13.388 169.211  50.520  1.00 36.12           N
ATOM    210  CA  PRO A 138      14.205 169.886  49.504  1.00 35.08           C
ATOM    211  HA  PRO A 138      14.244 170.957  49.699  1.00 31.52           H
ATOM    212  C   PRO A 138      13.725 169.644  48.075  1.00 37.40           C
ATOM    213  O   PRO A 138      13.079 168.637  47.786  1.00 45.80           O
ATOM    214  CB  PRO A 138      15.590 169.270  49.710  1.00 42.15           C
ATOM    215 1HB  PRO A 138      16.141 169.233  48.770  1.00 50.11           H
ATOM    216 2HB  PRO A 138      16.147 169.832  50.460  1.00 48.01           H
ATOM    217  CG  PRO A 138      15.298 167.900  50.207  1.00 51.80           C
ATOM    218 1HG  PRO A 138      15.027 167.249  49.375  1.00 69.38           H
ATOM    219 2HG  PRO A 138      16.152 167.496  50.751  1.00 68.86           H
ATOM    220  CD  PRO A 138      14.124 168.087  51.127  1.00 43.82           C
ATOM    221 1HD  PRO A 138      13.513 167.184  51.149  1.00 51.85           H
ATOM    222 2HD  PRO A 138      14.462 168.353  52.129  1.00 46.60           H
ATOM    223  N   LEU A 139      14.059 170.573  47.185  1.00 35.34           N
ATOM    224  H   LEU A 139      14.572 171.392  47.483  1.00 33.33           H
ATOM    225  CA  LEU A 139      13.729 170.461  45.767  1.00 39.28           C
ATOM    226  HA  LEU A 139      13.092 169.590  45.613  1.00 43.63           H
ATOM    227  C   LEU A 139      14.974 170.283  44.901  1.00 43.82           C
ATOM    228  O   LEU A 139      14.924 169.612  43.872  1.00 55.13           O
ATOM    229  CB  LEU A 139      12.978 171.716  45.310  1.00 37.82           C
ATOM    230 1HB  LEU A 139      13.590 172.579  45.567  1.00 40.98           H
ATOM    231 2HB  LEU A 139      12.900 171.681  44.223  1.00 49.62           H
ATOM    232  CG  LEU A 139      11.574 171.956  45.871  1.00 37.16           C
ATOM    233  HG  LEU A 139      11.604 171.875  46.957  1.00 45.77           H
ATOM    234  CD1 LEU A 139      11.127 173.365  45.503  1.00 44.36           C
ATOM    235 1HD1 LEU A 139      10.126 173.544  45.897  1.00 75.90           H
ATOM    236 2HD1 LEU A 139      11.115 173.480  44.420  1.00 77.77           H
ATOM    237 3HD1 LEU A 139      11.813 174.092  45.939  1.00 75.93           H
ATOM    238  CD2 LEU A 139      10.586 170.932  45.325  1.00 50.97           C
ATOM    239 1HD2 LEU A 139       9.578 171.185  45.652  1.00 84.72           H
ATOM    240 2HD2 LEU A 139      10.842 169.941  45.699  1.00 86.23           H
ATOM    241 3HD2 LEU A 139      10.619 170.929  44.235  1.00 84.06           H
ATOM    242  N   GLY A 140      16.088 170.887  45.303  1.00 40.70           N
ATOM    243  H   GLY A 140      16.088 171.443  46.147  1.00 37.80           H
ATOM    244  CA  GLY A 140      17.316 170.781  44.535  1.00 47.18           C
ATOM    245 1HA  GLY A 140      17.564 169.726  44.422  1.00 57.57           H
ATOM    246 2HA  GLY A 140      17.147 171.200  43.543  1.00 53.34           H
ATOM    247  C   GLY A 140      18.500 171.492  45.162  1.00 41.81           C
ATOM    248  O   GLY A 140      18.365 172.166  46.184  1.00 37.78           O
ATOM    249  N   LYS A 141      19.674 171.332  44.558  1.00 46.04           N
ATOM    250  H   LYS A 141      19.731 170.765  43.723  1.00 53.27           H
ATOM    251  CA  LYS A 141      20.908 171.930  45.064  1.00 45.41           C
ATOM    252  HA  LYS A 141      20.696 172.946  45.392  1.00 42.34           H
ATOM    253  C   LYS A 141      21.998 172.012  44.001  1.00 50.44           C
ATOM    254  O   LYS A 141      21.909 171.376  42.951  1.00 59.45           O
ATOM    255  CB  LYS A 141      21.418 171.130  46.267  1.00 52.15           C
ATOM    256 1HB  LYS A 141      22.254 171.667  46.716  1.00 77.05           H
ATOM    257 2HB  LYS A 141      20.618 171.074  47.005  1.00 73.32           H
ATOM    258  CG  LYS A 141      21.869 169.713  45.941  1.00 81.67           C
ATOM    259 1HG  LYS A 141      21.051 169.176  45.461  1.00121.51           H
ATOM    260 2HG  LYS A 141      22.718 169.753  45.259  1.00124.58           H
ATOM    261  CD  LYS A 141      22.275 168.970  47.204  1.00 91.39           C
ATOM    262 1HD  LYS A 141      23.063 169.528  47.711  1.00116.76           H
ATOM    263 2HD  LYS A 141      21.412 168.891  47.864  1.00106.75           H
ATOM    264  CE  LYS A 141      22.779 167.576  46.871  1.00162.24           C
ATOM    265 1HE  LYS A 141      22.004 167.038  46.321  1.00223.08           H
ATOM    266 2HE  LYS A 141      23.662 167.658  46.232  1.00227.26           H
ATOM    267  NZ  LYS A 141      23.115 166.862  48.146  1.00213.33           N
ATOM    268 1HZ  LYS A 141      22.298 166.782  48.735  1.00259.80           H
ATOM    269 2HZ  LYS A 141      23.834 167.362  48.651  1.00261.09           H
ATOM    270 3HZ  LYS A 141      23.458 165.932  47.946  1.00251.69           H
ATOM    271  N   GLY A 142      23.035 172.788  44.294  1.00 49.16           N
ATOM    272  H   GLY A 142      23.057 173.290  45.171  1.00 46.73           H
ATOM    273  CA  GLY A 142      24.166 172.934  43.395  1.00 55.03           C
ATOM    274 1HA  GLY A 142      24.526 171.945  43.110  1.00 64.75           H
ATOM    275 2HA  GLY A 142      23.840 173.463  42.500  1.00 57.28           H
ATOM    276  C   GLY A 142      25.305 173.698  44.041  1.00 52.28           C
ATOM    277  O   GLY A 142      25.328 173.870  45.259  1.00 48.91           O
ATOM    278  N   LYS A 143      26.259 174.150  43.232  1.00 56.88           N
ATOM    279  H   LYS A 143      26.166 174.019  42.235  1.00 62.96           H
ATOM    280  CA  LYS A 143      27.442 174.848  43.732  1.00 58.97           C
ATOM    281  HA  LYS A 143      28.009 174.167  44.366  1.00 65.00           H
ATOM    282  C   LYS A 143      27.111 176.069  44.584  1.00 50.86           C
ATOM    283  O   LYS A 143      27.771 176.322  45.590  1.00 56.88           O
ATOM    284  CB  LYS A 143      28.317 175.289  42.554  1.00 69.98           C
ATOM    285 1HB  LYS A 143      28.534 174.422  41.930  1.00 96.68           H
ATOM    286 2HB  LYS A 143      27.755 176.009  41.959  1.00 91.86           H
ATOM    287  CG  LYS A 143      29.633 175.937  42.967  1.00100.26           C
ATOM    288 1HG  LYS A 143      29.427 176.768  43.641  1.00144.45           H
ATOM    289 2HG  LYS A 143      30.248 175.202  43.488  1.00142.30           H
ATOM    290  CD  LYS A 143      30.394 176.467  41.761  1.00126.66           C
ATOM    291 1HD  LYS A 143      30.579 175.649  41.064  1.00154.61           H
ATOM    292 2HD  LYS A 143      29.792 177.229  41.267  1.00165.59           H
ATOM    293  CE  LYS A 143      31.722 177.076  42.180  1.00187.56           C
ATOM    294 1HE  LYS A 143      31.536 177.858  42.921  1.00242.22           H
ATOM    295 2HE  LYS A 143      32.336 176.303  42.648  1.00229.48           H
ATOM    296  NZ  LYS A 143      32.410 177.643  40.974  1.00256.87           N
ATOM    297 1HZ  LYS A 143      32.550 176.925  40.275  1.00307.15           H
ATOM    298 2HZ  LYS A 143      33.312 178.020  41.231  1.00303.05           H
ATOM    299 3HZ  LYS A 143      31.857 178.388  40.571  1.00303.42           H
ATOM    300  N   PHE A 144      26.120 176.845  44.160  1.00 43.83           N
ATOM    301  H   PHE A 144      25.568 176.563  43.363  1.00 45.86           H
ATOM    302  CA  PHE A 144      25.825 178.121  44.805  1.00 38.08           C
ATOM    303  HA  PHE A 144      26.751 178.517  45.220  1.00 40.13           H
ATOM    304  C   PHE A 144      24.828 178.024  45.955  1.00 34.16           C
ATOM    305  O   PHE A 144      24.708 178.971  46.732  1.00 33.24           O
ATOM    306  CB  PHE A 144      25.310 179.126  43.771  1.00 37.67           C
ATOM    307 1HB  PHE A 144      24.443 178.704  43.264  1.00 39.56           H
ATOM    308 2HB  PHE A 144      24.994 180.028  44.294  1.00 37.06           H
ATOM    309  CG  PHE A 144      26.336 179.513  42.744  1.00 44.22           C
ATOM    310  CD1 PHE A 144      27.226 180.551  43.002  1.00 66.73           C
ATOM    311  HD1 PHE A 144      27.166 181.089  43.937  1.00125.10           H
ATOM    312  CD2 PHE A 144      26.407 178.853  41.521  1.00 96.78           C
ATOM    313  HD2 PHE A 144      25.709 178.060  41.297  1.00172.69           H
ATOM    314  CE1 PHE A 144      28.196 180.906  42.070  1.00 75.45           C
ATOM    315  HE1 PHE A 144      28.887 181.707  42.287  1.00135.46           H
ATOM    316  CE2 PHE A 144      27.364 179.213  40.575  1.00112.41           C
ATOM    317  HE2 PHE A 144      27.400 178.705  39.623  1.00205.58           H
ATOM    318  CZ  PHE A 144      28.265 180.236  40.852  1.00 68.47           C
ATOM    319  HZ  PHE A 144      29.010 180.516  40.122  1.00 82.83           H
ATOM    320  N   GLY A 145      24.111 176.912  46.074  1.00 34.87           N
ATOM    321  H   GLY A 145      24.256 176.133  45.446  1.00 39.11           H
ATOM    322  CA  GLY A 145      23.114 176.796  47.124  1.00 33.46           C
ATOM    323 1HA  GLY A 145      23.625 176.722  48.083  1.00 38.95           H
ATOM    324 2HA  GLY A 145      22.536 177.719  47.129  1.00 35.46           H
ATOM    325  C   GLY A 145      22.130 175.647  47.027  1.00 31.71           C
ATOM    326  O   GLY A 145      22.330 174.680  46.293  1.00 36.49           O
ATOM    327  N   ASN A 146      21.043 175.779  47.780  1.00 28.56           N
ATOM    328  H   ASN A 146      20.929 176.617  48.333  1.00 28.26           H
ATOM    329  CA  ASN A 146      19.982 174.780  47.843  1.00 28.42           C
ATOM    330  HA  ASN A 146      20.119 174.040  47.055  1.00 31.91           H
ATOM    331  C   ASN A 146      18.625 175.453  47.651  1.00 25.26           C
ATOM    332  O   ASN A 146      18.469 176.647  47.908  1.00 24.51           O
ATOM    333  CB  ASN A 146      20.005 174.076  49.202  1.00 30.27           C
ATOM    334 1HB  ASN A 146      20.134 174.819  49.989  1.00 30.27           H
ATOM    335 2HB  ASN A 146      19.049 173.574  49.348  1.00 33.20           H
ATOM    336  CG  ASN A 146      21.105 173.043  49.319  1.00 36.89           C
ATOM    337  OD1 ASN A 146      22.267 173.294  49.012  1.00 56.11           O
ATOM    338  ND2 ASN A 146      20.739 171.859  49.784  1.00 64.95           N
ATOM    339 1HD2 ASN A 146      21.439 171.145  49.914  1.00 73.97           H
ATOM    340 2HD2 ASN A 146      19.772 171.684  50.014  1.00104.28           H
ATOM    341  N   VAL A 147      17.633 174.681  47.220  1.00 25.88           N
ATOM    342  H   VAL A 147      17.812 173.713  46.984  1.00 29.38           H
ATOM    343  CA  VAL A 147      16.264 175.174  47.092  1.00 23.64           C
ATOM    344  HA  VAL A 147      16.178 176.080  47.690  1.00 21.87           H
ATOM    345  C   VAL A 147      15.298 174.153  47.687  1.00 23.53           C
ATOM    346  O   VAL A 147      15.451 172.946  47.501  1.00 27.57           O
ATOM    347  CB  VAL A 147      15.925 175.557  45.631  1.00 26.70           C
ATOM    348  HB  VAL A 147      16.658 176.295  45.306  1.00 30.78           H
ATOM    349  CG1 VAL A 147      16.029 174.366  44.684  1.00 37.61           C
ATOM    350 1HG1 VAL A 147      17.049 173.982  44.686  1.00 68.01           H
ATOM    351 2HG1 VAL A 147      15.773 174.681  43.672  1.00 72.69           H
ATOM    352 3HG1 VAL A 147      15.345 173.580  44.998  1.00 68.71           H
ATOM    353  CG2 VAL A 147      14.547 176.206  45.537  1.00 30.94           C
ATOM    354 1HG2 VAL A 147      14.369 176.536  44.514  1.00 62.41           H
ATOM    355 2HG2 VAL A 147      14.501 177.068  46.202  1.00 60.96           H
ATOM    356 3HG2 VAL A 147      13.777 175.488  45.821  1.00 59.48           H
ATOM    357  N   TYR A 148      14.339 174.653  48.460  1.00 21.25           N
ATOM    358  H   TYR A 148      14.252 175.657  48.545  1.00 20.55           H
ATOM    359  CA  TYR A 148      13.418 173.843  49.252  1.00 21.43           C
ATOM    360  HA  TYR A 148      13.535 172.789  49.003  1.00 24.54           H
ATOM    361  C   TYR A 148      11.968 174.251  49.013  1.00 20.49           C
ATOM    362  O   TYR A 148      11.690 175.335  48.502  1.00 20.21           O
ATOM    363  CB  TYR A 148      13.698 174.050  50.744  1.00 21.27           C
ATOM    364 1HB  TYR A 148      13.597 175.112  50.967  1.00 21.44           H
ATOM    365 2HB  TYR A 148      12.939 173.516  51.317  1.00 24.09           H
ATOM    366  CG  TYR A 148      15.056 173.585  51.222  1.00 22.81           C
ATOM    367  CD1 TYR A 148      15.196 172.359  51.874  1.00 27.57           C
ATOM    368  HD1 TYR A 148      14.330 171.731  52.026  1.00 31.11           H
ATOM    369  CD2 TYR A 148      16.184 174.394  51.079  1.00 23.63           C
ATOM    370  HD2 TYR A 148      16.095 175.357  50.597  1.00 24.53           H
ATOM    371  CE1 TYR A 148      16.436 171.940  52.352  1.00 32.52           C
ATOM    372  HE1 TYR A 148      16.531 170.990  52.855  1.00 40.52           H
ATOM    373  CE2 TYR A 148      17.422 173.984  51.565  1.00 28.13           C
ATOM    374  HE2 TYR A 148      18.282 174.630  51.470  1.00 32.31           H
ATOM    375  CZ  TYR A 148      17.543 172.754  52.189  1.00 32.31           C
ATOM    376  OH  TYR A 148      18.770 172.346  52.660  1.00 41.15           O
ATOM    377  HH  TYR A 148      18.730 171.505  53.120  1.00 50.62           H
ATOM    378  N   LEU A 149      11.043 173.394  49.433  1.00 21.89           N
ATOM    379  H   LEU A 149      11.310 172.452  49.689  1.00 24.47           H
ATOM    380  CA  LEU A 149       9.660 173.798  49.656  1.00 21.74           C
ATOM    381  HA  LEU A 149       9.301 174.388  48.812  1.00 22.08           H
ATOM    382  C   LEU A 149       9.582 174.646  50.922  1.00 19.94           C
ATOM    383  O   LEU A 149      10.379 174.479  51.845  1.00 21.86           O
ATOM    384  CB  LEU A 149       8.778 172.560  49.841  1.00 27.41           C
ATOM    385 1HB  LEU A 149       9.219 171.958  50.635  1.00 46.49           H
ATOM    386 2HB  LEU A 149       7.800 172.894  50.186  1.00 39.95           H
ATOM    387  CG  LEU A 149       8.560 171.659  48.623  1.00 41.13           C
ATOM    388  HG  LEU A 149       9.524 171.442  48.165  1.00 84.18           H
ATOM    389  CD1 LEU A 149       7.927 170.342  49.053  1.00 81.14           C
ATOM    390 1HD1 LEU A 149       6.899 170.511  49.374  1.00127.67           H
ATOM    391 2HD1 LEU A 149       8.497 169.915  49.877  1.00129.48           H
ATOM    392 3HD1 LEU A 149       7.934 169.646  48.214  1.00126.08           H
ATOM    393  CD2 LEU A 149       7.667 172.346  47.598  1.00 61.80           C
ATOM    394 1HD2 LEU A 149       7.479 171.668  46.767  1.00104.57           H
ATOM    395 2HD2 LEU A 149       8.158 173.243  47.221  1.00102.31           H
ATOM    396 3HD2 LEU A 149       6.717 172.621  48.059  1.00101.35           H
ATOM    397  N   ALA A 150       8.604 175.542  50.976  1.00 19.41           N
ATOM    398  H   ALA A 150       8.001 175.678  50.175  1.00 20.59           H
ATOM    399  CA  ALA A 150       8.360 176.368  52.154  1.00 18.93           C
ATOM    400  HA  ALA A 150       8.588 175.792  53.049  1.00 20.31           H
ATOM    401  C   ALA A 150       6.888 176.769  52.191  1.00 20.44           C
ATOM    402  O   ALA A 150       6.151 176.526  51.236  1.00 22.47           O
ATOM    403  CB  ALA A 150       9.248 177.604  52.120  1.00 19.51           C
ATOM    404 1HB  ALA A 150       9.040 178.231  52.987  1.00 46.05           H
ATOM    405 2HB  ALA A 150       9.058 178.171  51.208  1.00 48.86           H
ATOM    406 3HB  ALA A 150      10.293 177.296  52.147  1.00 48.74           H
ATOM    407  N   ARG A 151       6.448 177.373  53.290  1.00 22.73           N
ATOM    408  H   ARG A 151       7.055 177.446  54.097  1.00 23.99           H
ATOM    409  CA  ARG A 151       5.118 177.972  53.361  1.00 26.40           C
ATOM    410  HA  ARG A 151       4.887 178.402  52.386  1.00 27.94           H
ATOM    411  C   ARG A 151       5.067 179.095  54.388  1.00 28.18           C
ATOM    412  O   ARG A 151       5.788 179.067  55.383  1.00 29.25           O
ATOM    413  CB  ARG A 151       4.061 176.911  53.681  1.00 32.25           C
ATOM    414 1HB  ARG A 151       3.076 177.345  53.510  1.00 71.49           H
ATOM    415 2HB  ARG A 151       4.187 176.077  52.990  1.00 67.81           H
ATOM    416  CG  ARG A 151       4.102 176.375  55.105  1.00 56.12           C
ATOM    417 1HG  ARG A 151       5.120 176.075  55.352  1.00110.16           H
ATOM    418 2HG  ARG A 151       3.787 177.159  55.793  1.00111.13           H
ATOM    419  CD  ARG A 151       3.178 175.177  55.255  1.00 51.83           C
ATOM    420 1HD  ARG A 151       2.190 175.439  54.878  1.00 55.10           H
ATOM    421 2HD  ARG A 151       3.571 174.351  54.661  1.00 54.22           H
ATOM    422  NE  ARG A 151       3.070 174.761  56.652  1.00 52.51           N
ATOM    423  HE  ARG A 151       3.543 175.328  57.341  1.00 53.33           H
ATOM    424  CZ  ARG A 151       2.412 173.694  57.086  1.00 57.63           C
ATOM    425  NH1 ARG A 151       1.756 172.888  56.275  1.00 63.48           N
ATOM    426 1HH1 ARG A 151       1.766 173.072  55.284  1.00 62.93           H
ATOM    427 2HH1 ARG A 151       1.264 172.095  56.655  1.00 72.27           H
ATOM    428  NH2 ARG A 151       2.398 173.435  58.376  1.00 63.01           N
ATOM    429 1HH2 ARG A 151       2.918 174.036  58.999  1.00 62.51           H
ATOM    430 2HH2 ARG A 151       1.891 172.635  58.721  1.00 71.88           H
ATOM    431  N   GLU A 152       4.219 180.085  54.135  1.00 31.58           N
ATOM    432  H   GLU A 152       3.681 180.077  53.281  1.00 33.23           H
ATOM    433  CA  GLU A 152       4.003 181.171  55.087  1.00 35.42           C
ATOM    434  HA  GLU A 152       4.962 181.504  55.486  1.00 35.08           H
ATOM    435  C   GLU A 152       3.150 180.623  56.229  1.00 39.37           C
ATOM    436  O   GLU A 152       2.174 179.915  55.987  1.00 42.76           O
ATOM    437  CB  GLU A 152       3.316 182.345  54.386  1.00 41.22           C
ATOM    438 1HB  GLU A 152       3.866 182.558  53.469  1.00 42.14           H
ATOM    439 2HB  GLU A 152       2.304 182.051  54.110  1.00 44.85           H
ATOM    440  CG  GLU A 152       3.259 183.627  55.204  1.00 48.57           C
ATOM    441 1HG  GLU A 152       4.218 183.774  55.701  1.00 50.21           H
ATOM    442 2HG  GLU A 152       3.089 184.464  54.527  1.00 56.19           H
ATOM    443  CD  GLU A 152       2.152 183.606  56.241  1.00 54.96           C
ATOM    444  OE1 GLU A 152       0.997 183.301  55.876  1.00 91.66           O
ATOM    445  OE2 GLU A 152       2.416 183.896  57.427  1.00 88.15           O
ATOM    446  N   LYS A 153       3.520 180.908  57.473  1.00 42.36           N
ATOM    447  H   LYS A 153       4.281 181.555  57.638  1.00 42.34           H
ATOM    448  CA  LYS A 153       2.906 180.252  58.627  1.00 48.33           C
ATOM    449  HA  LYS A 153       3.066 179.179  58.522  1.00 48.20           H
ATOM    450  C   LYS A 153       1.400 180.421  58.797  1.00 56.74           C
ATOM    451  O   LYS A 153       0.708 179.455  59.111  1.00 65.23           O
ATOM    452  CB  LYS A 153       3.605 180.712  59.910  1.00 53.83           C
ATOM    453 1HB  LYS A 153       3.729 181.795  59.878  1.00 80.76           H
ATOM    454 2HB  LYS A 153       2.972 180.462  60.763  1.00 91.88           H
ATOM    455  CG  LYS A 153       4.961 180.054  60.115  1.00 65.43           C
ATOM    456 1HG  LYS A 153       4.810 178.979  60.211  1.00111.79           H
ATOM    457 2HG  LYS A 153       5.590 180.246  59.246  1.00103.27           H
ATOM    458  CD  LYS A 153       5.668 180.564  61.360  1.00 65.90           C
ATOM    459 1HD  LYS A 153       5.865 181.630  61.245  1.00105.05           H
ATOM    460 2HD  LYS A 153       5.028 180.410  62.228  1.00 95.07           H
ATOM    461  CE  LYS A 153       6.985 179.832  61.571  1.00105.15           C
ATOM    462 1HE  LYS A 153       6.790 178.762  61.667  1.00156.81           H
ATOM    463 2HE  LYS A 153       7.623 179.994  60.698  1.00174.64           H
ATOM    464  NZ  LYS A 153       7.636 180.375  62.807  1.00119.90           N
ATOM    465 1HZ  LYS A 153       7.018 180.290  63.603  1.00154.00           H
ATOM    466 2HZ  LYS A 153       7.838 181.358  62.664  1.00150.76           H
ATOM    467 3HZ  LYS A 153       8.503 179.894  62.999  1.00150.25           H
ATOM    468  N   GLN A 154       0.896 181.637  58.624  1.00 60.10           N
ATOM    469  H   GLN A 154       1.502 182.387  58.324  1.00 58.50           H
ATOM    470  CA  GLN A 154      -0.504 181.932  58.915  1.00 71.91           C
ATOM    471  HA  GLN A 154      -0.750 181.490  59.882  1.00 78.37           H
ATOM    472  C   GLN A 154      -1.480 181.351  57.895  1.00 73.48           C
ATOM    473  O   GLN A 154      -2.583 180.940  58.254  1.00 86.74           O
ATOM    474  CB  GLN A 154      -0.716 183.446  59.003  1.00 81.69           C
ATOM    475 1HB  GLN A 154      -0.458 183.890  58.041  1.00103.76           H
ATOM    476 2HB  GLN A 154      -1.773 183.635  59.191  1.00114.54           H
ATOM    477  CG  GLN A 154       0.098 184.140  60.088  1.00115.63           C
ATOM    478 1HG  GLN A 154       1.160 183.973  59.909  1.00171.45           H
ATOM    479 2HG  GLN A 154      -0.094 185.212  60.037  1.00159.58           H
ATOM    480  CD  GLN A 154      -0.243 183.648  61.480  1.00178.08           C
ATOM    481  OE1 GLN A 154       0.296 182.650  61.953  1.00237.80           O
ATOM    482  NE2 GLN A 154      -1.144 184.349  62.151  1.00283.43           N
ATOM    483 1HE2 GLN A 154      -1.397 184.059  63.084  1.00390.02           H
ATOM    484 2HE2 GLN A 154      -1.574 185.160  61.731  1.00329.84           H
ATOM    485  N   SER A 155      -1.088 181.338  56.625  1.00 66.69           N
ATOM    486  H   SER A 155      -0.173 181.694  56.386  1.00 63.67           H
ATOM    487  CA  SER A 155      -1.950 180.853  55.550  1.00 68.52           C
ATOM    488  HA  SER A 155      -2.976 180.799  55.915  1.00 79.26           H
ATOM    489  C   SER A 155      -1.567 179.468  55.035  1.00 61.66           C
ATOM    490  O   SER A 155      -2.340 178.832  54.319  1.00 66.73           O
ATOM    491  CB  SER A 155      -1.904 181.840  54.381  1.00 69.53           C
ATOM    492 1HB  SER A 155      -2.588 181.504  53.601  1.00 75.94           H
ATOM    493 2HB  SER A 155      -2.217 182.824  54.730  1.00 78.05           H
ATOM    494  OG  SER A 155      -0.593 181.931  53.850  1.00 59.96           O
ATOM    495  HG  SER A 155      -0.047 182.420  54.472  1.00 59.75           H
ATOM    496  N   LYS A 156      -0.361 179.027  55.382  1.00 54.13           N
ATOM    497  H   LYS A 156       0.213 179.611  55.975  1.00 53.62           H
ATOM    498  CA  LYS A 156       0.217 177.763  54.927  1.00 49.48           C
ATOM    499  HA  LYS A 156       1.242 177.722  55.294  1.00 46.51           H
ATOM    500  C   LYS A 156       0.288 177.669  53.405  1.00 45.29           C
ATOM    501  O   LYS A 156       0.275 176.578  52.836  1.00 46.28           O
ATOM    502  CB  LYS A 156      -0.540 176.572  55.525  1.00 58.24           C
ATOM    503 1HB  LYS A 156      -1.578 176.604  55.193  1.00 67.62           H
ATOM    504 2HB  LYS A 156      -0.090 175.652  55.153  1.00 63.67           H
ATOM    505  CG  LYS A 156      -0.505 176.543  57.048  1.00 73.26           C
ATOM    506 1HG  LYS A 156       0.534 176.591  57.376  1.00111.80           H
ATOM    507 2HG  LYS A 156      -1.038 177.412  57.435  1.00107.77           H
ATOM    508  CD  LYS A 156      -1.148 175.282  57.606  1.00106.80           C
ATOM    509 1HD  LYS A 156      -2.159 175.198  57.206  1.00147.61           H
ATOM    510 2HD  LYS A 156      -0.572 174.414  57.287  1.00158.21           H
ATOM    511  CE  LYS A 156      -1.224 175.303  59.127  1.00146.54           C
ATOM    512 1HE  LYS A 156      -1.821 176.165  59.434  1.00186.81           H
ATOM    513 2HE  LYS A 156      -1.739 174.400  59.464  1.00172.38           H
ATOM    514  NZ  LYS A 156       0.145 175.377  59.737  1.00238.26           N
ATOM    515 1HZ  LYS A 156       0.745 174.654  59.364  1.00294.42           H
ATOM    516 2HZ  LYS A 156       0.092 175.275  60.742  1.00291.64           H
ATOM    517 3HZ  LYS A 156       0.564 176.276  59.534  1.00298.64           H
ATOM    518  N   PHE A 157       0.391 178.823  52.756  1.00 44.62           N
ATOM    519  H   PHE A 157       0.401 179.680  53.290  1.00 48.07           H
ATOM    520  CA  PHE A 157       0.481 178.910  51.301  1.00 42.66           C
ATOM    521  HA  PHE A 157      -0.292 178.280  50.861  1.00 46.54           H
ATOM    522  C   PHE A 157       1.848 178.418  50.830  1.00 35.18           C
ATOM    523  O   PHE A 157       2.875 178.855  51.348  1.00 32.40           O
ATOM    524  CB  PHE A 157       0.256 180.361  50.868  1.00 47.84           C
ATOM    525 1HB  PHE A 157      -0.693 180.703  51.280  1.00 57.14           H
ATOM    526 2HB  PHE A 157       1.051 180.979  51.286  1.00 48.60           H
ATOM    527  CG  PHE A 157       0.228 180.553  49.377  1.00 49.15           C
ATOM    528  CD1 PHE A 157      -0.950 180.372  48.660  1.00 94.08           C
ATOM    529  HD1 PHE A 157      -1.855 180.084  49.176  1.00173.33           H
ATOM    530  CD2 PHE A 157       1.378 180.931  48.695  1.00 80.78           C
ATOM    531  HD2 PHE A 157       2.301 181.067  49.239  1.00151.10           H
ATOM    532  CE1 PHE A 157      -0.982 180.570  47.281  1.00103.59           C
ATOM    533  HE1 PHE A 157      -1.904 180.430  46.736  1.00191.72           H
ATOM    534  CE2 PHE A 157       1.358 181.130  47.316  1.00 86.71           C
ATOM    535  HE2 PHE A 157       2.262 181.414  46.797  1.00159.77           H
ATOM    536  CZ  PHE A 157       0.174 180.953  46.608  1.00 65.00           C
ATOM    537  HZ  PHE A 157       0.154 181.106  45.539  1.00 76.33           H
ATOM    538  N   ILE A 158       1.859 177.498  49.870  1.00 35.48           N
ATOM    539  H   ILE A 158       0.995 177.239  49.418  1.00 41.84           H
ATOM    540  CA  ILE A 158       3.082 176.813  49.452  1.00 30.94           C
ATOM    541  HA  ILE A 158       3.645 176.548  50.347  1.00 29.37           H
ATOM    542  C   ILE A 158       3.971 177.716  48.600  1.00 27.86           C
ATOM    543  O   ILE A 158       3.533 178.313  47.617  1.00 31.67           O
ATOM    544  CB  ILE A 158       2.776 175.512  48.673  1.00 36.07           C
ATOM    545  HB  ILE A 158       2.203 175.770  47.782  1.00 44.98           H
ATOM    546  CG1 ILE A 158       1.944 174.557  49.538  1.00 52.46           C
ATOM    547 1HG1 ILE A 158       2.575 174.169  50.338  1.00 85.52           H
ATOM    548 2HG1 ILE A 158       1.126 175.111  49.996  1.00 83.02           H
ATOM    549  CG2 ILE A 158       4.075 174.832  48.236  1.00 47.21           C
ATOM    550 1HG2 ILE A 158       3.856 173.898  47.718  1.00 81.92           H
ATOM    551 2HG2 ILE A 158       4.698 174.625  49.107  1.00 82.08           H
ATOM    552 3HG2 ILE A 158       4.622 175.483  47.555  1.00 79.03           H
ATOM    553  CD1 ILE A 158       1.337 173.386  48.788  1.00 78.89           C
ATOM    554 1HD1 ILE A 158       0.770 173.754  47.932  1.00120.91           H
ATOM    555 2HD1 ILE A 158       0.670 172.839  49.454  1.00121.16           H
ATOM    556 3HD1 ILE A 158       2.124 172.716  48.443  1.00121.07           H
ATOM    557  N   LEU A 159       5.231 177.805  49.013  1.00 23.56           N
ATOM    558  H   LEU A 159       5.522 177.255  49.810  1.00 23.50           H
ATOM    559  CA  LEU A 159       6.243 178.660  48.402  1.00 21.11           C
ATOM    560  HA  LEU A 159       5.887 179.048  47.447  1.00 23.19           H
ATOM    561  C   LEU A 159       7.519 177.856  48.171  1.00 19.54           C
ATOM    562  O   LEU A 159       7.655 176.738  48.669  1.00 21.94           O
ATOM    563  CB  LEU A 159       6.538 179.825  49.353  1.00 20.57           C
ATOM    564 1HB  LEU A 159       6.883 179.407  50.298  1.00 23.64           H
ATOM    565 2HB  LEU A 159       7.350 180.418  48.932  1.00 22.35           H
ATOM    566  CG  LEU A 159       5.365 180.766  49.646  1.00 24.20           C
ATOM    567  HG  LEU A 159       4.506 180.178  49.965  1.00 29.93           H
ATOM    568  CD1 LEU A 159       5.719 181.729  50.769  1.00 27.79           C
ATOM    569 1HD1 LEU A 159       4.845 182.330  51.019  1.00 60.45           H
ATOM    570 2HD1 LEU A 159       6.526 182.388  50.450  1.00 59.21           H
ATOM    571 3HD1 LEU A 159       6.031 181.168  51.649  1.00 53.10           H
ATOM    572  CD2 LEU A 159       4.983 181.544  48.396  1.00 33.23           C
ATOM    573 1HD2 LEU A 159       5.867 182.026  47.978  1.00 67.00           H
ATOM    574 2HD2 LEU A 159       4.243 182.303  48.651  1.00 62.47           H
ATOM    575 3HD2 LEU A 159       4.556 180.866  47.658  1.00 65.38           H
ATOM    576  N   ALA A 160       8.467 178.434  47.443  1.00 19.00           N
ATOM    577  H   ALA A 160       8.290 179.332  47.012  1.00 20.57           H
ATOM    578  CA  ALA A 160       9.801 177.858  47.306  1.00 18.51           C
ATOM    579  HA  ALA A 160       9.810 176.856  47.735  1.00 20.31           H
ATOM    580  C   ALA A 160      10.800 178.726  48.066  1.00 16.68           C
ATOM    581  O   ALA A 160      10.699 179.952  48.049  1.00 20.77           O
ATOM    582  CB  ALA A 160      10.189 177.766  45.836  1.00 22.25           C
ATOM    583 1HB  ALA A 160      11.185 177.330  45.749  1.00 52.19           H
ATOM    584 2HB  ALA A 160      10.191 178.762  45.394  1.00 53.64           H
ATOM    585 3HB  ALA A 160       9.473 177.137  45.307  1.00 48.74           H
ATOM    586  N   LEU A 161      11.773 178.106  48.725  1.00 16.26           N
ATOM    587  H   LEU A 161      11.817 177.095  48.712  1.00 19.14           H
ATOM    588  CA  LEU A 161      12.809 178.831  49.456  1.00 15.13           C
ATOM    589  HA  LEU A 161      12.648 179.903  49.334  1.00 14.98           H
ATOM    590  C   LEU A 161      14.176 178.484  48.876  1.00 15.89           C
ATOM    591  O   LEU A 161      14.584 177.325  48.873  1.00 18.94           O
ATOM    592  CB  LEU A 161      12.738 178.491  50.948  1.00 16.74           C
ATOM    593 1HB  LEU A 161      11.718 178.707  51.264  1.00 19.11           H
ATOM    594 2HB  LEU A 161      12.894 177.418  51.063  1.00 20.18           H
ATOM    595  CG  LEU A 161      13.672 179.214  51.926  1.00 20.92           C
ATOM    596  HG  LEU A 161      13.707 180.269  51.656  1.00 54.64           H
ATOM    597  CD1 LEU A 161      13.089 179.102  53.330  1.00 51.23           C
ATOM    598 1HD1 LEU A 161      13.004 178.053  53.613  1.00 97.23           H
ATOM    599 2HD1 LEU A 161      12.103 179.565  53.357  1.00 97.03           H
ATOM    600 3HD1 LEU A 161      13.740 179.615  54.037  1.00 92.90           H
ATOM    601  CD2 LEU A 161      15.094 178.664  51.930  1.00 47.80           C
ATOM    602 1HD2 LEU A 161      15.664 179.129  52.735  1.00 91.24           H
ATOM    603 2HD2 LEU A 161      15.580 178.886  50.981  1.00 90.83           H
ATOM    604 3HD2 LEU A 161      15.072 177.584  52.082  1.00 91.70           H
ATOM    605  N   LYS A 162      14.881 179.499  48.391  1.00 16.76           N
ATOM    606  H   LYS A 162      14.498 180.435  48.444  1.00 18.08           H
ATOM    607  CA  LYS A 162      16.220 179.337  47.831  1.00 17.71           C
ATOM    608  HA  LYS A 162      16.443 178.278  47.702  1.00 19.78           H
ATOM    609  C   LYS A 162      17.222 179.933  48.812  1.00 16.86           C
ATOM    610  O   LYS A 162      17.024 181.041  49.306  1.00 17.64           O
ATOM    611  CB  LYS A 162      16.298 180.052  46.479  1.00 20.55           C
ATOM    612 1HB  LYS A 162      15.474 179.704  45.857  1.00 37.00           H
ATOM    613 2HB  LYS A 162      16.169 181.121  46.650  1.00 35.48           H
ATOM    614  CG  LYS A 162      17.604 179.837  45.726  1.00 31.87           C
ATOM    615 1HG  LYS A 162      18.438 180.023  46.403  1.00 54.71           H
ATOM    616 2HG  LYS A 162      17.656 178.803  45.384  1.00 57.00           H
ATOM    617  CD  LYS A 162      17.739 180.772  44.531  1.00 34.73           C
ATOM    618 1HD  LYS A 162      17.617 181.801  44.868  1.00 69.99           H
ATOM    619 2HD  LYS A 162      18.740 180.662  44.115  1.00 67.06           H
ATOM    620  CE  LYS A 162      16.724 180.481  43.436  1.00 44.60           C
ATOM    621 1HE  LYS A 162      16.825 179.440  43.123  1.00 85.25           H
ATOM    622 2HE  LYS A 162      15.714 180.632  43.824  1.00 87.30           H
ATOM    623  NZ  LYS A 162      16.990 181.406  42.286  1.00 40.66           N
ATOM    624 1HZ  LYS A 162      16.692 182.347  42.505  1.00 62.31           H
ATOM    625 2HZ  LYS A 162      16.492 181.104  41.459  1.00 65.76           H
ATOM    626 3HZ  LYS A 162      17.980 181.429  42.075  1.00 67.10           H
ATOM    627  N   VAL A 163      18.299 179.206  49.083  1.00 18.52           N
ATOM    628  H   VAL A 163      18.413 178.295  48.658  1.00 21.33           H
ATOM    629  CA  VAL A 163      19.364 179.699  49.953  1.00 18.96           C
ATOM    630  HA  VAL A 163      19.177 180.753  50.157  1.00 18.47           H
ATOM    631  C   VAL A 163      20.684 179.610  49.195  1.00 20.83           C
ATOM    632  O   VAL A 163      21.032 178.566  48.646  1.00 25.99           O
ATOM    633  CB  VAL A 163      19.416 178.964  51.313  1.00 24.05           C
ATOM    634  HB  VAL A 163      18.451 179.101  51.802  1.00 58.07           H
ATOM    635  CG1 VAL A 163      19.650 177.464  51.153  1.00 51.23           C
ATOM    636 1HG1 VAL A 163      20.625 177.282  50.700  1.00 97.03           H
ATOM    637 2HG1 VAL A 163      18.870 177.032  50.525  1.00 96.06           H
ATOM    638 3HG1 VAL A 163      19.617 176.986  52.132  1.00 95.94           H
ATOM    639  CG2 VAL A 163      20.489 179.575  52.208  1.00 68.76           C
ATOM    640 1HG2 VAL A 163      21.475 179.401  51.779  1.00119.90           H
ATOM    641 2HG2 VAL A 163      20.440 179.118  53.196  1.00120.66           H
ATOM    642 3HG2 VAL A 163      20.320 180.648  52.303  1.00115.08           H
ATOM    643  N   LEU A 164      21.390 180.734  49.126  1.00 20.30           N
ATOM    644  H   LEU A 164      21.060 181.556  49.615  1.00 20.10           H
ATOM    645  CA  LEU A 164      22.623 180.847  48.354  1.00 22.31           C
ATOM    646  HA  LEU A 164      22.858 179.885  47.899  1.00 25.11           H
ATOM    647  C   LEU A 164      23.783 181.259  49.255  1.00 24.14           C
ATOM    648  O   LEU A 164      23.614 182.075  50.160  1.00 25.28           O
ATOM    649  CB  LEU A 164      22.444 181.896  47.252  1.00 22.42           C
ATOM    650 1HB  LEU A 164      22.175 182.835  47.736  1.00 22.41           H
ATOM    651 2HB  LEU A 164      23.409 182.039  46.765  1.00 26.19           H
ATOM    652  CG  LEU A 164      21.408 181.617  46.159  1.00 22.73           C
ATOM    653  HG  LEU A 164      20.481 181.280  46.623  1.00 26.16           H
ATOM    654  CD1 LEU A 164      21.118 182.900  45.395  1.00 29.93           C
ATOM    655 1HD1 LEU A 164      20.403 182.697  44.597  1.00 59.71           H
ATOM    656 2HD1 LEU A 164      22.038 183.291  44.962  1.00 61.15           H
ATOM    657 3HD1 LEU A 164      20.694 183.640  46.073  1.00 63.55           H
ATOM    658  CD2 LEU A 164      21.898 180.541  45.199  1.00 32.87           C
ATOM    659 1HD2 LEU A 164      22.836 180.854  44.741  1.00 62.99           H
ATOM    660 2HD2 LEU A 164      21.154 180.381  44.418  1.00 67.79           H
ATOM    661 3HD2 LEU A 164      22.052 179.608  45.741  1.00 65.26           H
ATOM    662  N   PHE A 165      24.965 180.706  49.005  1.00 27.73           N
ATOM    663  H   PHE A 165      25.062 180.063  48.231  1.00 30.00           H
ATOM    664  CA  PHE A 165      26.142 181.010  49.814  1.00 30.85           C
ATOM    665  HA  PHE A 165      25.825 181.179  50.843  1.00 32.23           H
ATOM    666  C   PHE A 165      26.854 182.265  49.316  1.00 30.97           C
ATOM    667  O   PHE A 165      27.201 182.365  48.139  1.00 33.19           O
ATOM    668  CB  PHE A 165      27.126 179.838  49.784  1.00 37.16           C
ATOM    669 1HB  PHE A 165      27.423 179.656  48.752  1.00 40.27           H
ATOM    670 2HB  PHE A 165      28.014 180.117  50.351  1.00 41.59           H
ATOM    671  CG  PHE A 165      26.574 178.565  50.362  1.00 46.36           C
ATOM    672  CD1 PHE A 165      26.502 178.391  51.741  1.00 87.05           C
ATOM    673  HD1 PHE A 165      26.853 179.171  52.400  1.00159.54           H
ATOM    674  CD2 PHE A 165      26.139 177.538  49.531  1.00 98.50           C
ATOM    675  HD2 PHE A 165      26.206 177.648  48.459  1.00179.58           H
ATOM    676  CE1 PHE A 165      25.991 177.215  52.285  1.00107.91           C
ATOM    677  HE1 PHE A 165      25.948 177.088  53.356  1.00196.41           H
ATOM    678  CE2 PHE A 165      25.626 176.358  50.065  1.00118.88           C
ATOM    679  HE2 PHE A 165      25.298 175.564  49.410  1.00216.03           H
ATOM    680  CZ  PHE A 165      25.547 176.198  51.445  1.00 88.07           C
ATOM    681  HZ  PHE A 165      25.149 175.285  51.863  1.00113.33           H
ATOM    682  N   LYS A 166      27.107 183.212  50.214  1.00 32.21           N
ATOM    683  H   LYS A 166      26.826 183.075  51.177  1.00 34.11           H
ATOM    684  CA  LYS A 166      27.808 184.444  49.860  1.00 34.73           C
ATOM    685  HA  LYS A 166      27.313 184.897  49.001  1.00 33.62           H
ATOM    686  C   LYS A 166      29.249 184.180  49.439  1.00 39.38           C
ATOM    687  O   LYS A 166      29.792 184.902  48.607  1.00 41.80           O
ATOM    688  CB  LYS A 166      27.785 185.447  51.017  1.00 39.68           C
ATOM    689 1HB  LYS A 166      28.063 184.939  51.941  1.00 56.29           H
ATOM    690 2HB  LYS A 166      28.528 186.218  50.814  1.00 71.85           H
ATOM    691  CG  LYS A 166      26.438 186.131  51.198  1.00 54.91           C
ATOM    692 1HG  LYS A 166      26.175 186.632  50.266  1.00 93.68           H
ATOM    693 2HG  LYS A 166      25.678 185.383  51.425  1.00 82.17           H
ATOM    694  CD  LYS A 166      26.473 187.163  52.315  1.00 64.85           C
ATOM    695 1HD  LYS A 166      26.684 186.662  53.261  1.00 88.95           H
ATOM    696 2HD  LYS A 166      27.260 187.889  52.113  1.00 97.19           H
ATOM    697  CE  LYS A 166      25.142 187.890  52.416  1.00 99.00           C
ATOM    698 1HE  LYS A 166      24.967 188.448  51.493  1.00149.21           H
ATOM    699 2HE  LYS A 166      24.345 187.154  52.537  1.00157.79           H
ATOM    700  NZ  LYS A 166      25.179 188.810  53.598  1.00121.08           N
ATOM    701 1HZ  LYS A 166      24.355 189.396  53.614  1.00155.22           H
ATOM    702 2HZ  LYS A 166      26.001 189.398  53.564  1.00156.24           H
ATOM    703 3HZ  LYS A 166      25.203 188.256  54.446  1.00159.24           H
ATOM    704  N   ALA A 167      29.854 183.135  49.992  1.00 43.92           N
ATOM    705  H   ALA A 167      29.361 182.581  50.678  1.00 44.66           H
ATOM    706  CA  ALA A 167      31.214 182.752  49.625  1.00 51.31           C
ATOM    707  HA  ALA A 167      31.877 183.600  49.797  1.00 55.66           H
ATOM    708  C   ALA A 167      31.313 182.375  48.148  1.00 51.06           C
ATOM    709  O   ALA A 167      32.332 182.623  47.506  1.00 58.18           O
ATOM    710  CB  ALA A 167      31.676 181.589  50.494  1.00 60.01           C
ATOM    711 1HB  ALA A 167      32.699 181.323  50.230  1.00 88.43           H
ATOM    712 2HB  ALA A 167      31.026 180.728  50.332  1.00 88.12           H
ATOM    713 3HB  ALA A 167      31.639 181.878  51.544  1.00 94.78           H
ATOM    714  N   GLN A 168      30.250 181.787  47.608  1.00 47.07           N
ATOM    715  H   GLN A 168      29.428 181.626  48.171  1.00 45.43           H
ATOM    716  CA  GLN A 168      30.213 181.394  46.202  1.00 49.34           C
ATOM    717  HA  GLN A 168      31.208 181.076  45.888  1.00 56.47           H
ATOM    718  C   GLN A 168      29.790 182.565  45.320  1.00 46.98           C
ATOM    719  O   GLN A 168      30.338 182.764  44.237  1.00 53.78           O
ATOM    720  CB  GLN A 168      29.231 180.235  46.005  1.00 49.58           C
ATOM    721 1HB  GLN A 168      28.247 180.552  46.350  1.00 54.17           H
ATOM    722 2HB  GLN A 168      29.164 180.018  44.940  1.00 59.80           H
ATOM    723  CG  GLN A 168      29.605 178.949  46.730  1.00 55.50           C
ATOM    724 1HG  GLN A 168      29.801 179.168  47.779  1.00 72.14           H
ATOM    725 2HG  GLN A 168      28.762 178.261  46.675  1.00 80.36           H
ATOM    726  CD  GLN A 168      30.819 178.266  46.132  1.00 79.54           C
ATOM    727  OE1 GLN A 168      31.186 178.503  44.982  1.00126.67           O
ATOM    728  NE2 GLN A 168      31.452 177.400  46.908  1.00115.35           N
ATOM    729 1HE2 GLN A 168      32.271 176.928  46.557  1.00161.00           H
ATOM    730 2HE2 GLN A 168      31.111 177.211  47.839  1.00139.53           H
ATOM    731  N   LEU A 169      28.806 183.328  45.783  1.00 40.61           N
ATOM    732  H   LEU A 169      28.394 183.115  46.680  1.00 38.68           H
ATOM    733  CA  LEU A 169      28.284 184.466  45.030  1.00 39.48           C
ATOM    734  HA  LEU A 169      28.012 184.131  44.029  1.00 41.94           H
ATOM    735  C   LEU A 169      29.313 185.584  44.885  1.00 44.32           C
ATOM    736  O   LEU A 169      29.418 186.198  43.826  1.00 48.84           O
ATOM    737  CB  LEU A 169      27.045 185.031  45.729  1.00 34.52           C
ATOM    738 1HB  LEU A 169      27.343 185.308  46.740  1.00 35.68           H
ATOM    739 2HB  LEU A 169      26.770 185.949  45.210  1.00 37.21           H
ATOM    740  CG  LEU A 169      25.784 184.169  45.833  1.00 31.36           C
ATOM    741  HG  LEU A 169      26.052 183.180  46.203  1.00 37.28           H
ATOM    742  CD1 LEU A 169      24.847 184.827  46.837  1.00 34.18           C
ATOM    743 1HD1 LEU A 169      23.896 184.296  46.857  1.00 62.33           H
ATOM    744 2HD1 LEU A 169      24.671 185.865  46.553  1.00 63.78           H
ATOM    745 3HD1 LEU A 169      25.294 184.793  47.831  1.00 67.22           H
ATOM    746  CD2 LEU A 169      25.087 184.007  44.489  1.00 36.75           C
ATOM    747 1HD2 LEU A 169      25.774 183.562  43.770  1.00 68.35           H
ATOM    748 2HD2 LEU A 169      24.757 184.979  44.122  1.00 68.12           H
ATOM    749 3HD2 LEU A 169      24.224 183.352  44.604  1.00 66.43           H
ATOM    750  N   GLU A 170      30.058 185.867  45.948  1.00 46.86           N
ATOM    751  H   GLU A 170      29.921 185.357  46.810  1.00 45.81           H
ATOM    752  CA  GLU A 170      31.076 186.914  45.920  1.00 54.62           C
ATOM    753  HA  GLU A 170      30.635 187.824  45.513  1.00 55.08           H
ATOM    754  C   GLU A 170      32.242 186.516  45.019  1.00 63.89           C
ATOM    755  O   GLU A 170      32.801 187.353  44.310  1.00 71.37           O
ATOM    756  CB  GLU A 170      31.576 187.197  47.340  1.00 58.91           C
ATOM    757 1HB  GLU A 170      30.714 187.401  47.976  1.00 68.28           H
ATOM    758 2HB  GLU A 170      32.068 186.300  47.716  1.00 79.84           H
ATOM    759  CG  GLU A 170      32.550 188.362  47.464  1.00 94.95           C
ATOM    760 1HG  GLU A 170      33.074 188.267  48.416  1.00131.43           H
ATOM    761 2HG  GLU A 170      33.288 188.304  46.664  1.00154.09           H
ATOM    762  CD  GLU A 170      31.869 189.718  47.418  1.00119.72           C
ATOM    763  OE1 GLU A 170      32.362 190.651  48.085  1.00169.15           O
ATOM    764  OE2 GLU A 170      30.848 189.876  46.715  1.00178.54           O
ATOM    765  N   LYS A 171      32.594 185.234  45.035  1.00 67.32           N
ATOM    766  H   LYS A 171      32.101 184.595  45.644  1.00 64.54           H
ATOM    767  CA  LYS A 171      33.653 184.714  44.175  1.00 79.53           C
ATOM    768  HA  LYS A 171      34.560 185.292  44.348  1.00 89.07           H
ATOM    769  C   LYS A 171      33.283 184.873  42.704  1.00 81.00           C
ATOM    770  O   LYS A 171      34.138 185.148  41.865  1.00 96.52           O
ATOM    771  CB  LYS A 171      33.918 183.243  44.505  1.00 84.85           C
ATOM    772 1HB  LYS A 171      34.044 183.148  45.584  1.00101.72           H
ATOM    773 2HB  LYS A 171      33.051 182.653  44.207  1.00105.99           H
ATOM    774  CG  LYS A 171      35.154 182.677  43.823  1.00114.13           C
ATOM    775 1HG  LYS A 171      35.042 182.769  42.743  1.00159.41           H
ATOM    776 2HG  LYS A 171      36.028 183.247  44.139  1.00157.98           H
ATOM    777  CD  LYS A 171      35.361 181.213  44.177  1.00144.32           C
ATOM    778 1HD  LYS A 171      35.439 181.110  45.259  1.00185.87           H
ATOM    779 2HD  LYS A 171      34.504 180.638  43.825  1.00183.81           H
ATOM    780  CE  LYS A 171      36.625 180.679  43.524  1.00216.38           C
ATOM    781 1HE  LYS A 171      36.550 180.820  42.443  1.00272.63           H
ATOM    782 2HE  LYS A 171      37.481 181.253  43.885  1.00270.96           H
ATOM    783  NZ  LYS A 171      36.784 179.225  43.857  1.00302.27           N
ATOM    784 1HZ  LYS A 171      36.852 179.100  44.858  1.00355.84           H
ATOM    785 2HZ  LYS A 171      37.624 178.857  43.430  1.00354.22           H
ATOM    786 3HZ  LYS A 171      35.992 178.696  43.518  1.00359.18           H
ATOM    787  N   ALA A 172      32.003 184.690  42.402  1.00 70.87           N
ATOM    788  H   ALA A 172      31.358 184.422  43.132  1.00 64.17           H
ATOM    789  CA  ALA A 172      31.482 184.885  41.052  1.00 73.29           C
ATOM    790  HA  ALA A 172      32.199 184.484  40.336  1.00 85.49           H
ATOM    791  C   ALA A 172      31.279 186.365  40.732  1.00 71.49           C
ATOM    792  O   ALA A 172      31.142 186.739  39.568  1.00 79.70           O
ATOM    793  CB  ALA A 172      30.172 184.126  40.895  1.00 68.70           C
ATOM    794 1HB  ALA A 172      29.732 184.353  39.923  1.00 98.56           H
ATOM    795 2HB  ALA A 172      29.480 184.418  41.685  1.00 93.92           H
ATOM    796 3HB  ALA A 172      30.364 183.055  40.961  1.00 95.53           H
ATOM    797  N   GLY A 173      31.270 187.203  41.764  1.00 66.48           N
ATOM    798  H   GLY A 173      31.406 186.843  42.699  1.00 65.63           H
ATOM    799  CA  GLY A 173      31.090 188.634  41.593  1.00 68.38           C
ATOM    800 1HA  GLY A 173      31.512 189.147  42.458  1.00 70.65           H
ATOM    801 2HA  GLY A 173      31.638 188.952  40.706  1.00 79.21           H
ATOM    802  C   GLY A 173      29.645 189.067  41.437  1.00 60.73           C
ATOM    803  O   GLY A 173      29.369 190.138  40.898  1.00 67.89           O
ATOM    804  N   VAL A 174      28.715 188.236  41.896  1.00 52.41           N
ATOM    805  H   VAL A 174      29.000 187.393  42.377  1.00 52.60           H
ATOM    806  CA  VAL A 174      27.286 188.467  41.682  1.00 48.37           C
ATOM    807  HA  VAL A 174      27.174 189.374  41.088  1.00 53.14           H
ATOM    808  C   VAL A 174      26.489 188.666  42.968  1.00 41.73           C
ATOM    809  O   VAL A 174      25.271 188.823  42.925  1.00 43.01           O
ATOM    810  CB  VAL A 174      26.629 187.315  40.886  1.00 51.42           C
ATOM    811  HB  VAL A 174      25.582 187.568  40.719  1.00 76.39           H
ATOM    812  CG1 VAL A 174      27.299 187.160  39.523  1.00104.81           C
ATOM    813 1HG1 VAL A 174      28.328 186.823  39.647  1.00151.52           H
ATOM    814 2HG1 VAL A 174      27.293 188.116  39.000  1.00161.26           H
ATOM    815 3HG1 VAL A 174      26.752 186.427  38.931  1.00158.87           H
ATOM    816  CG2 VAL A 174      26.686 185.999  41.659  1.00 82.97           C
ATOM    817 1HG2 VAL A 174      26.195 185.217  41.081  1.00129.35           H
ATOM    818 2HG2 VAL A 174      26.173 186.112  42.613  1.00129.02           H
ATOM    819 3HG2 VAL A 174      27.723 185.716  41.837  1.00131.09           H
ATOM    820  N   GLU A 175      27.160 188.675  44.114  1.00 40.42           N
ATOM    821  H   GLU A 175      28.161 188.544  44.105  1.00 44.92           H
ATOM    822  CA  GLU A 175      26.481 188.847  45.397  1.00 37.31           C
ATOM    823  HA  GLU A 175      25.729 188.063  45.494  1.00 34.80           H
ATOM    824  C   GLU A 175      25.760 190.189  45.490  1.00 40.12           C
ATOM    825  O   GLU A 175      24.647 190.271  46.008  1.00 41.88           O
ATOM    826  CB  GLU A 175      27.488 188.701  46.542  1.00 41.58           C
ATOM    827 1HB  GLU A 175      28.110 187.832  46.331  1.00 46.67           H
ATOM    828 2HB  GLU A 175      28.134 189.578  46.564  1.00 47.51           H
ATOM    829  CG  GLU A 175      26.862 188.500  47.916  1.00 45.59           C
ATOM    830 1HG  GLU A 175      26.060 187.766  47.830  1.00 48.37           H
ATOM    831 2HG  GLU A 175      27.620 188.096  48.587  1.00 53.18           H
ATOM    832  CD  GLU A 175      26.304 189.774  48.525  1.00 54.90           C
ATOM    833  OE1 GLU A 175      26.773 190.882  48.187  1.00 90.66           O
ATOM    834  OE2 GLU A 175      25.390 189.663  49.370  1.00 93.54           O
ATOM    835  N   HIS A 176      26.389 191.242  44.978  1.00 44.96           N
ATOM    836  H   HIS A 176      27.306 191.119  44.573  1.00 48.01           H
ATOM    837  CA  HIS A 176      25.790 192.573  44.972  1.00 50.98           C
ATOM    838  HA  HIS A 176      25.345 192.763  45.949  1.00 53.54           H
ATOM    839  C   HIS A 176      24.694 192.660  43.912  1.00 50.64           C
ATOM    840  O   HIS A 176      23.638 193.250  44.137  1.00 59.19           O
ATOM    841  CB  HIS A 176      26.881 193.615  44.708  1.00 63.48           C
ATOM    842 1HB  HIS A 176      27.737 193.386  45.344  1.00 85.24           H
ATOM    843 2HB  HIS A 176      27.198 193.537  43.668  1.00 97.88           H
ATOM    844  CG  HIS A 176      26.460 195.027  44.978  1.00106.54           C
ATOM    845  ND1 HIS A 176      27.332 196.091  45.033  1.00203.04           N
ATOM    846  HD1 HIS A 176      28.332 196.052  44.904  1.00264.75           H
ATOM    847  CD2 HIS A 176      25.234 195.567  45.200  1.00186.64           C
ATOM    848  HD2 HIS A 176      24.310 195.008  45.215  1.00243.47           H
ATOM    849  CE1 HIS A 176      26.616 197.197  45.280  1.00320.86           C
ATOM    850  HE1 HIS A 176      27.038 198.188  45.373  1.00494.41           H
ATOM    851  NE2 HIS A 176      25.331 196.924  45.388  1.00310.37           N
ATOM    852  N   GLN A 177      24.939 192.054  42.755  1.00 48.60           N
ATOM    853  H   GLN A 177      25.814 191.568  42.623  1.00 49.83           H
ATOM    854  CA  GLN A 177      23.962 192.038  41.671  1.00 52.36           C
ATOM    855  HA  GLN A 177      23.691 193.066  41.428  1.00 60.93           H
ATOM    856  C   GLN A 177      22.692 191.302  42.088  1.00 45.53           C
ATOM    857  O   GLN A 177      21.592 191.697  41.707  1.00 48.90           O
ATOM    858  CB  GLN A 177      24.567 191.386  40.425  1.00 59.49           C
ATOM    859 1HB  GLN A 177      25.515 191.878  40.205  1.00 74.01           H
ATOM    860 2HB  GLN A 177      24.769 190.337  40.641  1.00 63.24           H
ATOM    861  CG  GLN A 177      23.682 191.463  39.187  1.00 86.73           C
ATOM    862 1HG  GLN A 177      24.178 190.938  38.370  1.00115.73           H
ATOM    863 2HG  GLN A 177      22.737 190.963  39.394  1.00114.95           H
ATOM    864  CD  GLN A 177      23.394 192.886  38.749  1.00141.41           C
ATOM    865  OE1 GLN A 177      24.189 193.797  38.971  1.00183.27           O
ATOM    866  NE2 GLN A 177      22.243 193.093  38.128  1.00217.62           N
ATOM    867 1HE2 GLN A 177      22.025 194.017  37.785  1.00302.97           H
ATOM    868 2HE2 GLN A 177      21.593 192.333  37.990  1.00235.24           H
ATOM    869  N   LEU A 178      22.835 190.251  42.889  1.00 39.07           N
ATOM    870  H   LEU A 178      23.764 189.948  43.148  1.00 39.82           H
ATOM    871  CA  LEU A 178      21.689 189.523  43.423  1.00 32.14           C
ATOM    872  HA  LEU A 178      21.147 189.069  42.593  1.00 34.90           H
ATOM    873  C   LEU A 178      20.725 190.450  44.158  1.00 29.01           C
ATOM    874  O   LEU A 178      19.512 190.332  43.999  1.00 27.97           O
ATOM    875  CB  LEU A 178      22.181 188.424  44.370  1.00 30.27           C
ATOM    876 1HB  LEU A 178      22.857 187.774  43.814  1.00 36.36           H
ATOM    877 2HB  LEU A 178      22.757 188.904  45.161  1.00 32.97           H
ATOM    878  CG  LEU A 178      21.121 187.550  45.047  1.00 27.90           C
ATOM    879  HG  LEU A 178      20.451 188.190  45.621  1.00 44.90           H
ATOM    880  CD1 LEU A 178      20.299 186.759  44.041  1.00 44.38           C
ATOM    881 1HD1 LEU A 178      19.626 186.084  44.569  1.00 84.49           H
ATOM    882 2HD1 LEU A 178      20.960 186.182  43.396  1.00 82.02           H
ATOM    883 3HD1 LEU A 178      19.710 187.450  43.439  1.00 77.72           H
ATOM    884  CD2 LEU A 178      21.810 186.594  46.008  1.00 38.75           C
ATOM    885 1HD2 LEU A 178      21.060 185.999  46.529  1.00 69.74           H
ATOM    886 2HD2 LEU A 178      22.390 187.160  46.737  1.00 76.83           H
ATOM    887 3HD2 LEU A 178      22.473 185.931  45.452  1.00 75.26           H
ATOM    888  N   ARG A 179      21.247 191.379  44.952  1.00 31.85           N
ATOM    889  H   ARG A 179      22.252 191.442  45.046  1.00 36.92           H
ATOM    890  CA  ARG A 179      20.408 192.340  45.666  1.00 33.11           C
ATOM    891  HA  ARG A 179      19.631 191.802  46.210  1.00 32.68           H
ATOM    892  C   ARG A 179      19.689 193.280  44.703  1.00 32.70           C
ATOM    893  O   ARG A 179      18.560 193.695  44.964  1.00 36.38           O
ATOM    894  CB  ARG A 179      21.243 193.147  46.665  1.00 42.15           C
ATOM    895 1HB  ARG A 179      22.151 193.505  46.179  1.00 73.45           H
ATOM    896 2HB  ARG A 179      20.656 194.012  46.974  1.00 50.58           H
ATOM    897  CG  ARG A 179      21.608 192.365  47.918  1.00 92.75           C
ATOM    898 1HG  ARG A 179      20.677 192.074  48.405  1.00114.58           H
ATOM    899 2HG  ARG A 179      22.159 191.464  47.649  1.00165.34           H
ATOM    900  CD  ARG A 179      22.425 193.175  48.913  1.00142.97           C
ATOM    901 1HD  ARG A 179      22.020 194.185  48.977  1.00181.14           H
ATOM    902 2HD  ARG A 179      22.331 192.702  49.892  1.00136.09           H
ATOM    903  NE  ARG A 179      23.843 193.222  48.560  1.00268.33           N
ATOM    904  HE  ARG A 179      24.134 192.693  47.752  1.00356.54           H
ATOM    905  CZ  ARG A 179      24.777 193.890  49.225  1.00343.34           C
ATOM    906  NH1 ARG A 179      24.510 194.616  50.293  1.00288.46           N
ATOM    907 1HH1 ARG A 179      23.562 194.666  50.632  1.00199.11           H
ATOM    908 2HH1 ARG A 179      25.257 195.108  50.758  1.00383.26           H
ATOM    909  NH2 ARG A 179      26.026 193.821  48.816  1.00554.32           N
ATOM    910 1HH2 ARG A 179      26.264 193.188  48.068  1.00659.74           H
ATOM    911 2HH2 ARG A 179      26.729 194.386  49.266  1.00658.51           H
ATOM    912  N   ARG A 180      20.341 193.602  43.591  1.00 33.68           N
ATOM    913  H   ARG A 180      21.267 193.225  43.443  1.00 36.19           H
ATOM    914  CA  ARG A 180      19.757 194.459  42.561  1.00 35.63           C
ATOM    915  HA  ARG A 180      19.287 195.314  43.050  1.00 39.37           H
ATOM    916  C   ARG A 180      18.666 193.738  41.777  1.00 30.37           C
ATOM    917  O   ARG A 180      17.653 194.338  41.426  1.00 32.50           O
ATOM    918  CB  ARG A 180      20.852 194.963  41.617  1.00 45.14           C
ATOM    919 1HB  ARG A 180      21.675 195.346  42.220  1.00 73.90           H
ATOM    920 2HB  ARG A 180      21.222 194.124  41.026  1.00 57.32           H
ATOM    921  CG  ARG A 180      20.397 196.063  40.668  1.00 85.62           C
ATOM    922 1HG  ARG A 180      19.612 195.678  40.017  1.00118.36           H
ATOM    923 2HG  ARG A 180      19.996 196.891  41.253  1.00142.99           H
ATOM    924  CD  ARG A 180      21.550 196.572  39.813  1.00161.08           C
ATOM    925 1HD  ARG A 180      22.363 196.898  40.462  1.00204.66           H
ATOM    926 2HD  ARG A 180      21.916 195.754  39.193  1.00233.78           H
ATOM    927  NE  ARG A 180      21.139 197.680  38.949  1.00249.21           N
ATOM    928  HE  ARG A 180      20.846 197.445  38.013  1.00253.47           H
ATOM    929  CZ  ARG A 180      21.131 198.963  39.289  1.00432.63           C
ATOM    930  NH1 ARG A 180      20.747 199.854  38.400  1.00608.42           N
ATOM    931 1HH1 ARG A 180      20.468 199.544  37.482  1.00602.17           H
ATOM    932 2HH1 ARG A 180      20.742 200.832  38.645  1.00823.57           H
ATOM    933  NH2 ARG A 180      21.482 199.388  40.487  1.00566.33           N
ATOM    934 1HH2 ARG A 180      21.769 198.722  41.185  1.00520.89           H
ATOM    935 2HH2 ARG A 180      21.466 200.376  40.686  1.00794.17           H
ATOM    936  N   GLU A 181      18.865 192.453  41.508  1.00 28.03           N
ATOM    937  H   GLU A 181      19.731 192.016  41.793  1.00 30.41           H
ATOM    938  CA  GLU A 181      17.860 191.643  40.822  1.00 26.46           C
ATOM    939  HA  GLU A 181      17.538 192.161  39.919  1.00 28.79           H
ATOM    940  C   GLU A 181      16.622 191.436  41.690  1.00 23.42           C
ATOM    941  O   GLU A 181      15.503 191.394  41.183  1.00 24.85           O
ATOM    942  CB  GLU A 181      18.429 190.275  40.435  1.00 31.23           C
ATOM    943 1HB  GLU A 181      18.888 189.822  41.314  1.00 50.12           H
ATOM    944 2HB  GLU A 181      17.603 189.638  40.119  1.00 43.91           H
ATOM    945  CG  GLU A 181      19.454 190.310  39.311  1.00 53.83           C
ATOM    946 1HG  GLU A 181      20.321 190.889  39.631  1.00105.40           H
ATOM    947 2HG  GLU A 181      19.780 189.290  39.102  1.00 92.53           H
ATOM    948  CD  GLU A 181      18.898 190.919  38.037  1.00 66.43           C
ATOM    949  OE1 GLU A 181      19.585 191.777  37.444  1.00117.06           O
ATOM    950  OE2 GLU A 181      17.774 190.554  37.630  1.00111.69           O
ATOM    951  N   VAL A 182      16.831 191.316  42.997  1.00 22.58           N
ATOM    952  H   VAL A 182      17.780 191.336  43.344  1.00 24.39           H
ATOM    953  CA  VAL A 182      15.743 191.169  43.961  1.00 22.59           C
ATOM    954  HA  VAL A 182      15.104 190.340  43.655  1.00 23.95           H
ATOM    955  C   VAL A 182      14.873 192.422  43.989  1.00 22.65           C
ATOM    956  O   VAL A 182      13.648 192.326  44.053  1.00 24.02           O
ATOM    957  CB  VAL A 182      16.304 190.861  45.367  1.00 28.16           C
ATOM    958  HB  VAL A 182      17.119 191.554  45.574  1.00 61.80           H
ATOM    959  CG1 VAL A 182      15.254 191.026  46.461  1.00 73.73           C
ATOM    960 1HG1 VAL A 182      14.446 190.314  46.302  1.00122.19           H
ATOM    961 2HG1 VAL A 182      14.855 192.040  46.447  1.00123.70           H
ATOM    962 3HG1 VAL A 182      15.711 190.844  47.433  1.00126.32           H
ATOM    963  CG2 VAL A 182      16.850 189.435  45.404  1.00 52.86           C
ATOM    964 1HG2 VAL A 182      17.440 189.233  44.511  1.00 97.27           H
ATOM    965 2HG2 VAL A 182      16.024 188.724  45.449  1.00 98.18           H
ATOM    966 3HG2 VAL A 182      17.484 189.311  46.281  1.00 95.22           H
ATOM    967  N   GLU A 183      15.491 193.596  43.922  1.00 24.71           N
ATOM    968  H   GLU A 183      16.500 193.633  43.890  1.00 26.63           H
ATOM    969  CA  GLU A 183      14.743 194.850  43.872  1.00 27.93           C
ATOM    970  HA  GLU A 183      14.057 194.883  44.719  1.00 30.33           H
ATOM    971  C   GLU A 183      13.915 194.943  42.592  1.00 27.24           C
ATOM    972  O   GLU A 183      12.782 195.424  42.607  1.00 32.74           O
ATOM    973  CB  GLU A 183      15.703 196.039  43.964  1.00 33.78           C
ATOM    974 1HB  GLU A 183      16.335 195.904  44.842  1.00 49.31           H
ATOM    975 2HB  GLU A 183      16.343 196.044  43.082  1.00 58.77           H
ATOM    976  CG  GLU A 183      15.014 197.392  44.065  1.00 59.09           C
ATOM    977 1HG  GLU A 183      15.759 198.179  43.940  1.00111.05           H
ATOM    978 2HG  GLU A 183      14.284 197.482  43.261  1.00107.51           H
ATOM    979  CD  GLU A 183      14.308 197.583  45.395  1.00 81.65           C
ATOM    980  OE1 GLU A 183      14.984 197.552  46.446  1.00140.24           O
ATOM    981  OE2 GLU A 183      13.073 197.770  45.397  1.00135.66           O
ATOM    982  N   ILE A 184      14.478 194.471  41.486  1.00 25.23           N
ATOM    983  H   ILE A 184      15.410 194.082  41.538  1.00 25.98           H
ATOM    984  CA  ILE A 184      13.789 194.475  40.198  1.00 26.05           C
ATOM    985  HA  ILE A 184      13.390 195.473  40.016  1.00 29.87           H
ATOM    986  C   ILE A 184      12.611 193.506  40.232  1.00 23.73           C
ATOM    987  O   ILE A 184      11.517 193.842  39.779  1.00 26.50           O
ATOM    988  CB  ILE A 184      14.746 194.106  39.041  1.00 29.05           C
ATOM    989  HB  ILE A 184      15.229 193.158  39.279  1.00 29.96           H
ATOM    990  CG1 ILE A 184      15.821 195.188  38.877  1.00 37.58           C
ATOM    991 1HG1 ILE A 184      15.369 196.063  38.410  1.00 64.00           H
ATOM    992 2HG1 ILE A 184      16.179 195.485  39.862  1.00 64.04           H
ATOM    993  CG2 ILE A 184      13.974 193.942  37.733  1.00 35.72           C
ATOM    994 1HG2 ILE A 184      14.665 193.727  36.918  1.00 65.19           H
ATOM    995 2HG2 ILE A 184      13.424 194.857  37.512  1.00 66.75           H
ATOM    996 3HG2 ILE A 184      13.273 193.112  37.822  1.00 66.88           H
ATOM    997  CD1 ILE A 184      17.025 194.768  38.054  1.00 81.66           C
ATOM    998 1HD1 ILE A 184      16.729 194.609  37.017  1.00131.12           H
ATOM    999 2HD1 ILE A 184      17.445 193.847  38.458  1.00130.12           H
ATOM   1000 3HD1 ILE A 184      17.780 195.553  38.093  1.00132.27           H
ATOM   1001  N   GLN A 185      12.816 192.312  40.777  1.00 21.35           N
ATOM   1002  H   GLN A 185      13.727 192.083  41.154  1.00 21.47           H
ATOM   1003  CA  GLN A 185      11.751 191.317  40.867  1.00 20.07           C
ATOM   1004  HA  GLN A 185      11.330 191.170  39.873  1.00 21.32           H
ATOM   1005  C   GLN A 185      10.629 191.790  41.789  1.00 20.85           C
ATOM   1006  O   GLN A 185       9.456 191.509  41.544  1.00 23.33           O
ATOM   1007  CB  GLN A 185      12.316 189.983  41.362  1.00 19.17           C
ATOM   1008 1HB  GLN A 185      13.223 189.760  40.800  1.00 20.63           H
ATOM   1009 2HB  GLN A 185      12.579 190.082  42.416  1.00 20.39           H
ATOM   1010  CG  GLN A 185      11.350 188.817  41.203  1.00 19.21           C
ATOM   1011 1HG  GLN A 185      10.441 189.029  41.767  1.00 22.06           H
ATOM   1012 2HG  GLN A 185      11.089 188.716  40.149  1.00 22.42           H
ATOM   1013  CD  GLN A 185      11.924 187.502  41.689  1.00 18.56           C
ATOM   1014  OE1 GLN A 185      13.039 187.437  42.203  1.00 19.67           O
ATOM   1015  NE2 GLN A 185      11.154 186.436  41.539  1.00 20.66           N
ATOM   1016 1HE2 GLN A 185      11.490 185.539  41.856  1.00 23.84           H
ATOM   1017 2HE2 GLN A 185      10.238 186.526  41.120  1.00 21.60           H
ATOM   1018  N   SER A 186      10.989 192.521  42.839  1.00 21.84           N
ATOM   1019  H   SER A 186      11.969 192.711  42.997  1.00 22.89           H
ATOM   1020  CA  SER A 186      10.014 193.078  43.772  1.00 24.80           C
ATOM   1021  HA  SER A 186       9.364 192.278  44.126  1.00 27.00           H
ATOM   1022  C   SER A 186       9.148 194.148  43.112  1.00 27.11           C
ATOM   1023  O   SER A 186       7.987 194.334  43.477  1.00 34.33           O
ATOM   1024  CB  SER A 186      10.734 193.703  44.970  1.00 28.31           C
ATOM   1025 1HB  SER A 186      11.371 194.516  44.621  1.00 59.52           H
ATOM   1026 2HB  SER A 186       9.995 194.105  45.663  1.00 65.53           H
ATOM   1027  OG  SER A 186      11.532 192.744  45.641  1.00 60.36           O
ATOM   1028  HG  SER A 186      12.263 192.500  45.067  1.00 94.86           H
ATOM   1029  N   HIS A 187       9.725 194.862  42.152  1.00 26.50           N
ATOM   1030  H   HIS A 187      10.683 194.664  41.897  1.00 26.79           H
ATOM   1031  CA  HIS A 187       9.033 195.945  41.460  1.00 30.74           C
ATOM   1032  HA  HIS A 187       8.385 196.448  42.177  1.00 37.15           H
ATOM   1033  C   HIS A 187       8.165 195.456  40.302  1.00 27.93           C
ATOM   1034  O   HIS A 187       7.206 196.122  39.912  1.00 32.27           O
ATOM   1035  CB  HIS A 187      10.062 196.955  40.945  1.00 38.75           C
ATOM   1036 1HB  HIS A 187      10.854 197.054  41.687  1.00 55.65           H
ATOM   1037 2HB  HIS A 187      10.503 196.570  40.025  1.00 76.41           H
ATOM   1038  CG  HIS A 187       9.488 198.313  40.684  1.00 76.09           C
ATOM   1039  ND1 HIS A 187       9.453 199.330  41.611  1.00144.62           N
ATOM   1040  HD1 HIS A 187       9.822 199.295  42.550  1.00181.07           H
ATOM   1041  CD2 HIS A 187       8.899 198.828  39.575  1.00163.31           C
ATOM   1042  HD2 HIS A 187       8.760 198.292  38.648  1.00224.56           H
ATOM   1043  CE1 HIS A 187       8.849 200.384  41.042  1.00258.15           C
ATOM   1044  HE1 HIS A 187       8.684 201.331  41.535  1.00402.21           H
ATOM   1045  NE2 HIS A 187       8.492 200.120  39.801  1.00273.04           N
ATOM   1046  N   LEU A 188       8.490 194.288  39.757  1.00 25.29           N
ATOM   1047  H   LEU A 188       9.272 193.770  40.133  1.00 26.89           H
ATOM   1048  CA  LEU A 188       7.751 193.712  38.637  1.00 24.63           C
ATOM   1049  HA  LEU A 188       7.425 194.522  37.985  1.00 25.77           H
ATOM   1050  C   LEU A 188       6.503 192.965  39.102  1.00 26.71           C
ATOM   1051  O   LEU A 188       6.334 191.770  38.851  1.00 38.99           O
ATOM   1052  CB  LEU A 188       8.652 192.770  37.834  1.00 24.27           C
ATOM   1053 1HB  LEU A 188       9.093 192.061  38.535  1.00 25.81           H
ATOM   1054 2HB  LEU A 188       8.017 192.204  37.154  1.00 25.38           H
ATOM   1055  CG  LEU A 188       9.780 193.377  36.994  1.00 25.87           C
ATOM   1056  HG  LEU A 188      10.398 194.018  37.622  1.00 28.95           H
ATOM   1057  CD1 LEU A 188      10.632 192.236  36.459  1.00 27.87           C
ATOM   1058 1HD1 LEU A 188      11.044 191.668  37.293  1.00 57.76           H
ATOM   1059 2HD1 LEU A 188      11.450 192.639  35.865  1.00 55.37           H
ATOM   1060 3HD1 LEU A 188      10.023 191.579  35.837  1.00 57.40           H
ATOM   1061  CD2 LEU A 188       9.236 194.205  35.835  1.00 30.72           C
ATOM   1062 1HD2 LEU A 188       8.563 193.597  35.230  1.00 61.64           H
ATOM   1063 2HD2 LEU A 188      10.063 194.550  35.216  1.00 62.06           H
ATOM   1064 3HD2 LEU A 188       8.698 195.070  36.222  1.00 58.37           H
ATOM   1065  N   ARG A 189       5.613 193.690  39.770  1.00 27.87           N
ATOM   1066  H   ARG A 189       5.811 194.667  39.938  1.00 35.00           H
ATOM   1067  CA  ARG A 189       4.361 193.129  40.274  1.00 31.92           C
ATOM   1068  HA  ARG A 189       4.566 192.146  40.698  1.00 34.64           H
ATOM   1069  C   ARG A 189       3.368 192.953  39.130  1.00 32.70           C
ATOM   1070  O   ARG A 189       2.598 193.855  38.802  1.00 67.64           O
ATOM   1071  CB  ARG A 189       3.783 194.031  41.369  1.00 41.39           C
ATOM   1072 1HB  ARG A 189       3.581 195.014  40.943  1.00 60.67           H
ATOM   1073 2HB  ARG A 189       2.839 193.605  41.708  1.00 60.31           H
ATOM   1074  CG  ARG A 189       4.708 194.201  42.570  1.00 82.75           C
ATOM   1075 1HG  ARG A 189       4.933 193.221  42.992  1.00135.68           H
ATOM   1076 2HG  ARG A 189       5.640 194.657  42.238  1.00134.43           H
ATOM   1077  CD  ARG A 189       4.102 195.081  43.653  1.00108.52           C
ATOM   1078 1HD  ARG A 189       4.876 195.311  44.386  1.00131.10           H
ATOM   1079 2HD  ARG A 189       3.763 196.014  43.201  1.00146.49           H
ATOM   1080  NE  ARG A 189       2.979 194.431  44.330  1.00197.72           N
ATOM   1081  HE  ARG A 189       2.761 193.485  44.054  1.00261.45           H
ATOM   1082  CZ  ARG A 189       2.235 194.982  45.280  1.00290.77           C
ATOM   1083  NH1 ARG A 189       2.432 196.212  45.711  1.00319.43           N
ATOM   1084 1HH1 ARG A 189       3.174 196.763  45.311  1.00279.85           H
ATOM   1085 2HH1 ARG A 189       1.834 196.586  46.432  1.00447.14           H
ATOM   1086  NH2 ARG A 189       1.256 194.281  45.811  1.00460.68           N
ATOM   1087 1HH2 ARG A 189       1.093 193.340  45.487  1.00536.97           H
ATOM   1088 2HH2 ARG A 189       0.682 194.693  46.530  1.00578.11           H
ATOM   1089  N   HIS A 190       3.421 191.782  38.505  1.00 28.64           N
ATOM   1090  H   HIS A 190       4.061 191.074  38.837  1.00 48.87           H
ATOM   1091  CA  HIS A 190       2.647 191.480  37.306  1.00 25.58           C
ATOM   1092  HA  HIS A 190       1.711 192.037  37.331  1.00 28.97           H
ATOM   1093  C   HIS A 190       2.359 189.978  37.286  1.00 23.13           C
ATOM   1094  O   HIS A 190       3.215 189.193  37.693  1.00 23.18           O
ATOM   1095  CB  HIS A 190       3.477 191.922  36.096  1.00 25.11           C
ATOM   1096 1HB  HIS A 190       3.693 192.985  36.196  1.00 30.17           H
ATOM   1097 2HB  HIS A 190       4.422 191.384  36.114  1.00 26.23           H
ATOM   1098  CG  HIS A 190       2.819 191.687  34.772  1.00 24.50           C
ATOM   1099  ND1 HIS A 190       2.015 192.600  34.127  1.00 31.87           N
ATOM   1100  HD1 HIS A 190       1.769 193.520  34.462  1.00 41.52           H
ATOM   1101  CD2 HIS A 190       2.904 190.633  33.922  1.00 26.92           C
ATOM   1102  HD2 HIS A 190       3.487 189.742  34.103  1.00 33.89           H
ATOM   1103  CE1 HIS A 190       1.643 192.064  32.955  1.00 33.99           C
ATOM   1104  HE1 HIS A 190       1.015 192.561  32.230  1.00 45.09           H
ATOM   1105  NE2 HIS A 190       2.136 190.850  32.804  1.00 31.17           N
ATOM   1106  N   PRO A 191       1.159 189.549  36.858  1.00 24.54           N
ATOM   1107  CA  PRO A 191       0.847 188.124  37.032  1.00 25.78           C
ATOM   1108  HA  PRO A 191       0.894 187.872  38.092  1.00 30.95           H
ATOM   1109  C   PRO A 191       1.705 187.124  36.261  1.00 21.09           C
ATOM   1110  O   PRO A 191       1.782 185.954  36.635  1.00 23.39           O
ATOM   1111  CB  PRO A 191      -0.601 188.015  36.545  1.00 33.28           C
ATOM   1112 1HB  PRO A 191      -0.622 187.662  35.514  1.00 38.35           H
ATOM   1113 2HB  PRO A 191      -1.169 187.341  37.187  1.00 44.43           H
ATOM   1114  CG  PRO A 191      -1.146 189.394  36.631  1.00 45.23           C
ATOM   1115 1HG  PRO A 191      -1.967 189.529  35.926  1.00 69.55           H
ATOM   1116 2HG  PRO A 191      -1.473 189.605  37.649  1.00 70.51           H
ATOM   1117  CD  PRO A 191       0.016 190.270  36.269  1.00 31.08           C
ATOM   1118 1HD  PRO A 191       0.121 190.335  35.186  1.00 34.16           H
ATOM   1119 2HD  PRO A 191      -0.108 191.258  36.712  1.00 37.67           H
ATOM   1120  N   ASN A 192       2.340 187.569  35.182  1.00 18.77           N
ATOM   1121  H   ASN A 192       2.257 188.541  34.923  1.00 21.25           H
ATOM   1122  CA  ASN A 192       3.167 186.694  34.356  1.00 16.90           C
ATOM   1123  HA  ASN A 192       2.804 185.670  34.450  1.00 17.96           H
ATOM   1124  C   ASN A 192       4.632 186.716  34.792  1.00 16.32           C
ATOM   1125  O   ASN A 192       5.524 186.353  34.025  1.00 19.07           O
ATOM   1126  CB  ASN A 192       3.041 187.116  32.889  1.00 18.17           C
ATOM   1127 1HB  ASN A 192       3.334 188.160  32.793  1.00 20.29           H
ATOM   1128 2HB  ASN A 192       3.715 186.506  32.286  1.00 19.14           H
ATOM   1129  CG  ASN A 192       1.638 186.942  32.349  1.00 21.77           C
ATOM   1130  OD1 ASN A 192       1.090 185.842  32.335  1.00 42.55           O
ATOM   1131  ND2 ASN A 192       1.046 188.034  31.893  1.00 59.01           N
ATOM   1132 1HD2 ASN A 192       0.131 187.958  31.473  1.00 65.93           H
ATOM   1133 2HD2 ASN A 192       1.503 188.932  31.978  1.00118.17           H
ATOM   1134  N   ILE A 193       4.877 187.132  36.030  1.00 17.00           N
ATOM   1135  H   ILE A 193       4.100 187.395  36.620  1.00 20.37           H
ATOM   1136  CA  ILE A 193       6.219 187.223  36.601  1.00 16.90           C
ATOM   1137  HA  ILE A 193       6.954 186.832  35.897  1.00 16.66           H
ATOM   1138  C   ILE A 193       6.235 186.379  37.873  1.00 16.51           C
ATOM   1139  O   ILE A 193       5.331 186.494  38.700  1.00 20.07           O
ATOM   1140  CB  ILE A 193       6.583 188.678  36.984  1.00 21.39           C
ATOM   1141  HB  ILE A 193       5.875 189.007  37.745  1.00 24.00           H
ATOM   1142  CG1 ILE A 193       6.450 189.636  35.793  1.00 31.74           C
ATOM   1143 1HG1 ILE A 193       5.420 189.602  35.440  1.00 83.93           H
ATOM   1144 2HG1 ILE A 193       6.641 190.647  36.152  1.00 80.40           H
ATOM   1145  CG2 ILE A 193       7.984 188.752  37.590  1.00 24.59           C
ATOM   1146 1HG2 ILE A 193       8.249 189.793  37.778  1.00 57.34           H
ATOM   1147 2HG2 ILE A 193       8.711 188.311  36.907  1.00 53.64           H
ATOM   1148 3HG2 ILE A 193       8.005 188.210  38.535  1.00 51.61           H
ATOM   1149  CD1 ILE A 193       7.352 189.390  34.600  1.00 28.61           C
ATOM   1150 1HD1 ILE A 193       7.205 190.187  33.872  1.00 66.73           H
ATOM   1151 2HD1 ILE A 193       7.094 188.438  34.139  1.00 65.78           H
ATOM   1152 3HD1 ILE A 193       8.397 189.379  34.912  1.00 65.73           H
ATOM   1153  N   LEU A 194       7.245 185.532  38.045  1.00 15.47           N
ATOM   1154  H   LEU A 194       7.969 185.454  37.344  1.00 15.76           H
ATOM   1155  CA  LEU A 194       7.339 184.730  39.261  1.00 15.70           C
ATOM   1156  HA  LEU A 194       6.403 184.185  39.381  1.00 16.74           H
ATOM   1157  C   LEU A 194       7.519 185.656  40.462  1.00 16.17           C
ATOM   1158  O   LEU A 194       8.466 186.442  40.519  1.00 18.23           O
ATOM   1159  CB  LEU A 194       8.504 183.739  39.176  1.00 17.01           C
ATOM   1160 1HB  LEU A 194       8.500 183.280  38.188  1.00 18.47           H
ATOM   1161 2HB  LEU A 194       9.432 184.301  39.282  1.00 18.49           H
ATOM   1162  CG  LEU A 194       8.489 182.622  40.225  1.00 19.47           C
ATOM   1163  HG  LEU A 194       8.223 183.047  41.192  1.00 29.17           H
ATOM   1164  CD1 LEU A 194       7.457 181.566  39.845  1.00 26.58           C
ATOM   1165 1HD1 LEU A 194       7.479 180.758  40.577  1.00 58.36           H
ATOM   1166 2HD1 LEU A 194       7.685 181.161  38.859  1.00 61.39           H
ATOM   1167 3HD1 LEU A 194       6.461 182.007  39.836  1.00 55.30           H
ATOM   1168  CD2 LEU A 194       9.866 181.983  40.345  1.00 26.28           C
ATOM   1169 1HD2 LEU A 194       9.839 181.209  41.112  1.00 55.89           H
ATOM   1170 2HD2 LEU A 194      10.598 182.740  40.627  1.00 60.06           H
ATOM   1171 3HD2 LEU A 194      10.153 181.537  39.393  1.00 58.51           H
ATOM   1172  N   ARG A 195       6.588 185.585  41.407  1.00 16.48           N
ATOM   1173  H   ARG A 195       5.853 184.895  41.327  1.00 17.59           H
ATOM   1174  CA  ARG A 195       6.549 186.514  42.533  1.00 17.46           C
ATOM   1175  HA  ARG A 195       6.758 187.514  42.152  1.00 18.54           H
ATOM   1176  C   ARG A 195       7.588 186.198  43.604  1.00 16.72           C
ATOM   1177  O   ARG A 195       7.788 185.041  43.970  1.00 17.85           O
ATOM   1178  CB  ARG A 195       5.143 186.502  43.139  1.00 20.94           C
ATOM   1179 1HB  ARG A 195       4.422 186.644  42.333  1.00 37.36           H
ATOM   1180 2HB  ARG A 195       4.966 185.522  43.584  1.00 39.76           H
ATOM   1181  CG  ARG A 195       4.890 187.560  44.205  1.00 42.63           C
ATOM   1182 1HG  ARG A 195       5.541 187.370  45.058  1.00 75.77           H
ATOM   1183 2HG  ARG A 195       5.112 188.547  43.799  1.00 85.69           H
ATOM   1184  CD  ARG A 195       3.442 187.524  44.670  1.00 52.03           C
ATOM   1185 1HD  ARG A 195       2.790 187.751  43.826  1.00 62.52           H
ATOM   1186 2HD  ARG A 195       3.215 186.520  45.027  1.00 77.82           H
ATOM   1187  NE  ARG A 195       3.196 188.480  45.750  1.00122.68           N
ATOM   1188  HE  ARG A 195       3.964 189.077  46.019  1.00177.58           H
ATOM   1189  CZ  ARG A 195       2.056 188.609  46.415  1.00183.57           C
ATOM   1190  NH1 ARG A 195       0.994 187.872  46.152  1.00173.60           N
ATOM   1191 1HH1 ARG A 195       1.033 187.199  45.403  1.00137.12           H
ATOM   1192 2HH1 ARG A 195       0.157 187.998  46.699  1.00248.30           H
ATOM   1193  NH2 ARG A 195       1.973 189.504  47.377  1.00326.71           N
ATOM   1194 1HH2 ARG A 195       2.782 190.065  47.594  1.00404.17           H
ATOM   1195 2HH2 ARG A 195       1.113 189.606  47.891  1.00404.19           H
ATOM   1196  N   LEU A 196       8.227 187.245  44.113  1.00 18.45           N
ATOM   1197  H   LEU A 196       8.087 188.157  43.704  1.00 21.79           H
ATOM   1198  CA  LEU A 196       9.085 187.155  45.291  1.00 17.73           C
ATOM   1199  HA  LEU A 196       9.533 186.162  45.349  1.00 17.42           H
ATOM   1200  C   LEU A 196       8.246 187.408  46.542  1.00 18.93           C
ATOM   1201  O   LEU A 196       7.490 188.377  46.598  1.00 25.78           O
ATOM   1202  CB  LEU A 196      10.188 188.213  45.201  1.00 21.44           C
ATOM   1203 1HB  LEU A 196      10.722 188.082  44.260  1.00 26.76           H
ATOM   1204 2HB  LEU A 196       9.703 189.189  45.174  1.00 27.27           H
ATOM   1205  CG  LEU A 196      11.215 188.231  46.338  1.00 24.07           C
ATOM   1206  HG  LEU A 196      10.711 187.995  47.275  1.00 57.25           H
ATOM   1207  CD1 LEU A 196      12.317 187.205  46.106  1.00 55.95           C
ATOM   1208 1HD1 LEU A 196      11.889 186.203  46.096  1.00102.02           H
ATOM   1209 2HD1 LEU A 196      13.049 187.270  46.912  1.00 98.71           H
ATOM   1210 3HD1 LEU A 196      12.811 187.400  45.154  1.00102.49           H
ATOM   1211  CD2 LEU A 196      11.808 189.624  46.462  1.00 49.76           C
ATOM   1212 1HD2 LEU A 196      12.318 189.893  45.537  1.00 94.80           H
ATOM   1213 2HD2 LEU A 196      12.516 189.645  47.290  1.00 88.51           H
ATOM   1214 3HD2 LEU A 196      11.013 190.344  46.658  1.00 97.30           H
ATOM   1215  N   TYR A 197       8.389 186.546  47.543  1.00 18.58           N
ATOM   1216  H   TYR A 197       9.020 185.762  47.440  1.00 19.49           H
ATOM   1217  CA  TYR A 197       7.669 186.679  48.807  1.00 21.78           C
ATOM   1218  HA  TYR A 197       6.913 187.458  48.707  1.00 25.08           H
ATOM   1219  C   TYR A 197       8.564 187.063  49.983  1.00 24.61           C
ATOM   1220  O   TYR A 197       8.062 187.382  51.060  1.00 35.74           O
ATOM   1221  CB  TYR A 197       6.959 185.364  49.138  1.00 23.93           C
ATOM   1222 1HB  TYR A 197       7.634 184.534  48.929  1.00 27.30           H
ATOM   1223 2HB  TYR A 197       6.728 185.353  50.204  1.00 32.32           H
ATOM   1224  CG  TYR A 197       5.666 185.159  48.378  1.00 24.39           C
ATOM   1225  CD1 TYR A 197       4.440 185.444  48.980  1.00 35.65           C
ATOM   1226  HD1 TYR A 197       4.418 185.850  49.981  1.00 46.00           H
ATOM   1227  CD2 TYR A 197       5.666 184.664  47.073  1.00 26.86           C
ATOM   1228  HD2 TYR A 197       6.603 184.455  46.578  1.00 31.02           H
ATOM   1229  CE1 TYR A 197       3.241 185.201  48.314  1.00 45.56           C
ATOM   1230  HE1 TYR A 197       2.299 185.418  48.796  1.00 63.69           H
ATOM   1231  CE2 TYR A 197       4.469 184.416  46.405  1.00 36.32           C
ATOM   1232  HE2 TYR A 197       4.479 184.019  45.402  1.00 47.27           H
ATOM   1233  CZ  TYR A 197       3.263 184.670  47.036  1.00 43.99           C
ATOM   1234  OH  TYR A 197       2.080 184.405  46.386  1.00 62.27           O
ATOM   1235  HH  TYR A 197       1.310 184.594  46.926  1.00 83.18           H
ATOM   1236  N   GLY A 198       9.879 187.049  49.793  1.00 21.00           N
ATOM   1237  H   GLY A 198      10.264 186.754  48.907  1.00 20.20           H
ATOM   1238  CA  GLY A 198      10.783 187.477  50.846  1.00 24.55           C
ATOM   1239 1HA  GLY A 198      10.530 188.505  51.106  1.00 33.00           H
ATOM   1240 2HA  GLY A 198      10.620 186.859  51.729  1.00 32.26           H
ATOM   1241  C   GLY A 198      12.257 187.434  50.491  1.00 18.87           C
ATOM   1242  O   GLY A 198      12.667 186.771  49.538  1.00 18.45           O
ATOM   1243  N   TYR A 199      13.053 188.158  51.270  1.00 20.84           N
ATOM   1244  H   TYR A 199      12.656 188.689  52.033  1.00 27.64           H
ATOM   1245  CA  TYR A 199      14.499 188.234  51.088  1.00 18.83           C
ATOM   1246  HA  TYR A 199      14.864 187.299  50.663  1.00 17.92           H
ATOM   1247  C   TYR A 199      15.171 188.465  52.439  1.00 19.69           C
ATOM   1248  O   TYR A 199      14.834 189.415  53.146  1.00 23.96           O
ATOM   1249  CB  TYR A 199      14.859 189.389  50.151  1.00 23.29           C
ATOM   1250 1HB  TYR A 199      14.397 189.215  49.179  1.00 28.04           H
ATOM   1251 2HB  TYR A 199      14.454 190.313  50.564  1.00 33.14           H
ATOM   1252  CG  TYR A 199      16.352 189.558  49.968  1.00 26.05           C
ATOM   1253  CD1 TYR A 199      17.081 190.420  50.789  1.00 74.61           C
ATOM   1254  HD1 TYR A 199      16.570 191.000  51.543  1.00158.08           H
ATOM   1255  CD2 TYR A 199      17.036 188.840  48.987  1.00 62.25           C
ATOM   1256  HD2 TYR A 199      16.489 188.181  48.329  1.00135.66           H
ATOM   1257  CE1 TYR A 199      18.464 190.531  50.661  1.00 88.60           C
ATOM   1258  HE1 TYR A 199      19.018 191.185  51.318  1.00181.71           H
ATOM   1259  CE2 TYR A 199      18.414 188.971  48.837  1.00 76.85           C
ATOM   1260  HE2 TYR A 199      18.927 188.427  48.057  1.00161.42           H
ATOM   1261  CZ  TYR A 199      19.125 189.790  49.697  1.00 54.44           C
ATOM   1262  OH  TYR A 199      20.496 189.856  49.602  1.00 79.59           O
ATOM   1263  HH  TYR A 199      20.849 189.284  48.917  1.00103.33           H
ATOM   1264  N   PHE A 200      16.108 187.595  52.801  1.00 18.48           N
ATOM   1265  H   PHE A 200      16.359 186.840  52.176  1.00 18.20           H
ATOM   1266  CA  PHE A 200      16.811 187.693  54.077  1.00 20.59           C
ATOM   1267  HA  PHE A 200      16.758 188.720  54.439  1.00 23.47           H
ATOM   1268  C   PHE A 200      18.271 187.302  53.869  1.00 21.33           C
ATOM   1269  O   PHE A 200      18.598 186.663  52.871  1.00 20.57           O
ATOM   1270  CB  PHE A 200      16.165 186.761  55.108  1.00 22.74           C
ATOM   1271 1HB  PHE A 200      16.366 185.729  54.823  1.00 27.73           H
ATOM   1272 2HB  PHE A 200      16.624 186.941  56.080  1.00 28.59           H
ATOM   1273  CG  PHE A 200      14.676 186.939  55.230  1.00 22.86           C
ATOM   1274  CD1 PHE A 200      14.147 188.060  55.861  1.00 29.64           C
ATOM   1275  HD1 PHE A 200      14.807 188.777  56.325  1.00 36.36           H
ATOM   1276  CD2 PHE A 200      13.806 186.010  54.667  1.00 28.65           C
ATOM   1277  HD2 PHE A 200      14.200 185.129  54.182  1.00 34.67           H
ATOM   1278  CE1 PHE A 200      12.774 188.286  55.872  1.00 39.39           C
ATOM   1279  HE1 PHE A 200      12.380 189.186  56.318  1.00 53.63           H
ATOM   1280  CE2 PHE A 200      12.429 186.209  54.708  1.00 37.91           C
ATOM   1281  HE2 PHE A 200      11.762 185.479  54.276  1.00 51.31           H
ATOM   1282  CZ  PHE A 200      11.912 187.358  55.297  1.00 42.12           C
ATOM   1283  HZ  PHE A 200      10.845 187.524  55.314  1.00 56.92           H
ATOM   1284  N   HIS A 201      19.157 187.654  54.794  1.00 25.71           N
ATOM   1285  H   HIS A 201      18.885 188.217  55.588  1.00 29.55           H
ATOM   1286  CA  HIS A 201      20.547 187.218  54.702  1.00 28.25           C
ATOM   1287  HA  HIS A 201      20.559 186.197  54.322  1.00 26.56           H
ATOM   1288  C   HIS A 201      21.261 187.205  56.051  1.00 34.96           C
ATOM   1289  O   HIS A 201      20.824 187.828  57.018  1.00 42.02           O
ATOM   1290  CB  HIS A 201      21.311 188.098  53.706  1.00 33.34           C
ATOM   1291 1HB  HIS A 201      22.305 187.677  53.559  1.00 41.65           H
ATOM   1292 2HB  HIS A 201      20.788 188.078  52.750  1.00 38.18           H
ATOM   1293  CG  HIS A 201      21.454 189.526  54.134  1.00 43.08           C
ATOM   1294  ND1 HIS A 201      22.271 189.956  55.156  1.00 62.01           N
ATOM   1295  HD1 HIS A 201      22.834 189.371  55.755  1.00105.24           H
ATOM   1296  CD2 HIS A 201      20.891 190.656  53.636  1.00 92.36           C
ATOM   1297  HD2 HIS A 201      20.184 190.682  52.819  1.00164.15           H
ATOM   1298  CE1 HIS A 201      22.170 191.291  55.227  1.00 76.72           C
ATOM   1299  HE1 HIS A 201      22.698 191.904  55.944  1.00107.37           H
ATOM   1300  NE2 HIS A 201      21.355 191.762  54.304  1.00103.86           N
ATOM   1301  N   ASP A 202      22.383 186.495  56.089  1.00 37.20           N
ATOM   1302  H   ASP A 202      22.678 185.996  55.260  1.00 35.12           H
ATOM   1303  CA  ASP A 202      23.271 186.455  57.246  1.00 44.88           C
ATOM   1304  HA  ASP A 202      23.096 187.337  57.863  1.00 51.68           H
ATOM   1305  C   ASP A 202      24.704 186.514  56.717  1.00 47.56           C
ATOM   1306  O   ASP A 202      24.909 186.673  55.515  1.00 46.68           O
ATOM   1307  CB  ASP A 202      23.005 185.211  58.101  1.00 47.13           C
ATOM   1308 1HB  ASP A 202      23.610 185.264  59.006  1.00 56.36           H
ATOM   1309 2HB  ASP A 202      21.954 185.208  58.391  1.00 48.72           H
ATOM   1310  CG  ASP A 202      23.314 183.912  57.380  1.00 42.48           C
ATOM   1311  OD1 ASP A 202      24.466 183.708  56.942  1.00 49.75           O
ATOM   1312  OD2 ASP A 202      22.407 183.061  57.270  1.00 62.83           O
ATOM   1313  N   ALA A 203      25.700 186.403  57.589  1.00 56.16           N
ATOM   1314  H   ALA A 203      25.502 186.200  58.558  1.00 63.15           H
ATOM   1315  CA  ALA A 203      27.094 186.585  57.194  1.00 62.13           C
ATOM   1316  HA  ALA A 203      27.222 187.621  56.879  1.00 69.54           H
ATOM   1317  C   ALA A 203      27.553 185.710  56.028  1.00 53.51           C
ATOM   1318  O   ALA A 203      28.413 186.120  55.248  1.00 61.78           O
ATOM   1319  CB  ALA A 203      27.996 186.347  58.399  1.00 79.79           C
ATOM   1320 1HB  ALA A 203      27.720 187.028  59.204  1.00112.79           H
ATOM   1321 2HB  ALA A 203      29.034 186.525  58.117  1.00111.21           H
ATOM   1322 3HB  ALA A 203      27.888 185.317  58.741  1.00114.56           H
ATOM   1323  N   THR A 204      27.003 184.507  55.905  1.00 45.06           N
ATOM   1324  H   THR A 204      26.252 184.239  56.526  1.00 45.37           H
ATOM   1325  CA  THR A 204      27.462 183.541  54.909  1.00 42.67           C
ATOM   1326  HA  THR A 204      28.332 183.951  54.397  1.00 48.02           H
ATOM   1327  C   THR A 204      26.427 183.175  53.848  1.00 36.49           C
ATOM   1328  O   THR A 204      26.765 182.503  52.872  1.00 38.00           O
ATOM   1329  CB  THR A 204      27.881 182.212  55.573  1.00 51.35           C
ATOM   1330  HB  THR A 204      28.215 181.519  54.801  1.00 73.30           H
ATOM   1331  OG1 THR A 204      26.756 181.647  56.257  1.00 81.89           O
ATOM   1332  HG1 THR A 204      26.529 182.220  56.993  1.00121.63           H
ATOM   1333  CG2 THR A 204      29.013 182.417  56.573  1.00 85.33           C
ATOM   1334 1HG2 THR A 204      29.351 181.447  56.938  1.00128.99           H
ATOM   1335 2HG2 THR A 204      28.663 183.014  57.415  1.00130.24           H
ATOM   1336 3HG2 THR A 204      29.846 182.926  56.087  1.00128.29           H
ATOM   1337  N   ARG A 205      25.173 183.578  54.030  1.00 33.81           N
ATOM   1338  H   ARG A 205      24.956 184.193  54.802  1.00 36.56           H
ATOM   1339  CA  ARG A 205      24.080 183.112  53.178  1.00 29.33           C
ATOM   1340  HA  ARG A 205      24.492 182.802  52.218  1.00 30.67           H
ATOM   1341  C   ARG A 205      23.012 184.158  52.882  1.00 25.84           C
ATOM   1342  O   ARG A 205      22.783 185.080  53.662  1.00 29.04           O
ATOM   1343  CB  ARG A 205      23.404 181.895  53.820  1.00 30.41           C
ATOM   1344 1HB  ARG A 205      23.135 182.145  54.846  1.00 33.95           H
ATOM   1345 2HB  ARG A 205      22.488 181.674  53.273  1.00 30.70           H
ATOM   1346  CG  ARG A 205      24.272 180.643  53.818  1.00 37.78           C
ATOM   1347 1HG  ARG A 205      24.487 180.367  52.785  1.00 50.30           H
ATOM   1348 2HG  ARG A 205      25.213 180.856  54.325  1.00 44.93           H
ATOM   1349  CD  ARG A 205      23.609 179.464  54.512  1.00 43.63           C
ATOM   1350 1HD  ARG A 205      22.630 179.284  54.067  1.00 54.24           H
ATOM   1351 2HD  ARG A 205      24.230 178.581  54.359  1.00 68.22           H
ATOM   1352  NE  ARG A 205      23.457 179.697  55.947  1.00 71.23           N
ATOM   1353  HE  ARG A 205      23.652 180.626  56.289  1.00120.23           H
ATOM   1354  CZ  ARG A 205      23.092 178.780  56.834  1.00 84.28           C
ATOM   1355  NH1 ARG A 205      22.846 177.532  56.491  1.00 84.64           N
ATOM   1356 1HH1 ARG A 205      22.924 177.248  55.528  1.00 88.19           H
ATOM   1357 2HH1 ARG A 205      22.590 176.876  57.217  1.00117.23           H
ATOM   1358  NH2 ARG A 205      22.983 179.119  58.100  1.00153.53           N
ATOM   1359 1HH2 ARG A 205      23.167 180.069  58.381  1.00217.01           H
ATOM   1360 2HH2 ARG A 205      22.721 178.410  58.771  1.00179.00           H
ATOM   1361  N   VAL A 206      22.351 183.970  51.745  1.00 22.86           N
ATOM   1362  H   VAL A 206      22.609 183.188  51.158  1.00 23.88           H
ATOM   1363  CA  VAL A 206      21.242 184.810  51.299  1.00 20.25           C
ATOM   1364  HA  VAL A 206      21.005 185.550  52.063  1.00 21.38           H
ATOM   1365  C   VAL A 206      20.029 183.915  51.073  1.00 18.18           C
ATOM   1366  O   VAL A 206      20.141 182.872  50.430  1.00 20.20           O
ATOM   1367  CB  VAL A 206      21.562 185.534  49.973  1.00 23.48           C
ATOM   1368  HB  VAL A 206      21.764 184.788  49.204  1.00 55.54           H
ATOM   1369  CG1 VAL A 206      20.377 186.381  49.530  1.00 50.92           C
ATOM   1370 1HG1 VAL A 206      20.660 186.991  48.673  1.00 97.15           H
ATOM   1371 2HG1 VAL A 206      19.548 185.733  49.246  1.00 94.81           H
ATOM   1372 3HG1 VAL A 206      20.062 187.030  50.347  1.00 94.19           H
ATOM   1373  CG2 VAL A 206      22.796 186.418  50.120  1.00 59.48           C
ATOM   1374 1HG2 VAL A 206      22.641 187.139  50.923  1.00105.10           H
ATOM   1375 2HG2 VAL A 206      22.978 186.952  49.187  1.00109.13           H
ATOM   1376 3HG2 VAL A 206      23.664 185.800  50.345  1.00104.38           H
ATOM   1377  N   TYR A 207      18.880 184.314  51.608  1.00 17.78           N
ATOM   1378  H   TYR A 207      18.837 185.196  52.102  1.00 19.65           H
ATOM   1379  CA  TYR A 207      17.644 183.547  51.498  1.00 16.82           C
ATOM   1380  HA  TYR A 207      17.859 182.573  51.059  1.00 17.47           H
ATOM   1381  C   TYR A 207      16.660 184.301  50.608  1.00 16.25           C
ATOM   1382  O   TYR A 207      16.451 185.502  50.781  1.00 19.68           O
ATOM   1383  CB  TYR A 207      17.003 183.355  52.876  1.00 18.38           C
ATOM   1384 1HB  TYR A 207      16.666 184.327  53.231  1.00 19.73           H
ATOM   1385 2HB  TYR A 207      16.128 182.714  52.768  1.00 20.12           H
ATOM   1386  CG  TYR A 207      17.922 182.763  53.924  1.00 20.89           C
ATOM   1387  CD1 TYR A 207      17.978 181.385  54.138  1.00 25.48           C
ATOM   1388  HD1 TYR A 207      17.351 180.725  53.556  1.00 29.05           H
ATOM   1389  CD2 TYR A 207      18.724 183.589  54.712  1.00 24.20           C
ATOM   1390  HD2 TYR A 207      18.681 184.660  54.580  1.00 27.17           H
ATOM   1391  CE1 TYR A 207      18.834 180.849  55.099  1.00 31.04           C
ATOM   1392  HE1 TYR A 207      18.874 179.783  55.263  1.00 39.44           H
ATOM   1393  CE2 TYR A 207      19.591 183.054  55.661  1.00 28.67           C
ATOM   1394  HE2 TYR A 207      20.211 183.708  56.257  1.00 34.42           H
ATOM   1395  CZ  TYR A 207      19.646 181.684  55.845  1.00 31.06           C
ATOM   1396  OH  TYR A 207      20.505 181.139  56.772  1.00 39.08           O
ATOM   1397  HH  TYR A 207      21.058 181.798  57.198  1.00 40.82           H
ATOM   1398  N   LEU A 208      16.048 183.594  49.665  1.00 15.06           N
ATOM   1399  H   LEU A 208      16.286 182.619  49.542  1.00 16.20           H
ATOM   1400  CA  LEU A 208      15.019 184.158  48.797  1.00 15.05           C
ATOM   1401  HA  LEU A 208      14.748 185.157  49.141  1.00 16.23           H
ATOM   1402  C   LEU A 208      13.799 183.249  48.882  1.00 15.00           C
ATOM   1403  O   LEU A 208      13.937 182.027  48.926  1.00 18.66           O
ATOM   1404  CB  LEU A 208      15.489 184.230  47.340  1.00 18.07           C
ATOM   1405 1HB  LEU A 208      15.738 183.222  47.012  1.00 29.58           H
ATOM   1406 2HB  LEU A 208      14.635 184.559  46.748  1.00 32.23           H
ATOM   1407  CG  LEU A 208      16.668 185.146  46.994  1.00 23.40           C
ATOM   1408  HG  LEU A 208      16.652 186.007  47.661  1.00 55.86           H
ATOM   1409  CD1 LEU A 208      18.013 184.441  47.128  1.00 52.64           C
ATOM   1410 1HD1 LEU A 208      18.147 184.091  48.151  1.00 97.17           H
ATOM   1411 2HD1 LEU A 208      18.814 185.139  46.884  1.00 96.61           H
ATOM   1412 3HD1 LEU A 208      18.055 183.591  46.447  1.00 95.09           H
ATOM   1413  CD2 LEU A 208      16.511 185.643  45.562  1.00 53.56           C
ATOM   1414 1HD2 LEU A 208      17.335 186.313  45.317  1.00 97.35           H
ATOM   1415 2HD2 LEU A 208      15.572 186.187  45.464  1.00 97.82           H
ATOM   1416 3HD2 LEU A 208      16.514 184.798  44.873  1.00 96.25           H
ATOM   1417  N   ILE A 209      12.608 183.835  48.903  1.00 14.81           N
ATOM   1418  H   ILE A 209      12.537 184.844  48.876  1.00 16.75           H
ATOM   1419  CA  ILE A 209      11.376 183.053  48.954  1.00 14.99           C
ATOM   1420  HA  ILE A 209      11.627 181.997  48.860  1.00 15.80           H
ATOM   1421  C   ILE A 209      10.527 183.438  47.747  1.00 14.56           C
ATOM   1422  O   ILE A 209      10.301 184.618  47.479  1.00 15.84           O
ATOM   1423  CB  ILE A 209      10.618 183.241  50.287  1.00 18.48           C
ATOM   1424  HB  ILE A 209      10.332 184.287  50.390  1.00 23.19           H
ATOM   1425  CG1 ILE A 209      11.532 182.853  51.456  1.00 27.70           C
ATOM   1426 1HG1 ILE A 209      11.761 181.790  51.383  1.00 67.05           H
ATOM   1427 2HG1 ILE A 209      12.467 183.407  51.375  1.00 67.61           H
ATOM   1428  CG2 ILE A 209       9.358 182.377  50.302  1.00 23.22           C
ATOM   1429 1HG2 ILE A 209       8.782 182.579  51.205  1.00 51.84           H
ATOM   1430 2HG2 ILE A 209       9.629 181.322  50.274  1.00 53.42           H
ATOM   1431 3HG2 ILE A 209       8.739 182.609  49.435  1.00 55.05           H
ATOM   1432  CD1 ILE A 209      10.963 183.123  52.831  1.00 47.79           C
ATOM   1433 1HD1 ILE A 209      10.577 184.141  52.873  1.00 91.80           H
ATOM   1434 2HD1 ILE A 209      11.749 183.002  53.577  1.00 88.87           H
ATOM   1435 3HD1 ILE A 209      10.160 182.416  53.041  1.00 93.27           H
ATOM   1436  N   LEU A 210      10.113 182.425  46.994  1.00 15.40           N
ATOM   1437  H   LEU A 210      10.245 181.479  47.326  1.00 17.35           H
ATOM   1438  CA  LEU A 210       9.504 182.594  45.679  1.00 15.44           C
ATOM   1439  HA  LEU A 210       9.346 183.653  45.478  1.00 16.70           H
ATOM   1440  C   LEU A 210       8.162 181.875  45.590  1.00 16.52           C
ATOM   1441  O   LEU A 210       7.865 180.974  46.373  1.00 18.92           O
ATOM   1442  CB  LEU A 210      10.440 182.003  44.620  1.00 17.52           C
ATOM   1443 1HB  LEU A 210      10.569 180.946  44.854  1.00 24.34           H
ATOM   1444 2HB  LEU A 210       9.942 182.064  43.652  1.00 25.52           H
ATOM   1445  CG  LEU A 210      11.832 182.624  44.475  1.00 22.49           C
ATOM   1446  HG  LEU A 210      12.291 182.715  45.459  1.00 45.30           H
ATOM   1447  CD1 LEU A 210      12.717 181.725  43.620  1.00 39.37           C
ATOM   1448 1HD1 LEU A 210      13.704 182.175  43.519  1.00 75.53           H
ATOM   1449 2HD1 LEU A 210      12.273 181.602  42.631  1.00 76.71           H
ATOM   1450 3HD1 LEU A 210      12.814 180.750  44.097  1.00 77.26           H
ATOM   1451  CD2 LEU A 210      11.742 184.007  43.844  1.00 43.85           C
ATOM   1452 1HD2 LEU A 210      11.148 184.662  44.480  1.00 83.42           H
ATOM   1453 2HD2 LEU A 210      11.274 183.931  42.863  1.00 83.05           H
ATOM   1454 3HD2 LEU A 210      12.743 184.426  43.738  1.00 82.95           H
ATOM   1455  N   GLU A 211       7.364 182.269  44.605  1.00 17.66           N
ATOM   1456  H   GLU A 211       7.606 183.086  44.062  1.00 18.61           H
ATOM   1457  CA  GLU A 211       6.155 181.535  44.249  1.00 19.50           C
ATOM   1458  HA  GLU A 211       5.518 181.446  45.129  1.00 21.73           H
ATOM   1459  C   GLU A 211       6.526 180.138  43.757  1.00 19.57           C
ATOM   1460  O   GLU A 211       7.456 179.975  42.967  1.00 20.43           O
ATOM   1461  CB  GLU A 211       5.416 182.297  43.147  1.00 23.77           C
ATOM   1462 1HB  GLU A 211       5.295 183.332  43.464  1.00 43.02           H
ATOM   1463 2HB  GLU A 211       6.036 182.289  42.251  1.00 46.64           H
ATOM   1464  CG  GLU A 211       4.046 181.742  42.790  1.00 27.43           C
ATOM   1465 1HG  GLU A 211       4.150 180.699  42.493  1.00 52.49           H
ATOM   1466 2HG  GLU A 211       3.404 181.794  43.670  1.00 48.26           H
ATOM   1467  CD  GLU A 211       3.400 182.514  41.655  1.00 26.69           C
ATOM   1468  OE1 GLU A 211       2.250 182.184  41.294  1.00 53.58           O
ATOM   1469  OE2 GLU A 211       4.029 183.455  41.123  1.00 63.13           O
ATOM   1470  N   TYR A 212       5.812 179.122  44.231  1.00 22.19           N
ATOM   1471  H   TYR A 212       5.057 179.288  44.880  1.00 25.04           H
ATOM   1472  CA  TYR A 212       6.104 177.744  43.850  1.00 23.85           C
ATOM   1473  HA  TYR A 212       7.185 177.642  43.755  1.00 26.63           H
ATOM   1474  C   TYR A 212       5.470 177.373  42.511  1.00 26.11           C
ATOM   1475  O   TYR A 212       4.268 177.543  42.306  1.00 33.26           O
ATOM   1476  CB  TYR A 212       5.626 176.794  44.951  1.00 30.40           C
ATOM   1477 1HB  TYR A 212       6.123 177.068  45.881  1.00 37.07           H
ATOM   1478 2HB  TYR A 212       4.552 176.925  45.086  1.00 35.36           H
ATOM   1479  CG  TYR A 212       5.908 175.333  44.672  1.00 34.50           C
ATOM   1480  CD1 TYR A 212       7.209 174.881  44.447  1.00 37.67           C
ATOM   1481  HD1 TYR A 212       8.035 175.577  44.485  1.00 38.67           H
ATOM   1482  CD2 TYR A 212       4.870 174.401  44.648  1.00 41.90           C
ATOM   1483  HD2 TYR A 212       3.854 174.726  44.822  1.00 46.55           H
ATOM   1484  CE1 TYR A 212       7.462 173.542  44.161  1.00 46.18           C
ATOM   1485  HE1 TYR A 212       8.469 173.210  43.955  1.00 54.09           H
ATOM   1486  CE2 TYR A 212       5.126 173.052  44.414  1.00 49.97           C
ATOM   1487  HE2 TYR A 212       4.318 172.336  44.433  1.00 59.94           H
ATOM   1488  CZ  TYR A 212       6.419 172.633  44.151  1.00 51.15           C
ATOM   1489  OH  TYR A 212       6.669 171.305  43.891  1.00 63.88           O
ATOM   1490  HH  TYR A 212       5.877 170.764  43.919  1.00 84.08           H
ATOM   1491  N   ALA A 213       6.292 176.856  41.603  1.00 28.64           N
ATOM   1492  H   ALA A 213       7.270 176.743  41.827  1.00 30.64           H
ATOM   1493  CA  ALA A 213       5.849 176.423  40.281  1.00 37.23           C
ATOM   1494  HA  ALA A 213       4.820 176.743  40.118  1.00 46.77           H
ATOM   1495  C   ALA A 213       5.925 174.899  40.188  1.00 34.14           C
ATOM   1496  O   ALA A 213       6.980 174.352  39.866  1.00 34.20           O
ATOM   1497  CB  ALA A 213       6.722 177.064  39.209  1.00 56.19           C
ATOM   1498 1HB  ALA A 213       6.432 176.686  38.229  1.00 90.89           H
ATOM   1499 2HB  ALA A 213       7.768 176.820  39.393  1.00 90.81           H
ATOM   1500 3HB  ALA A 213       6.593 178.146  39.231  1.00 89.94           H
ATOM   1501  N   PRO A 214       4.824 174.187  40.480  1.00 39.47           N
ATOM   1502  CA  PRO A 214       4.928 172.723  40.495  1.00 43.33           C
ATOM   1503  HA  PRO A 214       5.763 172.419  41.125  1.00 47.55           H
ATOM   1504  C   PRO A 214       5.081 172.047  39.135  1.00 39.55           C
ATOM   1505  O   PRO A 214       5.505 170.894  39.060  1.00 48.15           O
ATOM   1506  CB  PRO A 214       3.610 172.295  41.145  1.00 59.10           C
ATOM   1507 1HB  PRO A 214       3.287 171.327  40.762  1.00 78.36           H
ATOM   1508 2HB  PRO A 214       3.716 172.263  42.228  1.00 70.18           H
ATOM   1509  CG  PRO A 214       2.654 173.368  40.761  1.00 60.79           C
ATOM   1510 1HG  PRO A 214       2.306 173.214  39.739  1.00 82.97           H
ATOM   1511 2HG  PRO A 214       1.814 173.401  41.454  1.00 73.09           H
ATOM   1512  CD  PRO A 214       3.468 174.629  40.852  1.00 50.66           C
ATOM   1513 1HD  PRO A 214       3.094 175.374  40.150  1.00 55.41           H
ATOM   1514 2HD  PRO A 214       3.462 175.016  41.872  1.00 60.80           H
ATOM   1515  N   LEU A 215       4.724 172.748  38.064  1.00 34.76           N
ATOM   1516  H   LEU A 215       4.394 173.696  38.177  1.00 35.72           H
ATOM   1517  CA  LEU A 215       4.806 172.192  36.717  1.00 35.46           C
ATOM   1518  HA  LEU A 215       4.575 171.127  36.759  1.00 41.76           H
ATOM   1519  C   LEU A 215       6.203 172.333  36.119  1.00 31.53           C
ATOM   1520  O   LEU A 215       6.543 171.655  35.149  1.00 37.63           O
ATOM   1521  CB  LEU A 215       3.786 172.884  35.808  1.00 40.12           C
ATOM   1522 1HB  LEU A 215       4.018 173.948  35.804  1.00 42.11           H
ATOM   1523 2HB  LEU A 215       3.932 172.508  34.795  1.00 48.38           H
ATOM   1524  CG  LEU A 215       2.301 172.728  36.155  1.00 50.87           C
ATOM   1525  HG  LEU A 215       2.136 173.076  37.175  1.00 75.57           H
ATOM   1526  CD1 LEU A 215       1.475 173.591  35.211  1.00 74.86           C
ATOM   1527 1HD1 LEU A 215       1.771 174.633  35.324  1.00117.42           H
ATOM   1528 2HD1 LEU A 215       0.418 173.494  35.461  1.00116.74           H
ATOM   1529 3HD1 LEU A 215       1.636 173.274  34.181  1.00117.70           H
ATOM   1530  CD2 LEU A 215       1.846 171.277  36.056  1.00101.16           C
ATOM   1531 1HD2 LEU A 215       2.346 170.682  36.820  1.00149.92           H
ATOM   1532 2HD2 LEU A 215       2.088 170.880  35.069  1.00151.14           H
ATOM   1533 3HD2 LEU A 215       0.769 171.221  36.213  1.00150.38           H
ATOM   1534  N   GLY A 216       7.015 173.206  36.706  1.00 27.09           N
ATOM   1535  H   GLY A 216       6.693 173.725  37.511  1.00 28.23           H
ATOM   1536  CA  GLY A 216       8.370 173.415  36.230  1.00 26.43           C
ATOM   1537 1HA  GLY A 216       8.958 173.874  37.024  1.00 29.45           H
ATOM   1538 2HA  GLY A 216       8.806 172.444  35.994  1.00 32.82           H
ATOM   1539  C   GLY A 216       8.458 174.295  34.998  1.00 21.27           C
ATOM   1540  O   GLY A 216       7.627 175.177  34.784  1.00 21.55           O
ATOM   1541  N   THR A 217       9.489 174.067  34.191  1.00 20.74           N
ATOM   1542  H   THR A 217      10.130 173.316  34.402  1.00 23.76           H
ATOM   1543  CA  THR A 217       9.735 174.868  32.994  1.00 18.19           C
ATOM   1544  HA  THR A 217       9.685 175.922  33.260  1.00 18.17           H
ATOM   1545  C   THR A 217       8.705 174.608  31.899  1.00 16.67           C
ATOM   1546  O   THR A 217       8.089 173.545  31.843  1.00 19.27           O
ATOM   1547  CB  THR A 217      11.126 174.585  32.390  1.00 19.87           C
ATOM   1548  HB  THR A 217      11.249 175.175  31.482  1.00 19.85           H
ATOM   1549  OG1 THR A 217      11.230 173.194  32.062  1.00 22.85           O
ATOM   1550  HG1 THR A 217      11.276 172.694  32.880  1.00 31.68           H
ATOM   1551  CG2 THR A 217      12.247 174.938  33.359  1.00 24.23           C
ATOM   1552 1HG2 THR A 217      12.204 176.001  33.598  1.00 53.35           H
ATOM   1553 2HG2 THR A 217      13.208 174.719  32.893  1.00 53.18           H
ATOM   1554 3HG2 THR A 217      12.151 174.353  34.274  1.00 54.37           H
ATOM   1555  N   VAL A 218       8.543 175.572  30.998  1.00 14.69           N
ATOM   1556  H   VAL A 218       9.031 176.451  31.114  1.00 14.90           H
ATOM   1557  CA  VAL A 218       7.713 175.387  29.809  1.00 13.82           C
ATOM   1558  HA  VAL A 218       6.717 175.066  30.113  1.00 15.27           H
ATOM   1559  C   VAL A 218       8.329 174.289  28.947  1.00 14.03           C
ATOM   1560  O   VAL A 218       7.622 173.510  28.312  1.00 15.44           O
ATOM   1561  CB  VAL A 218       7.587 176.685  28.981  1.00 13.47           C
ATOM   1562  HB  VAL A 218       8.585 177.018  28.698  1.00 15.73           H
ATOM   1563  CG1 VAL A 218       6.776 176.452  27.711  1.00 16.47           C
ATOM   1564 1HG1 VAL A 218       7.310 175.769  27.051  1.00 46.05           H
ATOM   1565 2HG1 VAL A 218       6.628 177.401  27.194  1.00 45.72           H
ATOM   1566 3HG1 VAL A 218       5.804 176.027  27.964  1.00 45.57           H
ATOM   1567  CG2 VAL A 218       6.926 177.787  29.803  1.00 16.62           C
ATOM   1568 1HG2 VAL A 218       7.490 177.963  30.718  1.00 44.12           H
ATOM   1569 2HG2 VAL A 218       5.907 177.497  30.057  1.00 47.44           H
ATOM   1570 3HG2 VAL A 218       6.903 178.707  29.219  1.00 45.84           H
ATOM   1571  N   TYR A 219       9.655 174.205  28.968  1.00 14.66           N
ATOM   1572  H   TYR A 219      10.176 174.895  29.492  1.00 15.50           H
ATOM   1573  CA  TYR A 219      10.406 173.138  28.311  1.00 16.06           C
ATOM   1574  HA  TYR A 219      10.269 173.212  27.233  1.00 16.93           H
ATOM   1575  C   TYR A 219       9.949 171.746  28.745  1.00 17.61           C
ATOM   1576  O   TYR A 219       9.948 170.812  27.944  1.00 19.64           O
ATOM   1577  CB  TYR A 219      11.888 173.330  28.643  1.00 18.29           C
ATOM   1578 1HB  TYR A 219      12.179 174.338  28.350  1.00 19.30           H
ATOM   1579 2HB  TYR A 219      12.015 173.246  29.722  1.00 21.31           H
ATOM   1580  CG  TYR A 219      12.831 172.351  27.980  1.00 24.95           C
ATOM   1581  CD1 TYR A 219      13.294 172.569  26.682  1.00 35.58           C
ATOM   1582  HD1 TYR A 219      12.931 173.416  26.118  1.00 44.34           H
ATOM   1583  CD2 TYR A 219      13.300 171.235  28.675  1.00 38.07           C
ATOM   1584  HD2 TYR A 219      12.932 171.028  29.669  1.00 48.59           H
ATOM   1585  CE1 TYR A 219      14.235 171.716  26.107  1.00 51.11           C
ATOM   1586  HE1 TYR A 219      14.590 171.897  25.104  1.00 71.02           H
ATOM   1587  CE2 TYR A 219      14.250 170.389  28.109  1.00 54.59           C
ATOM   1588  HE2 TYR A 219      14.613 169.534  28.660  1.00 78.40           H
ATOM   1589  CZ  TYR A 219      14.722 170.641  26.832  1.00 56.83           C
ATOM   1590  OH  TYR A 219      15.680 169.821  26.284  1.00 82.06           O
ATOM   1591  HH  TYR A 219      15.943 170.093  25.402  1.00115.32           H
ATOM   1592  N   ARG A 220       9.548 171.610  30.005  1.00 19.34           N
ATOM   1593  H   ARG A 220       9.538 172.422  30.608  1.00 20.40           H
ATOM   1594  CA  ARG A 220       9.095 170.334  30.556  1.00 22.60           C
ATOM   1595  HA  ARG A 220       9.864 169.584  30.373  1.00 25.66           H
ATOM   1596  C   ARG A 220       7.816 169.861  29.873  1.00 21.61           C
ATOM   1597  O   ARG A 220       7.626 168.668  29.645  1.00 26.37           O
ATOM   1598  CB  ARG A 220       8.865 170.495  32.063  1.00 27.70           C
ATOM   1599 1HB  ARG A 220       9.688 171.079  32.475  1.00 41.03           H
ATOM   1600 2HB  ARG A 220       7.949 171.067  32.212  1.00 49.09           H
ATOM   1601  CG  ARG A 220       8.753 169.207  32.868  1.00 58.67           C
ATOM   1602 1HG  ARG A 220       8.315 169.447  33.838  1.00117.65           H
ATOM   1603 2HG  ARG A 220       8.098 168.504  32.354  1.00 86.80           H
ATOM   1604  CD  ARG A 220      10.116 168.563  33.095  1.00114.24           C
ATOM   1605 1HD  ARG A 220      10.448 168.089  32.171  1.00156.70           H
ATOM   1606 2HD  ARG A 220      10.831 169.344  33.354  1.00178.97           H
ATOM   1607  NE  ARG A 220      10.093 167.582  34.180  1.00187.18           N
ATOM   1608  HE  ARG A 220      10.372 167.906  35.094  1.00210.59           H
ATOM   1609  CZ  ARG A 220       9.750 166.305  34.067  1.00324.53           C
ATOM   1610  NH1 ARG A 220       9.801 165.538  35.135  1.00470.86           N
ATOM   1611 1HH1 ARG A 220      10.085 165.940  36.015  1.00488.48           H
ATOM   1612 2HH1 ARG A 220       9.549 164.565  35.062  1.00633.27           H
ATOM   1613  NH2 ARG A 220       9.367 165.764  32.927  1.00431.42           N
ATOM   1614 1HH2 ARG A 220       9.309 166.339  32.101  1.00406.41           H
ATOM   1615 2HH2 ARG A 220       9.143 164.782  32.895  1.00613.69           H
ATOM   1616  N   GLU A 221       6.940 170.809  29.563  1.00 19.28           N
ATOM   1617  H   GLU A 221       7.152 171.768  29.801  1.00 20.01           H
ATOM   1618  CA  GLU A 221       5.682 170.527  28.877  1.00 19.51           C
ATOM   1619  HA  GLU A 221       5.304 169.563  29.219  1.00 22.28           H
ATOM   1620  C   GLU A 221       5.865 170.461  27.362  1.00 18.54           C
ATOM   1621  O   GLU A 221       5.182 169.699  26.677  1.00 22.24           O
ATOM   1622  CB  GLU A 221       4.661 171.611  29.234  1.00 21.00           C
ATOM   1623 1HB  GLU A 221       4.660 171.737  30.316  1.00 23.71           H
ATOM   1624 2HB  GLU A 221       4.979 172.552  28.785  1.00 21.93           H
ATOM   1625  CG  GLU A 221       3.236 171.320  28.786  1.00 23.82           C
ATOM   1626 1HG  GLU A 221       2.646 172.231  28.889  1.00 32.21           H
ATOM   1627 2HG  GLU A 221       3.241 171.031  27.736  1.00 28.04           H
ATOM   1628  CD  GLU A 221       2.580 170.216  29.594  1.00 27.85           C
ATOM   1629  OE1 GLU A 221       2.100 169.238  28.983  1.00 64.18           O
ATOM   1630  OE2 GLU A 221       2.529 170.317  30.837  1.00 63.13           O
ATOM   1631  N   LEU A 222       6.780 171.268  26.836  1.00 16.49           N
ATOM   1632  H   LEU A 222       7.302 171.886  27.444  1.00 16.43           H
ATOM   1633  CA  LEU A 222       7.045 171.313  25.402  1.00 16.97           C
ATOM   1634  HA  LEU A 222       6.105 171.503  24.883  1.00 18.49           H
ATOM   1635  C   LEU A 222       7.596 169.989  24.884  1.00 20.74           C
ATOM   1636  O   LEU A 222       7.197 169.535  23.815  1.00 26.18           O
ATOM   1637  CB  LEU A 222       8.029 172.441  25.080  1.00 15.82           C
ATOM   1638 1HB  LEU A 222       7.635 173.367  25.498  1.00 25.43           H
ATOM   1639 2HB  LEU A 222       8.968 172.217  25.585  1.00 24.29           H
ATOM   1640  CG  LEU A 222       8.343 172.675  23.598  1.00 16.71           C
ATOM   1641  HG  LEU A 222       8.742 171.754  23.173  1.00 37.51           H
ATOM   1642  CD1 LEU A 222       7.114 173.091  22.797  1.00 33.31           C
ATOM   1643 1HD1 LEU A 222       6.382 172.284  22.803  1.00 71.29           H
ATOM   1644 2HD1 LEU A 222       7.405 173.292  21.766  1.00 67.62           H
ATOM   1645 3HD1 LEU A 222       6.674 173.987  23.233  1.00 70.70           H
ATOM   1646  CD2 LEU A 222       9.410 173.757  23.493  1.00 28.39           C
ATOM   1647 1HD2 LEU A 222       9.667 173.910  22.445  1.00 65.79           H
ATOM   1648 2HD2 LEU A 222      10.303 173.445  24.035  1.00 61.04           H
ATOM   1649 3HD2 LEU A 222       9.034 174.691  23.912  1.00 63.40           H
ATOM   1650  N   GLN A 223       8.500 169.360  25.628  1.00 21.95           N
ATOM   1651  H   GLN A 223       8.823 169.777  26.491  1.00 21.43           H
ATOM   1652  CA  GLN A 223       9.019 168.055  25.229  1.00 27.13           C
ATOM   1653  HA  GLN A 223       9.300 168.095  24.176  1.00 30.22           H
ATOM   1654  C   GLN A 223       7.966 166.961  25.384  1.00 28.67           C
ATOM   1655  O   GLN A 223       7.960 165.989  24.630  1.00 34.99           O
ATOM   1656  CB  GLN A 223      10.252 167.670  26.050  1.00 33.75           C
ATOM   1657 1HB  GLN A 223      10.007 167.719  27.111  1.00 55.46           H
ATOM   1658 2HB  GLN A 223      10.504 166.637  25.807  1.00 66.15           H
ATOM   1659  CG  GLN A 223      11.481 168.525  25.783  1.00 68.48           C
ATOM   1660 1HG  GLN A 223      11.591 168.663  24.708  1.00132.10           H
ATOM   1661 2HG  GLN A 223      11.353 169.501  26.252  1.00108.52           H
ATOM   1662  CD  GLN A 223      12.740 167.876  26.321  1.00127.98           C
ATOM   1663  OE1 GLN A 223      12.859 167.605  27.514  1.00196.37           O
ATOM   1664  NE2 GLN A 223      13.687 167.602  25.436  1.00224.31           N
ATOM   1665 1HE2 GLN A 223      14.538 167.159  25.750  1.00332.69           H
ATOM   1666 2HE2 GLN A 223      13.551 167.829  24.463  1.00262.97           H
ATOM   1667  N   LYS A 224       7.079 167.119  26.362  1.00 28.89           N
ATOM   1668  H   LYS A 224       7.119 167.956  26.927  1.00 30.69           H
ATOM   1669  CA  LYS A 224       6.038 166.133  26.643  1.00 32.03           C
ATOM   1670  HA  LYS A 224       6.507 165.164  26.816  1.00 36.13           H
ATOM   1671  C   LYS A 224       5.075 165.972  25.471  1.00 29.23           C
ATOM   1672  O   LYS A 224       4.583 164.876  25.208  1.00 34.22           O
ATOM   1673  CB  LYS A 224       5.266 166.557  27.895  1.00 42.06           C
ATOM   1674 1HB  LYS A 224       5.983 166.781  28.685  1.00 77.30           H
ATOM   1675 2HB  LYS A 224       4.712 167.468  27.667  1.00 65.74           H
ATOM   1676  CG  LYS A 224       4.283 165.518  28.414  1.00 58.84           C
ATOM   1677 1HG  LYS A 224       3.579 165.257  27.624  1.00 88.78           H
ATOM   1678 2HG  LYS A 224       4.830 164.625  28.717  1.00101.64           H
ATOM   1679  CD  LYS A 224       3.513 166.067  29.605  1.00 89.54           C
ATOM   1680 1HD  LYS A 224       4.219 166.374  30.377  1.00146.57           H
ATOM   1681 2HD  LYS A 224       2.940 166.937  29.284  1.00125.38           H
ATOM   1682  CE  LYS A 224       2.562 165.032  30.181  1.00141.99           C
ATOM   1683 1HE  LYS A 224       1.881 164.696  29.395  1.00186.50           H
ATOM   1684 2HE  LYS A 224       3.137 164.173  30.534  1.00200.16           H
ATOM   1685  NZ  LYS A 224       1.801 165.664  31.308  1.00205.95           N
ATOM   1686 1HZ  LYS A 224       1.284 166.467  30.976  1.00251.32           H
ATOM   1687 2HZ  LYS A 224       2.434 165.971  32.035  1.00252.20           H
ATOM   1688 3HZ  LYS A 224       1.146 165.004  31.706  1.00249.78           H
ATOM   1689  N   LEU A 225       4.801 167.077  24.787  1.00 28.62           N
ATOM   1690  H   LEU A 225       5.242 167.944  25.063  1.00 31.05           H
ATOM   1691  CA  LEU A 225       3.871 167.098  23.661  1.00 31.68           C
ATOM   1692  HA  LEU A 225       3.333 166.150  23.622  1.00 40.13           H
ATOM   1693  C   LEU A 225       4.579 167.290  22.322  1.00 24.37           C
ATOM   1694  O   LEU A 225       3.928 167.346  21.280  1.00 27.69           O
ATOM   1695  CB  LEU A 225       2.864 168.234  23.860  1.00 44.21           C
ATOM   1696 1HB  LEU A 225       3.417 169.173  23.853  1.00 46.21           H
ATOM   1697 2HB  LEU A 225       2.193 168.242  23.001  1.00 50.41           H
ATOM   1698  CG  LEU A 225       2.003 168.207  25.128  1.00 66.55           C
ATOM   1699  HG  LEU A 225       2.652 168.172  26.002  1.00 79.91           H
ATOM   1700  CD1 LEU A 225       1.174 169.482  25.196  1.00 99.50           C
ATOM   1701 1HD1 LEU A 225       1.838 170.345  25.225  1.00138.12           H
ATOM   1702 2HD1 LEU A 225       0.564 169.471  26.099  1.00143.86           H
ATOM   1703 3HD1 LEU A 225       0.526 169.550  24.321  1.00139.66           H
ATOM   1704  CD2 LEU A 225       1.078 166.995  25.161  1.00 98.16           C
ATOM   1705 1HD2 LEU A 225       0.441 167.048  26.045  1.00134.96           H
ATOM   1706 2HD2 LEU A 225       1.671 166.082  25.207  1.00141.64           H
ATOM   1707 3HD2 LEU A 225       0.455 166.980  24.267  1.00140.28           H
ATOM   1708  N   SER A 226       5.902 167.411  22.378  1.00 20.41           N
ATOM   1709  H   SER A 226       6.351 167.279  23.273  1.00 22.39           H
ATOM   1710  CA  SER A 226       6.767 167.779  21.257  1.00 19.74           C
ATOM   1711  HA  SER A 226       7.793 167.738  21.620  1.00 22.26           H
ATOM   1712  C   SER A 226       6.556 169.200  20.733  1.00 16.57           C
ATOM   1713  O   SER A 226       7.523 169.885  20.400  1.00 21.98           O
ATOM   1714  CB  SER A 226       6.651 166.769  20.112  1.00 30.05           C
ATOM   1715 1HB  SER A 226       5.645 166.800  19.696  1.00 60.13           H
ATOM   1716 2HB  SER A 226       7.364 167.030  19.330  1.00 55.95           H
ATOM   1717  OG  SER A 226       6.927 165.460  20.581  1.00 81.58           O
ATOM   1718  HG  SER A 226       6.400 165.306  21.368  1.00125.03           H
ATOM   1719  N   LYS A 227       5.304 169.639  20.655  1.00 14.39           N
ATOM   1720  H   LYS A 227       4.556 169.014  20.926  1.00 17.64           H
ATOM   1721  CA  LYS A 227       4.940 170.976  20.191  1.00 12.64           C
ATOM   1722  HA  LYS A 227       5.724 171.682  20.467  1.00 12.56           H
ATOM   1723  C   LYS A 227       3.633 171.417  20.840  1.00 13.14           C
ATOM   1724  O   LYS A 227       2.915 170.602  21.419  1.00 18.14           O
ATOM   1725  CB  LYS A 227       4.794 170.978  18.666  1.00 15.82           C
ATOM   1726 1HB  LYS A 227       4.632 172.005  18.336  1.00 22.12           H
ATOM   1727 2HB  LYS A 227       5.726 170.622  18.227  1.00 20.58           H
ATOM   1728  CG  LYS A 227       3.650 170.117  18.147  1.00 24.25           C
ATOM   1729 1HG  LYS A 227       3.774 169.096  18.510  1.00 38.85           H
ATOM   1730 2HG  LYS A 227       2.706 170.514  18.519  1.00 41.01           H
ATOM   1731  CD  LYS A 227       3.612 170.098  16.627  1.00 35.21           C
ATOM   1732 1HD  LYS A 227       3.510 171.119  16.260  1.00 54.51           H
ATOM   1733 2HD  LYS A 227       4.543 169.675  16.250  1.00 67.79           H
ATOM   1734  CE  LYS A 227       2.440 169.269  16.130  1.00 64.94           C
ATOM   1735 1HE  LYS A 227       2.524 168.256  16.530  1.00110.53           H
ATOM   1736 2HE  LYS A 227       1.513 169.712  16.504  1.00107.61           H
ATOM   1737  NZ  LYS A 227       2.451 169.254  14.631  1.00129.21           N
ATOM   1738 1HZ  LYS A 227       3.293 168.810  14.290  1.00180.96           H
ATOM   1739 2HZ  LYS A 227       2.424 170.200  14.275  1.00180.63           H
ATOM   1740 3HZ  LYS A 227       1.648 168.751  14.277  1.00179.67           H
ATOM   1741  N   PHE A 228       3.306 172.698  20.713  1.00 12.10           N
ATOM   1742  H   PHE A 228       3.941 173.329  20.243  1.00 12.46           H
ATOM   1743  CA  PHE A 228       2.019 173.218  21.162  1.00 13.16           C
ATOM   1744  HA  PHE A 228       1.505 172.448  21.737  1.00 15.03           H
ATOM   1745  C   PHE A 228       1.144 173.565  19.961  1.00 14.90           C
ATOM   1746  O   PHE A 228       1.640 173.955  18.905  1.00 16.93           O
ATOM   1747  CB  PHE A 228       2.193 174.469  22.029  1.00 12.95           C
ATOM   1748 1HB  PHE A 228       2.691 175.235  21.434  1.00 13.18           H
ATOM   1749 2HB  PHE A 228       1.205 174.841  22.298  1.00 15.75           H
ATOM   1750  CG  PHE A 228       2.979 174.249  23.294  1.00 12.79           C
ATOM   1751  CD1 PHE A 228       2.799 173.113  24.078  1.00 40.62           C
ATOM   1752  HD1 PHE A 228       2.095 172.351  23.780  1.00 96.84           H
ATOM   1753  CD2 PHE A 228       3.878 175.221  23.722  1.00 36.92           C
ATOM   1754  HD2 PHE A 228       4.023 176.114  23.133  1.00 89.01           H
ATOM   1755  CE1 PHE A 228       3.516 172.942  25.260  1.00 42.51           C
ATOM   1756  HE1 PHE A 228       3.388 172.043  25.842  1.00 98.87           H
ATOM   1757  CE2 PHE A 228       4.583 175.068  24.913  1.00 39.71           C
ATOM   1758  HE2 PHE A 228       5.266 175.839  25.239  1.00 94.77           H
ATOM   1759  CZ  PHE A 228       4.404 173.925  25.684  1.00 17.28           C
ATOM   1760  HZ  PHE A 228       4.957 173.797  26.602  1.00 21.29           H
ATOM   1761  N   ASP A 229      -0.166 173.430  20.138  1.00 17.09           N
ATOM   1762  H   ASP A 229      -0.520 173.077  21.014  1.00 18.97           H
ATOM   1763  CA  ASP A 229      -1.124 173.792  19.098  1.00 19.62           C
ATOM   1764  HA  ASP A 229      -0.828 173.318  18.162  1.00 22.41           H
ATOM   1765  C   ASP A 229      -1.156 175.305  18.895  1.00 16.57           C
ATOM   1766  O   ASP A 229      -0.690 176.069  19.741  1.00 16.00           O
ATOM   1767  CB  ASP A 229      -2.522 173.305  19.487  1.00 26.76           C
ATOM   1768 1HB  ASP A 229      -3.169 173.376  18.612  1.00 48.07           H
ATOM   1769 2HB  ASP A 229      -2.446 172.259  19.787  1.00 49.43           H
ATOM   1770  CG  ASP A 229      -3.119 174.134  20.611  1.00 45.05           C
ATOM   1771  OD1 ASP A 229      -3.908 174.506  21.505  1.00 98.77           O
ATOM   1772  OD2 ASP A 229      -3.996 173.246  20.560  1.00 96.70           O
ATOM   1773  N   GLU A 230      -1.726 175.740  17.777  1.00 16.98           N
ATOM   1774  H   GLU A 230      -2.173 175.081  17.156  1.00 19.40           H
ATOM   1775  CA  GLU A 230      -1.711 177.151  17.398  1.00 15.58           C
ATOM   1776  HA  GLU A 230      -0.675 177.477  17.302  1.00 15.73           H
ATOM   1777  C   GLU A 230      -2.376 178.042  18.443  1.00 14.53           C
ATOM   1778  O   GLU A 230      -1.904 179.145  18.712  1.00 14.33           O
ATOM   1779  CB  GLU A 230      -2.416 177.358  16.054  1.00 19.67           C
ATOM   1780 1HB  GLU A 230      -3.397 176.885  16.097  1.00 53.99           H
ATOM   1781 2HB  GLU A 230      -2.564 178.428  15.908  1.00 48.58           H
ATOM   1782  CG  GLU A 230      -1.664 176.816  14.847  1.00 43.39           C
ATOM   1783 1HG  GLU A 230      -2.096 177.252  13.945  1.00 81.34           H
ATOM   1784 2HG  GLU A 230      -0.620 177.123  14.910  1.00 78.89           H
ATOM   1785  CD  GLU A 230      -1.734 175.304  14.743  1.00 85.54           C
ATOM   1786  OE1 GLU A 230      -0.666 174.657  14.703  1.00146.16           O
ATOM   1787  OE2 GLU A 230      -2.856 174.755  14.713  1.00147.74           O
ATOM   1788  N   GLN A 231      -3.474 177.574  19.026  1.00 16.74           N
ATOM   1789  H   GLN A 231      -3.814 176.654  18.782  1.00 19.75           H
ATOM   1790  CA  GLN A 231      -4.224 178.359  20.003  1.00 17.96           C
ATOM   1791  HA  GLN A 231      -4.393 179.355  19.594  1.00 18.39           H
ATOM   1792  C   GLN A 231      -3.457 178.528  21.311  1.00 17.12           C
ATOM   1793  O   GLN A 231      -3.487 179.593  21.930  1.00 17.89           O
ATOM   1794  CB  GLN A 231      -5.581 177.704  20.277  1.00 22.94           C
ATOM   1795 1HB  GLN A 231      -5.414 176.687  20.632  1.00 32.79           H
ATOM   1796 2HB  GLN A 231      -6.078 178.263  21.070  1.00 32.21           H
ATOM   1797  CG  GLN A 231      -6.514 177.655  19.072  1.00 41.95           C
ATOM   1798 1HG  GLN A 231      -7.515 177.395  19.416  1.00 77.95           H
ATOM   1799 2HG  GLN A 231      -6.554 178.642  18.611  1.00 67.99           H
ATOM   1800  CD  GLN A 231      -6.084 176.641  18.030  1.00 85.84           C
ATOM   1801  OE1 GLN A 231      -5.729 175.510  18.355  1.00144.30           O
ATOM   1802  NE2 GLN A 231      -6.095 177.042  16.767  1.00151.83           N
ATOM   1803 1HE2 GLN A 231      -5.845 176.386  16.042  1.00234.07           H
ATOM   1804 2HE2 GLN A 231      -6.339 177.994  16.533  1.00176.87           H
ATOM   1805  N   ARG A 232      -2.753 177.482  21.732  1.00 17.32           N
ATOM   1806  H   ARG A 232      -2.755 176.634  21.183  1.00 18.82           H
ATOM   1807  CA  ARG A 232      -1.951 177.538  22.952  1.00 16.86           C
ATOM   1808  HA  ARG A 232      -2.538 178.024  23.732  1.00 18.66           H
ATOM   1809  C   ARG A 232      -0.707 178.385  22.715  1.00 14.39           C
ATOM   1810  O   ARG A 232      -0.300 179.156  23.583  1.00 15.25           O
ATOM   1811  CB  ARG A 232      -1.570 176.129  23.416  1.00 18.89           C
ATOM   1812 1HB  ARG A 232      -2.470 175.514  23.428  1.00 23.90           H
ATOM   1813 2HB  ARG A 232      -0.868 175.699  22.701  1.00 19.35           H
ATOM   1814  CG  ARG A 232      -0.947 176.096  24.804  1.00 22.37           C
ATOM   1815 1HG  ARG A 232      -0.014 176.658  24.790  1.00 26.14           H
ATOM   1816 2HG  ARG A 232      -1.631 176.569  25.509  1.00 30.06           H
ATOM   1817  CD  ARG A 232      -0.665 174.676  25.272  1.00 27.14           C
ATOM   1818 1HD  ARG A 232      -1.569 174.077  25.161  1.00 51.35           H
ATOM   1819 2HD  ARG A 232       0.124 174.246  24.654  1.00 38.56           H
ATOM   1820  NE  ARG A 232      -0.250 174.665  26.675  1.00 33.91           N
ATOM   1821  HE  ARG A 232      -0.210 175.555  27.149  1.00 63.68           H
ATOM   1822  CZ  ARG A 232       0.068 173.584  27.377  1.00 39.93           C
ATOM   1823  NH1 ARG A 232       0.053 172.372  26.860  1.00 55.77           N
ATOM   1824 1HH1 ARG A 232      -0.210 172.246  25.896  1.00 70.55           H
ATOM   1825 2HH1 ARG A 232       0.314 171.585  27.434  1.00 80.97           H
ATOM   1826  NH2 ARG A 232       0.401 173.723  28.642  1.00 72.65           N
ATOM   1827 1HH2 ARG A 232       0.404 174.644  29.052  1.00108.41           H
ATOM   1828 2HH2 ARG A 232       0.656 172.912  29.183  1.00 87.20           H
ATOM   1829  N   THR A 233      -0.119 178.250  21.532  1.00 13.09           N
ATOM   1830  H   THR A 233      -0.478 177.577  20.868  1.00 14.40           H
ATOM   1831  CA  THR A 233       1.024 179.072  21.147  1.00 11.10           C
ATOM   1832  HA  THR A 233       1.800 178.973  21.906  1.00 11.75           H
ATOM   1833  C   THR A 233       0.612 180.539  21.083  1.00 10.61           C
ATOM   1834  O   THR A 233       1.299 181.397  21.635  1.00 10.87           O
ATOM   1835  CB  THR A 233       1.605 178.649  19.784  1.00 10.83           C
ATOM   1836  HB  THR A 233       0.843 178.767  19.013  1.00 11.88           H
ATOM   1837  OG1 THR A 233       2.001 177.273  19.846  1.00 12.96           O
ATOM   1838  HG1 THR A 233       1.218 176.726  19.748  1.00 14.89           H
ATOM   1839  CG2 THR A 233       2.820 179.493  19.420  1.00 11.24           C
ATOM   1840 1HG2 THR A 233       3.561 179.431  20.215  1.00 39.93           H
ATOM   1841 2HG2 THR A 233       2.521 180.532  19.283  1.00 39.73           H
ATOM   1842 3HG2 THR A 233       3.255 179.124  18.492  1.00 38.91           H
ATOM   1843  N   ALA A 234      -0.507 180.836  20.431  1.00 11.28           N
ATOM   1844  H   ALA A 234      -1.041 180.107  19.976  1.00 12.69           H
ATOM   1845  CA  ALA A 234      -0.990 182.210  20.336  1.00 11.52           C
ATOM   1846  HA  ALA A 234      -0.225 182.818  19.853  1.00 11.56           H
ATOM   1847  C   ALA A 234      -1.240 182.782  21.728  1.00 12.20           C
ATOM   1848  O   ALA A 234      -0.926 183.942  21.991  1.00 13.13           O
ATOM   1849  CB  ALA A 234      -2.261 182.271  19.500  1.00 13.36           C
ATOM   1850 1HB  ALA A 234      -2.625 183.299  19.467  1.00 40.76           H
ATOM   1851 2HB  ALA A 234      -3.025 181.633  19.945  1.00 40.17           H
ATOM   1852 3HB  ALA A 234      -2.049 181.931  18.487  1.00 44.45           H
ATOM   1853  N   THR A 235      -1.788 181.969  22.625  1.00 13.38           N
ATOM   1854  H   THR A 235      -2.042 181.029  22.353  1.00 14.61           H
ATOM   1855  CA  THR A 235      -2.034 182.393  24.001  1.00 14.69           C
ATOM   1856  HA  THR A 235      -2.627 183.307  23.977  1.00 16.07           H
ATOM   1857  C   THR A 235      -0.741 182.705  24.751  1.00 13.66           C
ATOM   1858  O   THR A 235      -0.668 183.719  25.444  1.00 14.68           O
ATOM   1859  CB  THR A 235      -2.820 181.325  24.790  1.00 17.80           C
ATOM   1860  HB  THR A 235      -2.226 180.414  24.858  1.00 18.98           H
ATOM   1861  OG1 THR A 235      -4.045 181.038  24.104  1.00 21.46           O
ATOM   1862  HG1 THR A 235      -3.834 180.588  23.282  1.00 23.38           H
ATOM   1863  CG2 THR A 235      -3.157 181.807  26.194  1.00 22.79           C
ATOM   1864 1HG2 THR A 235      -3.850 181.108  26.662  1.00 53.26           H
ATOM   1865 2HG2 THR A 235      -3.617 182.794  26.144  1.00 52.96           H
ATOM   1866 3HG2 THR A 235      -2.247 181.862  26.793  1.00 51.41           H
ATOM   1867  N   TYR A 236       0.282 181.867  24.623  1.00 12.92           N
ATOM   1868  H   TYR A 236       0.197 181.038  24.050  1.00 13.69           H
ATOM   1869  CA  TYR A 236       1.545 182.126  25.310  1.00 12.24           C
ATOM   1870  HA  TYR A 236       1.323 182.381  26.345  1.00 13.84           H
ATOM   1871  C   TYR A 236       2.295 183.317  24.720  1.00 11.18           C
ATOM   1872  O   TYR A 236       2.966 184.044  25.451  1.00 12.70           O
ATOM   1873  CB  TYR A 236       2.472 180.908  25.285  1.00 12.66           C
ATOM   1874 1HB  TYR A 236       2.526 180.527  24.265  1.00 13.11           H
ATOM   1875 2HB  TYR A 236       3.470 181.244  25.568  1.00 13.72           H
ATOM   1876  CG  TYR A 236       2.093 179.776  26.219  1.00 14.81           C
ATOM   1877  CD1 TYR A 236       1.723 180.023  27.543  1.00 58.48           C
ATOM   1878  HD1 TYR A 236       1.647 181.038  27.904  1.00141.94           H
ATOM   1879  CD2 TYR A 236       2.174 178.449  25.794  1.00 50.55           C
ATOM   1880  HD2 TYR A 236       2.445 178.231  24.771  1.00127.94           H
ATOM   1881  CE1 TYR A 236       1.459 178.976  28.422  1.00 62.88           C
ATOM   1882  HE1 TYR A 236       1.173 179.183  29.443  1.00148.95           H
ATOM   1883  CE2 TYR A 236       1.932 177.398  26.677  1.00 54.79           C
ATOM   1884  HE2 TYR A 236       2.027 176.376  26.343  1.00134.55           H
ATOM   1885  CZ  TYR A 236       1.573 177.668  27.987  1.00 23.25           C
ATOM   1886  OH  TYR A 236       1.320 176.643  28.867  1.00 30.27           O
ATOM   1887  HH  TYR A 236       1.108 176.956  29.749  1.00 36.99           H
ATOM   1888  N   ILE A 237       2.191 183.527  23.413  1.00 10.24           N
ATOM   1889  H   ILE A 237       1.688 182.867  22.836  1.00 10.79           H
ATOM   1890  CA  ILE A 237       2.775 184.714  22.791  1.00  9.93           C
ATOM   1891  HA  ILE A 237       3.804 184.819  23.134  1.00 10.35           H
ATOM   1892  C   ILE A 237       2.016 185.951  23.265  1.00 10.94           C
ATOM   1893  O   ILE A 237       2.632 186.973  23.560  1.00 12.61           O
ATOM   1894  CB  ILE A 237       2.776 184.626  21.247  1.00 10.38           C
ATOM   1895  HB  ILE A 237       1.751 184.448  20.920  1.00 11.37           H
ATOM   1896  CG1 ILE A 237       3.641 183.459  20.751  1.00 11.28           C
ATOM   1897 1HG1 ILE A 237       3.259 182.534  21.181  1.00 21.02           H
ATOM   1898 2HG1 ILE A 237       3.526 183.388  19.669  1.00 19.63           H
ATOM   1899  CG2 ILE A 237       3.245 185.940  20.623  1.00 12.55           C
ATOM   1900 1HG2 ILE A 237       2.504 186.717  20.809  1.00 39.37           H
ATOM   1901 2HG2 ILE A 237       3.363 185.816  19.546  1.00 42.04           H
ATOM   1902 3HG2 ILE A 237       4.197 186.243  21.059  1.00 40.90           H
ATOM   1903  CD1 ILE A 237       5.129 183.526  21.059  1.00 20.60           C
ATOM   1904 1HD1 ILE A 237       5.288 183.634  22.131  1.00 55.38           H
ATOM   1905 2HD1 ILE A 237       5.579 184.369  20.535  1.00 53.53           H
ATOM   1906 3HD1 ILE A 237       5.606 182.605  20.723  1.00 52.85           H
ATOM   1907  N   THR A 238       0.694 185.862  23.366  1.00 11.65           N
ATOM   1908  H   THR A 238       0.229 185.004  23.104  1.00 12.65           H
ATOM   1909  CA  THR A 238      -0.119 186.969  23.869  1.00 12.87           C
ATOM   1910  HA  THR A 238       0.048 187.840  23.236  1.00 13.73           H
ATOM   1911  C   THR A 238       0.270 187.340  25.297  1.00 13.64           C
ATOM   1912  O   THR A 238       0.427 188.518  25.617  1.00 16.31           O
ATOM   1913  CB  THR A 238      -1.624 186.622  23.856  1.00 14.54           C
ATOM   1914  HB  THR A 238      -1.809 185.795  24.542  1.00 17.71           H
ATOM   1915  OG1 THR A 238      -2.013 186.228  22.535  1.00 20.24           O
ATOM   1916  HG1 THR A 238      -1.543 185.422  22.307  1.00 22.74           H
ATOM   1917  CG2 THR A 238      -2.485 187.809  24.266  1.00 20.07           C
ATOM   1918 1HG2 THR A 238      -3.535 187.519  24.238  1.00 49.16           H
ATOM   1919 2HG2 THR A 238      -2.323 188.636  23.576  1.00 50.44           H
ATOM   1920 3HG2 THR A 238      -2.229 188.122  25.278  1.00 52.47           H
ATOM   1921  N   GLU A 239       0.413 186.341  26.161  1.00 13.31           N
ATOM   1922  H   GLU A 239       0.274 185.388  25.853  1.00 13.77           H
ATOM   1923  CA  GLU A 239       0.753 186.579  27.561  1.00 14.46           C
ATOM   1924  HA  GLU A 239       0.076 187.332  27.963  1.00 16.75           H
ATOM   1925  C   GLU A 239       2.176 187.109  27.712  1.00 13.35           C
ATOM   1926  O   GLU A 239       2.428 187.999  28.525  1.00 16.03           O
ATOM   1927  CB  GLU A 239       0.606 185.292  28.379  1.00 16.99           C
ATOM   1928 1HB  GLU A 239       1.133 184.490  27.862  1.00 23.59           H
ATOM   1929 2HB  GLU A 239       1.080 185.440  29.349  1.00 25.49           H
ATOM   1930  CG  GLU A 239      -0.834 184.853  28.612  1.00 24.15           C
ATOM   1931 1HG  GLU A 239      -1.436 185.110  27.740  1.00 40.53           H
ATOM   1932 2HG  GLU A 239      -0.855 183.770  28.736  1.00 42.29           H
ATOM   1933  CD  GLU A 239      -1.445 185.501  29.841  1.00 33.04           C
ATOM   1934  OE1 GLU A 239      -1.571 186.744  29.869  1.00 68.89           O
ATOM   1935  OE2 GLU A 239      -1.819 184.768  30.781  1.00 75.81           O
ATOM   1936  N   LEU A 240       3.108 186.558  26.942  1.00 12.01           N
ATOM   1937  H   LEU A 240       2.850 185.830  26.289  1.00 12.44           H
ATOM   1938  CA  LEU A 240       4.507 186.959  27.028  1.00 11.55           C
ATOM   1939  HA  LEU A 240       4.784 186.995  28.081  1.00 13.08           H
ATOM   1940  C   LEU A 240       4.748 188.342  26.431  1.00 11.65           C
ATOM   1941  O   LEU A 240       5.541 189.116  26.962  1.00 13.32           O
ATOM   1942  CB  LEU A 240       5.396 185.940  26.311  1.00 11.69           C
ATOM   1943 1HB  LEU A 240       5.133 184.942  26.660  1.00 34.72           H
ATOM   1944 2HB  LEU A 240       5.176 185.991  25.245  1.00 26.62           H
ATOM   1945  CG  LEU A 240       6.902 186.138  26.503  1.00 34.52           C
ATOM   1946  HG  LEU A 240       7.159 187.162  26.232  1.00104.06           H
ATOM   1947  CD1 LEU A 240       7.345 185.886  27.939  1.00 81.81           C
ATOM   1948 1HD1 LEU A 240       8.427 185.998  28.012  1.00132.61           H
ATOM   1949 2HD1 LEU A 240       6.869 186.608  28.602  1.00131.79           H
ATOM   1950 3HD1 LEU A 240       7.065 184.877  28.241  1.00136.33           H
ATOM   1951  CD2 LEU A 240       7.653 185.199  25.579  1.00 65.42           C
ATOM   1952 1HD2 LEU A 240       8.714 185.445  25.598  1.00110.96           H
ATOM   1953 2HD2 LEU A 240       7.511 184.169  25.906  1.00111.78           H
ATOM   1954 3HD2 LEU A 240       7.281 185.309  24.561  1.00114.62           H
ATOM   1955  N   ALA A 241       4.081 188.655  25.325  1.00 11.76           N
ATOM   1956  H   ALA A 241       3.450 187.985  24.907  1.00 12.23           H
ATOM   1957  CA  ALA A 241       4.220 189.970  24.706  1.00 12.71           C
ATOM   1958  HA  ALA A 241       5.277 190.161  24.526  1.00 13.63           H
ATOM   1959  C   ALA A 241       3.696 191.043  25.656  1.00 13.77           C
ATOM   1960  O   ALA A 241       4.284 192.119  25.770  1.00 15.63           O
ATOM   1961  CB  ALA A 241       3.479 190.021  23.375  1.00 14.43           C
ATOM   1962 1HB  ALA A 241       2.426 189.785  23.531  1.00 42.86           H
ATOM   1963 2HB  ALA A 241       3.914 189.297  22.687  1.00 43.39           H
ATOM   1964 3HB  ALA A 241       3.566 191.020  22.949  1.00 42.43           H
ATOM   1965  N   ASN A 242       2.601 190.743  26.345  1.00 14.25           N
ATOM   1966  H   ASN A 242       2.138 189.859  26.182  1.00 14.44           H
ATOM   1967  CA  ASN A 242       2.044 191.636  27.356  1.00 16.19           C
ATOM   1968  HA  ASN A 242       1.896 192.622  26.916  1.00 18.20           H
ATOM   1969  C   ASN A 242       2.976 191.785  28.558  1.00 15.45           C
ATOM   1970  O   ASN A 242       3.131 192.877  29.104  1.00 17.58           O
ATOM   1971  CB  ASN A 242       0.695 191.081  27.816  1.00 19.61           C
ATOM   1972 1HB  ASN A 242       0.082 190.863  26.942  1.00 38.93           H
ATOM   1973 2HB  ASN A 242       0.863 190.155  28.365  1.00 35.26           H
ATOM   1974  CG  ASN A 242      -0.057 192.047  28.704  1.00 41.83           C
ATOM   1975  OD1 ASN A 242      -0.242 193.213  28.361  1.00 60.29           O
ATOM   1976  ND2 ASN A 242      -0.507 191.566  29.852  1.00 93.80           N
ATOM   1977 1HD2 ASN A 242      -1.062 192.158  30.451  1.00156.66           H
ATOM   1978 2HD2 ASN A 242      -0.288 190.618  30.120  1.00102.95           H
ATOM   1979  N   ALA A 243       3.585 190.681  28.976  1.00 14.36           N
ATOM   1980  H   ALA A 243       3.397 189.802  28.514  1.00 14.64           H
ATOM   1981  CA  ALA A 243       4.504 190.680  30.111  1.00 14.96           C
ATOM   1982  HA  ALA A 243       4.018 191.178  30.950  1.00 17.50           H
ATOM   1983  C   ALA A 243       5.795 191.428  29.789  1.00 13.94           C
ATOM   1984  O   ALA A 243       6.320 192.177  30.614  1.00 15.78           O
ATOM   1985  CB  ALA A 243       4.823 189.248  30.516  1.00 16.63           C
ATOM   1986 1HB  ALA A 243       5.386 189.251  31.449  1.00 46.89           H
ATOM   1987 2HB  ALA A 243       5.413 188.767  29.737  1.00 45.53           H
ATOM   1988 3HB  ALA A 243       3.894 188.695  30.655  1.00 42.58           H
ATOM   1989  N   LEU A 244       6.313 191.215  28.585  1.00 12.76           N
ATOM   1990  H   LEU A 244       5.863 190.554  27.965  1.00 13.07           H
ATOM   1991  CA  LEU A 244       7.507 191.907  28.110  1.00 12.88           C
ATOM   1992  HA  LEU A 244       8.293 191.813  28.859  1.00 14.38           H
ATOM   1993  C   LEU A 244       7.228 193.393  27.908  1.00 13.56           C
ATOM   1994  O   LEU A 244       8.112 194.219  28.127  1.00 14.84           O
ATOM   1995  CB  LEU A 244       7.994 191.294  26.795  1.00 12.86           C
ATOM   1996 1HB  LEU A 244       7.129 191.190  26.139  1.00 13.92           H
ATOM   1997 2HB  LEU A 244       8.674 192.007  26.330  1.00 15.34           H
ATOM   1998  CG  LEU A 244       8.713 189.942  26.849  1.00 15.10           C
ATOM   1999  HG  LEU A 244       8.107 189.233  27.412  1.00 19.39           H
ATOM   2000  CD1 LEU A 244       8.887 189.418  25.429  1.00 20.60           C
ATOM   2001 1HD1 LEU A 244       9.476 190.122  24.842  1.00 50.30           H
ATOM   2002 2HD1 LEU A 244       7.909 189.288  24.965  1.00 53.92           H
ATOM   2003 3HD1 LEU A 244       9.398 188.455  25.455  1.00 49.02           H
ATOM   2004  CD2 LEU A 244      10.075 190.071  27.524  1.00 21.96           C
ATOM   2005 1HD2 LEU A 244       9.942 190.353  28.568  1.00 52.12           H
ATOM   2006 2HD2 LEU A 244      10.671 190.827  27.014  1.00 53.00           H
ATOM   2007 3HD2 LEU A 244      10.593 189.113  27.481  1.00 53.22           H
ATOM   2008  N   SER A 245       6.010 193.741  27.504  1.00 14.33           N
ATOM   2009  H   SER A 245       5.327 193.024  27.303  1.00 15.04           H
ATOM   2010  CA  SER A 245       5.623 195.142  27.361  1.00 16.13           C
ATOM   2011  HA  SER A 245       6.370 195.648  26.750  1.00 17.45           H
ATOM   2012  C   SER A 245       5.574 195.835  28.719  1.00 17.23           C
ATOM   2013  O   SER A 245       5.959 196.997  28.845  1.00 19.63           O
ATOM   2014  CB  SER A 245       4.262 195.264  26.673  1.00 18.29           C
ATOM   2015 1HB  SER A 245       3.511 194.733  27.259  1.00 42.38           H
ATOM   2016 2HB  SER A 245       3.985 196.317  26.614  1.00 37.67           H
ATOM   2017  OG  SER A 245       4.308 194.721  25.366  1.00 37.63           O
ATOM   2018  HG  SER A 245       4.375 193.765  25.439  1.00 70.03           H
ATOM   2019  N   TYR A 246       5.111 195.118  29.738  1.00 17.13           N
ATOM   2020  H   TYR A 246       4.744 194.192  29.568  1.00 17.45           H
ATOM   2021  CA  TYR A 246       5.132 195.620  31.109  1.00 18.27           C
ATOM   2022  HA  TYR A 246       4.613 196.578  31.149  1.00 20.42           H
ATOM   2023  C   TYR A 246       6.572 195.834  31.566  1.00 18.06           C
ATOM   2024  O   TYR A 246       6.900 196.856  32.170  1.00 20.88           O
ATOM   2025  CB  TYR A 246       4.428 194.628  32.038  1.00 19.17           C
ATOM   2026 1HB  TYR A 246       3.410 194.474  31.681  1.00 21.76           H
ATOM   2027 2HB  TYR A 246       4.950 193.673  31.990  1.00 20.20           H
ATOM   2028  CG  TYR A 246       4.383 195.073  33.483  1.00 19.40           C
ATOM   2029  CD1 TYR A 246       5.392 194.699  34.372  1.00 55.19           C
ATOM   2030  HD1 TYR A 246       6.219 194.098  34.022  1.00131.31           H
ATOM   2031  CD2 TYR A 246       3.331 195.854  33.964  1.00 58.28           C
ATOM   2032  HD2 TYR A 246       2.545 196.165  33.291  1.00137.54           H
ATOM   2033  CE1 TYR A 246       5.354 195.100  35.705  1.00 58.44           C
ATOM   2034  HE1 TYR A 246       6.146 194.810  36.378  1.00137.31           H
ATOM   2035  CE2 TYR A 246       3.281 196.240  35.303  1.00 60.86           C
ATOM   2036  HE2 TYR A 246       2.459 196.840  35.664  1.00141.12           H
ATOM   2037  CZ  TYR A 246       4.294 195.860  36.167  1.00 24.96           C
ATOM   2038  OH  TYR A 246       4.249 196.230  37.491  1.00 31.34           O
ATOM   2039  HH  TYR A 246       3.455 196.721  37.715  1.00 36.34           H
ATOM   2040  N   CYS A 247       7.435 194.871  31.263  1.00 16.54           N
ATOM   2041  H   CYS A 247       7.111 194.054  30.765  1.00 16.30           H
ATOM   2042  CA  CYS A 247       8.849 194.958  31.616  1.00 16.97           C
ATOM   2043  HA  CYS A 247       8.937 195.134  32.688  1.00 18.91           H
ATOM   2044  C   CYS A 247       9.519 196.119  30.887  1.00 17.74           C
ATOM   2045  O   CYS A 247      10.318 196.848  31.471  1.00 20.01           O
ATOM   2046  CB  CYS A 247       9.550 193.644  31.265  1.00 16.43           C
ATOM   2047 1HB  CYS A 247       9.453 193.470  30.193  1.00 17.41           H
ATOM   2048 2HB  CYS A 247      10.613 193.748  31.491  1.00 19.66           H
ATOM   2049  SG  CYS A 247       8.896 192.214  32.165  1.00 19.67           S
ATOM   2050  HG  CYS A 247       7.689 192.181  31.580  1.00 28.10           H
ATOM   2051  N   HIS A 248       9.185 196.295  29.613  1.00 17.96           N
ATOM   2052  H   HIS A 248       8.536 195.651  29.180  1.00 18.14           H
ATOM   2053  CA  HIS A 248       9.710 197.389  28.802  1.00 20.48           C
ATOM   2054  HA  HIS A 248      10.798 197.337  28.803  1.00 21.76           H
ATOM   2055  C   HIS A 248       9.298 198.748  29.362  1.00 22.95           C
ATOM   2056  O   HIS A 248      10.107 199.675  29.405  1.00 26.05           O
ATOM   2057  CB  HIS A 248       9.204 197.230  27.366  1.00 23.10           C
ATOM   2058 1HB  HIS A 248       9.459 196.230  27.015  1.00 34.99           H
ATOM   2059 2HB  HIS A 248       8.119 197.327  27.364  1.00 38.25           H
ATOM   2060  CG  HIS A 248       9.772 198.232  26.409  1.00 45.70           C
ATOM   2061  ND1 HIS A 248      10.983 198.097  25.768  1.00105.78           N
ATOM   2062  HD1 HIS A 248      11.637 197.336  25.875  1.00167.71           H
ATOM   2063  CD2 HIS A 248       9.259 199.403  25.951  1.00102.13           C
ATOM   2064  HD2 HIS A 248       8.312 199.822  26.258  1.00168.86           H
ATOM   2065  CE1 HIS A 248      11.141 199.156  24.960  1.00158.82           C
ATOM   2066  HE1 HIS A 248      11.999 199.316  24.324  1.00256.57           H
ATOM   2067  NE2 HIS A 248      10.107 199.971  25.032  1.00158.61           N
ATOM   2068  N   SER A 249       8.051 198.867  29.806  1.00 23.86           N
ATOM   2069  H   SER A 249       7.416 198.084  29.722  1.00 23.73           H
ATOM   2070  CA  SER A 249       7.562 200.095  30.428  1.00 27.84           C
ATOM   2071  HA  SER A 249       7.706 200.924  29.734  1.00 31.29           H
ATOM   2072  C   SER A 249       8.333 200.408  31.708  1.00 28.35           C
ATOM   2073  O   SER A 249       8.655 201.561  31.989  1.00 35.25           O
ATOM   2074  CB  SER A 249       6.070 199.970  30.743  1.00 31.38           C
ATOM   2075 1HB  SER A 249       5.532 199.716  29.829  1.00 53.24           H
ATOM   2076 2HB  SER A 249       5.921 199.178  31.477  1.00 55.41           H
ATOM   2077  OG  SER A 249       5.564 201.189  31.258  1.00 70.93           O
ATOM   2078  HG  SER A 249       4.623 201.087  31.421  1.00111.20           H
ATOM   2079  N   LYS A 250       8.655 199.365  32.466  1.00 25.50           N
ATOM   2080  H   LYS A 250       8.337 198.445  32.193  1.00 25.44           H
ATOM   2081  CA  LYS A 250       9.478 199.485  33.669  1.00 26.94           C
ATOM   2082  HA  LYS A 250       9.197 200.391  34.206  1.00 30.63           H
ATOM   2083  C   LYS A 250      10.966 199.607  33.353  1.00 26.69           C
ATOM   2084  O   LYS A 250      11.783 199.729  34.264  1.00 31.12           O
ATOM   2085  CB  LYS A 250       9.252 198.271  34.575  1.00 28.25           C
ATOM   2086 1HB  LYS A 250       9.445 197.368  33.996  1.00 30.73           H
ATOM   2087 2HB  LYS A 250       9.976 198.307  35.390  1.00 33.30           H
ATOM   2088  CG  LYS A 250       7.860 198.163  35.186  1.00 39.34           C
ATOM   2089 1HG  LYS A 250       7.109 198.173  34.396  1.00 62.21           H
ATOM   2090 2HG  LYS A 250       7.791 197.215  35.721  1.00 63.36           H
ATOM   2091  CD  LYS A 250       7.575 199.292  36.167  1.00 50.22           C
ATOM   2092 1HD  LYS A 250       8.402 199.366  36.873  1.00 80.86           H
ATOM   2093 2HD  LYS A 250       7.487 200.234  35.625  1.00 79.16           H
ATOM   2094  CE  LYS A 250       6.291 199.037  36.939  1.00 77.16           C
ATOM   2095 1HE  LYS A 250       5.453 198.988  36.239  1.00108.72           H
ATOM   2096 2HE  LYS A 250       6.375 198.078  37.456  1.00108.07           H
ATOM   2097  NZ  LYS A 250       6.104 200.146  37.929  1.00104.56           N
ATOM   2098 1HZ  LYS A 250       6.902 200.190  38.556  1.00142.18           H
ATOM   2099 2HZ  LYS A 250       5.276 199.996  38.489  1.00137.36           H
ATOM   2100 3HZ  LYS A 250       6.031 201.038  37.459  1.00136.33           H
ATOM   2101  N   ARG A 251      11.301 199.585  32.066  1.00 24.92           N
ATOM   2102  H   ARG A 251      10.557 199.505  31.387  1.00 25.05           H
ATOM   2103  CA  ARG A 251      12.677 199.649  31.571  1.00 26.76           C
ATOM   2104  HA  ARG A 251      12.661 199.515  30.490  1.00 27.41           H
ATOM   2105  C   ARG A 251      13.518 198.515  32.147  1.00 25.15           C
ATOM   2106  O   ARG A 251      14.657 198.710  32.570  1.00 37.28           O
ATOM   2107  CB  ARG A 251      13.319 201.004  31.889  1.00 35.80           C
ATOM   2108 1HB  ARG A 251      13.387 201.110  32.972  1.00 46.02           H
ATOM   2109 2HB  ARG A 251      14.335 201.008  31.492  1.00 48.54           H
ATOM   2110  CG  ARG A 251      12.588 202.224  31.339  1.00 56.48           C
ATOM   2111 1HG  ARG A 251      11.570 202.244  31.727  1.00 98.37           H
ATOM   2112 2HG  ARG A 251      13.105 203.120  31.683  1.00 89.96           H
ATOM   2113  CD  ARG A 251      12.545 202.245  29.816  1.00100.41           C
ATOM   2114 1HD  ARG A 251      13.551 202.069  29.433  1.00139.20           H
ATOM   2115 2HD  ARG A 251      11.895 201.444  29.461  1.00158.98           H
ATOM   2116  NE  ARG A 251      12.064 203.528  29.303  1.00159.57           N
ATOM   2117  HE  ARG A 251      12.761 204.222  29.080  1.00186.77           H
ATOM   2118  CZ  ARG A 251      10.793 203.848  29.098  1.00269.78           C
ATOM   2119  NH1 ARG A 251      10.512 205.044  28.622  1.00388.78           N
ATOM   2120 1HH1 ARG A 251      11.265 205.681  28.418  1.00400.56           H
ATOM   2121 2HH1 ARG A 251       9.550 205.301  28.463  1.00530.92           H
ATOM   2122  NH2 ARG A 251       9.792 203.032  29.359  1.00367.41           N
ATOM   2123 1HH2 ARG A 251       9.984 202.113  29.727  1.00346.60           H
ATOM   2124 2HH2 ARG A 251       8.846 203.339  29.195  1.00532.00           H
ATOM   2125  N   VAL A 252      12.945 197.317  32.130  1.00 19.30           N
ATOM   2126  H   VAL A 252      12.000 197.231  31.779  1.00 20.31           H
ATOM   2127  CA  VAL A 252      13.620 196.102  32.583  1.00 18.66           C
ATOM   2128  HA  VAL A 252      14.613 196.359  32.951  1.00 21.46           H
ATOM   2129  C   VAL A 252      13.761 195.150  31.401  1.00 16.93           C
ATOM   2130  O   VAL A 252      12.781 194.816  30.736  1.00 19.82           O
ATOM   2131  CB  VAL A 252      12.843 195.380  33.705  1.00 22.05           C
ATOM   2132  HB  VAL A 252      11.851 195.121  33.335  1.00 33.25           H
ATOM   2133  CG1 VAL A 252      13.561 194.094  34.107  1.00 29.39           C
ATOM   2134 1HG1 VAL A 252      14.595 194.314  34.376  1.00 62.52           H
ATOM   2135 2HG1 VAL A 252      13.545 193.388  33.277  1.00 62.65           H
ATOM   2136 3HG1 VAL A 252      13.057 193.644  34.961  1.00 60.57           H
ATOM   2137  CG2 VAL A 252      12.685 196.288  34.921  1.00 35.93           C
ATOM   2138 1HG2 VAL A 252      12.092 197.162  34.654  1.00 72.42           H
ATOM   2139 2HG2 VAL A 252      13.665 196.611  35.275  1.00 69.17           H
ATOM   2140 3HG2 VAL A 252      12.174 195.748  35.718  1.00 69.27           H
ATOM   2141  N   ILE A 253      14.993 194.727  31.139  1.00 17.75           N
ATOM   2142  H   ILE A 253      15.759 195.020  31.729  1.00 21.88           H
ATOM   2143  CA  ILE A 253      15.298 193.835  30.024  1.00 17.43           C
ATOM   2144  HA  ILE A 253      14.416 193.722  29.394  1.00 18.03           H
ATOM   2145  C   ILE A 253      15.676 192.470  30.593  1.00 17.08           C
ATOM   2146  O   ILE A 253      16.612 192.362  31.383  1.00 24.33           O
ATOM   2147  CB  ILE A 253      16.461 194.389  29.170  1.00 21.99           C
ATOM   2148  HB  ILE A 253      17.327 194.531  29.818  1.00 25.99           H
ATOM   2149  CG1 ILE A 253      16.075 195.739  28.552  1.00 31.74           C
ATOM   2150 1HG1 ILE A 253      15.355 195.565  27.752  1.00 72.11           H
ATOM   2151 2HG1 ILE A 253      15.592 196.353  29.311  1.00 69.52           H
ATOM   2152  CG2 ILE A 253      16.833 193.392  28.078  1.00 26.82           C
ATOM   2153 1HG2 ILE A 253      17.663 193.781  27.488  1.00 57.11           H
ATOM   2154 2HG2 ILE A 253      15.976 193.216  27.428  1.00 55.01           H
ATOM   2155 3HG2 ILE A 253      17.144 192.452  28.533  1.00 57.84           H
ATOM   2156  CD1 ILE A 253      17.239 196.535  27.994  1.00 54.71           C
ATOM   2157 1HD1 ILE A 253      17.977 196.704  28.778  1.00 98.70           H
ATOM   2158 2HD1 ILE A 253      16.875 197.495  27.628  1.00 98.25           H
ATOM   2159 3HD1 ILE A 253      17.701 195.989  27.171  1.00101.43           H
ATOM   2160  N   HIS A 254      14.928 191.438  30.215  1.00 15.90           N
ATOM   2161  H   HIS A 254      14.165 191.582  29.570  1.00 19.35           H
ATOM   2162  CA  HIS A 254      15.143 190.098  30.753  1.00 15.52           C
ATOM   2163  HA  HIS A 254      15.733 190.191  31.666  1.00 17.18           H
ATOM   2164  C   HIS A 254      15.901 189.151  29.823  1.00 15.22           C
ATOM   2165  O   HIS A 254      16.726 188.371  30.296  1.00 17.63           O
ATOM   2166  CB  HIS A 254      13.794 189.480  31.130  1.00 16.79           C
ATOM   2167 1HB  HIS A 254      13.186 190.248  31.609  1.00 19.44           H
ATOM   2168 2HB  HIS A 254      13.283 189.153  30.224  1.00 19.61           H
ATOM   2169  CG  HIS A 254      13.906 188.322  32.072  1.00 17.95           C
ATOM   2170  ND1 HIS A 254      14.139 188.445  33.423  1.00 23.11           N
ATOM   2171  HD1 HIS A 254      14.290 189.305  33.930  1.00 28.93           H
ATOM   2172  CD2 HIS A 254      13.796 186.986  31.855  1.00 21.54           C
ATOM   2173  HD2 HIS A 254      13.628 186.530  30.890  1.00 27.55           H
ATOM   2174  CE1 HIS A 254      14.138 187.215  33.955  1.00 26.74           C
ATOM   2175  HE1 HIS A 254      14.294 187.006  35.003  1.00 35.86           H
ATOM   2176  NE2 HIS A 254      13.905 186.297  33.038  1.00 25.74           N
ATOM   2177  N   ARG A 255      15.609 189.217  28.526  1.00 15.58           N
ATOM   2178  H   ARG A 255      14.934 189.909  28.233  1.00 16.63           H
ATOM   2179  CA  ARG A 255      16.175 188.358  27.480  1.00 17.71           C
ATOM   2180  HA  ARG A 255      15.764 188.683  26.524  1.00 20.38           H
ATOM   2181  C   ARG A 255      15.847 186.871  27.566  1.00 16.16           C
ATOM   2182  O   ARG A 255      15.627 186.226  26.542  1.00 19.45           O
ATOM   2183  CB  ARG A 255      17.701 188.487  27.406  1.00 24.75           C
ATOM   2184 1HB  ARG A 255      18.118 188.241  28.382  1.00 47.16           H
ATOM   2185 2HB  ARG A 255      18.080 187.753  26.695  1.00 31.50           H
ATOM   2186  CG  ARG A 255      18.217 189.859  27.000  1.00 40.79           C
ATOM   2187 1HG  ARG A 255      17.583 190.630  27.437  1.00 81.23           H
ATOM   2188 2HG  ARG A 255      19.227 189.979  27.391  1.00 79.00           H
ATOM   2189  CD  ARG A 255      18.265 190.032  25.489  1.00 35.03           C
ATOM   2190 1HD  ARG A 255      18.924 189.271  25.069  1.00 50.58           H
ATOM   2191 2HD  ARG A 255      17.268 189.895  25.069  1.00 50.04           H
ATOM   2192  NE  ARG A 255      18.781 191.355  25.139  1.00 53.91           N
ATOM   2193  HE  ARG A 255      19.784 191.458  25.095  1.00 58.33           H
ATOM   2194  CZ  ARG A 255      18.047 192.431  24.887  1.00103.85           C
ATOM   2195  NH1 ARG A 255      16.729 192.416  24.887  1.00146.94           N
ATOM   2196 1HH1 ARG A 255      16.243 191.549  25.051  1.00131.50           H
ATOM   2197 2HH1 ARG A 255      16.226 193.277  24.732  1.00221.66           H
ATOM   2198  NH2 ARG A 255      18.659 193.569  24.634  1.00154.43           N
ATOM   2199 1HH2 ARG A 255      19.666 193.587  24.590  1.00149.68           H
ATOM   2200 2HH2 ARG A 255      18.115 194.408  24.500  1.00224.62           H
ATOM   2201  N   ASP A 256      15.846 186.329  28.777  1.00 14.55           N
ATOM   2202  H   ASP A 256      16.023 186.924  29.575  1.00 15.95           H
ATOM   2203  CA  ASP A 256      15.653 184.902  29.012  1.00 14.02           C
ATOM   2204  HA  ASP A 256      16.193 184.345  28.246  1.00 15.91           H
ATOM   2205  C   ASP A 256      14.180 184.504  28.927  1.00 12.90           C
ATOM   2206  O   ASP A 256      13.493 184.345  29.935  1.00 20.06           O
ATOM   2207  CB  ASP A 256      16.245 184.538  30.376  1.00 16.67           C
ATOM   2208 1HB  ASP A 256      15.839 185.212  31.130  1.00 21.24           H
ATOM   2209 2HB  ASP A 256      15.957 183.519  30.630  1.00 20.28           H
ATOM   2210  CG  ASP A 256      17.758 184.636  30.396  1.00 19.83           C
ATOM   2211  OD1 ASP A 256      18.408 184.059  29.498  1.00 56.24           O
ATOM   2212  OD2 ASP A 256      18.306 185.288  31.309  1.00 52.11           O
ATOM   2213  N   ILE A 257      13.700 184.355  27.697  1.00 11.86           N
ATOM   2214  H   ILE A 257      14.297 184.566  26.910  1.00 16.34           H
ATOM   2215  CA  ILE A 257      12.330 183.920  27.427  1.00 12.12           C
ATOM   2216  HA  ILE A 257      11.795 183.844  28.374  1.00 14.19           H
ATOM   2217  C   ILE A 257      12.295 182.540  26.775  1.00 11.08           C
ATOM   2218  O   ILE A 257      11.299 182.138  26.173  1.00 15.09           O
ATOM   2219  CB  ILE A 257      11.568 184.925  26.535  1.00 18.44           C
ATOM   2220  HB  ILE A 257      10.560 184.539  26.384  1.00 47.26           H
ATOM   2221  CG1 ILE A 257      12.242 185.070  25.165  1.00 24.26           C
ATOM   2222 1HG1 ILE A 257      13.164 185.641  25.282  1.00 37.91           H
ATOM   2223 2HG1 ILE A 257      12.502 184.080  24.792  1.00 53.17           H
ATOM   2224  CG2 ILE A 257      11.459 186.275  27.245  1.00 45.88           C
ATOM   2225 1HG2 ILE A 257      11.061 186.130  28.249  1.00 86.79           H
ATOM   2226 2HG2 ILE A 257      10.786 186.927  26.689  1.00 87.63           H
ATOM   2227 3HG2 ILE A 257      12.442 186.743  27.312  1.00 85.93           H
ATOM   2228  CD1 ILE A 257      11.384 185.750  24.116  1.00 46.79           C
ATOM   2229 1HD1 ILE A 257      11.178 186.779  24.414  1.00 83.22           H
ATOM   2230 2HD1 ILE A 257      10.445 185.208  24.001  1.00 82.26           H
ATOM   2231 3HD1 ILE A 257      11.914 185.752  23.165  1.00 88.51           H
ATOM   2232  N   LYS A 258      13.396 181.810  26.910  1.00 11.79           N
ATOM   2233  H   LYS A 258      14.171 182.191  27.435  1.00 17.00           H
ATOM   2234  CA  LYS A 258      13.517 180.459  26.369  1.00 11.56           C
ATOM   2235  HA  LYS A 258      13.249 180.471  25.313  1.00 12.29           H
ATOM   2236  C   LYS A 258      12.553 179.546  27.124  1.00 10.76           C
ATOM   2237  O   LYS A 258      12.231 179.823  28.279  1.00 12.13           O
ATOM   2238  CB  LYS A 258      14.959 179.969  26.536  1.00 16.33           C
ATOM   2239 1HB  LYS A 258      15.177 179.920  27.603  1.00 54.92           H
ATOM   2240 2HB  LYS A 258      15.044 178.964  26.122  1.00 43.56           H
ATOM   2241  CG  LYS A 258      16.001 180.866  25.880  1.00 33.58           C
ATOM   2242 1HG  LYS A 258      15.776 180.960  24.818  1.00 72.55           H
ATOM   2243 2HG  LYS A 258      15.958 181.854  26.337  1.00 84.02           H
ATOM   2244  CD  LYS A 258      17.411 180.321  26.050  1.00 31.94           C
ATOM   2245 1HD  LYS A 258      17.596 180.149  27.111  1.00 59.31           H
ATOM   2246 2HD  LYS A 258      17.508 179.378  25.511  1.00 63.15           H
ATOM   2247  CE  LYS A 258      18.435 181.315  25.527  1.00 77.25           C
ATOM   2248 1HE  LYS A 258      18.240 181.507  24.469  1.00139.94           H
ATOM   2249 2HE  LYS A 258      18.321 182.253  26.074  1.00134.11           H
ATOM   2250  NZ  LYS A 258      19.816 180.764  25.719  1.00120.10           N
ATOM   2251 1HZ  LYS A 258      20.506 181.489  25.573  1.00162.91           H
ATOM   2252 2HZ  LYS A 258      19.995 180.019  25.056  1.00161.46           H
ATOM   2253 3HZ  LYS A 258      19.922 180.397  26.655  1.00162.99           H
ATOM   2254  N   PRO A 259      12.089 178.446  26.508  1.00 10.93           N
ATOM   2255  CA  PRO A 259      11.197 177.582  27.292  1.00 12.03           C
ATOM   2256  HA  PRO A 259      10.289 178.126  27.553  1.00 13.15           H
ATOM   2257  C   PRO A 259      11.829 177.021  28.564  1.00 13.02           C
ATOM   2258  O   PRO A 259      11.128 176.647  29.503  1.00 14.60           O
ATOM   2259  CB  PRO A 259      10.868 176.442  26.324  1.00 15.26           C
ATOM   2260 1HB  PRO A 259      11.524 175.592  26.510  1.00 23.70           H
ATOM   2261 2HB  PRO A 259       9.824 176.146  26.423  1.00 22.36           H
ATOM   2262  CG  PRO A 259      11.125 176.997  24.969  1.00 14.56           C
ATOM   2263 1HG  PRO A 259      11.355 176.199  24.262  1.00 24.22           H
ATOM   2264 2HG  PRO A 259      10.263 177.572  24.631  1.00 21.56           H
ATOM   2265  CD  PRO A 259      12.308 177.901  25.157  1.00 11.98           C
ATOM   2266 1HD  PRO A 259      13.238 177.332  25.116  1.00 14.86           H
ATOM   2267 2HD  PRO A 259      12.301 178.694  24.410  1.00 13.91           H
ATOM   2268  N   GLU A 260      13.155 176.951  28.584  1.00 14.44           N
ATOM   2269  H   GLU A 260      13.675 177.240  27.768  1.00 15.35           H
ATOM   2270  CA  GLU A 260      13.910 176.485  29.745  1.00 17.39           C
ATOM   2271  HA  GLU A 260      13.392 175.630  30.179  1.00 19.26           H
ATOM   2272  C   GLU A 260      14.042 177.543  30.839  1.00 17.38           C
ATOM   2273  O   GLU A 260      14.328 177.212  31.989  1.00 23.80           O
ATOM   2274  CB  GLU A 260      15.297 176.020  29.293  1.00 22.78           C
ATOM   2275 1HB  GLU A 260      15.780 175.493  30.116  1.00 41.28           H
ATOM   2276 2HB  GLU A 260      15.168 175.319  28.468  1.00 33.01           H
ATOM   2277  CG  GLU A 260      16.214 177.144  28.828  1.00 42.24           C
ATOM   2278 1HG  GLU A 260      15.653 177.805  28.168  1.00 63.57           H
ATOM   2279 2HG  GLU A 260      16.544 177.716  29.695  1.00 82.99           H
ATOM   2280  CD  GLU A 260      17.425 176.632  28.072  1.00 79.58           C
ATOM   2281  OE1 GLU A 260      17.275 176.289  26.880  1.00138.59           O
ATOM   2282  OE2 GLU A 260      18.529 176.584  28.654  1.00145.42           O
ATOM   2283  N   ASN A 261      13.826 178.808  30.492  1.00 14.69           N
ATOM   2284  H   ASN A 261      13.593 179.025  29.533  1.00 14.50           H
ATOM   2285  CA  ASN A 261      13.891 179.905  31.452  1.00 15.21           C
ATOM   2286  HA  ASN A 261      14.499 179.600  32.305  1.00 18.26           H
ATOM   2287  C   ASN A 261      12.507 180.287  31.972  1.00 14.73           C
ATOM   2288  O   ASN A 261      12.375 180.858  33.055  1.00 19.85           O
ATOM   2289  CB  ASN A 261      14.518 181.137  30.794  1.00 15.97           C
ATOM   2290 1HB  ASN A 261      13.983 181.361  29.871  1.00 16.48           H
ATOM   2291 2HB  ASN A 261      14.409 181.989  31.465  1.00 17.71           H
ATOM   2292  CG  ASN A 261      15.988 180.959  30.479  1.00 20.78           C
ATOM   2293  OD1 ASN A 261      16.408 181.091  29.331  1.00 40.45           O
ATOM   2294  ND2 ASN A 261      16.789 180.690  31.499  1.00 36.33           N
ATOM   2295 1HD2 ASN A 261      17.776 180.563  31.332  1.00 41.98           H
ATOM   2296 2HD2 ASN A 261      16.411 180.606  32.431  1.00 66.30           H
ATOM   2297  N   LEU A 262      11.481 179.982  31.186  1.00 13.28           N
ATOM   2298  H   LEU A 262      11.658 179.507  30.312  1.00 15.10           H
ATOM   2299  CA  LEU A 262      10.101 180.289  31.546  1.00 13.47           C
ATOM   2300  HA  LEU A 262      10.081 181.178  32.177  1.00 14.28           H
ATOM   2301  C   LEU A 262       9.507 179.124  32.332  1.00 14.64           C
ATOM   2302  O   LEU A 262       9.772 177.961  32.026  1.00 16.72           O
ATOM   2303  CB  LEU A 262       9.263 180.535  30.288  1.00 13.46           C
ATOM   2304 1HB  LEU A 262       9.301 179.627  29.688  1.00 14.68           H
ATOM   2305 2HB  LEU A 262       8.229 180.677  30.603  1.00 15.57           H
ATOM   2306  CG  LEU A 262       9.635 181.709  29.376  1.00 13.47           C
ATOM   2307  HG  LEU A 262      10.679 181.613  29.080  1.00 14.97           H
ATOM   2308  CD1 LEU A 262       8.773 181.667  28.120  1.00 16.83           C
ATOM   2309 1HD1 LEU A 262       9.076 182.468  27.446  1.00 44.77           H
ATOM   2310 2HD1 LEU A 262       7.725 181.800  28.386  1.00 46.09           H
ATOM   2311 3HD1 LEU A 262       8.907 180.710  27.616  1.00 47.22           H
ATOM   2312  CD2 LEU A 262       9.455 183.051  30.074  1.00 16.83           C
ATOM   2313 1HD2 LEU A 262      10.193 183.144  30.870  1.00 44.89           H
ATOM   2314 2HD2 LEU A 262       8.451 183.119  30.495  1.00 47.64           H
ATOM   2315 3HD2 LEU A 262       9.603 183.859  29.358  1.00 46.17           H
ATOM   2316  N   LEU A 263       8.694 179.439  33.335  1.00 15.96           N
ATOM   2317  H   LEU A 263       8.493 180.411  33.524  1.00 17.48           H
ATOM   2318  CA  LEU A 263       8.038 178.422  34.152  1.00 17.20           C
ATOM   2319  HA  LEU A 263       8.388 177.437  33.847  1.00 17.75           H
ATOM   2320  C   LEU A 263       6.527 178.466  33.944  1.00 18.05           C
ATOM   2321  O   LEU A 263       5.989 179.423  33.387  1.00 19.78           O
ATOM   2322  CB  LEU A 263       8.357 178.622  35.638  1.00 19.32           C
ATOM   2323 1HB  LEU A 263       7.943 179.584  35.937  1.00 21.85           H
ATOM   2324 2HB  LEU A 263       7.821 177.854  36.196  1.00 24.82           H
ATOM   2325  CG  LEU A 263       9.815 178.587  36.106  1.00 20.75           C
ATOM   2326  HG  LEU A 263      10.377 179.352  35.572  1.00 31.12           H
ATOM   2327  CD1 LEU A 263       9.859 178.902  37.596  1.00 32.69           C
ATOM   2328 1HD1 LEU A 263       9.354 179.849  37.787  1.00 65.35           H
ATOM   2329 2HD1 LEU A 263      10.897 178.979  37.921  1.00 67.02           H
ATOM   2330 3HD1 LEU A 263       9.364 178.109  38.157  1.00 67.73           H
ATOM   2331  CD2 LEU A 263      10.480 177.241  35.860  1.00 34.99           C
ATOM   2332 1HD2 LEU A 263       9.869 176.442  36.279  1.00 68.69           H
ATOM   2333 2HD2 LEU A 263      11.465 177.229  36.326  1.00 71.06           H
ATOM   2334 3HD2 LEU A 263      10.597 177.093  34.787  1.00 70.27           H
ATOM   2335  N   LEU A 264       5.852 177.421  34.410  1.00 20.17           N
ATOM   2336  H   LEU A 264       6.356 176.637  34.801  1.00 22.41           H
ATOM   2337  CA  LEU A 264       4.394 177.367  34.418  1.00 20.88           C
ATOM   2338  HA  LEU A 264       3.996 178.263  33.940  1.00 21.73           H
ATOM   2339  C   LEU A 264       3.918 177.341  35.868  1.00 25.70           C
ATOM   2340  O   LEU A 264       4.382 176.536  36.676  1.00 30.86           O
ATOM   2341  CB  LEU A 264       3.904 176.129  33.662  1.00 23.39           C
ATOM   2342 1HB  LEU A 264       4.360 175.257  34.129  1.00 31.22           H
ATOM   2343 2HB  LEU A 264       2.826 176.057  33.800  1.00 33.80           H
ATOM   2344  CG  LEU A 264       4.191 176.054  32.159  1.00 26.98           C
ATOM   2345  HG  LEU A 264       5.256 176.214  31.993  1.00 44.32           H
ATOM   2346  CD1 LEU A 264       3.827 174.672  31.632  1.00 43.16           C
ATOM   2347 1HD1 LEU A 264       2.768 174.477  31.803  1.00 78.57           H
ATOM   2348 2HD1 LEU A 264       4.423 173.917  32.146  1.00 81.16           H
ATOM   2349 3HD1 LEU A 264       4.036 174.622  30.563  1.00 78.55           H
ATOM   2350  CD2 LEU A 264       3.411 177.115  31.393  1.00 43.70           C
ATOM   2351 1HD2 LEU A 264       3.739 178.108  31.702  1.00 77.70           H
ATOM   2352 2HD2 LEU A 264       2.344 177.008  31.593  1.00 79.71           H
ATOM   2353 3HD2 LEU A 264       3.592 177.000  30.324  1.00 82.37           H
ATOM   2354  N   GLY A 265       3.007 178.251  36.197  1.00 31.52           N
ATOM   2355  H   GLY A 265       2.656 178.884  35.490  1.00 32.38           H
ATOM   2356  CA  GLY A 265       2.515 178.378  37.557  1.00 46.06           C
ATOM   2357 1HA  GLY A 265       3.367 178.421  38.236  1.00 53.42           H
ATOM   2358 2HA  GLY A 265       1.957 179.311  37.641  1.00 54.03           H
ATOM   2359  C   GLY A 265       1.617 177.236  37.990  1.00 56.91           C
ATOM   2360  O   GLY A 265       1.434 176.256  37.270  1.00 59.66           O
ATOM   2361  N   SER A 266       1.032 177.361  39.176  1.00 81.30           N
ATOM   2362  H   SER A 266       1.176 178.195  39.728  1.00 95.41           H
ATOM   2363  CA  SER A 266       0.161 176.319  39.713  1.00107.85           C
ATOM   2364  HA  SER A 266       0.717 175.382  39.748  1.00114.57           H
ATOM   2365  C   SER A 266      -1.069 176.081  38.841  1.00110.55           C
ATOM   2366  O   SER A 266      -1.581 174.964  38.782  1.00141.30           O
ATOM   2367  CB  SER A 266      -0.275 176.685  41.133  1.00152.22           C
ATOM   2368 1HB  SER A 266      -0.917 175.897  41.526  1.00174.06           H
ATOM   2369 2HB  SER A 266       0.608 176.777  41.767  1.00195.68           H
ATOM   2370  OG  SER A 266      -0.979 177.915  41.140  1.00230.88           O
ATOM   2371  HG  SER A 266      -1.337 178.059  42.019  1.00288.23           H
ATOM   2372  N   ALA A 267      -1.531 177.123  38.158  1.00 97.26           N
ATOM   2373  H   ALA A 267      -1.086 178.022  38.267  1.00 91.03           H
ATOM   2374  CA  ALA A 267      -2.666 177.022  37.244  1.00107.32           C
ATOM   2375  HA  ALA A 267      -3.216 176.106  37.463  1.00136.05           H
ATOM   2376  C   ALA A 267      -2.231 176.966  35.779  1.00 89.66           C
ATOM   2377  O   ALA A 267      -3.063 177.059  34.877  1.00108.17           O
ATOM   2378  CB  ALA A 267      -3.606 178.200  37.469  1.00128.61           C
ATOM   2379 1HB  ALA A 267      -3.942 178.205  38.506  1.00162.27           H
ATOM   2380 2HB  ALA A 267      -4.471 178.108  36.813  1.00165.10           H
ATOM   2381 3HB  ALA A 267      -3.086 179.133  37.253  1.00165.28           H
ATOM   2382  N   GLY A 268      -0.935 176.802  35.537  1.00 73.38           N
ATOM   2383  H   GLY A 268      -0.288 176.682  36.305  1.00 75.10           H
ATOM   2384  CA  GLY A 268      -0.413 176.779  34.181  1.00 71.46           C
ATOM   2385 1HA  GLY A 268       0.516 176.210  34.172  1.00 77.48           H
ATOM   2386 2HA  GLY A 268      -1.129 176.273  33.532  1.00 93.08           H
ATOM   2387  C   GLY A 268      -0.129 178.150  33.598  1.00 54.15           C
ATOM   2388  O   GLY A 268       0.086 178.289  32.394  1.00 68.61           O
ATOM   2389  N   GLU A 269      -0.130 179.168  34.451  1.00 42.54           N
ATOM   2390  H   GLU A 269      -0.328 178.992  35.425  1.00 46.07           H
ATOM   2391  CA  GLU A 269       0.141 180.539  34.029  1.00 41.34           C
ATOM   2392  HA  GLU A 269      -0.502 180.782  33.183  1.00 58.17           H
ATOM   2393  C   GLU A 269       1.595 180.681  33.589  1.00 29.00           C
ATOM   2394  O   GLU A 269       2.492 180.103  34.200  1.00 29.04           O
ATOM   2395  CB  GLU A 269      -0.128 181.520  35.174  1.00 57.77           C
ATOM   2396 1HB  GLU A 269       0.540 181.278  36.002  1.00 80.08           H
ATOM   2397 2HB  GLU A 269       0.108 182.526  34.827  1.00100.25           H
ATOM   2398  CG  GLU A 269      -1.558 181.514  35.693  1.00104.39           C
ATOM   2399 1HG  GLU A 269      -1.803 180.501  36.017  1.00155.05           H
ATOM   2400 2HG  GLU A 269      -1.611 182.181  36.555  1.00135.38           H
ATOM   2401  CD  GLU A 269      -2.541 181.974  34.629  1.00204.29           C
ATOM   2402  OE1 GLU A 269      -3.625 182.248  34.072  1.00299.65           O
ATOM   2403  OE2 GLU A 269      -3.364 181.698  35.529  1.00309.64           O
ATOM   2404  N   LEU A 270       1.833 181.458  32.538  1.00 28.27           N
ATOM   2405  H   LEU A 270       1.076 181.950  32.085  1.00 37.75           H
ATOM   2406  CA  LEU A 270       3.184 181.636  32.016  1.00 22.83           C
ATOM   2407  HA  LEU A 270       3.679 180.665  32.005  1.00 22.83           H
ATOM   2408  C   LEU A 270       3.985 182.585  32.902  1.00 20.16           C
ATOM   2409  O   LEU A 270       3.572 183.719  33.142  1.00 25.97           O
ATOM   2410  CB  LEU A 270       3.112 182.193  30.591  1.00 31.51           C
ATOM   2411 1HB  LEU A 270       2.422 181.574  30.019  1.00 63.03           H
ATOM   2412 2HB  LEU A 270       2.693 183.198  30.646  1.00 69.97           H
ATOM   2413  CG  LEU A 270       4.434 182.271  29.822  1.00 33.22           C
ATOM   2414  HG  LEU A 270       5.161 182.823  30.417  1.00 80.18           H
ATOM   2415  CD1 LEU A 270       4.981 180.876  29.546  1.00 73.50           C
ATOM   2416 1HD1 LEU A 270       4.207 180.257  29.091  1.00120.20           H
ATOM   2417 2HD1 LEU A 270       5.309 180.418  30.479  1.00124.43           H
ATOM   2418 3HD1 LEU A 270       5.829 180.942  28.866  1.00123.06           H
ATOM   2419  CD2 LEU A 270       4.221 183.010  28.509  1.00 78.33           C
ATOM   2420 1HD2 LEU A 270       3.480 182.489  27.904  1.00131.08           H
ATOM   2421 2HD2 LEU A 270       3.874 184.024  28.712  1.00129.57           H
ATOM   2422 3HD2 LEU A 270       5.163 183.057  27.963  1.00130.50           H
ATOM   2423  N   LYS A 271       5.134 182.126  33.386  1.00 17.56           N
ATOM   2424  H   LYS A 271       5.431 181.183  33.168  1.00 18.08           H
ATOM   2425  CA  LYS A 271       5.977 182.927  34.270  1.00 18.75           C
ATOM   2426  HA  LYS A 271       5.479 183.874  34.479  1.00 23.04           H
ATOM   2427  C   LYS A 271       7.328 183.236  33.637  1.00 16.87           C
ATOM   2428  O   LYS A 271       8.094 182.330  33.310  1.00 18.32           O
ATOM   2429  CB  LYS A 271       6.215 182.184  35.588  1.00 24.41           C
ATOM   2430 1HB  LYS A 271       6.750 181.263  35.358  1.00 28.45           H
ATOM   2431 2HB  LYS A 271       6.858 182.796  36.222  1.00 32.24           H
ATOM   2432  CG  LYS A 271       4.966 181.811  36.378  1.00 32.53           C
ATOM   2433 1HG  LYS A 271       4.294 181.236  35.741  1.00 70.87           H
ATOM   2434 2HG  LYS A 271       5.266 181.182  37.216  1.00 67.45           H
ATOM   2435  CD  LYS A 271       4.222 183.021  36.927  1.00 24.47           C
ATOM   2436 1HD  LYS A 271       4.904 183.619  37.531  1.00 48.13           H
ATOM   2437 2HD  LYS A 271       3.848 183.628  36.103  1.00 51.67           H
ATOM   2438  CE  LYS A 271       3.052 182.572  37.785  1.00 28.05           C
ATOM   2439 1HE  LYS A 271       2.354 182.008  37.162  1.00 45.54           H
ATOM   2440 2HE  LYS A 271       3.421 181.917  38.578  1.00 42.07           H
ATOM   2441  NZ  LYS A 271       2.382 183.775  38.375  1.00 35.48           N
ATOM   2442 1HZ  LYS A 271       3.014 184.260  38.999  1.00 64.07           H
ATOM   2443 2HZ  LYS A 271       1.555 183.507  38.891  1.00 62.86           H
ATOM   2444 3HZ  LYS A 271       2.113 184.423  37.643  1.00 65.73           H
ATOM   2445  N   ILE A 272       7.629 184.522  33.509  1.00 16.00           N
ATOM   2446  H   ILE A 272       6.904 185.218  33.621  1.00 17.16           H
ATOM   2447  CA  ILE A 272       9.006 184.976  33.332  1.00 14.66           C
ATOM   2448  HA  ILE A 272       9.525 184.331  32.625  1.00 15.06           H
ATOM   2449  C   ILE A 272       9.623 184.813  34.718  1.00 14.18           C
ATOM   2450  O   ILE A 272       9.059 185.289  35.703  1.00 15.62           O
ATOM   2451  CB  ILE A 272       9.090 186.446  32.865  1.00 16.01           C
ATOM   2452  HB  ILE A 272       8.571 187.067  33.594  1.00 18.29           H
ATOM   2453  CG1 ILE A 272       8.417 186.618  31.497  1.00 19.94           C
ATOM   2454 1HG1 ILE A 272       8.988 186.061  30.755  1.00 31.60           H
ATOM   2455 2HG1 ILE A 272       7.414 186.192  31.542  1.00 31.09           H
ATOM   2456  CG2 ILE A 272      10.545 186.894  32.799  1.00 19.45           C
ATOM   2457 1HG2 ILE A 272      10.598 187.957  32.562  1.00 49.13           H
ATOM   2458 2HG2 ILE A 272      11.072 186.325  32.032  1.00 48.53           H
ATOM   2459 3HG2 ILE A 272      11.029 186.731  33.761  1.00 49.38           H
ATOM   2460  CD1 ILE A 272       8.292 188.056  31.024  1.00 43.09           C
ATOM   2461 1HD1 ILE A 272       7.708 188.086  30.105  1.00 81.41           H
ATOM   2462 2HD1 ILE A 272       9.280 188.471  30.827  1.00 81.33           H
ATOM   2463 3HD1 ILE A 272       7.791 188.653  31.786  1.00 81.44           H
ATOM   2464  N   ALA A 273      10.729 184.082  34.812  1.00 14.49           N
ATOM   2465  H   ALA A 273      11.238 183.807  33.984  1.00 15.69           H
ATOM   2466  CA  ALA A 273      11.157 183.551  36.102  1.00 15.02           C
ATOM   2467  HA  ALA A 273      10.767 184.204  36.883  1.00 16.73           H
ATOM   2468  C   ALA A 273      12.661 183.432  36.339  1.00 14.88           C
ATOM   2469  O   ALA A 273      13.069 182.907  37.375  1.00 17.63           O
ATOM   2470  CB  ALA A 273      10.520 182.183  36.286  1.00 18.15           C
ATOM   2471 1HB  ALA A 273       9.435 182.269  36.216  1.00 46.08           H
ATOM   2472 2HB  ALA A 273      10.788 181.783  37.264  1.00 49.42           H
ATOM   2473 3HB  ALA A 273      10.880 181.509  35.509  1.00 45.09           H
ATOM   2474  N   ASN A 274      13.498 183.909  35.423  1.00 14.26           N
ATOM   2475  H   ASN A 274      13.154 184.398  34.608  1.00 15.19           H
ATOM   2476  CA  ASN A 274      14.940 183.746  35.581  1.00 15.32           C
ATOM   2477  HA  ASN A 274      15.122 182.843  36.164  1.00 17.82           H
ATOM   2478  C   ASN A 274      15.534 184.925  36.352  1.00 17.08           C
ATOM   2479  O   ASN A 274      16.331 185.703  35.828  1.00 25.53           O
ATOM   2480  CB  ASN A 274      15.601 183.569  34.212  1.00 17.24           C
ATOM   2481 1HB  ASN A 274      14.977 182.923  33.596  1.00 25.45           H
ATOM   2482 2HB  ASN A 274      15.683 184.541  33.727  1.00 21.83           H
ATOM   2483  CG  ASN A 274      16.976 182.948  34.313  1.00 23.20           C
ATOM   2484  OD1 ASN A 274      17.135 181.852  34.845  1.00 40.18           O
ATOM   2485  ND2 ASN A 274      17.979 183.634  33.791  1.00 28.79           N
ATOM   2486 1HD2 ASN A 274      18.912 183.252  33.824  1.00 42.72           H
ATOM   2487 2HD2 ASN A 274      17.809 184.538  33.374  1.00 30.52           H
ATOM   2488  N   PHE A 275      15.118 185.056  37.607  1.00 17.42           N
ATOM   2489  H   PHE A 275      14.494 184.360  37.992  1.00 20.65           H
ATOM   2490  CA  PHE A 275      15.533 186.158  38.471  1.00 19.48           C
ATOM   2491  HA  PHE A 275      16.119 186.870  37.891  1.00 20.17           H
ATOM   2492  C   PHE A 275      16.395 185.661  39.627  1.00 22.78           C
ATOM   2493  O   PHE A 275      16.322 184.497  40.023  1.00 25.04           O
ATOM   2494  CB  PHE A 275      14.311 186.875  39.055  1.00 22.55           C
ATOM   2495 1HB  PHE A 275      13.704 186.150  39.599  1.00 26.05           H
ATOM   2496 2HB  PHE A 275      14.658 187.626  39.766  1.00 26.37           H
ATOM   2497  CG  PHE A 275      13.456 187.562  38.028  1.00 22.09           C
ATOM   2498  CD1 PHE A 275      13.782 188.839  37.582  1.00 23.58           C
ATOM   2499  HD1 PHE A 275      14.658 189.337  37.972  1.00 25.96           H
ATOM   2500  CD2 PHE A 275      12.315 186.945  37.528  1.00 24.92           C
ATOM   2501  HD2 PHE A 275      12.039 185.961  37.879  1.00 28.05           H
ATOM   2502  CE1 PHE A 275      12.988 189.489  36.641  1.00 27.47           C
ATOM   2503  HE1 PHE A 275      13.251 190.481  36.304  1.00 32.71           H
ATOM   2504  CE2 PHE A 275      11.515 187.586  36.586  1.00 28.86           C
ATOM   2505  HE2 PHE A 275      10.630 187.099  36.206  1.00 35.02           H
ATOM   2506  CZ  PHE A 275      11.852 188.860  36.140  1.00 29.98           C
ATOM   2507  HZ  PHE A 275      11.237 189.355  35.403  1.00 36.79           H
ATOM   2508  N   GLY A 276      17.202 186.560  40.180  1.00 29.47           N
ATOM   2509  H   GLY A 276      17.212 187.511  39.842  1.00 34.66           H
ATOM   2510  CA  GLY A 276      18.096 186.198  41.265  1.00 34.73           C
ATOM   2511 1HA  GLY A 276      18.394 187.098  41.802  1.00 45.79           H
ATOM   2512 2HA  GLY A 276      17.574 185.532  41.951  1.00 34.90           H
ATOM   2513  C   GLY A 276      19.339 185.502  40.745  1.00 34.22           C
ATOM   2514  O   GLY A 276      19.997 185.998  39.832  1.00 48.20           O
ATOM   2515  N   TRP A 277      19.661 184.345  41.315  1.00 33.74           N
ATOM   2516  H   TRP A 277      19.092 183.974  42.062  1.00 43.26           H
ATOM   2517  CA  TRP A 277      20.800 183.552  40.865  1.00 34.47           C
ATOM   2518  HA  TRP A 277      20.957 183.733  39.801  1.00 38.64           H
ATOM   2519  C   TRP A 277      20.503 182.070  41.070  1.00 32.91           C
ATOM   2520  O   TRP A 277      19.898 181.684  42.071  1.00 32.16           O
ATOM   2521  CB  TRP A 277      22.065 183.956  41.626  1.00 36.79           C
ATOM   2522 1HB  TRP A 277      22.159 185.041  41.603  1.00 40.74           H
ATOM   2523 2HB  TRP A 277      21.970 183.637  42.664  1.00 36.23           H
ATOM   2524  CG  TRP A 277      23.309 183.354  41.046  1.00 41.71           C
ATOM   2525  CD1 TRP A 277      23.989 182.267  41.504  1.00 42.49           C
ATOM   2526  HD1 TRP A 277      23.709 181.696  42.378  1.00 40.32           H
ATOM   2527  CD2 TRP A 277      24.007 183.768  39.861  1.00 52.40           C
ATOM   2528  NE1 TRP A 277      25.065 181.981  40.706  1.00 52.44           N
ATOM   2529  HE1 TRP A 277      25.701 181.213  40.861  1.00 57.68           H
ATOM   2530  CE2 TRP A 277      25.104 182.893  39.685  1.00 59.32           C
ATOM   2531  CE3 TRP A 277      23.797 184.778  38.912  1.00 63.12           C
ATOM   2532  HE3 TRP A 277      22.965 185.459  39.014  1.00 62.97           H
ATOM   2533  CZ2 TRP A 277      25.991 183.014  38.611  1.00 76.74           C
ATOM   2534  HZ2 TRP A 277      26.826 182.338  38.501  1.00 86.28           H
ATOM   2535  CZ3 TRP A 277      24.672 184.889  37.832  1.00 80.59           C
ATOM   2536  HZ3 TRP A 277      24.515 185.663  37.095  1.00 94.25           H
ATOM   2537  CH2 TRP A 277      25.764 184.010  37.694  1.00 87.70           C
ATOM   2538  HH2 TRP A 277      26.434 184.123  36.855  1.00106.28           H
ATOM   2539  N   SER A 278      20.912 181.242  40.115  1.00 36.87           N
ATOM   2540  H   SER A 278      21.435 181.603  39.330  1.00 42.79           H
ATOM   2541  CA  SER A 278      20.650 179.807  40.168  1.00 38.00           C
ATOM   2542  HA  SER A 278      19.614 179.649  40.468  1.00 37.74           H
ATOM   2543  C   SER A 278      21.562 179.114  41.177  1.00 36.10           C
ATOM   2544  O   SER A 278      22.702 179.526  41.389  1.00 39.25           O
ATOM   2545  CB  SER A 278      20.864 179.190  38.784  1.00 48.14           C
ATOM   2546 1HB  SER A 278      20.201 179.680  38.070  1.00 54.91           H
ATOM   2547 2HB  SER A 278      21.898 179.349  38.476  1.00 55.90           H
ATOM   2548  OG  SER A 278      20.588 177.800  38.796  1.00 54.83           O
ATOM   2549  HG  SER A 278      20.591 177.483  37.889  1.00 70.04           H
ATOM   2550  N   VAL A 279      21.070 178.042  41.788  1.00 35.41           N
ATOM   2551  H   VAL A 279      20.121 177.747  41.607  1.00 37.41           H
ATOM   2552  CA  VAL A 279      21.890 177.250  42.703  1.00 36.23           C
ATOM   2553  HA  VAL A 279      22.444 177.938  43.342  1.00 34.28           H
ATOM   2554  C   VAL A 279      22.904 176.407  41.935  1.00 43.99           C
ATOM   2555  O   VAL A 279      23.868 175.904  42.509  1.00 47.48           O
ATOM   2556  CB  VAL A 279      21.060 176.321  43.619  1.00 38.13           C
ATOM   2557  HB  VAL A 279      21.751 175.801  44.280  1.00 50.14           H
ATOM   2558  CG1 VAL A 279      20.095 177.132  44.480  1.00 38.67           C
ATOM   2559 1HG1 VAL A 279      19.525 176.459  45.121  1.00 67.83           H
ATOM   2560 2HG1 VAL A 279      19.406 177.691  43.848  1.00 69.31           H
ATOM   2561 3HG1 VAL A 279      20.657 177.824  45.106  1.00 69.66           H
ATOM   2562  CG2 VAL A 279      20.291 175.273  42.820  1.00 48.90           C
ATOM   2563 1HG2 VAL A 279      19.712 174.648  43.500  1.00 84.79           H
ATOM   2564 2HG2 VAL A 279      20.991 174.641  42.274  1.00 81.33           H
ATOM   2565 3HG2 VAL A 279      19.614 175.757  42.116  1.00 78.49           H
ATOM   2566  N   HIS A 280      22.694 176.260  40.631  1.00 51.36           N
ATOM   2567  H   HIS A 280      21.920 176.749  40.203  1.00 50.65           H
ATOM   2568  CA  HIS A 280      23.541 175.432  39.779  1.00 66.03           C
ATOM   2569  HA  HIS A 280      24.026 174.675  40.395  1.00 73.37           H
ATOM   2570  C   HIS A 280      24.620 176.262  39.088  1.00 73.76           C
ATOM   2571  O   HIS A 280      24.450 177.464  38.884  1.00 87.57           O
ATOM   2572  CB  HIS A 280      22.684 174.733  38.720  1.00 81.99           C
ATOM   2573 1HB  HIS A 280      22.254 175.493  38.067  1.00112.05           H
ATOM   2574 2HB  HIS A 280      23.324 174.089  38.116  1.00126.61           H
ATOM   2575  CG  HIS A 280      21.572 173.907  39.288  1.00 88.87           C
ATOM   2576  ND1 HIS A 280      21.739 172.681  39.893  1.00140.97           N
ATOM   2577  HD1 HIS A 280      22.609 172.188  40.027  1.00185.54           H
ATOM   2578  CD2 HIS A 280      20.234 174.137  39.324  1.00134.05           C
ATOM   2579  HD2 HIS A 280      19.750 175.017  38.927  1.00184.49           H
ATOM   2580  CE1 HIS A 280      20.529 172.240  40.268  1.00204.73           C
ATOM   2581  HE1 HIS A 280      20.351 171.296  40.764  1.00314.71           H
ATOM   2582  NE2 HIS A 280      19.583 173.100  39.947  1.00194.13           N
HETATM 2583  N   NME A 281      25.718 175.609  38.719  1.00138.82           N
HETATM 2584  H   NME A 281      25.793 174.620  38.909  1.00210.67           H
HETATM 2585  CH3 NME A 281      26.826 176.247  38.031  1.00186.66           C
HETATM 2586 1HH3 NME A 281      26.476 177.144  37.519  1.00222.61           H
HETATM 2587 2HH3 NME A 281      27.248 175.559  37.298  1.00234.21           H
HETATM 2588 3HH3 NME A 281      27.596 176.523  38.752  1.00230.01           H
HETATM 2589  CH3 ACE A 289      26.764 175.744  24.915  1.00999.99           C
HETATM 2590 1HH3 ACE A 289      27.565 175.026  24.743  1.00999.99           H
HETATM 2591 2HH3 ACE A 289      25.963 175.277  25.487  1.00999.99           H
HETATM 2592 3HH3 ACE A 289      27.154 176.600  25.464  1.00999.99           H
HETATM 2593  C   ACE A 289      26.220 176.223  23.583  1.00836.71           C
HETATM 2594  O   ACE A 289      26.198 177.424  23.320  1.00828.77           O
ATOM   2595  N   ALA A 290      25.775 175.281  22.759  1.00744.57           N
ATOM   2596  H   ALA A 290      25.823 174.313  23.041  1.00848.84           H
ATOM   2597  CA  ALA A 290      25.217 175.585  21.443  1.00631.66           C
ATOM   2598  HA  ALA A 290      25.951 176.159  20.878  1.00670.65           H
ATOM   2599  C   ALA A 290      23.944 176.424  21.535  1.00454.40           C
ATOM   2600  O   ALA A 290      23.645 177.210  20.637  1.00500.45           O
ATOM   2601  CB  ALA A 290      24.934 174.290  20.693  1.00835.56           C
ATOM   2602 1HB  ALA A 290      24.198 173.701  21.241  1.00921.11           H
ATOM   2603 2HB  ALA A 290      25.855 173.716  20.592  1.00940.67           H
ATOM   2604 3HB  ALA A 290      24.544 174.521  19.701  1.00925.37           H
ATOM   2605  N   GLY A 291      23.202 176.267  22.627  1.00365.46           N
ATOM   2606  H   GLY A 291      23.521 175.651  23.361  1.00422.30           H
ATOM   2607  CA  GLY A 291      21.930 176.951  22.790  1.00304.89           C
ATOM   2608 1HA  GLY A 291      21.397 176.923  21.840  1.00376.81           H
ATOM   2609 2HA  GLY A 291      21.332 176.413  23.525  1.00395.14           H
ATOM   2610  C   GLY A 291      22.025 178.401  23.226  1.00170.03           C
ATOM   2611  O   GLY A 291      21.021 179.002  23.606  1.00207.25           O
ATOM   2612  N   THR A 292      23.223 178.973  23.167  1.00109.70           N
ATOM   2613  H   THR A 292      24.018 178.433  22.853  1.00157.51           H
ATOM   2614  CA  THR A 292      23.433 180.373  23.530  1.00 73.39           C
ATOM   2615  HA  THR A 292      22.702 180.652  24.289  1.00 91.72           H
ATOM   2616  C   THR A 292      23.249 181.320  22.348  1.00 50.09           C
ATOM   2617  O   THR A 292      23.088 182.524  22.545  1.00 59.06           O
ATOM   2618  CB  THR A 292      24.845 180.615  24.103  1.00135.91           C
ATOM   2619  HB  THR A 292      24.968 181.680  24.302  1.00190.95           H
ATOM   2620  OG1 THR A 292      25.829 180.195  23.150  1.00224.23           O
ATOM   2621  HG1 THR A 292      25.948 179.246  23.234  1.00259.57           H
ATOM   2622  CG2 THR A 292      25.056 179.846  25.402  1.00208.04           C
ATOM   2623 1HG2 THR A 292      26.037 180.092  25.811  1.00264.33           H
ATOM   2624 2HG2 THR A 292      25.004 178.774  25.214  1.00270.37           H
ATOM   2625 3HG2 THR A 292      24.288 180.125  26.124  1.00270.82           H
ATOM   2626  N   LEU A 293      23.277 180.788  21.130  1.00 38.59           N
ATOM   2627  H   LEU A 293      23.404 179.791  21.029  1.00 48.27           H
ATOM   2628  CA  LEU A 293      23.144 181.600  19.923  1.00 30.14           C
ATOM   2629  HA  LEU A 293      23.370 182.638  20.167  1.00 33.81           H
ATOM   2630  C   LEU A 293      21.744 181.570  19.316  1.00 21.73           C
ATOM   2631  O   LEU A 293      21.362 182.496  18.604  1.00 21.27           O
ATOM   2632  CB  LEU A 293      24.128 181.125  18.850  1.00 40.34           C
ATOM   2633 1HB  LEU A 293      23.903 180.079  18.641  1.00 58.45           H
ATOM   2634 2HB  LEU A 293      23.915 181.689  17.942  1.00 70.88           H
ATOM   2635  CG  LEU A 293      25.632 181.237  19.113  1.00 46.72           C
ATOM   2636  HG  LEU A 293      25.877 180.692  20.025  1.00 74.53           H
ATOM   2637  CD1 LEU A 293      26.377 180.596  17.949  1.00 70.13           C
ATOM   2638 1HD1 LEU A 293      27.451 180.670  18.118  1.00111.29           H
ATOM   2639 2HD1 LEU A 293      26.123 181.108  17.020  1.00106.91           H
ATOM   2640 3HD1 LEU A 293      26.097 179.545  17.871  1.00113.21           H
ATOM   2641  CD2 LEU A 293      26.077 182.686  19.271  1.00 88.16           C
ATOM   2642 1HD2 LEU A 293      25.617 183.115  20.161  1.00139.24           H
ATOM   2643 2HD2 LEU A 293      27.161 182.725  19.380  1.00133.73           H
ATOM   2644 3HD2 LEU A 293      25.781 183.262  18.394  1.00131.86           H
ATOM   2645  N   ASP A 294      20.987 180.512  19.582  1.00 19.98           N
ATOM   2646  H   ASP A 294      21.275 179.870  20.306  1.00 24.23           H
ATOM   2647  CA  ASP A 294      19.757 180.230  18.844  1.00 16.62           C
ATOM   2648  HA  ASP A 294      19.988 180.168  17.780  1.00 18.03           H
ATOM   2649  C   ASP A 294      18.682 181.301  19.009  1.00 13.14           C
ATOM   2650  O   ASP A 294      17.778 181.415  18.182  1.00 12.89           O
ATOM   2651  CB  ASP A 294      19.173 178.891  19.302  1.00 20.69           C
ATOM   2652 1HB  ASP A 294      19.157 178.869  20.392  1.00 32.71           H
ATOM   2653 2HB  ASP A 294      18.149 178.809  18.939  1.00 34.38           H
ATOM   2654  CG  ASP A 294      19.962 177.701  18.791  1.00 29.93           C
ATOM   2655  OD1 ASP A 294      20.112 177.563  17.559  1.00 74.96           O
ATOM   2656  OD2 ASP A 294      20.413 176.889  19.626  1.00 67.52           O
ATOM   2657  N   TYR A 295      18.783 182.072  20.086  1.00 13.37           N
ATOM   2658  H   TYR A 295      19.579 181.952  20.695  1.00 16.42           H
ATOM   2659  CA  TYR A 295      17.792 183.087  20.430  1.00 12.23           C
ATOM   2660  HA  TYR A 295      16.886 182.907  19.852  1.00 11.17           H
ATOM   2661  C   TYR A 295      18.241 184.517  20.142  1.00 13.48           C
ATOM   2662  O   TYR A 295      17.509 185.466  20.427  1.00 15.36           O
ATOM   2663  CB  TYR A 295      17.453 182.949  21.917  1.00 13.80           C
ATOM   2664 1HB  TYR A 295      18.298 182.495  22.433  1.00 16.82           H
ATOM   2665 2HB  TYR A 295      17.286 183.941  22.338  1.00 16.65           H
ATOM   2666  CG  TYR A 295      16.216 182.112  22.150  1.00 12.83           C
ATOM   2667  CD1 TYR A 295      16.256 180.721  22.051  1.00 15.32           C
ATOM   2668  HD1 TYR A 295      17.198 180.224  21.871  1.00 19.99           H
ATOM   2669  CD2 TYR A 295      14.993 182.723  22.428  1.00 15.37           C
ATOM   2670  HD2 TYR A 295      14.947 183.795  22.551  1.00 20.25           H
ATOM   2671  CE1 TYR A 295      15.090 179.964  22.155  1.00 18.05           C
ATOM   2672  HE1 TYR A 295      15.128 178.889  22.057  1.00 24.84           H
ATOM   2673  CE2 TYR A 295      13.827 181.973  22.534  1.00 17.74           C
ATOM   2674  HE2 TYR A 295      12.885 182.462  22.735  1.00 24.19           H
ATOM   2675  CZ  TYR A 295      13.878 180.602  22.364  1.00 18.01           C
ATOM   2676  OH  TYR A 295      12.711 179.878  22.394  1.00 24.94           O
ATOM   2677  HH  TYR A 295      12.846 178.942  22.228  1.00 18.97           H
ATOM   2678  N   LEU A 296      19.439 184.678  19.591  1.00 15.26           N
ATOM   2679  H   LEU A 296      19.956 183.868  19.276  1.00 16.58           H
ATOM   2680  CA  LEU A 296      20.037 185.998  19.415  1.00 17.21           C
ATOM   2681  HA  LEU A 296      19.510 186.695  20.065  1.00 19.88           H
ATOM   2682  C   LEU A 296      19.942 186.498  17.974  1.00 15.38           C
ATOM   2683  O   LEU A 296      20.107 185.718  17.036  1.00 15.87           O
ATOM   2684  CB  LEU A 296      21.513 185.961  19.827  1.00 22.31           C
ATOM   2685 1HB  LEU A 296      22.022 185.281  19.145  1.00 27.72           H
ATOM   2686 2HB  LEU A 296      21.923 186.957  19.663  1.00 30.41           H
ATOM   2687  CG  LEU A 296      21.880 185.536  21.252  1.00 30.65           C
ATOM   2688  HG  LEU A 296      21.534 184.516  21.417  1.00 51.76           H
ATOM   2689  CD1 LEU A 296      23.397 185.567  21.396  1.00 49.49           C
ATOM   2690 1HD1 LEU A 296      23.673 185.230  22.395  1.00 89.37           H
ATOM   2691 2HD1 LEU A 296      23.763 186.582  21.241  1.00 83.59           H
ATOM   2692 3HD1 LEU A 296      23.848 184.902  20.660  1.00 89.35           H
ATOM   2693  CD2 LEU A 296      21.247 186.439  22.304  1.00 58.92           C
ATOM   2694 1HD2 LEU A 296      21.584 186.134  23.295  1.00 96.30           H
ATOM   2695 2HD2 LEU A 296      21.539 187.473  22.125  1.00101.73           H
ATOM   2696 3HD2 LEU A 296      20.162 186.353  22.257  1.00101.67           H
ATOM   2697  N   PRO A 297      19.687 187.801  17.773  1.00 15.92           N
ATOM   2698  CA  PRO A 297      19.687 188.330  16.404  1.00 15.80           C
ATOM   2699  HA  PRO A 297      19.124 187.663  15.752  1.00 15.93           H
ATOM   2700  C   PRO A 297      21.083 188.556  15.827  1.00 17.02           C
ATOM   2701  O   PRO A 297      22.059 188.634  16.574  1.00 19.47           O
ATOM   2702  CB  PRO A 297      18.948 189.659  16.562  1.00 18.11           C
ATOM   2703 1HB  PRO A 297      19.275 190.373  15.807  1.00 28.41           H
ATOM   2704 2HB  PRO A 297      17.871 189.505  16.507  1.00 19.03           H
ATOM   2705  CG  PRO A 297      19.334 190.112  17.918  1.00 21.81           C
ATOM   2706 1HG  PRO A 297      20.322 190.570  17.887  1.00 34.78           H
ATOM   2707 2HG  PRO A 297      18.598 190.813  18.311  1.00 32.05           H
ATOM   2708  CD  PRO A 297      19.367 188.858  18.749  1.00 18.53           C
ATOM   2709 1HD  PRO A 297      20.138 188.929  19.516  1.00 20.37           H
ATOM   2710 2HD  PRO A 297      18.389 188.671  19.194  1.00 24.03           H
ATOM   2711  N   PRO A 298      21.202 188.678  14.494  1.00 18.42           N
ATOM   2712  CA  PRO A 298      22.549 188.791  13.920  1.00 21.74           C
ATOM   2713  HA  PRO A 298      23.097 187.868  14.106  1.00 23.41           H
ATOM   2714  C   PRO A 298      23.389 189.966  14.413  1.00 23.52           C
ATOM   2715  O   PRO A 298      24.601 189.840  14.576  1.00 28.40           O
ATOM   2716  CB  PRO A 298      22.283 188.947  12.420  1.00 26.12           C
ATOM   2717 1HB  PRO A 298      22.285 190.002  12.146  1.00 36.32           H
ATOM   2718 2HB  PRO A 298      23.030 188.405  11.840  1.00 33.71           H
ATOM   2719  CG  PRO A 298      20.932 188.366  12.201  1.00 24.84           C
ATOM   2720 1HG  PRO A 298      20.456 188.817  11.331  1.00 39.03           H
ATOM   2721 2HG  PRO A 298      21.006 187.287  12.074  1.00 34.09           H
ATOM   2722  CD  PRO A 298      20.164 188.686  13.448  1.00 19.68           C
ATOM   2723 1HD  PRO A 298      19.706 189.673  13.371  1.00 23.31           H
ATOM   2724 2HD  PRO A 298      19.412 187.920  13.632  1.00 22.75           H
ATOM   2725  N   GLU A 299      22.761 191.118  14.624  1.00 22.89           N
ATOM   2726  H   GLU A 299      21.762 191.174  14.487  1.00 22.43           H
ATOM   2727  CA  GLU A 299      23.496 192.323  14.999  1.00 25.79           C
ATOM   2728  HA  GLU A 299      24.390 192.370  14.377  1.00 29.65           H
ATOM   2729  C   GLU A 299      23.976 192.314  16.448  1.00 26.50           C
ATOM   2730  O   GLU A 299      24.904 193.041  16.802  1.00 31.77           O
ATOM   2731  CB  GLU A 299      22.673 193.583  14.707  1.00 28.87           C
ATOM   2732 1HB  GLU A 299      23.350 194.436  14.756  1.00 34.90           H
ATOM   2733 2HB  GLU A 299      22.295 193.520  13.687  1.00 31.49           H
ATOM   2734  CG  GLU A 299      21.503 193.877  15.640  1.00 27.88           C
ATOM   2735 1HG  GLU A 299      21.842 193.810  16.673  1.00 31.41           H
ATOM   2736 2HG  GLU A 299      21.176 194.901  15.457  1.00 39.05           H
ATOM   2737  CD  GLU A 299      20.306 192.962  15.452  1.00 21.50           C
ATOM   2738  OE1 GLU A 299      20.186 192.283  14.410  1.00 21.65           O
ATOM   2739  OE2 GLU A 299      19.439 192.934  16.351  1.00 21.25           O
ATOM   2740  N   MET A 300      23.361 191.481  17.282  1.00 25.43           N
ATOM   2741  H   MET A 300      22.621 190.887  16.937  1.00 24.46           H
ATOM   2742  CA  MET A 300      23.770 191.357  18.679  1.00 29.52           C
ATOM   2743  HA  MET A 300      24.137 192.323  19.027  1.00 33.88           H
ATOM   2744  C   MET A 300      24.895 190.335  18.815  1.00 34.38           C
ATOM   2745  O   MET A 300      25.769 190.476  19.670  1.00 44.98           O
ATOM   2746  CB  MET A 300      22.585 190.939  19.552  1.00 30.17           C
ATOM   2747 1HB  MET A 300      21.750 191.609  19.351  1.00 54.06           H
ATOM   2748 2HB  MET A 300      22.294 189.924  19.281  1.00 52.33           H
ATOM   2749  CG  MET A 300      22.883 190.980  21.042  1.00 39.37           C
ATOM   2750 1HG  MET A 300      23.750 190.353  21.250  1.00 84.08           H
ATOM   2751 2HG  MET A 300      23.114 192.007  21.328  1.00 83.66           H
ATOM   2752  SD  MET A 300      21.488 190.391  22.023  1.00 47.50           S
ATOM   2753  CE  MET A 300      22.076 190.735  23.682  1.00 64.62           C
ATOM   2754 1HE  MET A 300      23.033 190.239  23.840  1.00109.65           H
ATOM   2755 2HE  MET A 300      21.353 190.363  24.408  1.00103.29           H
ATOM   2756 3HE  MET A 300      22.198 191.810  23.810  1.00110.01           H
ATOM   2757  N   ILE A 301      24.875 189.316  17.962  1.00 32.85           N
ATOM   2758  H   ILE A 301      24.116 189.238  17.299  1.00 29.46           H
ATOM   2759  CA  ILE A 301      25.944 188.321  17.914  1.00 41.22           C
ATOM   2760  HA  ILE A 301      26.155 187.973  18.925  1.00 48.48           H
ATOM   2761  C   ILE A 301      27.202 188.985  17.360  1.00 50.93           C
ATOM   2762  O   ILE A 301      28.316 188.701  17.799  1.00 64.91           O
ATOM   2763  CB  ILE A 301      25.579 187.107  17.028  1.00 40.31           C
ATOM   2764  HB  ILE A 301      25.385 187.460  16.015  1.00 63.06           H
ATOM   2765  CG1 ILE A 301      24.323 186.404  17.556  1.00 56.85           C
ATOM   2766 1HG1 ILE A 301      24.575 185.876  18.475  1.00107.38           H
ATOM   2767 2HG1 ILE A 301      23.569 187.153  17.795  1.00112.13           H
ATOM   2768  CG2 ILE A 301      26.734 186.106  16.993  1.00 91.61           C
ATOM   2769 1HG2 ILE A 301      26.486 185.273  16.335  1.00136.41           H
ATOM   2770 2HG2 ILE A 301      26.929 185.728  17.997  1.00144.11           H
ATOM   2771 3HG2 ILE A 301      27.632 186.593  16.614  1.00144.32           H
ATOM   2772  CD1 ILE A 301      23.705 185.420  16.583  1.00 65.25           C
ATOM   2773 1HD1 ILE A 301      24.375 184.574  16.433  1.00101.68           H
ATOM   2774 2HD1 ILE A 301      23.523 185.914  15.628  1.00107.79           H
ATOM   2775 3HD1 ILE A 301      22.761 185.059  16.988  1.00100.80           H
ATOM   2776  N   GLU A 302      27.013 189.888  16.404  1.00 51.56           N
ATOM   2777  H   GLU A 302      26.075 190.071  16.073  1.00 47.07           H
ATOM   2778  CA  GLU A 302      28.108 190.667  15.832  1.00 66.78           C
ATOM   2779  HA  GLU A 302      28.881 189.985  15.478  1.00 79.62           H
ATOM   2780  C   GLU A 302      28.733 191.584  16.882  1.00 71.42           C
ATOM   2781  O   GLU A 302      29.896 191.971  16.767  1.00 88.67           O
ATOM   2782  CB  GLU A 302      27.586 191.492  14.651  1.00 73.86           C
ATOM   2783 1HB  GLU A 302      26.938 190.856  14.048  1.00 82.25           H
ATOM   2784 2HB  GLU A 302      26.985 192.314  15.039  1.00 95.66           H
ATOM   2785  CG  GLU A 302      28.665 192.061  13.743  1.00125.35           C
ATOM   2786 1HG  GLU A 302      28.222 192.829  13.108  1.00181.97           H
ATOM   2787 2HG  GLU A 302      29.441 192.526  14.351  1.00178.99           H
ATOM   2788  CD  GLU A 302      29.290 190.996  12.862  1.00177.66           C
ATOM   2789  OE1 GLU A 302      28.574 190.411  12.023  1.00249.61           O
ATOM   2790  OE2 GLU A 302      30.505 190.736  12.995  1.00250.31           O
ATOM   2791  N   GLY A 303      27.968 191.913  17.917  1.00 63.96           N
ATOM   2792  H   GLY A 303      27.026 191.551  17.973  1.00 58.74           H
ATOM   2793  CA  GLY A 303      28.469 192.737  19.003  1.00 71.51           C
ATOM   2794 1HA  GLY A 303      27.815 192.622  19.867  1.00 70.27           H
ATOM   2795 2HA  GLY A 303      29.465 192.388  19.275  1.00 84.47           H
ATOM   2796  C   GLY A 303      28.561 194.211  18.660  1.00 74.30           C
ATOM   2797  O   GLY A 303      29.432 194.921  19.164  1.00 93.20           O
ATOM   2798  N   ARG A 304      27.653 194.678  17.809  1.00 68.50           N
ATOM   2799  H   ARG A 304      26.935 194.053  17.467  1.00 66.10           H
ATOM   2800  CA  ARG A 304      27.646 196.068  17.361  1.00 75.82           C
ATOM   2801  HA  ARG A 304      28.530 196.557  17.770  1.00 89.44           H
ATOM   2802  C   ARG A 304      26.425 196.818  17.881  1.00 68.23           C
ATOM   2803  O   ARG A 304      25.423 196.217  18.263  1.00 66.10           O
ATOM   2804  CB  ARG A 304      27.722 196.130  15.832  1.00 90.01           C
ATOM   2805 1HB  ARG A 304      27.890 197.165  15.537  1.00127.96           H
ATOM   2806 2HB  ARG A 304      28.580 195.541  15.507  1.00126.46           H
ATOM   2807  CG  ARG A 304      26.484 195.619  15.105  1.00125.78           C
ATOM   2808 1HG  ARG A 304      26.298 194.583  15.385  1.00176.90           H
ATOM   2809 2HG  ARG A 304      25.624 196.225  15.390  1.00175.37           H
ATOM   2810  CD  ARG A 304      26.680 195.705  13.598  1.00153.17           C
ATOM   2811 1HD  ARG A 304      26.934 196.732  13.333  1.00184.73           H
ATOM   2812 2HD  ARG A 304      27.515 195.062  13.318  1.00185.23           H
ATOM   2813  NE  ARG A 304      25.491 195.292  12.852  1.00224.50           N
ATOM   2814  HE  ARG A 304      25.465 194.338  12.525  1.00275.45           H
ATOM   2815  CZ  ARG A 304      24.454 196.068  12.563  1.00323.35           C
ATOM   2816  NH1 ARG A 304      24.375 197.327  12.947  1.00373.39           N
ATOM   2817 1HH1 ARG A 304      25.096 197.712  13.536  1.00334.65           H
ATOM   2818 2HH1 ARG A 304      23.586 197.885  12.662  1.00519.15           H
ATOM   2819  NH2 ARG A 304      23.462 195.571  11.855  1.00482.03           N
ATOM   2820 1HH2 ARG A 304      23.517 194.615  11.541  1.00531.57           H
ATOM   2821 2HH2 ARG A 304      22.670 196.153  11.632  1.00618.75           H
ATOM   2822  N   MET A 305      26.532 198.142  17.897  1.00 74.16           N
ATOM   2823  H   MET A 305      27.365 198.578  17.531  1.00 85.02           H
ATOM   2824  CA  MET A 305      25.470 198.997  18.418  1.00 72.61           C
ATOM   2825  HA  MET A 305      25.329 198.772  19.476  1.00 71.80           H
ATOM   2826  C   MET A 305      24.162 198.712  17.685  1.00 66.76           C
ATOM   2827  O   MET A 305      24.139 198.607  16.459  1.00 81.76           O
ATOM   2828  CB  MET A 305      25.856 200.470  18.257  1.00 89.15           C
ATOM   2829 1HB  MET A 305      26.850 200.617  18.679  1.00117.27           H
ATOM   2830 2HB  MET A 305      25.900 200.700  17.192  1.00118.96           H
ATOM   2831  CG  MET A 305      24.902 201.452  18.924  1.00134.42           C
ATOM   2832 1HG  MET A 305      25.210 202.469  18.680  1.00192.18           H
ATOM   2833 2HG  MET A 305      23.897 201.293  18.533  1.00188.87           H
ATOM   2834  SD  MET A 305      24.868 201.264  20.718  1.00224.65           S
ATOM   2835  CE  MET A 305      26.361 202.124  21.228  1.00309.16           C
ATOM   2836 1HE  MET A 305      26.335 203.150  20.861  1.00372.46           H
ATOM   2837 2HE  MET A 305      27.234 201.614  20.823  1.00373.43           H
ATOM   2838 3HE  MET A 305      26.420 202.131  22.317  1.00371.86           H
ATOM   2839  N   HIS A 306      23.080 198.575  18.444  1.00 57.50           N
ATOM   2840  H   HIS A 306      23.139 198.727  19.441  1.00 60.30           H
ATOM   2841  CA  HIS A 306      21.785 198.188  17.897  1.00 54.53           C
ATOM   2842  HA  HIS A 306      21.688 198.598  16.891  1.00 60.25           H
ATOM   2843  C   HIS A 306      20.642 198.739  18.747  1.00 50.12           C
ATOM   2844  O   HIS A 306      20.839 199.141  19.893  1.00 51.11           O
ATOM   2845  CB  HIS A 306      21.699 196.661  17.818  1.00 55.49           C
ATOM   2846 1HB  HIS A 306      20.764 196.386  17.329  1.00 58.52           H
ATOM   2847 2HB  HIS A 306      22.526 196.301  17.205  1.00 60.91           H
ATOM   2848  CG  HIS A 306      21.768 195.976  19.147  1.00 52.47           C
ATOM   2849  ND1 HIS A 306      20.779 196.028  20.104  1.00 56.57           N
ATOM   2850  HD1 HIS A 306      19.906 196.531  20.034  1.00 73.55           H
ATOM   2851  CD2 HIS A 306      22.738 195.192  19.686  1.00 64.82           C
ATOM   2852  HD2 HIS A 306      23.669 194.943  19.199  1.00 92.98           H
ATOM   2853  CE1 HIS A 306      21.189 195.306  21.156  1.00 56.64           C
ATOM   2854  HE1 HIS A 306      20.624 195.186  22.069  1.00 68.34           H
ATOM   2855  NE2 HIS A 306      22.363 194.750  20.932  1.00 60.41           N
ATOM   2856  N   ASP A 307      19.443 198.750  18.175  1.00 49.56           N
ATOM   2857  H   ASP A 307      19.337 198.416  17.228  1.00 53.72           H
ATOM   2858  CA  ASP A 307      18.250 199.214  18.876  1.00 47.32           C
ATOM   2859  HA  ASP A 307      18.508 200.074  19.495  1.00 53.24           H
ATOM   2860  C   ASP A 307      17.674 198.122  19.776  1.00 39.35           C
ATOM   2861  O   ASP A 307      17.986 196.940  19.623  1.00 39.52           O
ATOM   2862  CB  ASP A 307      17.183 199.633  17.860  1.00 52.82           C
ATOM   2863 1HB  ASP A 307      17.051 198.830  17.134  1.00 71.27           H
ATOM   2864 2HB  ASP A 307      16.238 199.791  18.379  1.00 71.51           H
ATOM   2865  CG  ASP A 307      17.544 200.910  17.125  1.00 79.96           C
ATOM   2866  OD1 ASP A 307      17.400 200.933  15.884  1.00133.54           O
ATOM   2867  OD2 ASP A 307      17.952 201.892  17.780  1.00139.53           O
ATOM   2868  N   GLU A 308      16.807 198.515  20.703  1.00 36.96           N
ATOM   2869  H   GLU A 308      16.588 199.496  20.803  1.00 41.03           H
ATOM   2870  CA  GLU A 308      16.130 197.568  21.585  1.00 33.90           C
ATOM   2871  HA  GLU A 308      16.854 196.805  21.870  1.00 38.64           H
ATOM   2872  C   GLU A 308      14.981 196.875  20.851  1.00 27.05           C
ATOM   2873  O   GLU A 308      13.802 197.040  21.164  1.00 42.78           O
ATOM   2874  CB  GLU A 308      15.658 198.275  22.861  1.00 42.82           C
ATOM   2875 1HB  GLU A 308      16.513 198.804  23.284  1.00 84.58           H
ATOM   2876 2HB  GLU A 308      14.903 199.016  22.600  1.00 44.67           H
ATOM   2877  CG  GLU A 308      15.094 197.358  23.940  1.00 52.33           C
ATOM   2878 1HG  GLU A 308      14.823 197.958  24.809  1.00 83.42           H
ATOM   2879 2HG  GLU A 308      14.191 196.877  23.564  1.00 49.38           H
ATOM   2880  CD  GLU A 308      16.074 196.279  24.359  1.00105.12           C
ATOM   2881  OE1 GLU A 308      17.262 196.581  24.596  1.00160.78           O
ATOM   2882  OE2 GLU A 308      15.660 195.103  24.436  1.00164.29           O
ATOM   2883  N   LYS A 309      15.350 196.093  19.842  1.00 20.47           N
ATOM   2884  H   LYS A 309      16.328 196.080  19.580  1.00 28.34           H
ATOM   2885  CA  LYS A 309      14.415 195.280  19.067  1.00 16.14           C
ATOM   2886  HA  LYS A 309      13.406 195.410  19.458  1.00 17.53           H
ATOM   2887  C   LYS A 309      14.784 193.803  19.162  1.00 13.36           C
ATOM   2888  O   LYS A 309      14.260 192.964  18.431  1.00 14.03           O
ATOM   2889  CB  LYS A 309      14.452 195.722  17.600  1.00 19.26           C
ATOM   2890 1HB  LYS A 309      15.458 195.540  17.225  1.00 23.52           H
ATOM   2891 2HB  LYS A 309      13.763 195.103  17.025  1.00 19.80           H
ATOM   2892  CG  LYS A 309      14.116 197.187  17.345  1.00 26.59           C
ATOM   2893 1HG  LYS A 309      14.747 197.815  17.973  1.00 57.21           H
ATOM   2894 2HG  LYS A 309      14.340 197.413  16.302  1.00 61.46           H
ATOM   2895  CD  LYS A 309      12.655 197.521  17.621  1.00 45.96           C
ATOM   2896 1HD  LYS A 309      12.021 196.910  16.978  1.00 95.46           H
ATOM   2897 2HD  LYS A 309      12.427 197.292  18.662  1.00 88.94           H
ATOM   2898  CE  LYS A 309      12.353 198.991  17.369  1.00 58.72           C
ATOM   2899 1HE  LYS A 309      11.332 199.201  17.696  1.00 94.89           H
ATOM   2900 2HE  LYS A 309      13.033 199.599  17.971  1.00101.04           H
ATOM   2901  NZ  LYS A 309      12.510 199.312  15.912  1.00102.95           N
ATOM   2902 1HZ  LYS A 309      12.274 200.279  15.735  1.00149.55           H
ATOM   2903 2HZ  LYS A 309      11.899 198.722  15.362  1.00148.86           H
ATOM   2904 3HZ  LYS A 309      13.464 199.145  15.621  1.00148.08           H
ATOM   2905  N   VAL A 310      15.710 193.511  20.069  1.00 13.37           N
ATOM   2906  H   VAL A 310      16.064 194.258  20.648  1.00 16.37           H
ATOM   2907  CA  VAL A 310      16.258 192.170  20.256  1.00 12.90           C
ATOM   2908  HA  VAL A 310      16.653 191.815  19.305  1.00 14.03           H
ATOM   2909  C   VAL A 310      15.203 191.167  20.710  1.00 11.48           C
ATOM   2910  O   VAL A 310      15.172 190.038  20.224  1.00 12.87           O
ATOM   2911  CB  VAL A 310      17.406 192.181  21.291  1.00 16.81           C
ATOM   2912  HB  VAL A 310      17.040 192.658  22.199  1.00 43.51           H
ATOM   2913  CG1 VAL A 310      17.851 190.768  21.646  1.00 57.16           C
ATOM   2914 1HG1 VAL A 310      18.717 190.814  22.306  1.00104.43           H
ATOM   2915 2HG1 VAL A 310      18.114 190.223  20.741  1.00104.03           H
ATOM   2916 3HG1 VAL A 310      17.046 190.245  22.163  1.00102.56           H
ATOM   2917  CG2 VAL A 310      18.584 192.998  20.766  1.00 31.06           C
ATOM   2918 1HG2 VAL A 310      18.282 194.035  20.622  1.00 67.88           H
ATOM   2919 2HG2 VAL A 310      18.930 192.586  19.818  1.00 72.36           H
ATOM   2920 3HG2 VAL A 310      19.399 192.963  21.490  1.00 70.05           H
ATOM   2921  N   ASP A 311      14.331 191.570  21.629  1.00 11.53           N
ATOM   2922  H   ASP A 311      14.344 192.525  21.955  1.00 13.57           H
ATOM   2923  CA  ASP A 311      13.350 190.643  22.188  1.00 11.76           C
ATOM   2924  HA  ASP A 311      13.865 189.736  22.507  1.00 13.56           H
ATOM   2925  C   ASP A 311      12.307 190.229  21.153  1.00 10.09           C
ATOM   2926  O   ASP A 311      11.651 189.199  21.303  1.00 10.77           O
ATOM   2927  CB  ASP A 311      12.654 191.259  23.404  1.00 15.09           C
ATOM   2928 1HB  ASP A 311      12.296 192.256  23.144  1.00 17.05           H
ATOM   2929 2HB  ASP A 311      11.796 190.641  23.667  1.00 18.38           H
ATOM   2930  CG  ASP A 311      13.566 191.354  24.613  1.00 18.05           C
ATOM   2931  OD1 ASP A 311      13.511 192.380  25.323  1.00 44.01           O
ATOM   2932  OD2 ASP A 311      14.338 190.407  24.877  1.00 48.14           O
ATOM   2933  N   LEU A 312      12.164 191.023  20.098  1.00  9.96           N
ATOM   2934  H   LEU A 312      12.746 191.845  20.020  1.00 11.77           H
ATOM   2935  CA  LEU A 312      11.223 190.727  19.022  1.00  9.44           C
ATOM   2936  HA  LEU A 312      10.266 190.446  19.462  1.00 10.17           H
ATOM   2937  C   LEU A 312      11.725 189.554  18.184  1.00  8.93           C
ATOM   2938  O   LEU A 312      10.948 188.697  17.765  1.00 10.43           O
ATOM   2939  CB  LEU A 312      11.034 191.963  18.138  1.00 10.79           C
ATOM   2940 1HB  LEU A 312      11.980 192.163  17.636  1.00 12.53           H
ATOM   2941 2HB  LEU A 312      10.295 191.724  17.372  1.00 12.37           H
ATOM   2942  CG  LEU A 312      10.603 193.255  18.840  1.00 14.40           C
ATOM   2943  HG  LEU A 312      11.340 193.496  19.605  1.00 25.44           H
ATOM   2944  CD1 LEU A 312      10.577 194.404  17.843  1.00 28.00           C
ATOM   2945 1HD1 LEU A 312       9.856 194.194  17.053  1.00 64.20           H
ATOM   2946 2HD1 LEU A 312      10.296 195.325  18.353  1.00 61.46           H
ATOM   2947 3HD1 LEU A 312      11.566 194.526  17.403  1.00 60.29           H
ATOM   2948  CD2 LEU A 312       9.247 193.116  19.519  1.00 20.21           C
ATOM   2949 1HD2 LEU A 312       8.965 194.070  19.964  1.00 51.61           H
ATOM   2950 2HD2 LEU A 312       9.309 192.363  20.304  1.00 51.07           H
ATOM   2951 3HD2 LEU A 312       8.495 192.816  18.790  1.00 53.54           H
ATOM   2952  N   TRP A 313      13.034 189.511  17.958  1.00  8.84           N
ATOM   2953  H   TRP A 313      13.622 190.251  18.317  1.00 10.09           H
ATOM   2954  CA  TRP A 313      13.668 188.391  17.269  1.00  8.42           C
ATOM   2955  HA  TRP A 313      13.165 188.209  16.319  1.00  8.76           H
ATOM   2956  C   TRP A 313      13.552 187.134  18.127  1.00  7.91           C
ATOM   2957  O   TRP A 313      13.209 186.060  17.635  1.00  8.12           O
ATOM   2958  CB  TRP A 313      15.145 188.701  17.013  1.00  9.81           C
ATOM   2959 1HB  TRP A 313      15.216 189.588  16.385  1.00 11.48           H
ATOM   2960 2HB  TRP A 313      15.624 188.919  17.968  1.00 11.88           H
ATOM   2961  CG  TRP A 313      15.893 187.576  16.363  1.00  9.61           C
ATOM   2962  CD1 TRP A 313      16.461 186.502  16.982  1.00 10.73           C
ATOM   2963  HD1 TRP A 313      16.422 186.322  18.047  1.00 12.53           H
ATOM   2964  CD2 TRP A 313      16.211 187.423  14.971  1.00  9.63           C
ATOM   2965  NE1 TRP A 313      17.092 185.685  16.083  1.00 11.31           N
ATOM   2966  HE1 TRP A 313      17.587 184.841  16.332  1.00 13.19           H
ATOM   2967  CE2 TRP A 313      16.949 186.224  14.832  1.00 10.55           C
ATOM   2968  CE3 TRP A 313      15.973 188.198  13.827  1.00 10.77           C
ATOM   2969  HE3 TRP A 313      15.410 189.117  13.897  1.00 11.94           H
ATOM   2970  CZ2 TRP A 313      17.428 185.784  13.595  1.00 12.33           C
ATOM   2971  HZ2 TRP A 313      17.984 184.862  13.513  1.00 14.39           H
ATOM   2972  CZ3 TRP A 313      16.462 187.763  12.596  1.00 12.72           C
ATOM   2973  HZ3 TRP A 313      16.284 188.355  11.710  1.00 15.41           H
ATOM   2974  CH2 TRP A 313      17.176 186.555  12.489  1.00 13.40           C
ATOM   2975  HH2 TRP A 313      17.538 186.233  11.524  1.00 16.50           H
ATOM   2976  N   SER A 314      13.830 187.280  19.418  1.00  8.32           N
ATOM   2977  H   SER A 314      14.084 188.192  19.771  1.00  9.41           H
ATOM   2978  CA  SER A 314      13.770 186.163  20.356  1.00  8.19           C
ATOM   2979  HA  SER A 314      14.429 185.371  20.002  1.00  8.96           H
ATOM   2980  C   SER A 314      12.354 185.600  20.454  1.00  7.56           C
ATOM   2981  O   SER A 314      12.168 184.394  20.619  1.00  8.05           O
ATOM   2982  CB  SER A 314      14.245 186.627  21.735  1.00  9.56           C
ATOM   2983 1HB  SER A 314      13.582 187.413  22.095  1.00 11.22           H
ATOM   2984 2HB  SER A 314      14.207 185.789  22.430  1.00 12.00           H
ATOM   2985  OG  SER A 314      15.570 187.129  21.675  1.00 12.99           O
ATOM   2986  HG  SER A 314      16.126 186.486  21.229  1.00 23.25           H
ATOM   2987  N   LEU A 315      11.358 186.472  20.340  1.00  7.73           N
ATOM   2988  H   LEU A 315      11.572 187.456  20.249  1.00  9.17           H
ATOM   2989  CA  LEU A 315       9.956 186.065  20.329  1.00  7.43           C
ATOM   2990  HA  LEU A 315       9.769 185.440  21.202  1.00  8.27           H
ATOM   2991  C   LEU A 315       9.622 185.255  19.078  1.00  6.85           C
ATOM   2992  O   LEU A 315       8.826 184.319  19.131  1.00  7.56           O
ATOM   2993  CB  LEU A 315       9.064 187.308  20.397  1.00  9.05           C
ATOM   2994 1HB  LEU A 315       9.421 187.938  21.212  1.00 20.61           H
ATOM   2995 2HB  LEU A 315       9.196 187.863  19.468  1.00 17.74           H
ATOM   2996  CG  LEU A 315       7.563 187.080  20.600  1.00 15.65           C
ATOM   2997  HG  LEU A 315       7.205 186.373  19.853  1.00 46.13           H
ATOM   2998  CD1 LEU A 315       7.273 186.523  21.989  1.00 35.36           C
ATOM   2999 1HD1 LEU A 315       6.196 186.451  22.136  1.00 73.20           H
ATOM   3000 2HD1 LEU A 315       7.697 187.181  22.747  1.00 75.03           H
ATOM   3001 3HD1 LEU A 315       7.710 185.529  22.084  1.00 74.44           H
ATOM   3002  CD2 LEU A 315       6.824 188.398  20.413  1.00 35.80           C
ATOM   3003 1HD2 LEU A 315       5.755 188.239  20.551  1.00 74.98           H
ATOM   3004 2HD2 LEU A 315       7.002 188.776  19.406  1.00 74.15           H
ATOM   3005 3HD2 LEU A 315       7.178 189.126  21.142  1.00 75.18           H
ATOM   3006  N   GLY A 316      10.231 185.617  17.954  1.00  6.90           N
ATOM   3007  H   GLY A 316      10.860 186.409  17.959  1.00  8.29           H
ATOM   3008  CA  GLY A 316      10.047 184.876  16.717  1.00  7.06           C
ATOM   3009 1HA  GLY A 316       8.981 184.794  16.505  1.00  8.51           H
ATOM   3010 2HA  GLY A 316      10.531 185.410  15.900  1.00  8.47           H
ATOM   3011  C   GLY A 316      10.635 183.482  16.802  1.00  6.14           C
ATOM   3012  O   GLY A 316      10.038 182.515  16.329  1.00  7.18           O
ATOM   3013  N   VAL A 317      11.806 183.383  17.424  1.00  6.11           N
ATOM   3014  H   VAL A 317      12.252 184.225  17.765  1.00  7.20           H
ATOM   3015  CA  VAL A 317      12.464 182.101  17.664  1.00  6.20           C
ATOM   3016  HA  VAL A 317      12.596 181.583  16.715  1.00  6.98           H
ATOM   3017  C   VAL A 317      11.577 181.239  18.557  1.00  6.22           C
ATOM   3018  O   VAL A 317      11.399 180.050  18.297  1.00  7.16           O
ATOM   3019  CB  VAL A 317      13.845 182.272  18.340  1.00  7.14           C
ATOM   3020  HB  VAL A 317      13.722 182.878  19.238  1.00  7.97           H
ATOM   3021  CG1 VAL A 317      14.432 180.926  18.752  1.00  8.81           C
ATOM   3022 1HG1 VAL A 317      14.547 180.287  17.879  1.00 35.95           H
ATOM   3023 2HG1 VAL A 317      13.776 180.439  19.473  1.00 38.97           H
ATOM   3024 3HG1 VAL A 317      15.408 181.080  19.213  1.00 37.31           H
ATOM   3025  CG2 VAL A 317      14.812 182.989  17.402  1.00  9.29           C
ATOM   3026 1HG2 VAL A 317      14.928 182.418  16.480  1.00 36.41           H
ATOM   3027 2HG2 VAL A 317      15.783 183.091  17.885  1.00 37.33           H
ATOM   3028 3HG2 VAL A 317      14.432 183.982  17.166  1.00 40.12           H
ATOM   3029  N   LEU A 318      11.015 181.842  19.599  1.00  6.32           N
ATOM   3030  H   LEU A 318      11.197 182.823  19.762  1.00  7.13           H
ATOM   3031  CA  LEU A 318      10.151 181.131  20.537  1.00  6.56           C
ATOM   3032  HA  LEU A 318      10.680 180.247  20.892  1.00  7.47           H
ATOM   3033  C   LEU A 318       8.843 180.670  19.901  1.00  6.37           C
ATOM   3034  O   LEU A 318       8.362 179.574  20.183  1.00  7.60           O
ATOM   3035  CB  LEU A 318       9.836 182.043  21.726  1.00  7.49           C
ATOM   3036 1HB  LEU A 318      10.771 182.448  22.112  1.00  8.97           H
ATOM   3037 2HB  LEU A 318       9.238 182.877  21.359  1.00  9.14           H
ATOM   3038  CG  LEU A 318       9.076 181.389  22.883  1.00  9.02           C
ATOM   3039  HG  LEU A 318       8.189 180.899  22.484  1.00 13.48           H
ATOM   3040  CD1 LEU A 318       9.921 180.355  23.616  1.00 13.16           C
ATOM   3041 1HD1 LEU A 318      10.867 180.803  23.920  1.00 44.18           H
ATOM   3042 2HD1 LEU A 318      10.108 179.505  22.960  1.00 44.68           H
ATOM   3043 3HD1 LEU A 318       9.388 180.011  24.502  1.00 41.07           H
ATOM   3044  CD2 LEU A 318       8.632 182.467  23.855  1.00 14.48           C
ATOM   3045 1HD2 LEU A 318       8.081 182.012  24.678  1.00 46.63           H
ATOM   3046 2HD2 LEU A 318       7.983 183.177  23.341  1.00 43.19           H
ATOM   3047 3HD2 LEU A 318       9.503 182.990  24.251  1.00 44.26           H
ATOM   3048  N   CYS A 319       8.260 181.514  19.056  1.00  6.19           N
ATOM   3049  H   CYS A 319       8.690 182.411  18.876  1.00  6.81           H
ATOM   3050  CA  CYS A 319       7.011 181.185  18.378  1.00  6.37           C
ATOM   3051  HA  CYS A 319       6.258 180.925  19.122  1.00  7.55           H
ATOM   3052  C   CYS A 319       7.195 179.987  17.450  1.00  6.44           C
ATOM   3053  O   CYS A 319       6.349 179.095  17.404  1.00  8.62           O
ATOM   3054  CB  CYS A 319       6.525 182.396  17.578  1.00  7.26           C
ATOM   3055 1HB  CYS A 319       6.540 183.273  18.225  1.00 11.04           H
ATOM   3056 2HB  CYS A 319       7.217 182.570  16.753  1.00  9.13           H
ATOM   3057  SG  CYS A 319       4.852 182.182  16.918  1.00 12.75           S
ATOM   3058  HG  CYS A 319       5.003 180.924  16.486  1.00 32.78           H
ATOM   3059  N   TYR A 320       8.296 179.975  16.706  1.00  6.00           N
ATOM   3060  H   TYR A 320       8.941 180.752  16.752  1.00  6.61           H
ATOM   3061  CA  TYR A 320       8.634 178.840  15.854  1.00  6.42           C
ATOM   3062  HA  TYR A 320       7.803 178.631  15.180  1.00  7.24           H
ATOM   3063  C   TYR A 320       8.883 177.597  16.705  1.00  6.98           C
ATOM   3064  O   TYR A 320       8.397 176.514  16.385  1.00  8.42           O
ATOM   3065  CB  TYR A 320       9.879 179.168  15.026  1.00  6.84           C
ATOM   3066 1HB  TYR A 320       9.723 180.117  14.514  1.00  7.76           H
ATOM   3067 2HB  TYR A 320      10.722 179.285  15.706  1.00  7.95           H
ATOM   3068  CG  TYR A 320      10.237 178.110  14.003  1.00  7.50           C
ATOM   3069  CD1 TYR A 320      10.973 176.987  14.377  1.00  9.01           C
ATOM   3070  HD1 TYR A 320      11.249 176.850  15.412  1.00 10.56           H
ATOM   3071  CD2 TYR A 320       9.874 178.247  12.662  1.00  9.33           C
ATOM   3072  HD2 TYR A 320       9.284 179.095  12.349  1.00 11.38           H
ATOM   3073  CE1 TYR A 320      11.371 176.042  13.435  1.00 11.09           C
ATOM   3074  HE1 TYR A 320      11.951 175.184  13.741  1.00 14.05           H
ATOM   3075  CE2 TYR A 320      10.280 177.310  11.712  1.00 11.41           C
ATOM   3076  HE2 TYR A 320      10.015 177.439  10.673  1.00 14.83           H
ATOM   3077  CZ  TYR A 320      11.036 176.217  12.104  1.00 11.84           C
ATOM   3078  OH  TYR A 320      11.471 175.296  11.180  1.00 16.19           O
ATOM   3079  HH  TYR A 320      11.281 175.556  10.275  1.00 20.11           H
ATOM   3080  N   GLU A 321       9.646 177.746  17.782  1.00  7.03           N
ATOM   3081  H   GLU A 321      10.012 178.660  18.016  1.00  7.35           H
ATOM   3082  CA  GLU A 321       9.999 176.618  18.640  1.00  7.98           C
ATOM   3083  HA  GLU A 321      10.448 175.845  18.015  1.00  9.38           H
ATOM   3084  C   GLU A 321       8.795 175.991  19.339  1.00  8.36           C
ATOM   3085  O   GLU A 321       8.768 174.780  19.548  1.00 10.41           O
ATOM   3086  CB  GLU A 321      11.037 177.045  19.681  1.00  8.89           C
ATOM   3087 1HB  GLU A 321      11.868 177.526  19.163  1.00 16.79           H
ATOM   3088 2HB  GLU A 321      10.586 177.766  20.362  1.00 13.81           H
ATOM   3089  CG  GLU A 321      11.586 175.880  20.490  1.00 18.77           C
ATOM   3090 1HG  GLU A 321      10.789 175.472  21.113  1.00 43.07           H
ATOM   3091 2HG  GLU A 321      11.923 175.104  19.804  1.00 38.91           H
ATOM   3092  CD  GLU A 321      12.747 176.280  21.378  1.00 15.66           C
ATOM   3093  OE1 GLU A 321      13.751 175.538  21.423  1.00 34.34           O
ATOM   3094  OE2 GLU A 321      12.671 177.330  22.050  1.00 36.11           O
ATOM   3095  N   PHE A 322       7.790 176.782  19.698  1.00  7.79           N
ATOM   3096  H   PHE A 322       7.850 177.780  19.546  1.00  7.97           H
ATOM   3097  CA  PHE A 322       6.582 176.219  20.295  1.00  8.29           C
ATOM   3098  HA  PHE A 322       6.868 175.554  21.108  1.00  9.45           H
ATOM   3099  C   PHE A 322       5.810 175.367  19.290  1.00  8.92           C
ATOM   3100  O   PHE A 322       5.230 174.347  19.660  1.00 11.60           O
ATOM   3101  CB  PHE A 322       5.646 177.313  20.820  1.00  8.33           C
ATOM   3102 1HB  PHE A 322       5.524 178.067  20.042  1.00  8.75           H
ATOM   3103 2HB  PHE A 322       4.671 176.862  21.004  1.00  9.75           H
ATOM   3104  CG  PHE A 322       6.092 177.988  22.093  1.00  9.03           C
ATOM   3105  CD1 PHE A 322       6.840 177.332  23.069  1.00 11.72           C
ATOM   3106  HD1 PHE A 322       7.210 176.332  22.900  1.00 15.71           H
ATOM   3107  CD2 PHE A 322       5.665 179.287  22.352  1.00 11.22           C
ATOM   3108  HD2 PHE A 322       5.131 179.838  21.593  1.00 14.37           H
ATOM   3109  CE1 PHE A 322       7.111 177.940  24.292  1.00 13.83           C
ATOM   3110  HE1 PHE A 322       7.699 177.420  25.034  1.00 19.13           H
ATOM   3111  CE2 PHE A 322       5.895 179.889  23.587  1.00 13.24           C
ATOM   3112  HE2 PHE A 322       5.524 180.885  23.781  1.00 17.75           H
ATOM   3113  CZ  PHE A 322       6.613 179.210  24.564  1.00 13.59           C
ATOM   3114  HZ  PHE A 322       6.794 179.671  25.524  1.00 17.06           H
ATOM   3115  N   LEU A 323       5.780 175.791  18.031  1.00  9.17           N
ATOM   3116  H   LEU A 323       6.290 176.626  17.779  1.00 10.72           H
ATOM   3117  CA  LEU A 323       5.016 175.095  17.000  1.00 10.37           C
ATOM   3118  HA  LEU A 323       4.081 174.738  17.434  1.00 12.01           H
ATOM   3119  C   LEU A 323       5.751 173.890  16.418  1.00 11.53           C
ATOM   3120  O   LEU A 323       5.121 172.933  15.971  1.00 14.65           O
ATOM   3121  CB  LEU A 323       4.691 176.063  15.858  1.00 11.35           C
ATOM   3122 1HB  LEU A 323       5.634 176.462  15.484  1.00 24.77           H
ATOM   3123 2HB  LEU A 323       4.228 175.495  15.051  1.00 23.41           H
ATOM   3124  CG  LEU A 323       3.773 177.241  16.197  1.00 16.80           C
ATOM   3125  HG  LEU A 323       4.144 177.728  17.098  1.00 47.92           H
ATOM   3126  CD1 LEU A 323       3.803 178.253  15.062  1.00 34.59           C
ATOM   3127 1HD1 LEU A 323       3.204 179.122  15.336  1.00 70.83           H
ATOM   3128 2HD1 LEU A 323       3.398 177.804  14.156  1.00 73.54           H
ATOM   3129 3HD1 LEU A 323       4.831 178.569  14.884  1.00 74.18           H
ATOM   3130  CD2 LEU A 323       2.334 176.800  16.438  1.00 40.37           C
ATOM   3131 1HD2 LEU A 323       1.958 176.267  15.564  1.00 78.51           H
ATOM   3132 2HD2 LEU A 323       1.711 177.674  16.625  1.00 82.81           H
ATOM   3133 3HD2 LEU A 323       2.292 176.143  17.307  1.00 80.22           H
ATOM   3134  N   VAL A 324       7.077 173.954  16.381  1.00 12.12           N
ATOM   3135  H   VAL A 324       7.541 174.749  16.800  1.00 12.90           H
ATOM   3136  CA  VAL A 324       7.892 172.956  15.688  1.00 14.22           C
ATOM   3137  HA  VAL A 324       7.227 172.301  15.127  1.00 16.35           H
ATOM   3138  C   VAL A 324       8.684 172.072  16.649  1.00 16.22           C
ATOM   3139  O   VAL A 324       9.044 170.946  16.311  1.00 22.03           O
ATOM   3140  CB  VAL A 324       8.846 173.635  14.677  1.00 14.40           C
ATOM   3141  HB  VAL A 324       9.511 174.306  15.221  1.00 13.98           H
ATOM   3142  CG1 VAL A 324       9.700 172.611  13.933  1.00 19.69           C
ATOM   3143 1HG1 VAL A 324      10.404 172.149  14.625  1.00 49.59           H
ATOM   3144 2HG1 VAL A 324      10.261 173.105  13.140  1.00 49.79           H
ATOM   3145 3HG1 VAL A 324       9.062 171.841  13.500  1.00 47.66           H
ATOM   3146  CG2 VAL A 324       8.047 174.454  13.663  1.00 14.91           C
ATOM   3147 1HG2 VAL A 324       8.712 174.831  12.887  1.00 43.82           H
ATOM   3148 2HG2 VAL A 324       7.575 175.300  14.161  1.00 43.43           H
ATOM   3149 3HG2 VAL A 324       7.279 173.829  13.206  1.00 42.72           H
ATOM   3150  N   GLY A 325       8.934 172.566  17.857  1.00 14.87           N
ATOM   3151  H   GLY A 325       8.586 173.480  18.112  1.00 13.97           H
ATOM   3152  CA  GLY A 325       9.666 171.813  18.861  1.00 17.24           C
ATOM   3153 1HA  GLY A 325       9.251 172.057  19.839  1.00 18.57           H
ATOM   3154 2HA  GLY A 325       9.512 170.747  18.692  1.00 20.10           H
ATOM   3155  C   GLY A 325      11.158 172.081  18.911  1.00 19.00           C
ATOM   3156  O   GLY A 325      11.848 171.571  19.794  1.00 28.08           O
ATOM   3157  N   LYS A 326      11.667 172.884  17.981  1.00 15.84           N
ATOM   3158  H   LYS A 326      11.051 173.272  17.279  1.00 14.78           H
ATOM   3159  CA  LYS A 326      13.081 173.251  17.943  1.00 17.20           C
ATOM   3160  HA  LYS A 326      13.463 173.231  18.963  1.00 20.46           H
ATOM   3161  C   LYS A 326      13.263 174.659  17.382  1.00 13.35           C
ATOM   3162  O   LYS A 326      12.399 175.136  16.648  1.00 12.19           O
ATOM   3163  CB  LYS A 326      13.876 172.247  17.100  1.00 24.35           C
ATOM   3164 1HB  LYS A 326      14.938 172.452  17.234  1.00 46.87           H
ATOM   3165 2HB  LYS A 326      13.672 171.242  17.471  1.00 53.01           H
ATOM   3166  CG  LYS A 326      13.568 172.288  15.609  1.00 48.19           C
ATOM   3167 1HG  LYS A 326      12.515 172.053  15.451  1.00 88.71           H
ATOM   3168 2HG  LYS A 326      13.769 173.290  15.229  1.00 83.96           H
ATOM   3169  CD  LYS A 326      14.423 171.293  14.840  1.00 61.23           C
ATOM   3170 1HD  LYS A 326      15.475 171.483  15.056  1.00 77.41           H
ATOM   3171 2HD  LYS A 326      14.169 170.281  15.158  1.00 88.45           H
ATOM   3172  CE  LYS A 326      14.190 171.425  13.344  1.00132.58           C
ATOM   3173 1HE  LYS A 326      13.130 171.260  13.135  1.00185.77           H
ATOM   3174 2HE  LYS A 326      14.449 172.441  13.035  1.00197.95           H
ATOM   3175  NZ  LYS A 326      15.036 170.421  12.617  1.00182.17           N
ATOM   3176 1HZ  LYS A 326      14.892 170.498  11.619  1.00225.88           H
ATOM   3177 2HZ  LYS A 326      14.798 169.483  12.908  1.00221.42           H
ATOM   3178 3HZ  LYS A 326      16.015 170.585  12.812  1.00226.69           H
ATOM   3179  N   PRO A 327      14.367 175.345  17.721  1.00 14.66           N
ATOM   3180  CA  PRO A 327      14.580 176.656  17.094  1.00 13.22           C
ATOM   3181  HA  PRO A 327      13.760 177.323  17.359  1.00 12.45           H
ATOM   3182  C   PRO A 327      14.733 176.589  15.575  1.00 12.44           C
ATOM   3183  O   PRO A 327      15.140 175.559  15.036  1.00 16.25           O
ATOM   3184  CB  PRO A 327      15.889 177.141  17.725  1.00 18.68           C
ATOM   3185 1HB  PRO A 327      16.725 176.930  17.058  1.00 29.17           H
ATOM   3186 2HB  PRO A 327      15.837 178.207  17.943  1.00 25.39           H
ATOM   3187  CG  PRO A 327      16.028 176.360  18.983  1.00 20.53           C
ATOM   3188 1HG  PRO A 327      17.074 176.287  19.280  1.00 31.15           H
ATOM   3189 2HG  PRO A 327      15.433 176.816  19.775  1.00 27.72           H
ATOM   3190  CD  PRO A 327      15.477 175.009  18.631  1.00 19.72           C
ATOM   3191 1HD  PRO A 327      16.226 174.410  18.114  1.00 24.05           H
ATOM   3192 2HD  PRO A 327      15.118 174.500  19.526  1.00 24.80           H
ATOM   3193  N   PRO A 328      14.427 177.685  14.861  1.00 10.58           N
ATOM   3194  CA  PRO A 328      14.557 177.643  13.400  1.00 11.45           C
ATOM   3195  HA  PRO A 328      14.054 176.758  13.008  1.00 13.47           H
ATOM   3196  C   PRO A 328      15.988 177.660  12.870  1.00 13.49           C
ATOM   3197  O   PRO A 328      16.229 177.269  11.728  1.00 17.84           O
ATOM   3198  CB  PRO A 328      13.803 178.897  12.952  1.00 11.41           C
ATOM   3199 1HB  PRO A 328      14.246 179.310  12.047  1.00 15.91           H
ATOM   3200 2HB  PRO A 328      12.750 178.667  12.793  1.00 16.44           H
ATOM   3201  CG  PRO A 328      13.947 179.845  14.083  1.00 10.93           C
ATOM   3202 1HG  PRO A 328      14.896 180.374  14.004  1.00 18.86           H
ATOM   3203 2HG  PRO A 328      13.117 180.552  14.097  1.00 16.72           H
ATOM   3204  CD  PRO A 328      13.935 178.995  15.322  1.00  9.94           C
ATOM   3205 1HD  PRO A 328      14.611 179.415  16.066  1.00 13.77           H
ATOM   3206 2HD  PRO A 328      12.924 178.905  15.717  1.00 11.68           H
ATOM   3207  N   PHE A 329      16.934 178.119  13.683  1.00 14.51           N
ATOM   3208  H   PHE A 329      16.690 178.410  14.619  1.00 15.01           H
ATOM   3209  CA  PHE A 329      18.329 178.221  13.262  1.00 18.17           C
ATOM   3210  HA  PHE A 329      18.388 177.994  12.198  1.00 20.04           H
ATOM   3211  C   PHE A 329      19.221 177.234  14.009  1.00 22.34           C
ATOM   3212  O   PHE A 329      20.415 177.471  14.185  1.00 28.24           O
ATOM   3213  CB  PHE A 329      18.848 179.643  13.492  1.00 18.70           C
ATOM   3214 1HB  PHE A 329      18.918 179.820  14.565  1.00 19.68           H
ATOM   3215 2HB  PHE A 329      19.850 179.718  13.068  1.00 23.03           H
ATOM   3216  CG  PHE A 329      17.985 180.713  12.882  1.00 16.21           C
ATOM   3217  CD1 PHE A 329      17.861 180.826  11.502  1.00 18.70           C
ATOM   3218  HD1 PHE A 329      18.388 180.141  10.854  1.00 23.42           H
ATOM   3219  CD2 PHE A 329      17.287 181.599  13.695  1.00 14.53           C
ATOM   3220  HD2 PHE A 329      17.377 181.531  14.769  1.00 16.04           H
ATOM   3221  CE1 PHE A 329      17.051 181.807  10.938  1.00 18.57           C
ATOM   3222  HE1 PHE A 329      16.963 181.880   9.865  1.00 23.35           H
ATOM   3223  CE2 PHE A 329      16.459 182.571  13.140  1.00 14.24           C
ATOM   3224  HE2 PHE A 329      15.908 183.242  13.783  1.00 15.50           H
ATOM   3225  CZ  PHE A 329      16.348 182.683  11.758  1.00 15.88           C
ATOM   3226  HZ  PHE A 329      15.716 183.443  11.323  1.00 18.00           H
ATOM   3227  N   GLU A 330      18.637 176.129  14.459  1.00 23.10           N
ATOM   3228  H   GLU A 330      17.657 175.968  14.271  1.00 23.09           H
ATOM   3229  CA  GLU A 330      19.381 175.123  15.210  1.00 26.78           C
ATOM   3230  HA  GLU A 330      19.942 175.622  16.001  1.00 29.21           H
ATOM   3231  C   GLU A 330      20.370 174.409  14.293  1.00 29.66           C
ATOM   3232  O   GLU A 330      20.016 173.993  13.190  1.00 35.30           O
ATOM   3233  CB  GLU A 330      18.412 174.115  15.836  1.00 31.26           C
ATOM   3234 1HB  GLU A 330      17.654 174.668  16.390  1.00 36.98           H
ATOM   3235 2HB  GLU A 330      17.914 173.567  15.036  1.00 42.99           H
ATOM   3236  CG  GLU A 330      19.063 173.110  16.776  1.00 37.55           C
ATOM   3237 1HG  GLU A 330      18.340 172.327  17.007  1.00 48.63           H
ATOM   3238 2HG  GLU A 330      19.915 172.653  16.274  1.00 56.37           H
ATOM   3239  CD  GLU A 330      19.535 173.745  18.071  1.00 54.41           C
ATOM   3240  OE1 GLU A 330      20.753 173.718  18.342  1.00103.95           O
ATOM   3241  OE2 GLU A 330      18.687 174.265  18.827  1.00100.65           O
ATOM   3242  N   ALA A 331      21.614 174.276  14.741  1.00 34.58           N
ATOM   3243  H   ALA A 331      21.868 174.623  15.655  1.00 40.38           H
ATOM   3244  CA  ALA A 331      22.654 173.627  13.951  1.00 40.47           C
ATOM   3245  HA  ALA A 331      22.191 172.855  13.335  1.00 43.73           H
ATOM   3246  C   ALA A 331      23.693 172.967  14.854  1.00 49.55           C
ATOM   3247  O   ALA A 331      23.804 173.292  16.036  1.00 53.92           O
ATOM   3248  CB  ALA A 331      23.321 174.642  13.035  1.00 41.79           C
ATOM   3249 1HB  ALA A 331      24.008 174.124  12.366  1.00 71.52           H
ATOM   3250 2HB  ALA A 331      23.874 175.365  13.633  1.00 71.47           H
ATOM   3251 3HB  ALA A 331      22.564 175.158  12.445  1.00 68.78           H
ATOM   3252  N   ASN A 332      24.448 172.027  14.294  1.00 58.27           N
ATOM   3253  H   ASN A 332      24.337 171.820  13.313  1.00 59.87           H
ATOM   3254  CA  ASN A 332      25.417 171.251  15.062  1.00 70.33           C
ATOM   3255  HA  ASN A 332      24.912 170.836  15.936  1.00 76.43           H
ATOM   3256  C   ASN A 332      26.618 172.048  15.568  1.00 70.46           C
ATOM   3257  O   ASN A 332      27.239 171.662  16.557  1.00 85.25           O
ATOM   3258  CB  ASN A 332      25.929 170.092  14.202  1.00 84.64           C
ATOM   3259 1HB  ASN A 332      26.323 170.486  13.266  1.00111.13           H
ATOM   3260 2HB  ASN A 332      26.736 169.593  14.737  1.00110.66           H
ATOM   3261  CG  ASN A 332      24.855 169.069  13.906  1.00141.33           C
ATOM   3262  OD1 ASN A 332      24.197 168.560  14.810  1.00221.88           O
ATOM   3263  ND2 ASN A 332      24.664 168.764  12.632  1.00214.12           N
ATOM   3264 1HD2 ASN A 332      23.953 168.090  12.390  1.00318.41           H
ATOM   3265 2HD2 ASN A 332      25.231 169.194  11.917  1.00235.60           H
ATOM   3266  N   THR A 333      26.969 173.134  14.888  1.00 63.13           N
ATOM   3267  H   THR A 333      26.400 173.447  14.115  1.00 62.09           H
ATOM   3268  CA  THR A 333      28.153 173.913  15.244  1.00 64.87           C
ATOM   3269  HA  THR A 333      28.536 173.556  16.200  1.00 72.19           H
ATOM   3270  C   THR A 333      27.822 175.395  15.385  1.00 57.40           C
ATOM   3271  O   THR A 333      26.843 175.880  14.818  1.00 50.51           O
ATOM   3272  CB  THR A 333      29.271 173.787  14.187  1.00 71.92           C
ATOM   3273  HB  THR A 333      30.124 174.388  14.501  1.00 96.16           H
ATOM   3274  OG1 THR A 333      28.793 174.274  12.927  1.00106.49           O
ATOM   3275  HG1 THR A 333      28.056 173.725  12.652  1.00154.53           H
ATOM   3276  CG2 THR A 333      29.727 172.343  14.017  1.00 81.65           C
ATOM   3277 1HG2 THR A 333      28.919 171.745  13.596  1.00118.98           H
ATOM   3278 2HG2 THR A 333      30.016 171.933  14.985  1.00118.16           H
ATOM   3279 3HG2 THR A 333      30.584 172.312  13.344  1.00118.38           H
ATOM   3280  N   TYR A 334      28.652 176.117  16.130  1.00 63.33           N
ATOM   3281  H   TYR A 334      29.445 175.679  16.575  1.00 73.43           H
ATOM   3282  CA  TYR A 334      28.460 177.551  16.324  1.00 60.24           C
ATOM   3283  HA  TYR A 334      27.472 177.724  16.750  1.00 57.60           H
ATOM   3284  C   TYR A 334      28.548 178.295  14.994  1.00 54.27           C
ATOM   3285  O   TYR A 334      27.813 179.252  14.759  1.00 48.46           O
ATOM   3286  CB  TYR A 334      29.522 178.115  17.273  1.00 74.83           C
ATOM   3287 1HB  TYR A 334      30.506 177.962  16.828  1.00102.05           H
ATOM   3288 2HB  TYR A 334      29.360 179.189  17.368  1.00127.93           H
ATOM   3289  CG  TYR A 334      29.520 177.505  18.658  1.00 97.61           C
ATOM   3290  CD1 TYR A 334      28.656 177.976  19.647  1.00157.98           C
ATOM   3291  HD1 TYR A 334      27.956 178.766  19.417  1.00200.06           H
ATOM   3292  CD2 TYR A 334      30.406 176.478  18.988  1.00190.08           C
ATOM   3293  HD2 TYR A 334      31.087 176.097  18.241  1.00252.35           H
ATOM   3294  CE1 TYR A 334      28.688 177.451  20.936  1.00282.43           C
ATOM   3295  HE1 TYR A 334      28.024 177.837  21.696  1.00414.02           H
ATOM   3296  CE2 TYR A 334      30.436 175.945  20.276  1.00321.25           C
ATOM   3297  HE2 TYR A 334      31.127 175.151  20.518  1.00486.86           H
ATOM   3298  CZ  TYR A 334      29.580 176.440  21.246  1.00353.61           C
ATOM   3299  OH  TYR A 334      29.623 175.932  22.523  1.00576.31           O
ATOM   3300  HH  TYR A 334      30.289 175.250  22.630  1.00665.30           H
ATOM   3301  N   GLN A 335      29.457 177.857  14.129  1.00 59.22           N
ATOM   3302  H   GLN A 335      30.027 177.057  14.369  1.00 66.55           H
ATOM   3303  CA  GLN A 335      29.681 178.493  12.835  1.00 59.11           C
ATOM   3304  HA  GLN A 335      29.828 179.562  12.993  1.00 60.77           H
ATOM   3305  C   GLN A 335      28.490 178.320  11.898  1.00 50.41           C
ATOM   3306  O   GLN A 335      28.136 179.242  11.164  1.00 49.90           O
ATOM   3307  CB  GLN A 335      30.935 177.913  12.174  1.00 72.69           C
ATOM   3308 1HB  GLN A 335      30.807 176.838  12.053  1.00105.13           H
ATOM   3309 2HB  GLN A 335      31.026 178.354  11.181  1.00 88.58           H
ATOM   3310  CG  GLN A 335      32.234 178.175  12.930  1.00133.22           C
ATOM   3311 1HG  GLN A 335      33.056 178.167  12.215  1.00183.02           H
ATOM   3312 2HG  GLN A 335      32.186 179.165  13.384  1.00192.40           H
ATOM   3313  CD  GLN A 335      32.535 177.154  14.012  1.00225.02           C
ATOM   3314  OE1 GLN A 335      31.725 176.286  14.333  1.00298.18           O
ATOM   3315  NE2 GLN A 335      33.718 177.260  14.598  1.00351.32           N
ATOM   3316 1HE2 GLN A 335      33.973 176.599  15.317  1.00493.19           H
ATOM   3317 2HE2 GLN A 335      34.358 177.989  14.321  1.00381.27           H
ATOM   3318  N   GLU A 336      27.873 177.144  11.903  1.00 48.36           N
ATOM   3319  H   GLU A 336      28.204 176.400  12.501  1.00 54.37           H
ATOM   3320  CA  GLU A 336      26.698 176.907  11.069  1.00 42.87           C
ATOM   3321  HA  GLU A 336      26.894 177.304  10.073  1.00 44.35           H
ATOM   3322  C   GLU A 336      25.491 177.647  11.639  1.00 36.31           C
ATOM   3323  O   GLU A 336      24.685 178.201  10.893  1.00 34.61           O
ATOM   3324  CB  GLU A 336      26.416 175.406  10.955  1.00 45.91           C
ATOM   3325 1HB  GLU A 336      27.336 174.906  10.654  1.00 51.96           H
ATOM   3326 2HB  GLU A 336      26.131 175.030  11.937  1.00 47.00           H
ATOM   3327  CG  GLU A 336      25.326 175.037   9.958  1.00 46.54           C
ATOM   3328 1HG  GLU A 336      25.017 174.009  10.151  1.00 72.93           H
ATOM   3329 2HG  GLU A 336      24.465 175.689  10.105  1.00 68.23           H
ATOM   3330  CD  GLU A 336      25.790 175.144   8.516  1.00 70.93           C
ATOM   3331  OE1 GLU A 336      26.090 176.266   8.055  1.00131.51           O
ATOM   3332  OE2 GLU A 336      25.866 174.099   7.837  1.00127.86           O
ATOM   3333  N   THR A 337      25.384 177.681  12.963  1.00 35.65           N
ATOM   3334  H   THR A 337      26.060 177.187  13.530  1.00 40.74           H
ATOM   3335  CA  THR A 337      24.331 178.437  13.637  1.00 30.96           C
ATOM   3336  HA  THR A 337      23.359 178.080  13.294  1.00 29.59           H
ATOM   3337  C   THR A 337      24.464 179.914  13.276  1.00 29.05           C
ATOM   3338  O   THR A 337      23.477 180.586  12.978  1.00 27.10           O
ATOM   3339  CB  THR A 337      24.412 178.268  15.169  1.00 34.13           C
ATOM   3340  HB  THR A 337      25.346 178.700  15.529  1.00 40.11           H
ATOM   3341  OG1 THR A 337      24.389 176.875  15.501  1.00 43.60           O
ATOM   3342  HG1 THR A 337      25.203 176.472  15.186  1.00 84.81           H
ATOM   3343  CG2 THR A 337      23.248 178.948  15.872  1.00 30.00           C
ATOM   3344 1HG2 THR A 337      23.200 178.607  16.906  1.00 56.78           H
ATOM   3345 2HG2 THR A 337      22.313 178.702  15.369  1.00 59.86           H
ATOM   3346 3HG2 THR A 337      23.398 180.027  15.857  1.00 55.97           H
ATOM   3347  N   TYR A 338      25.697 180.410  13.280  1.00 32.92           N
ATOM   3348  H   TYR A 338      26.467 179.811  13.546  1.00 37.34           H
ATOM   3349  CA  TYR A 338      25.995 181.787  12.899  1.00 34.85           C
ATOM   3350  HA  TYR A 338      25.477 182.467  13.576  1.00 35.72           H
ATOM   3351  C   TYR A 338      25.510 182.060  11.478  1.00 33.19           C
ATOM   3352  O   TYR A 338      24.820 183.048  11.231  1.00 33.79           O
ATOM   3353  CB  TYR A 338      27.504 182.030  12.999  1.00 43.30           C
ATOM   3354 1HB  TYR A 338      27.859 181.624  13.946  1.00 49.92           H
ATOM   3355 2HB  TYR A 338      28.000 181.490  12.193  1.00 45.85           H
ATOM   3356  CG  TYR A 338      27.915 183.484  12.921  1.00 53.49           C
ATOM   3357  CD1 TYR A 338      28.005 184.139  11.692  1.00 91.74           C
ATOM   3358  HD1 TYR A 338      27.755 183.613  10.782  1.00161.63           H
ATOM   3359  CD2 TYR A 338      28.248 184.192  14.075  1.00106.45           C
ATOM   3360  HD2 TYR A 338      28.188 183.708  15.039  1.00184.58           H
ATOM   3361  CE1 TYR A 338      28.405 185.473  11.619  1.00112.00           C
ATOM   3362  HE1 TYR A 338      28.450 185.976  10.665  1.00193.00           H
ATOM   3363  CE2 TYR A 338      28.672 185.518  14.004  1.00131.05           C
ATOM   3364  HE2 TYR A 338      28.954 186.048  14.901  1.00229.90           H
ATOM   3365  CZ  TYR A 338      28.737 186.155  12.777  1.00 98.37           C
ATOM   3366  OH  TYR A 338      29.144 187.468  12.713  1.00132.54           O
ATOM   3367  HH  TYR A 338      29.339 187.840  13.576  1.00146.64           H
ATOM   3368  N   LYS A 339      25.859 181.181  10.543  1.00 34.05           N
ATOM   3369  H   LYS A 339      26.415 180.377  10.803  1.00 36.47           H
ATOM   3370  CA  LYS A 339      25.455 181.339   9.147  1.00 34.96           C
ATOM   3371  HA  LYS A 339      25.796 182.312   8.794  1.00 37.78           H
ATOM   3372  C   LYS A 339      23.940 181.316   8.981  1.00 31.05           C
ATOM   3373  O   LYS A 339      23.398 182.106   8.210  1.00 32.77           O
ATOM   3374  CB  LYS A 339      26.074 180.248   8.269  1.00 40.51           C
ATOM   3375 1HB  LYS A 339      25.879 179.276   8.723  1.00 55.54           H
ATOM   3376 2HB  LYS A 339      25.583 180.274   7.295  1.00 60.85           H
ATOM   3377  CG  LYS A 339      27.572 180.402   8.049  1.00 81.46           C
ATOM   3378 1HG  LYS A 339      27.772 181.386   7.626  1.00131.90           H
ATOM   3379 2HG  LYS A 339      28.088 180.318   9.005  1.00127.43           H
ATOM   3380  CD  LYS A 339      28.104 179.336   7.102  1.00104.54           C
ATOM   3381 1HD  LYS A 339      27.865 178.350   7.500  1.00135.56           H
ATOM   3382 2HD  LYS A 339      27.625 179.452   6.130  1.00131.43           H
ATOM   3383  CE  LYS A 339      29.610 179.457   6.938  1.00193.05           C
ATOM   3384 1HE  LYS A 339      29.852 180.468   6.604  1.00252.01           H
ATOM   3385 2HE  LYS A 339      30.085 179.292   7.909  1.00251.85           H
ATOM   3386  NZ  LYS A 339      30.088 178.445   5.939  1.00285.40           N
ATOM   3387 1HZ  LYS A 339      29.838 177.512   6.238  1.00336.59           H
ATOM   3388 2HZ  LYS A 339      31.094 178.491   5.842  1.00339.62           H
ATOM   3389 3HZ  LYS A 339      29.670 178.616   5.034  1.00345.13           H
ATOM   3390  N   ARG A 340      23.255 180.415   9.678  1.00 28.16           N
ATOM   3391  H   ARG A 340      23.749 179.786  10.298  1.00 29.86           H
ATOM   3392  CA  ARG A 340      21.802 180.308   9.560  1.00 25.50           C
ATOM   3393  HA  ARG A 340      21.543 180.273   8.502  1.00 27.76           H
ATOM   3394  C   ARG A 340      21.106 181.539  10.127  1.00 22.49           C
ATOM   3395  O   ARG A 340      20.159 182.040   9.526  1.00 22.85           O
ATOM   3396  CB  ARG A 340      21.287 179.024  10.218  1.00 25.32           C
ATOM   3397 1HB  ARG A 340      21.680 178.954  11.233  1.00 25.69           H
ATOM   3398 2HB  ARG A 340      20.200 179.074  10.269  1.00 24.71           H
ATOM   3399  CG  ARG A 340      21.672 177.774   9.440  1.00 30.20           C
ATOM   3400 1HG  ARG A 340      21.385 177.913   8.397  1.00 42.63           H
ATOM   3401 2HG  ARG A 340      22.753 177.642   9.484  1.00 39.11           H
ATOM   3402  CD  ARG A 340      21.002 176.509   9.955  1.00 36.10           C
ATOM   3403 1HD  ARG A 340      21.276 176.349  10.998  1.00 57.71           H
ATOM   3404 2HD  ARG A 340      19.920 176.623   9.881  1.00 52.29           H
ATOM   3405  NE  ARG A 340      21.429 175.368   9.145  1.00 52.41           N
ATOM   3406  HE  ARG A 340      22.103 175.550   8.417  1.00 82.67           H
ATOM   3407  CZ  ARG A 340      20.997 174.121   9.281  1.00 69.06           C
ATOM   3408  NH1 ARG A 340      20.127 173.751  10.198  1.00 84.49           N
ATOM   3409 1HH1 ARG A 340      19.829 174.412  10.899  1.00 86.36           H
ATOM   3410 2HH1 ARG A 340      19.783 172.804  10.206  1.00125.65           H
ATOM   3411  NH2 ARG A 340      21.457 173.203   8.456  1.00116.94           N
ATOM   3412 1HH2 ARG A 340      22.122 173.470   7.746  1.00152.09           H
ATOM   3413 2HH2 ARG A 340      21.134 172.253   8.542  1.00149.12           H
ATOM   3414  N   ILE A 341      21.590 182.044  11.255  1.00 21.53           N
ATOM   3415  H   ILE A 341      22.354 181.578  11.725  1.00 23.31           H
ATOM   3416  CA  ILE A 341      21.052 183.272  11.837  1.00 19.82           C
ATOM   3417  HA  ILE A 341      19.967 183.179  11.900  1.00 18.48           H
ATOM   3418  C   ILE A 341      21.349 184.477  10.948  1.00 22.69           C
ATOM   3419  O   ILE A 341      20.460 185.287  10.691  1.00 23.28           O
ATOM   3420  CB  ILE A 341      21.603 183.515  13.261  1.00 19.36           C
ATOM   3421  HB  ILE A 341      22.692 183.476  13.223  1.00 22.26           H
ATOM   3422  CG1 ILE A 341      21.101 182.419  14.208  1.00 18.67           C
ATOM   3423 1HG1 ILE A 341      20.041 182.583  14.405  1.00 18.60           H
ATOM   3424 2HG1 ILE A 341      21.207 181.452  13.717  1.00 20.23           H
ATOM   3425  CG2 ILE A 341      21.191 184.893  13.774  1.00 20.20           C
ATOM   3426 1HG2 ILE A 341      21.761 185.657  13.247  1.00 48.44           H
ATOM   3427 2HG2 ILE A 341      21.400 184.981  14.839  1.00 48.90           H
ATOM   3428 3HG2 ILE A 341      20.127 185.052  13.604  1.00 48.53           H
ATOM   3429  CD1 ILE A 341      21.831 182.344  15.531  1.00 21.11           C
ATOM   3430 1HD1 ILE A 341      22.906 182.290  15.355  1.00 49.92           H
ATOM   3431 2HD1 ILE A 341      21.507 181.453  16.069  1.00 49.36           H
ATOM   3432 3HD1 ILE A 341      21.603 183.225  16.128  1.00 50.36           H
ATOM   3433  N   SER A 342      22.582 184.603  10.466  1.00 26.57           N
ATOM   3434  H   SER A 342      23.272 183.890  10.660  1.00 28.39           H
ATOM   3435  CA  SER A 342      22.990 185.778   9.698  1.00 30.51           C
ATOM   3436  HA  SER A 342      22.672 186.668  10.241  1.00 32.10           H
ATOM   3437  C   SER A 342      22.366 185.848   8.307  1.00 31.44           C
ATOM   3438  O   SER A 342      22.168 186.930   7.758  1.00 36.90           O
ATOM   3439  CB  SER A 342      24.514 185.818   9.568  1.00 36.83           C
ATOM   3440 1HB  SER A 342      24.851 184.951   9.000  1.00 73.35           H
ATOM   3441 2HB  SER A 342      24.804 186.726   9.039  1.00 68.25           H
ATOM   3442  OG  SER A 342      25.126 185.804  10.846  1.00 71.70           O
ATOM   3443  HG  SER A 342      24.975 184.944  11.246  1.00110.33           H
ATOM   3444  N   ARG A 343      22.042 184.695   7.732  1.00 30.54           N
ATOM   3445  H   ARG A 343      22.251 183.828   8.209  1.00 31.15           H
ATOM   3446  CA  ARG A 343      21.368 184.642   6.436  1.00 32.36           C
ATOM   3447  HA  ARG A 343      21.608 185.541   5.867  1.00 37.08           H
ATOM   3448  C   ARG A 343      19.851 184.596   6.590  1.00 29.31           C
ATOM   3449  O   ARG A 343      19.125 184.681   5.601  1.00 33.89           O
ATOM   3450  CB  ARG A 343      21.833 183.411   5.652  1.00 37.05           C
ATOM   3451 1HB  ARG A 343      21.631 182.524   6.252  1.00 43.83           H
ATOM   3452 2HB  ARG A 343      21.248 183.343   4.735  1.00 49.17           H
ATOM   3453  CG  ARG A 343      23.310 183.425   5.283  1.00 58.42           C
ATOM   3454 1HG  ARG A 343      23.501 184.248   4.594  1.00 91.70           H
ATOM   3455 2HG  ARG A 343      23.909 183.571   6.182  1.00 87.37           H
ATOM   3456  CD  ARG A 343      23.721 182.115   4.626  1.00 88.09           C
ATOM   3457 1HD  ARG A 343      23.479 181.294   5.302  1.00133.77           H
ATOM   3458 2HD  ARG A 343      23.154 181.989   3.703  1.00127.54           H
ATOM   3459  NE  ARG A 343      25.152 182.087   4.323  1.00150.32           N
ATOM   3460  HE  ARG A 343      25.689 182.908   4.559  1.00202.35           H
ATOM   3461  CZ  ARG A 343      25.793 181.072   3.757  1.00239.07           C
ATOM   3462  NH1 ARG A 343      25.188 179.953   3.414  1.00288.67           N
ATOM   3463 1HH1 ARG A 343      24.200 179.852   3.583  1.00266.75           H
ATOM   3464 2HH1 ARG A 343      25.718 179.215   2.975  1.00417.86           H
ATOM   3465  NH2 ARG A 343      27.084 181.182   3.524  1.00387.15           N
ATOM   3466 1HH2 ARG A 343      27.560 182.033   3.779  1.00448.09           H
ATOM   3467 2HH2 ARG A 343      27.577 180.420   3.083  1.00507.66           H
ATOM   3468  N   VAL A 344      19.397 184.446   7.829  1.00 24.85           N
ATOM   3469  H   VAL A 344      20.058 184.446   8.593  1.00 25.01           H
ATOM   3470  CA  VAL A 344      17.987 184.219   8.142  1.00 22.62           C
ATOM   3471  HA  VAL A 344      17.899 183.990   9.203  1.00 21.19           H
ATOM   3472  C   VAL A 344      17.541 182.996   7.344  1.00 23.29           C
ATOM   3473  O   VAL A 344      16.520 182.993   6.659  1.00 28.04           O
ATOM   3474  CB  VAL A 344      17.079 185.434   7.836  1.00 25.48           C
ATOM   3475  HB  VAL A 344      16.891 185.483   6.764  1.00 36.95           H
ATOM   3476  CG1 VAL A 344      15.744 185.292   8.564  1.00 38.12           C
ATOM   3477 1HG1 VAL A 344      15.088 186.117   8.286  1.00 72.26           H
ATOM   3478 2HG1 VAL A 344      15.904 185.307   9.642  1.00 73.66           H
ATOM   3479 3HG1 VAL A 344      15.268 184.353   8.282  1.00 73.27           H
ATOM   3480  CG2 VAL A 344      17.743 186.742   8.268  1.00 41.56           C
ATOM   3481 1HG2 VAL A 344      18.608 186.943   7.637  1.00 78.08           H
ATOM   3482 2HG2 VAL A 344      18.060 186.672   9.309  1.00 76.83           H
ATOM   3483 3HG2 VAL A 344      17.031 187.561   8.163  1.00 77.00           H
ATOM   3484  N   GLU A 345      18.350 181.946   7.421  1.00 23.36           N
ATOM   3485  H   GLU A 345      19.140 181.975   8.050  1.00 24.42           H
ATOM   3486  CA  GLU A 345      18.143 180.745   6.619  1.00 25.10           C
ATOM   3487  HA  GLU A 345      17.506 181.002   5.772  1.00 27.25           H
ATOM   3488  C   GLU A 345      17.437 179.667   7.436  1.00 22.90           C
ATOM   3489  O   GLU A 345      18.056 178.947   8.221  1.00 29.39           O
ATOM   3490  CB  GLU A 345      19.484 180.233   6.087  1.00 32.06           C
ATOM   3491 1HB  GLU A 345      19.998 181.062   5.600  1.00 55.17           H
ATOM   3492 2HB  GLU A 345      20.093 179.900   6.927  1.00 53.11           H
ATOM   3493  CG  GLU A 345      19.374 179.095   5.085  1.00 59.23           C
ATOM   3494 1HG  GLU A 345      20.361 178.642   4.980  1.00110.54           H
ATOM   3495 2HG  GLU A 345      18.681 178.350   5.477  1.00109.33           H
ATOM   3496  CD  GLU A 345      18.896 179.592   3.730  1.00 92.22           C
ATOM   3497  OE1 GLU A 345      18.521 179.568   2.538  1.00154.55           O
ATOM   3498  OE2 GLU A 345      18.949 178.371   3.470  1.00155.04           O
ATOM   3499  N   PHE A 346      16.126 179.576   7.246  1.00 23.01           N
ATOM   3500  H   PHE A 346      15.660 180.221   6.623  1.00 28.86           H
ATOM   3501  CA  PHE A 346      15.302 178.573   7.912  1.00 23.71           C
ATOM   3502  HA  PHE A 346      15.884 177.658   8.020  1.00 30.45           H
ATOM   3503  C   PHE A 346      14.076 178.286   7.049  1.00 21.73           C
ATOM   3504  O   PHE A 346      13.783 179.028   6.111  1.00 31.87           O
ATOM   3505  CB  PHE A 346      14.888 179.058   9.305  1.00 27.20           C
ATOM   3506 1HB  PHE A 346      14.556 178.194   9.882  1.00 36.46           H
ATOM   3507 2HB  PHE A 346      15.760 179.480   9.802  1.00 33.13           H
ATOM   3508  CG  PHE A 346      13.779 180.076   9.303  1.00 24.90           C
ATOM   3509  CD1 PHE A 346      12.490 179.698   9.667  1.00 67.05           C
ATOM   3510  HD1 PHE A 346      12.282 178.668   9.914  1.00149.95           H
ATOM   3511  CD2 PHE A 346      14.021 181.406   8.977  1.00 62.76           C
ATOM   3512  HD2 PHE A 346      15.013 181.717   8.683  1.00142.84           H
ATOM   3513  CE1 PHE A 346      11.463 180.635   9.728  1.00 74.83           C
ATOM   3514  HE1 PHE A 346      10.478 180.332  10.047  1.00164.16           H
ATOM   3515  CE2 PHE A 346      12.994 182.347   9.013  1.00 69.29           C
ATOM   3516  HE2 PHE A 346      13.192 183.375   8.746  1.00153.95           H
ATOM   3517  CZ  PHE A 346      11.712 181.961   9.389  1.00 39.19           C
ATOM   3518  HZ  PHE A 346      10.915 182.689   9.424  1.00 51.68           H
ATOM   3519  N   THR A 347      13.356 177.213   7.359  1.00 20.43           N
ATOM   3520  H   THR A 347      13.618 176.637   8.146  1.00 26.42           H
ATOM   3521  CA  THR A 347      12.159 176.849   6.607  1.00 21.90           C
ATOM   3522  HA  THR A 347      11.792 177.733   6.086  1.00 26.08           H
ATOM   3523  C   THR A 347      11.065 176.373   7.557  1.00 18.92           C
ATOM   3524  O   THR A 347      11.333 176.057   8.716  1.00 24.69           O
ATOM   3525  CB  THR A 347      12.466 175.767   5.549  1.00 34.14           C
ATOM   3526  HB  THR A 347      13.359 176.059   4.997  1.00 71.65           H
ATOM   3527  OG1 THR A 347      11.367 175.674   4.633  1.00 83.77           O
ATOM   3528  HG1 THR A 347      11.551 174.966   4.011  1.00128.98           H
ATOM   3529  CG2 THR A 347      12.701 174.398   6.179  1.00 80.82           C
ATOM   3530 1HG2 THR A 347      13.015 173.695   5.407  1.00135.03           H
ATOM   3531 2HG2 THR A 347      11.780 174.037   6.636  1.00132.24           H
ATOM   3532 3HG2 THR A 347      13.481 174.467   6.937  1.00132.39           H
ATOM   3533  N   PHE A 348       9.830 176.328   7.069  1.00 19.41           N
ATOM   3534  H   PHE A 348       9.663 176.557   6.100  1.00 25.03           H
ATOM   3535  CA  PHE A 348       8.694 175.886   7.873  1.00 19.68           C
ATOM   3536  HA  PHE A 348       8.955 175.953   8.928  1.00 19.48           H
ATOM   3537  C   PHE A 348       8.358 174.438   7.529  1.00 22.41           C
ATOM   3538  O   PHE A 348       8.381 174.055   6.359  1.00 27.03           O
ATOM   3539  CB  PHE A 348       7.473 176.771   7.609  1.00 21.47           C
ATOM   3540 1HB  PHE A 348       7.223 176.722   6.549  1.00 25.26           H
ATOM   3541 2HB  PHE A 348       6.629 176.373   8.174  1.00 25.40           H
ATOM   3542  CG  PHE A 348       7.673 178.209   8.000  1.00 18.93           C
ATOM   3543  CD1 PHE A 348       7.568 178.596   9.331  1.00 18.26           C
ATOM   3544  HD1 PHE A 348       7.336 177.861  10.088  1.00 20.82           H
ATOM   3545  CD2 PHE A 348       7.975 179.170   7.040  1.00 21.44           C
ATOM   3546  HD2 PHE A 348       8.067 178.884   6.003  1.00 26.24           H
ATOM   3547  CE1 PHE A 348       7.766 179.922   9.703  1.00 18.45           C
ATOM   3548  HE1 PHE A 348       7.696 180.207  10.742  1.00 21.01           H
ATOM   3549  CE2 PHE A 348       8.172 180.500   7.403  1.00 21.88           C
ATOM   3550  HE2 PHE A 348       8.410 181.237   6.650  1.00 27.59           H
ATOM   3551  CZ  PHE A 348       8.066 180.877   8.738  1.00 19.63           C
ATOM   3552  HZ  PHE A 348       8.225 181.907   9.024  1.00 22.26           H
ATOM   3553  N   PRO A 349       8.053 173.608   8.539  1.00 22.93           N
ATOM   3554  CA  PRO A 349       7.212 172.450   8.218  1.00 26.02           C
ATOM   3555  HA  PRO A 349       7.735 171.794   7.522  1.00 29.96           H
ATOM   3556  C   PRO A 349       5.853 172.825   7.632  1.00 25.80           C
ATOM   3557  O   PRO A 349       5.326 173.909   7.883  1.00 25.18           O
ATOM   3558  CB  PRO A 349       7.038 171.759   9.572  1.00 30.59           C
ATOM   3559 1HB  PRO A 349       6.104 172.080  10.033  1.00 42.40           H
ATOM   3560 2HB  PRO A 349       7.055 170.676   9.454  1.00 41.99           H
ATOM   3561  CG  PRO A 349       8.198 172.214  10.386  1.00 31.76           C
ATOM   3562 1HG  PRO A 349       7.969 172.149  11.450  1.00 48.39           H
ATOM   3563 2HG  PRO A 349       9.081 171.622  10.144  1.00 48.10           H
ATOM   3564  CD  PRO A 349       8.402 173.641   9.970  1.00 23.72           C
ATOM   3565 1HD  PRO A 349       7.727 174.300  10.515  1.00 23.37           H
ATOM   3566 2HD  PRO A 349       9.441 173.936  10.113  1.00 27.76           H
ATOM   3567  N   ASP A 350       5.288 171.908   6.856  1.00 30.52           N
ATOM   3568  H   ASP A 350       5.740 171.014   6.727  1.00 34.65           H
ATOM   3569  CA  ASP A 350       4.036 172.153   6.144  1.00 34.35           C
ATOM   3570  HA  ASP A 350       4.138 173.068   5.560  1.00 36.72           H
ATOM   3571  C   ASP A 350       2.835 172.331   7.070  1.00 33.96           C
ATOM   3572  O   ASP A 350       1.862 172.993   6.709  1.00 43.13           O
ATOM   3573  CB  ASP A 350       3.758 170.993   5.185  1.00 44.41           C
ATOM   3574 1HB  ASP A 350       3.803 170.056   5.741  1.00 61.47           H
ATOM   3575 2HB  ASP A 350       2.755 171.106   4.774  1.00 66.13           H
ATOM   3576  CG  ASP A 350       4.749 170.937   4.037  1.00 74.60           C
ATOM   3577  OD1 ASP A 350       4.931 171.961   3.344  1.00128.89           O
ATOM   3578  OD2 ASP A 350       5.344 169.861   3.818  1.00135.74           O
ATOM   3579  N   PHE A 351       2.891 171.740   8.258  1.00 31.44           N
ATOM   3580  H   PHE A 351       3.713 171.213   8.512  1.00 32.87           H
ATOM   3581  CA  PHE A 351       1.796 171.849   9.219  1.00 34.99           C
ATOM   3582  HA  PHE A 351       0.861 171.684   8.683  1.00 40.88           H
ATOM   3583  C   PHE A 351       1.685 173.228   9.867  1.00 32.49           C
ATOM   3584  O   PHE A 351       0.687 173.526  10.523  1.00 40.65           O
ATOM   3585  CB  PHE A 351       1.908 170.765  10.296  1.00 40.88           C
ATOM   3586 1HB  PHE A 351       1.033 170.834  10.943  1.00 57.60           H
ATOM   3587 2HB  PHE A 351       1.893 169.790   9.810  1.00 52.43           H
ATOM   3588  CG  PHE A 351       3.145 170.856  11.149  1.00 54.47           C
ATOM   3589  CD1 PHE A 351       4.168 169.926  11.000  1.00100.10           C
ATOM   3590  HD1 PHE A 351       4.096 169.167  10.234  1.00163.72           H
ATOM   3591  CD2 PHE A 351       3.266 171.831  12.134  1.00115.73           C
ATOM   3592  HD2 PHE A 351       2.473 172.549  12.283  1.00179.59           H
ATOM   3593  CE1 PHE A 351       5.282 169.949  11.836  1.00147.15           C
ATOM   3594  HE1 PHE A 351       6.056 169.203  11.728  1.00235.03           H
ATOM   3595  CE2 PHE A 351       4.399 171.895  12.940  1.00179.03           C
ATOM   3596  HE2 PHE A 351       4.493 172.680  13.675  1.00302.32           H
ATOM   3597  CZ  PHE A 351       5.402 170.941  12.804  1.00164.82           C
ATOM   3598  HZ  PHE A 351       6.272 170.974  13.443  1.00237.10           H
ATOM   3599  N   VAL A 352       2.696 174.073   9.696  1.00 26.25           N
ATOM   3600  H   VAL A 352       3.483 173.801   9.121  1.00 25.57           H
ATOM   3601  CA  VAL A 352       2.674 175.415  10.272  1.00 23.88           C
ATOM   3602  HA  VAL A 352       2.332 175.346  11.303  1.00 26.35           H
ATOM   3603  C   VAL A 352       1.681 176.259   9.479  1.00 25.67           C
ATOM   3604  O   VAL A 352       1.804 176.402   8.264  1.00 28.83           O
ATOM   3605  CB  VAL A 352       4.063 176.092  10.246  1.00 21.12           C
ATOM   3606  HB  VAL A 352       4.404 176.163   9.213  1.00 21.84           H
ATOM   3607  CG1 VAL A 352       3.991 177.497  10.834  1.00 24.19           C
ATOM   3608 1HG1 VAL A 352       4.986 177.943  10.847  1.00 53.83           H
ATOM   3609 2HG1 VAL A 352       3.603 177.453  11.852  1.00 52.57           H
ATOM   3610 3HG1 VAL A 352       3.335 178.117  10.224  1.00 55.05           H
ATOM   3611  CG2 VAL A 352       5.075 175.268  11.039  1.00 25.77           C
ATOM   3612 1HG2 VAL A 352       6.033 175.787  11.060  1.00 57.01           H
ATOM   3613 2HG2 VAL A 352       5.210 174.295  10.566  1.00 55.93           H
ATOM   3614 3HG2 VAL A 352       4.720 175.127  12.060  1.00 54.35           H
ATOM   3615  N   THR A 353       0.678 176.801  10.162  1.00 27.86           N
ATOM   3616  H   THR A 353       0.612 176.655  11.159  1.00 29.97           H
ATOM   3617  CA  THR A 353      -0.360 177.584   9.497  1.00 32.30           C
ATOM   3618  HA  THR A 353      -0.757 176.997   8.669  1.00 38.05           H
ATOM   3619  C   THR A 353       0.218 178.875   8.926  1.00 28.58           C
ATOM   3620  O   THR A 353       1.172 179.433   9.467  1.00 25.00           O
ATOM   3621  CB  THR A 353      -1.512 177.951  10.454  1.00 40.54           C
ATOM   3622  HB  THR A 353      -2.234 178.570   9.921  1.00 82.62           H
ATOM   3623  OG1 THR A 353      -0.993 178.685  11.569  1.00 69.94           O
ATOM   3624  HG1 THR A 353      -0.105 178.368  11.751  1.00118.89           H
ATOM   3625  CG2 THR A 353      -2.219 176.703  10.969  1.00 82.82           C
ATOM   3626 1HG2 THR A 353      -1.542 176.124  11.597  1.00130.86           H
ATOM   3627 2HG2 THR A 353      -2.546 176.091  10.128  1.00137.16           H
ATOM   3628 3HG2 THR A 353      -3.089 176.996  11.557  1.00132.65           H
ATOM   3629  N   GLU A 354      -0.354 179.347   7.824  1.00 33.33           N
ATOM   3630  H   GLU A 354      -1.170 178.891   7.441  1.00 40.75           H
ATOM   3631  CA  GLU A 354       0.203 180.483   7.093  1.00 32.54           C
ATOM   3632  HA  GLU A 354       1.223 180.228   6.803  1.00 33.01           H
ATOM   3633  C   GLU A 354       0.272 181.760   7.925  1.00 27.08           C
ATOM   3634  O   GLU A 354       1.207 182.548   7.782  1.00 26.11           O
ATOM   3635  CB  GLU A 354      -0.615 180.730   5.822  1.00 43.69           C
ATOM   3636 1HB  GLU A 354      -0.816 179.770   5.348  1.00 75.47           H
ATOM   3637 2HB  GLU A 354      -1.569 181.177   6.102  1.00 78.80           H
ATOM   3638  CG  GLU A 354       0.070 181.634   4.808  1.00 69.26           C
ATOM   3639 1HG  GLU A 354      -0.659 181.936   4.056  1.00113.67           H
ATOM   3640 2HG  GLU A 354       0.434 182.529   5.312  1.00117.47           H
ATOM   3641  CD  GLU A 354       1.232 180.942   4.121  1.00120.73           C
ATOM   3642  OE1 GLU A 354       2.380 181.417   4.255  1.00199.54           O
ATOM   3643  OE2 GLU A 354       0.998 179.911   3.455  1.00192.18           O
ATOM   3644  N   GLY A 355      -0.700 181.958   8.809  1.00 27.33           N
ATOM   3645  H   GLY A 355      -1.445 181.281   8.896  1.00 32.05           H
ATOM   3646  CA  GLY A 355      -0.694 183.129   9.669  1.00 24.65           C
ATOM   3647 1HA  GLY A 355      -0.545 184.015   9.052  1.00 27.28           H
ATOM   3648 2HA  GLY A 355      -1.655 183.216  10.176  1.00 28.52           H
ATOM   3649  C   GLY A 355       0.411 183.091  10.707  1.00 19.02           C
ATOM   3650  O   GLY A 355       0.838 184.132  11.205  1.00 19.21           O
ATOM   3651  N   ALA A 356       0.891 181.894  11.027  1.00 17.75           N
ATOM   3652  H   ALA A 356       0.504 181.065  10.595  1.00 21.38           H
ATOM   3653  CA  ALA A 356       2.024 181.735  11.932  1.00 15.01           C
ATOM   3654  HA  ALA A 356       1.954 182.476  12.728  1.00 15.57           H
ATOM   3655  C   ALA A 356       3.325 181.963  11.167  1.00 13.08           C
ATOM   3656  O   ALA A 356       4.285 182.506  11.714  1.00 12.74           O
ATOM   3657  CB  ALA A 356       2.025 180.345  12.550  1.00 17.78           C
ATOM   3658 1HB  ALA A 356       1.068 180.154  13.034  1.00 45.05           H
ATOM   3659 2HB  ALA A 356       2.824 180.282  13.289  1.00 46.53           H
ATOM   3660 3HB  ALA A 356       2.191 179.597  11.775  1.00 48.47           H
ATOM   3661  N   ARG A 357       3.355 181.560   9.900  1.00 14.28           N
ATOM   3662  H   ARG A 357       2.531 181.138   9.494  1.00 17.08           H
ATOM   3663  CA  ARG A 357       4.545 181.741   9.071  1.00 14.33           C
ATOM   3664  HA  ARG A 357       5.398 181.296   9.582  1.00 14.48           H
ATOM   3665  C   ARG A 357       4.832 183.226   8.899  1.00 14.01           C
ATOM   3666  O   ARG A 357       5.985 183.651   8.945  1.00 14.92           O
ATOM   3667  CB  ARG A 357       4.383 181.101   7.689  1.00 18.73           C
ATOM   3668 1HB  ARG A 357       3.552 181.586   7.175  1.00 41.47           H
ATOM   3669 2HB  ARG A 357       5.290 181.295   7.116  1.00 41.98           H
ATOM   3670  CG  ARG A 357       4.131 179.601   7.698  1.00 35.39           C
ATOM   3671 1HG  ARG A 357       4.873 179.112   8.329  1.00 69.01           H
ATOM   3672 2HG  ARG A 357       3.139 179.409   8.105  1.00 67.78           H
ATOM   3673  CD  ARG A 357       4.209 179.019   6.296  1.00 39.95           C
ATOM   3674 1HD  ARG A 357       3.606 179.629   5.622  1.00 69.10           H
ATOM   3675 2HD  ARG A 357       5.245 179.037   5.958  1.00 59.16           H
ATOM   3676  NE  ARG A 357       3.705 177.647   6.275  1.00 71.67           N
ATOM   3677  HE  ARG A 357       3.292 177.293   7.125  1.00106.10           H
ATOM   3678  CZ  ARG A 357       3.727 176.833   5.228  1.00122.94           C
ATOM   3679  NH1 ARG A 357       4.248 177.185   4.069  1.00141.04           N
ATOM   3680 1HH1 ARG A 357       4.634 178.110   3.961  1.00120.11           H
ATOM   3681 2HH1 ARG A 357       4.246 176.526   3.307  1.00220.96           H
ATOM   3682  NH2 ARG A 357       3.202 175.631   5.334  1.00228.70           N
ATOM   3683 1HH2 ARG A 357       2.790 175.351   6.212  1.00271.53           H
ATOM   3684 2HH2 ARG A 357       3.208 175.010   4.541  1.00312.78           H
ATOM   3685  N   ASP A 358       3.772 183.997   8.689  1.00 15.21           N
ATOM   3686  H   ASP A 358       2.855 183.575   8.638  1.00 17.58           H
ATOM   3687  CA  ASP A 358       3.888 185.440   8.508  1.00 16.02           C
ATOM   3688  HA  ASP A 358       4.618 185.635   7.722  1.00 17.80           H
ATOM   3689  C   ASP A 358       4.364 186.133   9.782  1.00 13.99           C
ATOM   3690  O   ASP A 358       5.212 187.023   9.731  1.00 15.87           O
ATOM   3691  CB  ASP A 358       2.536 186.023   8.088  1.00 20.37           C
ATOM   3692 1HB  ASP A 358       2.134 185.432   7.265  1.00 27.86           H
ATOM   3693 2HB  ASP A 358       1.848 185.957   8.931  1.00 25.20           H
ATOM   3694  CG  ASP A 358       2.636 187.471   7.650  1.00 27.30           C
ATOM   3695  OD1 ASP A 358       3.685 187.867   7.098  1.00 63.08           O
ATOM   3696  OD2 ASP A 358       1.652 188.215   7.848  1.00 65.38           O
ATOM   3697  N   LEU A 359       3.828 185.724  10.927  1.00 12.99           N
ATOM   3698  H   LEU A 359       3.132 184.992  10.916  1.00 14.88           H
ATOM   3699  CA  LEU A 359       4.227 186.295  12.210  1.00 11.99           C
ATOM   3700  HA  LEU A 359       4.072 187.374  12.182  1.00 14.34           H
ATOM   3701  C   LEU A 359       5.704 186.036  12.491  1.00  9.64           C
ATOM   3702  O   LEU A 359       6.425 186.916  12.959  1.00 10.31           O
ATOM   3703  CB  LEU A 359       3.386 185.685  13.334  1.00 14.20           C
ATOM   3704 1HB  LEU A 359       2.335 185.893  13.136  1.00 18.03           H
ATOM   3705 2HB  LEU A 359       3.523 184.604  13.304  1.00 15.13           H
ATOM   3706  CG  LEU A 359       3.723 186.149  14.755  1.00 16.77           C
ATOM   3707  HG  LEU A 359       4.778 185.956  14.944  1.00 19.09           H
ATOM   3708  CD1 LEU A 359       3.458 187.635  14.965  1.00 25.86           C
ATOM   3709 1HD1 LEU A 359       3.743 187.911  15.980  1.00 59.07           H
ATOM   3710 2HD1 LEU A 359       2.399 187.845  14.818  1.00 58.85           H
ATOM   3711 3HD1 LEU A 359       4.048 188.222  14.262  1.00 55.64           H
ATOM   3712  CD2 LEU A 359       2.906 185.342  15.753  1.00 28.20           C
ATOM   3713 1HD2 LEU A 359       3.195 185.618  16.767  1.00 61.30           H
ATOM   3714 2HD2 LEU A 359       3.097 184.278  15.608  1.00 60.89           H
ATOM   3715 3HD2 LEU A 359       1.845 185.543  15.610  1.00 58.63           H
ATOM   3716  N   ILE A 360       6.142 184.811  12.222  1.00  8.79           N
ATOM   3717  H   ILE A 360       5.503 184.137  11.823  1.00  9.98           H
ATOM   3718  CA  ILE A 360       7.518 184.399  12.486  1.00  7.81           C
ATOM   3719  HA  ILE A 360       7.796 184.718  13.490  1.00  8.42           H
ATOM   3720  C   ILE A 360       8.463 185.092  11.508  1.00  8.30           C
ATOM   3721  O   ILE A 360       9.552 185.513  11.895  1.00  9.17           O
ATOM   3722  CB  ILE A 360       7.656 182.861  12.406  1.00  8.15           C
ATOM   3723  HB  ILE A 360       7.257 182.528  11.447  1.00  8.97           H
ATOM   3724  CG1 ILE A 360       6.856 182.208  13.540  1.00  9.61           C
ATOM   3725 1HG1 ILE A 360       7.415 182.320  14.469  1.00 12.28           H
ATOM   3726 2HG1 ILE A 360       5.908 182.732  13.657  1.00 11.32           H
ATOM   3727  CG2 ILE A 360       9.119 182.438  12.501  1.00  9.77           C
ATOM   3728 1HG2 ILE A 360       9.546 182.783  13.444  1.00 37.64           H
ATOM   3729 2HG2 ILE A 360       9.680 182.869  11.672  1.00 38.14           H
ATOM   3730 3HG2 ILE A 360       9.198 181.353  12.445  1.00 39.29           H
ATOM   3731  CD1 ILE A 360       6.546 180.738  13.338  1.00 11.36           C
ATOM   3732 1HD1 ILE A 360       7.473 180.168  13.280  1.00 40.77           H
ATOM   3733 2HD1 ILE A 360       5.979 180.603  12.417  1.00 39.02           H
ATOM   3734 3HD1 ILE A 360       5.958 180.378  14.182  1.00 40.49           H
ATOM   3735  N   SER A 361       8.049 185.240  10.254  1.00  9.59           N
ATOM   3736  H   SER A 361       7.140 184.892   9.981  1.00 10.93           H
ATOM   3737  CA  SER A 361       8.871 185.912   9.250  1.00 11.29           C
ATOM   3738  HA  SER A 361       9.868 185.472   9.265  1.00 12.15           H
ATOM   3739  C   SER A 361       9.011 187.405   9.535  1.00 12.45           C
ATOM   3740  O   SER A 361      10.061 187.997   9.284  1.00 16.75           O
ATOM   3741  CB  SER A 361       8.268 185.718   7.857  1.00 13.85           C
ATOM   3742 1HB  SER A 361       7.275 186.169   7.829  1.00 25.98           H
ATOM   3743 2HB  SER A 361       8.903 186.210   7.120  1.00 27.42           H
ATOM   3744  OG  SER A 361       8.162 184.341   7.543  1.00 32.86           O
ATOM   3745  HG  SER A 361       7.463 183.962   8.082  1.00 51.95           H
ATOM   3746  N   ARG A 362       7.949 188.019  10.049  1.00 11.89           N
ATOM   3747  H   ARG A 362       7.094 187.494  10.182  1.00 12.74           H
ATOM   3748  CA  ARG A 362       7.972 189.429  10.430  1.00 13.13           C
ATOM   3749  HA  ARG A 362       8.405 190.010   9.617  1.00 16.01           H
ATOM   3750  C   ARG A 362       8.839 189.682  11.659  1.00 11.26           C
ATOM   3751  O   ARG A 362       9.476 190.727  11.763  1.00 13.83           O
ATOM   3752  CB  ARG A 362       6.549 189.931  10.690  1.00 16.22           C
ATOM   3753 1HB  ARG A 362       6.035 189.219  11.338  1.00 24.70           H
ATOM   3754 2HB  ARG A 362       6.609 190.885  11.212  1.00 27.03           H
ATOM   3755  CG  ARG A 362       5.729 190.143   9.426  1.00 31.83           C
ATOM   3756 1HG  ARG A 362       6.200 190.920   8.824  1.00 55.01           H
ATOM   3757 2HG  ARG A 362       5.700 189.220   8.847  1.00 53.45           H
ATOM   3758  CD  ARG A 362       4.308 190.569   9.758  1.00 40.73           C
ATOM   3759 1HD  ARG A 362       3.819 189.766  10.310  1.00 64.25           H
ATOM   3760 2HD  ARG A 362       4.339 191.457  10.389  1.00 67.85           H
ATOM   3761  NE  ARG A 362       3.543 190.861   8.547  1.00 36.03           N
ATOM   3762  HE  ARG A 362       4.014 190.743   7.662  1.00 51.14           H
ATOM   3763  CZ  ARG A 362       2.276 191.255   8.522  1.00 52.77           C
ATOM   3764  NH1 ARG A 362       1.566 191.443   9.616  1.00 86.77           N
ATOM   3765 1HH1 ARG A 362       1.982 191.246  10.515  1.00 82.70           H
ATOM   3766 2HH1 ARG A 362       0.617 191.773   9.541  1.00142.77           H
ATOM   3767  NH2 ARG A 362       1.704 191.492   7.359  1.00 78.84           N
ATOM   3768 1HH2 ARG A 362       2.235 191.347   6.515  1.00 76.69           H
ATOM   3769 2HH2 ARG A 362       0.746 191.804   7.330  1.00127.38           H
ATOM   3770  N   LEU A 363       8.852 188.737  12.593  1.00  9.40           N
ATOM   3771  H   LEU A 363       8.295 187.905  12.461  1.00  9.94           H
ATOM   3772  CA  LEU A 363       9.641 188.873  13.814  1.00  8.72           C
ATOM   3773  HA  LEU A 363       9.595 189.910  14.146  1.00 10.19           H
ATOM   3774  C   LEU A 363      11.117 188.542  13.609  1.00  8.63           C
ATOM   3775  O   LEU A 363      11.968 189.050  14.338  1.00 10.36           O
ATOM   3776  CB  LEU A 363       9.060 187.982  14.916  1.00  7.95           C
ATOM   3777 1HB  LEU A 363       8.913 186.986  14.497  1.00  8.22           H
ATOM   3778 2HB  LEU A 363       9.804 187.900  15.709  1.00  8.45           H
ATOM   3779  CG  LEU A 363       7.744 188.436  15.557  1.00  9.37           C
ATOM   3780  HG  LEU A 363       7.027 188.664  14.770  1.00 11.07           H
ATOM   3781  CD1 LEU A 363       7.175 187.315  16.418  1.00 11.54           C
ATOM   3782 1HD1 LEU A 363       6.219 187.628  16.838  1.00 39.12           H
ATOM   3783 2HD1 LEU A 363       7.866 187.084  17.229  1.00 40.61           H
ATOM   3784 3HD1 LEU A 363       7.021 186.426  15.806  1.00 40.83           H
ATOM   3785  CD2 LEU A 363       7.938 189.684  16.411  1.00 12.41           C
ATOM   3786 1HD2 LEU A 363       8.308 190.504  15.797  1.00 42.15           H
ATOM   3787 2HD2 LEU A 363       8.650 189.479  17.210  1.00 41.21           H
ATOM   3788 3HD2 LEU A 363       6.983 189.975  16.849  1.00 41.26           H
ATOM   3789  N   LEU A 364      11.426 187.707  12.622  1.00  8.49           N
ATOM   3790  H   LEU A 364      10.688 187.331  12.043  1.00  9.23           H
ATOM   3791  CA  LEU A 364      12.803 187.311  12.339  1.00  8.97           C
ATOM   3792  HA  LEU A 364      13.417 187.542  13.209  1.00  9.40           H
ATOM   3793  C   LEU A 364      13.401 188.073  11.158  1.00 11.12           C
ATOM   3794  O   LEU A 364      14.115 187.508  10.331  1.00 14.96           O
ATOM   3795  CB  LEU A 364      12.883 185.801  12.087  1.00  8.78           C
ATOM   3796 1HB  LEU A 364      12.252 185.570  11.229  1.00  9.93           H
ATOM   3797 2HB  LEU A 364      13.911 185.564  11.812  1.00 10.64           H
ATOM   3798  CG  LEU A 364      12.488 184.866  13.234  1.00  7.92           C
ATOM   3799  HG  LEU A 364      11.465 185.083  13.538  1.00  8.96           H
ATOM   3800  CD1 LEU A 364      12.554 183.422  12.755  1.00 10.30           C
ATOM   3801 1HD1 LEU A 364      11.918 183.302  11.879  1.00 40.15           H
ATOM   3802 2HD1 LEU A 364      12.202 182.760  13.546  1.00 37.82           H
ATOM   3803 3HD1 LEU A 364      13.580 183.164  12.494  1.00 39.61           H
ATOM   3804  CD2 LEU A 364      13.396 185.037  14.444  1.00 10.23           C
ATOM   3805 1HD2 LEU A 364      13.166 184.272  15.184  1.00 38.86           H
ATOM   3806 2HD2 LEU A 364      13.236 186.019  14.889  1.00 39.48           H
ATOM   3807 3HD2 LEU A 364      14.438 184.942  14.140  1.00 39.34           H
ATOM   3808  N   LYS A 365      13.129 189.371  11.084  1.00 12.80           N
ATOM   3809  H   LYS A 365      12.509 189.785  11.766  1.00 15.48           H
ATOM   3810  CA  LYS A 365      13.734 190.224  10.064  1.00 14.79           C
ATOM   3811  HA  LYS A 365      13.752 189.680   9.119  1.00 16.45           H
ATOM   3812  C   LYS A 365      15.170 190.559  10.452  1.00 14.79           C
ATOM   3813  O   LYS A 365      15.451 190.893  11.602  1.00 15.02           O
ATOM   3814  CB  LYS A 365      12.929 191.518   9.910  1.00 17.45           C
ATOM   3815 1HB  LYS A 365      12.855 191.996  10.887  1.00 22.29           H
ATOM   3816 2HB  LYS A 365      13.470 192.194   9.247  1.00 25.75           H
ATOM   3817  CG  LYS A 365      11.521 191.326   9.360  1.00 21.50           C
ATOM   3818 1HG  LYS A 365      11.042 190.506   9.894  1.00 43.50           H
ATOM   3819 2HG  LYS A 365      10.947 192.236   9.534  1.00 42.04           H
ATOM   3820  CD  LYS A 365      11.506 191.010   7.872  1.00 34.95           C
ATOM   3821 1HD  LYS A 365      12.005 191.811   7.328  1.00 65.44           H
ATOM   3822 2HD  LYS A 365      12.032 190.071   7.698  1.00 65.22           H
ATOM   3823  CE  LYS A 365      10.078 190.872   7.374  1.00 45.81           C
ATOM   3824 1HE  LYS A 365       9.604 190.044   7.907  1.00 70.99           H
ATOM   3825 2HE  LYS A 365       9.530 191.790   7.601  1.00 82.23           H
ATOM   3826  NZ  LYS A 365      10.083 190.613   5.897  1.00 81.66           N
ATOM   3827 1HZ  LYS A 365      10.507 191.385   5.402  1.00119.14           H
ATOM   3828 2HZ  LYS A 365      10.604 189.770   5.693  1.00124.51           H
ATOM   3829 3HZ  LYS A 365       9.137 190.491   5.560  1.00122.93           H
ATOM   3830  N   HIS A 366      16.078 190.481   9.486  1.00 16.91           N
ATOM   3831  H   HIS A 366      15.809 190.169   8.564  1.00 18.85           H
ATOM   3832  CA  HIS A 366      17.475 190.826   9.736  1.00 18.87           C
ATOM   3833  HA  HIS A 366      17.850 190.208  10.551  1.00 19.19           H
ATOM   3834  C   HIS A 366      17.592 192.292  10.150  1.00 19.72           C
ATOM   3835  O   HIS A 366      18.408 192.647  10.999  1.00 21.97           O
ATOM   3836  CB  HIS A 366      18.326 190.573   8.488  1.00 23.45           C
ATOM   3837 1HB  HIS A 366      18.046 189.611   8.060  1.00 25.07           H
ATOM   3838 2HB  HIS A 366      18.113 191.351   7.755  1.00 27.27           H
ATOM   3839  CG  HIS A 366      19.799 190.560   8.760  1.00 30.64           C
ATOM   3840  ND1 HIS A 366      20.510 191.635   9.243  1.00 49.26           N
ATOM   3841  HD1 HIS A 366      20.135 192.542   9.481  1.00 84.54           H
ATOM   3842  CD2 HIS A 366      20.716 189.567   8.622  1.00 56.01           C
ATOM   3843  HD2 HIS A 366      20.499 188.574   8.256  1.00100.62           H
ATOM   3844  CE1 HIS A 366      21.789 191.258   9.380  1.00 54.48           C
ATOM   3845  HE1 HIS A 366      22.579 191.898   9.745  1.00 80.58           H
ATOM   3846  NE2 HIS A 366      21.956 190.000   9.024  1.00 60.33           N
ATOM   3847  N   ASN A 367      16.777 193.146   9.539  1.00 20.79           N
ATOM   3848  H   ASN A 367      16.136 192.807   8.836  1.00 21.98           H
ATOM   3849  CA  ASN A 367      16.730 194.560   9.894  1.00 22.89           C
ATOM   3850  HA  ASN A 367      17.744 194.925  10.057  1.00 26.08           H
ATOM   3851  C   ASN A 367      15.907 194.725  11.172  1.00 20.27           C
ATOM   3852  O   ASN A 367      14.708 194.442  11.165  1.00 20.22           O
ATOM   3853  CB  ASN A 367      16.090 195.349   8.750  1.00 28.47           C
ATOM   3854 1HB  ASN A 367      16.580 195.086   7.813  1.00 34.82           H
ATOM   3855 2HB  ASN A 367      15.038 195.074   8.686  1.00 34.88           H
ATOM   3856  CG  ASN A 367      16.184 196.847   8.948  1.00 44.43           C
ATOM   3857  OD1 ASN A 367      16.391 197.335  10.057  1.00 67.23           O
ATOM   3858  ND2 ASN A 367      16.043 197.590   7.863  1.00 71.64           N
ATOM   3859 1HD2 ASN A 367      16.123 198.593   7.938  1.00 97.66           H
ATOM   3860 2HD2 ASN A 367      15.867 197.153   6.970  1.00 89.88           H
ATOM   3861  N   PRO A 368      16.523 195.170  12.280  1.00 20.76           N
ATOM   3862  CA  PRO A 368      15.725 195.256  13.509  1.00 20.27           C
ATOM   3863  HA  PRO A 368      15.369 194.263  13.780  1.00 20.46           H
ATOM   3864  C   PRO A 368      14.530 196.203  13.442  1.00 20.72           C
ATOM   3865  O   PRO A 368      13.545 196.018  14.157  1.00 20.67           O
ATOM   3866  CB  PRO A 368      16.734 195.748  14.551  1.00 24.32           C
ATOM   3867 1HB  PRO A 368      16.648 196.828  14.678  1.00 31.42           H
ATOM   3868 2HB  PRO A 368      16.580 195.238  15.500  1.00 33.50           H
ATOM   3869  CG  PRO A 368      18.067 195.397  13.998  1.00 27.39           C
ATOM   3870 1HG  PRO A 368      18.838 196.054  14.400  1.00 41.80           H
ATOM   3871 2HG  PRO A 368      18.296 194.354  14.213  1.00 41.65           H
ATOM   3872  CD  PRO A 368      17.914 195.594  12.521  1.00 24.07           C
ATOM   3873 1HD  PRO A 368      18.044 196.644  12.256  1.00 30.20           H
ATOM   3874 2HD  PRO A 368      18.621 194.962  11.984  1.00 28.67           H
ATOM   3875  N   SER A 369      14.614 197.209  12.579  1.00 24.59           N
ATOM   3876  H   SER A 369      15.437 197.296  11.997  1.00 27.31           H
ATOM   3877  CA  SER A 369      13.554 198.200  12.422  1.00 28.82           C
ATOM   3878  HA  SER A 369      13.262 198.560  13.408  1.00 31.78           H
ATOM   3879  C   SER A 369      12.306 197.645  11.740  1.00 27.56           C
ATOM   3880  O   SER A 369      11.234 198.241  11.830  1.00 36.14           O
ATOM   3881  CB  SER A 369      14.075 199.386  11.607  1.00 37.45           C
ATOM   3882 1HB  SER A 369      14.354 199.043  10.611  1.00 62.03           H
ATOM   3883 2HB  SER A 369      13.286 200.134  11.516  1.00 63.77           H
ATOM   3884  OG  SER A 369      15.206 199.970  12.231  1.00 93.38           O
ATOM   3885  HG  SER A 369      14.963 200.235  13.122  1.00126.74           H
ATOM   3886  N   GLN A 370      12.442 196.515  11.054  1.00 23.40           N
ATOM   3887  H   GLN A 370      13.337 196.045  11.039  1.00 23.84           H
ATOM   3888  CA  GLN A 370      11.322 195.904  10.343  1.00 23.59           C
ATOM   3889  HA  GLN A 370      10.609 196.683  10.074  1.00 28.21           H
ATOM   3890  C   GLN A 370      10.574 194.877  11.190  1.00 19.60           C
ATOM   3891  O   GLN A 370       9.568 194.321  10.747  1.00 22.29           O
ATOM   3892  CB  GLN A 370      11.816 195.237   9.056  1.00 26.28           C
ATOM   3893 1HB  GLN A 370      12.592 194.516   9.309  1.00 35.57           H
ATOM   3894 2HB  GLN A 370      10.982 194.700   8.604  1.00 36.17           H
ATOM   3895  CG  GLN A 370      12.365 196.212   8.024  1.00 47.08           C
ATOM   3896 1HG  GLN A 370      11.603 196.958   7.801  1.00 81.56           H
ATOM   3897 2HG  GLN A 370      13.238 196.717   8.436  1.00 78.06           H
ATOM   3898  CD  GLN A 370      12.766 195.516   6.739  1.00 68.23           C
ATOM   3899  OE1 GLN A 370      13.623 194.635   6.735  1.00 92.74           O
ATOM   3900  NE2 GLN A 370      12.151 195.908   5.634  1.00119.13           N
ATOM   3901 1HE2 GLN A 370      12.387 195.470   4.756  1.00159.27           H
ATOM   3902 2HE2 GLN A 370      11.450 196.633   5.674  1.00151.95           H
ATOM   3903  N   ARG A 371      11.051 194.631  12.406  1.00 16.43           N
ATOM   3904  H   ARG A 371      11.875 195.123  12.723  1.00 18.37           H
ATOM   3905  CA  ARG A 371      10.396 193.697  13.320  1.00 14.01           C
ATOM   3906  HA  ARG A 371      10.035 192.843  12.748  1.00 13.69           H
ATOM   3907  C   ARG A 371       9.212 194.399  13.980  1.00 15.29           C
ATOM   3908  O   ARG A 371       9.371 195.495  14.519  1.00 18.62           O
ATOM   3909  CB  ARG A 371      11.376 193.217  14.395  1.00 12.98           C
ATOM   3910 1HB  ARG A 371      11.713 194.086  14.961  1.00 15.19           H
ATOM   3911 2HB  ARG A 371      10.848 192.548  15.075  1.00 14.00           H
ATOM   3912  CG  ARG A 371      12.599 192.492  13.851  1.00 12.23           C
ATOM   3913 1HG  ARG A 371      12.290 191.566  13.367  1.00 13.83           H
ATOM   3914 2HG  ARG A 371      13.086 193.128  13.112  1.00 14.20           H
ATOM   3915  CD  ARG A 371      13.607 192.179  14.947  1.00 12.12           C
ATOM   3916 1HD  ARG A 371      13.750 193.072  15.556  1.00 13.80           H
ATOM   3917 2HD  ARG A 371      13.228 191.371  15.574  1.00 13.27           H
ATOM   3918  NE  ARG A 371      14.884 191.792  14.348  1.00 12.49           N
ATOM   3919  HE  ARG A 371      14.861 191.470  13.392  1.00 13.84           H
ATOM   3920  CZ  ARG A 371      16.072 191.862  14.933  1.00 13.30           C
ATOM   3921  NH1 ARG A 371      16.244 192.281  16.171  1.00 14.19           N
ATOM   3922 1HH1 ARG A 371      15.436 192.478  16.743  1.00 14.17           H
ATOM   3923 2HH1 ARG A 371      17.180 192.389  16.531  1.00 16.31           H
ATOM   3924  NH2 ARG A 371      17.137 191.545  14.228  1.00 15.41           N
ATOM   3925 1HH2 ARG A 371      17.011 191.238  13.275  1.00 17.33           H
ATOM   3926 2HH2 ARG A 371      18.055 191.621  14.639  1.00 17.19           H
ATOM   3927  N   PRO A 372       8.012 193.798  13.945  1.00 14.98           N
ATOM   3928  CA  PRO A 372       6.910 194.520  14.590  1.00 16.09           C
ATOM   3929  HA  PRO A 372       6.853 195.539  14.207  1.00 18.46           H
ATOM   3930  C   PRO A 372       7.059 194.544  16.107  1.00 16.21           C
ATOM   3931  O   PRO A 372       7.512 193.573  16.711  1.00 19.87           O
ATOM   3932  CB  PRO A 372       5.675 193.723  14.163  1.00 18.37           C
ATOM   3933 1HB  PRO A 372       4.913 193.746  14.940  1.00 24.06           H
ATOM   3934 2HB  PRO A 372       5.282 194.114  13.224  1.00 26.09           H
ATOM   3935  CG  PRO A 372       6.185 192.339  13.970  1.00 21.28           C
ATOM   3936 1HG  PRO A 372       6.262 191.832  14.932  1.00 33.38           H
ATOM   3937 2HG  PRO A 372       5.539 191.780  13.292  1.00 32.38           H
ATOM   3938  CD  PRO A 372       7.551 192.523  13.369  1.00 16.31           C
ATOM   3939 1HD  PRO A 372       8.208 191.705  13.665  1.00 18.60           H
ATOM   3940 2HD  PRO A 372       7.488 192.602  12.284  1.00 18.65           H
ATOM   3941  N   MET A 373       6.686 195.664  16.718  1.00 17.30           N
ATOM   3942  H   MET A 373       6.298 196.422  16.176  1.00 20.12           H
ATOM   3943  CA  MET A 373       6.811 195.830  18.163  1.00 19.01           C
ATOM   3944  HA  MET A 373       7.823 195.560  18.463  1.00 22.01           H
ATOM   3945  C   MET A 373       5.834 194.914  18.894  1.00 16.23           C
ATOM   3946  O   MET A 373       4.879 194.415  18.301  1.00 16.96           O
ATOM   3947  CB  MET A 373       6.552 197.287  18.552  1.00 26.02           C
ATOM   3948 1HB  MET A 373       5.563 197.578  18.197  1.00 54.09           H
ATOM   3949 2HB  MET A 373       6.563 197.363  19.640  1.00 51.14           H
ATOM   3950  CG  MET A 373       7.587 198.258  18.001  1.00 71.57           C
ATOM   3951 1HG  MET A 373       8.580 197.911  18.288  1.00121.85           H
ATOM   3952 2HG  MET A 373       7.526 198.279  16.913  1.00126.94           H
ATOM   3953  SD  MET A 373       7.350 199.925  18.647  1.00157.03           S
ATOM   3954  CE  MET A 373       5.947 200.516  17.691  1.00200.84           C
ATOM   3955 1HE  MET A 373       5.069 199.909  17.914  1.00255.54           H
ATOM   3956 2HE  MET A 373       6.175 200.450  16.628  1.00249.29           H
ATOM   3957 3HE  MET A 373       5.743 201.555  17.953  1.00257.27           H
ATOM   3958  N   LEU A 374       6.056 194.709  20.188  1.00 16.13           N
ATOM   3959  H   LEU A 374       6.814 195.193  20.649  1.00 18.14           H
ATOM   3960  CA  LEU A 374       5.230 193.798  20.978  1.00 15.77           C
ATOM   3961  HA  LEU A 374       5.309 192.796  20.556  1.00 16.45           H
ATOM   3962  C   LEU A 374       3.757 194.196  20.940  1.00 17.00           C
ATOM   3963  O   LEU A 374       2.875 193.339  20.959  1.00 18.86           O
ATOM   3964  CB  LEU A 374       5.707 193.778  22.434  1.00 18.37           C
ATOM   3965 1HB  LEU A 374       5.605 194.790  22.825  1.00 27.51           H
ATOM   3966 2HB  LEU A 374       5.027 193.143  23.001  1.00 28.13           H
ATOM   3967  CG  LEU A 374       7.137 193.312  22.723  1.00 16.38           C
ATOM   3968  HG  LEU A 374       7.821 193.841  22.060  1.00 25.14           H
ATOM   3969  CD1 LEU A 374       7.497 193.673  24.156  1.00 30.44           C
ATOM   3970 1HD1 LEU A 374       6.808 193.181  24.842  1.00 66.04           H
ATOM   3971 2HD1 LEU A 374       7.430 194.752  24.289  1.00 63.54           H
ATOM   3972 3HD1 LEU A 374       8.516 193.350  24.367  1.00 65.14           H
ATOM   3973  CD2 LEU A 374       7.302 191.814  22.502  1.00 26.52           C
ATOM   3974 1HD2 LEU A 374       7.078 191.569  21.464  1.00 62.57           H
ATOM   3975 2HD2 LEU A 374       6.627 191.266  23.158  1.00 59.37           H
ATOM   3976 3HD2 LEU A 374       8.330 191.525  22.720  1.00 57.11           H
ATOM   3977  N   ARG A 375       3.496 195.498  20.876  1.00 19.18           N
ATOM   3978  H   ARG A 375       4.264 196.154  20.879  1.00 20.04           H
ATOM   3979  CA  ARG A 375       2.131 196.011  20.782  1.00 23.87           C
ATOM   3980  HA  ARG A 375       1.543 195.587  21.596  1.00 27.54           H
ATOM   3981  C   ARG A 375       1.448 195.602  19.482  1.00 23.96           C
ATOM   3982  O   ARG A 375       0.239 195.388  19.453  1.00 31.43           O
ATOM   3983  CB  ARG A 375       2.132 197.538  20.897  1.00 30.89           C
ATOM   3984 1HB  ARG A 375       3.140 197.876  21.136  1.00 41.86           H
ATOM   3985 2HB  ARG A 375       1.853 197.958  19.930  1.00 52.12           H
ATOM   3986  CG  ARG A 375       1.178 198.071  21.957  1.00 77.59           C
ATOM   3987 1HG  ARG A 375       0.166 197.740  21.724  1.00135.47           H
ATOM   3988 2HG  ARG A 375       1.465 197.666  22.928  1.00121.98           H
ATOM   3989  CD  ARG A 375       1.202 199.592  22.028  1.00137.88           C
ATOM   3990 1HD  ARG A 375       0.628 199.917  22.896  1.00177.99           H
ATOM   3991 2HD  ARG A 375       2.233 199.925  22.158  1.00174.59           H
ATOM   3992  NE  ARG A 375       0.650 200.206  20.820  1.00246.15           N
ATOM   3993  HE  ARG A 375       1.306 200.485  20.106  1.00272.02           H
ATOM   3994  CZ  ARG A 375      -0.638 200.415  20.579  1.00423.01           C
ATOM   3995  NH1 ARG A 375      -0.992 200.968  19.439  1.00633.86           N
ATOM   3996 1HH1 ARG A 375      -0.281 201.194  18.760  1.00649.22           H
ATOM   3997 2HH1 ARG A 375      -1.966 201.147  19.253  1.00853.08           H
ATOM   3998  NH2 ARG A 375      -1.586 200.100  21.440  1.00514.15           N
ATOM   3999 1HH2 ARG A 375      -1.339 199.666  22.315  1.00439.05           H
ATOM   4000 2HH2 ARG A 375      -2.549 200.289  21.207  1.00737.04           H
ATOM   4001  N   GLU A 376       2.228 195.509  18.412  1.00 21.01           N
ATOM   4002  H   GLU A 376       3.220 195.670  18.509  1.00 20.77           H
ATOM   4003  CA  GLU A 376       1.714 195.147  17.094  1.00 22.54           C
ATOM   4004  HA  GLU A 376       0.749 195.630  16.938  1.00 26.84           H
ATOM   4005  C   GLU A 376       1.514 193.639  16.970  1.00 20.41           C
ATOM   4006  O   GLU A 376       0.660 193.183  16.213  1.00 23.86           O
ATOM   4007  CB  GLU A 376       2.685 195.602  16.000  1.00 25.03           C
ATOM   4008 1HB  GLU A 376       3.631 195.081  16.139  1.00 43.18           H
ATOM   4009 2HB  GLU A 376       2.277 195.311  15.032  1.00 49.59           H
ATOM   4010  CG  GLU A 376       2.968 197.097  15.978  1.00 59.58           C
ATOM   4011 1HG  GLU A 376       3.463 197.381  16.907  1.00112.04           H
ATOM   4012 2HG  GLU A 376       3.647 197.314  15.152  1.00 99.42           H
ATOM   4013  CD  GLU A 376       1.708 197.926  15.815  1.00106.06           C
ATOM   4014  OE1 GLU A 376       0.935 197.667  14.868  1.00163.81           O
ATOM   4015  OE2 GLU A 376       1.494 198.847  16.632  1.00181.61           O
ATOM   4016  N   VAL A 377       2.291 192.865  17.721  1.00 17.48           N
ATOM   4017  H   VAL A 377       2.989 193.298  18.311  1.00 18.17           H
ATOM   4018  CA  VAL A 377       2.143 191.411  17.762  1.00 16.22           C
ATOM   4019  HA  VAL A 377       2.223 191.010  16.752  1.00 18.17           H
ATOM   4020  C   VAL A 377       0.763 191.052  18.301  1.00 17.50           C
ATOM   4021  O   VAL A 377       0.120 190.123  17.814  1.00 20.47           O
ATOM   4022  CB  VAL A 377       3.220 190.740  18.644  1.00 15.12           C
ATOM   4023  HB  VAL A 377       3.197 191.193  19.635  1.00 16.77           H
ATOM   4024  CG1 VAL A 377       2.959 189.244  18.795  1.00 17.40           C
ATOM   4025 1HG1 VAL A 377       3.790 188.777  19.323  1.00 46.65           H
ATOM   4026 2HG1 VAL A 377       2.851 188.785  17.812  1.00 46.64           H
ATOM   4027 3HG1 VAL A 377       2.046 189.087  19.369  1.00 46.11           H
ATOM   4028  CG2 VAL A 377       4.606 190.954  18.043  1.00 17.62           C
ATOM   4029 1HG2 VAL A 377       4.652 190.502  17.052  1.00 46.33           H
ATOM   4030 2HG2 VAL A 377       5.358 190.495  18.685  1.00 45.89           H
ATOM   4031 3HG2 VAL A 377       4.817 192.020  17.962  1.00 47.78           H
ATOM   4032  N   LEU A 378       0.300 191.813  19.287  1.00 18.49           N
ATOM   4033  H   LEU A 378       0.851 192.597  19.604  1.00 18.76           H
ATOM   4034  CA  LEU A 378      -1.006 191.588  19.901  1.00 22.19           C
ATOM   4035  HA  LEU A 378      -1.094 190.539  20.183  1.00 24.26           H
ATOM   4036  C   LEU A 378      -2.148 191.900  18.938  1.00 26.62           C
ATOM   4037  O   LEU A 378      -3.276 191.458  19.146  1.00 35.93           O
ATOM   4038  CB  LEU A 378      -1.142 192.459  21.153  1.00 23.71           C
ATOM   4039 1HB  LEU A 378      -1.031 193.499  20.845  1.00 28.29           H
ATOM   4040 2HB  LEU A 378      -2.155 192.339  21.537  1.00 30.31           H
ATOM   4041  CG  LEU A 378      -0.167 192.199  22.307  1.00 22.71           C
ATOM   4042  HG  LEU A 378       0.851 192.205  21.921  1.00 28.14           H
ATOM   4043  CD1 LEU A 378      -0.295 193.311  23.341  1.00 32.65           C
ATOM   4044 1HD1 LEU A 378       0.429 193.150  24.139  1.00 62.72           H
ATOM   4045 2HD1 LEU A 378      -1.302 193.312  23.760  1.00 65.21           H
ATOM   4046 3HD1 LEU A 378      -0.098 194.273  22.868  1.00 66.64           H
ATOM   4047  CD2 LEU A 378      -0.429 190.852  22.968  1.00 30.94           C
ATOM   4048 1HD2 LEU A 378      -1.462 190.804  23.312  1.00 61.48           H
ATOM   4049 2HD2 LEU A 378       0.240 190.728  23.821  1.00 64.74           H
ATOM   4050 3HD2 LEU A 378      -0.244 190.051  22.253  1.00 63.56           H
ATOM   4051  N   GLU A 379      -1.853 192.652  17.883  1.00 26.16           N
ATOM   4052  H   GLU A 379      -0.904 192.973  17.754  1.00 25.91           H
ATOM   4053  CA  GLU A 379      -2.849 193.029  16.883  1.00 30.86           C
ATOM   4054  HA  GLU A 379      -3.845 192.878  17.301  1.00 36.76           H
ATOM   4055  C   GLU A 379      -2.757 192.191  15.609  1.00 26.97           C
ATOM   4056  O   GLU A 379      -3.508 192.415  14.659  1.00 31.42           O
ATOM   4057  CB  GLU A 379      -2.695 194.510  16.522  1.00 41.20           C
ATOM   4058 1HB  GLU A 379      -1.706 194.662  16.090  1.00 73.47           H
ATOM   4059 2HB  GLU A 379      -3.439 194.760  15.766  1.00 84.55           H
ATOM   4060  CG  GLU A 379      -2.863 195.473  17.691  1.00 67.17           C
ATOM   4061 1HG  GLU A 379      -2.059 195.307  18.408  1.00127.77           H
ATOM   4062 2HG  GLU A 379      -2.783 196.495  17.319  1.00119.70           H
ATOM   4063  CD  GLU A 379      -4.195 195.308  18.399  1.00 93.71           C
ATOM   4064  OE1 GLU A 379      -4.204 195.211  19.645  1.00157.31           O
ATOM   4065  OE2 GLU A 379      -5.243 195.284  17.718  1.00149.49           O
ATOM   4066  N   HIS A 380      -1.854 191.217  15.573  1.00 22.92           N
ATOM   4067  H   HIS A 380      -1.259 191.054  16.374  1.00 22.92           H
ATOM   4068  CA  HIS A 380      -1.731 190.358  14.399  1.00 21.64           C
ATOM   4069  HA  HIS A 380      -1.682 191.000  13.521  1.00 24.60           H
ATOM   4070  C   HIS A 380      -2.958 189.456  14.280  1.00 21.94           C
ATOM   4071  O   HIS A 380      -3.424 188.910  15.281  1.00 21.93           O
ATOM   4072  CB  HIS A 380      -0.461 189.505  14.463  1.00 20.91           C
ATOM   4073 1HB  HIS A 380      -0.250 189.264  15.504  1.00 33.40           H
ATOM   4074 2HB  HIS A 380      -0.642 188.572  13.929  1.00 40.42           H
ATOM   4075  CG  HIS A 380       0.737 190.165  13.854  1.00 29.94           C
ATOM   4076  ND1 HIS A 380       1.250 191.375  14.261  1.00 76.72           N
ATOM   4077  HD1 HIS A 380       0.893 191.956  15.008  1.00126.11           H
ATOM   4078  CD2 HIS A 380       1.522 189.786  12.813  1.00 68.09           C
ATOM   4079  HD2 HIS A 380       1.390 188.877  12.243  1.00116.96           H
ATOM   4080  CE1 HIS A 380       2.299 191.663  13.479  1.00118.87           C
ATOM   4081  HE1 HIS A 380       2.893 192.561  13.566  1.00203.25           H
ATOM   4082  NE2 HIS A 380       2.506 190.717  12.583  1.00112.65           N
ATOM   4083  N   PRO A 381      -3.497 189.274  13.062  1.00 25.64           N
ATOM   4084  CA  PRO A 381      -4.726 188.474  13.004  1.00 28.23           C
ATOM   4085  HA  PRO A 381      -5.504 188.965  13.587  1.00 31.80           H
ATOM   4086  C   PRO A 381      -4.584 187.033  13.485  1.00 24.87           C
ATOM   4087  O   PRO A 381      -5.545 186.442  13.972  1.00 28.83           O
ATOM   4088  CB  PRO A 381      -5.100 188.503  11.519  1.00 36.44           C
ATOM   4089 1HB  PRO A 381      -4.730 187.607  11.021  1.00 41.92           H
ATOM   4090 2HB  PRO A 381      -6.180 188.587  11.400  1.00 46.50           H
ATOM   4091  CG  PRO A 381      -4.421 189.714  10.979  1.00 45.39           C
ATOM   4092 1HG  PRO A 381      -4.247 189.614   9.908  1.00 63.70           H
ATOM   4093 2HG  PRO A 381      -5.017 190.602  11.191  1.00 65.06           H
ATOM   4094  CD  PRO A 381      -3.122 189.775  11.728  1.00 32.73           C
ATOM   4095 1HD  PRO A 381      -2.380 189.123  11.267  1.00 34.74           H
ATOM   4096 2HD  PRO A 381      -2.766 190.804  11.775  1.00 37.05           H
ATOM   4097  N   TRP A 382      -3.396 186.454  13.342  1.00 21.60           N
ATOM   4098  H   TRP A 382      -2.641 186.959  12.900  1.00 22.50           H
ATOM   4099  CA  TRP A 382      -3.158 185.097  13.825  1.00 19.96           C
ATOM   4100  HA  TRP A 382      -3.938 184.448  13.429  1.00 22.71           H
ATOM   4101  C   TRP A 382      -3.227 185.020  15.348  1.00 18.36           C
ATOM   4102  O   TRP A 382      -3.717 184.034  15.897  1.00 21.85           O
ATOM   4103  CB  TRP A 382      -1.805 184.586  13.327  1.00 20.62           C
ATOM   4104 1HB  TRP A 382      -1.758 184.714  12.245  1.00 25.00           H
ATOM   4105 2HB  TRP A 382      -1.010 185.178  13.779  1.00 20.61           H
ATOM   4106  CG  TRP A 382      -1.578 183.140  13.653  1.00 20.95           C
ATOM   4107  CD1 TRP A 382      -2.022 182.052  12.962  1.00 28.06           C
ATOM   4108  HD1 TRP A 382      -2.616 182.101  12.061  1.00 36.07           H
ATOM   4109  CD2 TRP A 382      -0.853 182.609  14.773  1.00 19.25           C
ATOM   4110  NE1 TRP A 382      -1.624 180.886  13.563  1.00 29.53           N
ATOM   4111  HE1 TRP A 382      -1.836 179.962  13.214  1.00 39.26           H
ATOM   4112  CE2 TRP A 382      -0.897 181.199  14.681  1.00 23.37           C
ATOM   4113  CE3 TRP A 382      -0.142 183.189  15.832  1.00 20.50           C
ATOM   4114  HE3 TRP A 382      -0.097 184.263  15.933  1.00 22.94           H
ATOM   4115  CZ2 TRP A 382      -0.225 180.373  15.587  1.00 25.81           C
ATOM   4116  HZ2 TRP A 382      -0.241 179.299  15.477  1.00 32.51           H
ATOM   4117  CZ3 TRP A 382       0.515 182.364  16.744  1.00 24.46           C
ATOM   4118  HZ3 TRP A 382       1.077 182.804  17.555  1.00 31.13           H
ATOM   4119  CH2 TRP A 382       0.467 180.964  16.613  1.00 25.72           C
ATOM   4120  HH2 TRP A 382       0.991 180.346  17.326  1.00 31.55           H
ATOM   4121  N   ILE A 383      -2.751 186.056  16.029  1.00 16.73           N
ATOM   4122  H   ILE A 383      -2.387 186.855  15.530  1.00 17.63           H
ATOM   4123  CA  ILE A 383      -2.792 186.107  17.489  1.00 17.59           C
ATOM   4124  HA  ILE A 383      -2.486 185.141  17.888  1.00 18.69           H
ATOM   4125  C   ILE A 383      -4.223 186.356  17.956  1.00 22.03           C
ATOM   4126  O   ILE A 383      -4.710 185.673  18.856  1.00 26.92           O
ATOM   4127  CB  ILE A 383      -1.861 187.208  18.054  1.00 17.35           C
ATOM   4128  HB  ILE A 383      -2.105 188.145  17.553  1.00 22.86           H
ATOM   4129  CG1 ILE A 383      -0.389 186.884  17.766  1.00 17.54           C
ATOM   4130 1HG1 ILE A 383      -0.267 186.725  16.695  1.00 29.83           H
ATOM   4131 2HG1 ILE A 383       0.209 187.752  18.040  1.00 30.64           H
ATOM   4132  CG2 ILE A 383      -2.086 187.413  19.551  1.00 24.28           C
ATOM   4133 1HG2 ILE A 383      -2.044 186.455  20.070  1.00 54.53           H
ATOM   4134 2HG2 ILE A 383      -3.064 187.866  19.716  1.00 55.76           H
ATOM   4135 3HG2 ILE A 383      -1.320 188.077  19.952  1.00 54.58           H
ATOM   4136  CD1 ILE A 383       0.187 185.684  18.502  1.00 22.41           C
ATOM   4137 1HD1 ILE A 383       1.201 185.499  18.150  1.00 54.03           H
ATOM   4138 2HD1 ILE A 383      -0.422 184.800  18.314  1.00 56.32           H
ATOM   4139 3HD1 ILE A 383       0.216 185.883  19.573  1.00 53.38           H
ATOM   4140  N   THR A 384      -4.903 187.320  17.344  1.00 23.73           N
ATOM   4141  H   THR A 384      -4.482 187.821  16.574  1.00 23.05           H
ATOM   4142  CA  THR A 384      -6.244 187.701  17.779  1.00 30.91           C
ATOM   4143  HA  THR A 384      -6.228 187.839  18.861  1.00 36.95           H
ATOM   4144  C   THR A 384      -7.301 186.642  17.481  1.00 32.71           C
ATOM   4145  O   THR A 384      -8.310 186.566  18.180  1.00 41.64           O
ATOM   4146  CB  THR A 384      -6.705 189.023  17.131  1.00 36.11           C
ATOM   4147  HB  THR A 384      -7.732 189.228  17.433  1.00 66.75           H
ATOM   4148  OG1 THR A 384      -6.644 188.902  15.705  1.00 57.63           O
ATOM   4149  HG1 THR A 384      -5.720 188.850  15.450  1.00 88.58           H
ATOM   4150  CG2 THR A 384      -5.822 190.189  17.558  1.00 69.48           C
ATOM   4151 1HG2 THR A 384      -6.220 191.115  17.141  1.00115.06           H
ATOM   4152 2HG2 THR A 384      -4.806 190.041  17.194  1.00114.34           H
ATOM   4153 3HG2 THR A 384      -5.811 190.263  18.646  1.00115.78           H
ATOM   4154  N   ALA A 385      -7.089 185.833  16.447  1.00 29.40           N
ATOM   4155  H   ALA A 385      -6.264 185.956  15.876  1.00 27.33           H
ATOM   4156  CA  ALA A 385      -8.036 184.782  16.088  1.00 32.92           C
ATOM   4157  HA  ALA A 385      -9.044 185.147  16.282  1.00 39.88           H
ATOM   4158  C   ALA A 385      -7.850 183.496  16.890  1.00 34.12           C
ATOM   4159  O   ALA A 385      -8.819 182.784  17.151  1.00 49.36           O
ATOM   4160  CB  ALA A 385      -7.925 184.471  14.600  1.00 33.93           C
ATOM   4161 1HB  ALA A 385      -6.925 184.098  14.377  1.00 62.74           H
ATOM   4162 2HB  ALA A 385      -8.113 185.376  14.022  1.00 63.52           H
ATOM   4163 3HB  ALA A 385      -8.660 183.713  14.331  1.00 62.24           H
ATOM   4164  N   ASN A 386      -6.610 183.172  17.242  1.00 28.79           N
ATOM   4165  H   ASN A 386      -5.853 183.812  17.048  1.00 28.43           H
ATOM   4166  CA  ASN A 386      -6.302 181.889  17.867  1.00 33.84           C
ATOM   4167  HA  ASN A 386      -7.136 181.211  17.686  1.00 36.30           H
ATOM   4168  C   ASN A 386      -6.097 181.941  19.379  1.00 41.99           C
ATOM   4169  O   ASN A 386      -6.162 180.905  20.039  1.00 52.95           O
ATOM   4170  CB  ASN A 386      -5.055 181.292  17.209  1.00 36.32           C
ATOM   4171 1HB  ASN A 386      -4.257 182.034  17.210  1.00 34.52           H
ATOM   4172 2HB  ASN A 386      -4.727 180.429  17.788  1.00 46.56           H
ATOM   4173  CG  ASN A 386      -5.313 180.829  15.793  1.00 37.70           C
ATOM   4174  OD1 ASN A 386      -5.914 179.780  15.572  1.00 48.34           O
ATOM   4175  ND2 ASN A 386      -4.851 181.601  14.824  1.00 36.30           N
ATOM   4176 1HD2 ASN A 386      -5.005 181.335  13.863  1.00 43.60           H
ATOM   4177 2HD2 ASN A 386      -4.362 182.453  15.060  1.00 34.06           H
ATOM   4178  N   SER A 387      -5.833 183.118  19.935  1.00 43.89           N
ATOM   4179  H   SER A 387      -5.783 183.951  19.364  1.00 40.06           H
ATOM   4180  CA  SER A 387      -5.631 183.240  21.376  1.00 58.88           C
ATOM   4181  HA  SER A 387      -4.808 182.587  21.668  1.00 72.80           H
ATOM   4182  C   SER A 387      -6.886 182.811  22.130  1.00 77.40           C
ATOM   4183  O   SER A 387      -8.003 183.174  21.764  1.00 89.97           O
ATOM   4184  CB  SER A 387      -5.280 184.680  21.755  1.00 57.16           C
ATOM   4185 1HB  SER A 387      -4.370 184.977  21.236  1.00 89.43           H
ATOM   4186 2HB  SER A 387      -6.095 185.337  21.451  1.00 67.84           H
ATOM   4187  OG  SER A 387      -5.079 184.803  23.153  1.00 72.13           O
ATOM   4188  HG  SER A 387      -5.068 185.738  23.374  1.00 89.28           H
ATOM   4189  N   SER A 388      -6.698 182.046  23.200  1.00124.66           N
ATOM   4190  H   SER A 388      -5.763 181.754  23.449  1.00161.19           H
ATOM   4191  CA  SER A 388      -7.809 181.618  24.046  1.00174.93           C
ATOM   4192  HA  SER A 388      -8.662 181.374  23.413  1.00182.60           H
ATOM   4193  C   SER A 388      -8.245 182.712  25.018  1.00176.14           C
ATOM   4194  O   SER A 388      -9.239 182.566  25.731  1.00209.57           O
ATOM   4195  CB  SER A 388      -7.410 180.364  24.828  1.00318.08           C
ATOM   4196 1HB  SER A 388      -8.267 180.012  25.402  1.00387.89           H
ATOM   4197 2HB  SER A 388      -7.110 179.585  24.127  1.00361.87           H
ATOM   4198  OG  SER A 388      -6.335 180.635  25.710  1.00463.00           O
ATOM   4199  HG  SER A 388      -5.553 180.830  25.188  1.00540.56           H
ATOM   4200  N   LYS A 389      -7.498 183.811  25.044  1.00229.86           N
ATOM   4201  H   LYS A 389      -6.707 183.876  24.418  1.00271.13           H
ATOM   4202  CA  LYS A 389      -7.793 184.948  25.911  1.00320.12           C
ATOM   4203  HA  LYS A 389      -8.478 184.625  26.693  1.00325.38           H
ATOM   4204  C   LYS A 389      -8.446 186.064  25.101  1.00404.73           C
ATOM   4205  O   LYS A 389      -7.887 186.495  24.092  1.00451.96           O
ATOM   4206  CB  LYS A 389      -6.505 185.483  26.543  1.00469.83           C
ATOM   4207 1HB  LYS A 389      -5.841 185.802  25.740  1.00519.58           H
ATOM   4208 2HB  LYS A 389      -6.746 186.361  27.142  1.00579.00           H
ATOM   4209  CG  LYS A 389      -5.748 184.481  27.411  1.00572.29           C
ATOM   4210 1HG  LYS A 389      -5.602 183.564  26.841  1.00609.60           H
ATOM   4211 2HG  LYS A 389      -4.766 184.894  27.640  1.00609.35           H
ATOM   4212  CD  LYS A 389      -6.455 184.130  28.716  1.00735.16           C
ATOM   4213 1HD  LYS A 389      -7.469 183.796  28.496  1.00782.01           H
ATOM   4214 2HD  LYS A 389      -5.922 183.303  29.187  1.00825.36           H
ATOM   4215  CE  LYS A 389      -6.515 185.292  29.698  1.00879.35           C
ATOM   4216 1HE  LYS A 389      -7.018 186.137  29.222  1.00931.11           H
ATOM   4217 2HE  LYS A 389      -7.108 184.989  30.564  1.00905.89           H
ATOM   4218  NZ  LYS A 389      -5.129 185.676  30.127  1.00999.99           N
ATOM   4219 1HZ  LYS A 389      -5.161 186.397  30.835  1.00999.99           H
ATOM   4220 2HZ  LYS A 389      -4.596 186.022  29.340  1.00999.99           H
ATOM   4221 3HZ  LYS A 389      -4.644 184.876  30.514  1.00999.99           H
ATOM   4222  N   PRO A 390      -9.620 186.553  25.531  1.00519.52           N
ATOM   4223  CA  PRO A 390     -10.189 187.655  24.747  1.00719.00           C
ATOM   4224  HA  PRO A 390     -10.238 187.387  23.691  1.00707.42           H
ATOM   4225  C   PRO A 390      -9.401 188.951  24.914  1.00926.02           C
ATOM   4226  O   PRO A 390      -8.683 189.131  25.897  1.00977.03           O
ATOM   4227  CB  PRO A 390     -11.600 187.792  25.323  1.00883.24           C
ATOM   4228 1HB  PRO A 390     -11.942 188.825  25.266  1.00999.99           H
ATOM   4229 2HB  PRO A 390     -12.287 187.127  24.799  1.00938.02           H
ATOM   4230  CG  PRO A 390     -11.449 187.362  26.741  1.00813.31           C
ATOM   4231 1HG  PRO A 390     -11.031 188.175  27.336  1.00953.52           H
ATOM   4232 2HG  PRO A 390     -12.406 187.038  27.149  1.00881.72           H
ATOM   4233  CD  PRO A 390     -10.482 186.212  26.677  1.00574.76           C
ATOM   4234 1HD  PRO A 390      -9.902 186.154  27.599  1.00614.76           H
ATOM   4235 2HD  PRO A 390     -11.011 185.277  26.490  1.00507.71           H
ATOM   4236  N   SER A 391      -9.543 189.854  23.950  1.00999.99           N
ATOM   4237  H   SER A 391     -10.137 189.660  23.157  1.00999.99           H
ATOM   4238  CA  SER A 391      -8.878 191.151  24.011  1.00999.99           C
ATOM   4239  HA  SER A 391      -7.829 190.999  24.266  1.00999.99           H
ATOM   4240  C   SER A 391      -9.519 192.022  25.087  1.00999.99           C
ATOM   4241  O   SER A 391     -10.653 192.479  24.940  1.00999.99           O
ATOM   4242  CB  SER A 391      -8.967 191.851  22.653  1.00999.99           C
ATOM   4243 1HB  SER A 391      -8.530 192.847  22.729  1.00999.99           H
ATOM   4244 2HB  SER A 391      -8.414 191.273  21.913  1.00999.99           H
ATOM   4245  OG  SER A 391     -10.319 191.958  22.240  1.00999.99           O
ATOM   4246  HG  SER A 391     -10.816 192.378  22.947  1.00999.99           H
ATOM   4247  N   ASN A 392      -8.787 192.233  26.177  1.00999.99           N
ATOM   4248  H   ASN A 392      -7.884 191.791  26.257  1.00999.99           H
ATOM   4249  CA  ASN A 392      -9.244 193.077  27.277  1.00999.99           C
ATOM   4250  HA  ASN A 392     -10.297 192.868  27.469  1.00999.99           H
ATOM   4251  C   ASN A 392      -9.118 194.560  26.934  1.00999.99           C
ATOM   4252  O   ASN A 392      -9.865 195.359  27.537  1.00999.99           O
ATOM   4253  OXT ASN A 392      -8.266 194.901  26.087  1.00999.99           O
ATOM   4254  CB  ASN A 392      -8.433 192.758  28.539  1.00999.99           C
ATOM   4255 1HB  ASN A 392      -7.372 192.873  28.322  1.00999.99           H
ATOM   4256 2HB  ASN A 392      -8.704 193.466  29.322  1.00999.99           H
ATOM   4257  CG  ASN A 392      -8.687 191.361  29.063  1.00999.99           C
ATOM   4258  OD1 ASN A 392      -9.816 190.997  29.386  1.00999.99           O
ATOM   4259  ND2 ASN A 392      -7.631 190.568  29.163  1.00999.99           N
ATOM   4260 1HD2 ASN A 392      -7.755 189.627  29.505  1.00999.99           H
ATOM   4261 2HD2 ASN A 392      -6.721 190.904  28.887  1.00999.99           H
TER    4262      ASN A 392 
HETATM 4263  CH3 ACE B 517       8.142 157.929  62.103  1.00999.99           C
HETATM 4264 1HH3 ACE B 517       8.554 157.198  62.798  1.00999.99           H
HETATM 4265 2HH3 ACE B 517       7.731 157.420  61.232  1.00999.99           H
HETATM 4266 3HH3 ACE B 517       7.358 158.498  62.599  1.00999.99           H
HETATM 4267  C   ACE B 517       9.236 158.880  61.657  1.00999.99           C
HETATM 4268  O   ACE B 517       9.061 160.095  61.719  1.00999.99           O
ATOM   4269  N   LEU B 518      10.356 158.316  61.220  1.00999.99           N
ATOM   4270  H   LEU B 518      10.434 157.310  61.222  1.00999.99           H
ATOM   4271  CA  LEU B 518      11.494 159.097  60.741  1.00999.99           C
ATOM   4272  HA  LEU B 518      11.790 159.797  61.522  1.00999.99           H
ATOM   4273  C   LEU B 518      11.138 159.905  59.495  1.00963.82           C
ATOM   4274  O   LEU B 518      11.552 161.053  59.352  1.00888.15           O
ATOM   4275  CB  LEU B 518      12.666 158.162  60.431  1.00999.99           C
ATOM   4276 1HB  LEU B 518      12.859 157.551  61.313  1.00999.99           H
ATOM   4277 2HB  LEU B 518      12.357 157.496  59.625  1.00999.99           H
ATOM   4278  CG  LEU B 518      13.985 158.819  60.011  1.00999.99           C
ATOM   4279  HG  LEU B 518      13.803 159.460  59.149  1.00999.99           H
ATOM   4280  CD1 LEU B 518      14.582 159.662  61.131  1.00999.99           C
ATOM   4281 1HD1 LEU B 518      13.928 160.507  61.341  1.00999.99           H
ATOM   4282 2HD1 LEU B 518      15.558 160.039  60.823  1.00999.99           H
ATOM   4283 3HD1 LEU B 518      14.697 159.056  62.030  1.00999.99           H
ATOM   4284  CD2 LEU B 518      14.975 157.735  59.606  1.00999.99           C
ATOM   4285 1HD2 LEU B 518      15.168 157.074  60.452  1.00999.99           H
ATOM   4286 2HD2 LEU B 518      15.910 158.196  59.288  1.00999.99           H
ATOM   4287 3HD2 LEU B 518      14.565 157.156  58.779  1.00999.99           H
ATOM   4288  N   GLU B 519      10.377 159.292  58.594  1.00981.72           N
ATOM   4289  H   GLU B 519      10.057 158.352  58.777  1.00999.99           H
ATOM   4290  CA  GLU B 519       9.969 159.931  57.345  1.00916.70           C
ATOM   4291  HA  GLU B 519      10.854 160.308  56.833  1.00930.92           H
ATOM   4292  C   GLU B 519       9.025 161.105  57.587  1.00783.21           C
ATOM   4293  O   GLU B 519       8.989 162.059  56.811  1.00741.20           O
ATOM   4294  CB  GLU B 519       9.281 158.892  56.454  1.00999.99           C
ATOM   4295 1HB  GLU B 519       9.917 158.008  56.409  1.00999.99           H
ATOM   4296 2HB  GLU B 519       8.338 158.604  56.919  1.00999.99           H
ATOM   4297  CG  GLU B 519       8.998 159.352  55.031  1.00999.99           C
ATOM   4298 1HG  GLU B 519       8.360 158.613  54.545  1.00999.99           H
ATOM   4299 2HG  GLU B 519       8.462 160.301  55.059  1.00999.99           H
ATOM   4300  CD  GLU B 519      10.266 159.522  54.213  1.00999.99           C
ATOM   4301  OE1 GLU B 519      11.143 158.634  54.264  1.00999.99           O
ATOM   4302  OE2 GLU B 519      10.398 160.552  53.519  1.00999.99           O
ATOM   4303  N   LEU B 520       8.272 161.037  58.681  1.00766.86           N
ATOM   4304  H   LEU B 520       8.403 160.265  59.319  1.00838.96           H
ATOM   4305  CA  LEU B 520       7.283 162.059  59.011  1.00703.93           C
ATOM   4306  HA  LEU B 520       6.679 162.265  58.127  1.00696.05           H
ATOM   4307  C   LEU B 520       7.952 163.368  59.423  1.00639.12           C
ATOM   4308  O   LEU B 520       7.312 164.418  59.467  1.00607.69           O
ATOM   4309  CB  LEU B 520       6.367 161.567  60.137  1.00782.22           C
ATOM   4310 1HB  LEU B 520       6.989 161.377  61.012  1.00844.39           H
ATOM   4311 2HB  LEU B 520       5.690 162.383  60.390  1.00783.98           H
ATOM   4312  CG  LEU B 520       5.515 160.319  59.885  1.00878.81           C
ATOM   4313  HG  LEU B 520       6.167 159.499  59.585  1.00935.45           H
ATOM   4314  CD1 LEU B 520       4.803 159.921  61.172  1.00999.99           C
ATOM   4315 1HD1 LEU B 520       5.537 159.754  61.961  1.00999.99           H
ATOM   4316 2HD1 LEU B 520       4.240 159.002  61.007  1.00999.99           H
ATOM   4317 3HD1 LEU B 520       4.120 160.714  61.477  1.00999.99           H
ATOM   4318  CD2 LEU B 520       4.483 160.547  58.787  1.00922.08           C
ATOM   4319 1HD2 LEU B 520       3.859 159.659  58.683  1.00985.55           H
ATOM   4320 2HD2 LEU B 520       4.989 160.736  57.841  1.00969.97           H
ATOM   4321 3HD2 LEU B 520       3.855 161.402  59.041  1.00964.06           H
ATOM   4322  N   LYS B 521       9.245 163.305  59.720  1.00656.29           N
ATOM   4323  H   LYS B 521       9.712 162.409  59.673  1.00711.17           H
ATOM   4324  CA  LYS B 521      10.027 164.486  60.077  1.00633.26           C
ATOM   4325  HA  LYS B 521       9.428 165.120  60.729  1.00624.91           H
ATOM   4326  C   LYS B 521      10.405 165.305  58.848  1.00580.49           C
ATOM   4327  O   LYS B 521      10.618 166.512  58.947  1.00555.31           O
ATOM   4328  CB  LYS B 521      11.301 164.064  60.813  1.00718.54           C
ATOM   4329 1HB  LYS B 521      11.908 163.461  60.138  1.00759.85           H
ATOM   4330 2HB  LYS B 521      11.866 164.960  61.072  1.00764.92           H
ATOM   4331  CG  LYS B 521      11.042 163.262  62.081  1.00807.87           C
ATOM   4332 1HG  LYS B 521      10.440 163.858  62.766  1.00859.89           H
ATOM   4333 2HG  LYS B 521      10.499 162.351  61.828  1.00847.28           H
ATOM   4334  CD  LYS B 521      12.346 162.880  62.760  1.00916.97           C
ATOM   4335 1HD  LYS B 521      12.984 162.367  62.040  1.00958.15           H
ATOM   4336 2HD  LYS B 521      12.853 163.782  63.101  1.00975.97           H
ATOM   4337  CE  LYS B 521      12.091 161.966  63.947  1.00999.99           C
ATOM   4338 1HE  LYS B 521      11.465 162.490  64.673  1.00999.99           H
ATOM   4339 2HE  LYS B 521      11.549 161.081  63.604  1.00999.99           H
ATOM   4340  NZ  LYS B 521      13.403 161.578  64.560  1.00999.99           N
ATOM   4341 1HZ  LYS B 521      13.999 161.135  63.873  1.00999.99           H
ATOM   4342 2HZ  LYS B 521      13.879 162.393  64.922  1.00999.99           H
ATOM   4343 3HZ  LYS B 521      13.258 160.929  65.323  1.00999.99           H
ATOM   4344  N   GLU B 522      10.494 164.638  57.703  1.00587.93           N
ATOM   4345  H   GLU B 522      10.290 163.649  57.694  1.00631.72           H
ATOM   4346  CA  GLU B 522      10.837 165.283  56.437  1.00559.14           C
ATOM   4347  HA  GLU B 522      11.425 166.180  56.632  1.00563.78           H
ATOM   4348  C   GLU B 522       9.579 165.710  55.686  1.00507.07           C
ATOM   4349  O   GLU B 522       9.593 166.691  54.944  1.00490.65           O
ATOM   4350  CB  GLU B 522      11.652 164.328  55.559  1.00609.52           C
ATOM   4351 1HB  GLU B 522      11.051 163.441  55.364  1.00626.38           H
ATOM   4352 2HB  GLU B 522      11.852 164.822  54.608  1.00624.60           H
ATOM   4353  CG  GLU B 522      12.980 163.879  56.154  1.00700.49           C
ATOM   4354 1HG  GLU B 522      12.792 163.318  57.069  1.00790.34           H
ATOM   4355 2HG  GLU B 522      13.476 163.218  55.442  1.00741.69           H
ATOM   4356  CD  GLU B 522      13.903 165.042  56.467  1.00742.62           C
ATOM   4357  OE1 GLU B 522      14.470 165.077  57.579  1.00817.85           O
ATOM   4358  OE2 GLU B 522      14.083 165.931  55.607  1.00800.05           O
ATOM   4359  N   GLU B 523       8.490 164.979  55.893  1.00504.24           N
ATOM   4360  H   GLU B 523       8.568 164.112  56.407  1.00534.14           H
ATOM   4361  CA  GLU B 523       7.164 165.389  55.437  1.00482.68           C
ATOM   4362  HA  GLU B 523       7.185 165.575  54.364  1.00481.76           H
ATOM   4363  C   GLU B 523       6.734 166.667  56.154  1.00454.36           C
ATOM   4364  O   GLU B 523       5.938 167.455  55.643  1.00454.75           O
ATOM   4365  CB  GLU B 523       6.172 164.263  55.748  1.00520.82           C
ATOM   4366 1HB  GLU B 523       6.544 163.342  55.301  1.00553.47           H
ATOM   4367 2HB  GLU B 523       6.149 164.119  56.828  1.00566.51           H
ATOM   4368  CG  GLU B 523       4.738 164.481  55.278  1.00554.71           C
ATOM   4369 1HG  GLU B 523       4.107 163.749  55.783  1.00595.48           H
ATOM   4370 2HG  GLU B 523       4.402 165.474  55.573  1.00607.35           H
ATOM   4371  CD  GLU B 523       4.541 164.315  53.783  1.00561.06           C
ATOM   4372  OE1 GLU B 523       3.374 164.350  53.338  1.00593.22           O
ATOM   4373  OE2 GLU B 523       5.527 164.130  53.039  1.00610.36           O
HETATM 4374  N   CYS B 524       7.270 166.852  57.355  1.00448.74           N
HETATM 4375  H   CYS B 524       7.971 166.198  57.674  1.00466.43           H
HETATM 4376  CA  CYS B 524       6.899 167.959  58.227  1.00434.17           C
HETATM 4377  HA  CYS B 524       5.813 167.966  58.315  1.00433.39           H
HETATM 4378  C   CYS B 524       7.342 169.322  57.703  1.00420.50           C
HETATM 4379  O   CYS B 524       8.189 169.440  56.820  1.00427.44           O
HETATM 4380  CB  CYS B 524       7.507 167.753  59.617  1.00453.71           C
HETATM 4381 1HB  CYS B 524       7.707 166.692  59.759  1.00505.36           H
HETATM 4382 2HB  CYS B 524       8.454 168.292  59.669  1.00467.36           H
HETATM 4383  S   CYS B 524       6.414 168.326  60.958  1.00501.18           S
HETATM 4384  N   PHE B 525       6.744 170.395  58.321  1.00411.81           N
HETATM 4385  H   PHE B 525       6.078 170.218  59.063  1.00415.13           H
HETATM 4386  CA  PHE B 525       7.118 171.780  58.030  1.00406.12           C
HETATM 4387  HA  PHE B 525       7.873 171.781  57.236  1.00406.64           H
HETATM 4388  C   PHE B 525       7.770 172.386  59.274  1.00408.69           C
HETATM 4389  O   PHE B 525       7.281 172.301  60.388  1.00413.22           O
HETATM 4390  CB  PHE B 525       5.903 172.592  57.558  1.00406.05           C
HETATM 4391 1HB  PHE B 525       5.005 172.238  58.079  1.00411.42           H
HETATM 4392 2HB  PHE B 525       6.025 173.639  57.846  1.00413.57           H
HETATM 4393  CG  PHE B 525       5.730 172.492  56.065  1.00402.91           C
HETATM 4394  CD1 PHE B 525       6.297 173.457  55.264  1.00405.66           C
HETATM 4395  HD1 PHE B 525       6.876 174.273  55.684  1.00410.24           H
HETATM 4396  CD2 PHE B 525       5.022 171.438  55.539  1.00405.26           C
HETATM 4397  HD2 PHE B 525       4.620 170.676  56.200  1.00409.76           H
HETATM 4398  CE1 PHE B 525       6.096 173.371  53.843  1.00408.57           C
HETATM 4399  HE1 PHE B 525       6.521 174.129  53.195  1.00415.80           H
HETATM 4400  CE2 PHE B 525       4.821 171.329  54.181  1.00408.40           C
HETATM 4401  HE2 PHE B 525       4.259 170.498  53.767  1.00415.42           H
HETATM 4402  CZ  PHE B 525       5.357 172.334  53.300  1.00408.74           C
HETATM 4403  I1  PHE B 525       5.033 172.260  51.214  1.00423.00           I
ATOM   4404  N   ARG B 526       8.999 172.974  59.043  1.00413.74           N
ATOM   4405  H   ARG B 526       9.251 173.186  58.086  1.00417.89           H
ATOM   4406  CA  ARG B 526      10.004 173.157  60.088  1.00419.08           C
ATOM   4407  HA  ARG B 526       9.548 172.960  61.058  1.00422.74           H
ATOM   4408  C   ARG B 526      10.551 174.579  60.087  1.00416.08           C
ATOM   4409  O   ARG B 526      10.375 175.312  59.118  1.00412.99           O
ATOM   4410  CB  ARG B 526      11.135 172.150  59.853  1.00426.76           C
ATOM   4411 1HB  ARG B 526      11.649 172.419  58.930  1.00427.80           H
ATOM   4412 2HB  ARG B 526      11.847 172.221  60.675  1.00433.57           H
ATOM   4413  CG  ARG B 526      10.661 170.705  59.727  1.00433.89           C
ATOM   4414 1HG  ARG B 526      10.073 170.451  60.607  1.00442.77           H
ATOM   4415 2HG  ARG B 526      10.021 170.611  58.850  1.00436.91           H
ATOM   4416  CD  ARG B 526      11.797 169.704  59.594  1.00443.65           C
ATOM   4417 1HD  ARG B 526      12.504 169.849  60.412  1.00451.05           H
ATOM   4418 2HD  ARG B 526      11.374 168.702  59.669  1.00486.78           H
ATOM   4419  NE  ARG B 526      12.495 169.827  58.314  1.00458.04           N
ATOM   4420  HE  ARG B 526      12.269 170.626  57.741  1.00488.14           H
ATOM   4421  CZ  ARG B 526      13.383 168.962  57.842  1.00490.33           C
ATOM   4422  NH1 ARG B 526      13.722 167.872  58.501  1.00521.91           N
ATOM   4423 1HH1 ARG B 526      13.270 167.669  59.378  1.00533.65           H
ATOM   4424 2HH1 ARG B 526      14.411 167.247  58.112  1.00577.47           H
ATOM   4425  NH2 ARG B 526      13.936 169.178  56.666  1.00557.57           N
ATOM   4426 1HH2 ARG B 526      13.681 170.006  56.150  1.00602.27           H
ATOM   4427 2HH2 ARG B 526      14.593 168.510  56.296  1.00601.75           H
ATOM   4428  N   ASP B 527      11.206 174.986  61.167  1.00420.97           N
ATOM   4429  H   ASP B 527      11.345 174.352  61.940  1.00428.85           H
ATOM   4430  CA  ASP B 527      11.795 176.321  61.247  1.00421.65           C
ATOM   4431  HA  ASP B 527      11.038 177.063  60.995  1.00418.53           H
ATOM   4432  C   ASP B 527      12.984 176.427  60.289  1.00423.03           C
ATOM   4433  O   ASP B 527      13.959 175.696  60.459  1.00430.86           O
ATOM   4434  CB  ASP B 527      12.268 176.575  62.681  1.00430.46           C
ATOM   4435 1HB  ASP B 527      11.418 176.483  63.357  1.00438.25           H
ATOM   4436 2HB  ASP B 527      13.000 175.814  62.947  1.00438.63           H
ATOM   4437  CG  ASP B 527      12.903 177.941  62.858  1.00444.87           C
ATOM   4438  OD1 ASP B 527      13.579 178.141  63.889  1.00482.56           O
ATOM   4439  OD2 ASP B 527      12.725 178.818  61.986  1.00491.73           O
HETATM 4440  N   PRO B 528      12.920 177.345  59.249  1.00419.69           N
HETATM 4441  CA  PRO B 528      13.980 177.459  58.239  1.00424.22           C
HETATM 4442  HA  PRO B 528      14.099 176.489  57.741  1.00427.27           H
HETATM 4443  C   PRO B 528      15.319 177.827  58.881  1.00432.46           C
HETATM 4444  O   PRO B 528      16.380 177.391  58.476  1.00438.32           O
HETATM 4445  CB  PRO B 528      13.537 178.527  57.220  1.00424.36           C
HETATM 4446 1HB  PRO B 528      14.183 179.411  57.283  1.00431.81           H
HETATM 4447 2HB  PRO B 528      13.602 178.136  56.197  1.00430.38           H
HETATM 4448  CG  PRO B 528      12.093 178.908  57.584  1.00415.98           C
HETATM 4449  HG  PRO B 528      11.968 179.997  57.641  1.00418.65           H
HETATM 4450  CD  PRO B 528      11.802 178.248  58.946  1.00415.28           C
HETATM 4451 1HD  PRO B 528      11.723 179.019  59.723  1.00418.88           H
HETATM 4452 2HD  PRO B 528      10.865 177.684  58.901  1.00414.08           H
HETATM 4453  F1  PRO B 528      11.251 178.433  56.643  1.00415.63           F
ATOM   4454  N   ALA B 529      15.244 178.709  59.935  1.00437.71           N
ATOM   4455  H   ALA B 529      14.332 179.021  60.233  1.00437.59           H
ATOM   4456  CA  ALA B 529      16.432 179.176  60.644  1.00452.56           C
ATOM   4457  HA  ALA B 529      17.135 179.587  59.919  1.00457.67           H
ATOM   4458  C   ALA B 529      17.141 178.044  61.384  1.00456.86           C
ATOM   4459  O   ALA B 529      18.351 178.092  61.597  1.00474.48           O
ATOM   4460  CB  ALA B 529      16.048 180.277  61.623  1.00472.48           C
ATOM   4461 1HB  ALA B 529      15.558 181.090  61.087  1.00504.15           H
ATOM   4462 2HB  ALA B 529      16.945 180.657  62.111  1.00503.50           H
ATOM   4463 3HB  ALA B 529      15.369 179.878  62.376  1.00512.03           H
HETATM 4464  N   CYS B 530      16.337 177.001  61.792  1.00452.45           N
HETATM 4465  H   CYS B 530      15.364 177.006  61.512  1.00448.47           H
HETATM 4466  CA  CYS B 530      16.843 175.864  62.572  1.00462.85           C
HETATM 4467  HA  CYS B 530      17.642 176.219  63.235  1.00475.88           H
HETATM 4468  C   CYS B 530      17.459 174.824  61.629  1.00463.32           C
HETATM 4469  O   CYS B 530      18.569 174.353  61.795  1.00479.77           O
HETATM 4470  CB  CYS B 530      15.704 175.262  63.419  1.00466.46           C
HETATM 4471 1HB  CYS B 530      15.188 176.075  63.942  1.00496.62           H
HETATM 4472 2HB  CYS B 530      14.983 174.750  62.769  1.00484.12           H
HETATM 4473  S1  CYS B 530      16.334 174.078  64.679  1.00489.77           S
HETATM 4474  C2  CYS B 530      14.797 173.808  65.659  1.00484.93           C
HETATM 4475 1H2  CYS B 530      14.397 174.788  65.948  1.00503.20           H
HETATM 4476 2H2  CYS B 530      15.075 173.278  66.579  1.00509.89           H
HETATM 4477  C6  CYS B 530      13.743 172.998  64.931  1.00470.36           C
HETATM 4478  C1  CYS B 530      14.114 171.847  64.271  1.00472.19           C
HETATM 4479  H1  CYS B 530      15.157 171.551  64.203  1.00492.79           H
HETATM 4480  C7  CYS B 530      13.095 171.020  63.684  1.00468.08           C
HETATM 4481  H7  CYS B 530      13.424 170.136  63.157  1.00485.38           H
HETATM 4482  C3  CYS B 530      11.756 171.386  63.801  1.00462.57           C
HETATM 4483  C8  CYS B 530      10.673 170.504  63.332  1.00465.64           C
HETATM 4484  C9  CYS B 530      10.957 169.166  63.087  1.00477.29           C
HETATM 4485  H9  CYS B 530      11.939 168.730  63.208  1.00488.73           H
HETATM 4486  C10 CYS B 530       9.880 168.275  62.747  1.00486.40           C
HETATM 4487  H10 CYS B 530      10.085 167.220  62.595  1.00504.98           H
HETATM 4488  C11 CYS B 530       8.593 168.765  62.661  1.00483.86           C
HETATM 4489  C14 CYS B 530       7.414 167.849  62.425  1.00501.42           C
HETATM 4490 1H14 CYS B 530       7.748 166.812  62.303  1.00525.07           H
HETATM 4491 2H14 CYS B 530       6.760 167.888  63.305  1.00534.49           H
HETATM 4492  C4  CYS B 530       8.333 170.165  62.851  1.00478.91           C
HETATM 4493  H4  CYS B 530       7.326 170.559  62.747  1.00491.56           H
HETATM 4494  C5  CYS B 530       9.383 170.994  63.185  1.00470.50           C
HETATM 4495  H5  CYS B 530       9.145 172.042  63.299  1.00476.66           H
HETATM 4496  C12 CYS B 530      11.412 172.635  64.456  1.00475.72           C
HETATM 4497  H12 CYS B 530      10.394 172.965  64.607  1.00499.34           H
HETATM 4498  C13 CYS B 530      12.427 173.395  65.002  1.00479.39           C
HETATM 4499  H13 CYS B 530      12.170 174.305  65.536  1.00505.16           H
ATOM   4500  N   VAL B 531      16.665 174.471  60.559  1.00452.28           N
ATOM   4501  H   VAL B 531      15.773 174.937  60.462  1.00444.72           H
ATOM   4502  CA  VAL B 531      17.075 173.470  59.575  1.00458.55           C
ATOM   4503  HA  VAL B 531      17.329 172.549  60.099  1.00469.71           H
ATOM   4504  C   VAL B 531      18.324 173.926  58.828  1.00464.48           C
ATOM   4505  O   VAL B 531      19.214 173.130  58.527  1.00481.02           O
ATOM   4506  CB  VAL B 531      15.944 173.170  58.567  1.00453.46           C
ATOM   4507  HB  VAL B 531      15.625 174.107  58.111  1.00453.05           H
ATOM   4508  CG1 VAL B 531      16.413 172.231  57.459  1.00468.10           C
ATOM   4509 1HG1 VAL B 531      16.826 171.321  57.895  1.00512.00           H
ATOM   4510 2HG1 VAL B 531      17.177 172.725  56.859  1.00496.58           H
ATOM   4511 3HG1 VAL B 531      15.572 171.975  56.815  1.00495.85           H
ATOM   4512  CG2 VAL B 531      14.752 172.547  59.289  1.00454.21           C
ATOM   4513 1HG2 VAL B 531      14.337 173.257  60.004  1.00483.87           H
ATOM   4514 2HG2 VAL B 531      15.068 171.647  59.817  1.00483.90           H
ATOM   4515 3HG2 VAL B 531      13.982 172.286  58.563  1.00483.43           H
HETATM 4516  N   LEU B 532      18.384 175.267  58.535  1.00456.63           N
HETATM 4517  H   LEU B 532      17.607 175.858  58.818  1.00449.25           H
HETATM 4518  CA  LEU B 532      19.549 175.881  57.887  1.00464.68           C
HETATM 4519  HA  LEU B 532      20.163 175.089  57.443  1.00480.19           H
HETATM 4520  C   LEU B 532      20.415 176.555  58.958  1.00485.76           C
HETATM 4521  HC  LEU B 532      19.858 177.118  59.738  1.00539.84           H
HETATM 4522  O   LEU B 532      21.635 176.500  58.967  1.00506.79           O
HETATM 4523  CB  LEU B 532      19.117 176.880  56.781  1.00456.82           C
HETATM 4524 1HB  LEU B 532      18.636 177.747  57.248  1.00456.57           H
HETATM 4525 2HB  LEU B 532      20.012 177.260  56.273  1.00467.87           H
HETATM 4526  CG  LEU B 532      18.153 176.259  55.731  1.00463.15           C
HETATM 4527  HG  LEU B 532      17.277 175.848  56.249  1.00477.67           H
HETATM 4528  CD1 LEU B 532      17.635 177.341  54.757  1.00498.38           C
HETATM 4529 1HD1 LEU B 532      16.937 176.906  54.030  1.00543.76           H
HETATM 4530 2HD1 LEU B 532      17.100 178.130  55.301  1.00540.27           H
HETATM 4531 3HD1 LEU B 532      18.462 177.798  54.202  1.00544.28           H
HETATM 4532  CD2 LEU B 532      18.825 175.110  54.947  1.00486.09           C
HETATM 4533 1HD2 LEU B 532      19.739 175.453  54.444  1.00522.46           H
HETATM 4534 2HD2 LEU B 532      18.140 174.721  54.186  1.00526.63           H
HETATM 4535 3HD2 LEU B 532      19.085 174.274  55.608  1.00529.39           H
TER    4536      LEU B 532 
CONECT 2570 2568 2571 2583                                   
CONECT 2583 2570 2584 2585                                   
CONECT 2584 2583                                             
CONECT 2585 2583 2586 2587 2588                              
CONECT 2586 2585                                             
CONECT 2587 2585                                             
CONECT 2588 2585                                             
CONECT 2589 2590 2591 2592 2593                              
CONECT 2590 2589                                             
CONECT 2591 2589                                             
CONECT 2592 2589                                             
CONECT 2593 2589 2594 2595                                   
CONECT 2594 2593                                             
CONECT 2595 2593 2596 2597                                   
CONECT 4263 4264 4265 4266 4267                              
CONECT 4264 4263                                             
CONECT 4265 4263                                             
CONECT 4266 4263                                             
CONECT 4267 4263 4268 4269                                   
CONECT 4268 4267                                             
CONECT 4269 4267 4270 4271                                   
CONECT 4363 4361 4364 4374                                   
CONECT 4374 4363 4375 4376                                   
CONECT 4375 4374                                             
CONECT 4376 4374 4377 4378 4380                              
CONECT 4377 4376                                             
CONECT 4378 4376 4379 4384                                   
CONECT 4379 4378                                             
CONECT 4380 4376 4381 4382 4383                              
CONECT 4381 4380                                             
CONECT 4382 4380                                             
CONECT 4383 4380 4489                                        
CONECT 4384 4378 4385 4386                                   
CONECT 4385 4384                                             
CONECT 4386 4384 4387 4388 4390                              
CONECT 4387 4386                                             
CONECT 4388 4386 4389 4404                                   
CONECT 4389 4388                                             
CONECT 4390 4386 4391 4392 4393                              
CONECT 4391 4390                                             
CONECT 4392 4390                                             
CONECT 4393 4390 4394 4396                                   
CONECT 4394 4393 4395 4398                                   
CONECT 4395 4394                                             
CONECT 4396 4393 4397 4400                                   
CONECT 4397 4396                                             
CONECT 4398 4394 4399 4402                                   
CONECT 4399 4398                                             
CONECT 4400 4396 4401 4402                                   
CONECT 4401 4400                                             
CONECT 4402 4398 4400 4403                                   
CONECT 4403 4402                                             
CONECT 4404 4388 4405 4406                                   
CONECT 4432 4430 4433 4440                                   
CONECT 4440 4432 4441 4450                                   
CONECT 4441 4440 4442 4443 4445                              
CONECT 4442 4441                                             
CONECT 4443 4441 4444 4454                                   
CONECT 4444 4443                                             
CONECT 4445 4441 4446 4447 4448                              
CONECT 4446 4445                                             
CONECT 4447 4445                                             
CONECT 4448 4445 4449 4450 4453                              
CONECT 4449 4448                                             
CONECT 4450 4440 4448 4451 4452                              
CONECT 4451 4450                                             
CONECT 4452 4450                                             
CONECT 4453 4448                                             
CONECT 4454 4443 4455 4456                                   
CONECT 4458 4456 4459 4464                                   
CONECT 4464 4458 4465 4466                                   
CONECT 4465 4464                                             
CONECT 4466 4464 4467 4468 4470                              
CONECT 4467 4466                                             
CONECT 4468 4466 4469 4500                                   
CONECT 4469 4468                                             
CONECT 4470 4466 4471 4472 4473                              
CONECT 4471 4470                                             
CONECT 4472 4470                                             
CONECT 4473 4470 4474                                        
CONECT 4474 4473 4475 4476 4477                              
CONECT 4475 4474                                             
CONECT 4476 4474                                             
CONECT 4477 4474 4478 4498                                   
CONECT 4478 4477 4479 4480                                   
CONECT 4479 4478                                             
CONECT 4480 4478 4481 4482                                   
CONECT 4481 4480                                             
CONECT 4482 4480 4483 4496                                   
CONECT 4483 4482 4484 4494                                   
CONECT 4484 4483 4485 4486                                   
CONECT 4485 4484                                             
CONECT 4486 4484 4487 4488                                   
CONECT 4487 4486                                             
CONECT 4488 4486 4489 4492                                   
CONECT 4489 4383 4488 4490 4491                              
CONECT 4490 4489                                             
CONECT 4491 4489                                             
CONECT 4492 4488 4493 4494                                   
CONECT 4493 4492                                             
CONECT 4494 4483 4492 4495                                   
CONECT 4495 4494                                             
CONECT 4496 4482 4497 4498                                   
CONECT 4497 4496                                             
CONECT 4498 4477 4496 4499                                   
CONECT 4499 4498                                             
CONECT 4500 4468 4501 4502                                   
CONECT 4504 4502 4505 4516                                   
CONECT 4516 4504 4517 4518                                   
CONECT 4517 4516                                             
CONECT 4518 4516 4519 4520 4523                              
CONECT 4519 4518                                             
CONECT 4520 4518 4521 4522                                   
CONECT 4521 4520                                             
CONECT 4522 4520                                             
CONECT 4523 4518 4524 4525 4526                              
CONECT 4524 4523                                             
CONECT 4525 4523                                             
CONECT 4526 4523 4527 4528 4532                              
CONECT 4527 4526                                             
CONECT 4528 4526 4529 4530 4531                              
CONECT 4529 4528                                             
CONECT 4530 4528                                             
CONECT 4531 4528                                             
CONECT 4532 4526 4533 4534 4535                              
CONECT 4533 4532                                             
CONECT 4534 4532                                             
CONECT 4535 4532                                             
END
