# Supplementary material for: Constrained TACC3 peptidomimetics for a non-canonical protein–protein interface elucidate allosteric communication in Aurora-A kinase
Source: Chem Sci. 2024 Nov 28;16(1):354–63. doi: 10.1039/d4sc06100d (PMC11604048; doi:10.1039/d4sc06100d)
Supplement: SC-016-D4SC06100D-s001 [file SC-016-D4SC06100D-s001.zip › aura_s_e_bph_if_fp_constraint_run1_energymin.pdb]

REMARK YASARA *************************************************************
REMARK YASARA *                                                           *
REMARK YASARA *                     Y  A  S  A  R  A                      *
REMARK YASARA *                                                           *
REMARK YASARA *   Yet Another Scientific Artificial Reality Application   *
REMARK YASARA *                                                           *
REMARK YASARA *            MOLECULE STRUCTURE FILE, PDB FORMAT            *
REMARK YASARA *                                                           *
REMARK YASARA * Just use YASARA every day to make your questions go away! *
REMARK YASARA *                                                           *
REMARK YASARA *                      www.YASARA.org                       *
REMARK YASARA *                                                           *
REMARK YASARA *************************************************************
REMARK YASARA
REMARK YASARA Written on:        Wed Oct 23 09:08:23 2024
REMARK YASARA Number of models: 1
REMARK YASARA Number of atoms:   4534
REMARK YASARA Please address questions or suggestions to: Eliza@yasara.org
REMARK YASARA
REMARK   2 RESOLUTION. 2.02 ANGSTROMS.
REMARK 350 COORDINATES FOR A COMPLETE MULTIMER REPRESENTING THE KNOWN
REMARK 350 BIOLOGICALLY SIGNIFICANT OLIGOMERIZATION STATE OF THE
REMARK 350 MOLECULE CAN BE GENERATED BY APPLYING BIOMT TRANSFORMATIONS
REMARK 350 GIVEN BELOW. BOTH NON-CRYSTALLOGRAPHIC AND
REMARK 350 CRYSTALLOGRAPHIC OPERATIONS ARE GIVEN.
REMARK 350
REMARK 350 BIOMOLECULE: 1
REMARK 350 APPLY THE FOLLOWING TO CHAINS: A
REMARK 350   BIOMT1   1  1.000000  0.000000  0.000000        0.00000
REMARK 350   BIOMT2   1  0.000000  1.000000  0.000000        0.00000
REMARK 350   BIOMT3   1  0.000000  0.000000  1.000000        0.00000
COMPND    MOL_ID: 1;
COMPND   2 MOLECULE: AURORA KINASE A;
COMPND   3 CHAIN: A;
SEQRES   1 A  258  ARG GLN TRP ALA LEU GLU ASP PHE GLU ILE GLY ARG PRO 
SEQRES   2 A  258  LEU GLY LYS GLY LYS PHE GLY ASN VAL TYR LEU ALA ARG 
SEQRES   3 A  258  GLU LYS GLN SER LYS PHE ILE LEU ALA LEU LYS VAL LEU 
SEQRES   4 A  258  PHE LYS ALA GLN LEU GLU LYS ALA GLY VAL GLU HIS GLN 
SEQRES   5 A  258  LEU ARG ARG GLU VAL GLU ILE GLN SER HIS LEU ARG HIS 
SEQRES   6 A  258  PRO ASN ILE LEU ARG LEU TYR GLY TYR PHE HIS ASP ALA 
SEQRES   7 A  258  THR ARG VAL TYR LEU ILE LEU GLU TYR ALA PRO LEU GLY 
SEQRES   8 A  258  THR VAL TYR ARG GLU LEU GLN LYS LEU SER LYS PHE ASP 
SEQRES   9 A  258  GLU GLN ARG THR ALA THR TYR ILE THR GLU LEU ALA ASN 
SEQRES  10 A  258  ALA LEU SER TYR CYS HIS SER LYS ARG VAL ILE HIS ARG 
SEQRES  11 A  258  ASP ILE LYS PRO GLU ASN LEU LEU LEU GLY SER ALA GLY 
SEQRES  12 A  258  GLU LEU LYS ILE ALA ASN PHE GLY TRP SER VAL HIS ALA 
SEQRES  13 A  258  GLY THR LEU ASP TYR LEU PRO PRO GLU MET ILE GLU GLY 
SEQRES  14 A  258  ARG MET HIS ASP GLU LYS VAL ASP LEU TRP SER LEU GLY 
SEQRES  15 A  258  VAL LEU CYS TYR GLU PHE LEU VAL GLY LYS PRO PRO PHE 
SEQRES  16 A  258  GLU ALA ASN THR TYR GLN GLU THR TYR LYS ARG ILE SER 
SEQRES  17 A  258  ARG VAL GLU PHE THR PHE PRO ASP PHE VAL THR GLU GLY 
SEQRES  18 A  258  ALA ARG ASP LEU ILE SER ARG LEU LEU LYS HIS ASN PRO 
SEQRES  19 A  258  SER GLN ARG PRO MET LEU ARG GLU VAL LEU GLU HIS PRO 
SEQRES  20 A  258  TRP ILE THR ALA ASN SER SER LYS PRO SER ASN 
SEQRES   1 B   15  LEU GLU LEU LYS GLU GLU CYS PHE ARG ASP PRO ALA CYS 
SEQRES   2 B   15  VAL LEU 
LINK         C   HIS A 280                 N   NME A 281                  1.35
LINK         C   ACE A 289                 N   ALA A 290                  1.33
LINK         C   ACE B 517                 N   LEU B 518                  1.34
LINK         C   GLU B 523                 N   CYS B 524                  1.34
LINK         C   CYS B 524                 N   PHE B 525                  1.38
LINK         S   CYS B 524                 C14 CYS B 530                  1.84
LINK         C   PHE B 525                 N   ARG B 526                  1.39
LINK         C   ASP B 527                 N   PRO B 528                  1.40
LINK         C   PRO B 528                 N   ALA B 529                  1.38
LINK         C   ALA B 529                 N   CYS B 530                  1.38
LINK         C   CYS B 530                 N   VAL B 531                  1.38
LINK         C   VAL B 531                 N   LEU B 532                  1.38
CRYST1  137.040  137.040  137.040  90.00  90.00  90.00 I 2 3        24
ORIGX1      1.000000  0.000000  0.000000        0.00000
ORIGX2      0.000000  1.000000  0.000000        0.00000
ORIGX3      0.000000  0.000000  1.000000        0.00000
SCALE1      0.007297  0.000000  0.000000        0.00000
SCALE2      0.000000  0.007297  0.000000        0.00000
SCALE3      0.000000  0.000000  0.007297        0.00000
ATOM      1  N   ARG A 126      -6.653 157.668  25.236  1.00 72.14           N
ATOM      2 1H   ARG A 126      -7.357 156.988  25.485  1.00 72.14           H
ATOM      3 2H   ARG A 126      -5.735 157.277  25.392  1.00 72.14           H
ATOM      4 3H   ARG A 126      -6.753 157.916  24.262  1.00 72.14           H
ATOM      5  CA  ARG A 126      -6.823 158.886  26.055  1.00 64.21           C
ATOM      6  HA  ARG A 126      -7.844 159.239  25.908  1.00 64.21           H
ATOM      7  C   ARG A 126      -5.850 159.966  25.578  1.00 59.66           C
ATOM      8  O   ARG A 126      -4.641 159.750  25.570  1.00 62.07           O
ATOM      9  CB  ARG A 126      -6.646 158.570  27.549  1.00  0.00           C
ATOM     10 1HB  ARG A 126      -7.276 157.717  27.801  1.00  0.00           H
ATOM     11 2HB  ARG A 126      -5.607 158.305  27.746  1.00  0.00           H
ATOM     12  CG  ARG A 126      -7.033 159.752  28.455  1.00  0.00           C
ATOM     13 1HG  ARG A 126      -6.447 160.630  28.187  1.00  0.00           H
ATOM     14 2HG  ARG A 126      -8.088 159.979  28.303  1.00  0.00           H
ATOM     15  CD  ARG A 126      -6.809 159.451  29.950  1.00  0.00           C
ATOM     16 1HD  ARG A 126      -5.750 159.249  30.115  1.00  0.00           H
ATOM     17 2HD  ARG A 126      -7.076 160.333  30.532  1.00  0.00           H
ATOM     18  NE  ARG A 126      -7.591 158.303  30.445  1.00  0.00           N
ATOM     19  HE  ARG A 126      -7.057 157.458  30.590  1.00  0.00           H
ATOM     20  CZ  ARG A 126      -8.897 158.333  30.722  1.00  0.00           C
ATOM     21  NH1 ARG A 126      -9.499 157.287  31.192  1.00  0.00           N
ATOM     22 1HH1 ARG A 126      -9.002 156.417  31.319  1.00  0.00           H
ATOM     23 2HH1 ARG A 126     -10.504 157.313  31.281  1.00  0.00           H
ATOM     24  NH2 ARG A 126      -9.652 159.371  30.532  1.00  0.00           N
ATOM     25 1HH2 ARG A 126      -9.275 160.225  30.147  1.00  0.00           H
ATOM     26 2HH2 ARG A 126     -10.650 159.259  30.633  1.00  0.00           H
ATOM     27  N   GLN A 127      -6.380 161.117  25.169  1.00 60.44           N
ATOM     28  H   GLN A 127      -7.386 161.213  25.181  1.00 60.44           H
ATOM     29  CA  GLN A 127      -5.625 162.292  24.703  1.00 59.82           C
ATOM     30  HA  GLN A 127      -4.610 162.244  25.099  1.00 59.82           H
ATOM     31  C   GLN A 127      -6.290 163.575  25.233  1.00 52.83           C
ATOM     32  O   GLN A 127      -7.519 163.633  25.320  1.00 52.41           O
ATOM     33  CB  GLN A 127      -5.545 162.354  23.162  1.00 56.47           C
ATOM     34 1HB  GLN A 127      -6.504 162.681  22.762  1.00 56.47           H
ATOM     35 2HB  GLN A 127      -4.812 163.119  22.907  1.00 56.47           H
ATOM     36  CG  GLN A 127      -5.144 161.048  22.433  1.00 69.03           C
ATOM     37 1HG  GLN A 127      -4.660 161.317  21.494  1.00 69.03           H
ATOM     38 2HG  GLN A 127      -4.423 160.482  23.023  1.00 69.03           H
ATOM     39  CD  GLN A 127      -6.348 160.152  22.130  1.00 74.60           C
ATOM     40  OE1 GLN A 127      -6.646 159.198  22.839  1.00 75.42           O
ATOM     41  NE2 GLN A 127      -7.094 160.427  21.085  1.00 78.58           N
ATOM     42 1HE2 GLN A 127      -7.934 159.896  20.907  1.00 78.58           H
ATOM     43 2HE2 GLN A 127      -6.789 161.128  20.424  1.00 78.58           H
ATOM     44  N   TRP A 128      -5.518 164.608  25.568  1.00 49.44           N
ATOM     45  H   TRP A 128      -4.514 164.535  25.481  1.00 49.44           H
ATOM     46  CA  TRP A 128      -6.047 165.905  26.001  1.00 49.56           C
ATOM     47  HA  TRP A 128      -6.617 165.762  26.919  1.00 49.56           H
ATOM     48  C   TRP A 128      -6.998 166.531  24.950  1.00 47.81           C
ATOM     49  O   TRP A 128      -6.775 166.380  23.745  1.00 55.16           O
ATOM     50  CB  TRP A 128      -4.886 166.853  26.315  1.00 42.68           C
ATOM     51 1HB  TRP A 128      -4.154 166.811  25.508  1.00 42.68           H
ATOM     52 2HB  TRP A 128      -5.283 167.868  26.330  1.00 42.68           H
ATOM     53  CG  TRP A 128      -4.173 166.599  27.621  1.00 43.28           C
ATOM     54  CD1 TRP A 128      -2.902 166.163  27.778  1.00 45.28           C
ATOM     55  HD1 TRP A 128      -2.197 165.898  27.004  1.00 45.28           H
ATOM     56  CD2 TRP A 128      -4.658 166.857  28.976  1.00 38.96           C
ATOM     57  NE1 TRP A 128      -2.565 166.147  29.094  1.00 43.54           N
ATOM     58  HE1 TRP A 128      -1.665 165.860  29.452  1.00 43.54           H
ATOM     59  CE2 TRP A 128      -3.578 166.636  29.883  1.00 45.43           C
ATOM     60  CE3 TRP A 128      -5.876 167.316  29.529  1.00 37.20           C
ATOM     61  HE3 TRP A 128      -6.720 167.486  28.876  1.00 37.20           H
ATOM     62  CZ2 TRP A 128      -3.680 166.917  31.251  1.00 47.61           C
ATOM     63  HZ2 TRP A 128      -2.828 166.766  31.898  1.00 47.61           H
ATOM     64  CZ3 TRP A 128      -5.993 167.583  30.907  1.00 44.09           C
ATOM     65  HZ3 TRP A 128      -6.930 167.952  31.296  1.00 44.09           H
ATOM     66  CH2 TRP A 128      -4.890 167.411  31.762  1.00 48.02           C
ATOM     67  HH2 TRP A 128      -4.973 167.639  32.815  1.00 48.02           H
ATOM     68  N   ALA A 129      -8.037 167.233  25.408  1.00 47.86           N
ATOM     69  H   ALA A 129      -8.213 167.252  26.403  1.00 47.86           H
ATOM     70  CA  ALA A 129      -9.021 167.936  24.565  1.00 48.24           C
ATOM     71  HA  ALA A 129      -8.542 168.269  23.645  1.00 48.24           H
ATOM     72  C   ALA A 129      -9.594 169.176  25.283  1.00 47.89           C
ATOM     73  O   ALA A 129      -9.533 169.269  26.508  1.00 41.64           O
ATOM     74  CB  ALA A 129     -10.149 166.954  24.223  1.00 47.82           C
ATOM     75 1HB  ALA A 129      -9.732 166.090  23.705  1.00 47.82           H
ATOM     76 2HB  ALA A 129     -10.880 167.445  23.580  1.00 47.82           H
ATOM     77 3HB  ALA A 129     -10.635 166.627  25.142  1.00 47.82           H
ATOM     78  N   LEU A 130     -10.219 170.105  24.549  1.00 46.98           N
ATOM     79  H   LEU A 130     -10.233 170.031  23.541  1.00 46.98           H
ATOM     80  CA  LEU A 130     -10.832 171.304  25.128  1.00 45.96           C
ATOM     81  HA  LEU A 130     -10.052 171.847  25.662  1.00 45.96           H
ATOM     82  C   LEU A 130     -11.953 170.971  26.141  1.00 43.85           C
ATOM     83  O   LEU A 130     -12.165 171.697  27.108  1.00 39.86           O
ATOM     84  CB  LEU A 130     -11.371 172.182  23.980  1.00 45.31           C
ATOM     85 1HB  LEU A 130     -10.590 172.279  23.227  1.00 45.31           H
ATOM     86 2HB  LEU A 130     -12.219 171.669  23.525  1.00 45.31           H
ATOM     87  CG  LEU A 130     -11.824 173.594  24.389  1.00 39.28           C
ATOM     88  HG  LEU A 130     -12.671 173.506  25.070  1.00 39.28           H
ATOM     89  CD1 LEU A 130     -10.706 174.395  25.062  1.00 37.61           C
ATOM     90 1HD1 LEU A 130     -11.008 175.438  25.153  1.00 37.61           H
ATOM     91 2HD1 LEU A 130      -9.798 174.329  24.462  1.00 37.61           H
ATOM     92 3HD1 LEU A 130     -10.517 173.983  26.053  1.00 37.61           H
ATOM     93  CD2 LEU A 130     -12.285 174.348  23.141  1.00 37.68           C
ATOM     94 1HD2 LEU A 130     -12.638 175.341  23.420  1.00 37.68           H
ATOM     95 2HD2 LEU A 130     -13.096 173.793  22.668  1.00 37.68           H
ATOM     96 3HD2 LEU A 130     -11.453 174.441  22.444  1.00 37.68           H
ATOM     97  N   GLU A 131     -12.641 169.845  25.939  1.00 44.79           N
ATOM     98  H   GLU A 131     -12.417 169.282  25.131  1.00 44.79           H
ATOM     99  CA  GLU A 131     -13.714 169.361  26.807  1.00 40.08           C
ATOM    100  HA  GLU A 131     -14.380 170.207  26.973  1.00 40.08           H
ATOM    101  C   GLU A 131     -13.222 168.882  28.204  1.00 38.50           C
ATOM    102  O   GLU A 131     -14.036 168.677  29.100  1.00 37.94           O
ATOM    103  CB  GLU A 131     -14.497 168.269  26.050  1.00 41.71           C
ATOM    104 1HB  GLU A 131     -14.654 168.604  25.025  1.00 41.71           H
ATOM    105 2HB  GLU A 131     -13.890 167.364  26.010  1.00 41.71           H
ATOM    106  CG  GLU A 131     -15.874 167.898  26.649  1.00 42.31           C
ATOM    107 1HG  GLU A 131     -16.334 167.141  26.014  1.00 42.31           H
ATOM    108 2HG  GLU A 131     -15.745 167.463  27.641  1.00 42.31           H
ATOM    109  CD  GLU A 131     -16.815 169.099  26.752  1.00 52.31           C
ATOM    110  OE1 GLU A 131     -17.662 169.304  25.851  1.00 52.01           O
ATOM    111  OE2 GLU A 131     -16.682 169.906  27.698  1.00 53.16           O
ATOM    112  N   ASP A 132     -11.909 168.769  28.437  1.00 36.79           N
ATOM    113  H   ASP A 132     -11.250 168.949  27.694  1.00 36.79           H
ATOM    114  CA  ASP A 132     -11.342 168.582  29.780  1.00 36.72           C
ATOM    115  HA  ASP A 132     -11.937 167.821  30.285  1.00 36.72           H
ATOM    116  C   ASP A 132     -11.386 169.862  30.664  1.00 40.71           C
ATOM    117  O   ASP A 132     -11.142 169.769  31.866  1.00 36.58           O
ATOM    118  CB  ASP A 132      -9.901 168.044  29.676  1.00 36.92           C
ATOM    119 1HB  ASP A 132      -9.325 168.641  28.968  1.00 36.92           H
ATOM    120 2HB  ASP A 132      -9.416 168.132  30.648  1.00 36.92           H
ATOM    121  CG  ASP A 132      -9.865 166.580  29.233  1.00 45.68           C
ATOM    122  OD1 ASP A 132     -10.384 165.732  30.001  1.00 44.42           O
ATOM    123  OD2 ASP A 132      -9.326 166.251  28.149  1.00 43.83           O
ATOM    124  N   PHE A 133     -11.708 171.041  30.114  1.00 33.63           N
ATOM    125  H   PHE A 133     -11.906 171.081  29.124  1.00 33.63           H
ATOM    126  CA  PHE A 133     -11.490 172.333  30.785  1.00 34.74           C
ATOM    127  HA  PHE A 133     -11.083 172.140  31.777  1.00 34.74           H
ATOM    128  C   PHE A 133     -12.761 173.196  30.952  1.00 39.89           C
ATOM    129  O   PHE A 133     -13.699 173.126  30.160  1.00 37.10           O
ATOM    130  CB  PHE A 133     -10.408 173.113  30.023  1.00 32.58           C
ATOM    131 1HB  PHE A 133     -10.758 173.320  29.012  1.00 32.58           H
ATOM    132 2HB  PHE A 133     -10.243 174.070  30.518  1.00 32.58           H
ATOM    133  CG  PHE A 133      -9.088 172.366  29.943  1.00 36.88           C
ATOM    134  CD1 PHE A 133      -8.230 172.353  31.057  1.00 35.10           C
ATOM    135  HD1 PHE A 133      -8.488 172.908  31.947  1.00 35.10           H
ATOM    136  CD2 PHE A 133      -8.757 171.617  28.800  1.00 35.21           C
ATOM    137  HD2 PHE A 133      -9.436 171.602  27.960  1.00 35.21           H
ATOM    138  CE1 PHE A 133      -7.055 171.585  31.034  1.00 36.82           C
ATOM    139  HE1 PHE A 133      -6.404 171.553  31.895  1.00 36.82           H
ATOM    140  CE2 PHE A 133      -7.583 170.847  28.775  1.00 36.85           C
ATOM    141  HE2 PHE A 133      -7.359 170.244  27.907  1.00 36.85           H
ATOM    142  CZ  PHE A 133      -6.737 170.827  29.895  1.00 38.26           C
ATOM    143  HZ  PHE A 133      -5.852 170.209  29.886  1.00 38.26           H
ATOM    144  N   GLU A 134     -12.742 174.040  31.984  1.00 33.49           N
ATOM    145  H   GLU A 134     -11.972 173.932  32.628  1.00 33.49           H
ATOM    146  CA  GLU A 134     -13.410 175.361  32.007  1.00 35.17           C
ATOM    147  HA  GLU A 134     -14.043 175.478  31.127  1.00 35.17           H
ATOM    148  C   GLU A 134     -12.338 176.468  31.979  1.00 36.80           C
ATOM    149  O   GLU A 134     -11.221 176.274  32.467  1.00 37.44           O
ATOM    150  CB  GLU A 134     -14.274 175.530  33.263  1.00 37.98           C
ATOM    151 1HB  GLU A 134     -13.689 175.215  34.127  1.00 37.98           H
ATOM    152 2HB  GLU A 134     -14.522 176.585  33.388  1.00 37.98           H
ATOM    153  CG  GLU A 134     -15.575 174.717  33.221  1.00 46.16           C
ATOM    154 1HG  GLU A 134     -16.215 175.121  32.436  1.00 46.16           H
ATOM    155 2HG  GLU A 134     -15.339 173.678  32.989  1.00 46.16           H
ATOM    156  CD  GLU A 134     -16.340 174.762  34.550  1.00 54.96           C
ATOM    157  OE1 GLU A 134     -17.595 174.815  34.543  1.00 58.41           O
ATOM    158  OE2 GLU A 134     -15.674 174.715  35.610  1.00 56.09           O
ATOM    159  N   ILE A 135     -12.684 177.640  31.445  1.00 35.78           N
ATOM    160  H   ILE A 135     -13.634 177.759  31.124  1.00 35.78           H
ATOM    161  CA  ILE A 135     -11.784 178.787  31.260  1.00 33.36           C
ATOM    162  HA  ILE A 135     -10.810 178.542  31.682  1.00 33.36           H
ATOM    163  C   ILE A 135     -12.345 180.005  32.022  1.00 38.82           C
ATOM    164  O   ILE A 135     -13.531 180.317  31.926  1.00 34.91           O
ATOM    165  CB  ILE A 135     -11.560 179.075  29.752  1.00 38.60           C
ATOM    166  HB  ILE A 135     -12.516 179.381  29.327  1.00 38.60           H
ATOM    167  CG1 ILE A 135     -11.062 177.826  28.990  1.00 38.75           C
ATOM    168 1HG1 ILE A 135     -10.097 177.537  29.405  1.00 38.75           H
ATOM    169 2HG1 ILE A 135     -11.770 177.016  29.166  1.00 38.75           H
ATOM    170  CG2 ILE A 135     -10.549 180.223  29.585  1.00 37.04           C
ATOM    171 1HG2 ILE A 135     -10.413 180.451  28.528  1.00 37.04           H
ATOM    172 2HG2 ILE A 135      -9.600 179.904  30.014  1.00 37.04           H
ATOM    173 3HG2 ILE A 135     -10.904 181.112  30.107  1.00 37.04           H
ATOM    174  CD1 ILE A 135     -10.944 177.997  27.470  1.00 40.40           C
ATOM    175 1HD1 ILE A 135     -10.742 177.021  27.027  1.00 40.40           H
ATOM    176 2HD1 ILE A 135     -10.132 178.682  27.228  1.00 40.40           H
ATOM    177 3HD1 ILE A 135     -11.881 178.389  27.075  1.00 40.40           H
ATOM    178  N   GLY A 136     -11.495 180.669  32.801  1.00 33.87           N
ATOM    179  H   GLY A 136     -10.526 180.385  32.792  1.00 33.87           H
ATOM    180  CA  GLY A 136     -11.807 181.904  33.532  1.00 31.49           C
ATOM    181 1HA  GLY A 136     -12.885 182.030  33.626  1.00 31.49           H
ATOM    182 2HA  GLY A 136     -11.386 181.829  34.535  1.00 31.49           H
ATOM    183  C   GLY A 136     -11.225 183.150  32.849  1.00 36.36           C
ATOM    184  O   GLY A 136     -11.206 183.250  31.619  1.00 32.74           O
ATOM    185  N   ARG A 137     -10.771 184.120  33.648  1.00 34.89           N
ATOM    186  H   ARG A 137     -10.838 183.994  34.648  1.00 34.89           H
ATOM    187  CA  ARG A 137     -10.220 185.402  33.189  1.00 34.28           C
ATOM    188  HA  ARG A 137     -11.003 185.890  32.609  1.00 34.28           H
ATOM    189  C   ARG A 137      -8.983 185.243  32.276  1.00 36.45           C
ATOM    190  O   ARG A 137      -8.169 184.337  32.493  1.00 31.39           O
ATOM    191  CB  ARG A 137      -9.913 186.309  34.396  1.00 37.91           C
ATOM    192 1HB  ARG A 137      -9.637 187.301  34.040  1.00 37.91           H
ATOM    193 2HB  ARG A 137     -10.816 186.409  34.999  1.00 37.91           H
ATOM    194  CG  ARG A 137      -8.780 185.781  35.297  1.00 38.01           C
ATOM    195 1HG  ARG A 137      -8.961 184.734  35.542  1.00 38.01           H
ATOM    196 2HG  ARG A 137      -7.829 185.857  34.771  1.00 38.01           H
ATOM    197  CD  ARG A 137      -8.689 186.586  36.603  1.00 38.35           C
ATOM    198 1HD  ARG A 137      -8.484 187.636  36.395  1.00 38.35           H
ATOM    199 2HD  ARG A 137      -9.647 186.525  37.119  1.00 38.35           H
ATOM    200  NE  ARG A 137      -7.637 186.053  37.477  1.00 40.43           N
ATOM    201  HE  ARG A 137      -7.969 185.347  38.119  1.00 40.43           H
ATOM    202  CZ  ARG A 137      -6.348 186.407  37.472  1.00 44.03           C
ATOM    203  NH1 ARG A 137      -5.865 187.327  36.685  1.00 37.08           N
ATOM    204 1HH1 ARG A 137      -6.478 187.800  36.037  1.00 37.08           H
ATOM    205 2HH1 ARG A 137      -4.888 187.576  36.730  1.00 37.08           H
ATOM    206  NH2 ARG A 137      -5.518 185.817  38.273  1.00 46.02           N
ATOM    207 1HH2 ARG A 137      -5.864 185.136  38.933  1.00 46.02           H
ATOM    208 2HH2 ARG A 137      -4.533 186.038  38.245  1.00 46.02           H
ATOM    209  N   PRO A 138      -8.778 186.148  31.302  1.00 39.83           N
ATOM    210  CA  PRO A 138      -7.495 186.291  30.627  1.00 35.36           C
ATOM    211  HA  PRO A 138      -7.257 185.357  30.119  1.00 35.36           H
ATOM    212  C   PRO A 138      -6.366 186.621  31.609  1.00 35.46           C
ATOM    213  O   PRO A 138      -6.547 187.390  32.554  1.00 38.29           O
ATOM    214  CB  PRO A 138      -7.675 187.402  29.584  1.00 42.44           C
ATOM    215 1HB  PRO A 138      -7.305 188.352  29.969  1.00 42.44           H
ATOM    216 2HB  PRO A 138      -7.189 187.154  28.640  1.00 42.44           H
ATOM    217  CG  PRO A 138      -9.180 187.470  29.392  1.00 42.67           C
ATOM    218 1HG  PRO A 138      -9.514 188.471  29.117  1.00 42.67           H
ATOM    219 2HG  PRO A 138      -9.494 186.736  28.650  1.00 42.67           H
ATOM    220  CD  PRO A 138      -9.722 187.096  30.758  1.00 43.16           C
ATOM    221 1HD  PRO A 138      -9.777 187.974  31.402  1.00 43.16           H
ATOM    222 2HD  PRO A 138     -10.699 186.624  30.650  1.00 43.16           H
ATOM    223  N   LEU A 139      -5.187 186.059  31.352  1.00 38.77           N
ATOM    224  H   LEU A 139      -5.151 185.410  30.578  1.00 38.77           H
ATOM    225  CA  LEU A 139      -3.900 186.461  31.929  1.00 37.80           C
ATOM    226  HA  LEU A 139      -4.077 187.089  32.803  1.00 37.80           H
ATOM    227  C   LEU A 139      -3.063 187.289  30.920  1.00 40.66           C
ATOM    228  O   LEU A 139      -2.187 188.048  31.339  1.00 42.85           O
ATOM    229  CB  LEU A 139      -3.123 185.200  32.377  1.00 35.99           C
ATOM    230 1HB  LEU A 139      -2.974 184.568  31.501  1.00 35.99           H
ATOM    231 2HB  LEU A 139      -2.142 185.516  32.732  1.00 35.99           H
ATOM    232  CG  LEU A 139      -3.801 184.367  33.481  1.00 37.17           C
ATOM    233  HG  LEU A 139      -4.800 184.091  33.142  1.00 37.17           H
ATOM    234  CD1 LEU A 139      -3.006 183.083  33.727  1.00 34.11           C
ATOM    235 1HD1 LEU A 139      -3.511 182.487  34.487  1.00 34.11           H
ATOM    236 2HD1 LEU A 139      -2.001 183.334  34.069  1.00 34.11           H
ATOM    237 3HD1 LEU A 139      -2.943 182.514  32.800  1.00 34.11           H
ATOM    238  CD2 LEU A 139      -3.922 185.131  34.801  1.00 38.14           C
ATOM    239 1HD2 LEU A 139      -4.347 184.477  35.562  1.00 38.14           H
ATOM    240 2HD2 LEU A 139      -4.574 185.992  34.655  1.00 38.14           H
ATOM    241 3HD2 LEU A 139      -2.937 185.471  35.122  1.00 38.14           H
ATOM    242  N   GLY A 140      -3.334 187.163  29.614  1.00 37.27           N
ATOM    243  H   GLY A 140      -4.066 186.529  29.325  1.00 37.27           H
ATOM    244  CA  GLY A 140      -2.620 187.872  28.547  1.00 41.07           C
ATOM    245 1HA  GLY A 140      -2.555 188.926  28.817  1.00 41.07           H
ATOM    246 2HA  GLY A 140      -1.605 187.482  28.468  1.00 41.07           H
ATOM    247  C   GLY A 140      -3.283 187.771  27.160  1.00 46.59           C
ATOM    248  O   GLY A 140      -4.108 186.892  26.910  1.00 36.63           O
ATOM    249  N   LYS A 141      -2.885 188.660  26.244  1.00 43.13           N
ATOM    250  H   LYS A 141      -2.186 189.331  26.529  1.00 43.13           H
ATOM    251  CA  LYS A 141      -3.331 188.760  24.838  1.00 46.32           C
ATOM    252  HA  LYS A 141      -3.679 187.788  24.487  1.00 46.32           H
ATOM    253  C   LYS A 141      -2.182 189.222  23.927  1.00 51.01           C
ATOM    254  O   LYS A 141      -1.365 190.043  24.348  1.00 54.16           O
ATOM    255  CB  LYS A 141      -4.492 189.773  24.704  1.00 43.53           C
ATOM    256 1HB  LYS A 141      -4.154 190.729  25.103  1.00 43.53           H
ATOM    257 2HB  LYS A 141      -4.700 189.910  23.643  1.00 43.53           H
ATOM    258  CG  LYS A 141      -5.806 189.383  25.388  1.00 49.40           C
ATOM    259 1HG  LYS A 141      -6.152 188.433  24.981  1.00 49.40           H
ATOM    260 2HG  LYS A 141      -5.634 189.280  26.459  1.00 49.40           H
ATOM    261  CD  LYS A 141      -6.858 190.475  25.141  1.00 56.14           C
ATOM    262 1HD  LYS A 141      -6.610 191.345  25.749  1.00 56.14           H
ATOM    263 2HD  LYS A 141      -6.827 190.761  24.090  1.00 56.14           H
ATOM    264  CE  LYS A 141      -8.282 190.000  25.462  1.00 59.15           C
ATOM    265 1HE  LYS A 141      -8.583 189.260  24.721  1.00 59.15           H
ATOM    266 2HE  LYS A 141      -8.286 189.538  26.449  1.00 59.15           H
ATOM    267  NZ  LYS A 141      -9.212 191.152  25.457  1.00 61.91           N
ATOM    268 1HZ  LYS A 141     -10.173 190.849  25.526  1.00 61.91           H
ATOM    269 2HZ  LYS A 141      -9.088 191.692  24.613  1.00 61.91           H
ATOM    270 3HZ  LYS A 141      -8.979 191.720  26.259  1.00 61.91           H
ATOM    271  N   GLY A 142      -2.139 188.748  22.685  1.00 46.89           N
ATOM    272  H   GLY A 142      -2.783 188.015  22.426  1.00 46.89           H
ATOM    273  CA  GLY A 142      -1.182 189.171  21.654  1.00 50.58           C
ATOM    274 1HA  GLY A 142      -1.138 190.260  21.629  1.00 50.58           H
ATOM    275 2HA  GLY A 142      -0.190 188.795  21.905  1.00 50.58           H
ATOM    276  C   GLY A 142      -1.544 188.671  20.242  1.00 52.72           C
ATOM    277  O   GLY A 142      -2.589 188.050  20.044  1.00 49.92           O
ATOM    278  N   LYS A 143      -0.694 188.951  19.245  1.00 50.84           N
ATOM    279  H   LYS A 143       0.117 189.514  19.455  1.00 50.84           H
ATOM    280  CA  LYS A 143      -0.893 188.597  17.833  1.00 52.00           C
ATOM    281  HA  LYS A 143      -1.754 189.155  17.465  1.00 52.00           H
ATOM    282  C   LYS A 143      -1.175 187.093  17.614  1.00 48.07           C
ATOM    283  O   LYS A 143      -2.162 186.759  16.963  1.00 47.24           O
ATOM    284  CB  LYS A 143       0.330 189.023  17.004  1.00  0.00           C
ATOM    285 1HB  LYS A 143       0.509 190.086  17.165  1.00  0.00           H
ATOM    286 2HB  LYS A 143       1.198 188.461  17.348  1.00  0.00           H
ATOM    287  CG  LYS A 143       0.112 188.772  15.505  1.00  0.00           C
ATOM    288 1HG  LYS A 143      -0.151 187.725  15.357  1.00  0.00           H
ATOM    289 2HG  LYS A 143      -0.711 189.397  15.159  1.00  0.00           H
ATOM    290  CD  LYS A 143       1.365 189.055  14.679  1.00  0.00           C
ATOM    291 1HD  LYS A 143       1.706 190.072  14.873  1.00  0.00           H
ATOM    292 2HD  LYS A 143       2.150 188.352  14.959  1.00  0.00           H
ATOM    293  CE  LYS A 143       1.030 188.894  13.193  1.00  0.00           C
ATOM    294 1HE  LYS A 143       0.667 187.882  13.016  1.00  0.00           H
ATOM    295 2HE  LYS A 143       0.238 189.594  12.928  1.00  0.00           H
ATOM    296  NZ  LYS A 143       2.222 189.159  12.364  1.00  0.00           N
ATOM    297 1HZ  LYS A 143       1.968 189.144  11.386  1.00  0.00           H
ATOM    298 2HZ  LYS A 143       2.928 188.458  12.539  1.00  0.00           H
ATOM    299 3HZ  LYS A 143       2.584 190.070  12.605  1.00  0.00           H
ATOM    300  N   PHE A 144      -0.332 186.196  18.124  1.00 41.90           N
ATOM    301  H   PHE A 144       0.405 186.502  18.742  1.00 41.90           H
ATOM    302  CA  PHE A 144      -0.499 184.758  17.945  1.00 43.84           C
ATOM    303  HA  PHE A 144      -0.688 184.574  16.888  1.00 43.84           H
ATOM    304  C   PHE A 144      -1.692 184.193  18.748  1.00 43.99           C
ATOM    305  O   PHE A 144      -2.159 183.115  18.396  1.00 40.36           O
ATOM    306  CB  PHE A 144       0.780 183.992  18.329  1.00 45.61           C
ATOM    307 1HB  PHE A 144       1.084 184.288  19.333  1.00 45.61           H
ATOM    308 2HB  PHE A 144       0.537 182.931  18.373  1.00 45.61           H
ATOM    309  CG  PHE A 144       1.977 184.171  17.396  1.00 53.24           C
ATOM    310  CD1 PHE A 144       1.859 183.872  16.023  1.00 54.23           C
ATOM    311  HD1 PHE A 144       0.915 183.541  15.617  1.00 54.23           H
ATOM    312  CD2 PHE A 144       3.229 184.540  17.913  1.00 55.09           C
ATOM    313  HD2 PHE A 144       3.335 184.730  18.971  1.00 55.09           H
ATOM    314  CE1 PHE A 144       2.978 183.971  15.175  1.00 57.13           C
ATOM    315  HE1 PHE A 144       2.891 183.733  14.125  1.00 57.13           H
ATOM    316  CE2 PHE A 144       4.348 184.632  17.069  1.00 59.67           C
ATOM    317  HE2 PHE A 144       5.307 184.908  17.482  1.00 59.67           H
ATOM    318  CZ  PHE A 144       4.225 184.355  15.698  1.00 59.71           C
ATOM    319  HZ  PHE A 144       5.093 184.421  15.059  1.00 59.71           H
ATOM    320  N   GLY A 145      -2.202 184.866  19.784  1.00 43.46           N
ATOM    321  H   GLY A 145      -1.845 185.777  20.034  1.00 43.46           H
ATOM    322  CA  GLY A 145      -3.321 184.352  20.568  1.00 41.24           C
ATOM    323 1HA  GLY A 145      -4.246 184.505  20.012  1.00 41.24           H
ATOM    324 2HA  GLY A 145      -3.178 183.278  20.686  1.00 41.24           H
ATOM    325  C   GLY A 145      -3.481 184.979  21.962  1.00 40.70           C
ATOM    326  O   GLY A 145      -3.055 186.105  22.201  1.00 37.99           O
ATOM    327  N   ASN A 146      -4.090 184.226  22.878  1.00 36.16           N
ATOM    328  H   ASN A 146      -4.314 183.270  22.642  1.00 36.16           H
ATOM    329  CA  ASN A 146      -4.433 184.666  24.234  1.00 36.10           C
ATOM    330  HA  ASN A 146      -3.926 185.607  24.444  1.00 36.10           H
ATOM    331  C   ASN A 146      -3.971 183.637  25.297  1.00 33.84           C
ATOM    332  O   ASN A 146      -3.742 182.462  25.000  1.00 34.41           O
ATOM    333  CB  ASN A 146      -5.950 184.926  24.324  1.00 38.99           C
ATOM    334 1HB  ASN A 146      -6.473 184.027  23.996  1.00 38.99           H
ATOM    335 2HB  ASN A 146      -6.213 185.091  25.369  1.00 38.99           H
ATOM    336  CG  ASN A 146      -6.469 186.116  23.499  1.00 43.93           C
ATOM    337  OD1 ASN A 146      -5.742 186.919  22.935  1.00 47.31           O
ATOM    338  ND2 ASN A 146      -7.768 186.265  23.437  1.00 47.84           N
ATOM    339 1HD2 ASN A 146      -8.149 187.063  22.949  1.00 47.84           H
ATOM    340 2HD2 ASN A 146      -8.386 185.617  23.903  1.00 47.84           H
ATOM    341  N   VAL A 147      -3.859 184.097  26.542  1.00 35.23           N
ATOM    342  H   VAL A 147      -4.098 185.065  26.707  1.00 35.23           H
ATOM    343  CA  VAL A 147      -3.509 183.309  27.739  1.00 34.42           C
ATOM    344  HA  VAL A 147      -3.404 182.260  27.460  1.00 34.42           H
ATOM    345  C   VAL A 147      -4.641 183.452  28.750  1.00 33.10           C
ATOM    346  O   VAL A 147      -5.089 184.570  29.000  1.00 36.34           O
ATOM    347  CB  VAL A 147      -2.193 183.781  28.400  1.00 35.55           C
ATOM    348  HB  VAL A 147      -2.424 184.631  29.043  1.00 35.55           H
ATOM    349  CG1 VAL A 147      -1.607 182.667  29.277  1.00 33.90           C
ATOM    350 1HG1 VAL A 147      -0.711 183.040  29.773  1.00 33.90           H
ATOM    351 2HG1 VAL A 147      -1.348 181.811  28.655  1.00 33.90           H
ATOM    352 3HG1 VAL A 147      -2.338 182.364  30.027  1.00 33.90           H
ATOM    353  CG2 VAL A 147      -1.130 184.257  27.407  1.00 37.46           C
ATOM    354 1HG2 VAL A 147      -0.226 184.529  27.951  1.00 37.46           H
ATOM    355 2HG2 VAL A 147      -1.503 185.125  26.863  1.00 37.46           H
ATOM    356 3HG2 VAL A 147      -0.905 183.456  26.703  1.00 37.46           H
ATOM    357  N   TYR A 148      -5.069 182.353  29.362  1.00 28.38           N
ATOM    358  H   TYR A 148      -4.688 181.460  29.084  1.00 28.38           H
ATOM    359  CA  TYR A 148      -6.176 182.324  30.324  1.00 29.11           C
ATOM    360  HA  TYR A 148      -6.460 183.341  30.592  1.00 29.11           H
ATOM    361  C   TYR A 148      -5.801 181.563  31.600  1.00 34.01           C
ATOM    362  O   TYR A 148      -5.006 180.621  31.567  1.00 32.58           O
ATOM    363  CB  TYR A 148      -7.397 181.656  29.685  1.00 32.23           C
ATOM    364 1HB  TYR A 148      -7.159 180.615  29.467  1.00 32.23           H
ATOM    365 2HB  TYR A 148      -8.198 181.662  30.425  1.00 32.23           H
ATOM    366  CG  TYR A 148      -7.903 182.320  28.414  1.00 31.78           C
ATOM    367  CD1 TYR A 148      -8.852 183.352  28.504  1.00 34.68           C
ATOM    368  HD1 TYR A 148      -9.226 183.667  29.467  1.00 34.68           H
ATOM    369  CD2 TYR A 148      -7.443 181.895  27.151  1.00 33.62           C
ATOM    370  HD2 TYR A 148      -6.716 181.100  27.075  1.00 33.62           H
ATOM    371  CE1 TYR A 148      -9.329 183.969  27.337  1.00 36.73           C
ATOM    372  HE1 TYR A 148     -10.057 184.763  27.412  1.00 36.73           H
ATOM    373  CE2 TYR A 148      -7.928 182.503  25.979  1.00 33.98           C
ATOM    374  HE2 TYR A 148      -7.587 182.173  25.009  1.00 33.98           H
ATOM    375  CZ  TYR A 148      -8.871 183.551  26.071  1.00 33.48           C
ATOM    376  OH  TYR A 148      -9.340 184.166  24.940  1.00 40.30           O
ATOM    377  HH  TYR A 148      -9.960 184.872  25.136  1.00 40.30           H
ATOM    378  N   LEU A 149      -6.438 181.938  32.707  1.00 33.49           N
ATOM    379  H   LEU A 149      -7.074 182.721  32.646  1.00 33.49           H
ATOM    380  CA  LEU A 149      -6.570 181.068  33.875  1.00 31.61           C
ATOM    381  HA  LEU A 149      -5.641 180.510  33.998  1.00 31.61           H
ATOM    382  C   LEU A 149      -7.706 180.060  33.617  1.00 35.24           C
ATOM    383  O   LEU A 149      -8.725 180.407  33.021  1.00 33.23           O
ATOM    384  CB  LEU A 149      -6.784 181.967  35.113  1.00 28.54           C
ATOM    385 1HB  LEU A 149      -6.011 182.735  35.115  1.00 28.54           H
ATOM    386 2HB  LEU A 149      -7.746 182.470  35.006  1.00 28.54           H
ATOM    387  CG  LEU A 149      -6.751 181.256  36.473  1.00 38.55           C
ATOM    388  HG  LEU A 149      -7.646 180.642  36.571  1.00 38.55           H
ATOM    389  CD1 LEU A 149      -5.514 180.377  36.661  1.00 30.27           C
ATOM    390 1HD1 LEU A 149      -5.441 180.082  37.708  1.00 30.27           H
ATOM    391 2HD1 LEU A 149      -4.626 180.942  36.380  1.00 30.27           H
ATOM    392 3HD1 LEU A 149      -5.592 179.487  36.038  1.00 30.27           H
ATOM    393  CD2 LEU A 149      -6.732 182.320  37.569  1.00 41.66           C
ATOM    394 1HD2 LEU A 149      -6.775 181.840  38.547  1.00 41.66           H
ATOM    395 2HD2 LEU A 149      -7.596 182.973  37.446  1.00 41.66           H
ATOM    396 3HD2 LEU A 149      -5.818 182.908  37.492  1.00 41.66           H
ATOM    397  N   ALA A 150      -7.530 178.803  34.010  1.00 30.14           N
ATOM    398  H   ALA A 150      -6.663 178.552  34.463  1.00 30.14           H
ATOM    399  CA  ALA A 150      -8.411 177.689  33.630  1.00 36.05           C
ATOM    400  HA  ALA A 150      -9.421 178.066  33.469  1.00 36.05           H
ATOM    401  C   ALA A 150      -8.478 176.617  34.744  1.00 35.55           C
ATOM    402  O   ALA A 150      -7.787 176.698  35.766  1.00 34.15           O
ATOM    403  CB  ALA A 150      -7.901 177.118  32.294  1.00 31.87           C
ATOM    404 1HB  ALA A 150      -7.913 177.908  31.543  1.00 31.87           H
ATOM    405 2HB  ALA A 150      -8.546 176.300  31.973  1.00 31.87           H
ATOM    406 3HB  ALA A 150      -6.883 176.751  32.420  1.00 31.87           H
ATOM    407  N   ARG A 151      -9.349 175.621  34.558  1.00 32.99           N
ATOM    408  H   ARG A 151      -9.930 175.637  33.732  1.00 32.99           H
ATOM    409  CA  ARG A 151      -9.620 174.571  35.539  1.00 37.14           C
ATOM    410  HA  ARG A 151      -8.717 174.415  36.128  1.00 37.14           H
ATOM    411  C   ARG A 151     -10.001 173.249  34.862  1.00 31.98           C
ATOM    412  O   ARG A 151     -10.977 173.209  34.112  1.00 35.51           O
ATOM    413  CB  ARG A 151     -10.724 175.087  36.476  1.00 40.92           C
ATOM    414 1HB  ARG A 151     -10.425 176.064  36.855  1.00 40.92           H
ATOM    415 2HB  ARG A 151     -11.656 175.202  35.923  1.00 40.92           H
ATOM    416  CG  ARG A 151     -10.958 174.141  37.658  1.00 41.52           C
ATOM    417 1HG  ARG A 151     -11.342 173.183  37.307  1.00 41.52           H
ATOM    418 2HG  ARG A 151     -10.001 173.979  38.155  1.00 41.52           H
ATOM    419  CD  ARG A 151     -11.949 174.736  38.666  1.00 44.75           C
ATOM    420 1HD  ARG A 151     -11.925 174.118  39.564  1.00 44.75           H
ATOM    421 2HD  ARG A 151     -11.628 175.746  38.921  1.00 44.75           H
ATOM    422  NE  ARG A 151     -13.330 174.789  38.160  1.00 45.06           N
ATOM    423  HE  ARG A 151     -13.494 174.259  37.316  1.00 45.06           H
ATOM    424  CZ  ARG A 151     -14.339 175.439  38.753  1.00 49.65           C
ATOM    425  NH1 ARG A 151     -14.195 176.083  39.875  1.00 50.84           N
ATOM    426 1HH1 ARG A 151     -13.295 176.094  40.332  1.00 50.84           H
ATOM    427 2HH1 ARG A 151     -14.973 176.585  40.278  1.00 50.84           H
ATOM    428  NH2 ARG A 151     -15.517 175.438  38.218  1.00 54.05           N
ATOM    429 1HH2 ARG A 151     -15.625 175.075  37.282  1.00 54.05           H
ATOM    430 2HH2 ARG A 151     -16.255 175.988  38.634  1.00 54.05           H
ATOM    431  N   GLU A 152      -9.257 172.177  35.139  1.00 30.94           N
ATOM    432  H   GLU A 152      -8.525 172.248  35.830  1.00 30.94           H
ATOM    433  CA  GLU A 152      -9.595 170.827  34.677  1.00 35.35           C
ATOM    434  HA  GLU A 152      -9.787 170.881  33.605  1.00 35.35           H
ATOM    435  C   GLU A 152     -10.878 170.344  35.375  1.00 36.90           C
ATOM    436  O   GLU A 152     -10.995 170.426  36.600  1.00 34.50           O
ATOM    437  CB  GLU A 152      -8.417 169.857  34.877  1.00 33.34           C
ATOM    438 1HB  GLU A 152      -7.526 170.325  34.458  1.00 33.34           H
ATOM    439 2HB  GLU A 152      -8.240 169.687  35.939  1.00 33.34           H
ATOM    440  CG  GLU A 152      -8.605 168.483  34.195  1.00 36.60           C
ATOM    441 1HG  GLU A 152      -8.958 168.635  33.174  1.00 36.60           H
ATOM    442 2HG  GLU A 152      -7.630 167.999  34.135  1.00 36.60           H
ATOM    443  CD  GLU A 152      -9.578 167.529  34.908  1.00 45.35           C
ATOM    444  OE1 GLU A 152      -9.435 167.308  36.132  1.00 42.91           O
ATOM    445  OE2 GLU A 152     -10.481 166.958  34.253  1.00 50.18           O
ATOM    446  N   LYS A 153     -11.860 169.884  34.597  1.00 37.80           N
ATOM    447  H   LYS A 153     -11.687 169.781  33.607  1.00 37.80           H
ATOM    448  CA  LYS A 153     -13.237 169.718  35.052  1.00 42.82           C
ATOM    449  HA  LYS A 153     -13.534 170.668  35.495  1.00 42.82           H
ATOM    450  C   LYS A 153     -13.404 168.625  36.141  1.00 40.21           C
ATOM    451  O   LYS A 153     -14.093 168.880  37.126  1.00 46.30           O
ATOM    452  CB  LYS A 153     -14.158 169.452  33.842  1.00 43.05           C
ATOM    453 1HB  LYS A 153     -13.677 168.710  33.203  1.00 43.05           H
ATOM    454 2HB  LYS A 153     -15.093 169.030  34.210  1.00 43.05           H
ATOM    455  CG  LYS A 153     -14.459 170.721  33.022  1.00 49.33           C
ATOM    456 1HG  LYS A 153     -14.404 171.583  33.687  1.00 49.33           H
ATOM    457 2HG  LYS A 153     -13.686 170.833  32.261  1.00 49.33           H
ATOM    458  CD  LYS A 153     -15.856 170.714  32.380  1.00 56.82           C
ATOM    459 1HD  LYS A 153     -16.540 170.178  33.038  1.00 56.82           H
ATOM    460 2HD  LYS A 153     -16.214 171.741  32.312  1.00 56.82           H
ATOM    461  CE  LYS A 153     -15.922 170.075  30.990  1.00 54.87           C
ATOM    462 1HE  LYS A 153     -15.249 169.218  30.958  1.00 54.87           H
ATOM    463 2HE  LYS A 153     -16.934 169.714  30.810  1.00 54.87           H
ATOM    464  NZ  LYS A 153     -15.582 171.047  29.925  1.00 56.42           N
ATOM    465 1HZ  LYS A 153     -15.744 170.595  29.037  1.00 56.42           H
ATOM    466 2HZ  LYS A 153     -14.616 171.335  29.987  1.00 56.42           H
ATOM    467 3HZ  LYS A 153     -16.181 171.856  30.006  1.00 56.42           H
ATOM    468  N   GLN A 154     -12.771 167.462  36.001  1.00 39.35           N
ATOM    469  H   GLN A 154     -12.143 167.328  35.222  1.00 39.35           H
ATOM    470  CA  GLN A 154     -12.997 166.315  36.878  1.00 38.57           C
ATOM    471  HA  GLN A 154     -14.072 166.180  36.991  1.00 38.57           H
ATOM    472  C   GLN A 154     -12.392 166.506  38.288  1.00 44.44           C
ATOM    473  O   GLN A 154     -13.029 166.184  39.296  1.00 39.84           O
ATOM    474  CB  GLN A 154     -12.428 165.070  36.186  1.00  0.00           C
ATOM    475 1HB  GLN A 154     -12.779 165.033  35.155  1.00  0.00           H
ATOM    476 2HB  GLN A 154     -11.341 165.141  36.180  1.00  0.00           H
ATOM    477  CG  GLN A 154     -12.835 163.768  36.894  1.00  0.00           C
ATOM    478 1HG  GLN A 154     -12.567 163.817  37.949  1.00  0.00           H
ATOM    479 2HG  GLN A 154     -13.918 163.665  36.825  1.00  0.00           H
ATOM    480  CD  GLN A 154     -12.183 162.526  36.276  1.00  0.00           C
ATOM    481  OE1 GLN A 154     -11.261 162.585  35.471  1.00  0.00           O
ATOM    482  NE2 GLN A 154     -12.639 161.355  36.651  1.00  0.00           N
ATOM    483 1HE2 GLN A 154     -12.219 160.516  36.276  1.00  0.00           H
ATOM    484 2HE2 GLN A 154     -13.487 161.294  37.197  1.00  0.00           H
ATOM    485  N   SER A 155     -11.171 167.038  38.365  1.00 35.82           N
ATOM    486  H   SER A 155     -10.681 167.235  37.503  1.00 35.82           H
ATOM    487  CA  SER A 155     -10.441 167.327  39.608  1.00 37.09           C
ATOM    488  HA  SER A 155     -10.694 166.569  40.349  1.00 37.09           H
ATOM    489  C   SER A 155     -10.745 168.711  40.199  1.00 37.82           C
ATOM    490  O   SER A 155     -10.475 168.946  41.381  1.00 34.31           O
ATOM    491  CB  SER A 155      -8.937 167.265  39.354  1.00 32.46           C
ATOM    492 1HB  SER A 155      -8.404 167.469  40.282  1.00 32.46           H
ATOM    493 2HB  SER A 155      -8.667 166.264  39.015  1.00 32.46           H
ATOM    494  OG  SER A 155      -8.575 168.231  38.386  1.00 33.40           O
ATOM    495  HG  SER A 155      -8.821 167.895  37.521  1.00 33.40           H
ATOM    496  N   LYS A 156     -11.253 169.644  39.384  1.00 35.06           N
ATOM    497  H   LYS A 156     -11.407 169.383  38.420  1.00 35.06           H
ATOM    498  CA  LYS A 156     -11.340 171.091  39.675  1.00 35.18           C
ATOM    499  HA  LYS A 156     -11.739 171.545  38.768  1.00 35.18           H
ATOM    500  C   LYS A 156      -9.942 171.739  39.926  1.00 31.25           C
ATOM    501  O   LYS A 156      -9.852 172.800  40.536  1.00 32.64           O
ATOM    502  CB  LYS A 156     -12.371 171.370  40.792  1.00 38.78           C
ATOM    503 1HB  LYS A 156     -11.944 171.039  41.739  1.00 38.78           H
ATOM    504 2HB  LYS A 156     -12.514 172.449  40.861  1.00 38.78           H
ATOM    505  CG  LYS A 156     -13.748 170.701  40.607  1.00 43.06           C
ATOM    506 1HG  LYS A 156     -13.594 169.632  40.462  1.00 43.06           H
ATOM    507 2HG  LYS A 156     -14.317 170.825  41.528  1.00 43.06           H
ATOM    508  CD  LYS A 156     -14.569 171.271  39.447  1.00 48.56           C
ATOM    509 1HD  LYS A 156     -14.815 172.312  39.661  1.00 48.56           H
ATOM    510 2HD  LYS A 156     -13.981 171.213  38.531  1.00 48.56           H
ATOM    511  CE  LYS A 156     -15.851 170.439  39.284  1.00 59.09           C
ATOM    512 1HE  LYS A 156     -15.589 169.474  38.850  1.00 59.09           H
ATOM    513 2HE  LYS A 156     -16.278 170.259  40.271  1.00 59.09           H
ATOM    514  NZ  LYS A 156     -16.853 171.115  38.431  1.00 59.61           N
ATOM    515 1HZ  LYS A 156     -17.624 170.480  38.285  1.00 59.61           H
ATOM    516 2HZ  LYS A 156     -16.442 171.358  37.541  1.00 59.61           H
ATOM    517 3HZ  LYS A 156     -17.186 171.952  38.887  1.00 59.61           H
ATOM    518  N   PHE A 157      -8.859 171.116  39.450  1.00 29.51           N
ATOM    519  H   PHE A 157      -8.990 170.259  38.932  1.00 29.51           H
ATOM    520  CA  PHE A 157      -7.473 171.592  39.579  1.00 30.57           C
ATOM    521  HA  PHE A 157      -7.287 171.839  40.624  1.00 30.57           H
ATOM    522  C   PHE A 157      -7.214 172.860  38.736  1.00 33.86           C
ATOM    523  O   PHE A 157      -7.558 172.900  37.553  1.00 32.12           O
ATOM    524  CB  PHE A 157      -6.544 170.437  39.176  1.00 28.72           C
ATOM    525 1HB  PHE A 157      -6.781 169.581  39.808  1.00 28.72           H
ATOM    526 2HB  PHE A 157      -6.783 170.153  38.151  1.00 28.72           H
ATOM    527  CG  PHE A 157      -5.039 170.691  39.262  1.00 30.14           C
ATOM    528  CD1 PHE A 157      -4.307 170.240  40.376  1.00 34.53           C
ATOM    529  HD1 PHE A 157      -4.810 169.747  41.195  1.00 34.53           H
ATOM    530  CD2 PHE A 157      -4.361 171.276  38.178  1.00 32.50           C
ATOM    531  HD2 PHE A 157      -4.921 171.602  37.314  1.00 32.50           H
ATOM    532  CE1 PHE A 157      -2.909 170.385  40.410  1.00 35.52           C
ATOM    533  HE1 PHE A 157      -2.341 170.013  41.249  1.00 35.52           H
ATOM    534  CE2 PHE A 157      -2.964 171.422  38.211  1.00 31.49           C
ATOM    535  HE2 PHE A 157      -2.455 171.870  37.370  1.00 31.49           H
ATOM    536  CZ  PHE A 157      -2.238 170.977  39.326  1.00 36.77           C
ATOM    537  HZ  PHE A 157      -1.163 171.073  39.339  1.00 36.77           H
ATOM    538  N   ILE A 158      -6.591 173.882  39.335  1.00 29.36           N
ATOM    539  H   ILE A 158      -6.278 173.764  40.288  1.00 29.36           H
ATOM    540  CA  ILE A 158      -6.255 175.169  38.700  1.00 34.08           C
ATOM    541  HA  ILE A 158      -7.105 175.490  38.098  1.00 34.08           H
ATOM    542  C   ILE A 158      -5.036 175.011  37.773  1.00 33.85           C
ATOM    543  O   ILE A 158      -4.019 174.446  38.176  1.00 31.00           O
ATOM    544  CB  ILE A 158      -5.957 176.274  39.758  1.00 35.98           C
ATOM    545  HB  ILE A 158      -5.053 175.979  40.290  1.00 35.98           H
ATOM    546  CG1 ILE A 158      -7.073 176.435  40.808  1.00 35.97           C
ATOM    547 1HG1 ILE A 158      -7.961 176.828  40.312  1.00 35.97           H
ATOM    548 2HG1 ILE A 158      -7.310 175.452  41.214  1.00 35.97           H
ATOM    549  CG2 ILE A 158      -5.673 177.623  39.062  1.00 34.27           C
ATOM    550 1HG2 ILE A 158      -5.499 178.398  39.809  1.00 34.27           H
ATOM    551 2HG2 ILE A 158      -6.537 177.891  38.454  1.00 34.27           H
ATOM    552 3HG2 ILE A 158      -4.794 177.530  38.423  1.00 34.27           H
ATOM    553  CD1 ILE A 158      -6.674 177.338  41.987  1.00 44.35           C
ATOM    554 1HD1 ILE A 158      -5.676 177.065  42.329  1.00 44.35           H
ATOM    555 2HD1 ILE A 158      -7.388 177.197  42.799  1.00 44.35           H
ATOM    556 3HD1 ILE A 158      -6.679 178.382  41.675  1.00 44.35           H
ATOM    557  N   LEU A 159      -5.089 175.567  36.565  1.00 27.83           N
ATOM    558  H   LEU A 159      -5.931 176.043  36.274  1.00 27.83           H
ATOM    559  CA  LEU A 159      -3.962 175.599  35.624  1.00 30.56           C
ATOM    560  HA  LEU A 159      -3.056 175.782  36.202  1.00 30.56           H
ATOM    561  C   LEU A 159      -4.116 176.766  34.615  1.00 31.97           C
ATOM    562  O   LEU A 159      -5.185 177.357  34.498  1.00 30.38           O
ATOM    563  CB  LEU A 159      -3.773 174.208  34.949  1.00 32.10           C
ATOM    564 1HB  LEU A 159      -3.252 174.372  34.006  1.00 32.10           H
ATOM    565 2HB  LEU A 159      -3.109 173.624  35.586  1.00 32.10           H
ATOM    566  CG  LEU A 159      -5.021 173.347  34.690  1.00 38.38           C
ATOM    567  HG  LEU A 159      -5.556 173.215  35.631  1.00 38.38           H
ATOM    568  CD1 LEU A 159      -5.966 173.967  33.664  1.00 34.40           C
ATOM    569 1HD1 LEU A 159      -6.834 173.318  33.543  1.00 34.40           H
ATOM    570 2HD1 LEU A 159      -5.458 174.076  32.706  1.00 34.40           H
ATOM    571 3HD1 LEU A 159      -6.290 174.946  34.018  1.00 34.40           H
ATOM    572  CD2 LEU A 159      -4.596 171.960  34.212  1.00 38.76           C
ATOM    573 1HD2 LEU A 159      -5.480 171.337  34.074  1.00 38.76           H
ATOM    574 2HD2 LEU A 159      -3.942 171.503  34.954  1.00 38.76           H
ATOM    575 3HD2 LEU A 159      -4.064 172.051  33.265  1.00 38.76           H
ATOM    576  N   ALA A 160      -3.040 177.128  33.922  1.00 26.18           N
ATOM    577  H   ALA A 160      -2.217 176.545  33.977  1.00 26.18           H
ATOM    578  CA  ALA A 160      -3.081 178.110  32.838  1.00 28.79           C
ATOM    579  HA  ALA A 160      -3.896 178.812  33.018  1.00 28.79           H
ATOM    580  C   ALA A 160      -3.346 177.413  31.484  1.00 32.77           C
ATOM    581  O   ALA A 160      -2.928 176.276  31.259  1.00 33.85           O
ATOM    582  CB  ALA A 160      -1.775 178.913  32.852  1.00 31.22           C
ATOM    583 1HB  ALA A 160      -1.692 179.445  33.799  1.00 31.22           H
ATOM    584 2HB  ALA A 160      -1.781 179.629  32.030  1.00 31.22           H
ATOM    585 3HB  ALA A 160      -0.927 178.237  32.738  1.00 31.22           H
ATOM    586  N   LEU A 161      -4.008 178.109  30.560  1.00 34.92           N
ATOM    587  H   LEU A 161      -4.352 179.028  30.799  1.00 34.92           H
ATOM    588  CA  LEU A 161      -4.279 177.628  29.208  1.00 33.07           C
ATOM    589  HA  LEU A 161      -3.643 176.765  29.011  1.00 33.07           H
ATOM    590  C   LEU A 161      -3.935 178.727  28.189  1.00 31.90           C
ATOM    591  O   LEU A 161      -4.575 179.780  28.153  1.00 30.70           O
ATOM    592  CB  LEU A 161      -5.749 177.156  29.126  1.00 33.46           C
ATOM    593 1HB  LEU A 161      -5.926 176.454  29.941  1.00 33.46           H
ATOM    594 2HB  LEU A 161      -6.393 178.022  29.281  1.00 33.46           H
ATOM    595  CG  LEU A 161      -6.129 176.479  27.797  1.00 34.77           C
ATOM    596  HG  LEU A 161      -5.817 177.125  26.976  1.00 34.77           H
ATOM    597  CD1 LEU A 161      -5.474 175.104  27.631  1.00 34.54           C
ATOM    598 1HD1 LEU A 161      -5.837 174.641  26.714  1.00 34.54           H
ATOM    599 2HD1 LEU A 161      -5.731 174.475  28.483  1.00 34.54           H
ATOM    600 3HD1 LEU A 161      -4.391 175.219  27.578  1.00 34.54           H
ATOM    601  CD2 LEU A 161      -7.644 176.297  27.719  1.00 32.12           C
ATOM    602 1HD2 LEU A 161      -7.911 175.841  26.765  1.00 32.12           H
ATOM    603 2HD2 LEU A 161      -8.121 177.274  27.801  1.00 32.12           H
ATOM    604 3HD2 LEU A 161      -7.980 175.658  28.535  1.00 32.12           H
ATOM    605  N   LYS A 162      -2.911 178.490  27.365  1.00 29.12           N
ATOM    606  H   LYS A 162      -2.438 177.599  27.424  1.00 29.12           H
ATOM    607  CA  LYS A 162      -2.518 179.371  26.262  1.00 31.88           C
ATOM    608  HA  LYS A 162      -2.932 180.362  26.448  1.00 31.88           H
ATOM    609  C   LYS A 162      -3.099 178.838  24.944  1.00 33.47           C
ATOM    610  O   LYS A 162      -2.998 177.643  24.677  1.00 36.66           O
ATOM    611  CB  LYS A 162      -0.986 179.510  26.242  1.00 30.62           C
ATOM    612 1HB  LYS A 162      -0.640 179.699  27.258  1.00 30.62           H
ATOM    613 2HB  LYS A 162      -0.556 178.572  25.890  1.00 30.62           H
ATOM    614  CG  LYS A 162      -0.518 180.657  25.333  1.00 36.69           C
ATOM    615 1HG  LYS A 162      -0.802 180.429  24.306  1.00 36.69           H
ATOM    616 2HG  LYS A 162      -1.033 181.571  25.630  1.00 36.69           H
ATOM    617  CD  LYS A 162       1.004 180.895  25.384  1.00 39.21           C
ATOM    618 1HD  LYS A 162       1.503 180.026  24.954  1.00 39.21           H
ATOM    619 2HD  LYS A 162       1.238 181.760  24.764  1.00 39.21           H
ATOM    620  CE  LYS A 162       1.546 181.128  26.802  1.00 39.65           C
ATOM    621 1HE  LYS A 162       0.961 181.915  27.277  1.00 39.65           H
ATOM    622 2HE  LYS A 162       1.433 180.209  27.377  1.00 39.65           H
ATOM    623  NZ  LYS A 162       2.971 181.517  26.785  1.00 44.45           N
ATOM    624 1HZ  LYS A 162       3.343 181.468  27.722  1.00 44.45           H
ATOM    625 2HZ  LYS A 162       3.054 182.462  26.438  1.00 44.45           H
ATOM    626 3HZ  LYS A 162       3.489 180.891  26.184  1.00 44.45           H
ATOM    627  N   VAL A 163      -3.712 179.716  24.151  1.00 31.67           N
ATOM    628  H   VAL A 163      -3.728 180.686  24.434  1.00 31.67           H
ATOM    629  CA  VAL A 163      -4.516 179.374  22.966  1.00 32.62           C
ATOM    630  HA  VAL A 163      -4.386 178.315  22.742  1.00 32.62           H
ATOM    631  C   VAL A 163      -4.031 180.194  21.765  1.00 34.90           C
ATOM    632  O   VAL A 163      -4.173 181.419  21.753  1.00 37.66           O
ATOM    633  CB  VAL A 163      -6.021 179.607  23.230  1.00 35.35           C
ATOM    634  HB  VAL A 163      -6.185 180.679  23.342  1.00 35.35           H
ATOM    635  CG1 VAL A 163      -6.869 179.102  22.056  1.00 34.41           C
ATOM    636 1HG1 VAL A 163      -7.922 179.277  22.275  1.00 34.41           H
ATOM    637 2HG1 VAL A 163      -6.698 178.034  21.921  1.00 34.41           H
ATOM    638 3HG1 VAL A 163      -6.594 179.633  21.145  1.00 34.41           H
ATOM    639  CG2 VAL A 163      -6.507 178.920  24.515  1.00 32.18           C
ATOM    640 1HG2 VAL A 163      -7.590 179.012  24.591  1.00 32.18           H
ATOM    641 2HG2 VAL A 163      -6.040 179.390  25.380  1.00 32.18           H
ATOM    642 3HG2 VAL A 163      -6.233 177.865  24.481  1.00 32.18           H
ATOM    643  N   LEU A 164      -3.451 179.529  20.765  1.00 29.97           N
ATOM    644  H   LEU A 164      -3.403 178.523  20.839  1.00 29.97           H
ATOM    645  CA  LEU A 164      -2.666 180.138  19.679  1.00 35.46           C
ATOM    646  HA  LEU A 164      -2.665 181.220  19.806  1.00 35.46           H
ATOM    647  C   LEU A 164      -3.263 179.823  18.288  1.00 38.34           C
ATOM    648  O   LEU A 164      -3.601 178.678  18.005  1.00 38.03           O
ATOM    649  CB  LEU A 164      -1.201 179.642  19.778  1.00 35.75           C
ATOM    650 1HB  LEU A 164      -1.200 178.565  19.607  1.00 35.75           H
ATOM    651 2HB  LEU A 164      -0.634 180.110  18.974  1.00 35.75           H
ATOM    652  CG  LEU A 164      -0.484 179.923  21.110  1.00 39.97           C
ATOM    653  HG  LEU A 164      -1.128 179.599  21.928  1.00 39.97           H
ATOM    654  CD1 LEU A 164       0.807 179.108  21.189  1.00 43.86           C
ATOM    655 1HD1 LEU A 164       1.334 179.354  22.110  1.00 43.86           H
ATOM    656 2HD1 LEU A 164       1.442 179.338  20.333  1.00 43.86           H
ATOM    657 3HD1 LEU A 164       0.559 178.047  21.183  1.00 43.86           H
ATOM    658  CD2 LEU A 164      -0.158 181.408  21.290  1.00 38.45           C
ATOM    659 1HD2 LEU A 164       0.360 181.550  22.238  1.00 38.45           H
ATOM    660 2HD2 LEU A 164      -1.082 181.985  21.290  1.00 38.45           H
ATOM    661 3HD2 LEU A 164       0.481 181.744  20.473  1.00 38.45           H
ATOM    662  N   PHE A 165      -3.384 180.823  17.417  1.00 39.52           N
ATOM    663  H   PHE A 165      -3.036 181.732  17.686  1.00 39.52           H
ATOM    664  CA  PHE A 165      -4.032 180.734  16.103  1.00 40.27           C
ATOM    665  HA  PHE A 165      -4.921 180.109  16.193  1.00 40.27           H
ATOM    666  C   PHE A 165      -3.131 180.152  15.007  1.00 40.11           C
ATOM    667  O   PHE A 165      -2.113 180.752  14.649  1.00 42.22           O
ATOM    668  CB  PHE A 165      -4.471 182.133  15.650  1.00 40.68           C
ATOM    669 1HB  PHE A 165      -3.594 182.777  15.596  1.00 40.68           H
ATOM    670 2HB  PHE A 165      -4.873 182.055  14.639  1.00 40.68           H
ATOM    671  CG  PHE A 165      -5.508 182.784  16.545  1.00 45.07           C
ATOM    672  CD1 PHE A 165      -6.799 182.232  16.614  1.00 49.29           C
ATOM    673  HD1 PHE A 165      -7.048 181.350  16.043  1.00 49.29           H
ATOM    674  CD2 PHE A 165      -5.201 183.948  17.267  1.00 48.63           C
ATOM    675  HD2 PHE A 165      -4.214 184.379  17.191  1.00 48.63           H
ATOM    676  CE1 PHE A 165      -7.778 182.854  17.401  1.00 52.69           C
ATOM    677  HE1 PHE A 165      -8.776 182.444  17.437  1.00 52.69           H
ATOM    678  CE2 PHE A 165      -6.184 184.565  18.056  1.00 45.60           C
ATOM    679  HE2 PHE A 165      -5.947 185.470  18.595  1.00 45.60           H
ATOM    680  CZ  PHE A 165      -7.480 184.025  18.114  1.00 53.22           C
ATOM    681  HZ  PHE A 165      -8.239 184.522  18.699  1.00 53.22           H
ATOM    682  N   LYS A 166      -3.591 179.087  14.343  1.00 38.27           N
ATOM    683  H   LYS A 166      -4.459 178.664  14.643  1.00 38.27           H
ATOM    684  CA  LYS A 166      -3.018 178.585  13.088  1.00 43.35           C
ATOM    685  HA  LYS A 166      -1.996 178.255  13.275  1.00 43.35           H
ATOM    686  C   LYS A 166      -2.971 179.694  12.014  1.00 44.08           C
ATOM    687  O   LYS A 166      -1.935 179.867  11.382  1.00 44.64           O
ATOM    688  CB  LYS A 166      -3.826 177.375  12.598  1.00 44.93           C
ATOM    689 1HB  LYS A 166      -4.888 177.615  12.650  1.00 44.93           H
ATOM    690 2HB  LYS A 166      -3.567 177.176  11.558  1.00 44.93           H
ATOM    691  CG  LYS A 166      -3.513 176.121  13.428  1.00 49.22           C
ATOM    692 1HG  LYS A 166      -2.452 175.890  13.329  1.00 49.22           H
ATOM    693 2HG  LYS A 166      -3.736 176.327  14.474  1.00 49.22           H
ATOM    694  CD  LYS A 166      -4.336 174.916  12.966  1.00 47.37           C
ATOM    695 1HD  LYS A 166      -5.372 175.050  13.277  1.00 47.37           H
ATOM    696 2HD  LYS A 166      -4.291 174.847  11.879  1.00 47.37           H
ATOM    697  CE  LYS A 166      -3.757 173.632  13.573  1.00 47.06           C
ATOM    698 1HE  LYS A 166      -2.723 173.521  13.246  1.00 47.06           H
ATOM    699 2HE  LYS A 166      -3.763 173.721  14.660  1.00 47.06           H
ATOM    700  NZ  LYS A 166      -4.530 172.445  13.153  1.00 48.32           N
ATOM    701 1HZ  LYS A 166      -5.420 172.439  13.630  1.00 48.32           H
ATOM    702 2HZ  LYS A 166      -4.016 171.608  13.387  1.00 48.32           H
ATOM    703 3HZ  LYS A 166      -4.682 172.481  12.155  1.00 48.32           H
ATOM    704  N   ALA A 167      -4.015 180.525  11.927  1.00 40.52           N
ATOM    705  H   ALA A 167      -4.847 180.304  12.456  1.00 40.52           H
ATOM    706  CA  ALA A 167      -4.101 181.678  11.023  1.00 50.46           C
ATOM    707  HA  ALA A 167      -4.173 181.312   9.999  1.00 50.46           H
ATOM    708  C   ALA A 167      -2.885 182.640  11.089  1.00 55.96           C
ATOM    709  O   ALA A 167      -2.526 183.233  10.067  1.00 52.31           O
ATOM    710  CB  ALA A 167      -5.401 182.426  11.348  1.00 42.16           C
ATOM    711 1HB  ALA A 167      -6.243 181.741  11.248  1.00 42.16           H
ATOM    712 2HB  ALA A 167      -5.521 183.254  10.649  1.00 42.16           H
ATOM    713 3HB  ALA A 167      -5.364 182.811  12.366  1.00 42.16           H
ATOM    714  N   GLN A 168      -2.256 182.782  12.264  1.00 46.35           N
ATOM    715  H   GLN A 168      -2.573 182.222  13.043  1.00 46.35           H
ATOM    716  CA  GLN A 168      -1.129 183.687  12.529  1.00 48.13           C
ATOM    717  HA  GLN A 168      -1.047 184.407  11.715  1.00 48.13           H
ATOM    718  C   GLN A 168       0.220 182.940  12.638  1.00 47.14           C
ATOM    719  O   GLN A 168       1.237 183.446  12.158  1.00 54.41           O
ATOM    720  CB  GLN A 168      -1.406 184.472  13.825  1.00 50.79           C
ATOM    721 1HB  GLN A 168      -1.435 183.774  14.662  1.00 50.79           H
ATOM    722 2HB  GLN A 168      -0.592 185.176  13.999  1.00 50.79           H
ATOM    723  CG  GLN A 168      -2.733 185.260  13.803  1.00 56.17           C
ATOM    724 1HG  GLN A 168      -3.563 184.566  13.665  1.00 56.17           H
ATOM    725 2HG  GLN A 168      -2.881 185.734  14.774  1.00 56.17           H
ATOM    726  CD  GLN A 168      -2.803 186.335  12.714  1.00 66.07           C
ATOM    727  OE1 GLN A 168      -1.829 186.996  12.376  1.00 64.68           O
ATOM    728  NE2 GLN A 168      -3.968 186.557  12.151  1.00 63.56           N
ATOM    729 1HE2 GLN A 168      -4.081 187.330  11.511  1.00 63.56           H
ATOM    730 2HE2 GLN A 168      -4.780 186.067  12.500  1.00 63.56           H
ATOM    731  N   LEU A 169       0.237 181.738  13.229  1.00 43.39           N
ATOM    732  H   LEU A 169      -0.618 181.370  13.622  1.00 43.39           H
ATOM    733  CA  LEU A 169       1.419 180.870  13.306  1.00 47.46           C
ATOM    734  HA  LEU A 169       2.231 181.409  13.795  1.00 47.46           H
ATOM    735  C   LEU A 169       1.895 180.467  11.894  1.00 52.10           C
ATOM    736  O   LEU A 169       3.056 180.680  11.552  1.00 51.11           O
ATOM    737  CB  LEU A 169       1.086 179.604  14.135  1.00 43.17           C
ATOM    738 1HB  LEU A 169       0.192 179.149  13.708  1.00 43.17           H
ATOM    739 2HB  LEU A 169       1.904 178.895  14.006  1.00 43.17           H
ATOM    740  CG  LEU A 169       0.865 179.817  15.642  1.00 44.56           C
ATOM    741  HG  LEU A 169       0.194 180.664  15.780  1.00 44.56           H
ATOM    742  CD1 LEU A 169       0.215 178.565  16.235  1.00 36.68           C
ATOM    743 1HD1 LEU A 169       0.140 178.667  17.318  1.00 36.68           H
ATOM    744 2HD1 LEU A 169       0.820 177.691  15.993  1.00 36.68           H
ATOM    745 3HD1 LEU A 169      -0.783 178.445  15.812  1.00 36.68           H
ATOM    746  CD2 LEU A 169       2.166 180.102  16.394  1.00 42.44           C
ATOM    747 1HD2 LEU A 169       1.944 180.245  17.451  1.00 42.44           H
ATOM    748 2HD2 LEU A 169       2.629 181.004  15.994  1.00 42.44           H
ATOM    749 3HD2 LEU A 169       2.848 179.260  16.276  1.00 42.44           H
ATOM    750  N   GLU A 170       0.983 179.974  11.052  1.00 50.32           N
ATOM    751  H   GLU A 170       0.029 179.860  11.363  1.00 50.32           H
ATOM    752  CA  GLU A 170       1.289 179.482   9.700  1.00 52.77           C
ATOM    753  HA  GLU A 170       2.138 178.801   9.774  1.00 52.77           H
ATOM    754  C   GLU A 170       1.688 180.624   8.731  1.00 53.46           C
ATOM    755  O   GLU A 170       2.365 180.370   7.733  1.00 59.67           O
ATOM    756  CB  GLU A 170       0.097 178.677   9.147  1.00 52.02           C
ATOM    757 1HB  GLU A 170      -0.780 179.324   9.110  1.00 52.02           H
ATOM    758 2HB  GLU A 170       0.325 178.341   8.136  1.00 52.02           H
ATOM    759  CG  GLU A 170      -0.244 177.442  10.005  1.00 61.22           C
ATOM    760 1HG  GLU A 170       0.578 176.730   9.936  1.00 61.22           H
ATOM    761 2HG  GLU A 170      -0.334 177.731  11.053  1.00 61.22           H
ATOM    762  CD  GLU A 170      -1.543 176.717   9.596  1.00 66.37           C
ATOM    763  OE1 GLU A 170      -2.385 177.281   8.855  1.00 67.67           O
ATOM    764  OE2 GLU A 170      -1.759 175.580  10.079  1.00 69.92           O
ATOM    765  N   LYS A 171       1.348 181.885   9.045  1.00 55.00           N
ATOM    766  H   LYS A 171       0.799 182.040   9.879  1.00 55.00           H
ATOM    767  CA  LYS A 171       1.887 183.077   8.383  1.00 55.71           C
ATOM    768  HA  LYS A 171       1.796 182.945   7.305  1.00 55.71           H
ATOM    769  C   LYS A 171       3.379 183.272   8.720  1.00 59.54           C
ATOM    770  O   LYS A 171       4.180 183.515   7.822  1.00 60.31           O
ATOM    771  CB  LYS A 171       1.082 184.321   8.786  1.00 57.95           C
ATOM    772 1HB  LYS A 171       0.020 184.103   8.679  1.00 57.95           H
ATOM    773 2HB  LYS A 171       1.293 184.555   9.829  1.00 57.95           H
ATOM    774  CG  LYS A 171       1.435 185.529   7.902  1.00 64.09           C
ATOM    775 1HG  LYS A 171       2.515 185.672   7.920  1.00 64.09           H
ATOM    776 2HG  LYS A 171       1.115 185.321   6.881  1.00 64.09           H
ATOM    777  CD  LYS A 171       0.763 186.816   8.386  1.00 70.26           C
ATOM    778 1HD  LYS A 171      -0.301 186.631   8.533  1.00 70.26           H
ATOM    779 2HD  LYS A 171       1.197 187.109   9.343  1.00 70.26           H
ATOM    780  CE  LYS A 171       0.916 187.954   7.358  1.00 77.62           C
ATOM    781 1HE  LYS A 171       0.581 187.589   6.387  1.00 77.62           H
ATOM    782 2HE  LYS A 171       0.258 188.773   7.650  1.00 77.62           H
ATOM    783  NZ  LYS A 171       2.292 188.495   7.250  1.00 75.94           N
ATOM    784 1HZ  LYS A 171       2.272 189.244   6.573  1.00 75.94           H
ATOM    785 2HZ  LYS A 171       2.948 187.787   6.951  1.00 75.94           H
ATOM    786 3HZ  LYS A 171       2.577 188.860   8.148  1.00 75.94           H
ATOM    787  N   ALA A 172       3.742 183.143   9.996  1.00 55.41           N
ATOM    788  H   ALA A 172       3.042 182.883  10.676  1.00 55.41           H
ATOM    789  CA  ALA A 172       5.112 183.298  10.477  1.00 56.42           C
ATOM    790  HA  ALA A 172       5.537 184.191  10.019  1.00 56.42           H
ATOM    791  C   ALA A 172       6.033 182.103  10.110  1.00 52.54           C
ATOM    792  O   ALA A 172       7.253 182.265  10.112  1.00 55.53           O
ATOM    793  CB  ALA A 172       5.054 183.528  11.992  1.00 52.84           C
ATOM    794 1HB  ALA A 172       4.420 184.389  12.203  1.00 52.84           H
ATOM    795 2HB  ALA A 172       6.062 183.719  12.361  1.00 52.84           H
ATOM    796 3HB  ALA A 172       4.647 182.646  12.486  1.00 52.84           H
ATOM    797  N   GLY A 173       5.472 180.932   9.788  1.00 54.35           N
ATOM    798  H   GLY A 173       4.474 180.822   9.895  1.00 54.35           H
ATOM    799  CA  GLY A 173       6.224 179.724   9.415  1.00 55.93           C
ATOM    800 1HA  GLY A 173       5.549 179.032   8.911  1.00 55.93           H
ATOM    801 2HA  GLY A 173       7.023 179.991   8.723  1.00 55.93           H
ATOM    802  C   GLY A 173       6.855 178.989  10.615  1.00 61.32           C
ATOM    803  O   GLY A 173       7.720 178.131  10.435  1.00 58.76           O
ATOM    804  N   VAL A 174       6.452 179.335  11.841  1.00 55.65           N
ATOM    805  H   VAL A 174       5.675 179.976  11.914  1.00 55.65           H
ATOM    806  CA  VAL A 174       7.028 178.867  13.110  1.00 54.39           C
ATOM    807  HA  VAL A 174       8.109 178.827  12.973  1.00 54.39           H
ATOM    808  C   VAL A 174       6.557 177.449  13.525  1.00 57.12           C
ATOM    809  O   VAL A 174       6.907 176.987  14.609  1.00 56.01           O
ATOM    810  CB  VAL A 174       6.770 179.884  14.248  1.00 53.33           C
ATOM    811  HB  VAL A 174       7.233 179.498  15.156  1.00 53.33           H
ATOM    812  CG1 VAL A 174       7.433 181.234  13.945  1.00 53.75           C
ATOM    813 1HG1 VAL A 174       7.255 181.918  14.775  1.00 53.75           H
ATOM    814 2HG1 VAL A 174       7.021 181.658  13.029  1.00 53.75           H
ATOM    815 3HG1 VAL A 174       8.505 181.079  13.824  1.00 53.75           H
ATOM    816  CG2 VAL A 174       5.276 180.098  14.532  1.00 47.61           C
ATOM    817 1HG2 VAL A 174       5.172 180.785  15.372  1.00 47.61           H
ATOM    818 2HG2 VAL A 174       4.816 179.143  14.784  1.00 47.61           H
ATOM    819 3HG2 VAL A 174       4.783 180.519  13.656  1.00 47.61           H
ATOM    820  N   GLU A 175       5.786 176.732  12.700  1.00 53.88           N
ATOM    821  H   GLU A 175       5.456 177.159  11.846  1.00 53.88           H
ATOM    822  CA  GLU A 175       5.215 175.423  13.039  1.00 59.12           C
ATOM    823  HA  GLU A 175       4.502 175.568  13.850  1.00 59.12           H
ATOM    824  C   GLU A 175       6.272 174.399  13.515  1.00 59.94           C
ATOM    825  O   GLU A 175       6.034 173.700  14.504  1.00 58.21           O
ATOM    826  CB  GLU A 175       4.461 174.811  11.847  1.00 56.90           C
ATOM    827 1HB  GLU A 175       5.129 174.708  10.991  1.00 56.90           H
ATOM    828 2HB  GLU A 175       4.157 173.806  12.140  1.00 56.90           H
ATOM    829  CG  GLU A 175       3.210 175.590  11.401  1.00 64.00           C
ATOM    830 1HG  GLU A 175       2.468 174.870  11.057  1.00 64.00           H
ATOM    831 2HG  GLU A 175       2.782 176.134  12.243  1.00 64.00           H
ATOM    832  CD  GLU A 175       3.517 176.572  10.273  1.00 67.79           C
ATOM    833  OE1 GLU A 175       4.211 177.577  10.526  1.00 61.17           O
ATOM    834  OE2 GLU A 175       3.050 176.335   9.136  1.00 70.29           O
ATOM    835  N   HIS A 176       7.432 174.334  12.852  1.00 58.13           N
ATOM    836  H   HIS A 176       7.549 174.904  12.026  1.00 58.13           H
ATOM    837  CA  HIS A 176       8.560 173.480  13.229  1.00 60.59           C
ATOM    838  HA  HIS A 176       8.213 172.449  13.301  1.00 60.59           H
ATOM    839  C   HIS A 176       9.172 173.875  14.589  1.00 58.13           C
ATOM    840  O   HIS A 176       9.534 172.999  15.379  1.00 53.57           O
ATOM    841  CB  HIS A 176       9.631 173.548  12.132  1.00 65.11           C
ATOM    842 1HB  HIS A 176       9.158 173.347  11.171  1.00 65.11           H
ATOM    843 2HB  HIS A 176      10.054 174.553  12.097  1.00 65.11           H
ATOM    844  CG  HIS A 176      10.755 172.554  12.339  1.00 70.83           C
ATOM    845  ND1 HIS A 176      10.844 171.304  11.782  1.00 78.94           N
ATOM    846  HD1 HIS A 176      10.255 170.885  11.077  1.00 78.94           H
ATOM    847  CD2 HIS A 176      11.833 172.661  13.175  1.00 74.79           C
ATOM    848  HD2 HIS A 176      12.118 173.477  13.822  1.00 74.79           H
ATOM    849  CE1 HIS A 176      11.910 170.710  12.265  1.00 78.46           C
ATOM    850  HE1 HIS A 176      12.280 169.721  12.037  1.00 78.46           H
ATOM    851  NE2 HIS A 176      12.548 171.490  13.129  1.00 79.08           N
ATOM    852  N   GLN A 177       9.268 175.180  14.868  1.00 49.01           N
ATOM    853  H   GLN A 177       8.887 175.847  14.212  1.00 49.01           H
ATOM    854  CA  GLN A 177       9.747 175.706  16.145  1.00 55.07           C
ATOM    855  HA  GLN A 177      10.714 175.250  16.361  1.00 55.07           H
ATOM    856  C   GLN A 177       8.768 175.331  17.267  1.00 54.00           C
ATOM    857  O   GLN A 177       9.167 174.676  18.224  1.00 46.17           O
ATOM    858  CB  GLN A 177       9.953 177.225  16.039  1.00 52.89           C
ATOM    859 1HB  GLN A 177      10.568 177.425  15.161  1.00 52.89           H
ATOM    860 2HB  GLN A 177       8.994 177.726  15.903  1.00 52.89           H
ATOM    861  CG  GLN A 177      10.651 177.842  17.270  1.00 64.21           C
ATOM    862 1HG  GLN A 177       9.987 177.797  18.133  1.00 64.21           H
ATOM    863 2HG  GLN A 177      11.550 177.268  17.495  1.00 64.21           H
ATOM    864  CD  GLN A 177      11.048 179.304  17.032  1.00 69.64           C
ATOM    865  OE1 GLN A 177      10.533 179.983  16.159  1.00 65.74           O
ATOM    866  NE2 GLN A 177      12.006 179.840  17.759  1.00 72.37           N
ATOM    867 1HE2 GLN A 177      12.195 180.822  17.621  1.00 72.37           H
ATOM    868 2HE2 GLN A 177      12.446 179.343  18.520  1.00 72.37           H
ATOM    869  N   LEU A 178       7.477 175.634  17.097  1.00 51.46           N
ATOM    870  H   LEU A 178       7.209 176.149  16.271  1.00 51.46           H
ATOM    871  CA  LEU A 178       6.424 175.328  18.061  1.00 47.96           C
ATOM    872  HA  LEU A 178       6.622 175.910  18.961  1.00 47.96           H
ATOM    873  C   LEU A 178       6.418 173.832  18.458  1.00 45.04           C
ATOM    874  O   LEU A 178       6.357 173.528  19.648  1.00 44.96           O
ATOM    875  CB  LEU A 178       5.075 175.793  17.466  1.00 48.12           C
ATOM    876 1HB  LEU A 178       5.138 176.864  17.278  1.00 48.12           H
ATOM    877 2HB  LEU A 178       4.935 175.291  16.509  1.00 48.12           H
ATOM    878  CG  LEU A 178       3.842 175.513  18.344  1.00 49.56           C
ATOM    879  HG  LEU A 178       3.759 174.436  18.495  1.00 49.56           H
ATOM    880  CD1 LEU A 178       3.907 176.214  19.702  1.00 48.31           C
ATOM    881 1HD1 LEU A 178       2.986 176.022  20.252  1.00 48.31           H
ATOM    882 2HD1 LEU A 178       4.022 177.287  19.547  1.00 48.31           H
ATOM    883 3HD1 LEU A 178       4.756 175.835  20.270  1.00 48.31           H
ATOM    884  CD2 LEU A 178       2.587 176.002  17.622  1.00 47.71           C
ATOM    885 1HD2 LEU A 178       1.709 175.788  18.232  1.00 47.71           H
ATOM    886 2HD2 LEU A 178       2.496 175.491  16.663  1.00 47.71           H
ATOM    887 3HD2 LEU A 178       2.662 177.076  17.456  1.00 47.71           H
ATOM    888  N   ARG A 179       6.583 172.914  17.489  1.00 46.10           N
ATOM    889  H   ARG A 179       6.634 173.222  16.528  1.00 46.10           H
ATOM    890  CA  ARG A 179       6.739 171.472  17.720  1.00 46.54           C
ATOM    891  HA  ARG A 179       5.826 171.095  18.181  1.00 46.54           H
ATOM    892  C   ARG A 179       7.915 171.167  18.676  1.00 48.25           C
ATOM    893  O   ARG A 179       7.725 170.422  19.638  1.00 45.81           O
ATOM    894  CB  ARG A 179       6.951 170.729  16.385  1.00 53.68           C
ATOM    895 1HB  ARG A 179       7.724 171.243  15.814  1.00 53.68           H
ATOM    896 2HB  ARG A 179       7.302 169.717  16.588  1.00 53.68           H
ATOM    897  CG  ARG A 179       5.680 170.640  15.517  1.00 61.61           C
ATOM    898 1HG  ARG A 179       5.001 169.898  15.936  1.00 61.61           H
ATOM    899 2HG  ARG A 179       5.175 171.606  15.506  1.00 61.61           H
ATOM    900  CD  ARG A 179       6.026 170.242  14.077  1.00 67.97           C
ATOM    901 1HD  ARG A 179       6.877 170.838  13.749  1.00 67.97           H
ATOM    902 2HD  ARG A 179       6.300 169.187  14.044  1.00 67.97           H
ATOM    903  NE  ARG A 179       4.903 170.469  13.150  1.00 76.38           N
ATOM    904  HE  ARG A 179       3.988 170.316  13.550  1.00 76.38           H
ATOM    905  CZ  ARG A 179       5.026 170.834  11.869  1.00 75.07           C
ATOM    906  NH1 ARG A 179       6.161 170.866  11.240  1.00 71.65           N
ATOM    907 1HH1 ARG A 179       6.974 170.429  11.652  1.00 71.65           H
ATOM    908 2HH1 ARG A 179       6.171 171.134  10.266  1.00 71.65           H
ATOM    909  NH2 ARG A 179       3.994 171.196  11.169  1.00 81.13           N
ATOM    910 1HH2 ARG A 179       3.093 171.316  11.608  1.00 81.13           H
ATOM    911 2HH2 ARG A 179       4.132 171.485  10.211  1.00 81.13           H
ATOM    912  N   ARG A 180       9.096 171.750  18.434  1.00 50.17           N
ATOM    913  H   ARG A 180       9.157 172.422  17.682  1.00 50.17           H
ATOM    914  CA  ARG A 180      10.318 171.555  19.230  1.00 50.43           C
ATOM    915  HA  ARG A 180      10.471 170.482  19.348  1.00 50.43           H
ATOM    916  C   ARG A 180      10.199 172.182  20.632  1.00 41.88           C
ATOM    917  O   ARG A 180      10.576 171.559  21.620  1.00 44.09           O
ATOM    918  CB  ARG A 180      11.524 172.139  18.465  1.00  0.00           C
ATOM    919 1HB  ARG A 180      11.426 171.908  17.405  1.00  0.00           H
ATOM    920 2HB  ARG A 180      11.547 173.223  18.575  1.00  0.00           H
ATOM    921  CG  ARG A 180      12.857 171.564  18.974  1.00  0.00           C
ATOM    922 1HG  ARG A 180      12.992 171.853  20.016  1.00  0.00           H
ATOM    923 2HG  ARG A 180      12.806 170.477  18.926  1.00  0.00           H
ATOM    924  CD  ARG A 180      14.102 172.024  18.182  1.00  0.00           C
ATOM    925 1HD  ARG A 180      14.185 173.108  18.253  1.00  0.00           H
ATOM    926 2HD  ARG A 180      14.992 171.595  18.641  1.00  0.00           H
ATOM    927  NE  ARG A 180      14.076 171.645  16.757  1.00  0.00           N
ATOM    928  HE  ARG A 180      13.509 172.268  16.200  1.00  0.00           H
ATOM    929  CZ  ARG A 180      14.834 170.715  16.165  1.00  0.00           C
ATOM    930  NH1 ARG A 180      14.765 170.503  14.884  1.00  0.00           N
ATOM    931 1HH1 ARG A 180      14.132 171.028  14.299  1.00  0.00           H
ATOM    932 2HH1 ARG A 180      15.429 169.867  14.466  1.00  0.00           H
ATOM    933  NH2 ARG A 180      15.703 169.989  16.802  1.00  0.00           N
ATOM    934 1HH2 ARG A 180      15.934 170.183  17.766  1.00  0.00           H
ATOM    935 2HH2 ARG A 180      16.289 169.374  16.256  1.00  0.00           H
ATOM    936  N   GLU A 181       9.635 173.382  20.727  1.00 40.22           N
ATOM    937  H   GLU A 181       9.356 173.851  19.877  1.00 40.22           H
ATOM    938  CA  GLU A 181       9.499 174.130  21.974  1.00 43.01           C
ATOM    939  HA  GLU A 181      10.492 174.254  22.408  1.00 43.01           H
ATOM    940  C   GLU A 181       8.616 173.403  23.015  1.00 41.34           C
ATOM    941  O   GLU A 181       8.991 173.335  24.191  1.00 43.07           O
ATOM    942  CB  GLU A 181       8.913 175.523  21.685  1.00 45.83           C
ATOM    943 1HB  GLU A 181       7.999 175.421  21.100  1.00 45.83           H
ATOM    944 2HB  GLU A 181       8.649 175.974  22.641  1.00 45.83           H
ATOM    945  CG  GLU A 181       9.862 176.485  20.940  1.00 52.94           C
ATOM    946 1HG  GLU A 181      10.063 176.100  19.941  1.00 52.94           H
ATOM    947 2HG  GLU A 181       9.366 177.449  20.826  1.00 52.94           H
ATOM    948  CD  GLU A 181      11.199 176.703  21.661  1.00 58.23           C
ATOM    949  OE1 GLU A 181      11.221 176.679  22.910  1.00 56.02           O
ATOM    950  OE2 GLU A 181      12.231 176.909  20.976  1.00 60.59           O
ATOM    951  N   VAL A 182       7.479 172.830  22.599  1.00 41.63           N
ATOM    952  H   VAL A 182       7.184 172.932  21.638  1.00 41.63           H
ATOM    953  CA  VAL A 182       6.597 172.049  23.474  1.00 43.73           C
ATOM    954  HA  VAL A 182       6.545 172.571  24.429  1.00 43.73           H
ATOM    955  C   VAL A 182       7.148 170.630  23.736  1.00 43.62           C
ATOM    956  O   VAL A 182       6.938 170.083  24.822  1.00 42.65           O
ATOM    957  CB  VAL A 182       5.142 171.985  22.943  1.00 43.31           C
ATOM    958  HB  VAL A 182       4.525 171.524  23.714  1.00 43.31           H
ATOM    959  CG1 VAL A 182       4.576 173.387  22.694  1.00 39.85           C
ATOM    960 1HG1 VAL A 182       3.544 173.289  22.358  1.00 39.85           H
ATOM    961 2HG1 VAL A 182       5.160 173.903  21.932  1.00 39.85           H
ATOM    962 3HG1 VAL A 182       4.604 173.958  23.622  1.00 39.85           H
ATOM    963  CG2 VAL A 182       4.969 171.140  21.680  1.00 49.77           C
ATOM    964 1HG2 VAL A 182       3.922 171.160  21.378  1.00 49.77           H
ATOM    965 2HG2 VAL A 182       5.266 170.113  21.894  1.00 49.77           H
ATOM    966 3HG2 VAL A 182       5.588 171.537  20.876  1.00 49.77           H
ATOM    967  N   GLU A 183       7.907 170.050  22.799  1.00 44.15           N
ATOM    968  H   GLU A 183       8.042 170.511  21.910  1.00 44.15           H
ATOM    969  CA  GLU A 183       8.636 168.795  23.005  1.00 48.09           C
ATOM    970  HA  GLU A 183       7.921 168.020  23.281  1.00 48.09           H
ATOM    971  C   GLU A 183       9.648 168.943  24.163  1.00 44.52           C
ATOM    972  O   GLU A 183       9.671 168.106  25.065  1.00 44.14           O
ATOM    973  CB  GLU A 183       9.329 168.366  21.699  1.00 52.19           C
ATOM    974 1HB  GLU A 183       8.632 168.460  20.867  1.00 52.19           H
ATOM    975 2HB  GLU A 183      10.170 169.032  21.505  1.00 52.19           H
ATOM    976  CG  GLU A 183       9.858 166.916  21.726  1.00 59.00           C
ATOM    977 1HG  GLU A 183      10.511 166.773  20.866  1.00 59.00           H
ATOM    978 2HG  GLU A 183      10.448 166.757  22.629  1.00 59.00           H
ATOM    979  CD  GLU A 183       8.746 165.857  21.678  1.00 65.67           C
ATOM    980  OE1 GLU A 183       7.674 166.102  21.076  1.00 73.96           O
ATOM    981  OE2 GLU A 183       8.968 164.751  22.221  1.00 72.97           O
ATOM    982  N   ILE A 184      10.398 170.053  24.196  1.00 41.14           N
ATOM    983  H   ILE A 184      10.352 170.692  23.415  1.00 41.14           H
ATOM    984  CA  ILE A 184      11.322 170.409  25.279  1.00 42.87           C
ATOM    985  HA  ILE A 184      11.998 169.568  25.434  1.00 42.87           H
ATOM    986  C   ILE A 184      10.557 170.652  26.599  1.00 42.67           C
ATOM    987  O   ILE A 184      10.849 169.996  27.603  1.00 40.67           O
ATOM    988  CB  ILE A 184      12.187 171.643  24.894  1.00 43.69           C
ATOM    989  HB  ILE A 184      11.506 172.437  24.587  1.00 43.69           H
ATOM    990  CG1 ILE A 184      13.134 171.337  23.719  1.00 41.95           C
ATOM    991 1HG1 ILE A 184      13.991 170.780  24.100  1.00 41.95           H
ATOM    992 2HG1 ILE A 184      12.607 170.705  23.004  1.00 41.95           H
ATOM    993  CG2 ILE A 184      13.003 172.154  26.100  1.00 41.03           C
ATOM    994 1HG2 ILE A 184      13.689 172.935  25.772  1.00 41.03           H
ATOM    995 2HG2 ILE A 184      13.571 171.324  26.521  1.00 41.03           H
ATOM    996 3HG2 ILE A 184      12.330 172.556  26.858  1.00 41.03           H
ATOM    997  CD1 ILE A 184      13.612 172.592  22.976  1.00 45.03           C
ATOM    998 1HD1 ILE A 184      14.168 172.282  22.091  1.00 45.03           H
ATOM    999 2HD1 ILE A 184      14.259 173.187  23.622  1.00 45.03           H
ATOM   1000 3HD1 ILE A 184      12.751 173.188  22.675  1.00 45.03           H
ATOM   1001  N   GLN A 185       9.580 171.573  26.625  1.00 38.35           N
ATOM   1002  H   GLN A 185       9.363 172.105  25.794  1.00 38.35           H
ATOM   1003  CA  GLN A 185       8.931 171.989  27.867  1.00 39.90           C
ATOM   1004  HA  GLN A 185       9.727 172.264  28.559  1.00 39.90           H
ATOM   1005  C   GLN A 185       8.108 170.853  28.518  1.00 39.81           C
ATOM   1006  O   GLN A 185       8.030 170.784  29.745  1.00 40.40           O
ATOM   1007  CB  GLN A 185       8.064 173.243  27.654  1.00 39.99           C
ATOM   1008 1HB  GLN A 185       8.621 173.988  27.085  1.00 39.99           H
ATOM   1009 2HB  GLN A 185       7.162 172.977  27.103  1.00 39.99           H
ATOM   1010  CG  GLN A 185       7.642 173.875  28.997  1.00 38.08           C
ATOM   1011 1HG  GLN A 185       7.143 173.133  29.620  1.00 38.08           H
ATOM   1012 2HG  GLN A 185       8.540 174.186  29.531  1.00 38.08           H
ATOM   1013  CD  GLN A 185       6.712 175.098  28.869  1.00 43.75           C
ATOM   1014  OE1 GLN A 185       6.183 175.410  27.817  1.00 42.71           O
ATOM   1015  NE2 GLN A 185       6.466 175.803  29.953  1.00 41.82           N
ATOM   1016 1HE2 GLN A 185       5.882 176.621  29.856  1.00 41.82           H
ATOM   1017 2HE2 GLN A 185       6.809 175.532  30.864  1.00 41.82           H
ATOM   1018  N   SER A 186       7.523 169.944  27.734  1.00 42.83           N
ATOM   1019  H   SER A 186       7.589 170.027  26.729  1.00 42.83           H
ATOM   1020  CA  SER A 186       6.800 168.784  28.255  1.00 42.61           C
ATOM   1021  HA  SER A 186       6.079 169.149  28.986  1.00 42.61           H
ATOM   1022  C   SER A 186       7.736 167.783  28.977  1.00 43.99           C
ATOM   1023  O   SER A 186       7.346 167.262  30.027  1.00 47.93           O
ATOM   1024  CB  SER A 186       5.990 168.099  27.146  1.00 43.08           C
ATOM   1025 1HB  SER A 186       5.454 167.251  27.573  1.00 43.08           H
ATOM   1026 2HB  SER A 186       5.256 168.805  26.758  1.00 43.08           H
ATOM   1027  OG  SER A 186       6.812 167.645  26.082  1.00 51.76           O
ATOM   1028  HG  SER A 186       7.028 168.402  25.534  1.00 51.76           H
ATOM   1029  N   HIS A 187       8.967 167.585  28.486  1.00 44.51           N
ATOM   1030  H   HIS A 187       9.215 168.011  27.605  1.00 44.51           H
ATOM   1031  CA  HIS A 187      10.012 166.775  29.132  1.00 47.49           C
ATOM   1032  HA  HIS A 187       9.563 165.848  29.489  1.00 47.49           H
ATOM   1033  C   HIS A 187      10.688 167.463  30.348  1.00 47.48           C
ATOM   1034  O   HIS A 187      11.214 166.766  31.222  1.00 47.78           O
ATOM   1035  CB  HIS A 187      11.090 166.401  28.101  1.00 51.73           C
ATOM   1036 1HB  HIS A 187      11.354 167.287  27.525  1.00 51.73           H
ATOM   1037 2HB  HIS A 187      11.987 166.084  28.634  1.00 51.73           H
ATOM   1038  CG  HIS A 187      10.693 165.299  27.133  1.00 58.57           C
ATOM   1039  ND1 HIS A 187       9.974 165.428  25.972  1.00 62.83           N
ATOM   1040  HD1 HIS A 187       9.663 166.272  25.514  1.00 62.83           H
ATOM   1041  CD2 HIS A 187      11.017 163.973  27.220  1.00 55.20           C
ATOM   1042  HD2 HIS A 187      11.591 163.464  27.980  1.00 55.20           H
ATOM   1043  CE1 HIS A 187       9.903 164.245  25.401  1.00 60.64           C
ATOM   1044  HE1 HIS A 187       9.438 163.991  24.460  1.00 60.64           H
ATOM   1045  NE2 HIS A 187      10.530 163.320  26.117  1.00 63.08           N
ATOM   1046  N   LEU A 188      10.724 168.801  30.434  1.00 38.31           N
ATOM   1047  H   LEU A 188      10.348 169.363  29.683  1.00 38.31           H
ATOM   1048  CA  LEU A 188      11.312 169.518  31.566  1.00 40.61           C
ATOM   1049  HA  LEU A 188      12.311 169.115  31.730  1.00 40.61           H
ATOM   1050  C   LEU A 188      10.491 169.290  32.855  1.00 41.88           C
ATOM   1051  O   LEU A 188       9.273 169.479  32.865  1.00 44.07           O
ATOM   1052  CB  LEU A 188      11.448 171.031  31.274  1.00 40.42           C
ATOM   1053 1HB  LEU A 188      10.495 171.388  30.883  1.00 40.42           H
ATOM   1054 2HB  LEU A 188      11.632 171.543  32.219  1.00 40.42           H
ATOM   1055  CG  LEU A 188      12.575 171.418  30.299  1.00 39.34           C
ATOM   1056  HG  LEU A 188      12.422 170.881  29.362  1.00 39.34           H
ATOM   1057  CD1 LEU A 188      12.513 172.911  29.998  1.00 39.34           C
ATOM   1058 1HD1 LEU A 188      13.236 173.135  29.214  1.00 39.34           H
ATOM   1059 2HD1 LEU A 188      12.758 173.482  30.893  1.00 39.34           H
ATOM   1060 3HD1 LEU A 188      11.512 173.180  29.658  1.00 39.34           H
ATOM   1061  CD2 LEU A 188      13.976 171.110  30.838  1.00 40.07           C
ATOM   1062 1HD2 LEU A 188      14.715 171.481  30.128  1.00 40.07           H
ATOM   1063 2HD2 LEU A 188      14.098 170.034  30.962  1.00 40.07           H
ATOM   1064 3HD2 LEU A 188      14.116 171.605  31.799  1.00 40.07           H
ATOM   1065  N   ARG A 189      11.170 168.904  33.942  1.00 37.01           N
ATOM   1066  H   ARG A 189      12.166 168.756  33.856  1.00 37.01           H
ATOM   1067  CA  ARG A 189      10.585 168.613  35.263  1.00 42.47           C
ATOM   1068  HA  ARG A 189       9.677 169.204  35.383  1.00 42.47           H
ATOM   1069  C   ARG A 189      11.568 169.023  36.385  1.00 39.64           C
ATOM   1070  O   ARG A 189      12.408 168.238  36.813  1.00 36.03           O
ATOM   1071  CB  ARG A 189      10.182 167.121  35.335  1.00 43.40           C
ATOM   1072 1HB  ARG A 189      10.963 166.490  34.912  1.00 43.40           H
ATOM   1073 2HB  ARG A 189      10.044 166.840  36.380  1.00 43.40           H
ATOM   1074  CG  ARG A 189       8.869 166.849  34.578  1.00 55.49           C
ATOM   1075 1HG  ARG A 189       8.139 167.596  34.889  1.00 55.49           H
ATOM   1076 2HG  ARG A 189       9.034 166.966  33.507  1.00 55.49           H
ATOM   1077  CD  ARG A 189       8.259 165.449  34.821  1.00 64.16           C
ATOM   1078 1HD  ARG A 189       8.243 165.251  35.892  1.00 64.16           H
ATOM   1079 2HD  ARG A 189       7.226 165.454  34.473  1.00 64.16           H
ATOM   1080  NE  ARG A 189       8.976 164.345  34.150  1.00 73.99           N
ATOM   1081  HE  ARG A 189       9.396 163.683  34.786  1.00 73.99           H
ATOM   1082  CZ  ARG A 189       8.921 164.067  32.837  1.00 74.27           C
ATOM   1083  NH1 ARG A 189       8.333 164.822  31.956  1.00 71.72           N
ATOM   1084 1HH1 ARG A 189       7.911 165.705  32.207  1.00 71.72           H
ATOM   1085 2HH1 ARG A 189       8.313 164.507  30.997  1.00 71.72           H
ATOM   1086  NH2 ARG A 189       9.462 162.986  32.373  1.00 75.65           N
ATOM   1087 1HH2 ARG A 189       9.995 162.373  32.974  1.00 75.65           H
ATOM   1088 2HH2 ARG A 189       9.420 162.808  31.380  1.00 75.65           H
ATOM   1089  N   HIS A 190      11.467 170.273  36.829  1.00 30.95           N
ATOM   1090  H   HIS A 190      10.748 170.855  36.424  1.00 30.95           H
ATOM   1091  CA  HIS A 190      12.212 170.855  37.957  1.00 32.99           C
ATOM   1092  HA  HIS A 190      12.399 170.075  38.695  1.00 32.99           H
ATOM   1093  C   HIS A 190      11.369 171.957  38.621  1.00 33.71           C
ATOM   1094  O   HIS A 190      10.826 172.783  37.885  1.00 31.67           O
ATOM   1095  CB  HIS A 190      13.563 171.404  37.467  1.00 30.42           C
ATOM   1096 1HB  HIS A 190      14.181 170.571  37.133  1.00 30.42           H
ATOM   1097 2HB  HIS A 190      13.390 172.059  36.613  1.00 30.42           H
ATOM   1098  CG  HIS A 190      14.322 172.177  38.527  1.00 32.23           C
ATOM   1099  ND1 HIS A 190      14.153 173.496  38.882  1.00 29.28           N
ATOM   1100  HD1 HIS A 190      13.622 174.217  38.416  1.00 29.28           H
ATOM   1101  CD2 HIS A 190      15.218 171.671  39.426  1.00 32.17           C
ATOM   1102  HD2 HIS A 190      15.588 170.661  39.520  1.00 32.17           H
ATOM   1103  CE1 HIS A 190      14.919 173.747  39.925  1.00 31.59           C
ATOM   1104  HE1 HIS A 190      15.050 174.684  40.445  1.00 31.59           H
ATOM   1105  NE2 HIS A 190      15.578 172.662  40.302  1.00 30.61           N
ATOM   1106  N   PRO A 191      11.265 172.053  39.965  1.00 32.25           N
ATOM   1107  CA  PRO A 191      10.288 172.931  40.621  1.00 33.66           C
ATOM   1108  HA  PRO A 191       9.294 172.523  40.439  1.00 33.66           H
ATOM   1109  C   PRO A 191      10.295 174.402  40.156  1.00 31.18           C
ATOM   1110  O   PRO A 191       9.237 174.950  39.859  1.00 30.94           O
ATOM   1111  CB  PRO A 191      10.594 172.812  42.112  1.00 37.95           C
ATOM   1112 1HB  PRO A 191      11.366 173.530  42.386  1.00 37.95           H
ATOM   1113 2HB  PRO A 191       9.701 172.936  42.725  1.00 37.95           H
ATOM   1114  CG  PRO A 191      11.125 171.397  42.244  1.00 41.03           C
ATOM   1115 1HG  PRO A 191      11.786 171.282  43.103  1.00 41.03           H
ATOM   1116 2HG  PRO A 191      10.297 170.690  42.289  1.00 41.03           H
ATOM   1117  CD  PRO A 191      11.903 171.212  40.957  1.00 36.33           C
ATOM   1118 1HD  PRO A 191      12.938 171.528  41.092  1.00 36.33           H
ATOM   1119 2HD  PRO A 191      11.845 170.170  40.643  1.00 36.33           H
ATOM   1120  N   ASN A 192      11.468 175.029  40.011  1.00 30.92           N
ATOM   1121  H   ASN A 192      12.306 174.574  40.346  1.00 30.92           H
ATOM   1122  CA  ASN A 192      11.613 176.412  39.548  1.00 29.03           C
ATOM   1123  HA  ASN A 192      10.766 176.960  39.962  1.00 29.03           H
ATOM   1124  C   ASN A 192      11.545 176.595  37.994  1.00 29.44           C
ATOM   1125  O   ASN A 192      11.939 177.638  37.474  1.00 28.82           O
ATOM   1126  CB  ASN A 192      12.872 177.041  40.170  1.00 28.69           C
ATOM   1127 1HB  ASN A 192      13.763 176.509  39.834  1.00 28.69           H
ATOM   1128 2HB  ASN A 192      12.964 178.073  39.832  1.00 28.69           H
ATOM   1129  CG  ASN A 192      12.814 177.013  41.694  1.00 34.99           C
ATOM   1130  OD1 ASN A 192      13.452 176.190  42.329  1.00 33.69           O
ATOM   1131  ND2 ASN A 192      12.030 177.872  42.299  1.00 30.92           N
ATOM   1132 1HD2 ASN A 192      11.975 177.887  43.307  1.00 30.92           H
ATOM   1133 2HD2 ASN A 192      11.503 178.541  41.755  1.00 30.92           H
ATOM   1134  N   ILE A 193      11.044 175.607  37.247  1.00 29.13           N
ATOM   1135  H   ILE A 193      10.711 174.771  37.706  1.00 29.13           H
ATOM   1136  CA  ILE A 193      10.703 175.726  35.813  1.00 30.26           C
ATOM   1137  HA  ILE A 193      10.929 176.736  35.471  1.00 30.26           H
ATOM   1138  C   ILE A 193       9.194 175.484  35.657  1.00 30.05           C
ATOM   1139  O   ILE A 193       8.666 174.516  36.205  1.00 29.65           O
ATOM   1140  CB  ILE A 193      11.523 174.749  34.933  1.00 27.64           C
ATOM   1141  HB  ILE A 193      11.242 173.733  35.210  1.00 27.64           H
ATOM   1142  CG1 ILE A 193      13.040 174.918  35.170  1.00 30.58           C
ATOM   1143 1HG1 ILE A 193      13.305 175.955  34.961  1.00 30.58           H
ATOM   1144 2HG1 ILE A 193      13.247 174.707  36.219  1.00 30.58           H
ATOM   1145  CG2 ILE A 193      11.170 174.968  33.448  1.00 29.42           C
ATOM   1146 1HG2 ILE A 193      11.715 174.249  32.835  1.00 29.42           H
ATOM   1147 2HG2 ILE A 193      11.459 175.980  33.165  1.00 29.42           H
ATOM   1148 3HG2 ILE A 193      10.099 174.839  33.294  1.00 29.42           H
ATOM   1149  CD1 ILE A 193      13.934 173.994  34.333  1.00 31.44           C
ATOM   1150 1HD1 ILE A 193      14.954 174.057  34.711  1.00 31.44           H
ATOM   1151 2HD1 ILE A 193      13.912 174.308  33.290  1.00 31.44           H
ATOM   1152 3HD1 ILE A 193      13.579 172.967  34.412  1.00 31.44           H
ATOM   1153  N   LEU A 194       8.509 176.351  34.907  1.00 31.95           N
ATOM   1154  H   LEU A 194       9.004 177.096  34.438  1.00 31.95           H
ATOM   1155  CA  LEU A 194       7.066 176.275  34.698  1.00 34.00           C
ATOM   1156  HA  LEU A 194       6.593 176.226  35.679  1.00 34.00           H
ATOM   1157  C   LEU A 194       6.681 174.996  33.921  1.00 39.07           C
ATOM   1158  O   LEU A 194       7.132 174.787  32.784  1.00 35.83           O
ATOM   1159  CB  LEU A 194       6.606 177.563  33.982  1.00 39.32           C
ATOM   1160 1HB  LEU A 194       7.128 178.409  34.430  1.00 39.32           H
ATOM   1161 2HB  LEU A 194       6.904 177.498  32.936  1.00 39.32           H
ATOM   1162  CG  LEU A 194       5.093 177.818  34.072  1.00 39.60           C
ATOM   1163  HG  LEU A 194       4.568 176.889  33.849  1.00 39.60           H
ATOM   1164  CD1 LEU A 194       4.703 178.325  35.466  1.00 32.58           C
ATOM   1165 1HD1 LEU A 194       3.635 178.543  35.478  1.00 32.58           H
ATOM   1166 2HD1 LEU A 194       5.262 179.232  35.695  1.00 32.58           H
ATOM   1167 3HD1 LEU A 194       4.927 177.561  36.211  1.00 32.58           H
ATOM   1168  CD2 LEU A 194       4.669 178.863  33.043  1.00 38.74           C
ATOM   1169 1HD2 LEU A 194       3.587 178.989  33.093  1.00 38.74           H
ATOM   1170 2HD2 LEU A 194       4.950 178.524  32.046  1.00 38.74           H
ATOM   1171 3HD2 LEU A 194       5.156 179.814  33.255  1.00 38.74           H
ATOM   1172  N   ARG A 195       5.865 174.127  34.530  1.00 32.58           N
ATOM   1173  H   ARG A 195       5.565 174.319  35.475  1.00 32.58           H
ATOM   1174  CA  ARG A 195       5.396 172.876  33.931  1.00 36.59           C
ATOM   1175  HA  ARG A 195       6.272 172.315  33.606  1.00 36.59           H
ATOM   1176  C   ARG A 195       4.497 173.111  32.696  1.00 38.05           C
ATOM   1177  O   ARG A 195       3.664 174.015  32.673  1.00 31.22           O
ATOM   1178  CB  ARG A 195       4.653 172.011  34.967  1.00 37.70           C
ATOM   1179 1HB  ARG A 195       4.037 172.640  35.609  1.00 37.70           H
ATOM   1180 2HB  ARG A 195       3.975 171.338  34.442  1.00 37.70           H
ATOM   1181  CG  ARG A 195       5.580 171.163  35.864  1.00 49.10           C
ATOM   1182 1HG  ARG A 195       6.621 171.288  35.566  1.00 49.10           H
ATOM   1183 2HG  ARG A 195       5.474 171.504  36.894  1.00 49.10           H
ATOM   1184  CD  ARG A 195       5.217 169.674  35.794  1.00 58.22           C
ATOM   1185 1HD  ARG A 195       5.785 169.124  36.544  1.00 58.22           H
ATOM   1186 2HD  ARG A 195       4.152 169.566  35.996  1.00 58.22           H
ATOM   1187  NE  ARG A 195       5.513 169.119  34.466  1.00 61.17           N
ATOM   1188  HE  ARG A 195       6.145 169.678  33.911  1.00 61.17           H
ATOM   1189  CZ  ARG A 195       5.011 167.981  33.969  1.00 57.73           C
ATOM   1190  NH1 ARG A 195       4.150 167.228  34.579  1.00 65.59           N
ATOM   1191 1HH1 ARG A 195       3.851 167.462  35.515  1.00 65.59           H
ATOM   1192 2HH1 ARG A 195       3.913 166.329  34.183  1.00 65.59           H
ATOM   1193  NH2 ARG A 195       5.392 167.595  32.793  1.00 58.10           N
ATOM   1194 1HH2 ARG A 195       5.942 168.228  32.231  1.00 58.10           H
ATOM   1195 2HH2 ARG A 195       4.940 166.800  32.364  1.00 58.10           H
ATOM   1196  N   LEU A 196       4.635 172.213  31.719  1.00 33.49           N
ATOM   1197  H   LEU A 196       5.346 171.506  31.843  1.00 33.49           H
ATOM   1198  CA  LEU A 196       3.674 171.987  30.629  1.00 34.69           C
ATOM   1199  HA  LEU A 196       2.852 172.697  30.714  1.00 34.69           H
ATOM   1200  C   LEU A 196       3.110 170.567  30.796  1.00 38.35           C
ATOM   1201  O   LEU A 196       3.809 169.581  30.548  1.00 34.16           O
ATOM   1202  CB  LEU A 196       4.377 172.213  29.267  1.00 39.94           C
ATOM   1203 1HB  LEU A 196       4.727 173.245  29.238  1.00 39.94           H
ATOM   1204 2HB  LEU A 196       5.244 171.554  29.223  1.00 39.94           H
ATOM   1205  CG  LEU A 196       3.508 171.957  28.022  1.00 39.35           C
ATOM   1206  HG  LEU A 196       3.040 170.978  28.120  1.00 39.35           H
ATOM   1207  CD1 LEU A 196       2.430 173.022  27.833  1.00 36.06           C
ATOM   1208 1HD1 LEU A 196       1.830 172.771  26.958  1.00 36.06           H
ATOM   1209 2HD1 LEU A 196       2.902 173.993  27.684  1.00 36.06           H
ATOM   1210 3HD1 LEU A 196       1.790 173.059  28.714  1.00 36.06           H
ATOM   1211  CD2 LEU A 196       4.367 171.963  26.758  1.00 46.86           C
ATOM   1212 1HD2 LEU A 196       3.732 171.758  25.897  1.00 46.86           H
ATOM   1213 2HD2 LEU A 196       5.139 171.196  26.832  1.00 46.86           H
ATOM   1214 3HD2 LEU A 196       4.836 172.940  26.641  1.00 46.86           H
ATOM   1215  N   TYR A 197       1.863 170.468  31.256  1.00 30.73           N
ATOM   1216  H   TYR A 197       1.329 171.314  31.393  1.00 30.73           H
ATOM   1217  CA  TYR A 197       1.175 169.204  31.540  1.00 35.26           C
ATOM   1218  HA  TYR A 197       1.845 168.558  32.108  1.00 35.26           H
ATOM   1219  C   TYR A 197       0.765 168.454  30.254  1.00 36.54           C
ATOM   1220  O   TYR A 197       0.668 167.226  30.255  1.00 39.34           O
ATOM   1221  CB  TYR A 197      -0.062 169.490  32.404  1.00 34.03           C
ATOM   1222 1HB  TYR A 197      -0.778 170.058  31.809  1.00 34.03           H
ATOM   1223 2HB  TYR A 197      -0.536 168.542  32.657  1.00 34.03           H
ATOM   1224  CG  TYR A 197       0.201 170.256  33.698  1.00 35.53           C
ATOM   1225  CD1 TYR A 197       0.915 169.649  34.752  1.00 42.71           C
ATOM   1226  HD1 TYR A 197       1.292 168.642  34.649  1.00 42.71           H
ATOM   1227  CD2 TYR A 197      -0.308 171.560  33.867  1.00 37.46           C
ATOM   1228  HD2 TYR A 197      -0.847 172.044  33.065  1.00 37.46           H
ATOM   1229  CE1 TYR A 197       1.108 170.335  35.968  1.00 42.45           C
ATOM   1230  HE1 TYR A 197       1.636 169.860  36.781  1.00 42.45           H
ATOM   1231  CE2 TYR A 197      -0.145 172.234  35.093  1.00 37.18           C
ATOM   1232  HE2 TYR A 197      -0.571 173.218  35.223  1.00 37.18           H
ATOM   1233  CZ  TYR A 197       0.567 171.628  36.144  1.00 39.64           C
ATOM   1234  OH  TYR A 197       0.715 172.274  37.337  1.00 48.90           O
ATOM   1235  HH  TYR A 197       0.014 172.907  37.509  1.00 48.90           H
ATOM   1236  N   GLY A 198       0.559 169.169  29.147  1.00 36.07           N
ATOM   1237  H   GLY A 198       0.616 170.176  29.202  1.00 36.07           H
ATOM   1238  CA  GLY A 198       0.231 168.600  27.837  1.00 37.99           C
ATOM   1239 1HA  GLY A 198       1.077 168.019  27.470  1.00 37.99           H
ATOM   1240 2HA  GLY A 198      -0.623 167.930  27.936  1.00 37.99           H
ATOM   1241  C   GLY A 198      -0.110 169.678  26.799  1.00 35.40           C
ATOM   1242  O   GLY A 198      -0.103 170.873  27.101  1.00 35.50           O
ATOM   1243  N   TYR A 199      -0.419 169.246  25.579  1.00 35.38           N
ATOM   1244  H   TYR A 199      -0.392 168.256  25.382  1.00 35.38           H
ATOM   1245  CA  TYR A 199      -0.827 170.123  24.476  1.00 37.35           C
ATOM   1246  HA  TYR A 199      -1.382 170.957  24.907  1.00 37.35           H
ATOM   1247  C   TYR A 199      -1.765 169.390  23.489  1.00 42.72           C
ATOM   1248  O   TYR A 199      -1.738 168.161  23.395  1.00 42.33           O
ATOM   1249  CB  TYR A 199       0.415 170.712  23.782  1.00 35.79           C
ATOM   1250 1HB  TYR A 199       0.092 171.286  22.914  1.00 35.79           H
ATOM   1251 2HB  TYR A 199       0.880 171.421  24.466  1.00 35.79           H
ATOM   1252  CG  TYR A 199       1.481 169.715  23.326  1.00 44.02           C
ATOM   1253  CD1 TYR A 199       1.463 169.210  22.012  1.00 50.52           C
ATOM   1254  HD1 TYR A 199       0.672 169.483  21.330  1.00 50.52           H
ATOM   1255  CD2 TYR A 199       2.523 169.344  24.201  1.00 46.22           C
ATOM   1256  HD2 TYR A 199       2.549 169.730  25.210  1.00 46.22           H
ATOM   1257  CE1 TYR A 199       2.502 168.370  21.562  1.00 49.62           C
ATOM   1258  HE1 TYR A 199       2.499 168.001  20.547  1.00 49.62           H
ATOM   1259  CE2 TYR A 199       3.554 168.490  23.764  1.00 50.22           C
ATOM   1260  HE2 TYR A 199       4.363 168.223  24.428  1.00 50.22           H
ATOM   1261  CZ  TYR A 199       3.553 168.014  22.435  1.00 53.60           C
ATOM   1262  OH  TYR A 199       4.583 167.258  21.970  1.00 55.85           O
ATOM   1263  HH  TYR A 199       5.007 166.732  22.652  1.00 55.85           H
ATOM   1264  N   PHE A 200      -2.620 170.148  22.801  1.00 38.89           N
ATOM   1265  H   PHE A 200      -2.571 171.150  22.912  1.00 38.89           H
ATOM   1266  CA  PHE A 200      -3.648 169.651  21.869  1.00 41.46           C
ATOM   1267  HA  PHE A 200      -3.235 168.808  21.314  1.00 41.46           H
ATOM   1268  C   PHE A 200      -4.032 170.744  20.835  1.00 37.68           C
ATOM   1269  O   PHE A 200      -3.475 171.843  20.857  1.00 34.48           O
ATOM   1270  CB  PHE A 200      -4.854 169.127  22.678  1.00 38.88           C
ATOM   1271 1HB  PHE A 200      -5.527 168.604  21.999  1.00 38.88           H
ATOM   1272 2HB  PHE A 200      -4.500 168.372  23.380  1.00 38.88           H
ATOM   1273  CG  PHE A 200      -5.662 170.164  23.453  1.00 41.08           C
ATOM   1274  CD1 PHE A 200      -5.299 170.512  24.767  1.00 37.44           C
ATOM   1275  HD1 PHE A 200      -4.423 170.074  25.221  1.00 37.44           H
ATOM   1276  CD2 PHE A 200      -6.801 170.745  22.871  1.00 44.31           C
ATOM   1277  HD2 PHE A 200      -7.085 170.470  21.866  1.00 44.31           H
ATOM   1278  CE1 PHE A 200      -6.071 171.433  25.496  1.00 40.21           C
ATOM   1279  HE1 PHE A 200      -5.796 171.702  26.505  1.00 40.21           H
ATOM   1280  CE2 PHE A 200      -7.561 171.682  23.591  1.00 40.96           C
ATOM   1281  HE2 PHE A 200      -8.411 172.154  23.120  1.00 40.96           H
ATOM   1282  CZ  PHE A 200      -7.204 172.018  24.906  1.00 38.17           C
ATOM   1283  HZ  PHE A 200      -7.794 172.739  25.453  1.00 38.17           H
ATOM   1284  N   HIS A 201      -4.949 170.460  19.904  1.00 34.47           N
ATOM   1285  H   HIS A 201      -5.385 169.549  19.901  1.00 34.47           H
ATOM   1286  CA  HIS A 201      -5.296 171.347  18.780  1.00 37.99           C
ATOM   1287  HA  HIS A 201      -5.148 172.384  19.082  1.00 37.99           H
ATOM   1288  C   HIS A 201      -6.761 171.196  18.308  1.00 33.24           C
ATOM   1289  O   HIS A 201      -7.482 170.287  18.719  1.00 37.61           O
ATOM   1290  CB  HIS A 201      -4.336 171.066  17.611  1.00 40.03           C
ATOM   1291 1HB  HIS A 201      -4.502 171.798  16.820  1.00 40.03           H
ATOM   1292 2HB  HIS A 201      -3.308 171.187  17.953  1.00 40.03           H
ATOM   1293  CG  HIS A 201      -4.501 169.677  17.035  1.00 42.89           C
ATOM   1294  ND1 HIS A 201      -5.401 169.248  16.083  1.00 46.40           N
ATOM   1295  HD1 HIS A 201      -6.066 169.772  15.532  1.00 46.40           H
ATOM   1296  CD2 HIS A 201      -3.898 168.545  17.503  1.00 48.30           C
ATOM   1297  HD2 HIS A 201      -3.185 168.447  18.308  1.00 48.30           H
ATOM   1298  CE1 HIS A 201      -5.308 167.931  15.999  1.00 44.47           C
ATOM   1299  HE1 HIS A 201      -5.882 167.267  15.370  1.00 44.47           H
ATOM   1300  NE2 HIS A 201      -4.388 167.461  16.827  1.00 53.36           N
ATOM   1301  N   ASP A 202      -7.164 172.062  17.378  1.00 35.91           N
ATOM   1302  H   ASP A 202      -6.542 172.825  17.154  1.00 35.91           H
ATOM   1303  CA  ASP A 202      -8.316 171.879  16.479  1.00 37.59           C
ATOM   1304  HA  ASP A 202      -8.493 170.812  16.350  1.00 37.59           H
ATOM   1305  C   ASP A 202      -7.988 172.460  15.069  1.00 40.73           C
ATOM   1306  O   ASP A 202      -6.816 172.687  14.748  1.00 38.01           O
ATOM   1307  CB  ASP A 202      -9.581 172.457  17.138  1.00 32.44           C
ATOM   1308 1HB  ASP A 202     -10.430 172.196  16.506  1.00 32.44           H
ATOM   1309 2HB  ASP A 202      -9.730 171.962  18.097  1.00 32.44           H
ATOM   1310  CG  ASP A 202      -9.592 173.976  17.365  1.00 35.18           C
ATOM   1311  OD1 ASP A 202      -9.134 174.736  16.487  1.00 39.71           O
ATOM   1312  OD2 ASP A 202     -10.163 174.424  18.388  1.00 35.22           O
ATOM   1313  N   ALA A 203      -8.987 172.678  14.208  1.00 39.61           N
ATOM   1314  H   ALA A 203      -9.939 172.522  14.505  1.00 39.61           H
ATOM   1315  CA  ALA A 203      -8.809 173.215  12.850  1.00 43.14           C
ATOM   1316  HA  ALA A 203      -8.011 172.652  12.366  1.00 43.14           H
ATOM   1317  C   ALA A 203      -8.400 174.719  12.796  1.00 41.76           C
ATOM   1318  O   ALA A 203      -8.241 175.279  11.711  1.00 40.34           O
ATOM   1319  CB  ALA A 203     -10.102 172.952  12.068  1.00 40.04           C
ATOM   1320 1HB  ALA A 203     -10.334 171.887  12.097  1.00 40.04           H
ATOM   1321 2HB  ALA A 203      -9.964 173.266  11.033  1.00 40.04           H
ATOM   1322 3HB  ALA A 203     -10.923 173.515  12.512  1.00 40.04           H
ATOM   1323  N   THR A 204      -8.243 175.390  13.942  1.00 37.50           N
ATOM   1324  H   THR A 204      -8.442 174.897  14.801  1.00 37.50           H
ATOM   1325  CA  THR A 204      -8.031 176.849  14.081  1.00 39.58           C
ATOM   1326  HA  THR A 204      -7.692 177.260  13.130  1.00 39.58           H
ATOM   1327  C   THR A 204      -6.990 177.211  15.159  1.00 40.88           C
ATOM   1328  O   THR A 204      -6.225 178.164  14.995  1.00 35.95           O
ATOM   1329  CB  THR A 204      -9.358 177.556  14.437  1.00 40.65           C
ATOM   1330  HB  THR A 204      -9.188 178.632  14.411  1.00 40.65           H
ATOM   1331  OG1 THR A 204      -9.819 177.234  15.725  1.00 34.58           O
ATOM   1332  HG1 THR A 204      -9.678 176.297  15.881  1.00 34.58           H
ATOM   1333  CG2 THR A 204     -10.491 177.236  13.466  1.00 46.30           C
ATOM   1334 1HG2 THR A 204     -11.363 177.834  13.732  1.00 46.30           H
ATOM   1335 2HG2 THR A 204     -10.748 176.178  13.513  1.00 46.30           H
ATOM   1336 3HG2 THR A 204     -10.171 177.489  12.455  1.00 46.30           H
ATOM   1337  N   ARG A 205      -6.933 176.440  16.249  1.00 37.10           N
ATOM   1338  H   ARG A 205      -7.593 175.678  16.304  1.00 37.10           H
ATOM   1339  CA  ARG A 205      -6.209 176.761  17.491  1.00 37.52           C
ATOM   1340  HA  ARG A 205      -5.613 177.660  17.334  1.00 37.52           H
ATOM   1341  C   ARG A 205      -5.273 175.619  17.910  1.00 35.68           C
ATOM   1342  O   ARG A 205      -5.560 174.443  17.689  1.00 34.62           O
ATOM   1343  CB  ARG A 205      -7.238 177.050  18.600  1.00 35.39           C
ATOM   1344 1HB  ARG A 205      -7.962 176.236  18.607  1.00 35.39           H
ATOM   1345 2HB  ARG A 205      -6.735 177.064  19.568  1.00 35.39           H
ATOM   1346  CG  ARG A 205      -8.009 178.380  18.438  1.00 36.41           C
ATOM   1347 1HG  ARG A 205      -7.375 179.208  18.756  1.00 36.41           H
ATOM   1348 2HG  ARG A 205      -8.291 178.535  17.397  1.00 36.41           H
ATOM   1349  CD  ARG A 205      -9.281 178.370  19.300  1.00 35.26           C
ATOM   1350 1HD  ARG A 205      -9.928 177.569  18.944  1.00 35.26           H
ATOM   1351 2HD  ARG A 205      -9.015 178.171  20.338  1.00 35.26           H
ATOM   1352  NE  ARG A 205     -10.016 179.643  19.231  1.00 40.51           N
ATOM   1353  HE  ARG A 205      -9.503 180.440  19.581  1.00 40.51           H
ATOM   1354  CZ  ARG A 205     -11.251 179.816  18.730  1.00 43.56           C
ATOM   1355  NH1 ARG A 205     -12.050 178.846  18.393  1.00 43.05           N
ATOM   1356 1HH1 ARG A 205     -11.845 177.900  18.681  1.00 43.05           H
ATOM   1357 2HH1 ARG A 205     -12.942 179.064  17.972  1.00 43.05           H
ATOM   1358  NH2 ARG A 205     -11.726 181.012  18.563  1.00 44.56           N
ATOM   1359 1HH2 ARG A 205     -11.183 181.834  18.784  1.00 44.56           H
ATOM   1360 2HH2 ARG A 205     -12.639 181.108  18.142  1.00 44.56           H
ATOM   1361  N   VAL A 206      -4.179 175.986  18.568  1.00 35.10           N
ATOM   1362  H   VAL A 206      -4.000 176.977  18.644  1.00 35.10           H
ATOM   1363  CA  VAL A 206      -3.258 175.103  19.303  1.00 32.27           C
ATOM   1364  HA  VAL A 206      -3.610 174.075  19.224  1.00 32.27           H
ATOM   1365  C   VAL A 206      -3.274 175.517  20.780  1.00 34.13           C
ATOM   1366  O   VAL A 206      -3.292 176.708  21.090  1.00 33.01           O
ATOM   1367  CB  VAL A 206      -1.834 175.151  18.714  1.00 37.25           C
ATOM   1368  HB  VAL A 206      -1.456 176.169  18.807  1.00 37.25           H
ATOM   1369  CG1 VAL A 206      -0.881 174.202  19.456  1.00 33.10           C
ATOM   1370 1HG1 VAL A 206       0.085 174.198  18.952  1.00 33.10           H
ATOM   1371 2HG1 VAL A 206      -1.299 173.195  19.449  1.00 33.10           H
ATOM   1372 3HG1 VAL A 206      -0.754 174.537  20.485  1.00 33.10           H
ATOM   1373  CG2 VAL A 206      -1.838 174.766  17.229  1.00 40.43           C
ATOM   1374 1HG2 VAL A 206      -0.812 174.742  16.861  1.00 40.43           H
ATOM   1375 2HG2 VAL A 206      -2.412 175.497  16.660  1.00 40.43           H
ATOM   1376 3HG2 VAL A 206      -2.289 173.780  17.115  1.00 40.43           H
ATOM   1377  N   TYR A 207      -3.287 174.538  21.679  1.00 31.79           N
ATOM   1378  H   TYR A 207      -3.236 173.586  21.346  1.00 31.79           H
ATOM   1379  CA  TYR A 207      -3.549 174.719  23.110  1.00 30.85           C
ATOM   1380  HA  TYR A 207      -3.671 175.779  23.333  1.00 30.85           H
ATOM   1381  C   TYR A 207      -2.389 174.168  23.944  1.00 35.94           C
ATOM   1382  O   TYR A 207      -2.015 173.005  23.782  1.00 37.18           O
ATOM   1383  CB  TYR A 207      -4.854 174.004  23.481  1.00 31.19           C
ATOM   1384 1HB  TYR A 207      -4.717 172.935  23.316  1.00 31.19           H
ATOM   1385 2HB  TYR A 207      -5.031 174.144  24.548  1.00 31.19           H
ATOM   1386  CG  TYR A 207      -6.100 174.453  22.723  1.00 33.23           C
ATOM   1387  CD1 TYR A 207      -7.023 175.327  23.325  1.00 32.41           C
ATOM   1388  HD1 TYR A 207      -6.851 175.699  24.324  1.00 32.41           H
ATOM   1389  CD2 TYR A 207      -6.368 173.933  21.442  1.00 34.41           C
ATOM   1390  HD2 TYR A 207      -5.680 173.230  20.996  1.00 34.41           H
ATOM   1391  CE1 TYR A 207      -8.196 175.696  22.642  1.00 38.12           C
ATOM   1392  HE1 TYR A 207      -8.911 176.360  23.106  1.00 38.12           H
ATOM   1393  CE2 TYR A 207      -7.537 174.293  20.752  1.00 34.36           C
ATOM   1394  HE2 TYR A 207      -7.743 173.887  19.772  1.00 34.36           H
ATOM   1395  CZ  TYR A 207      -8.456 175.174  21.356  1.00 31.94           C
ATOM   1396  OH  TYR A 207      -9.596 175.526  20.705  1.00 37.11           O
ATOM   1397  HH  TYR A 207      -9.706 175.080  19.862  1.00 37.11           H
ATOM   1398  N   LEU A 208      -1.842 174.982  24.850  1.00 34.09           N
ATOM   1399  H   LEU A 208      -2.207 175.921  24.931  1.00 34.09           H
ATOM   1400  CA  LEU A 208      -0.777 174.609  25.787  1.00 35.20           C
ATOM   1401  HA  LEU A 208      -0.431 173.602  25.554  1.00 35.20           H
ATOM   1402  C   LEU A 208      -1.327 174.610  27.225  1.00 33.53           C
ATOM   1403  O   LEU A 208      -1.775 175.650  27.715  1.00 34.86           O
ATOM   1404  CB  LEU A 208       0.436 175.564  25.652  1.00 30.21           C
ATOM   1405 1HB  LEU A 208       0.162 176.518  26.102  1.00 30.21           H
ATOM   1406 2HB  LEU A 208       1.253 175.152  26.244  1.00 30.21           H
ATOM   1407  CG  LEU A 208       0.947 175.836  24.225  1.00 39.47           C
ATOM   1408  HG  LEU A 208       0.170 176.364  23.672  1.00 39.47           H
ATOM   1409  CD1 LEU A 208       2.191 176.725  24.279  1.00 34.15           C
ATOM   1410 1HD1 LEU A 208       2.508 176.963  23.264  1.00 34.15           H
ATOM   1411 2HD1 LEU A 208       2.994 176.202  24.798  1.00 34.15           H
ATOM   1412 3HD1 LEU A 208       1.953 177.646  24.811  1.00 34.15           H
ATOM   1413  CD2 LEU A 208       1.310 174.553  23.479  1.00 35.97           C
ATOM   1414 1HD2 LEU A 208       1.744 174.812  22.513  1.00 35.97           H
ATOM   1415 2HD2 LEU A 208       0.417 173.947  23.326  1.00 35.97           H
ATOM   1416 3HD2 LEU A 208       2.036 173.989  24.064  1.00 35.97           H
ATOM   1417  N   ILE A 209      -1.300 173.447  27.882  1.00 31.78           N
ATOM   1418  H   ILE A 209      -0.888 172.642  27.431  1.00 31.78           H
ATOM   1419  CA  ILE A 209      -1.835 173.227  29.236  1.00 33.42           C
ATOM   1420  HA  ILE A 209      -2.621 173.957  29.430  1.00 33.42           H
ATOM   1421  C   ILE A 209      -0.699 173.457  30.248  1.00 36.97           C
ATOM   1422  O   ILE A 209       0.121 172.569  30.497  1.00 34.70           O
ATOM   1423  CB  ILE A 209      -2.457 171.812  29.369  1.00 30.64           C
ATOM   1424  HB  ILE A 209      -1.647 171.086  29.305  1.00 30.64           H
ATOM   1425  CG1 ILE A 209      -3.487 171.473  28.282  1.00 33.34           C
ATOM   1426 1HG1 ILE A 209      -4.432 171.957  28.528  1.00 33.34           H
ATOM   1427 2HG1 ILE A 209      -3.135 171.864  27.328  1.00 33.34           H
ATOM   1428  CG2 ILE A 209      -3.127 171.682  30.750  1.00 32.10           C
ATOM   1429 1HG2 ILE A 209      -3.503 170.669  30.888  1.00 32.10           H
ATOM   1430 2HG2 ILE A 209      -3.954 172.389  30.809  1.00 32.10           H
ATOM   1431 3HG2 ILE A 209      -2.399 171.909  31.529  1.00 32.10           H
ATOM   1432  CD1 ILE A 209      -3.687 169.963  28.109  1.00 39.63           C
ATOM   1433 1HD1 ILE A 209      -4.571 169.795  27.494  1.00 39.63           H
ATOM   1434 2HD1 ILE A 209      -3.823 169.487  29.079  1.00 39.63           H
ATOM   1435 3HD1 ILE A 209      -2.813 169.539  27.614  1.00 39.63           H
ATOM   1436  N   LEU A 210      -0.616 174.672  30.780  1.00 28.99           N
ATOM   1437  H   LEU A 210      -1.391 175.305  30.640  1.00 28.99           H
ATOM   1438  CA  LEU A 210       0.530 175.194  31.530  1.00 33.15           C
ATOM   1439  HA  LEU A 210       1.385 174.537  31.373  1.00 33.15           H
ATOM   1440  C   LEU A 210       0.259 175.268  33.049  1.00 32.89           C
ATOM   1441  O   LEU A 210      -0.873 175.336  33.522  1.00 31.19           O
ATOM   1442  CB  LEU A 210       0.886 176.583  30.957  1.00 29.05           C
ATOM   1443 1HB  LEU A 210      -0.030 177.171  30.892  1.00 29.05           H
ATOM   1444 2HB  LEU A 210       1.553 177.082  31.661  1.00 29.05           H
ATOM   1445  CG  LEU A 210       1.559 176.541  29.574  1.00 38.32           C
ATOM   1446  HG  LEU A 210       1.044 175.803  28.959  1.00 38.32           H
ATOM   1447  CD1 LEU A 210       1.447 177.900  28.883  1.00 34.97           C
ATOM   1448 1HD1 LEU A 210       1.908 177.845  27.897  1.00 34.97           H
ATOM   1449 2HD1 LEU A 210       1.954 178.660  29.479  1.00 34.97           H
ATOM   1450 3HD1 LEU A 210       0.394 178.162  28.779  1.00 34.97           H
ATOM   1451  CD2 LEU A 210       3.039 176.169  29.681  1.00 36.09           C
ATOM   1452 1HD2 LEU A 210       3.482 176.165  28.685  1.00 36.09           H
ATOM   1453 2HD2 LEU A 210       3.138 175.180  30.128  1.00 36.09           H
ATOM   1454 3HD2 LEU A 210       3.550 176.903  30.304  1.00 36.09           H
ATOM   1455  N   GLU A 211       1.331 175.289  33.829  1.00 31.34           N
ATOM   1456  H   GLU A 211       2.240 175.161  33.408  1.00 31.34           H
ATOM   1457  CA  GLU A 211       1.292 175.633  35.245  1.00 32.75           C
ATOM   1458  HA  GLU A 211       0.495 175.055  35.714  1.00 32.75           H
ATOM   1459  C   GLU A 211       0.985 177.131  35.469  1.00 31.73           C
ATOM   1460  O   GLU A 211       1.283 177.989  34.635  1.00 30.44           O
ATOM   1461  CB  GLU A 211       2.605 175.170  35.868  1.00 33.33           C
ATOM   1462 1HB  GLU A 211       2.625 174.092  35.713  1.00 33.33           H
ATOM   1463 2HB  GLU A 211       3.438 175.617  35.325  1.00 33.33           H
ATOM   1464  CG  GLU A 211       2.780 175.458  37.367  1.00 32.38           C
ATOM   1465 1HG  GLU A 211       2.846 176.534  37.531  1.00 32.38           H
ATOM   1466 2HG  GLU A 211       1.921 175.066  37.912  1.00 32.38           H
ATOM   1467  CD  GLU A 211       4.052 174.794  37.892  1.00 33.99           C
ATOM   1468  OE1 GLU A 211       3.990 174.104  38.937  1.00 33.36           O
ATOM   1469  OE2 GLU A 211       5.135 174.987  37.296  1.00 34.69           O
ATOM   1470  N   TYR A 212       0.358 177.436  36.605  1.00 30.21           N
ATOM   1471  H   TYR A 212       0.190 176.707  37.283  1.00 30.21           H
ATOM   1472  CA  TYR A 212      -0.050 178.790  36.973  1.00 30.13           C
ATOM   1473  HA  TYR A 212      -0.005 179.423  36.086  1.00 30.13           H
ATOM   1474  C   TYR A 212       0.887 179.393  38.039  1.00 30.48           C
ATOM   1475  O   TYR A 212       1.119 178.797  39.093  1.00 30.09           O
ATOM   1476  CB  TYR A 212      -1.515 178.751  37.425  1.00 32.23           C
ATOM   1477 1HB  TYR A 212      -2.124 178.371  36.604  1.00 32.23           H
ATOM   1478 2HB  TYR A 212      -1.604 178.048  38.253  1.00 32.23           H
ATOM   1479  CG  TYR A 212      -2.074 180.096  37.864  1.00 28.21           C
ATOM   1480  CD1 TYR A 212      -1.928 181.225  37.032  1.00 27.09           C
ATOM   1481  HD1 TYR A 212      -1.436 181.145  36.074  1.00 27.09           H
ATOM   1482  CD2 TYR A 212      -2.753 180.207  39.094  1.00 30.64           C
ATOM   1483  HD2 TYR A 212      -2.876 179.343  39.731  1.00 30.64           H
ATOM   1484  CE1 TYR A 212      -2.434 182.471  37.446  1.00 30.92           C
ATOM   1485  HE1 TYR A 212      -2.318 183.342  36.818  1.00 30.92           H
ATOM   1486  CE2 TYR A 212      -3.283 181.445  39.501  1.00 33.43           C
ATOM   1487  HE2 TYR A 212      -3.800 181.540  40.445  1.00 33.43           H
ATOM   1488  CZ  TYR A 212      -3.110 182.580  38.680  1.00 33.11           C
ATOM   1489  OH  TYR A 212      -3.560 183.791  39.085  1.00 35.40           O
ATOM   1490  HH  TYR A 212      -4.313 183.746  39.678  1.00 35.40           H
ATOM   1491  N   ALA A 213       1.411 180.586  37.761  1.00 29.22           N
ATOM   1492  H   ALA A 213       1.190 181.002  36.867  1.00 29.22           H
ATOM   1493  CA  ALA A 213       2.169 181.420  38.701  1.00 32.92           C
ATOM   1494  HA  ALA A 213       2.380 180.866  39.616  1.00 32.92           H
ATOM   1495  C   ALA A 213       1.312 182.649  39.073  1.00 28.82           C
ATOM   1496  O   ALA A 213       1.062 183.485  38.196  1.00 32.99           O
ATOM   1497  CB  ALA A 213       3.510 181.769  38.044  1.00 28.73           C
ATOM   1498 1HB  ALA A 213       4.054 180.850  37.824  1.00 28.73           H
ATOM   1499 2HB  ALA A 213       4.099 182.386  38.723  1.00 28.73           H
ATOM   1500 3HB  ALA A 213       3.331 182.316  37.119  1.00 28.73           H
ATOM   1501  N   PRO A 214       0.779 182.753  40.309  1.00 29.67           N
ATOM   1502  CA  PRO A 214      -0.309 183.684  40.620  1.00 30.45           C
ATOM   1503  HA  PRO A 214      -1.030 183.686  39.803  1.00 30.45           H
ATOM   1504  C   PRO A 214       0.129 185.137  40.882  1.00 35.96           C
ATOM   1505  O   PRO A 214      -0.675 186.044  40.678  1.00 35.16           O
ATOM   1506  CB  PRO A 214      -0.982 183.099  41.865  1.00 33.39           C
ATOM   1507 1HB  PRO A 214      -1.412 183.868  42.508  1.00 33.39           H
ATOM   1508 2HB  PRO A 214      -1.744 182.376  41.575  1.00 33.39           H
ATOM   1509  CG  PRO A 214       0.161 182.402  42.574  1.00 36.08           C
ATOM   1510 1HG  PRO A 214       0.749 183.127  43.137  1.00 36.08           H
ATOM   1511 2HG  PRO A 214      -0.186 181.591  43.214  1.00 36.08           H
ATOM   1512  CD  PRO A 214       0.977 181.847  41.423  1.00 30.91           C
ATOM   1513 1HD  PRO A 214       2.034 181.821  41.686  1.00 30.91           H
ATOM   1514 2HD  PRO A 214       0.614 180.855  41.153  1.00 30.91           H
ATOM   1515  N   LEU A 215       1.357 185.390  41.346  1.00 30.96           N
ATOM   1516  H   LEU A 215       2.025 184.643  41.474  1.00 30.96           H
ATOM   1517  CA  LEU A 215       1.755 186.722  41.793  1.00 33.95           C
ATOM   1518  HA  LEU A 215       0.937 187.140  42.380  1.00 33.95           H
ATOM   1519  C   LEU A 215       1.999 187.669  40.590  1.00 35.56           C
ATOM   1520  O   LEU A 215       1.390 188.736  40.508  1.00 36.74           O
ATOM   1521  CB  LEU A 215       2.984 186.628  42.728  1.00 34.11           C
ATOM   1522 1HB  LEU A 215       3.825 186.253  42.145  1.00 34.11           H
ATOM   1523 2HB  LEU A 215       3.228 187.634  43.067  1.00 34.11           H
ATOM   1524  CG  LEU A 215       2.810 185.716  43.962  1.00 38.64           C
ATOM   1525  HG  LEU A 215       2.664 184.693  43.614  1.00 38.64           H
ATOM   1526  CD1 LEU A 215       4.069 185.763  44.824  1.00 40.80           C
ATOM   1527 1HD1 LEU A 215       3.960 185.073  45.661  1.00 40.80           H
ATOM   1528 2HD1 LEU A 215       4.228 186.772  45.203  1.00 40.80           H
ATOM   1529 3HD1 LEU A 215       4.922 185.464  44.216  1.00 40.80           H
ATOM   1530  CD2 LEU A 215       1.622 186.101  44.843  1.00 43.47           C
ATOM   1531 1HD2 LEU A 215       1.611 185.468  45.731  1.00 43.47           H
ATOM   1532 2HD2 LEU A 215       0.696 185.962  44.286  1.00 43.47           H
ATOM   1533 3HD2 LEU A 215       1.714 187.145  45.141  1.00 43.47           H
ATOM   1534  N   GLY A 216       2.836 187.255  39.635  1.00 34.49           N
ATOM   1535  H   GLY A 216       3.301 186.366  39.753  1.00 34.49           H
ATOM   1536  CA  GLY A 216       3.192 188.029  38.442  1.00 34.33           C
ATOM   1537 1HA  GLY A 216       2.535 187.753  37.617  1.00 34.33           H
ATOM   1538 2HA  GLY A 216       3.059 189.092  38.639  1.00 34.33           H
ATOM   1539  C   GLY A 216       4.646 187.788  38.011  1.00 35.34           C
ATOM   1540  O   GLY A 216       5.231 186.754  38.331  1.00 33.10           O
ATOM   1541  N   THR A 217       5.234 188.742  37.291  1.00 33.49           N
ATOM   1542  H   THR A 217       4.712 189.578  37.066  1.00 33.49           H
ATOM   1543  CA  THR A 217       6.657 188.745  36.928  1.00 38.78           C
ATOM   1544  HA  THR A 217       6.926 187.743  36.596  1.00 38.78           H
ATOM   1545  C   THR A 217       7.566 189.128  38.106  1.00 33.31           C
ATOM   1546  O   THR A 217       7.166 189.876  39.007  1.00 35.67           O
ATOM   1547  CB  THR A 217       6.967 189.706  35.766  1.00 34.46           C
ATOM   1548  HB  THR A 217       8.043 189.705  35.591  1.00 34.46           H
ATOM   1549  OG1 THR A 217       6.576 191.032  36.093  1.00 38.98           O
ATOM   1550  HG1 THR A 217       5.628 191.028  36.242  1.00 38.98           H
ATOM   1551  CG2 THR A 217       6.291 189.310  34.457  1.00 36.20           C
ATOM   1552 1HG2 THR A 217       6.534 190.046  33.691  1.00 36.20           H
ATOM   1553 2HG2 THR A 217       5.210 189.258  34.583  1.00 36.20           H
ATOM   1554 3HG2 THR A 217       6.670 188.334  34.156  1.00 36.20           H
ATOM   1555  N   VAL A 218       8.830 188.695  38.038  1.00 33.86           N
ATOM   1556  H   VAL A 218       9.110 188.096  37.274  1.00 33.86           H
ATOM   1557  CA  VAL A 218       9.912 189.209  38.891  1.00 34.37           C
ATOM   1558  HA  VAL A 218       9.604 189.105  39.932  1.00 34.37           H
ATOM   1559  C   VAL A 218      10.150 190.713  38.617  1.00 35.14           C
ATOM   1560  O   VAL A 218      10.458 191.467  39.535  1.00 34.21           O
ATOM   1561  CB  VAL A 218      11.209 188.392  38.706  1.00 36.33           C
ATOM   1562  HB  VAL A 218      11.533 188.495  37.670  1.00 36.33           H
ATOM   1563  CG1 VAL A 218      12.340 188.886  39.617  1.00 34.94           C
ATOM   1564 1HG1 VAL A 218      13.202 188.227  39.509  1.00 34.94           H
ATOM   1565 2HG1 VAL A 218      12.002 188.876  40.653  1.00 34.94           H
ATOM   1566 3HG1 VAL A 218      12.620 189.901  39.335  1.00 34.94           H
ATOM   1567  CG2 VAL A 218      11.002 186.900  39.002  1.00 34.27           C
ATOM   1568 1HG2 VAL A 218      11.939 186.371  38.828  1.00 34.27           H
ATOM   1569 2HG2 VAL A 218      10.228 186.492  38.352  1.00 34.27           H
ATOM   1570 3HG2 VAL A 218      10.703 186.779  40.043  1.00 34.27           H
ATOM   1571  N   TYR A 219       9.923 191.175  37.383  1.00 35.08           N
ATOM   1572  H   TYR A 219       9.770 190.503  36.644  1.00 35.08           H
ATOM   1573  CA  TYR A 219       9.999 192.581  36.994  1.00 36.72           C
ATOM   1574  HA  TYR A 219      11.020 192.919  37.176  1.00 36.72           H
ATOM   1575  C   TYR A 219       9.046 193.478  37.811  1.00 40.40           C
ATOM   1576  O   TYR A 219       9.501 194.427  38.441  1.00 39.12           O
ATOM   1577  CB  TYR A 219       9.707 192.717  35.491  1.00 37.15           C
ATOM   1578 1HB  TYR A 219      10.454 192.144  34.941  1.00 37.15           H
ATOM   1579 2HB  TYR A 219       8.741 192.259  35.283  1.00 37.15           H
ATOM   1580  CG  TYR A 219       9.690 194.140  34.924  1.00 47.25           C
ATOM   1581  CD1 TYR A 219      10.531 195.142  35.445  1.00 42.15           C
ATOM   1582  HD1 TYR A 219      11.197 194.933  36.269  1.00 42.15           H
ATOM   1583  CD2 TYR A 219       8.844 194.434  33.837  1.00 50.05           C
ATOM   1584  HD2 TYR A 219       8.197 193.668  33.436  1.00 50.05           H
ATOM   1585  CE1 TYR A 219      10.498 196.438  34.896  1.00 51.51           C
ATOM   1586  HE1 TYR A 219      11.117 197.212  35.326  1.00 51.51           H
ATOM   1587  CE2 TYR A 219       8.836 195.717  33.261  1.00 52.60           C
ATOM   1588  HE2 TYR A 219       8.196 195.943  32.421  1.00 52.60           H
ATOM   1589  CZ  TYR A 219       9.667 196.729  33.797  1.00 56.07           C
ATOM   1590  OH  TYR A 219       9.650 197.986  33.263  1.00 64.36           O
ATOM   1591  HH  TYR A 219      10.115 198.628  33.806  1.00 64.36           H
ATOM   1592  N   ARG A 220       7.742 193.179  37.857  1.00 36.35           N
ATOM   1593  H   ARG A 220       7.387 192.380  37.351  1.00 36.35           H
ATOM   1594  CA  ARG A 220       6.759 193.995  38.573  1.00 36.47           C
ATOM   1595  HA  ARG A 220       6.932 195.030  38.279  1.00 36.47           H
ATOM   1596  C   ARG A 220       6.935 193.911  40.112  1.00 44.03           C
ATOM   1597  O   ARG A 220       6.649 194.876  40.816  1.00 41.21           O
ATOM   1598  CB  ARG A 220       5.349 193.623  38.091  1.00  0.00           C
ATOM   1599 1HB  ARG A 220       5.370 193.568  37.003  1.00  0.00           H
ATOM   1600 2HB  ARG A 220       5.060 192.647  38.483  1.00  0.00           H
ATOM   1601  CG  ARG A 220       4.284 194.653  38.509  1.00  0.00           C
ATOM   1602 1HG  ARG A 220       4.077 194.541  39.573  1.00  0.00           H
ATOM   1603 2HG  ARG A 220       4.648 195.665  38.330  1.00  0.00           H
ATOM   1604  CD  ARG A 220       2.971 194.459  37.730  1.00  0.00           C
ATOM   1605 1HD  ARG A 220       2.692 193.406  37.781  1.00  0.00           H
ATOM   1606 2HD  ARG A 220       2.190 195.062  38.191  1.00  0.00           H
ATOM   1607  NE  ARG A 220       3.094 194.847  36.313  1.00  0.00           N
ATOM   1608  HE  ARG A 220       3.741 195.604  36.144  1.00  0.00           H
ATOM   1609  CZ  ARG A 220       2.400 194.322  35.291  1.00  0.00           C
ATOM   1610  NH1 ARG A 220       2.644 194.729  34.083  1.00  0.00           N
ATOM   1611 1HH1 ARG A 220       3.426 195.347  33.922  1.00  0.00           H
ATOM   1612 2HH1 ARG A 220       2.103 194.385  33.303  1.00  0.00           H
ATOM   1613  NH2 ARG A 220       1.488 193.401  35.431  1.00  0.00           N
ATOM   1614 1HH2 ARG A 220       1.286 193.029  36.348  1.00  0.00           H
ATOM   1615 2HH2 ARG A 220       1.006 193.037  34.621  1.00  0.00           H
ATOM   1616  N   GLU A 221       7.495 192.809  40.612  1.00 34.74           N
ATOM   1617  H   GLU A 221       7.700 192.043  39.987  1.00 34.74           H
ATOM   1618  CA  GLU A 221       7.968 192.677  41.992  1.00 40.58           C
ATOM   1619  HA  GLU A 221       7.157 192.972  42.658  1.00 40.58           H
ATOM   1620  C   GLU A 221       9.175 193.607  42.288  1.00 40.10           C
ATOM   1621  O   GLU A 221       9.201 194.246  43.342  1.00 42.72           O
ATOM   1622  CB  GLU A 221       8.299 191.195  42.252  1.00 40.10           C
ATOM   1623 1HB  GLU A 221       7.403 190.600  42.074  1.00 40.10           H
ATOM   1624 2HB  GLU A 221       9.042 190.878  41.520  1.00 40.10           H
ATOM   1625  CG  GLU A 221       8.835 190.839  43.661  1.00 44.93           C
ATOM   1626 1HG  GLU A 221       9.219 189.820  43.630  1.00 44.93           H
ATOM   1627 2HG  GLU A 221       9.675 191.490  43.903  1.00 44.93           H
ATOM   1628  CD  GLU A 221       7.802 190.936  44.795  1.00 48.48           C
ATOM   1629  OE1 GLU A 221       6.712 191.533  44.622  1.00 53.87           O
ATOM   1630  OE2 GLU A 221       8.108 190.474  45.918  1.00 52.64           O
ATOM   1631  N   LEU A 222      10.130 193.730  41.354  1.00 39.58           N
ATOM   1632  H   LEU A 222      10.079 193.153  40.527  1.00 39.58           H
ATOM   1633  CA  LEU A 222      11.268 194.657  41.432  1.00 45.43           C
ATOM   1634  HA  LEU A 222      11.736 194.524  42.408  1.00 45.43           H
ATOM   1635  C   LEU A 222      10.817 196.129  41.315  1.00 46.33           C
ATOM   1636  O   LEU A 222      11.257 196.957  42.108  1.00 47.21           O
ATOM   1637  CB  LEU A 222      12.311 194.297  40.349  1.00 38.88           C
ATOM   1638 1HB  LEU A 222      12.608 193.259  40.497  1.00 38.88           H
ATOM   1639 2HB  LEU A 222      11.826 194.366  39.375  1.00 38.88           H
ATOM   1640  CG  LEU A 222      13.575 195.180  40.311  1.00 43.23           C
ATOM   1641  HG  LEU A 222      13.275 196.199  40.068  1.00 43.23           H
ATOM   1642  CD1 LEU A 222      14.348 195.192  41.632  1.00 39.24           C
ATOM   1643 1HD1 LEU A 222      15.257 195.780  41.502  1.00 39.24           H
ATOM   1644 2HD1 LEU A 222      14.611 194.173  41.912  1.00 39.24           H
ATOM   1645 3HD1 LEU A 222      13.735 195.638  42.415  1.00 39.24           H
ATOM   1646  CD2 LEU A 222      14.514 194.670  39.214  1.00 42.91           C
ATOM   1647 1HD2 LEU A 222      15.393 195.313  39.165  1.00 42.91           H
ATOM   1648 2HD2 LEU A 222      13.993 194.692  38.257  1.00 42.91           H
ATOM   1649 3HD2 LEU A 222      14.822 193.648  39.437  1.00 42.91           H
ATOM   1650  N   GLN A 223       9.895 196.457  40.404  1.00 46.26           N
ATOM   1651  H   GLN A 223       9.592 195.754  39.744  1.00 46.26           H
ATOM   1652  CA  GLN A 223       9.380 197.814  40.202  1.00 45.87           C
ATOM   1653  HA  GLN A 223      10.203 198.441  39.858  1.00 45.87           H
ATOM   1654  C   GLN A 223       8.816 198.435  41.497  1.00 40.94           C
ATOM   1655  O   GLN A 223       9.004 199.631  41.735  1.00 51.40           O
ATOM   1656  CB  GLN A 223       8.285 197.821  39.126  1.00 45.14           C
ATOM   1657 1HB  GLN A 223       7.588 197.002  39.301  1.00 45.14           H
ATOM   1658 2HB  GLN A 223       7.731 198.757  39.202  1.00 45.14           H
ATOM   1659  CG  GLN A 223       8.849 197.695  37.702  1.00 53.34           C
ATOM   1660 1HG  GLN A 223       9.564 198.502  37.539  1.00 53.34           H
ATOM   1661 2HG  GLN A 223       9.378 196.750  37.580  1.00 53.34           H
ATOM   1662  CD  GLN A 223       7.740 197.788  36.657  1.00 59.92           C
ATOM   1663  OE1 GLN A 223       6.781 197.023  36.649  1.00 66.86           O
ATOM   1664  NE2 GLN A 223       7.816 198.734  35.750  1.00 58.78           N
ATOM   1665 1HE2 GLN A 223       7.081 198.837  35.065  1.00 58.78           H
ATOM   1666 2HE2 GLN A 223       8.652 199.296  35.683  1.00 58.78           H
ATOM   1667  N   LYS A 224       8.194 197.622  42.361  1.00 42.92           N
ATOM   1668  H   LYS A 224       8.063 196.659  42.088  1.00 42.92           H
ATOM   1669  CA  LYS A 224       7.643 198.003  43.673  1.00 46.95           C
ATOM   1670  HA  LYS A 224       7.114 198.948  43.559  1.00 46.95           H
ATOM   1671  C   LYS A 224       8.704 198.200  44.793  1.00 53.61           C
ATOM   1672  O   LYS A 224       8.350 198.684  45.869  1.00 52.28           O
ATOM   1673  CB  LYS A 224       6.608 196.943  44.076  1.00 48.46           C
ATOM   1674 1HB  LYS A 224       7.040 195.953  43.927  1.00 48.46           H
ATOM   1675 2HB  LYS A 224       6.367 197.069  45.132  1.00 48.46           H
ATOM   1676  CG  LYS A 224       5.311 197.075  43.268  1.00 56.35           C
ATOM   1677 1HG  LYS A 224       4.808 197.999  43.554  1.00 56.35           H
ATOM   1678 2HG  LYS A 224       5.558 197.113  42.206  1.00 56.35           H
ATOM   1679  CD  LYS A 224       4.374 195.890  43.518  1.00 58.38           C
ATOM   1680 1HD  LYS A 224       4.841 194.980  43.140  1.00 58.38           H
ATOM   1681 2HD  LYS A 224       4.203 195.791  44.590  1.00 58.38           H
ATOM   1682  CE  LYS A 224       3.037 196.121  42.798  1.00 70.17           C
ATOM   1683 1HE  LYS A 224       2.605 197.058  43.152  1.00 70.17           H
ATOM   1684 2HE  LYS A 224       3.226 196.216  41.729  1.00 70.17           H
ATOM   1685  NZ  LYS A 224       2.089 195.013  43.047  1.00 74.45           N
ATOM   1686 1HZ  LYS A 224       1.205 195.209  42.600  1.00 74.45           H
ATOM   1687 2HZ  LYS A 224       1.950 194.918  44.043  1.00 74.45           H
ATOM   1688 3HZ  LYS A 224       2.471 194.154  42.677  1.00 74.45           H
ATOM   1689  N   LEU A 225       9.974 197.869  44.539  1.00 46.14           N
ATOM   1690  H   LEU A 225      10.181 197.433  43.651  1.00 46.14           H
ATOM   1691  CA  LEU A 225      11.106 197.995  45.475  1.00 41.92           C
ATOM   1692  HA  LEU A 225      10.766 198.515  46.370  1.00 41.92           H
ATOM   1693  C   LEU A 225      12.321 198.789  44.914  1.00 45.19           C
ATOM   1694  O   LEU A 225      13.181 199.199  45.692  1.00 45.90           O
ATOM   1695  CB  LEU A 225      11.563 196.576  45.879  1.00 46.40           C
ATOM   1696 1HB  LEU A 225      11.758 196.008  44.969  1.00 46.40           H
ATOM   1697 2HB  LEU A 225      12.505 196.663  46.422  1.00 46.40           H
ATOM   1698  CG  LEU A 225      10.580 195.794  46.761  1.00 46.81           C
ATOM   1699  HG  LEU A 225       9.615 195.745  46.256  1.00 46.81           H
ATOM   1700  CD1 LEU A 225      11.106 194.376  46.958  1.00 43.69           C
ATOM   1701 1HD1 LEU A 225      10.472 193.846  47.668  1.00 43.69           H
ATOM   1702 2HD1 LEU A 225      12.127 194.413  47.338  1.00 43.69           H
ATOM   1703 3HD1 LEU A 225      11.093 193.855  46.000  1.00 43.69           H
ATOM   1704  CD2 LEU A 225      10.396 196.433  48.139  1.00 52.28           C
ATOM   1705 1HD2 LEU A 225       9.737 195.802  48.735  1.00 52.28           H
ATOM   1706 2HD2 LEU A 225       9.953 197.424  48.033  1.00 52.28           H
ATOM   1707 3HD2 LEU A 225      11.363 196.518  48.633  1.00 52.28           H
ATOM   1708  N   SER A 226      12.407 198.997  43.599  1.00 40.35           N
ATOM   1709  H   SER A 226      11.707 198.548  43.025  1.00 40.35           H
ATOM   1710  CA  SER A 226      13.525 199.624  42.844  1.00 44.10           C
ATOM   1711  HA  SER A 226      13.197 199.686  41.806  1.00 44.10           H
ATOM   1712  C   SER A 226      14.862 198.835  42.861  1.00 38.49           C
ATOM   1713  O   SER A 226      15.615 198.906  41.889  1.00 39.19           O
ATOM   1714  CB  SER A 226      13.763 201.069  43.304  1.00 47.82           C
ATOM   1715 1HB  SER A 226      14.260 201.053  44.274  1.00 47.82           H
ATOM   1716 2HB  SER A 226      14.418 201.564  42.587  1.00 47.82           H
ATOM   1717  OG  SER A 226      12.545 201.798  43.419  1.00 57.29           O
ATOM   1718  HG  SER A 226      12.643 202.407  44.154  1.00 57.29           H
ATOM   1719  N   LYS A 227      15.149 198.087  43.931  1.00 39.41           N
ATOM   1720  H   LYS A 227      14.501 198.141  44.704  1.00 39.41           H
ATOM   1721  CA  LYS A 227      16.309 197.192  44.136  1.00 42.40           C
ATOM   1722  HA  LYS A 227      16.627 196.756  43.189  1.00 42.40           H
ATOM   1723  C   LYS A 227      15.907 196.050  45.085  1.00 38.28           C
ATOM   1724  O   LYS A 227      15.137 196.284  46.020  1.00 40.59           O
ATOM   1725  CB  LYS A 227      17.490 197.971  44.771  1.00 43.32           C
ATOM   1726 1HB  LYS A 227      17.130 198.430  45.692  1.00 43.32           H
ATOM   1727 2HB  LYS A 227      18.261 197.248  45.039  1.00 43.32           H
ATOM   1728  CG  LYS A 227      18.144 199.058  43.905  1.00 52.26           C
ATOM   1729 1HG  LYS A 227      18.534 198.597  42.997  1.00 52.26           H
ATOM   1730 2HG  LYS A 227      17.393 199.806  43.653  1.00 52.26           H
ATOM   1731  CD  LYS A 227      19.285 199.731  44.692  1.00 51.69           C
ATOM   1732 1HD  LYS A 227      18.861 200.209  45.575  1.00 51.69           H
ATOM   1733 2HD  LYS A 227      19.972 198.957  45.034  1.00 51.69           H
ATOM   1734  CE  LYS A 227      20.105 200.770  43.903  1.00 60.39           C
ATOM   1735 1HE  LYS A 227      20.949 201.083  44.518  1.00 60.39           H
ATOM   1736 2HE  LYS A 227      20.496 200.292  43.005  1.00 60.39           H
ATOM   1737  NZ  LYS A 227      19.315 201.966  43.542  1.00 62.96           N
ATOM   1738 1HZ  LYS A 227      19.942 202.703  43.252  1.00 62.96           H
ATOM   1739 2HZ  LYS A 227      18.782 202.273  44.344  1.00 62.96           H
ATOM   1740 3HZ  LYS A 227      18.685 201.741  42.785  1.00 62.96           H
ATOM   1741  N   PHE A 228      16.437 194.846  44.881  1.00 34.61           N
ATOM   1742  H   PHE A 228      17.069 194.713  44.105  1.00 34.61           H
ATOM   1743  CA  PHE A 228      16.296 193.715  45.809  1.00 36.31           C
ATOM   1744  HA  PHE A 228      15.363 193.838  46.358  1.00 36.31           H
ATOM   1745  C   PHE A 228      17.447 193.651  46.844  1.00 36.04           C
ATOM   1746  O   PHE A 228      18.570 194.094  46.593  1.00 38.62           O
ATOM   1747  CB  PHE A 228      16.214 192.390  45.031  1.00 32.49           C
ATOM   1748 1HB  PHE A 228      17.090 192.315  44.387  1.00 32.49           H
ATOM   1749 2HB  PHE A 228      16.278 191.567  45.743  1.00 32.49           H
ATOM   1750  CG  PHE A 228      14.969 192.175  44.167  1.00 37.11           C
ATOM   1751  CD1 PHE A 228      13.688 192.553  44.620  1.00 36.41           C
ATOM   1752  HD1 PHE A 228      13.565 193.036  45.579  1.00 36.41           H
ATOM   1753  CD2 PHE A 228      15.090 191.522  42.926  1.00 34.07           C
ATOM   1754  HD2 PHE A 228      16.066 191.210  42.584  1.00 34.07           H
ATOM   1755  CE1 PHE A 228      12.552 192.284  43.833  1.00 37.95           C
ATOM   1756  HE1 PHE A 228      11.574 192.588  44.175  1.00 37.95           H
ATOM   1757  CE2 PHE A 228      13.957 191.262  42.137  1.00 35.13           C
ATOM   1758  HE2 PHE A 228      14.072 190.763  41.186  1.00 35.13           H
ATOM   1759  CZ  PHE A 228      12.684 191.628  42.599  1.00 39.56           C
ATOM   1760  HZ  PHE A 228      11.814 191.418  41.994  1.00 39.56           H
ATOM   1761  N   ASP A 229      17.150 193.064  48.003  1.00 43.10           N
ATOM   1762  H   ASP A 229      16.193 192.784  48.162  1.00 43.10           H
ATOM   1763  CA  ASP A 229      18.115 192.740  49.055  1.00 37.94           C
ATOM   1764  HA  ASP A 229      18.791 193.588  49.163  1.00 37.94           H
ATOM   1765  C   ASP A 229      18.972 191.495  48.718  1.00 43.90           C
ATOM   1766  O   ASP A 229      18.605 190.667  47.878  1.00 35.51           O
ATOM   1767  CB  ASP A 229      17.387 192.554  50.393  1.00 40.33           C
ATOM   1768 1HB  ASP A 229      18.133 192.473  51.183  1.00 40.33           H
ATOM   1769 2HB  ASP A 229      16.787 193.442  50.591  1.00 40.33           H
ATOM   1770  CG  ASP A 229      16.478 191.322  50.445  1.00 47.68           C
ATOM   1771  OD1 ASP A 229      16.931 190.270  50.949  1.00 44.14           O
ATOM   1772  OD2 ASP A 229      15.287 191.425  50.077  1.00 48.89           O
ATOM   1773  N   GLU A 230      20.119 191.347  49.385  1.00 33.52           N
ATOM   1774  H   GLU A 230      20.396 192.046  50.060  1.00 33.52           H
ATOM   1775  CA  GLU A 230      21.083 190.273  49.122  1.00 36.86           C
ATOM   1776  HA  GLU A 230      21.333 190.290  48.061  1.00 36.86           H
ATOM   1777  C   GLU A 230      20.550 188.866  49.465  1.00 35.04           C
ATOM   1778  O   GLU A 230      20.783 187.940  48.696  1.00 37.28           O
ATOM   1779  CB  GLU A 230      22.378 190.504  49.907  1.00 39.35           C
ATOM   1780 1HB  GLU A 230      22.154 190.523  50.974  1.00 39.35           H
ATOM   1781 2HB  GLU A 230      23.052 189.669  49.719  1.00 39.35           H
ATOM   1782  CG  GLU A 230      23.086 191.811  49.524  1.00 45.31           C
ATOM   1783 1HG  GLU A 230      23.284 191.829  48.453  1.00 45.31           H
ATOM   1784 2HG  GLU A 230      22.451 192.663  49.765  1.00 45.31           H
ATOM   1785  CD  GLU A 230      24.398 191.922  50.286  1.00 49.68           C
ATOM   1786  OE1 GLU A 230      24.322 192.126  51.522  1.00 50.33           O
ATOM   1787  OE2 GLU A 230      25.477 191.790  49.656  1.00 50.36           O
ATOM   1788  N   GLN A 231      19.818 188.689  50.569  1.00 39.02           N
ATOM   1789  H   GLN A 231      19.652 189.470  51.188  1.00 39.02           H
ATOM   1790  CA  GLN A 231      19.216 187.408  50.950  1.00 38.13           C
ATOM   1791  HA  GLN A 231      20.008 186.663  51.021  1.00 38.13           H
ATOM   1792  C   GLN A 231      18.199 186.921  49.893  1.00 39.35           C
ATOM   1793  O   GLN A 231      18.271 185.772  49.437  1.00 36.90           O
ATOM   1794  CB  GLN A 231      18.582 187.560  52.343  1.00 37.89           C
ATOM   1795 1HB  GLN A 231      19.381 187.611  53.082  1.00 37.89           H
ATOM   1796 2HB  GLN A 231      18.022 188.494  52.383  1.00 37.89           H
ATOM   1797  CG  GLN A 231      17.634 186.407  52.730  1.00 42.82           C
ATOM   1798 1HG  GLN A 231      16.817 186.341  52.012  1.00 42.82           H
ATOM   1799 2HG  GLN A 231      18.176 185.462  52.692  1.00 42.82           H
ATOM   1800  CD  GLN A 231      17.040 186.575  54.135  1.00 46.69           C
ATOM   1801  OE1 GLN A 231      17.196 187.582  54.820  1.00 47.84           O
ATOM   1802  NE2 GLN A 231      16.323 185.577  54.591  1.00 41.70           N
ATOM   1803 1HE2 GLN A 231      15.916 185.631  55.513  1.00 41.70           H
ATOM   1804 2HE2 GLN A 231      16.167 184.761  54.016  1.00 41.70           H
ATOM   1805  N   ARG A 232      17.297 187.810  49.462  1.00 35.37           N
ATOM   1806  H   ARG A 232      17.272 188.719  49.900  1.00 35.37           H
ATOM   1807  CA  ARG A 232      16.334 187.566  48.389  1.00 36.70           C
ATOM   1808  HA  ARG A 232      15.704 186.719  48.661  1.00 36.70           H
ATOM   1809  C   ARG A 232      17.060 187.244  47.080  1.00 32.76           C
ATOM   1810  O   ARG A 232      16.764 186.229  46.458  1.00 34.70           O
ATOM   1811  CB  ARG A 232      15.448 188.809  48.238  1.00 34.93           C
ATOM   1812 1HB  ARG A 232      14.929 188.988  49.180  1.00 34.93           H
ATOM   1813 2HB  ARG A 232      16.078 189.672  48.022  1.00 34.93           H
ATOM   1814  CG  ARG A 232      14.402 188.670  47.118  1.00 42.57           C
ATOM   1815 1HG  ARG A 232      14.899 188.366  46.197  1.00 42.57           H
ATOM   1816 2HG  ARG A 232      13.663 187.915  47.385  1.00 42.57           H
ATOM   1817  CD  ARG A 232      13.686 190.006  46.880  1.00 43.32           C
ATOM   1818 1HD  ARG A 232      14.428 190.801  46.806  1.00 43.32           H
ATOM   1819 2HD  ARG A 232      13.162 189.958  45.926  1.00 43.32           H
ATOM   1820  NE  ARG A 232      12.726 190.339  47.940  1.00 45.62           N
ATOM   1821  HE  ARG A 232      13.143 190.469  48.851  1.00 45.62           H
ATOM   1822  CZ  ARG A 232      11.435 190.625  47.743  1.00 54.82           C
ATOM   1823  NH1 ARG A 232      10.825 190.376  46.618  1.00 54.87           N
ATOM   1824 1HH1 ARG A 232      11.313 189.818  45.933  1.00 54.87           H
ATOM   1825 2HH1 ARG A 232       9.828 190.518  46.536  1.00 54.87           H
ATOM   1826  NH2 ARG A 232      10.735 191.177  48.687  1.00 59.27           N
ATOM   1827 1HH2 ARG A 232      11.131 191.328  49.604  1.00 59.27           H
ATOM   1828 2HH2 ARG A 232       9.805 191.509  48.477  1.00 59.27           H
ATOM   1829  N   THR A 233      18.033 188.070  46.695  1.00 31.57           N
ATOM   1830  H   THR A 233      18.222 188.890  47.253  1.00 31.57           H
ATOM   1831  CA  THR A 233      18.800 187.922  45.457  1.00 31.43           C
ATOM   1832  HA  THR A 233      18.103 187.921  44.620  1.00 31.43           H
ATOM   1833  C   THR A 233      19.584 186.600  45.441  1.00 35.12           C
ATOM   1834  O   THR A 233      19.486 185.846  44.479  1.00 31.85           O
ATOM   1835  CB  THR A 233      19.756 189.105  45.256  1.00 34.86           C
ATOM   1836  HB  THR A 233      20.459 189.137  46.088  1.00 34.86           H
ATOM   1837  OG1 THR A 233      19.023 190.310  45.219  1.00 33.58           O
ATOM   1838  HG1 THR A 233      18.819 190.569  46.121  1.00 33.58           H
ATOM   1839  CG2 THR A 233      20.527 189.021  43.939  1.00 32.02           C
ATOM   1840 1HG2 THR A 233      21.219 189.861  43.885  1.00 32.02           H
ATOM   1841 2HG2 THR A 233      19.819 189.078  43.113  1.00 32.02           H
ATOM   1842 3HG2 THR A 233      21.085 188.086  43.876  1.00 32.02           H
ATOM   1843  N   ALA A 234      20.302 186.266  46.515  1.00 31.44           N
ATOM   1844  H   ALA A 234      20.362 186.912  47.290  1.00 31.44           H
ATOM   1845  CA  ALA A 234      21.035 185.008  46.644  1.00 32.77           C
ATOM   1846  HA  ALA A 234      21.746 184.936  45.821  1.00 32.77           H
ATOM   1847  C   ALA A 234      20.097 183.783  46.573  1.00 29.23           C
ATOM   1848  O   ALA A 234      20.457 182.766  45.980  1.00 30.44           O
ATOM   1849  CB  ALA A 234      21.814 185.035  47.964  1.00 34.03           C
ATOM   1850 1HB  ALA A 234      22.514 185.871  47.952  1.00 34.03           H
ATOM   1851 2HB  ALA A 234      22.365 184.101  48.078  1.00 34.03           H
ATOM   1852 3HB  ALA A 234      21.122 185.153  48.797  1.00 34.03           H
ATOM   1853  N   THR A 235      18.886 183.884  47.126  1.00 29.95           N
ATOM   1854  H   THR A 235      18.637 184.726  47.625  1.00 29.95           H
ATOM   1855  CA  THR A 235      17.855 182.844  47.040  1.00 30.82           C
ATOM   1856  HA  THR A 235      18.313 181.887  47.287  1.00 30.82           H
ATOM   1857  C   THR A 235      17.273 182.736  45.611  1.00 35.89           C
ATOM   1858  O   THR A 235      17.191 181.634  45.077  1.00 31.10           O
ATOM   1859  CB  THR A 235      16.753 183.085  48.083  1.00 33.60           C
ATOM   1860  HB  THR A 235      16.253 184.026  47.855  1.00 33.60           H
ATOM   1861  OG1 THR A 235      17.332 183.182  49.379  1.00 35.84           O
ATOM   1862  HG1 THR A 235      17.607 184.093  49.505  1.00 35.84           H
ATOM   1863  CG2 THR A 235      15.724 181.955  48.120  1.00 36.46           C
ATOM   1864 1HG2 THR A 235      15.014 182.151  48.923  1.00 36.46           H
ATOM   1865 2HG2 THR A 235      16.229 181.006  48.304  1.00 36.46           H
ATOM   1866 3HG2 THR A 235      15.194 181.907  47.169  1.00 36.46           H
ATOM   1867  N   TYR A 236      16.975 183.848  44.929  1.00 31.72           N
ATOM   1868  H   TYR A 236      17.033 184.746  45.389  1.00 31.72           H
ATOM   1869  CA  TYR A 236      16.544 183.863  43.524  1.00 33.43           C
ATOM   1870  HA  TYR A 236      15.633 183.274  43.422  1.00 33.43           H
ATOM   1871  C   TYR A 236      17.613 183.244  42.591  1.00 29.00           C
ATOM   1872  O   TYR A 236      17.301 182.396  41.754  1.00 30.88           O
ATOM   1873  CB  TYR A 236      16.253 185.309  43.075  1.00 30.14           C
ATOM   1874 1HB  TYR A 236      17.130 185.923  43.281  1.00 30.14           H
ATOM   1875 2HB  TYR A 236      16.132 185.293  41.992  1.00 30.14           H
ATOM   1876  CG  TYR A 236      15.031 186.031  43.668  1.00 35.01           C
ATOM   1877  CD1 TYR A 236      14.113 185.381  44.520  1.00 35.69           C
ATOM   1878  HD1 TYR A 236      14.262 184.350  44.805  1.00 35.69           H
ATOM   1879  CD2 TYR A 236      14.784 187.363  43.277  1.00 35.67           C
ATOM   1880  HD2 TYR A 236      15.473 187.872  42.619  1.00 35.67           H
ATOM   1881  CE1 TYR A 236      12.944 186.047  44.946  1.00 38.39           C
ATOM   1882  HE1 TYR A 236      12.226 185.526  45.562  1.00 38.39           H
ATOM   1883  CE2 TYR A 236      13.625 188.035  43.712  1.00 35.73           C
ATOM   1884  HE2 TYR A 236      13.439 189.053  43.402  1.00 35.73           H
ATOM   1885  CZ  TYR A 236      12.693 187.373  44.540  1.00 41.12           C
ATOM   1886  OH  TYR A 236      11.566 188.024  44.957  1.00 38.09           O
ATOM   1887  HH  TYR A 236      10.919 187.433  45.348  1.00 38.09           H
ATOM   1888  N   ILE A 237      18.883 183.620  42.763  1.00 29.90           N
ATOM   1889  H   ILE A 237      19.092 184.339  43.441  1.00 29.90           H
ATOM   1890  CA  ILE A 237      20.014 183.059  42.024  1.00 27.51           C
ATOM   1891  HA  ILE A 237      19.779 183.114  40.962  1.00 27.51           H
ATOM   1892  C   ILE A 237      20.216 181.559  42.377  1.00 29.53           C
ATOM   1893  O   ILE A 237      20.576 180.784  41.495  1.00 28.52           O
ATOM   1894  CB  ILE A 237      21.281 183.928  42.270  1.00 32.62           C
ATOM   1895  HB  ILE A 237      21.409 184.024  43.348  1.00 32.62           H
ATOM   1896  CG1 ILE A 237      21.133 185.359  41.689  1.00 31.25           C
ATOM   1897 1HG1 ILE A 237      20.238 185.803  42.124  1.00 31.25           H
ATOM   1898 2HG1 ILE A 237      21.987 185.945  42.028  1.00 31.25           H
ATOM   1899  CG2 ILE A 237      22.563 183.273  41.722  1.00 30.00           C
ATOM   1900 1HG2 ILE A 237      23.392 183.974  41.817  1.00 30.00           H
ATOM   1901 2HG2 ILE A 237      22.422 183.015  40.673  1.00 30.00           H
ATOM   1902 3HG2 ILE A 237      22.783 182.370  42.292  1.00 30.00           H
ATOM   1903  CD1 ILE A 237      21.021 185.494  40.164  1.00 33.09           C
ATOM   1904 1HD1 ILE A 237      20.861 186.544  39.921  1.00 33.09           H
ATOM   1905 2HD1 ILE A 237      20.183 184.903  39.795  1.00 33.09           H
ATOM   1906 3HD1 ILE A 237      21.944 185.149  39.697  1.00 33.09           H
ATOM   1907  N   THR A 238      19.903 181.123  43.603  1.00 29.08           N
ATOM   1908  H   THR A 238      19.623 181.787  44.311  1.00 29.08           H
ATOM   1909  CA  THR A 238      19.887 179.706  43.999  1.00 29.12           C
ATOM   1910  HA  THR A 238      20.853 179.281  43.726  1.00 29.12           H
ATOM   1911  C   THR A 238      18.789 178.915  43.261  1.00 30.32           C
ATOM   1912  O   THR A 238      19.065 177.847  42.711  1.00 29.97           O
ATOM   1913  CB  THR A 238      19.740 179.549  45.521  1.00 29.84           C
ATOM   1914  HB  THR A 238      18.858 180.100  45.846  1.00 29.84           H
ATOM   1915  OG1 THR A 238      20.878 180.097  46.152  1.00 30.82           O
ATOM   1916  HG1 THR A 238      20.841 181.052  46.066  1.00 30.82           H
ATOM   1917  CG2 THR A 238      19.603 178.107  46.010  1.00 38.07           C
ATOM   1918 1HG2 THR A 238      19.645 178.101  47.099  1.00 38.07           H
ATOM   1919 2HG2 THR A 238      20.418 177.503  45.611  1.00 38.07           H
ATOM   1920 3HG2 THR A 238      18.650 177.696  45.680  1.00 38.07           H
ATOM   1921  N   GLU A 239      17.563 179.439  43.194  1.00 31.63           N
ATOM   1922  H   GLU A 239      17.370 180.302  43.683  1.00 31.63           H
ATOM   1923  CA  GLU A 239      16.438 178.835  42.468  1.00 29.64           C
ATOM   1924  HA  GLU A 239      16.283 177.825  42.849  1.00 29.64           H
ATOM   1925  C   GLU A 239      16.739 178.716  40.948  1.00 30.05           C
ATOM   1926  O   GLU A 239      16.491 177.669  40.342  1.00 29.83           O
ATOM   1927  CB  GLU A 239      15.154 179.646  42.752  1.00 27.89           C
ATOM   1928 1HB  GLU A 239      15.336 180.712  42.615  1.00 27.89           H
ATOM   1929 2HB  GLU A 239      14.368 179.330  42.066  1.00 27.89           H
ATOM   1930  CG  GLU A 239      14.679 179.407  44.193  1.00 35.08           C
ATOM   1931 1HG  GLU A 239      14.590 178.330  44.338  1.00 35.08           H
ATOM   1932 2HG  GLU A 239      15.438 179.762  44.890  1.00 35.08           H
ATOM   1933  CD  GLU A 239      13.331 180.052  44.588  1.00 41.64           C
ATOM   1934  OE1 GLU A 239      12.930 181.106  44.048  1.00 39.25           O
ATOM   1935  OE2 GLU A 239      12.670 179.475  45.485  1.00 49.57           O
ATOM   1936  N   LEU A 240      17.361 179.741  40.356  1.00 28.53           N
ATOM   1937  H   LEU A 240      17.517 180.583  40.891  1.00 28.53           H
ATOM   1938  CA  LEU A 240      17.805 179.749  38.963  1.00 29.55           C
ATOM   1939  HA  LEU A 240      16.972 179.418  38.343  1.00 29.55           H
ATOM   1940  C   LEU A 240      18.995 178.794  38.701  1.00 28.22           C
ATOM   1941  O   LEU A 240      18.943 178.017  37.751  1.00 29.34           O
ATOM   1942  CB  LEU A 240      18.175 181.190  38.556  1.00 28.39           C
ATOM   1943 1HB  LEU A 240      18.875 181.586  39.292  1.00 28.39           H
ATOM   1944 2HB  LEU A 240      18.687 181.155  37.594  1.00 28.39           H
ATOM   1945  CG  LEU A 240      16.969 182.134  38.439  1.00 37.13           C
ATOM   1946  HG  LEU A 240      16.345 182.017  39.325  1.00 37.13           H
ATOM   1947  CD1 LEU A 240      17.456 183.577  38.369  1.00 35.28           C
ATOM   1948 1HD1 LEU A 240      16.602 184.248  38.272  1.00 35.28           H
ATOM   1949 2HD1 LEU A 240      18.112 183.696  37.507  1.00 35.28           H
ATOM   1950 3HD1 LEU A 240      18.005 183.818  39.280  1.00 35.28           H
ATOM   1951  CD2 LEU A 240      16.126 181.844  37.195  1.00 38.80           C
ATOM   1952 1HD2 LEU A 240      15.328 182.583  37.124  1.00 38.80           H
ATOM   1953 2HD2 LEU A 240      15.692 180.847  37.276  1.00 38.80           H
ATOM   1954 3HD2 LEU A 240      16.751 181.897  36.304  1.00 38.80           H
ATOM   1955  N   ALA A 241      20.048 178.802  39.523  1.00 29.37           N
ATOM   1956  H   ALA A 241      20.084 179.461  40.287  1.00 29.37           H
ATOM   1957  CA  ALA A 241      21.230 177.963  39.318  1.00 30.02           C
ATOM   1958  HA  ALA A 241      21.592 178.138  38.305  1.00 30.02           H
ATOM   1959  C   ALA A 241      20.922 176.448  39.449  1.00 29.41           C
ATOM   1960  O   ALA A 241      21.586 175.625  38.813  1.00 26.79           O
ATOM   1961  CB  ALA A 241      22.327 178.404  40.293  1.00 30.46           C
ATOM   1962 1HB  ALA A 241      22.579 179.448  40.106  1.00 30.46           H
ATOM   1963 2HB  ALA A 241      23.212 177.785  40.148  1.00 30.46           H
ATOM   1964 3HB  ALA A 241      21.969 178.294  41.316  1.00 30.46           H
ATOM   1965  N   ASN A 242      19.898 176.073  40.223  1.00 31.85           N
ATOM   1966  H   ASN A 242      19.420 176.776  40.769  1.00 31.85           H
ATOM   1967  CA  ASN A 242      19.335 174.726  40.232  1.00 32.29           C
ATOM   1968  HA  ASN A 242      20.150 174.003  40.272  1.00 32.29           H
ATOM   1969  C   ASN A 242      18.507 174.421  38.954  1.00 31.67           C
ATOM   1970  O   ASN A 242      18.652 173.341  38.379  1.00 30.26           O
ATOM   1971  CB  ASN A 242      18.487 174.554  41.501  1.00 32.83           C
ATOM   1972 1HB  ASN A 242      17.892 175.448  41.688  1.00 32.83           H
ATOM   1973 2HB  ASN A 242      17.792 173.730  41.343  1.00 32.83           H
ATOM   1974  CG  ASN A 242      19.350 174.259  42.723  1.00 46.39           C
ATOM   1975  OD1 ASN A 242      19.792 173.136  42.920  1.00 46.49           O
ATOM   1976  ND2 ASN A 242      19.578 175.213  43.586  1.00 45.42           N
ATOM   1977 1HD2 ASN A 242      20.029 174.988  44.461  1.00 45.42           H
ATOM   1978 2HD2 ASN A 242      19.266 176.157  43.408  1.00 45.42           H
ATOM   1979  N   ALA A 243      17.683 175.363  38.482  1.00 29.29           N
ATOM   1980  H   ALA A 243      17.585 176.235  38.982  1.00 29.29           H
ATOM   1981  CA  ALA A 243      16.874 175.199  37.274  1.00 28.51           C
ATOM   1982  HA  ALA A 243      16.288 174.285  37.377  1.00 28.51           H
ATOM   1983  C   ALA A 243      17.735 175.058  35.991  1.00 29.25           C
ATOM   1984  O   ALA A 243      17.591 174.076  35.264  1.00 31.49           O
ATOM   1985  CB  ALA A 243      15.901 176.380  37.184  1.00 28.82           C
ATOM   1986 1HB  ALA A 243      15.262 176.394  38.067  1.00 28.82           H
ATOM   1987 2HB  ALA A 243      15.285 176.266  36.292  1.00 28.82           H
ATOM   1988 3HB  ALA A 243      16.460 177.313  37.124  1.00 28.82           H
ATOM   1989  N   LEU A 244      18.680 175.976  35.757  1.00 28.73           N
ATOM   1990  H   LEU A 244      18.768 176.755  36.394  1.00 28.73           H
ATOM   1991  CA  LEU A 244      19.602 175.958  34.616  1.00 29.48           C
ATOM   1992  HA  LEU A 244      19.030 176.032  33.691  1.00 29.48           H
ATOM   1993  C   LEU A 244      20.410 174.638  34.565  1.00 30.60           C
ATOM   1994  O   LEU A 244      20.592 174.049  33.504  1.00 30.69           O
ATOM   1995  CB  LEU A 244      20.564 177.169  34.714  1.00 27.95           C
ATOM   1996 1HB  LEU A 244      21.085 177.106  35.669  1.00 27.95           H
ATOM   1997 2HB  LEU A 244      21.307 177.072  33.922  1.00 27.95           H
ATOM   1998  CG  LEU A 244      19.915 178.560  34.600  1.00 30.21           C
ATOM   1999  HG  LEU A 244      19.080 178.612  35.300  1.00 30.21           H
ATOM   2000  CD1 LEU A 244      20.932 179.640  34.979  1.00 30.40           C
ATOM   2001 1HD1 LEU A 244      20.455 180.619  34.925  1.00 30.40           H
ATOM   2002 2HD1 LEU A 244      21.774 179.607  34.288  1.00 30.40           H
ATOM   2003 3HD1 LEU A 244      21.286 179.463  35.994  1.00 30.40           H
ATOM   2004  CD2 LEU A 244      19.384 178.854  33.200  1.00 32.30           C
ATOM   2005 1HD2 LEU A 244      18.977 179.865  33.171  1.00 32.30           H
ATOM   2006 2HD2 LEU A 244      18.601 178.139  32.949  1.00 32.30           H
ATOM   2007 3HD2 LEU A 244      20.199 178.770  32.481  1.00 32.30           H
ATOM   2008  N   SER A 245      20.821 174.121  35.726  1.00 30.10           N
ATOM   2009  H   SER A 245      20.638 174.636  36.576  1.00 30.10           H
ATOM   2010  CA  SER A 245      21.539 172.854  35.863  1.00 35.38           C
ATOM   2011  HA  SER A 245      22.414 172.880  35.214  1.00 35.38           H
ATOM   2012  C   SER A 245      20.689 171.625  35.457  1.00 34.73           C
ATOM   2013  O   SER A 245      21.227 170.644  34.928  1.00 33.15           O
ATOM   2014  CB  SER A 245      22.034 172.754  37.308  1.00 30.83           C
ATOM   2015 1HB  SER A 245      22.772 173.535  37.488  1.00 30.83           H
ATOM   2016 2HB  SER A 245      21.193 172.906  37.985  1.00 30.83           H
ATOM   2017  OG  SER A 245      22.617 171.489  37.584  1.00 38.50           O
ATOM   2018  HG  SER A 245      22.078 171.058  38.251  1.00 38.50           H
ATOM   2019  N   TYR A 246      19.361 171.674  35.625  1.00 31.12           N
ATOM   2020  H   TYR A 246      18.931 172.497  36.022  1.00 31.12           H
ATOM   2021  CA  TYR A 246      18.461 170.646  35.101  1.00 30.85           C
ATOM   2022  HA  TYR A 246      18.850 169.673  35.399  1.00 30.85           H
ATOM   2023  C   TYR A 246      18.376 170.680  33.562  1.00 34.80           C
ATOM   2024  O   TYR A 246      18.244 169.629  32.937  1.00 31.15           O
ATOM   2025  CB  TYR A 246      17.056 170.789  35.698  1.00 26.92           C
ATOM   2026 1HB  TYR A 246      17.133 170.942  36.775  1.00 26.92           H
ATOM   2027 2HB  TYR A 246      16.559 171.663  35.275  1.00 26.92           H
ATOM   2028  CG  TYR A 246      16.194 169.563  35.438  1.00 30.76           C
ATOM   2029  CD1 TYR A 246      16.242 168.487  36.342  1.00 34.05           C
ATOM   2030  HD1 TYR A 246      16.873 168.540  37.217  1.00 34.05           H
ATOM   2031  CD2 TYR A 246      15.401 169.465  34.277  1.00 32.26           C
ATOM   2032  HD2 TYR A 246      15.391 170.267  33.553  1.00 32.26           H
ATOM   2033  CE1 TYR A 246      15.467 167.335  36.117  1.00 32.44           C
ATOM   2034  HE1 TYR A 246      15.496 166.517  36.821  1.00 32.44           H
ATOM   2035  CE2 TYR A 246      14.638 168.308  34.035  1.00 34.60           C
ATOM   2036  HE2 TYR A 246      14.061 168.210  33.127  1.00 34.60           H
ATOM   2037  CZ  TYR A 246      14.644 167.253  34.975  1.00 36.00           C
ATOM   2038  OH  TYR A 246      13.867 166.148  34.778  1.00 37.01           O
ATOM   2039  HH  TYR A 246      13.878 165.544  35.524  1.00 37.01           H
ATOM   2040  N   CYS A 247      18.464 171.868  32.959  1.00 29.33           N
ATOM   2041  H   CYS A 247      18.518 172.699  33.529  1.00 29.33           H
ATOM   2042  CA  CYS A 247      18.468 172.057  31.509  1.00 31.08           C
ATOM   2043  HA  CYS A 247      17.692 171.425  31.076  1.00 31.08           H
ATOM   2044  C   CYS A 247      19.820 171.640  30.874  1.00 33.19           C
ATOM   2045  O   CYS A 247      19.839 170.799  29.973  1.00 33.11           O
ATOM   2046  CB  CYS A 247      18.110 173.513  31.215  1.00 30.09           C
ATOM   2047 1HB  CYS A 247      18.806 174.169  31.737  1.00 30.09           H
ATOM   2048 2HB  CYS A 247      18.203 173.699  30.144  1.00 30.09           H
ATOM   2049  SG  CYS A 247      16.413 173.860  31.750  1.00 33.62           S
ATOM   2050  HG  CYS A 247      15.817 173.219  30.740  1.00 33.62           H
ATOM   2051  N   HIS A 248      20.945 172.166  31.370  1.00 29.06           N
ATOM   2052  H   HIS A 248      20.878 172.858  32.103  1.00 29.06           H
ATOM   2053  CA  HIS A 248      22.267 171.991  30.756  1.00 34.53           C
ATOM   2054  HA  HIS A 248      22.210 172.319  29.719  1.00 34.53           H
ATOM   2055  C   HIS A 248      22.744 170.522  30.766  1.00 38.13           C
ATOM   2056  O   HIS A 248      23.310 170.049  29.782  1.00 35.74           O
ATOM   2057  CB  HIS A 248      23.305 172.862  31.476  1.00 31.07           C
ATOM   2058 1HB  HIS A 248      23.353 172.563  32.523  1.00 31.07           H
ATOM   2059 2HB  HIS A 248      24.274 172.645  31.027  1.00 31.07           H
ATOM   2060  CG  HIS A 248      23.078 174.366  31.418  1.00 35.63           C
ATOM   2061  ND1 HIS A 248      23.923 175.322  31.919  1.00 33.16           N
ATOM   2062  HD1 HIS A 248      24.825 175.206  32.359  1.00 33.16           H
ATOM   2063  CD2 HIS A 248      22.047 175.057  30.843  1.00 31.59           C
ATOM   2064  HD2 HIS A 248      21.179 174.676  30.326  1.00 31.59           H
ATOM   2065  CE1 HIS A 248      23.418 176.506  31.645  1.00 34.08           C
ATOM   2066  HE1 HIS A 248      23.847 177.472  31.865  1.00 34.08           H
ATOM   2067  NE2 HIS A 248      22.265 176.400  31.006  1.00 33.75           N
ATOM   2068  N   SER A 249      22.436 169.774  31.832  1.00 33.80           N
ATOM   2069  H   SER A 249      21.965 170.208  32.613  1.00 33.80           H
ATOM   2070  CA  SER A 249      22.665 168.324  31.935  1.00 33.21           C
ATOM   2071  HA  SER A 249      23.732 168.134  31.821  1.00 33.21           H
ATOM   2072  C   SER A 249      21.919 167.501  30.861  1.00 40.63           C
ATOM   2073  O   SER A 249      22.259 166.344  30.626  1.00 40.59           O
ATOM   2074  CB  SER A 249      22.248 167.833  33.325  1.00 37.52           C
ATOM   2075 1HB  SER A 249      22.365 166.750  33.370  1.00 37.52           H
ATOM   2076 2HB  SER A 249      22.901 168.283  34.073  1.00 37.52           H
ATOM   2077  OG  SER A 249      20.896 168.182  33.606  1.00 38.47           O
ATOM   2078  HG  SER A 249      20.907 169.009  34.092  1.00 38.47           H
ATOM   2079  N   LYS A 250      20.936 168.100  30.180  1.00 33.10           N
ATOM   2080  H   LYS A 250      20.699 169.046  30.444  1.00 33.10           H
ATOM   2081  CA  LYS A 250      20.088 167.499  29.129  1.00 32.10           C
ATOM   2082  HA  LYS A 250      20.404 166.467  28.971  1.00 32.10           H
ATOM   2083  C   LYS A 250      20.246 168.246  27.778  1.00 33.43           C
ATOM   2084  O   LYS A 250      19.454 168.041  26.859  1.00 35.57           O
ATOM   2085  CB  LYS A 250      18.637 167.459  29.640  1.00 38.37           C
ATOM   2086 1HB  LYS A 250      18.302 168.481  29.815  1.00 38.37           H
ATOM   2087 2HB  LYS A 250      18.011 167.001  28.875  1.00 38.37           H
ATOM   2088  CG  LYS A 250      18.538 166.643  30.942  1.00 44.41           C
ATOM   2089 1HG  LYS A 250      18.821 165.612  30.728  1.00 44.41           H
ATOM   2090 2HG  LYS A 250      19.247 167.051  31.662  1.00 44.41           H
ATOM   2091  CD  LYS A 250      17.155 166.654  31.592  1.00 50.43           C
ATOM   2092 1HD  LYS A 250      16.791 167.680  31.650  1.00 50.43           H
ATOM   2093 2HD  LYS A 250      16.466 166.065  30.987  1.00 50.43           H
ATOM   2094  CE  LYS A 250      17.250 166.049  33.004  1.00 59.87           C
ATOM   2095 1HE  LYS A 250      16.240 165.901  33.387  1.00 59.87           H
ATOM   2096 2HE  LYS A 250      17.724 165.070  32.932  1.00 59.87           H
ATOM   2097  NZ  LYS A 250      18.019 166.917  33.934  1.00 57.87           N
ATOM   2098 1HZ  LYS A 250      18.070 166.466  34.836  1.00 57.87           H
ATOM   2099 2HZ  LYS A 250      17.546 167.804  34.027  1.00 57.87           H
ATOM   2100 3HZ  LYS A 250      18.953 167.068  33.579  1.00 57.87           H
ATOM   2101  N   ARG A 251      21.265 169.115  27.680  1.00 32.52           N
ATOM   2102  H   ARG A 251      21.877 169.179  28.482  1.00 32.52           H
ATOM   2103  CA  ARG A 251      21.606 170.007  26.548  1.00 35.60           C
ATOM   2104  HA  ARG A 251      22.464 170.586  26.893  1.00 35.60           H
ATOM   2105  C   ARG A 251      20.494 171.026  26.160  1.00 37.59           C
ATOM   2106  O   ARG A 251      20.564 171.661  25.109  1.00 36.97           O
ATOM   2107  CB  ARG A 251      22.112 169.155  25.371  1.00  0.00           C
ATOM   2108 1HB  ARG A 251      22.608 168.271  25.771  1.00  0.00           H
ATOM   2109 2HB  ARG A 251      21.269 168.829  24.762  1.00  0.00           H
ATOM   2110  CG  ARG A 251      23.107 169.907  24.466  1.00  0.00           C
ATOM   2111 1HG  ARG A 251      22.617 170.761  23.998  1.00  0.00           H
ATOM   2112 2HG  ARG A 251      23.943 170.272  25.063  1.00  0.00           H
ATOM   2113  CD  ARG A 251      23.650 168.983  23.366  1.00  0.00           C
ATOM   2114 1HD  ARG A 251      22.804 168.591  22.801  1.00  0.00           H
ATOM   2115 2HD  ARG A 251      24.283 169.552  22.685  1.00  0.00           H
ATOM   2116  NE  ARG A 251      24.426 167.855  23.907  1.00  0.00           N
ATOM   2117  HE  ARG A 251      23.913 166.988  23.978  1.00  0.00           H
ATOM   2118  CZ  ARG A 251      25.710 167.908  24.281  1.00  0.00           C
ATOM   2119  NH1 ARG A 251      26.268 166.835  24.751  1.00  0.00           N
ATOM   2120 1HH1 ARG A 251      25.672 166.039  24.927  1.00  0.00           H
ATOM   2121 2HH1 ARG A 251      27.250 166.791  24.983  1.00  0.00           H
ATOM   2122  NH2 ARG A 251      26.427 168.996  24.208  1.00  0.00           N
ATOM   2123 1HH2 ARG A 251      26.021 169.844  23.838  1.00  0.00           H
ATOM   2124 2HH2 ARG A 251      27.384 168.992  24.529  1.00  0.00           H
ATOM   2125  N   VAL A 252      19.504 171.237  27.026  1.00 35.22           N
ATOM   2126  H   VAL A 252      19.544 170.759  27.915  1.00 35.22           H
ATOM   2127  CA  VAL A 252      18.606 172.399  26.952  1.00 35.52           C
ATOM   2128  HA  VAL A 252      18.342 172.576  25.909  1.00 35.52           H
ATOM   2129  C   VAL A 252      19.371 173.625  27.475  1.00 31.99           C
ATOM   2130  O   VAL A 252      20.049 173.534  28.496  1.00 31.28           O
ATOM   2131  CB  VAL A 252      17.297 172.150  27.727  1.00 34.37           C
ATOM   2132  HB  VAL A 252      17.547 171.934  28.766  1.00 34.37           H
ATOM   2133  CG1 VAL A 252      16.362 173.366  27.693  1.00 32.86           C
ATOM   2134 1HG1 VAL A 252      15.431 173.115  28.203  1.00 32.86           H
ATOM   2135 2HG1 VAL A 252      16.149 173.627  26.656  1.00 32.86           H
ATOM   2136 3HG1 VAL A 252      16.833 174.212  28.192  1.00 32.86           H
ATOM   2137  CG2 VAL A 252      16.530 170.947  27.163  1.00 31.44           C
ATOM   2138 1HG2 VAL A 252      15.620 170.794  27.744  1.00 31.44           H
ATOM   2139 2HG2 VAL A 252      17.152 170.054  27.220  1.00 31.44           H
ATOM   2140 3HG2 VAL A 252      16.268 171.142  26.123  1.00 31.44           H
ATOM   2141  N   ILE A 253      19.293 174.754  26.772  1.00 33.20           N
ATOM   2142  H   ILE A 253      18.714 174.774  25.945  1.00 33.20           H
ATOM   2143  CA  ILE A 253      20.005 176.010  27.085  1.00 33.56           C
ATOM   2144  HA  ILE A 253      20.195 176.055  28.158  1.00 33.56           H
ATOM   2145  C   ILE A 253      19.071 177.178  26.712  1.00 32.99           C
ATOM   2146  O   ILE A 253      18.396 177.084  25.680  1.00 34.85           O
ATOM   2147  CB  ILE A 253      21.371 176.101  26.335  1.00 34.98           C
ATOM   2148  HB  ILE A 253      21.150 176.323  25.291  1.00 34.98           H
ATOM   2149  CG1 ILE A 253      22.224 174.817  26.360  1.00 32.55           C
ATOM   2150 1HG1 ILE A 253      22.551 174.641  27.385  1.00 32.55           H
ATOM   2151 2HG1 ILE A 253      21.601 173.984  26.035  1.00 32.55           H
ATOM   2152  CG2 ILE A 253      22.194 177.265  26.911  1.00 34.26           C
ATOM   2153 1HG2 ILE A 253      23.048 177.462  26.264  1.00 34.26           H
ATOM   2154 2HG2 ILE A 253      22.546 177.003  27.909  1.00 34.26           H
ATOM   2155 3HG2 ILE A 253      21.568 178.155  26.968  1.00 34.26           H
ATOM   2156  CD1 ILE A 253      23.427 174.846  25.409  1.00 34.06           C
ATOM   2157 1HD1 ILE A 253      23.874 173.852  25.371  1.00 34.06           H
ATOM   2158 2HD1 ILE A 253      24.168 175.565  25.757  1.00 34.06           H
ATOM   2159 3HD1 ILE A 253      23.084 175.129  24.414  1.00 34.06           H
ATOM   2160  N   HIS A 254      18.967 178.236  27.525  1.00 32.24           N
ATOM   2161  H   HIS A 254      19.586 178.316  28.319  1.00 32.24           H
ATOM   2162  CA  HIS A 254      17.762 179.085  27.560  1.00 32.66           C
ATOM   2163  HA  HIS A 254      17.134 178.820  26.709  1.00 32.66           H
ATOM   2164  C   HIS A 254      18.003 180.620  27.493  1.00 39.07           C
ATOM   2165  O   HIS A 254      17.170 181.336  26.937  1.00 37.86           O
ATOM   2166  CB  HIS A 254      16.970 178.703  28.820  1.00 36.48           C
ATOM   2167 1HB  HIS A 254      17.035 177.626  28.972  1.00 36.48           H
ATOM   2168 2HB  HIS A 254      17.414 179.187  29.690  1.00 36.48           H
ATOM   2169  CG  HIS A 254      15.517 179.101  28.722  1.00 38.75           C
ATOM   2170  ND1 HIS A 254      14.637 178.690  27.755  1.00 38.32           N
ATOM   2171  HD1 HIS A 254      14.793 178.023  27.013  1.00 38.32           H
ATOM   2172  CD2 HIS A 254      14.807 179.944  29.529  1.00 42.12           C
ATOM   2173  HD2 HIS A 254      15.133 180.487  30.403  1.00 42.12           H
ATOM   2174  CE1 HIS A 254      13.470 179.229  28.002  1.00 40.96           C
ATOM   2175  HE1 HIS A 254      12.549 179.091  27.455  1.00 40.96           H
ATOM   2176  NE2 HIS A 254      13.515 180.002  29.076  1.00 39.70           N
ATOM   2177  N   ARG A 255      19.130 181.098  28.034  1.00 41.25           N
ATOM   2178  H   ARG A 255      19.726 180.391  28.441  1.00 41.25           H
ATOM   2179  CA  ARG A 255      19.724 182.470  28.024  1.00 44.46           C
ATOM   2180  HA  ARG A 255      20.565 182.406  28.715  1.00 44.46           H
ATOM   2181  C   ARG A 255      18.835 183.656  28.477  1.00 48.09           C
ATOM   2182  O   ARG A 255      19.308 184.479  29.262  1.00 43.31           O
ATOM   2183  CB  ARG A 255      20.345 182.739  26.642  1.00 45.46           C
ATOM   2184 1HB  ARG A 255      20.798 181.826  26.257  1.00 45.46           H
ATOM   2185 2HB  ARG A 255      19.558 183.053  25.958  1.00 45.46           H
ATOM   2186  CG  ARG A 255      21.422 183.839  26.687  1.00 48.94           C
ATOM   2187 1HG  ARG A 255      21.094 184.655  27.331  1.00 48.94           H
ATOM   2188 2HG  ARG A 255      22.335 183.423  27.112  1.00 48.94           H
ATOM   2189  CD  ARG A 255      21.750 184.417  25.297  1.00 50.80           C
ATOM   2190 1HD  ARG A 255      22.583 185.115  25.376  1.00 50.80           H
ATOM   2191 2HD  ARG A 255      22.041 183.601  24.634  1.00 50.80           H
ATOM   2192  NE  ARG A 255      20.597 185.119  24.707  1.00 65.47           N
ATOM   2193  HE  ARG A 255      20.141 184.616  23.958  1.00 65.47           H
ATOM   2194  CZ  ARG A 255      20.035 186.239  25.192  1.00 65.14           C
ATOM   2195  NH1 ARG A 255      20.561 186.987  26.120  1.00 58.51           N
ATOM   2196 1HH1 ARG A 255      21.488 186.824  26.485  1.00 58.51           H
ATOM   2197 2HH1 ARG A 255      20.014 187.764  26.460  1.00 58.51           H
ATOM   2198  NH2 ARG A 255      18.879 186.604  24.736  1.00 65.80           N
ATOM   2199 1HH2 ARG A 255      18.434 186.042  24.025  1.00 65.80           H
ATOM   2200 2HH2 ARG A 255      18.388 187.389  25.141  1.00 65.80           H
ATOM   2201  N   ASP A 256      17.611 183.807  27.983  1.00 46.44           N
ATOM   2202  H   ASP A 256      17.267 183.078  27.375  1.00 46.44           H
ATOM   2203  CA  ASP A 256      16.774 185.008  28.102  1.00 43.64           C
ATOM   2204  HA  ASP A 256      17.455 185.855  28.017  1.00 43.64           H
ATOM   2205  C   ASP A 256      16.043 185.147  29.472  1.00 43.17           C
ATOM   2206  O   ASP A 256      14.887 185.550  29.539  1.00 41.10           O
ATOM   2207  CB  ASP A 256      15.804 185.095  26.904  1.00 47.38           C
ATOM   2208 1HB  ASP A 256      16.332 184.802  25.996  1.00 47.38           H
ATOM   2209 2HB  ASP A 256      14.967 184.413  27.051  1.00 47.38           H
ATOM   2210  CG  ASP A 256      15.245 186.514  26.704  1.00 54.42           C
ATOM   2211  OD1 ASP A 256      15.955 187.493  27.022  1.00 53.64           O
ATOM   2212  OD2 ASP A 256      14.127 186.682  26.168  1.00 57.02           O
ATOM   2213  N   ILE A 257      16.696 184.795  30.581  1.00 39.35           N
ATOM   2214  H   ILE A 257      17.651 184.481  30.489  1.00 39.35           H
ATOM   2215  CA  ILE A 257      16.146 184.781  31.951  1.00 38.67           C
ATOM   2216  HA  ILE A 257      15.162 184.318  31.880  1.00 38.67           H
ATOM   2217  C   ILE A 257      15.923 186.204  32.570  1.00 42.30           C
ATOM   2218  O   ILE A 257      16.127 186.405  33.764  1.00 41.03           O
ATOM   2219  CB  ILE A 257      17.002 183.852  32.861  1.00 42.97           C
ATOM   2220  HB  ILE A 257      16.573 183.891  33.863  1.00 42.97           H
ATOM   2221  CG1 ILE A 257      18.476 184.299  32.957  1.00 40.80           C
ATOM   2222 1HG1 ILE A 257      18.949 184.129  31.989  1.00 40.80           H
ATOM   2223 2HG1 ILE A 257      18.496 185.368  33.171  1.00 40.80           H
ATOM   2224  CG2 ILE A 257      16.876 182.391  32.383  1.00 42.52           C
ATOM   2225 1HG2 ILE A 257      17.328 181.730  33.122  1.00 42.52           H
ATOM   2226 2HG2 ILE A 257      17.383 182.268  31.426  1.00 42.52           H
ATOM   2227 3HG2 ILE A 257      15.821 182.143  32.270  1.00 42.52           H
ATOM   2228  CD1 ILE A 257      19.287 183.579  34.041  1.00 38.00           C
ATOM   2229 1HD1 ILE A 257      20.280 184.026  34.091  1.00 38.00           H
ATOM   2230 2HD1 ILE A 257      19.377 182.520  33.796  1.00 38.00           H
ATOM   2231 3HD1 ILE A 257      18.789 183.689  35.004  1.00 38.00           H
ATOM   2232  N   LYS A 258      15.518 187.192  31.763  1.00 35.07           N
ATOM   2233  H   LYS A 258      15.296 186.953  30.807  1.00 35.07           H
ATOM   2234  CA  LYS A 258      15.266 188.586  32.159  1.00 37.88           C
ATOM   2235  HA  LYS A 258      16.171 188.954  32.641  1.00 37.88           H
ATOM   2236  C   LYS A 258      14.106 188.718  33.179  1.00 35.13           C
ATOM   2237  O   LYS A 258      13.236 187.842  33.216  1.00 34.02           O
ATOM   2238  CB  LYS A 258      14.985 189.453  30.914  1.00 41.98           C
ATOM   2239 1HB  LYS A 258      14.041 189.129  30.476  1.00 41.98           H
ATOM   2240 2HB  LYS A 258      14.877 190.489  31.234  1.00 41.98           H
ATOM   2241  CG  LYS A 258      16.096 189.382  29.850  1.00 43.46           C
ATOM   2242 1HG  LYS A 258      17.061 189.434  30.352  1.00 43.46           H
ATOM   2243 2HG  LYS A 258      16.025 188.422  29.338  1.00 43.46           H
ATOM   2244  CD  LYS A 258      16.018 190.535  28.828  1.00 47.27           C
ATOM   2245 1HD  LYS A 258      16.245 191.468  29.344  1.00 47.27           H
ATOM   2246 2HD  LYS A 258      16.794 190.382  28.078  1.00 47.27           H
ATOM   2247  CE  LYS A 258      14.642 190.682  28.154  1.00 48.90           C
ATOM   2248 1HE  LYS A 258      13.868 190.516  28.903  1.00 48.90           H
ATOM   2249 2HE  LYS A 258      14.530 191.711  27.813  1.00 48.90           H
ATOM   2250  NZ  LYS A 258      14.461 189.759  27.007  1.00 60.35           N
ATOM   2251 1HZ  LYS A 258      13.478 189.703  26.781  1.00 60.35           H
ATOM   2252 2HZ  LYS A 258      14.807 188.839  27.237  1.00 60.35           H
ATOM   2253 3HZ  LYS A 258      14.969 190.122  26.214  1.00 60.35           H
ATOM   2254  N   PRO A 259      14.014 189.807  33.972  1.00 34.58           N
ATOM   2255  CA  PRO A 259      13.001 189.934  35.028  1.00 36.26           C
ATOM   2256  HA  PRO A 259      13.203 189.171  35.779  1.00 36.26           H
ATOM   2257  C   PRO A 259      11.532 189.772  34.572  1.00 37.25           C
ATOM   2258  O   PRO A 259      10.699 189.318  35.356  1.00 31.57           O
ATOM   2259  CB  PRO A 259      13.250 191.314  35.649  1.00 37.79           C
ATOM   2260 1HB  PRO A 259      12.671 192.078  35.130  1.00 37.79           H
ATOM   2261 2HB  PRO A 259      13.039 191.324  36.719  1.00 37.79           H
ATOM   2262  CG  PRO A 259      14.735 191.541  35.413  1.00 40.05           C
ATOM   2263 1HG  PRO A 259      14.987 192.601  35.382  1.00 40.05           H
ATOM   2264 2HG  PRO A 259      15.322 191.016  36.166  1.00 40.05           H
ATOM   2265  CD  PRO A 259      14.944 190.912  34.051  1.00 38.78           C
ATOM   2266 1HD  PRO A 259      14.724 191.634  33.265  1.00 38.78           H
ATOM   2267 2HD  PRO A 259      15.965 190.539  33.967  1.00 38.78           H
ATOM   2268  N   GLU A 260      11.180 190.137  33.336  1.00 32.97           N
ATOM   2269  H   GLU A 260      11.862 190.579  32.736  1.00 32.97           H
ATOM   2270  CA  GLU A 260       9.829 189.978  32.769  1.00 37.28           C
ATOM   2271  HA  GLU A 260       9.121 190.026  33.596  1.00 37.28           H
ATOM   2272  C   GLU A 260       9.614 188.616  32.054  1.00 36.38           C
ATOM   2273  O   GLU A 260       8.472 188.224  31.789  1.00 38.48           O
ATOM   2274  CB  GLU A 260       9.489 191.169  31.850  1.00 37.92           C
ATOM   2275 1HB  GLU A 260       8.402 191.206  31.782  1.00 37.92           H
ATOM   2276 2HB  GLU A 260       9.806 192.101  32.319  1.00 37.92           H
ATOM   2277  CG  GLU A 260      10.055 191.148  30.407  1.00 41.04           C
ATOM   2278 1HG  GLU A 260       9.899 190.168  29.956  1.00 41.04           H
ATOM   2279 2HG  GLU A 260       9.469 191.859  29.824  1.00 41.04           H
ATOM   2280  CD  GLU A 260      11.544 191.515  30.258  1.00 50.81           C
ATOM   2281  OE1 GLU A 260      12.295 191.535  31.261  1.00 43.12           O
ATOM   2282  OE2 GLU A 260      11.938 191.794  29.099  1.00 57.41           O
ATOM   2283  N   ASN A 261      10.695 187.889  31.756  1.00 32.96           N
ATOM   2284  H   ASN A 261      11.600 188.263  32.007  1.00 32.96           H
ATOM   2285  CA  ASN A 261      10.665 186.499  31.292  1.00 35.11           C
ATOM   2286  HA  ASN A 261       9.867 186.376  30.559  1.00 35.11           H
ATOM   2287  C   ASN A 261      10.378 185.520  32.462  1.00 35.89           C
ATOM   2288  O   ASN A 261       9.686 184.518  32.267  1.00 34.81           O
ATOM   2289  CB  ASN A 261      11.987 186.177  30.574  1.00 34.70           C
ATOM   2290 1HB  ASN A 261      12.838 186.520  31.162  1.00 34.70           H
ATOM   2291 2HB  ASN A 261      12.083 185.093  30.505  1.00 34.70           H
ATOM   2292  CG  ASN A 261      12.087 186.772  29.166  1.00 43.28           C
ATOM   2293  OD1 ASN A 261      11.948 187.967  28.941  1.00 47.70           O
ATOM   2294  ND2 ASN A 261      12.333 185.945  28.179  1.00 39.81           N
ATOM   2295 1HD2 ASN A 261      12.652 186.367  27.319  1.00 39.81           H
ATOM   2296 2HD2 ASN A 261      12.625 185.009  28.421  1.00 39.81           H
ATOM   2297  N   LEU A 262      10.860 185.838  33.667  1.00 30.80           N
ATOM   2298  H   LEU A 262      11.426 186.671  33.740  1.00 30.80           H
ATOM   2299  CA  LEU A 262      10.631 185.090  34.907  1.00 36.17           C
ATOM   2300  HA  LEU A 262      10.611 184.026  34.672  1.00 36.17           H
ATOM   2301  C   LEU A 262       9.286 185.445  35.589  1.00 34.52           C
ATOM   2302  O   LEU A 262       8.908 186.616  35.680  1.00 34.85           O
ATOM   2303  CB  LEU A 262      11.808 185.356  35.876  1.00 28.77           C
ATOM   2304 1HB  LEU A 262      11.806 186.417  36.125  1.00 28.77           H
ATOM   2305 2HB  LEU A 262      11.624 184.794  36.792  1.00 28.77           H
ATOM   2306  CG  LEU A 262      13.206 184.989  35.349  1.00 33.20           C
ATOM   2307  HG  LEU A 262      13.401 185.568  34.446  1.00 33.20           H
ATOM   2308  CD1 LEU A 262      14.253 185.357  36.397  1.00 33.36           C
ATOM   2309 1HD1 LEU A 262      15.242 185.088  36.025  1.00 33.36           H
ATOM   2310 2HD1 LEU A 262      14.056 184.822  37.327  1.00 33.36           H
ATOM   2311 3HD1 LEU A 262      14.213 186.431  36.580  1.00 33.36           H
ATOM   2312  CD2 LEU A 262      13.329 183.502  35.013  1.00 32.70           C
ATOM   2313 1HD2 LEU A 262      14.365 183.275  34.759  1.00 32.70           H
ATOM   2314 2HD2 LEU A 262      12.688 183.273  34.162  1.00 32.70           H
ATOM   2315 3HD2 LEU A 262      13.024 182.903  35.870  1.00 32.70           H
ATOM   2316  N   LEU A 263       8.606 184.432  36.136  1.00 28.87           N
ATOM   2317  H   LEU A 263       9.004 183.506  36.084  1.00 28.87           H
ATOM   2318  CA  LEU A 263       7.384 184.564  36.950  1.00 30.36           C
ATOM   2319  HA  LEU A 263       7.073 185.608  36.956  1.00 30.36           H
ATOM   2320  C   LEU A 263       7.616 184.137  38.422  1.00 32.05           C
ATOM   2321  O   LEU A 263       8.605 183.476  38.741  1.00 28.86           O
ATOM   2322  CB  LEU A 263       6.237 183.735  36.322  1.00 30.84           C
ATOM   2323 1HB  LEU A 263       6.574 182.702  36.240  1.00 30.84           H
ATOM   2324 2HB  LEU A 263       5.390 183.758  37.008  1.00 30.84           H
ATOM   2325  CG  LEU A 263       5.737 184.208  34.948  1.00 36.22           C
ATOM   2326  HG  LEU A 263       6.573 184.197  34.248  1.00 36.22           H
ATOM   2327  CD1 LEU A 263       4.653 183.254  34.445  1.00 36.57           C
ATOM   2328 1HD1 LEU A 263       4.423 183.496  33.408  1.00 36.57           H
ATOM   2329 2HD1 LEU A 263       3.755 183.369  35.053  1.00 36.57           H
ATOM   2330 3HD1 LEU A 263       5.006 182.224  34.509  1.00 36.57           H
ATOM   2331  CD2 LEU A 263       5.138 185.614  34.995  1.00 34.67           C
ATOM   2332 1HD2 LEU A 263       4.680 185.846  34.034  1.00 34.67           H
ATOM   2333 2HD2 LEU A 263       5.932 186.331  35.203  1.00 34.67           H
ATOM   2334 3HD2 LEU A 263       4.384 185.669  35.780  1.00 34.67           H
ATOM   2335  N   LEU A 264       6.674 184.504  39.294  1.00 30.56           N
ATOM   2336  H   LEU A 264       5.931 185.096  38.950  1.00 30.56           H
ATOM   2337  CA  LEU A 264       6.658 184.207  40.732  1.00 33.57           C
ATOM   2338  HA  LEU A 264       7.567 183.665  40.991  1.00 33.57           H
ATOM   2339  C   LEU A 264       5.451 183.321  41.121  1.00 31.20           C
ATOM   2340  O   LEU A 264       4.289 183.674  40.889  1.00 31.16           O
ATOM   2341  CB  LEU A 264       6.651 185.537  41.514  1.00 31.51           C
ATOM   2342 1HB  LEU A 264       5.842 186.158  41.127  1.00 31.51           H
ATOM   2343 2HB  LEU A 264       6.442 185.318  42.561  1.00 31.51           H
ATOM   2344  CG  LEU A 264       7.962 186.328  41.434  1.00 38.70           C
ATOM   2345  HG  LEU A 264       8.287 186.371  40.394  1.00 38.70           H
ATOM   2346  CD1 LEU A 264       7.740 187.753  41.929  1.00 35.62           C
ATOM   2347 1HD1 LEU A 264       8.683 188.297  41.879  1.00 35.62           H
ATOM   2348 2HD1 LEU A 264       7.382 187.738  42.958  1.00 35.62           H
ATOM   2349 3HD1 LEU A 264       7.002 188.245  41.294  1.00 35.62           H
ATOM   2350  CD2 LEU A 264       9.057 185.697  42.292  1.00 32.56           C
ATOM   2351 1HD2 LEU A 264       9.969 186.290  42.219  1.00 32.56           H
ATOM   2352 2HD2 LEU A 264       9.254 184.683  41.942  1.00 32.56           H
ATOM   2353 3HD2 LEU A 264       8.725 185.665  43.330  1.00 32.56           H
ATOM   2354  N   GLY A 265       5.755 182.168  41.718  1.00 31.48           N
ATOM   2355  H   GLY A 265       6.732 181.983  41.894  1.00 31.48           H
ATOM   2356  CA  GLY A 265       4.798 181.175  42.215  1.00 31.92           C
ATOM   2357 1HA  GLY A 265       4.039 180.992  41.454  1.00 31.92           H
ATOM   2358 2HA  GLY A 265       5.324 180.236  42.387  1.00 31.92           H
ATOM   2359  C   GLY A 265       4.091 181.581  43.519  1.00 33.97           C
ATOM   2360  O   GLY A 265       4.305 182.660  44.067  1.00 33.71           O
ATOM   2361  N   SER A 266       3.206 180.712  44.014  1.00 36.59           N
ATOM   2362  H   SER A 266       3.131 179.797  43.591  1.00 36.59           H
ATOM   2363  CA  SER A 266       2.295 180.991  45.131  1.00 38.60           C
ATOM   2364  HA  SER A 266       1.713 181.875  44.871  1.00 38.60           H
ATOM   2365  C   SER A 266       3.001 181.265  46.477  1.00 44.84           C
ATOM   2366  O   SER A 266       2.382 181.866  47.355  1.00 47.29           O
ATOM   2367  CB  SER A 266       1.314 179.824  45.296  1.00 39.33           C
ATOM   2368 1HB  SER A 266       0.515 180.125  45.973  1.00 39.33           H
ATOM   2369 2HB  SER A 266       0.878 179.587  44.326  1.00 39.33           H
ATOM   2370  OG  SER A 266       1.967 178.670  45.825  1.00 46.34           O
ATOM   2371  HG  SER A 266       1.901 178.720  46.781  1.00 46.34           H
ATOM   2372  N   ALA A 267       4.265 180.852  46.623  1.00 42.29           N
ATOM   2373  H   ALA A 267       4.715 180.410  45.835  1.00 42.29           H
ATOM   2374  CA  ALA A 267       5.112 181.090  47.803  1.00 44.38           C
ATOM   2375  HA  ALA A 267       4.503 181.542  48.587  1.00 44.38           H
ATOM   2376  C   ALA A 267       6.269 182.082  47.490  1.00 43.42           C
ATOM   2377  O   ALA A 267       7.290 182.106  48.185  1.00 45.15           O
ATOM   2378  CB  ALA A 267       5.596 179.727  48.315  1.00 46.58           C
ATOM   2379 1HB  ALA A 267       4.737 179.084  48.510  1.00 46.58           H
ATOM   2380 2HB  ALA A 267       6.159 179.871  49.237  1.00 46.58           H
ATOM   2381 3HB  ALA A 267       6.236 179.260  47.566  1.00 46.58           H
ATOM   2382  N   GLY A 268       6.129 182.876  46.422  1.00 40.99           N
ATOM   2383  H   GLY A 268       5.305 182.770  45.847  1.00 40.99           H
ATOM   2384  CA  GLY A 268       7.140 183.828  45.953  1.00 36.60           C
ATOM   2385 1HA  GLY A 268       6.678 184.495  45.225  1.00 36.60           H
ATOM   2386 2HA  GLY A 268       7.485 184.426  46.796  1.00 36.60           H
ATOM   2387  C   GLY A 268       8.371 183.176  45.291  1.00 34.71           C
ATOM   2388  O   GLY A 268       9.372 183.863  45.089  1.00 34.57           O
ATOM   2389  N   GLU A 269       8.326 181.879  44.987  1.00 35.09           N
ATOM   2390  H   GLU A 269       7.470 181.363  45.132  1.00 35.09           H
ATOM   2391  CA  GLU A 269       9.426 181.165  44.338  1.00 33.17           C
ATOM   2392  HA  GLU A 269      10.356 181.491  44.804  1.00 33.17           H
ATOM   2393  C   GLU A 269       9.509 181.485  42.831  1.00 32.22           C
ATOM   2394  O   GLU A 269       8.485 181.669  42.168  1.00 33.03           O
ATOM   2395  CB  GLU A 269       9.312 179.655  44.600  1.00 40.75           C
ATOM   2396 1HB  GLU A 269      10.307 179.253  44.408  1.00 40.75           H
ATOM   2397 2HB  GLU A 269       9.090 179.474  45.652  1.00 40.75           H
ATOM   2398  CG  GLU A 269       8.301 178.835  43.755  1.00 39.75           C
ATOM   2399 1HG  GLU A 269       8.389 179.088  42.699  1.00 39.75           H
ATOM   2400 2HG  GLU A 269       8.612 177.794  43.845  1.00 39.75           H
ATOM   2401  CD  GLU A 269       6.810 178.923  44.145  1.00 41.95           C
ATOM   2402  OE1 GLU A 269       6.360 179.837  44.870  1.00 45.47           O
ATOM   2403  OE2 GLU A 269       6.063 178.016  43.703  1.00 44.60           O
ATOM   2404  N   LEU A 270      10.715 181.520  42.265  1.00 32.44           N
ATOM   2405  H   LEU A 270      11.542 181.397  42.831  1.00 32.44           H
ATOM   2406  CA  LEU A 270      10.907 181.767  40.842  1.00 33.41           C
ATOM   2407  HA  LEU A 270      10.312 182.641  40.577  1.00 33.41           H
ATOM   2408  C   LEU A 270      10.417 180.579  39.988  1.00 35.35           C
ATOM   2409  O   LEU A 270      10.677 179.413  40.294  1.00 33.62           O
ATOM   2410  CB  LEU A 270      12.381 182.088  40.535  1.00 35.12           C
ATOM   2411 1HB  LEU A 270      13.010 181.522  41.222  1.00 35.12           H
ATOM   2412 2HB  LEU A 270      12.604 181.756  39.521  1.00 35.12           H
ATOM   2413  CG  LEU A 270      12.709 183.590  40.616  1.00 43.16           C
ATOM   2414  HG  LEU A 270      12.062 184.125  39.920  1.00 43.16           H
ATOM   2415  CD1 LEU A 270      12.518 184.169  42.011  1.00 45.40           C
ATOM   2416 1HD1 LEU A 270      12.830 185.214  42.014  1.00 45.40           H
ATOM   2417 2HD1 LEU A 270      13.130 183.605  42.715  1.00 45.40           H
ATOM   2418 3HD1 LEU A 270      11.470 184.101  42.304  1.00 45.40           H
ATOM   2419  CD2 LEU A 270      14.159 183.823  40.197  1.00 36.41           C
ATOM   2420 1HD2 LEU A 270      14.376 184.891  40.209  1.00 36.41           H
ATOM   2421 2HD2 LEU A 270      14.308 183.432  39.191  1.00 36.41           H
ATOM   2422 3HD2 LEU A 270      14.824 183.309  40.890  1.00 36.41           H
ATOM   2423  N   LYS A 271       9.785 180.907  38.859  1.00 30.21           N
ATOM   2424  H   LYS A 271       9.537 181.879  38.744  1.00 30.21           H
ATOM   2425  CA  LYS A 271       9.481 180.017  37.732  1.00 31.19           C
ATOM   2426  HA  LYS A 271       9.900 179.028  37.916  1.00 31.19           H
ATOM   2427  C   LYS A 271      10.123 180.594  36.463  1.00 33.92           C
ATOM   2428  O   LYS A 271       9.717 181.660  35.996  1.00 32.01           O
ATOM   2429  CB  LYS A 271       7.948 179.895  37.563  1.00 34.64           C
ATOM   2430 1HB  LYS A 271       7.536 180.901  37.481  1.00 34.64           H
ATOM   2431 2HB  LYS A 271       7.752 179.381  36.622  1.00 34.64           H
ATOM   2432  CG  LYS A 271       7.193 179.164  38.692  1.00 32.00           C
ATOM   2433 1HG  LYS A 271       7.510 179.585  39.646  1.00 32.00           H
ATOM   2434 2HG  LYS A 271       6.127 179.358  38.574  1.00 32.00           H
ATOM   2435  CD  LYS A 271       7.407 177.647  38.692  1.00 30.77           C
ATOM   2436 1HD  LYS A 271       7.157 177.252  37.707  1.00 30.77           H
ATOM   2437 2HD  LYS A 271       8.452 177.435  38.919  1.00 30.77           H
ATOM   2438  CE  LYS A 271       6.499 176.996  39.747  1.00 34.36           C
ATOM   2439 1HE  LYS A 271       6.821 177.321  40.736  1.00 34.36           H
ATOM   2440 2HE  LYS A 271       5.477 177.341  39.590  1.00 34.36           H
ATOM   2441  NZ  LYS A 271       6.532 175.518  39.669  1.00 28.22           N
ATOM   2442 1HZ  LYS A 271       6.009 175.133  40.443  1.00 28.22           H
ATOM   2443 2HZ  LYS A 271       7.491 175.205  39.721  1.00 28.22           H
ATOM   2444 3HZ  LYS A 271       6.123 175.210  38.799  1.00 28.22           H
ATOM   2445  N   ILE A 272      11.083 179.883  35.866  1.00 29.32           N
ATOM   2446  H   ILE A 272      11.432 179.043  36.305  1.00 29.32           H
ATOM   2447  CA  ILE A 272      11.499 180.130  34.485  1.00 32.90           C
ATOM   2448  HA  ILE A 272      11.691 181.197  34.374  1.00 32.90           H
ATOM   2449  C   ILE A 272      10.310 179.754  33.585  1.00 35.48           C
ATOM   2450  O   ILE A 272       9.888 178.595  33.566  1.00 35.37           O
ATOM   2451  CB  ILE A 272      12.796 179.381  34.088  1.00 32.04           C
ATOM   2452  HB  ILE A 272      12.583 178.312  34.101  1.00 32.04           H
ATOM   2453  CG1 ILE A 272      13.953 179.660  35.076  1.00 34.04           C
ATOM   2454 1HG1 ILE A 272      14.094 180.740  35.134  1.00 34.04           H
ATOM   2455 2HG1 ILE A 272      13.654 179.295  36.059  1.00 34.04           H
ATOM   2456  CG2 ILE A 272      13.186 179.794  32.654  1.00 33.40           C
ATOM   2457 1HG2 ILE A 272      14.066 179.230  32.344  1.00 33.40           H
ATOM   2458 2HG2 ILE A 272      13.414 180.860  32.640  1.00 33.40           H
ATOM   2459 3HG2 ILE A 272      12.363 179.589  31.969  1.00 33.40           H
ATOM   2460  CD1 ILE A 272      15.296 179.005  34.720  1.00 35.64           C
ATOM   2461 1HD1 ILE A 272      15.976 179.115  35.565  1.00 35.64           H
ATOM   2462 2HD1 ILE A 272      15.725 179.487  33.842  1.00 35.64           H
ATOM   2463 3HD1 ILE A 272      15.140 177.946  34.514  1.00 35.64           H
ATOM   2464  N   ALA A 273       9.727 180.748  32.911  1.00 34.36           N
ATOM   2465  H   ALA A 273      10.123 181.674  32.992  1.00 34.36           H
ATOM   2466  CA  ALA A 273       8.368 180.665  32.363  1.00 37.63           C
ATOM   2467  HA  ALA A 273       7.951 179.683  32.587  1.00 37.63           H
ATOM   2468  C   ALA A 273       8.280 180.876  30.831  1.00 43.13           C
ATOM   2469  O   ALA A 273       7.264 180.527  30.239  1.00 44.86           O
ATOM   2470  CB  ALA A 273       7.516 181.694  33.107  1.00 39.88           C
ATOM   2471 1HB  ALA A 273       7.488 181.446  34.168  1.00 39.88           H
ATOM   2472 2HB  ALA A 273       6.503 181.678  32.703  1.00 39.88           H
ATOM   2473 3HB  ALA A 273       7.944 182.688  32.977  1.00 39.88           H
ATOM   2474  N   ASN A 274       9.330 181.391  30.192  1.00 41.29           N
ATOM   2475  H   ASN A 274      10.139 181.661  30.732  1.00 41.29           H
ATOM   2476  CA  ASN A 274       9.406 181.649  28.743  1.00 43.74           C
ATOM   2477  HA  ASN A 274       8.407 181.935  28.414  1.00 43.74           H
ATOM   2478  C   ASN A 274       9.814 180.398  27.894  1.00 41.81           C
ATOM   2479  O   ASN A 274      10.159 180.535  26.718  1.00 43.38           O
ATOM   2480  CB  ASN A 274      10.313 182.875  28.509  1.00 39.74           C
ATOM   2481 1HB  ASN A 274      10.409 183.057  27.439  1.00 39.74           H
ATOM   2482 2HB  ASN A 274       9.827 183.753  28.936  1.00 39.74           H
ATOM   2483  CG  ASN A 274      11.705 182.727  29.120  1.00 43.38           C
ATOM   2484  OD1 ASN A 274      11.861 182.584  30.324  1.00 35.17           O
ATOM   2485  ND2 ASN A 274      12.744 182.799  28.326  1.00 40.17           N
ATOM   2486 1HD2 ASN A 274      13.595 182.450  28.742  1.00 40.17           H
ATOM   2487 2HD2 ASN A 274      12.609 182.740  27.326  1.00 40.17           H
ATOM   2488  N   PHE A 275       9.744 179.187  28.451  1.00 43.59           N
ATOM   2489  H   PHE A 275       9.459 179.126  29.418  1.00 43.59           H
ATOM   2490  CA  PHE A 275       9.647 177.947  27.665  1.00 45.79           C
ATOM   2491  HA  PHE A 275      10.423 177.940  26.900  1.00 45.79           H
ATOM   2492  C   PHE A 275       8.278 177.858  26.947  1.00 47.60           C
ATOM   2493  O   PHE A 275       7.292 178.422  27.421  1.00 42.77           O
ATOM   2494  CB  PHE A 275       9.858 176.734  28.582  1.00 41.92           C
ATOM   2495 1HB  PHE A 275       9.187 176.808  29.438  1.00 41.92           H
ATOM   2496 2HB  PHE A 275       9.579 175.841  28.023  1.00 41.92           H
ATOM   2497  CG  PHE A 275      11.281 176.558  29.098  1.00 36.86           C
ATOM   2498  CD1 PHE A 275      12.244 175.966  28.260  1.00 38.60           C
ATOM   2499  HD1 PHE A 275      11.966 175.635  27.271  1.00 38.60           H
ATOM   2500  CD2 PHE A 275      11.643 176.953  30.397  1.00 37.96           C
ATOM   2501  HD2 PHE A 275      10.903 177.400  31.044  1.00 37.96           H
ATOM   2502  CE1 PHE A 275      13.568 175.802  28.700  1.00 44.52           C
ATOM   2503  HE1 PHE A 275      14.315 175.372  28.049  1.00 44.52           H
ATOM   2504  CE2 PHE A 275      12.962 176.767  30.846  1.00 39.94           C
ATOM   2505  HE2 PHE A 275      13.231 177.069  31.847  1.00 39.94           H
ATOM   2506  CZ  PHE A 275      13.927 176.204  29.997  1.00 42.91           C
ATOM   2507  HZ  PHE A 275      14.945 176.095  30.342  1.00 42.91           H
ATOM   2508  N   GLY A 276       8.197 177.134  25.830  1.00 44.18           N
ATOM   2509  H   GLY A 276       9.031 176.693  25.468  1.00 44.18           H
ATOM   2510  CA  GLY A 276       6.987 177.025  25.012  1.00 47.36           C
ATOM   2511 1HA  GLY A 276       6.980 176.061  24.505  1.00 47.36           H
ATOM   2512 2HA  GLY A 276       6.101 177.074  25.646  1.00 47.36           H
ATOM   2513  C   GLY A 276       6.891 178.135  23.954  1.00 47.58           C
ATOM   2514  O   GLY A 276       7.823 178.305  23.171  1.00 44.66           O
ATOM   2515  N   TRP A 277       5.768 178.860  23.887  1.00 44.30           N
ATOM   2516  H   TRP A 277       5.047 178.747  24.586  1.00 44.30           H
ATOM   2517  CA  TRP A 277       5.531 179.876  22.858  1.00 42.08           C
ATOM   2518  HA  TRP A 277       6.502 180.194  22.478  1.00 42.08           H
ATOM   2519  C   TRP A 277       4.789 181.129  23.376  1.00 45.72           C
ATOM   2520  O   TRP A 277       3.822 181.026  24.132  1.00 52.16           O
ATOM   2521  CB  TRP A 277       4.774 179.249  21.679  1.00 46.68           C
ATOM   2522 1HB  TRP A 277       5.200 178.266  21.479  1.00 46.68           H
ATOM   2523 2HB  TRP A 277       3.728 179.109  21.950  1.00 46.68           H
ATOM   2524  CG  TRP A 277       4.851 180.080  20.432  1.00 50.09           C
ATOM   2525  CD1 TRP A 277       3.902 180.897  19.924  1.00 49.53           C
ATOM   2526  HD1 TRP A 277       2.918 181.088  20.327  1.00 49.53           H
ATOM   2527  CD2 TRP A 277       6.025 180.306  19.605  1.00 52.36           C
ATOM   2528  NE1 TRP A 277       4.383 181.581  18.852  1.00 51.18           N
ATOM   2529  HE1 TRP A 277       3.885 182.329  18.392  1.00 51.18           H
ATOM   2530  CE2 TRP A 277       5.705 181.289  18.622  1.00 55.80           C
ATOM   2531  CE3 TRP A 277       7.361 179.857  19.668  1.00 53.14           C
ATOM   2532  HE3 TRP A 277       7.647 179.147  20.431  1.00 53.14           H
ATOM   2533  CZ2 TRP A 277       6.662 181.796  17.736  1.00 54.50           C
ATOM   2534  HZ2 TRP A 277       6.387 182.556  17.020  1.00 54.50           H
ATOM   2535  CZ3 TRP A 277       8.332 180.379  18.796  1.00 57.07           C
ATOM   2536  HZ3 TRP A 277       9.361 180.067  18.897  1.00 57.07           H
ATOM   2537  CH2 TRP A 277       7.984 181.335  17.825  1.00 53.69           C
ATOM   2538  HH2 TRP A 277       8.737 181.735  17.161  1.00 53.69           H
ATOM   2539  N   SER A 278       5.230 182.310  22.939  1.00 44.60           N
ATOM   2540  H   SER A 278       5.993 182.321  22.277  1.00 44.60           H
ATOM   2541  CA  SER A 278       4.640 183.612  23.276  1.00 49.30           C
ATOM   2542  HA  SER A 278       4.409 183.630  24.341  1.00 49.30           H
ATOM   2543  C   SER A 278       3.351 183.905  22.493  1.00 49.35           C
ATOM   2544  O   SER A 278       3.206 183.530  21.330  1.00 48.59           O
ATOM   2545  CB  SER A 278       5.686 184.699  22.994  1.00 45.94           C
ATOM   2546 1HB  SER A 278       6.559 184.521  23.622  1.00 45.94           H
ATOM   2547 2HB  SER A 278       5.993 184.631  21.950  1.00 45.94           H
ATOM   2548  OG  SER A 278       5.195 186.024  23.229  1.00 46.15           O
ATOM   2549  HG  SER A 278       5.824 186.628  22.829  1.00 46.15           H
ATOM   2550  N   VAL A 279       2.412 184.645  23.091  1.00 48.20           N
ATOM   2551  H   VAL A 279       2.509 184.902  24.063  1.00 48.20           H
ATOM   2552  CA  VAL A 279       1.263 185.208  22.375  1.00 47.11           C
ATOM   2553  HA  VAL A 279       0.847 184.412  21.757  1.00 47.11           H
ATOM   2554  C   VAL A 279       1.627 186.389  21.444  1.00 53.69           C
ATOM   2555  O   VAL A 279       0.810 186.754  20.603  1.00 48.92           O
ATOM   2556  CB  VAL A 279       0.134 185.661  23.331  1.00 47.00           C
ATOM   2557  HB  VAL A 279      -0.647 186.131  22.733  1.00 47.00           H
ATOM   2558  CG1 VAL A 279      -0.498 184.448  24.013  1.00 38.39           C
ATOM   2559 1HG1 VAL A 279      -1.372 184.777  24.575  1.00 38.39           H
ATOM   2560 2HG1 VAL A 279       0.221 183.991  24.693  1.00 38.39           H
ATOM   2561 3HG1 VAL A 279      -0.802 183.718  23.262  1.00 38.39           H
ATOM   2562  CG2 VAL A 279       0.565 186.696  24.378  1.00 44.07           C
ATOM   2563 1HG2 VAL A 279      -0.302 186.967  24.981  1.00 44.07           H
ATOM   2564 2HG2 VAL A 279       0.949 187.582  23.873  1.00 44.07           H
ATOM   2565 3HG2 VAL A 279       1.339 186.279  25.022  1.00 44.07           H
ATOM   2566  N   HIS A 280       2.805 186.998  21.572  1.00 50.53           N
ATOM   2567  H   HIS A 280       3.487 186.619  22.213  1.00 50.53           H
ATOM   2568  CA  HIS A 280       3.233 188.141  20.758  1.00 57.68           C
ATOM   2569  HA  HIS A 280       2.349 188.663  20.393  1.00 57.68           H
ATOM   2570  C   HIS A 280       4.077 187.717  19.539  1.00 53.75           C
ATOM   2571  O   HIS A 280       4.802 186.725  19.593  1.00 58.01           O
ATOM   2572  CB  HIS A 280       3.999 189.128  21.635  1.00 58.90           C
ATOM   2573 1HB  HIS A 280       4.881 188.631  22.038  1.00 58.90           H
ATOM   2574 2HB  HIS A 280       4.339 189.956  21.013  1.00 58.90           H
ATOM   2575  CG  HIS A 280       3.172 189.671  22.775  1.00 61.29           C
ATOM   2576  ND1 HIS A 280       2.070 190.484  22.691  1.00 60.26           N
ATOM   2577  HD1 HIS A 280       1.643 190.900  21.875  1.00 60.26           H
ATOM   2578  CD2 HIS A 280       3.307 189.366  24.097  1.00 54.80           C
ATOM   2579  HD2 HIS A 280       4.038 188.730  24.575  1.00 54.80           H
ATOM   2580  CE1 HIS A 280       1.603 190.661  23.906  1.00 60.76           C
ATOM   2581  HE1 HIS A 280       0.765 191.271  24.207  1.00 60.76           H
ATOM   2582  NE2 HIS A 280       2.322 190.002  24.805  1.00 54.52           N
HETATM 2583  N   NME A 281       3.993 188.496  18.445  1.00 50.53           N
HETATM 2584  H   NME A 281       3.456 189.350  18.490  1.00 50.53           H
HETATM 2585  CH3 NME A 281       4.676 188.202  17.188  1.00 50.53           C
HETATM 2586 1HH3 NME A 281       4.691 189.096  16.564  1.00 50.53           H
HETATM 2587 2HH3 NME A 281       4.149 187.403  16.666  1.00 50.53           H
HETATM 2588 3HH3 NME A 281       5.699 187.888  17.397  1.00 50.53           H
HETATM 2589  CH3 ACE A 289      17.204 199.669  20.441  1.00 64.73           C
HETATM 2590 1HH3 ACE A 289      17.242 199.440  19.376  1.00 64.73           H
HETATM 2591 2HH3 ACE A 289      17.270 200.748  20.584  1.00 64.73           H
HETATM 2592 3HH3 ACE A 289      16.266 199.303  20.859  1.00 64.73           H
HETATM 2593  C   ACE A 289      18.363 199.001  21.135  1.00 64.73           C
HETATM 2594  O   ACE A 289      19.276 198.531  20.463  1.00 64.73           O
ATOM   2595  N   ALA A 290      18.344 198.962  22.464  1.00 64.73           N
ATOM   2596  H   ALA A 290      17.598 199.434  22.954  1.00 64.73           H
ATOM   2597  CA  ALA A 290      19.378 198.333  23.294  1.00 69.42           C
ATOM   2598  HA  ALA A 290      20.093 197.829  22.644  1.00 69.42           H
ATOM   2599  C   ALA A 290      18.816 197.259  24.274  1.00 75.04           C
ATOM   2600  O   ALA A 290      19.566 196.412  24.762  1.00 68.53           O
ATOM   2601  CB  ALA A 290      20.153 199.443  24.010  1.00 59.33           C
ATOM   2602 1HB  ALA A 290      20.649 200.076  23.275  1.00 59.33           H
ATOM   2603 2HB  ALA A 290      20.899 198.997  24.668  1.00 59.33           H
ATOM   2604 3HB  ALA A 290      19.461 200.043  24.600  1.00 59.33           H
ATOM   2605  N   GLY A 291      17.495 197.205  24.487  1.00 73.08           N
ATOM   2606  H   GLY A 291      16.886 197.909  24.096  1.00 73.08           H
ATOM   2607  CA  GLY A 291      16.863 196.132  25.253  1.00 68.72           C
ATOM   2608 1HA  GLY A 291      17.271 196.154  26.264  1.00 68.72           H
ATOM   2609 2HA  GLY A 291      15.785 196.285  25.304  1.00 68.72           H
ATOM   2610  C   GLY A 291      17.132 194.746  24.648  1.00 69.07           C
ATOM   2611  O   GLY A 291      17.205 194.595  23.427  1.00 71.67           O
ATOM   2612  N   THR A 292      17.325 193.739  25.503  1.00 65.84           N
ATOM   2613  H   THR A 292      17.178 193.945  26.481  1.00 65.84           H
ATOM   2614  CA  THR A 292      17.877 192.397  25.213  1.00 70.83           C
ATOM   2615  HA  THR A 292      17.897 191.862  26.162  1.00 70.83           H
ATOM   2616  C   THR A 292      19.335 192.413  24.665  1.00 68.31           C
ATOM   2617  O   THR A 292      20.111 191.542  25.045  1.00 52.21           O
ATOM   2618  CB  THR A 292      16.933 191.582  24.311  1.00  0.00           C
ATOM   2619  HB  THR A 292      16.795 192.122  23.374  1.00  0.00           H
ATOM   2620  OG1 THR A 292      15.673 191.415  24.945  1.00  0.00           O
ATOM   2621  HG1 THR A 292      15.330 192.287  25.150  1.00  0.00           H
ATOM   2622  CG2 THR A 292      17.433 190.173  23.994  1.00  0.00           C
ATOM   2623 1HG2 THR A 292      16.664 189.627  23.448  1.00  0.00           H
ATOM   2624 2HG2 THR A 292      17.656 189.653  24.926  1.00  0.00           H
ATOM   2625 3HG2 THR A 292      18.337 190.233  23.387  1.00  0.00           H
ATOM   2626  N   LEU A 293      19.751 193.407  23.873  1.00 57.99           N
ATOM   2627  H   LEU A 293      19.095 194.125  23.600  1.00 57.99           H
ATOM   2628  CA  LEU A 293      21.133 193.573  23.409  1.00 57.74           C
ATOM   2629  HA  LEU A 293      21.427 192.665  22.883  1.00 57.74           H
ATOM   2630  C   LEU A 293      22.109 193.772  24.592  1.00 52.25           C
ATOM   2631  O   LEU A 293      23.136 193.100  24.657  1.00 44.98           O
ATOM   2632  CB  LEU A 293      21.205 194.752  22.424  1.00 62.22           C
ATOM   2633 1HB  LEU A 293      20.368 194.678  21.730  1.00 62.22           H
ATOM   2634 2HB  LEU A 293      21.102 195.682  22.984  1.00 62.22           H
ATOM   2635  CG  LEU A 293      22.523 194.796  21.643  1.00 60.27           C
ATOM   2636  HG  LEU A 293      23.324 194.416  22.276  1.00 60.27           H
ATOM   2637  CD1 LEU A 293      22.433 193.949  20.375  1.00 59.91           C
ATOM   2638 1HD1 LEU A 293      23.408 193.927  19.887  1.00 59.91           H
ATOM   2639 2HD1 LEU A 293      21.698 194.385  19.699  1.00 59.91           H
ATOM   2640 3HD1 LEU A 293      22.133 192.933  20.633  1.00 59.91           H
ATOM   2641  CD2 LEU A 293      22.865 196.232  21.261  1.00 61.55           C
ATOM   2642 1HD2 LEU A 293      23.808 196.240  20.714  1.00 61.55           H
ATOM   2643 2HD2 LEU A 293      22.962 196.837  22.162  1.00 61.55           H
ATOM   2644 3HD2 LEU A 293      22.075 196.641  20.631  1.00 61.55           H
ATOM   2645  N   ASP A 294      21.727 194.596  25.575  1.00 50.12           N
ATOM   2646  H   ASP A 294      20.919 195.182  25.417  1.00 50.12           H
ATOM   2647  CA  ASP A 294      22.417 194.784  26.863  1.00 49.77           C
ATOM   2648  HA  ASP A 294      23.407 195.199  26.673  1.00 49.77           H
ATOM   2649  C   ASP A 294      22.620 193.463  27.662  1.00 43.82           C
ATOM   2650  O   ASP A 294      23.440 193.417  28.580  1.00 43.93           O
ATOM   2651  CB  ASP A 294      21.630 195.798  27.722  1.00 50.03           C
ATOM   2652 1HB  ASP A 294      20.601 195.453  27.817  1.00 50.03           H
ATOM   2653 2HB  ASP A 294      22.065 195.816  28.722  1.00 50.03           H
ATOM   2654  CG  ASP A 294      21.598 197.248  27.190  1.00 56.00           C
ATOM   2655  OD1 ASP A 294      22.601 197.700  26.593  1.00 52.74           O
ATOM   2656  OD2 ASP A 294      20.594 197.944  27.470  1.00 62.82           O
ATOM   2657  N   TYR A 295      21.909 192.386  27.301  1.00 38.61           N
ATOM   2658  H   TYR A 295      21.318 192.476  26.487  1.00 38.61           H
ATOM   2659  CA  TYR A 295      21.913 191.062  27.950  1.00 42.34           C
ATOM   2660  HA  TYR A 295      22.468 191.132  28.886  1.00 42.34           H
ATOM   2661  C   TYR A 295      22.598 189.955  27.094  1.00 44.73           C
ATOM   2662  O   TYR A 295      22.590 188.782  27.482  1.00 46.25           O
ATOM   2663  CB  TYR A 295      20.465 190.658  28.294  1.00 42.79           C
ATOM   2664 1HB  TYR A 295      19.903 190.553  27.366  1.00 42.79           H
ATOM   2665 2HB  TYR A 295      20.496 189.670  28.753  1.00 42.79           H
ATOM   2666  CG  TYR A 295      19.671 191.585  29.223  1.00 45.60           C
ATOM   2667  CD1 TYR A 295      19.187 192.826  28.761  1.00 54.05           C
ATOM   2668  HD1 TYR A 295      19.411 193.160  27.759  1.00 54.05           H
ATOM   2669  CD2 TYR A 295      19.359 191.162  30.532  1.00 45.54           C
ATOM   2670  HD2 TYR A 295      19.708 190.205  30.891  1.00 45.54           H
ATOM   2671  CE1 TYR A 295      18.413 193.647  29.605  1.00 54.36           C
ATOM   2672  HE1 TYR A 295      18.057 194.606  29.257  1.00 54.36           H
ATOM   2673  CE2 TYR A 295      18.585 191.976  31.382  1.00 45.32           C
ATOM   2674  HE2 TYR A 295      18.354 191.656  32.387  1.00 45.32           H
ATOM   2675  CZ  TYR A 295      18.106 193.219  30.915  1.00 52.49           C
ATOM   2676  OH  TYR A 295      17.315 193.992  31.713  1.00 48.18           O
ATOM   2677  HH  TYR A 295      17.365 193.749  32.640  1.00 48.18           H
ATOM   2678  N   LEU A 296      23.167 190.285  25.925  1.00 45.00           N
ATOM   2679  H   LEU A 296      23.152 191.248  25.620  1.00 45.00           H
ATOM   2680  CA  LEU A 296      23.944 189.350  25.105  1.00 39.98           C
ATOM   2681  HA  LEU A 296      23.469 188.372  25.172  1.00 39.98           H
ATOM   2682  C   LEU A 296      25.400 189.203  25.609  1.00 38.18           C
ATOM   2683  O   LEU A 296      26.000 190.199  26.017  1.00 36.27           O
ATOM   2684  CB  LEU A 296      23.950 189.784  23.619  1.00 45.73           C
ATOM   2685 1HB  LEU A 296      24.391 190.779  23.560  1.00 45.73           H
ATOM   2686 2HB  LEU A 296      24.595 189.099  23.070  1.00 45.73           H
ATOM   2687  CG  LEU A 296      22.581 189.812  22.920  1.00 50.13           C
ATOM   2688  HG  LEU A 296      21.947 190.543  23.421  1.00 50.13           H
ATOM   2689  CD1 LEU A 296      22.770 190.238  21.465  1.00 55.07           C
ATOM   2690 1HD1 LEU A 296      21.795 190.363  20.994  1.00 55.07           H
ATOM   2691 2HD1 LEU A 296      23.339 189.480  20.927  1.00 55.07           H
ATOM   2692 3HD1 LEU A 296      23.311 191.184  21.439  1.00 55.07           H
ATOM   2693  CD2 LEU A 296      21.879 188.454  22.924  1.00 49.88           C
ATOM   2694 1HD2 LEU A 296      20.964 188.519  22.336  1.00 49.88           H
ATOM   2695 2HD2 LEU A 296      21.634 188.185  23.951  1.00 49.88           H
ATOM   2696 3HD2 LEU A 296      22.533 187.694  22.495  1.00 49.88           H
ATOM   2697  N   PRO A 297      25.998 187.997  25.551  1.00 36.06           N
ATOM   2698  CA  PRO A 297      27.404 187.776  25.880  1.00 38.58           C
ATOM   2699  HA  PRO A 297      27.680 188.389  26.738  1.00 38.58           H
ATOM   2700  C   PRO A 297      28.363 188.117  24.720  1.00 37.80           C
ATOM   2701  O   PRO A 297      27.934 188.151  23.557  1.00 38.90           O
ATOM   2702  CB  PRO A 297      27.483 186.296  26.246  1.00 36.05           C
ATOM   2703 1HB  PRO A 297      28.473 185.874  26.074  1.00 36.05           H
ATOM   2704 2HB  PRO A 297      27.169 186.144  27.279  1.00 36.05           H
ATOM   2705  CG  PRO A 297      26.477 185.691  25.293  1.00 38.45           C
ATOM   2706 1HG  PRO A 297      26.925 185.571  24.306  1.00 38.45           H
ATOM   2707 2HG  PRO A 297      26.084 184.746  25.668  1.00 38.45           H
ATOM   2708  CD  PRO A 297      25.371 186.730  25.239  1.00 39.56           C
ATOM   2709 1HD  PRO A 297      24.932 186.775  24.243  1.00 39.56           H
ATOM   2710 2HD  PRO A 297      24.614 186.502  25.989  1.00 39.56           H
ATOM   2711  N   PRO A 298      29.676 188.287  24.992  1.00 36.87           N
ATOM   2712  CA  PRO A 298      30.678 188.666  23.992  1.00 40.88           C
ATOM   2713  HA  PRO A 298      30.471 189.687  23.671  1.00 40.88           H
ATOM   2714  C   PRO A 298      30.716 187.766  22.742  1.00 43.15           C
ATOM   2715  O   PRO A 298      30.684 188.268  21.620  1.00 42.22           O
ATOM   2716  CB  PRO A 298      32.012 188.660  24.746  1.00 40.43           C
ATOM   2717 1HB  PRO A 298      32.467 187.670  24.704  1.00 40.43           H
ATOM   2718 2HB  PRO A 298      32.690 189.424  24.366  1.00 40.43           H
ATOM   2719  CG  PRO A 298      31.610 188.986  26.175  1.00 37.90           C
ATOM   2720 1HG  PRO A 298      32.326 188.605  26.902  1.00 37.90           H
ATOM   2721 2HG  PRO A 298      31.462 190.060  26.290  1.00 37.90           H
ATOM   2722  CD  PRO A 298      30.290 188.256  26.303  1.00 37.99           C
ATOM   2723 1HD  PRO A 298      30.454 187.221  26.605  1.00 37.99           H
ATOM   2724 2HD  PRO A 298      29.655 188.780  27.017  1.00 37.99           H
ATOM   2725  N   GLU A 299      30.720 186.441  22.902  1.00 39.86           N
ATOM   2726  H   GLU A 299      30.831 186.064  23.832  1.00 39.86           H
ATOM   2727  CA  GLU A 299      30.794 185.481  21.793  1.00 40.03           C
ATOM   2728  HA  GLU A 299      31.708 185.692  21.238  1.00 40.03           H
ATOM   2729  C   GLU A 299      29.606 185.590  20.808  1.00 46.36           C
ATOM   2730  O   GLU A 299      29.808 185.418  19.607  1.00 40.97           O
ATOM   2731  CB  GLU A 299      30.909 184.028  22.302  1.00 36.15           C
ATOM   2732 1HB  GLU A 299      30.776 183.371  21.443  1.00 36.15           H
ATOM   2733 2HB  GLU A 299      31.919 183.846  22.668  1.00 36.15           H
ATOM   2734  CG  GLU A 299      29.915 183.584  23.403  1.00 37.99           C
ATOM   2735 1HG  GLU A 299      28.921 183.974  23.182  1.00 37.99           H
ATOM   2736 2HG  GLU A 299      29.860 182.496  23.376  1.00 37.99           H
ATOM   2737  CD  GLU A 299      30.296 184.014  24.831  1.00 40.32           C
ATOM   2738  OE1 GLU A 299      31.275 184.769  25.037  1.00 34.80           O
ATOM   2739  OE2 GLU A 299      29.585 183.616  25.775  1.00 36.96           O
ATOM   2740  N   MET A 300      28.393 185.908  21.273  1.00 41.86           N
ATOM   2741  H   MET A 300      28.277 186.137  22.250  1.00 41.86           H
ATOM   2742  CA  MET A 300      27.214 186.020  20.419  1.00 39.90           C
ATOM   2743  HA  MET A 300      27.232 185.194  19.709  1.00 39.90           H
ATOM   2744  C   MET A 300      27.226 187.339  19.612  1.00 43.65           C
ATOM   2745  O   MET A 300      26.952 187.324  18.405  1.00 47.83           O
ATOM   2746  CB  MET A 300      25.928 185.874  21.250  1.00 43.56           C
ATOM   2747 1HB  MET A 300      25.933 186.590  22.071  1.00 43.56           H
ATOM   2748 2HB  MET A 300      25.066 186.074  20.613  1.00 43.56           H
ATOM   2749  CG  MET A 300      25.791 184.457  21.832  1.00 41.39           C
ATOM   2750 1HG  MET A 300      25.772 183.738  21.013  1.00 41.39           H
ATOM   2751 2HG  MET A 300      26.675 184.241  22.433  1.00 41.39           H
ATOM   2752  SD  MET A 300      24.311 184.182  22.871  1.00 44.15           S
ATOM   2753  CE  MET A 300      23.025 184.033  21.602  1.00 40.80           C
ATOM   2754 1HE  MET A 300      22.064 183.847  22.081  1.00 40.80           H
ATOM   2755 2HE  MET A 300      23.266 183.203  20.937  1.00 40.80           H
ATOM   2756 3HE  MET A 300      22.972 184.956  21.026  1.00 40.80           H
ATOM   2757  N   ILE A 301      27.613 188.464  20.225  1.00 42.72           N
ATOM   2758  H   ILE A 301      27.853 188.455  21.206  1.00 42.72           H
ATOM   2759  CA  ILE A 301      27.779 189.739  19.521  1.00 48.85           C
ATOM   2760  HA  ILE A 301      26.896 189.868  18.895  1.00 48.85           H
ATOM   2761  C   ILE A 301      29.015 189.719  18.577  1.00 50.42           C
ATOM   2762  O   ILE A 301      29.006 190.379  17.539  1.00 43.17           O
ATOM   2763  CB  ILE A 301      27.779 190.955  20.498  1.00 45.25           C
ATOM   2764  HB  ILE A 301      27.750 191.858  19.889  1.00 45.25           H
ATOM   2765  CG1 ILE A 301      29.031 191.044  21.391  1.00 45.36           C
ATOM   2766 1HG1 ILE A 301      28.981 190.251  22.137  1.00 45.36           H
ATOM   2767 2HG1 ILE A 301      29.912 190.892  20.767  1.00 45.36           H
ATOM   2768  CG2 ILE A 301      26.492 190.956  21.343  1.00 52.44           C
ATOM   2769 1HG2 ILE A 301      26.388 191.915  21.851  1.00 52.44           H
ATOM   2770 2HG2 ILE A 301      26.540 190.156  22.082  1.00 52.44           H
ATOM   2771 3HG2 ILE A 301      25.635 190.795  20.689  1.00 52.44           H
ATOM   2772  CD1 ILE A 301      29.210 192.392  22.097  1.00 46.70           C
ATOM   2773 1HD1 ILE A 301      30.128 192.362  22.683  1.00 46.70           H
ATOM   2774 2HD1 ILE A 301      28.363 192.586  22.756  1.00 46.70           H
ATOM   2775 3HD1 ILE A 301      29.280 193.183  21.351  1.00 46.70           H
ATOM   2776  N   GLU A 302      30.036 188.909  18.861  1.00 45.71           N
ATOM   2777  H   GLU A 302      30.068 188.470  19.770  1.00 45.71           H
ATOM   2778  CA  GLU A 302      31.187 188.655  17.980  1.00 49.89           C
ATOM   2779  HA  GLU A 302      31.345 189.541  17.364  1.00 49.89           H
ATOM   2780  C   GLU A 302      30.960 187.460  16.999  1.00 48.22           C
ATOM   2781  O   GLU A 302      31.820 187.166  16.167  1.00 55.40           O
ATOM   2782  CB  GLU A 302      32.464 188.496  18.829  1.00 41.28           C
ATOM   2783 1HB  GLU A 302      32.330 187.696  19.557  1.00 41.28           H
ATOM   2784 2HB  GLU A 302      33.303 188.250  18.178  1.00 41.28           H
ATOM   2785  CG  GLU A 302      32.801 189.794  19.589  1.00 47.48           C
ATOM   2786 1HG  GLU A 302      32.930 190.591  18.856  1.00 47.48           H
ATOM   2787 2HG  GLU A 302      31.970 190.077  20.234  1.00 47.48           H
ATOM   2788  CD  GLU A 302      34.077 189.726  20.453  1.00 59.95           C
ATOM   2789  OE1 GLU A 302      34.680 188.636  20.613  1.00 60.36           O
ATOM   2790  OE2 GLU A 302      34.525 190.794  20.936  1.00 57.89           O
ATOM   2791  N   GLY A 303      29.805 186.786  17.043  1.00 50.04           N
ATOM   2792  H   GLY A 303      29.150 187.001  17.780  1.00 50.04           H
ATOM   2793  CA  GLY A 303      29.404 185.721  16.110  1.00 46.37           C
ATOM   2794 1HA  GLY A 303      28.387 185.415  16.357  1.00 46.37           H
ATOM   2795 2HA  GLY A 303      29.400 186.110  15.092  1.00 46.37           H
ATOM   2796  C   GLY A 303      30.299 184.462  16.135  1.00 50.51           C
ATOM   2797  O   GLY A 303      30.471 183.805  15.108  1.00 53.91           O
ATOM   2798  N   ARG A 304      30.914 184.163  17.282  1.00 47.61           N
ATOM   2799  H   ARG A 304      30.656 184.708  18.092  1.00 47.61           H
ATOM   2800  CA  ARG A 304      31.704 182.946  17.550  1.00 45.48           C
ATOM   2801  HA  ARG A 304      32.261 182.675  16.653  1.00 45.48           H
ATOM   2802  C   ARG A 304      30.762 181.779  17.904  1.00 48.08           C
ATOM   2803  O   ARG A 304      29.607 182.008  18.269  1.00 44.56           O
ATOM   2804  CB  ARG A 304      32.714 183.216  18.683  1.00 49.18           C
ATOM   2805 1HB  ARG A 304      32.175 183.336  19.623  1.00 49.18           H
ATOM   2806 2HB  ARG A 304      33.382 182.360  18.777  1.00 49.18           H
ATOM   2807  CG  ARG A 304      33.566 184.477  18.443  1.00 54.01           C
ATOM   2808 1HG  ARG A 304      34.092 184.390  17.492  1.00 54.01           H
ATOM   2809 2HG  ARG A 304      32.911 185.348  18.402  1.00 54.01           H
ATOM   2810  CD  ARG A 304      34.601 184.692  19.561  1.00 60.27           C
ATOM   2811 1HD  ARG A 304      34.113 184.562  20.527  1.00 60.27           H
ATOM   2812 2HD  ARG A 304      35.405 183.961  19.475  1.00 60.27           H
ATOM   2813  NE  ARG A 304      35.167 186.043  19.482  1.00 67.93           N
ATOM   2814  HE  ARG A 304      34.666 186.730  20.028  1.00 67.93           H
ATOM   2815  CZ  ARG A 304      36.221 186.426  18.740  1.00 72.92           C
ATOM   2816  NH1 ARG A 304      36.999 185.622  18.077  1.00 76.55           N
ATOM   2817 1HH1 ARG A 304      36.946 184.625  18.224  1.00 76.55           H
ATOM   2818 2HH1 ARG A 304      37.808 186.023  17.624  1.00 76.55           H
ATOM   2819  NH2 ARG A 304      36.489 187.694  18.699  1.00 69.18           N
ATOM   2820 1HH2 ARG A 304      35.949 188.302  19.298  1.00 69.18           H
ATOM   2821 2HH2 ARG A 304      37.282 188.059  18.192  1.00 69.18           H
ATOM   2822  N   MET A 305      31.233 180.534  17.824  1.00 42.62           N
ATOM   2823  H   MET A 305      32.199 180.369  17.578  1.00 42.62           H
ATOM   2824  CA  MET A 305      30.460 179.381  18.282  1.00 48.92           C
ATOM   2825  HA  MET A 305      29.467 179.445  17.836  1.00 48.92           H
ATOM   2826  C   MET A 305      30.309 179.429  19.811  1.00 42.79           C
ATOM   2827  O   MET A 305      31.318 179.519  20.515  1.00 41.93           O
ATOM   2828  CB  MET A 305      31.106 178.064  17.820  1.00 43.48           C
ATOM   2829 1HB  MET A 305      31.350 178.124  16.759  1.00 43.48           H
ATOM   2830 2HB  MET A 305      32.030 177.911  18.379  1.00 43.48           H
ATOM   2831  CG  MET A 305      30.192 176.844  18.044  1.00 47.84           C
ATOM   2832 1HG  MET A 305      30.784 175.941  17.893  1.00 47.84           H
ATOM   2833 2HG  MET A 305      29.852 176.837  19.079  1.00 47.84           H
ATOM   2834  SD  MET A 305      28.724 176.756  16.958  1.00 61.06           S
ATOM   2835  CE  MET A 305      29.502 176.243  15.401  1.00 45.53           C
ATOM   2836 1HE  MET A 305      28.728 176.092  14.649  1.00 45.53           H
ATOM   2837 2HE  MET A 305      30.044 175.310  15.557  1.00 45.53           H
ATOM   2838 3HE  MET A 305      30.194 177.014  15.062  1.00 45.53           H
ATOM   2839  N   HIS A 306      29.086 179.359  20.338  1.00 38.53           N
ATOM   2840  H   HIS A 306      28.286 179.272  19.728  1.00 38.53           H
ATOM   2841  CA  HIS A 306      28.811 179.418  21.777  1.00 38.16           C
ATOM   2842  HA  HIS A 306      29.752 179.596  22.298  1.00 38.16           H
ATOM   2843  C   HIS A 306      28.224 178.087  22.331  1.00 37.26           C
ATOM   2844  O   HIS A 306      27.763 177.221  21.579  1.00 37.66           O
ATOM   2845  CB  HIS A 306      27.934 180.641  22.097  1.00 33.69           C
ATOM   2846 1HB  HIS A 306      28.012 180.841  23.166  1.00 33.69           H
ATOM   2847 2HB  HIS A 306      28.336 181.512  21.579  1.00 33.69           H
ATOM   2848  CG  HIS A 306      26.474 180.486  21.734  1.00 38.69           C
ATOM   2849  ND1 HIS A 306      25.880 180.702  20.516  1.00 41.20           N
ATOM   2850  HD1 HIS A 306      26.277 181.080  19.667  1.00 41.20           H
ATOM   2851  CD2 HIS A 306      25.483 180.004  22.541  1.00 38.85           C
ATOM   2852  HD2 HIS A 306      25.546 179.697  23.574  1.00 38.85           H
ATOM   2853  CE1 HIS A 306      24.615 180.351  20.609  1.00 41.20           C
ATOM   2854  HE1 HIS A 306      23.858 180.404  19.840  1.00 41.20           H
ATOM   2855  NE2 HIS A 306      24.321 179.903  21.821  1.00 43.56           N
ATOM   2856  N   ASP A 307      28.244 177.951  23.656  1.00 37.25           N
ATOM   2857  H   ASP A 307      28.622 178.709  24.205  1.00 37.25           H
ATOM   2858  CA  ASP A 307      27.850 176.746  24.421  1.00 35.82           C
ATOM   2859  HA  ASP A 307      27.378 176.021  23.758  1.00 35.82           H
ATOM   2860  C   ASP A 307      26.803 177.123  25.510  1.00 34.22           C
ATOM   2861  O   ASP A 307      25.949 177.978  25.268  1.00 34.06           O
ATOM   2862  CB  ASP A 307      29.138 176.098  24.968  1.00 34.34           C
ATOM   2863 1HB  ASP A 307      28.878 175.208  25.542  1.00 34.34           H
ATOM   2864 2HB  ASP A 307      29.742 175.772  24.121  1.00 34.34           H
ATOM   2865  CG  ASP A 307      29.998 177.014  25.855  1.00 38.57           C
ATOM   2866  OD1 ASP A 307      29.471 178.025  26.367  1.00 37.66           O
ATOM   2867  OD2 ASP A 307      31.199 176.693  26.030  1.00 42.45           O
ATOM   2868  N   GLU A 308      26.800 176.472  26.674  1.00 37.16           N
ATOM   2869  H   GLU A 308      27.458 175.720  26.823  1.00 37.16           H
ATOM   2870  CA  GLU A 308      25.911 176.794  27.798  1.00 33.01           C
ATOM   2871  HA  GLU A 308      24.961 177.127  27.379  1.00 33.01           H
ATOM   2872  C   GLU A 308      26.424 177.932  28.731  1.00 34.17           C
ATOM   2873  O   GLU A 308      25.683 178.395  29.601  1.00 34.25           O
ATOM   2874  CB  GLU A 308      25.605 175.514  28.590  1.00 31.42           C
ATOM   2875 1HB  GLU A 308      24.708 175.699  29.182  1.00 31.42           H
ATOM   2876 2HB  GLU A 308      25.370 174.702  27.902  1.00 31.42           H
ATOM   2877  CG  GLU A 308      26.726 175.044  29.537  1.00 34.34           C
ATOM   2878 1HG  GLU A 308      26.955 175.842  30.243  1.00 34.34           H
ATOM   2879 2HG  GLU A 308      26.346 174.197  30.108  1.00 34.34           H
ATOM   2880  CD  GLU A 308      28.032 174.618  28.845  1.00 39.67           C
ATOM   2881  OE1 GLU A 308      27.978 174.021  27.747  1.00 32.66           O
ATOM   2882  OE2 GLU A 308      29.113 174.809  29.446  1.00 36.81           O
ATOM   2883  N   LYS A 309      27.666 178.414  28.574  1.00 29.49           N
ATOM   2884  H   LYS A 309      28.248 178.076  27.821  1.00 29.49           H
ATOM   2885  CA  LYS A 309      28.238 179.493  29.398  1.00 33.59           C
ATOM   2886  HA  LYS A 309      28.035 179.263  30.444  1.00 33.59           H
ATOM   2887  C   LYS A 309      27.615 180.878  29.093  1.00 32.45           C
ATOM   2888  O   LYS A 309      27.902 181.847  29.803  1.00 30.21           O
ATOM   2889  CB  LYS A 309      29.768 179.544  29.207  1.00 35.56           C
ATOM   2890 1HB  LYS A 309      29.976 179.762  28.160  1.00 35.56           H
ATOM   2891 2HB  LYS A 309      30.161 180.370  29.800  1.00 35.56           H
ATOM   2892  CG  LYS A 309      30.542 178.268  29.603  1.00 34.86           C
ATOM   2893 1HG  LYS A 309      30.195 177.448  28.973  1.00 34.86           H
ATOM   2894 2HG  LYS A 309      31.597 178.426  29.381  1.00 34.86           H
ATOM   2895  CD  LYS A 309      30.397 177.864  31.078  1.00 40.73           C
ATOM   2896 1HD  LYS A 309      30.469 178.759  31.696  1.00 40.73           H
ATOM   2897 2HD  LYS A 309      29.419 177.405  31.223  1.00 40.73           H
ATOM   2898  CE  LYS A 309      31.490 176.858  31.484  1.00 53.45           C
ATOM   2899 1HE  LYS A 309      31.156 176.324  32.374  1.00 53.45           H
ATOM   2900 2HE  LYS A 309      31.611 176.134  30.679  1.00 53.45           H
ATOM   2901  NZ  LYS A 309      32.780 177.530  31.779  1.00 50.59           N
ATOM   2902 1HZ  LYS A 309      33.520 176.843  31.822  1.00 50.59           H
ATOM   2903 2HZ  LYS A 309      32.708 178.003  32.669  1.00 50.59           H
ATOM   2904 3HZ  LYS A 309      32.987 178.203  31.055  1.00 50.59           H
ATOM   2905  N   VAL A 310      26.754 180.980  28.078  1.00 30.26           N
ATOM   2906  H   VAL A 310      26.591 180.166  27.502  1.00 30.26           H
ATOM   2907  CA  VAL A 310      25.937 182.163  27.784  1.00 33.65           C
ATOM   2908  HA  VAL A 310      26.600 183.029  27.784  1.00 33.65           H
ATOM   2909  C   VAL A 310      24.856 182.394  28.865  1.00 33.88           C
ATOM   2910  O   VAL A 310      24.610 183.537  29.242  1.00 31.11           O
ATOM   2911  CB  VAL A 310      25.316 182.087  26.366  1.00 32.14           C
ATOM   2912  HB  VAL A 310      24.795 183.026  26.178  1.00 32.14           H
ATOM   2913  CG1 VAL A 310      26.416 181.935  25.309  1.00 36.51           C
ATOM   2914 1HG1 VAL A 310      25.981 182.099  24.323  1.00 36.51           H
ATOM   2915 2HG1 VAL A 310      26.842 180.933  25.357  1.00 36.51           H
ATOM   2916 3HG1 VAL A 310      27.198 182.672  25.488  1.00 36.51           H
ATOM   2917  CG2 VAL A 310      24.293 180.966  26.161  1.00 31.18           C
ATOM   2918 1HG2 VAL A 310      23.992 180.942  25.114  1.00 31.18           H
ATOM   2919 2HG2 VAL A 310      23.423 181.168  26.785  1.00 31.18           H
ATOM   2920 3HG2 VAL A 310      24.724 180.004  26.438  1.00 31.18           H
ATOM   2921  N   ASP A 311      24.285 181.335  29.445  1.00 30.83           N
ATOM   2922  H   ASP A 311      24.450 180.407  29.080  1.00 30.83           H
ATOM   2923  CA  ASP A 311      23.303 181.443  30.532  1.00 32.03           C
ATOM   2924  HA  ASP A 311      22.583 182.216  30.261  1.00 32.03           H
ATOM   2925  C   ASP A 311      23.964 181.865  31.867  1.00 31.09           C
ATOM   2926  O   ASP A 311      23.345 182.565  32.666  1.00 31.46           O
ATOM   2927  CB  ASP A 311      22.512 180.132  30.700  1.00 33.60           C
ATOM   2928 1HB  ASP A 311      23.216 179.308  30.818  1.00 33.60           H
ATOM   2929 2HB  ASP A 311      21.915 180.205  31.608  1.00 33.60           H
ATOM   2930  CG  ASP A 311      21.571 179.799  29.528  1.00 33.03           C
ATOM   2931  OD1 ASP A 311      21.860 180.172  28.373  1.00 39.24           O
ATOM   2932  OD2 ASP A 311      20.478 179.235  29.764  1.00 38.52           O
ATOM   2933  N   LEU A 312      25.239 181.514  32.085  1.00 28.52           N
ATOM   2934  H   LEU A 312      25.709 180.945  31.396  1.00 28.52           H
ATOM   2935  CA  LEU A 312      26.045 181.978  33.217  1.00 30.32           C
ATOM   2936  HA  LEU A 312      25.492 181.792  34.138  1.00 30.32           H
ATOM   2937  C   LEU A 312      26.306 183.501  33.124  1.00 29.99           C
ATOM   2938  O   LEU A 312      26.192 184.205  34.126  1.00 26.81           O
ATOM   2939  CB  LEU A 312      27.386 181.205  33.273  1.00 31.82           C
ATOM   2940 1HB  LEU A 312      27.762 181.109  32.255  1.00 31.82           H
ATOM   2941 2HB  LEU A 312      28.104 181.817  33.820  1.00 31.82           H
ATOM   2942  CG  LEU A 312      27.377 179.805  33.935  1.00 33.41           C
ATOM   2943  HG  LEU A 312      28.350 179.346  33.762  1.00 33.41           H
ATOM   2944  CD1 LEU A 312      27.174 179.900  35.447  1.00 29.21           C
ATOM   2945 1HD1 LEU A 312      27.263 178.902  35.877  1.00 29.21           H
ATOM   2946 2HD1 LEU A 312      26.191 180.309  35.678  1.00 29.21           H
ATOM   2947 3HD1 LEU A 312      27.945 180.546  35.867  1.00 29.21           H
ATOM   2948  CD2 LEU A 312      26.317 178.864  33.360  1.00 29.62           C
ATOM   2949 1HD2 LEU A 312      26.435 177.886  33.826  1.00 29.62           H
ATOM   2950 2HD2 LEU A 312      26.453 178.772  32.282  1.00 29.62           H
ATOM   2951 3HD2 LEU A 312      25.319 179.249  33.569  1.00 29.62           H
ATOM   2952  N   TRP A 313      26.585 184.017  31.923  1.00 29.16           N
ATOM   2953  H   TRP A 313      26.652 183.406  31.122  1.00 29.16           H
ATOM   2954  CA  TRP A 313      26.700 185.452  31.675  1.00 31.80           C
ATOM   2955  HA  TRP A 313      27.451 185.864  32.349  1.00 31.80           H
ATOM   2956  C   TRP A 313      25.363 186.175  31.958  1.00 32.38           C
ATOM   2957  O   TRP A 313      25.336 187.156  32.703  1.00 30.03           O
ATOM   2958  CB  TRP A 313      27.177 185.679  30.238  1.00 30.25           C
ATOM   2959 1HB  TRP A 313      28.136 185.176  30.116  1.00 30.25           H
ATOM   2960 2HB  TRP A 313      26.478 185.205  29.549  1.00 30.25           H
ATOM   2961  CG  TRP A 313      27.338 187.125  29.842  1.00 32.63           C
ATOM   2962  CD1 TRP A 313      26.341 187.939  29.428  1.00 34.04           C
ATOM   2963  HD1 TRP A 313      25.296 187.692  29.314  1.00 34.04           H
ATOM   2964  CD2 TRP A 313      28.542 187.953  29.834  1.00 31.42           C
ATOM   2965  NE1 TRP A 313      26.824 189.179  29.169  1.00 30.78           N
ATOM   2966  HE1 TRP A 313      26.251 189.959  28.879  1.00 30.78           H
ATOM   2967  CE2 TRP A 313      28.177 189.250  29.364  1.00 36.43           C
ATOM   2968  CE3 TRP A 313      29.905 187.751  30.158  1.00 34.55           C
ATOM   2969  HE3 TRP A 313      30.216 186.789  30.540  1.00 34.55           H
ATOM   2970  CZ2 TRP A 313      29.110 190.278  29.190  1.00 37.86           C
ATOM   2971  HZ2 TRP A 313      28.790 191.242  28.822  1.00 37.86           H
ATOM   2972  CZ3 TRP A 313      30.849 188.785  30.002  1.00 38.05           C
ATOM   2973  HZ3 TRP A 313      31.881 188.601  30.262  1.00 38.05           H
ATOM   2974  CH2 TRP A 313      30.457 190.042  29.508  1.00 36.84           C
ATOM   2975  HH2 TRP A 313      31.184 190.830  29.375  1.00 36.84           H
ATOM   2976  N   SER A 314      24.236 185.643  31.463  1.00 28.99           N
ATOM   2977  H   SER A 314      24.285 184.873  30.811  1.00 28.99           H
ATOM   2978  CA  SER A 314      22.897 186.145  31.787  1.00 32.46           C
ATOM   2979  HA  SER A 314      22.810 187.168  31.419  1.00 32.46           H
ATOM   2980  C   SER A 314      22.606 186.141  33.294  1.00 33.47           C
ATOM   2981  O   SER A 314      22.024 187.099  33.796  1.00 28.92           O
ATOM   2982  CB  SER A 314      21.810 185.305  31.122  1.00 32.29           C
ATOM   2983 1HB  SER A 314      21.963 184.254  31.366  1.00 32.29           H
ATOM   2984 2HB  SER A 314      20.834 185.610  31.498  1.00 32.29           H
ATOM   2985  OG  SER A 314      21.819 185.476  29.713  1.00 37.77           O
ATOM   2986  HG  SER A 314      21.094 184.963  29.350  1.00 37.77           H
ATOM   2987  N   LEU A 315      23.023 185.104  34.027  1.00 28.74           N
ATOM   2988  H   LEU A 315      23.443 184.311  33.564  1.00 28.74           H
ATOM   2989  CA  LEU A 315      22.867 185.019  35.478  1.00 28.83           C
ATOM   2990  HA  LEU A 315      21.812 185.175  35.704  1.00 28.83           H
ATOM   2991  C   LEU A 315      23.672 186.127  36.202  1.00 30.97           C
ATOM   2992  O   LEU A 315      23.191 186.684  37.187  1.00 30.96           O
ATOM   2993  CB  LEU A 315      23.267 183.593  35.924  1.00 30.68           C
ATOM   2994 1HB  LEU A 315      22.783 182.881  35.255  1.00 30.68           H
ATOM   2995 2HB  LEU A 315      24.345 183.490  35.801  1.00 30.68           H
ATOM   2996  CG  LEU A 315      22.898 183.221  37.368  1.00 34.96           C
ATOM   2997  HG  LEU A 315      23.298 183.981  38.039  1.00 34.96           H
ATOM   2998  CD1 LEU A 315      21.382 183.105  37.560  1.00 32.59           C
ATOM   2999 1HD1 LEU A 315      21.172 182.763  38.574  1.00 32.59           H
ATOM   3000 2HD1 LEU A 315      20.977 182.390  36.844  1.00 32.59           H
ATOM   3001 3HD1 LEU A 315      20.919 184.079  37.402  1.00 32.59           H
ATOM   3002  CD2 LEU A 315      23.525 181.873  37.729  1.00 35.59           C
ATOM   3003 1HD2 LEU A 315      23.271 181.619  38.758  1.00 35.59           H
ATOM   3004 2HD2 LEU A 315      24.609 181.943  37.629  1.00 35.59           H
ATOM   3005 3HD2 LEU A 315      23.148 181.100  37.060  1.00 35.59           H
ATOM   3006  N   GLY A 316      24.844 186.503  35.677  1.00 30.10           N
ATOM   3007  H   GLY A 316      25.195 185.999  34.874  1.00 30.10           H
ATOM   3008  CA  GLY A 316      25.640 187.645  36.135  1.00 32.68           C
ATOM   3009 1HA  GLY A 316      25.825 187.558  37.206  1.00 32.68           H
ATOM   3010 2HA  GLY A 316      26.596 187.634  35.612  1.00 32.68           H
ATOM   3011  C   GLY A 316      24.961 189.002  35.872  1.00 32.22           C
ATOM   3012  O   GLY A 316      24.838 189.816  36.789  1.00 32.11           O
ATOM   3013  N   VAL A 317      24.462 189.220  34.649  1.00 32.49           N
ATOM   3014  H   VAL A 317      24.602 188.521  33.933  1.00 32.49           H
ATOM   3015  CA  VAL A 317      23.685 190.405  34.254  1.00 34.47           C
ATOM   3016  HA  VAL A 317      24.308 191.288  34.395  1.00 34.47           H
ATOM   3017  C   VAL A 317      22.429 190.561  35.136  1.00 33.98           C
ATOM   3018  O   VAL A 317      22.159 191.651  35.641  1.00 31.97           O
ATOM   3019  CB  VAL A 317      23.298 190.329  32.757  1.00 33.46           C
ATOM   3020  HB  VAL A 317      22.908 189.331  32.560  1.00 33.46           H
ATOM   3021  CG1 VAL A 317      22.219 191.342  32.348  1.00 31.36           C
ATOM   3022 1HG1 VAL A 317      22.102 191.325  31.265  1.00 31.36           H
ATOM   3023 2HG1 VAL A 317      22.516 192.341  32.667  1.00 31.36           H
ATOM   3024 3HG1 VAL A 317      21.273 191.076  32.821  1.00 31.36           H
ATOM   3025  CG2 VAL A 317      24.519 190.560  31.859  1.00 32.99           C
ATOM   3026 1HG2 VAL A 317      24.215 190.495  30.815  1.00 32.99           H
ATOM   3027 2HG2 VAL A 317      25.272 189.799  32.067  1.00 32.99           H
ATOM   3028 3HG2 VAL A 317      24.937 191.547  32.056  1.00 32.99           H
ATOM   3029  N   LEU A 318      21.696 189.468  35.359  1.00 29.65           N
ATOM   3030  H   LEU A 318      21.959 188.612  34.892  1.00 29.65           H
ATOM   3031  CA  LEU A 318      20.480 189.436  36.169  1.00 31.07           C
ATOM   3032  HA  LEU A 318      19.819 190.230  35.821  1.00 31.07           H
ATOM   3033  C   LEU A 318      20.768 189.673  37.666  1.00 32.19           C
ATOM   3034  O   LEU A 318      20.065 190.453  38.302  1.00 33.87           O
ATOM   3035  CB  LEU A 318      19.797 188.075  35.934  1.00 30.10           C
ATOM   3036 1HB  LEU A 318      19.674 187.931  34.860  1.00 30.10           H
ATOM   3037 2HB  LEU A 318      20.454 187.289  36.305  1.00 30.10           H
ATOM   3038  CG  LEU A 318      18.426 187.942  36.609  1.00 40.40           C
ATOM   3039  HG  LEU A 318      18.510 188.261  37.648  1.00 40.40           H
ATOM   3040  CD1 LEU A 318      17.359 188.779  35.900  1.00 34.01           C
ATOM   3041 1HD1 LEU A 318      16.385 188.574  36.344  1.00 34.01           H
ATOM   3042 2HD1 LEU A 318      17.338 188.521  34.841  1.00 34.01           H
ATOM   3043 3HD1 LEU A 318      17.595 189.837  36.012  1.00 34.01           H
ATOM   3044  CD2 LEU A 318      18.014 186.475  36.598  1.00 39.42           C
ATOM   3045 1HD2 LEU A 318      17.038 186.369  37.072  1.00 39.42           H
ATOM   3046 2HD2 LEU A 318      18.752 185.895  37.151  1.00 39.42           H
ATOM   3047 3HD2 LEU A 318      17.961 186.112  35.571  1.00 39.42           H
ATOM   3048  N   CYS A 319      21.817 189.057  38.223  1.00 30.71           N
ATOM   3049  H   CYS A 319      22.354 188.395  37.681  1.00 30.71           H
ATOM   3050  CA  CYS A 319      22.239 189.281  39.604  1.00 28.83           C
ATOM   3051  HA  CYS A 319      21.408 189.041  40.267  1.00 28.83           H
ATOM   3052  C   CYS A 319      22.628 190.758  39.846  1.00 31.14           C
ATOM   3053  O   CYS A 319      22.347 191.307  40.913  1.00 33.09           O
ATOM   3054  CB  CYS A 319      23.410 188.348  39.922  1.00 36.33           C
ATOM   3055 1HB  CYS A 319      23.136 187.327  39.656  1.00 36.33           H
ATOM   3056 2HB  CYS A 319      24.275 188.645  39.327  1.00 36.33           H
ATOM   3057  SG  CYS A 319      23.805 188.415  41.691  1.00 36.03           S
ATOM   3058  HG  CYS A 319      23.920 189.745  41.754  1.00 36.03           H
ATOM   3059  N   TYR A 320      23.238 191.411  38.852  1.00 33.62           N
ATOM   3060  H   TYR A 320      23.484 190.912  38.009  1.00 33.62           H
ATOM   3061  CA  TYR A 320      23.502 192.842  38.887  1.00 34.18           C
ATOM   3062  HA  TYR A 320      23.989 193.073  39.834  1.00 34.18           H
ATOM   3063  C   TYR A 320      22.191 193.662  38.820  1.00 32.04           C
ATOM   3064  O   TYR A 320      21.976 194.514  39.679  1.00 36.16           O
ATOM   3065  CB  TYR A 320      24.482 193.205  37.765  1.00 34.30           C
ATOM   3066 1HB  TYR A 320      25.342 192.537  37.821  1.00 34.30           H
ATOM   3067 2HB  TYR A 320      24.007 193.033  36.800  1.00 34.30           H
ATOM   3068  CG  TYR A 320      24.976 194.642  37.818  1.00 36.10           C
ATOM   3069  CD1 TYR A 320      24.175 195.676  37.301  1.00 39.57           C
ATOM   3070  HD1 TYR A 320      23.201 195.456  36.887  1.00 39.57           H
ATOM   3071  CD2 TYR A 320      26.232 194.946  38.382  1.00 41.14           C
ATOM   3072  HD2 TYR A 320      26.852 194.161  38.790  1.00 41.14           H
ATOM   3073  CE1 TYR A 320      24.630 197.005  37.333  1.00 36.34           C
ATOM   3074  HE1 TYR A 320      23.998 197.797  36.959  1.00 36.34           H
ATOM   3075  CE2 TYR A 320      26.697 196.275  38.408  1.00 40.23           C
ATOM   3076  HE2 TYR A 320      27.666 196.510  38.822  1.00 40.23           H
ATOM   3077  CZ  TYR A 320      25.895 197.307  37.872  1.00 41.92           C
ATOM   3078  OH  TYR A 320      26.353 198.588  37.876  1.00 42.51           O
ATOM   3079  HH  TYR A 320      26.218 199.043  37.041  1.00 42.51           H
ATOM   3080  N   GLU A 321      21.286 193.390  37.869  1.00 31.31           N
ATOM   3081  H   GLU A 321      21.472 192.680  37.176  1.00 31.31           H
ATOM   3082  CA  GLU A 321      20.008 194.101  37.752  1.00 34.91           C
ATOM   3083  HA  GLU A 321      20.238 195.161  37.648  1.00 34.91           H
ATOM   3084  C   GLU A 321      19.120 193.940  39.016  1.00 38.26           C
ATOM   3085  O   GLU A 321      18.487 194.906  39.432  1.00 33.63           O
ATOM   3086  CB  GLU A 321      19.252 193.680  36.476  1.00 37.54           C
ATOM   3087 1HB  GLU A 321      19.861 193.939  35.610  1.00 37.54           H
ATOM   3088 2HB  GLU A 321      19.070 192.605  36.481  1.00 37.54           H
ATOM   3089  CG  GLU A 321      17.896 194.404  36.353  1.00 39.30           C
ATOM   3090 1HG  GLU A 321      17.178 193.938  37.028  1.00 39.30           H
ATOM   3091 2HG  GLU A 321      18.028 195.440  36.663  1.00 39.30           H
ATOM   3092  CD  GLU A 321      17.299 194.397  34.933  1.00 44.12           C
ATOM   3093  OE1 GLU A 321      17.453 193.392  34.205  1.00 42.40           O
ATOM   3094  OE2 GLU A 321      16.656 195.404  34.548  1.00 44.22           O
ATOM   3095  N   PHE A 322      19.130 192.781  39.678  1.00 32.29           N
ATOM   3096  H   PHE A 322      19.622 191.992  39.282  1.00 32.29           H
ATOM   3097  CA  PHE A 322      18.448 192.568  40.951  1.00 32.51           C
ATOM   3098  HA  PHE A 322      17.393 192.808  40.821  1.00 32.51           H
ATOM   3099  C   PHE A 322      18.994 193.500  42.074  1.00 36.67           C
ATOM   3100  O   PHE A 322      18.200 194.160  42.745  1.00 34.41           O
ATOM   3101  CB  PHE A 322      18.567 191.080  41.337  1.00 32.60           C
ATOM   3102 1HB  PHE A 322      19.610 190.778  41.241  1.00 32.60           H
ATOM   3103 2HB  PHE A 322      18.307 190.982  42.391  1.00 32.60           H
ATOM   3104  CG  PHE A 322      17.718 190.056  40.557  1.00 33.81           C
ATOM   3105  CD1 PHE A 322      16.670 190.443  39.691  1.00 35.04           C
ATOM   3106  HD1 PHE A 322      16.470 191.487  39.499  1.00 35.04           H
ATOM   3107  CD2 PHE A 322      17.957 188.682  40.752  1.00 35.99           C
ATOM   3108  HD2 PHE A 322      18.770 188.373  41.392  1.00 35.99           H
ATOM   3109  CE1 PHE A 322      15.868 189.465  39.063  1.00 35.25           C
ATOM   3110  HE1 PHE A 322      15.075 189.766  38.395  1.00 35.25           H
ATOM   3111  CE2 PHE A 322      17.160 187.709  40.128  1.00 30.64           C
ATOM   3112  HE2 PHE A 322      17.372 186.662  40.287  1.00 30.64           H
ATOM   3113  CZ  PHE A 322      16.108 188.100  39.287  1.00 34.68           C
ATOM   3114  HZ  PHE A 322      15.502 187.350  38.801  1.00 34.68           H
ATOM   3115  N   LEU A 323      20.315 193.608  42.260  1.00 34.49           N
ATOM   3116  H   LEU A 323      20.951 193.068  41.691  1.00 34.49           H
ATOM   3117  CA  LEU A 323      20.912 194.448  43.299  1.00 39.35           C
ATOM   3118  HA  LEU A 323      20.328 194.320  44.211  1.00 39.35           H
ATOM   3119  C   LEU A 323      20.907 195.961  42.953  1.00 38.30           C
ATOM   3120  O   LEU A 323      20.786 196.786  43.859  1.00 39.42           O
ATOM   3121  CB  LEU A 323      22.359 193.983  43.583  1.00 28.46           C
ATOM   3122 1HB  LEU A 323      22.918 194.026  42.649  1.00 28.46           H
ATOM   3123 2HB  LEU A 323      22.811 194.688  44.281  1.00 28.46           H
ATOM   3124  CG  LEU A 323      22.481 192.565  44.174  1.00 35.55           C
ATOM   3125  HG  LEU A 323      21.999 191.864  43.493  1.00 35.55           H
ATOM   3126  CD1 LEU A 323      23.956 192.181  44.293  1.00 31.88           C
ATOM   3127 1HD1 LEU A 323      24.033 191.148  44.631  1.00 31.88           H
ATOM   3128 2HD1 LEU A 323      24.450 192.837  45.009  1.00 31.88           H
ATOM   3129 3HD1 LEU A 323      24.433 192.281  43.318  1.00 31.88           H
ATOM   3130  CD2 LEU A 323      21.845 192.434  45.562  1.00 36.46           C
ATOM   3131 1HD2 LEU A 323      22.032 191.431  45.945  1.00 36.46           H
ATOM   3132 2HD2 LEU A 323      20.771 192.602  45.490  1.00 36.46           H
ATOM   3133 3HD2 LEU A 323      22.284 193.169  46.238  1.00 36.46           H
ATOM   3134  N   VAL A 324      21.069 196.320  41.674  1.00 36.73           N
ATOM   3135  H   VAL A 324      21.206 195.582  40.999  1.00 36.73           H
ATOM   3136  CA  VAL A 324      21.332 197.691  41.179  1.00 39.39           C
ATOM   3137  HA  VAL A 324      21.573 198.313  42.041  1.00 39.39           H
ATOM   3138  C   VAL A 324      20.104 198.327  40.474  1.00 42.49           C
ATOM   3139  O   VAL A 324      20.050 199.547  40.287  1.00 45.13           O
ATOM   3140  CB  VAL A 324      22.596 197.685  40.281  1.00 39.47           C
ATOM   3141  HB  VAL A 324      22.409 197.011  39.445  1.00 39.47           H
ATOM   3142  CG1 VAL A 324      22.935 199.061  39.694  1.00 41.77           C
ATOM   3143 1HG1 VAL A 324      23.945 199.052  39.284  1.00 41.77           H
ATOM   3144 2HG1 VAL A 324      22.867 199.817  40.477  1.00 41.77           H
ATOM   3145 3HG1 VAL A 324      22.223 199.292  38.902  1.00 41.77           H
ATOM   3146  CG2 VAL A 324      23.818 197.181  41.069  1.00 36.68           C
ATOM   3147 1HG2 VAL A 324      24.706 197.248  40.440  1.00 36.68           H
ATOM   3148 2HG2 VAL A 324      23.658 196.143  41.362  1.00 36.68           H
ATOM   3149 3HG2 VAL A 324      23.957 197.793  41.960  1.00 36.68           H
ATOM   3150  N   GLY A 325      19.090 197.532  40.137  1.00 36.48           N
ATOM   3151  H   GLY A 325      19.179 196.541  40.310  1.00 36.48           H
ATOM   3152  CA  GLY A 325      17.813 197.968  39.540  1.00 40.33           C
ATOM   3153 1HA  GLY A 325      17.055 197.221  39.774  1.00 40.33           H
ATOM   3154 2HA  GLY A 325      17.503 198.907  39.999  1.00 40.33           H
ATOM   3155  C   GLY A 325      17.829 198.169  38.009  1.00 35.74           C
ATOM   3156  O   GLY A 325      16.779 198.488  37.453  1.00 43.05           O
ATOM   3157  N   LYS A 326      18.981 198.002  37.340  1.00 37.05           N
ATOM   3158  H   LYS A 326      19.796 197.718  37.865  1.00 37.05           H
ATOM   3159  CA  LYS A 326      19.168 198.059  35.869  1.00 45.45           C
ATOM   3160  HA  LYS A 326      18.304 197.577  35.410  1.00 45.45           H
ATOM   3161  C   LYS A 326      20.428 197.258  35.438  1.00 38.69           C
ATOM   3162  O   LYS A 326      21.299 197.058  36.289  1.00 38.19           O
ATOM   3163  CB  LYS A 326      19.189 199.533  35.406  1.00 43.49           C
ATOM   3164 1HB  LYS A 326      18.882 199.565  34.361  1.00 43.49           H
ATOM   3165 2HB  LYS A 326      18.442 200.080  35.980  1.00 43.49           H
ATOM   3166  CG  LYS A 326      20.545 200.244  35.537  1.00 48.10           C
ATOM   3167 1HG  LYS A 326      20.987 199.981  36.499  1.00 48.10           H
ATOM   3168 2HG  LYS A 326      21.196 199.910  34.729  1.00 48.10           H
ATOM   3169  CD  LYS A 326      20.377 201.771  35.458  1.00 54.40           C
ATOM   3170 1HD  LYS A 326      19.747 202.009  34.601  1.00 54.40           H
ATOM   3171 2HD  LYS A 326      19.867 202.114  36.358  1.00 54.40           H
ATOM   3172  CE  LYS A 326      21.706 202.534  35.287  1.00 54.49           C
ATOM   3173 1HE  LYS A 326      22.132 202.271  34.319  1.00 54.49           H
ATOM   3174 2HE  LYS A 326      21.491 203.602  35.277  1.00 54.49           H
ATOM   3175  NZ  LYS A 326      22.695 202.225  36.344  1.00 57.83           N
ATOM   3176 1HZ  LYS A 326      23.459 202.883  36.295  1.00 57.83           H
ATOM   3177 2HZ  LYS A 326      23.043 201.291  36.187  1.00 57.83           H
ATOM   3178 3HZ  LYS A 326      22.265 202.275  37.257  1.00 57.83           H
ATOM   3179  N   PRO A 327      20.548 196.768  34.186  1.00 41.94           N
ATOM   3180  CA  PRO A 327      21.661 195.906  33.759  1.00 41.39           C
ATOM   3181  HA  PRO A 327      21.766 195.101  34.486  1.00 41.39           H
ATOM   3182  C   PRO A 327      23.032 196.636  33.677  1.00 43.65           C
ATOM   3183  O   PRO A 327      23.079 197.864  33.557  1.00 42.34           O
ATOM   3184  CB  PRO A 327      21.212 195.295  32.425  1.00 43.78           C
ATOM   3185 1HB  PRO A 327      22.032 195.175  31.717  1.00 43.78           H
ATOM   3186 2HB  PRO A 327      20.725 194.338  32.611  1.00 43.78           H
ATOM   3187  CG  PRO A 327      20.200 196.292  31.881  1.00 41.42           C
ATOM   3188 1HG  PRO A 327      20.709 197.061  31.300  1.00 41.42           H
ATOM   3189 2HG  PRO A 327      19.434 195.809  31.275  1.00 41.42           H
ATOM   3190  CD  PRO A 327      19.576 196.902  33.122  1.00 42.32           C
ATOM   3191 1HD  PRO A 327      19.361 197.957  32.953  1.00 42.32           H
ATOM   3192 2HD  PRO A 327      18.669 196.357  33.384  1.00 42.32           H
ATOM   3193  N   PRO A 328      24.174 195.915  33.754  1.00 40.16           N
ATOM   3194  CA  PRO A 328      25.494 196.519  33.978  1.00 41.46           C
ATOM   3195  HA  PRO A 328      25.421 197.215  34.813  1.00 41.46           H
ATOM   3196  C   PRO A 328      26.083 197.282  32.772  1.00 41.48           C
ATOM   3197  O   PRO A 328      26.657 198.356  32.965  1.00 41.93           O
ATOM   3198  CB  PRO A 328      26.411 195.364  34.403  1.00 39.12           C
ATOM   3199 1HB  PRO A 328      27.417 195.457  33.996  1.00 39.12           H
ATOM   3200 2HB  PRO A 328      26.453 195.308  35.491  1.00 39.12           H
ATOM   3201  CG  PRO A 328      25.738 194.121  33.845  1.00 33.93           C
ATOM   3202 1HG  PRO A 328      26.084 193.941  32.827  1.00 33.93           H
ATOM   3203 2HG  PRO A 328      25.912 193.248  34.473  1.00 33.93           H
ATOM   3204  CD  PRO A 328      24.261 194.471  33.838  1.00 40.59           C
ATOM   3205 1HD  PRO A 328      23.780 194.026  32.967  1.00 40.59           H
ATOM   3206 2HD  PRO A 328      23.790 194.131  34.760  1.00 40.59           H
ATOM   3207  N   PHE A 329      25.951 196.761  31.549  1.00 38.69           N
ATOM   3208  H   PHE A 329      25.487 195.870  31.444  1.00 38.69           H
ATOM   3209  CA  PHE A 329      26.559 197.317  30.324  1.00 43.85           C
ATOM   3210  HA  PHE A 329      27.514 197.768  30.592  1.00 43.85           H
ATOM   3211  C   PHE A 329      25.705 198.409  29.628  1.00 47.34           C
ATOM   3212  O   PHE A 329      26.089 198.900  28.569  1.00 44.82           O
ATOM   3213  CB  PHE A 329      26.847 196.168  29.345  1.00 39.23           C
ATOM   3214 1HB  PHE A 329      25.902 195.785  28.962  1.00 39.23           H
ATOM   3215 2HB  PHE A 329      27.405 196.562  28.495  1.00 39.23           H
ATOM   3216  CG  PHE A 329      27.632 195.016  29.953  1.00 41.48           C
ATOM   3217  CD1 PHE A 329      28.989 195.185  30.286  1.00 40.55           C
ATOM   3218  HD1 PHE A 329      29.485 196.126  30.098  1.00 40.55           H
ATOM   3219  CD2 PHE A 329      26.999 193.789  30.215  1.00 39.31           C
ATOM   3220  HD2 PHE A 329      25.962 193.655  29.946  1.00 39.31           H
ATOM   3221  CE1 PHE A 329      29.707 194.128  30.871  1.00 43.15           C
ATOM   3222  HE1 PHE A 329      30.752 194.251  31.115  1.00 43.15           H
ATOM   3223  CE2 PHE A 329      27.713 192.739  30.819  1.00 40.74           C
ATOM   3224  HE2 PHE A 329      27.221 191.796  31.001  1.00 40.74           H
ATOM   3225  CZ  PHE A 329      29.069 192.908  31.145  1.00 36.00           C
ATOM   3226  HZ  PHE A 329      29.617 192.089  31.585  1.00 36.00           H
ATOM   3227  N   GLU A 330      24.551 198.751  30.205  1.00 42.13           N
ATOM   3228  H   GLU A 330      24.337 198.344  31.105  1.00 42.13           H
ATOM   3229  CA  GLU A 330      23.470 199.511  29.561  1.00 50.16           C
ATOM   3230  HA  GLU A 330      23.082 198.915  28.734  1.00 50.16           H
ATOM   3231  C   GLU A 330      23.914 200.877  28.999  1.00 40.56           C
ATOM   3232  O   GLU A 330      24.461 201.710  29.733  1.00 42.24           O
ATOM   3233  CB  GLU A 330      22.347 199.674  30.592  1.00 51.50           C
ATOM   3234 1HB  GLU A 330      22.061 198.681  30.940  1.00 51.50           H
ATOM   3235 2HB  GLU A 330      22.720 200.228  31.454  1.00 51.50           H
ATOM   3236  CG  GLU A 330      21.108 200.385  30.038  1.00 55.77           C
ATOM   3237 1HG  GLU A 330      21.360 201.404  29.743  1.00 55.77           H
ATOM   3238 2HG  GLU A 330      20.755 199.846  29.159  1.00 55.77           H
ATOM   3239  CD  GLU A 330      20.001 200.423  31.085  1.00 56.45           C
ATOM   3240  OE1 GLU A 330      20.093 201.266  32.009  1.00 59.37           O
ATOM   3241  OE2 GLU A 330      19.041 199.625  30.983  1.00 64.11           O
ATOM   3242  N   ALA A 331      23.621 201.121  27.718  1.00 46.31           N
ATOM   3243  H   ALA A 331      23.163 200.398  27.181  1.00 46.31           H
ATOM   3244  CA  ALA A 331      23.974 202.349  26.997  1.00 47.88           C
ATOM   3245  HA  ALA A 331      24.105 203.153  27.720  1.00 47.88           H
ATOM   3246  C   ALA A 331      22.873 202.789  25.999  1.00 50.35           C
ATOM   3247  O   ALA A 331      21.990 202.020  25.625  1.00 49.38           O
ATOM   3248  CB  ALA A 331      25.317 202.133  26.296  1.00 50.61           C
ATOM   3249 1HB  ALA A 331      26.057 201.794  27.021  1.00 50.61           H
ATOM   3250 2HB  ALA A 331      25.646 203.074  25.854  1.00 50.61           H
ATOM   3251 3HB  ALA A 331      25.203 201.383  25.513  1.00 50.61           H
ATOM   3252  N   ASN A 332      22.930 204.046  25.547  1.00 54.42           N
ATOM   3253  H   ASN A 332      23.628 204.674  25.920  1.00 54.42           H
ATOM   3254  CA  ASN A 332      21.892 204.637  24.704  1.00 58.70           C
ATOM   3255  HA  ASN A 332      20.934 204.438  25.184  1.00 58.70           H
ATOM   3256  C   ASN A 332      21.823 204.049  23.269  1.00 56.38           C
ATOM   3257  O   ASN A 332      20.815 204.254  22.589  1.00 59.90           O
ATOM   3258  CB  ASN A 332      22.080 206.162  24.648  1.00 64.48           C
ATOM   3259 1HB  ASN A 332      23.050 206.395  24.209  1.00 64.48           H
ATOM   3260 2HB  ASN A 332      21.325 206.590  23.988  1.00 64.48           H
ATOM   3261  CG  ASN A 332      21.977 206.809  26.023  1.00 68.64           C
ATOM   3262  OD1 ASN A 332      20.937 206.788  26.655  1.00 70.64           O
ATOM   3263  ND2 ASN A 332      23.044 207.410  26.501  1.00 70.04           N
ATOM   3264 1HD2 ASN A 332      23.000 207.782  27.439  1.00 70.04           H
ATOM   3265 2HD2 ASN A 332      23.935 207.331  26.031  1.00 70.04           H
ATOM   3266  N   THR A 333      22.865 203.351  22.797  1.00 51.17           N
ATOM   3267  H   THR A 333      23.631 203.135  23.418  1.00 51.17           H
ATOM   3268  CA  THR A 333      22.945 202.771  21.445  1.00 50.52           C
ATOM   3269  HA  THR A 333      21.932 202.538  21.118  1.00 50.52           H
ATOM   3270  C   THR A 333      23.787 201.489  21.388  1.00 51.59           C
ATOM   3271  O   THR A 333      24.753 201.310  22.134  1.00 47.90           O
ATOM   3272  CB  THR A 333      23.546 203.742  20.406  1.00 51.43           C
ATOM   3273  HB  THR A 333      23.579 203.234  19.442  1.00 51.43           H
ATOM   3274  OG1 THR A 333      24.871 204.095  20.751  1.00 50.14           O
ATOM   3275  HG1 THR A 333      24.836 204.706  21.490  1.00 50.14           H
ATOM   3276  CG2 THR A 333      22.760 205.028  20.207  1.00 58.24           C
ATOM   3277 1HG2 THR A 333      23.221 205.602  19.403  1.00 58.24           H
ATOM   3278 2HG2 THR A 333      22.754 205.622  21.121  1.00 58.24           H
ATOM   3279 3HG2 THR A 333      21.737 204.774  19.932  1.00 58.24           H
ATOM   3280  N   TYR A 334      23.456 200.655  20.401  1.00 51.31           N
ATOM   3281  H   TYR A 334      22.600 200.858  19.906  1.00 51.31           H
ATOM   3282  CA  TYR A 334      24.127 199.394  20.050  1.00 54.46           C
ATOM   3283  HA  TYR A 334      23.884 198.655  20.813  1.00 54.46           H
ATOM   3284  C   TYR A 334      25.662 199.529  19.984  1.00 54.62           C
ATOM   3285  O   TYR A 334      26.361 198.724  20.593  1.00 50.26           O
ATOM   3286  CB  TYR A 334      23.519 198.947  18.709  1.00 56.26           C
ATOM   3287 1HB  TYR A 334      22.441 199.090  18.781  1.00 56.26           H
ATOM   3288 2HB  TYR A 334      23.855 199.635  17.934  1.00 56.26           H
ATOM   3289  CG  TYR A 334      23.770 197.518  18.207  1.00 56.67           C
ATOM   3290  CD1 TYR A 334      25.063 197.022  17.936  1.00 58.27           C
ATOM   3291  HD1 TYR A 334      25.939 197.625  18.123  1.00 58.27           H
ATOM   3292  CD2 TYR A 334      22.650 196.722  17.903  1.00 56.12           C
ATOM   3293  HD2 TYR A 334      21.656 197.105  18.084  1.00 56.12           H
ATOM   3294  CE1 TYR A 334      25.224 195.735  17.377  1.00 55.49           C
ATOM   3295  HE1 TYR A 334      26.212 195.361  17.151  1.00 55.49           H
ATOM   3296  CE2 TYR A 334      22.805 195.439  17.346  1.00 59.93           C
ATOM   3297  HE2 TYR A 334      21.933 194.843  17.117  1.00 59.93           H
ATOM   3298  CZ  TYR A 334      24.093 194.937  17.088  1.00 60.01           C
ATOM   3299  OH  TYR A 334      24.225 193.704  16.519  1.00 69.95           O
ATOM   3300  HH  TYR A 334      25.134 193.493  16.291  1.00 69.95           H
ATOM   3301  N   GLN A 335      26.205 200.560  19.321  1.00 52.55           N
ATOM   3302  H   GLN A 335      25.605 201.197  18.817  1.00 52.55           H
ATOM   3303  CA  GLN A 335      27.651 200.779  19.182  1.00 50.04           C
ATOM   3304  HA  GLN A 335      28.072 199.903  18.689  1.00 50.04           H
ATOM   3305  C   GLN A 335      28.377 200.949  20.540  1.00 46.70           C
ATOM   3306  O   GLN A 335      29.564 200.628  20.657  1.00 44.54           O
ATOM   3307  CB  GLN A 335      27.899 202.005  18.280  1.00 42.45           C
ATOM   3308 1HB  GLN A 335      27.302 201.905  17.374  1.00 42.45           H
ATOM   3309 2HB  GLN A 335      27.584 202.906  18.806  1.00 42.45           H
ATOM   3310  CG  GLN A 335      29.378 202.181  17.866  1.00 40.82           C
ATOM   3311 1HG  GLN A 335      30.011 202.219  18.752  1.00 40.82           H
ATOM   3312 2HG  GLN A 335      29.686 201.319  17.275  1.00 40.82           H
ATOM   3313  CD  GLN A 335      29.619 203.452  17.038  1.00 42.73           C
ATOM   3314  OE1 GLN A 335      29.682 204.556  17.561  1.00 41.90           O
ATOM   3315  NE2 GLN A 335      29.829 203.341  15.747  1.00 36.44           N
ATOM   3316 1HE2 GLN A 335      29.875 204.191  15.204  1.00 36.44           H
ATOM   3317 2HE2 GLN A 335      29.765 202.447  15.282  1.00 36.44           H
ATOM   3318  N   GLU A 336      27.694 201.451  21.569  1.00 45.75           N
ATOM   3319  H   GLU A 336      26.711 201.656  21.456  1.00 45.75           H
ATOM   3320  CA  GLU A 336      28.255 201.616  22.909  1.00 42.97           C
ATOM   3321  HA  GLU A 336      29.332 201.748  22.807  1.00 42.97           H
ATOM   3322  C   GLU A 336      28.021 200.363  23.794  1.00 51.54           C
ATOM   3323  O   GLU A 336      28.980 199.870  24.389  1.00 47.99           O
ATOM   3324  CB  GLU A 336      27.705 202.917  23.512  1.00 50.78           C
ATOM   3325 1HB  GLU A 336      27.882 203.732  22.811  1.00 50.78           H
ATOM   3326 2HB  GLU A 336      26.628 202.823  23.648  1.00 50.78           H
ATOM   3327  CG  GLU A 336      28.339 203.286  24.865  1.00 53.17           C
ATOM   3328 1HG  GLU A 336      27.920 204.235  25.200  1.00 53.17           H
ATOM   3329 2HG  GLU A 336      28.064 202.521  25.590  1.00 53.17           H
ATOM   3330  CD  GLU A 336      29.873 203.412  24.852  1.00 66.04           C
ATOM   3331  OE1 GLU A 336      30.488 203.688  23.790  1.00 66.21           O
ATOM   3332  OE2 GLU A 336      30.477 203.264  25.937  1.00 68.41           O
ATOM   3333  N   THR A 337      26.816 199.781  23.789  1.00 45.87           N
ATOM   3334  H   THR A 337      26.046 200.226  23.311  1.00 45.87           H
ATOM   3335  CA  THR A 337      26.501 198.497  24.451  1.00 50.84           C
ATOM   3336  HA  THR A 337      26.607 198.613  25.530  1.00 50.84           H
ATOM   3337  C   THR A 337      27.457 197.379  23.991  1.00 47.49           C
ATOM   3338  O   THR A 337      28.072 196.696  24.811  1.00 45.63           O
ATOM   3339  CB  THR A 337      25.035 198.110  24.160  1.00 53.70           C
ATOM   3340  HB  THR A 337      24.861 198.209  23.089  1.00 53.70           H
ATOM   3341  OG1 THR A 337      24.170 198.995  24.828  1.00 48.56           O
ATOM   3342  HG1 THR A 337      23.635 198.496  25.449  1.00 48.56           H
ATOM   3343  CG2 THR A 337      24.665 196.688  24.568  1.00 51.60           C
ATOM   3344 1HG2 THR A 337      23.585 196.561  24.488  1.00 51.60           H
ATOM   3345 2HG2 THR A 337      24.976 196.515  25.598  1.00 51.60           H
ATOM   3346 3HG2 THR A 337      25.164 195.974  23.912  1.00 51.60           H
ATOM   3347  N   TYR A 338      27.663 197.250  22.674  1.00 45.52           N
ATOM   3348  H   TYR A 338      27.141 197.847  22.048  1.00 45.52           H
ATOM   3349  CA  TYR A 338      28.559 196.271  22.045  1.00 46.59           C
ATOM   3350  HA  TYR A 338      28.198 195.267  22.272  1.00 46.59           H
ATOM   3351  C   TYR A 338      30.003 196.393  22.568  1.00 45.48           C
ATOM   3352  O   TYR A 338      30.642 195.393  22.897  1.00 45.76           O
ATOM   3353  CB  TYR A 338      28.503 196.487  20.521  1.00 45.94           C
ATOM   3354 1HB  TYR A 338      27.453 196.515  20.231  1.00 45.94           H
ATOM   3355 2HB  TYR A 338      28.928 197.462  20.280  1.00 45.94           H
ATOM   3356  CG  TYR A 338      29.208 195.435  19.664  1.00 39.03           C
ATOM   3357  CD1 TYR A 338      30.611 195.410  19.529  1.00 43.39           C
ATOM   3358  HD1 TYR A 338      31.224 196.147  20.026  1.00 43.39           H
ATOM   3359  CD2 TYR A 338      28.425 194.489  18.978  1.00 42.26           C
ATOM   3360  HD2 TYR A 338      27.349 194.507  19.068  1.00 42.26           H
ATOM   3361  CE1 TYR A 338      31.232 194.404  18.762  1.00 42.21           C
ATOM   3362  HE1 TYR A 338      32.309 194.359  18.685  1.00 42.21           H
ATOM   3363  CE2 TYR A 338      29.039 193.504  18.187  1.00 45.84           C
ATOM   3364  HE2 TYR A 338      28.429 192.787  17.658  1.00 45.84           H
ATOM   3365  CZ  TYR A 338      30.443 193.435  18.104  1.00 43.72           C
ATOM   3366  OH  TYR A 338      31.027 192.425  17.393  1.00 53.91           O
ATOM   3367  HH  TYR A 338      30.410 191.726  17.164  1.00 53.91           H
ATOM   3368  N   LYS A 339      30.506 197.629  22.695  1.00 49.25           N
ATOM   3369  H   LYS A 339      29.909 198.414  22.477  1.00 49.25           H
ATOM   3370  CA  LYS A 339      31.838 197.940  23.218  1.00 47.69           C
ATOM   3371  HA  LYS A 339      32.576 197.374  22.650  1.00 47.69           H
ATOM   3372  C   LYS A 339      31.959 197.537  24.700  1.00 47.36           C
ATOM   3373  O   LYS A 339      32.907 196.842  25.064  1.00 50.16           O
ATOM   3374  CB  LYS A 339      32.108 199.442  23.026  1.00 55.84           C
ATOM   3375 1HB  LYS A 339      31.883 199.708  21.993  1.00 55.84           H
ATOM   3376 2HB  LYS A 339      31.439 200.003  23.678  1.00 55.84           H
ATOM   3377  CG  LYS A 339      33.562 199.835  23.319  1.00 49.32           C
ATOM   3378 1HG  LYS A 339      33.852 199.422  24.286  1.00 49.32           H
ATOM   3379 2HG  LYS A 339      34.205 199.414  22.547  1.00 49.32           H
ATOM   3380  CD  LYS A 339      33.735 201.360  23.346  1.00 54.86           C
ATOM   3381 1HD  LYS A 339      34.791 201.597  23.216  1.00 54.86           H
ATOM   3382 2HD  LYS A 339      33.176 201.793  22.517  1.00 54.86           H
ATOM   3383  CE  LYS A 339      33.262 201.959  24.676  1.00 63.58           C
ATOM   3384 1HE  LYS A 339      32.272 201.567  24.910  1.00 63.58           H
ATOM   3385 2HE  LYS A 339      33.943 201.647  25.468  1.00 63.58           H
ATOM   3386  NZ  LYS A 339      33.194 203.435  24.609  1.00 64.70           N
ATOM   3387 1HZ  LYS A 339      33.279 203.815  25.541  1.00 64.70           H
ATOM   3388 2HZ  LYS A 339      32.299 203.693  24.219  1.00 64.70           H
ATOM   3389 3HZ  LYS A 339      33.933 203.801  24.027  1.00 64.70           H
ATOM   3390  N   ARG A 340      30.991 197.941  25.532  1.00 45.67           N
ATOM   3391  H   ARG A 340      30.223 198.481  25.159  1.00 45.67           H
ATOM   3392  CA  ARG A 340      30.971 197.688  26.978  1.00 45.67           C
ATOM   3393  HA  ARG A 340      31.895 198.079  27.403  1.00 45.67           H
ATOM   3394  C   ARG A 340      30.906 196.176  27.295  1.00 40.18           C
ATOM   3395  O   ARG A 340      31.621 195.732  28.190  1.00 43.66           O
ATOM   3396  CB  ARG A 340      29.799 198.451  27.620  1.00 52.03           C
ATOM   3397 1HB  ARG A 340      28.875 198.233  27.086  1.00 52.03           H
ATOM   3398 2HB  ARG A 340      29.687 198.131  28.656  1.00 52.03           H
ATOM   3399  CG  ARG A 340      30.026 199.975  27.601  1.00 57.51           C
ATOM   3400 1HG  ARG A 340      30.917 200.212  28.183  1.00 57.51           H
ATOM   3401 2HG  ARG A 340      30.178 200.322  26.579  1.00 57.51           H
ATOM   3402  CD  ARG A 340      28.824 200.706  28.206  1.00 57.83           C
ATOM   3403 1HD  ARG A 340      27.919 200.400  27.681  1.00 57.83           H
ATOM   3404 2HD  ARG A 340      28.739 200.427  29.257  1.00 57.83           H
ATOM   3405  NE  ARG A 340      28.956 202.170  28.112  1.00 65.20           N
ATOM   3406  HE  ARG A 340      29.574 202.499  27.384  1.00 65.20           H
ATOM   3407  CZ  ARG A 340      28.203 203.035  28.799  1.00 69.51           C
ATOM   3408  NH1 ARG A 340      27.382 202.662  29.731  1.00 72.34           N
ATOM   3409 1HH1 ARG A 340      27.367 201.695  30.022  1.00 72.34           H
ATOM   3410 2HH1 ARG A 340      26.749 203.326  30.152  1.00 72.34           H
ATOM   3411  NH2 ARG A 340      28.244 204.314  28.560  1.00 72.72           N
ATOM   3412 1HH2 ARG A 340      28.891 204.698  27.887  1.00 72.72           H
ATOM   3413 2HH2 ARG A 340      27.670 204.930  29.117  1.00 72.72           H
ATOM   3414  N   ILE A 341      30.151 195.393  26.519  1.00 40.25           N
ATOM   3415  H   ILE A 341      29.537 195.823  25.843  1.00 40.25           H
ATOM   3416  CA  ILE A 341      30.127 193.926  26.582  1.00 40.48           C
ATOM   3417  HA  ILE A 341      29.974 193.628  27.619  1.00 40.48           H
ATOM   3418  C   ILE A 341      31.483 193.336  26.119  1.00 44.71           C
ATOM   3419  O   ILE A 341      32.130 192.622  26.882  1.00 42.20           O
ATOM   3420  CB  ILE A 341      28.930 193.371  25.757  1.00 41.75           C
ATOM   3421  HB  ILE A 341      28.963 193.842  24.774  1.00 41.75           H
ATOM   3422  CG1 ILE A 341      27.592 193.738  26.428  1.00 39.36           C
ATOM   3423 1HG1 ILE A 341      27.452 193.091  27.294  1.00 39.36           H
ATOM   3424 2HG1 ILE A 341      27.651 194.769  26.774  1.00 39.36           H
ATOM   3425  CG2 ILE A 341      29.015 191.843  25.556  1.00 39.57           C
ATOM   3426 1HG2 ILE A 341      28.143 191.502  24.997  1.00 39.57           H
ATOM   3427 2HG2 ILE A 341      29.035 191.355  26.531  1.00 39.57           H
ATOM   3428 3HG2 ILE A 341      29.922 191.591  25.006  1.00 39.57           H
ATOM   3429  CD1 ILE A 341      26.377 193.641  25.498  1.00 40.22           C
ATOM   3430 1HD1 ILE A 341      25.500 194.004  26.034  1.00 40.22           H
ATOM   3431 2HD1 ILE A 341      26.212 192.610  25.187  1.00 40.22           H
ATOM   3432 3HD1 ILE A 341      26.550 194.263  24.620  1.00 40.22           H
ATOM   3433  N   SER A 342      31.949 193.671  24.907  1.00 41.95           N
ATOM   3434  H   SER A 342      31.395 194.281  24.324  1.00 41.95           H
ATOM   3435  CA  SER A 342      33.169 193.122  24.283  1.00 46.24           C
ATOM   3436  HA  SER A 342      33.042 192.044  24.182  1.00 46.24           H
ATOM   3437  C   SER A 342      34.461 193.364  25.107  1.00 46.08           C
ATOM   3438  O   SER A 342      35.412 192.590  24.990  1.00 49.80           O
ATOM   3439  CB  SER A 342      33.302 193.716  22.865  1.00 49.02           C
ATOM   3440 1HB  SER A 342      32.422 193.429  22.289  1.00 49.02           H
ATOM   3441 2HB  SER A 342      33.321 194.802  22.949  1.00 49.02           H
ATOM   3442  OG  SER A 342      34.466 193.302  22.167  1.00 58.21           O
ATOM   3443  HG  SER A 342      34.312 192.414  21.838  1.00 58.21           H
ATOM   3444  N   ARG A 343      34.494 194.402  25.958  1.00 46.51           N
ATOM   3445  H   ARG A 343      33.713 195.042  25.947  1.00 46.51           H
ATOM   3446  CA  ARG A 343      35.627 194.793  26.825  1.00 44.63           C
ATOM   3447  HA  ARG A 343      36.507 194.218  26.538  1.00 44.63           H
ATOM   3448  C   ARG A 343      35.389 194.551  28.341  1.00 48.52           C
ATOM   3449  O   ARG A 343      36.320 194.699  29.137  1.00 44.88           O
ATOM   3450  CB  ARG A 343      35.944 196.274  26.563  1.00 48.37           C
ATOM   3451 1HB  ARG A 343      35.047 196.860  26.763  1.00 48.37           H
ATOM   3452 2HB  ARG A 343      36.740 196.598  27.234  1.00 48.37           H
ATOM   3453  CG  ARG A 343      36.387 196.532  25.113  1.00 53.62           C
ATOM   3454 1HG  ARG A 343      37.266 195.932  24.878  1.00 53.62           H
ATOM   3455 2HG  ARG A 343      35.575 196.248  24.444  1.00 53.62           H
ATOM   3456  CD  ARG A 343      36.720 198.013  24.894  1.00 58.33           C
ATOM   3457 1HD  ARG A 343      35.957 198.637  25.359  1.00 58.33           H
ATOM   3458 2HD  ARG A 343      37.689 198.229  25.343  1.00 58.33           H
ATOM   3459  NE  ARG A 343      36.773 198.292  23.459  1.00 60.54           N
ATOM   3460  HE  ARG A 343      36.281 197.607  22.903  1.00 60.54           H
ATOM   3461  CZ  ARG A 343      37.504 199.242  22.867  1.00 63.05           C
ATOM   3462  NH1 ARG A 343      38.246 200.093  23.514  1.00 62.35           N
ATOM   3463 1HH1 ARG A 343      38.220 200.114  24.524  1.00 62.35           H
ATOM   3464 2HH1 ARG A 343      38.876 200.703  23.012  1.00 62.35           H
ATOM   3465  NH2 ARG A 343      37.468 199.329  21.575  1.00 64.24           N
ATOM   3466 1HH2 ARG A 343      36.841 198.736  21.051  1.00 64.24           H
ATOM   3467 2HH2 ARG A 343      38.080 199.970  21.090  1.00 64.24           H
ATOM   3468  N   VAL A 344      34.172 194.168  28.733  1.00 48.33           N
ATOM   3469  H   VAL A 344      33.481 193.995  28.017  1.00 48.33           H
ATOM   3470  CA  VAL A 344      33.694 194.017  30.126  1.00 42.49           C
ATOM   3471  HA  VAL A 344      32.622 193.847  30.031  1.00 42.49           H
ATOM   3472  C   VAL A 344      33.885 195.317  30.956  1.00 46.46           C
ATOM   3473  O   VAL A 344      34.561 195.337  31.988  1.00 47.93           O
ATOM   3474  CB  VAL A 344      34.255 192.756  30.823  1.00 42.62           C
ATOM   3475  HB  VAL A 344      35.278 192.967  31.134  1.00 42.62           H
ATOM   3476  CG1 VAL A 344      33.419 192.387  32.058  1.00 42.16           C
ATOM   3477 1HG1 VAL A 344      33.878 191.525  32.542  1.00 42.16           H
ATOM   3478 2HG1 VAL A 344      32.405 192.134  31.749  1.00 42.16           H
ATOM   3479 3HG1 VAL A 344      33.388 193.223  32.758  1.00 42.16           H
ATOM   3480  CG2 VAL A 344      34.283 191.531  29.900  1.00 40.60           C
ATOM   3481 1HG2 VAL A 344      34.546 190.649  30.484  1.00 40.60           H
ATOM   3482 2HG2 VAL A 344      35.025 191.684  29.117  1.00 40.60           H
ATOM   3483 3HG2 VAL A 344      33.301 191.388  29.448  1.00 40.60           H
ATOM   3484  N   GLU A 345      33.303 196.418  30.474  1.00 46.96           N
ATOM   3485  H   GLU A 345      32.743 196.334  29.637  1.00 46.96           H
ATOM   3486  CA  GLU A 345      33.377 197.758  31.075  1.00 47.44           C
ATOM   3487  HA  GLU A 345      34.193 197.787  31.796  1.00 47.44           H
ATOM   3488  C   GLU A 345      32.076 198.146  31.809  1.00 43.48           C
ATOM   3489  O   GLU A 345      31.065 198.466  31.176  1.00 45.00           O
ATOM   3490  CB  GLU A 345      33.690 198.827  30.014  1.00  0.00           C
ATOM   3491 1HB  GLU A 345      32.882 198.859  29.283  1.00  0.00           H
ATOM   3492 2HB  GLU A 345      33.741 199.791  30.519  1.00  0.00           H
ATOM   3493  CG  GLU A 345      35.015 198.584  29.276  1.00  0.00           C
ATOM   3494 1HG  GLU A 345      35.813 198.468  30.010  1.00  0.00           H
ATOM   3495 2HG  GLU A 345      34.939 197.655  28.711  1.00  0.00           H
ATOM   3496  CD  GLU A 345      35.394 199.716  28.313  1.00  0.00           C
ATOM   3497  OE1 GLU A 345      34.512 200.468  27.837  1.00  0.00           O
ATOM   3498  OE2 GLU A 345      36.609 199.898  28.056  1.00  0.00           O
ATOM   3499  N   PHE A 346      32.126 198.186  33.141  1.00 40.37           N
ATOM   3500  H   PHE A 346      32.983 197.899  33.592  1.00 40.37           H
ATOM   3501  CA  PHE A 346      31.111 198.796  34.026  1.00 44.45           C
ATOM   3502  HA  PHE A 346      30.799 199.747  33.594  1.00 44.45           H
ATOM   3503  C   PHE A 346      31.728 199.089  35.416  1.00 42.39           C
ATOM   3504  O   PHE A 346      32.880 198.746  35.685  1.00 48.08           O
ATOM   3505  CB  PHE A 346      29.863 197.895  34.131  1.00 45.05           C
ATOM   3506 1HB  PHE A 346      29.091 198.440  34.675  1.00 45.05           H
ATOM   3507 2HB  PHE A 346      29.463 197.729  33.131  1.00 45.05           H
ATOM   3508  CG  PHE A 346      30.060 196.539  34.802  1.00 40.13           C
ATOM   3509  CD1 PHE A 346      30.510 195.439  34.049  1.00 40.45           C
ATOM   3510  HD1 PHE A 346      30.745 195.563  33.002  1.00 40.45           H
ATOM   3511  CD2 PHE A 346      29.746 196.364  36.161  1.00 42.23           C
ATOM   3512  HD2 PHE A 346      29.377 197.201  36.735  1.00 42.23           H
ATOM   3513  CE1 PHE A 346      30.642 194.174  34.645  1.00 41.06           C
ATOM   3514  HE1 PHE A 346      30.974 193.325  34.064  1.00 41.06           H
ATOM   3515  CE2 PHE A 346      29.894 195.102  36.764  1.00 40.93           C
ATOM   3516  HE2 PHE A 346      29.650 194.980  37.809  1.00 40.93           H
ATOM   3517  CZ  PHE A 346      30.339 194.006  36.006  1.00 37.71           C
ATOM   3518  HZ  PHE A 346      30.448 193.041  36.478  1.00 37.71           H
ATOM   3519  N   THR A 347      30.972 199.708  36.320  1.00 46.79           N
ATOM   3520  H   THR A 347      30.046 200.015  36.058  1.00 46.79           H
ATOM   3521  CA  THR A 347      31.379 200.003  37.707  1.00 51.62           C
ATOM   3522  HA  THR A 347      32.289 199.450  37.937  1.00 51.62           H
ATOM   3523  C   THR A 347      30.279 199.563  38.684  1.00 51.38           C
ATOM   3524  O   THR A 347      29.093 199.768  38.429  1.00 50.81           O
ATOM   3525  CB  THR A 347      31.714 201.497  37.900  1.00 49.82           C
ATOM   3526  HB  THR A 347      31.967 201.659  38.948  1.00 49.82           H
ATOM   3527  OG1 THR A 347      30.612 202.336  37.565  1.00 57.34           O
ATOM   3528  HG1 THR A 347      30.077 202.435  38.356  1.00 57.34           H
ATOM   3529  CG2 THR A 347      32.907 201.939  37.058  1.00 50.74           C
ATOM   3530 1HG2 THR A 347      33.151 202.970  37.313  1.00 50.74           H
ATOM   3531 2HG2 THR A 347      32.664 201.875  35.997  1.00 50.74           H
ATOM   3532 3HG2 THR A 347      33.761 201.298  37.274  1.00 50.74           H
ATOM   3533  N   PHE A 348      30.665 198.944  39.800  1.00 47.05           N
ATOM   3534  H   PHE A 348      31.649 198.809  39.981  1.00 47.05           H
ATOM   3535  CA  PHE A 348      29.740 198.569  40.871  1.00 49.90           C
ATOM   3536  HA  PHE A 348      28.821 198.183  40.430  1.00 49.90           H
ATOM   3537  C   PHE A 348      29.381 199.780  41.752  1.00 55.84           C
ATOM   3538  O   PHE A 348      30.295 200.489  42.188  1.00 57.94           O
ATOM   3539  CB  PHE A 348      30.358 197.461  41.731  1.00 48.01           C
ATOM   3540 1HB  PHE A 348      31.345 197.786  42.061  1.00 48.01           H
ATOM   3541 2HB  PHE A 348      29.744 197.336  42.623  1.00 48.01           H
ATOM   3542  CG  PHE A 348      30.497 196.108  41.045  1.00 50.74           C
ATOM   3543  CD1 PHE A 348      29.383 195.252  40.965  1.00 46.85           C
ATOM   3544  HD1 PHE A 348      28.424 195.567  41.350  1.00 46.85           H
ATOM   3545  CD2 PHE A 348      31.741 195.678  40.551  1.00 47.85           C
ATOM   3546  HD2 PHE A 348      32.598 196.330  40.628  1.00 47.85           H
ATOM   3547  CE1 PHE A 348      29.518 193.970  40.405  1.00 44.15           C
ATOM   3548  HE1 PHE A 348      28.670 193.302  40.364  1.00 44.15           H
ATOM   3549  CE2 PHE A 348      31.874 194.399  39.986  1.00 45.06           C
ATOM   3550  HE2 PHE A 348      32.838 194.074  39.624  1.00 45.06           H
ATOM   3551  CZ  PHE A 348      30.762 193.542  39.915  1.00 44.86           C
ATOM   3552  HZ  PHE A 348      30.877 192.555  39.491  1.00 44.86           H
ATOM   3553  N   PRO A 349      28.097 200.016  42.082  1.00 54.73           N
ATOM   3554  CA  PRO A 349      27.704 200.982  43.109  1.00 48.53           C
ATOM   3555  HA  PRO A 349      28.054 201.972  42.815  1.00 48.53           H
ATOM   3556  C   PRO A 349      28.273 200.657  44.498  1.00 54.94           C
ATOM   3557  O   PRO A 349      28.593 199.505  44.807  1.00 52.42           O
ATOM   3558  CB  PRO A 349      26.176 200.973  43.118  1.00 50.69           C
ATOM   3559 1HB  PRO A 349      25.818 200.246  43.847  1.00 50.69           H
ATOM   3560 2HB  PRO A 349      25.760 201.962  43.308  1.00 50.69           H
ATOM   3561  CG  PRO A 349      25.827 200.519  41.713  1.00 46.32           C
ATOM   3562 1HG  PRO A 349      24.852 200.034  41.676  1.00 46.32           H
ATOM   3563 2HG  PRO A 349      25.879 201.361  41.023  1.00 46.32           H
ATOM   3564  CD  PRO A 349      26.922 199.519  41.404  1.00 49.20           C
ATOM   3565 1HD  PRO A 349      26.663 198.533  41.789  1.00 49.20           H
ATOM   3566 2HD  PRO A 349      27.103 199.486  40.329  1.00 49.20           H
ATOM   3567  N   ASP A 350      28.387 201.666  45.360  1.00 58.95           N
ATOM   3568  H   ASP A 350      28.060 202.584  45.095  1.00 58.95           H
ATOM   3569  CA  ASP A 350      29.109 201.574  46.636  1.00 56.05           C
ATOM   3570  HA  ASP A 350      30.135 201.267  46.430  1.00 56.05           H
ATOM   3571  C   ASP A 350      28.499 200.558  47.627  1.00 56.36           C
ATOM   3572  O   ASP A 350      29.233 199.847  48.308  1.00 50.86           O
ATOM   3573  CB  ASP A 350      29.163 202.963  47.282  1.00 65.04           C
ATOM   3574 1HB  ASP A 350      28.149 203.334  47.433  1.00 65.04           H
ATOM   3575 2HB  ASP A 350      29.642 202.883  48.258  1.00 65.04           H
ATOM   3576  CG  ASP A 350      29.938 203.961  46.424  1.00 69.92           C
ATOM   3577  OD1 ASP A 350      31.113 203.677  46.104  1.00 74.97           O
ATOM   3578  OD2 ASP A 350      29.386 205.040  46.106  1.00 80.35           O
ATOM   3579  N   PHE A 351      27.168 200.460  47.683  1.00 52.53           N
ATOM   3580  H   PHE A 351      26.614 201.057  47.086  1.00 52.53           H
ATOM   3581  CA  PHE A 351      26.430 199.568  48.583  1.00 50.26           C
ATOM   3582  HA  PHE A 351      26.835 199.679  49.589  1.00 50.26           H
ATOM   3583  C   PHE A 351      26.525 198.069  48.201  1.00 50.58           C
ATOM   3584  O   PHE A 351      26.068 197.216  48.964  1.00 51.86           O
ATOM   3585  CB  PHE A 351      24.958 200.006  48.602  1.00 55.00           C
ATOM   3586 1HB  PHE A 351      24.443 199.469  49.399  1.00 55.00           H
ATOM   3587 2HB  PHE A 351      24.897 201.068  48.839  1.00 55.00           H
ATOM   3588  CG  PHE A 351      24.229 199.754  47.292  1.00 56.48           C
ATOM   3589  CD1 PHE A 351      23.674 198.487  47.029  1.00 55.28           C
ATOM   3590  HD1 PHE A 351      23.733 197.705  47.771  1.00 55.28           H
ATOM   3591  CD2 PHE A 351      24.128 200.766  46.322  1.00 50.53           C
ATOM   3592  HD2 PHE A 351      24.539 201.743  46.528  1.00 50.53           H
ATOM   3593  CE1 PHE A 351      23.062 198.225  45.792  1.00 51.75           C
ATOM   3594  HE1 PHE A 351      22.666 197.243  45.581  1.00 51.75           H
ATOM   3595  CE2 PHE A 351      23.480 200.516  45.100  1.00 56.84           C
ATOM   3596  HE2 PHE A 351      23.405 201.305  44.366  1.00 56.84           H
ATOM   3597  CZ  PHE A 351      22.970 199.238  44.828  1.00 50.03           C
ATOM   3598  HZ  PHE A 351      22.509 199.036  43.872  1.00 50.03           H
ATOM   3599  N   VAL A 352      27.052 197.741  47.015  1.00 48.72           N
ATOM   3600  H   VAL A 352      27.447 198.467  46.434  1.00 48.72           H
ATOM   3601  CA  VAL A 352      27.238 196.361  46.563  1.00 43.13           C
ATOM   3602  HA  VAL A 352      26.356 195.789  46.849  1.00 43.13           H
ATOM   3603  C   VAL A 352      28.458 195.779  47.285  1.00 50.14           C
ATOM   3604  O   VAL A 352      29.565 196.320  47.171  1.00 52.95           O
ATOM   3605  CB  VAL A 352      27.369 196.260  45.031  1.00 45.03           C
ATOM   3606  HB  VAL A 352      28.282 196.771  44.728  1.00 45.03           H
ATOM   3607  CG1 VAL A 352      27.446 194.799  44.570  1.00 42.65           C
ATOM   3608 1HG1 VAL A 352      27.543 194.764  43.485  1.00 42.65           H
ATOM   3609 2HG1 VAL A 352      26.535 194.281  44.870  1.00 42.65           H
ATOM   3610 3HG1 VAL A 352      28.308 194.314  45.028  1.00 42.65           H
ATOM   3611  CG2 VAL A 352      26.175 196.907  44.314  1.00 43.37           C
ATOM   3612 1HG2 VAL A 352      26.281 196.767  43.238  1.00 43.37           H
ATOM   3613 2HG2 VAL A 352      26.145 197.973  44.541  1.00 43.37           H
ATOM   3614 3HG2 VAL A 352      25.253 196.437  44.654  1.00 43.37           H
ATOM   3615  N   THR A 353      28.257 194.709  48.053  1.00 46.41           N
ATOM   3616  H   THR A 353      27.347 194.272  48.059  1.00 46.41           H
ATOM   3617  CA  THR A 353      29.269 194.128  48.942  1.00 48.96           C
ATOM   3618  HA  THR A 353      29.774 194.956  49.441  1.00 48.96           H
ATOM   3619  C   THR A 353      30.325 193.323  48.159  1.00 50.06           C
ATOM   3620  O   THR A 353      30.085 192.862  47.042  1.00 51.06           O
ATOM   3621  CB  THR A 353      28.644 193.267  50.067  1.00 48.99           C
ATOM   3622  HB  THR A 353      29.431 193.022  50.780  1.00 48.99           H
ATOM   3623  OG1 THR A 353      28.130 192.041  49.584  1.00 46.27           O
ATOM   3624  HG1 THR A 353      27.173 192.075  49.640  1.00 46.27           H
ATOM   3625  CG2 THR A 353      27.540 193.978  50.848  1.00 48.50           C
ATOM   3626 1HG2 THR A 353      27.205 193.327  51.655  1.00 48.50           H
ATOM   3627 2HG2 THR A 353      26.700 194.208  50.193  1.00 48.50           H
ATOM   3628 3HG2 THR A 353      27.938 194.903  51.267  1.00 48.50           H
ATOM   3629  N   GLU A 354      31.523 193.149  48.720  1.00 47.04           N
ATOM   3630  H   GLU A 354      31.712 193.534  49.635  1.00 47.04           H
ATOM   3631  CA  GLU A 354      32.661 192.561  48.008  1.00 50.29           C
ATOM   3632  HA  GLU A 354      32.853 193.178  47.129  1.00 50.29           H
ATOM   3633  C   GLU A 354      32.414 191.110  47.513  1.00 43.81           C
ATOM   3634  O   GLU A 354      32.937 190.746  46.458  1.00 43.82           O
ATOM   3635  CB  GLU A 354      33.924 192.621  48.876  1.00  0.00           C
ATOM   3636 1HB  GLU A 354      33.733 192.180  49.854  1.00  0.00           H
ATOM   3637 2HB  GLU A 354      34.710 192.051  48.382  1.00  0.00           H
ATOM   3638  CG  GLU A 354      34.401 194.066  49.066  1.00  0.00           C
ATOM   3639 1HG  GLU A 354      34.370 194.588  48.110  1.00  0.00           H
ATOM   3640 2HG  GLU A 354      33.742 194.590  49.758  1.00  0.00           H
ATOM   3641  CD  GLU A 354      35.826 194.095  49.609  1.00  0.00           C
ATOM   3642  OE1 GLU A 354      36.002 194.145  50.849  1.00  0.00           O
ATOM   3643  OE2 GLU A 354      36.776 194.045  48.798  1.00  0.00           O
ATOM   3644  N   GLY A 355      31.583 190.322  48.204  1.00 41.33           N
ATOM   3645  H   GLY A 355      31.188 190.660  49.070  1.00 41.33           H
ATOM   3646  CA  GLY A 355      31.158 188.992  47.761  1.00 45.76           C
ATOM   3647 1HA  GLY A 355      32.033 188.406  47.478  1.00 45.76           H
ATOM   3648 2HA  GLY A 355      30.660 188.494  48.593  1.00 45.76           H
ATOM   3649  C   GLY A 355      30.188 189.015  46.564  1.00 43.53           C
ATOM   3650  O   GLY A 355      30.284 188.150  45.692  1.00 43.05           O
ATOM   3651  N   ALA A 356      29.308 190.020  46.473  1.00 43.01           N
ATOM   3652  H   ALA A 356      29.285 190.726  47.195  1.00 43.01           H
ATOM   3653  CA  ALA A 356      28.458 190.251  45.301  1.00 42.10           C
ATOM   3654  HA  ALA A 356      27.985 189.312  45.012  1.00 42.10           H
ATOM   3655  C   ALA A 356      29.286 190.758  44.101  1.00 42.76           C
ATOM   3656  O   ALA A 356      29.121 190.266  42.983  1.00 40.23           O
ATOM   3657  CB  ALA A 356      27.357 191.254  45.664  1.00 37.52           C
ATOM   3658 1HB  ALA A 356      26.730 190.839  46.453  1.00 37.52           H
ATOM   3659 2HB  ALA A 356      26.750 191.443  44.778  1.00 37.52           H
ATOM   3660 3HB  ALA A 356      27.801 192.188  46.006  1.00 37.52           H
ATOM   3661  N   ARG A 357      30.220 191.692  44.346  1.00 40.53           N
ATOM   3662  H   ARG A 357      30.290 192.065  45.282  1.00 40.53           H
ATOM   3663  CA  ARG A 357      31.170 192.216  43.359  1.00 39.30           C
ATOM   3664  HA  ARG A 357      30.611 192.699  42.558  1.00 39.30           H
ATOM   3665  C   ARG A 357      32.007 191.078  42.739  1.00 42.79           C
ATOM   3666  O   ARG A 357      32.136 191.007  41.517  1.00 41.55           O
ATOM   3667  CB  ARG A 357      32.097 193.266  44.003  1.00 46.45           C
ATOM   3668 1HB  ARG A 357      32.573 192.841  44.886  1.00 46.45           H
ATOM   3669 2HB  ARG A 357      32.877 193.522  43.286  1.00 46.45           H
ATOM   3670  CG  ARG A 357      31.368 194.559  44.415  1.00 44.17           C
ATOM   3671 1HG  ARG A 357      30.974 195.038  43.519  1.00 44.17           H
ATOM   3672 2HG  ARG A 357      30.535 194.331  45.080  1.00 44.17           H
ATOM   3673  CD  ARG A 357      32.311 195.543  45.126  1.00 50.88           C
ATOM   3674 1HD  ARG A 357      32.577 195.155  46.109  1.00 50.88           H
ATOM   3675 2HD  ARG A 357      33.216 195.647  44.528  1.00 50.88           H
ATOM   3676  NE  ARG A 357      31.687 196.864  45.286  1.00 56.56           N
ATOM   3677  HE  ARG A 357      30.823 196.854  45.808  1.00 56.56           H
ATOM   3678  CZ  ARG A 357      32.131 198.002  44.740  1.00 57.93           C
ATOM   3679  NH1 ARG A 357      33.327 198.112  44.239  1.00 59.06           N
ATOM   3680 1HH1 ARG A 357      34.004 197.392  44.446  1.00 59.06           H
ATOM   3681 2HH1 ARG A 357      33.614 198.952  43.758  1.00 59.06           H
ATOM   3682  NH2 ARG A 357      31.359 199.044  44.655  1.00 53.47           N
ATOM   3683 1HH2 ARG A 357      30.403 198.993  44.978  1.00 53.47           H
ATOM   3684 2HH2 ARG A 357      31.677 199.857  44.148  1.00 53.47           H
ATOM   3685  N   ASP A 358      32.514 190.166  43.570  1.00 42.00           N
ATOM   3686  H   ASP A 358      32.415 190.300  44.566  1.00 42.00           H
ATOM   3687  CA  ASP A 358      33.262 188.993  43.128  1.00 42.60           C
ATOM   3688  HA  ASP A 358      34.050 189.332  42.455  1.00 42.60           H
ATOM   3689  C   ASP A 358      32.370 187.998  42.353  1.00 40.57           C
ATOM   3690  O   ASP A 358      32.705 187.628  41.232  1.00 37.44           O
ATOM   3691  CB  ASP A 358      33.927 188.323  44.340  1.00 35.26           C
ATOM   3692 1HB  ASP A 358      34.344 189.101  44.981  1.00 35.26           H
ATOM   3693 2HB  ASP A 358      33.178 187.781  44.917  1.00 35.26           H
ATOM   3694  CG  ASP A 358      35.054 187.345  43.968  1.00 46.14           C
ATOM   3695  OD1 ASP A 358      35.574 187.377  42.831  1.00 51.33           O
ATOM   3696  OD2 ASP A 358      35.483 186.576  44.859  1.00 44.25           O
ATOM   3697  N   LEU A 359      31.196 187.625  42.885  1.00 39.76           N
ATOM   3698  H   LEU A 359      30.925 187.970  43.794  1.00 39.76           H
ATOM   3699  CA  LEU A 359      30.275 186.686  42.238  1.00 38.16           C
ATOM   3700  HA  LEU A 359      30.784 185.726  42.147  1.00 38.16           H
ATOM   3701  C   LEU A 359      29.869 187.150  40.825  1.00 36.56           C
ATOM   3702  O   LEU A 359      29.967 186.387  39.863  1.00 35.26           O
ATOM   3703  CB  LEU A 359      29.021 186.497  43.118  1.00 34.71           C
ATOM   3704 1HB  LEU A 359      29.334 186.086  44.077  1.00 34.71           H
ATOM   3705 2HB  LEU A 359      28.582 187.477  43.303  1.00 34.71           H
ATOM   3706  CG  LEU A 359      27.940 185.590  42.500  1.00 37.47           C
ATOM   3707  HG  LEU A 359      27.590 186.049  41.576  1.00 37.47           H
ATOM   3708  CD1 LEU A 359      28.439 184.173  42.202  1.00 34.60           C
ATOM   3709 1HD1 LEU A 359      27.604 183.574  41.836  1.00 34.60           H
ATOM   3710 2HD1 LEU A 359      28.838 183.723  43.111  1.00 34.60           H
ATOM   3711 3HD1 LEU A 359      29.219 184.212  41.443  1.00 34.60           H
ATOM   3712  CD2 LEU A 359      26.755 185.486  43.454  1.00 32.29           C
ATOM   3713 1HD2 LEU A 359      25.972 184.885  42.992  1.00 32.29           H
ATOM   3714 2HD2 LEU A 359      26.372 186.484  43.664  1.00 32.29           H
ATOM   3715 3HD2 LEU A 359      27.075 185.016  44.384  1.00 32.29           H
ATOM   3716  N   ILE A 360      29.446 188.408  40.691  1.00 32.78           N
ATOM   3717  H   ILE A 360      29.389 189.005  41.504  1.00 32.78           H
ATOM   3718  CA  ILE A 360      29.063 188.987  39.409  1.00 34.17           C
ATOM   3719  HA  ILE A 360      28.321 188.333  38.951  1.00 34.17           H
ATOM   3720  C   ILE A 360      30.290 189.041  38.467  1.00 38.38           C
ATOM   3721  O   ILE A 360      30.148 188.749  37.284  1.00 37.75           O
ATOM   3722  CB  ILE A 360      28.387 190.365  39.628  1.00 30.18           C
ATOM   3723  HB  ILE A 360      29.026 190.949  40.289  1.00 30.18           H
ATOM   3724  CG1 ILE A 360      27.006 190.177  40.296  1.00 34.57           C
ATOM   3725 1HG1 ILE A 360      26.315 189.789  39.547  1.00 34.57           H
ATOM   3726 2HG1 ILE A 360      27.108 189.432  41.085  1.00 34.57           H
ATOM   3727  CG2 ILE A 360      28.227 191.130  38.301  1.00 31.31           C
ATOM   3728 1HG2 ILE A 360      27.689 192.062  38.474  1.00 31.31           H
ATOM   3729 2HG2 ILE A 360      27.668 190.512  37.599  1.00 31.31           H
ATOM   3730 3HG2 ILE A 360      29.211 191.350  37.887  1.00 31.31           H
ATOM   3731  CD1 ILE A 360      26.417 191.439  40.937  1.00 37.99           C
ATOM   3732 1HD1 ILE A 360      25.468 191.179  41.407  1.00 37.99           H
ATOM   3733 2HD1 ILE A 360      26.250 192.205  40.179  1.00 37.99           H
ATOM   3734 3HD1 ILE A 360      27.105 191.818  41.692  1.00 37.99           H
ATOM   3735  N   SER A 361      31.496 189.319  38.972  1.00 36.14           N
ATOM   3736  H   SER A 361      31.596 189.519  39.957  1.00 36.14           H
ATOM   3737  CA  SER A 361      32.730 189.305  38.178  1.00 39.03           C
ATOM   3738  HA  SER A 361      32.560 189.903  37.283  1.00 39.03           H
ATOM   3739  C   SER A 361      33.166 187.891  37.727  1.00 41.45           C
ATOM   3740  O   SER A 361      33.734 187.761  36.645  1.00 42.33           O
ATOM   3741  CB  SER A 361      33.869 189.967  38.949  1.00 42.49           C
ATOM   3742 1HB  SER A 361      34.041 189.425  39.879  1.00 42.49           H
ATOM   3743 2HB  SER A 361      34.779 189.938  38.349  1.00 42.49           H
ATOM   3744  OG  SER A 361      33.532 191.322  39.227  1.00 45.89           O
ATOM   3745  HG  SER A 361      33.068 191.336  40.068  1.00 45.89           H
ATOM   3746  N   ARG A 362      32.874 186.833  38.498  1.00 37.86           N
ATOM   3747  H   ARG A 362      32.478 186.994  39.413  1.00 37.86           H
ATOM   3748  CA  ARG A 362      33.073 185.425  38.116  1.00 37.71           C
ATOM   3749  HA  ARG A 362      34.088 185.300  37.740  1.00 37.71           H
ATOM   3750  C   ARG A 362      32.095 185.011  36.995  1.00 37.49           C
ATOM   3751  O   ARG A 362      32.506 184.396  36.014  1.00 38.09           O
ATOM   3752  CB  ARG A 362      32.892 184.511  39.344  1.00 41.01           C
ATOM   3753 1HB  ARG A 362      31.931 184.718  39.814  1.00 41.01           H
ATOM   3754 2HB  ARG A 362      32.893 183.472  39.014  1.00 41.01           H
ATOM   3755  CG  ARG A 362      34.002 184.692  40.395  1.00 48.13           C
ATOM   3756 1HG  ARG A 362      34.933 184.290  39.996  1.00 48.13           H
ATOM   3757 2HG  ARG A 362      34.147 185.751  40.607  1.00 48.13           H
ATOM   3758  CD  ARG A 362      33.674 183.966  41.710  1.00 43.68           C
ATOM   3759 1HD  ARG A 362      32.678 184.264  42.039  1.00 43.68           H
ATOM   3760 2HD  ARG A 362      33.668 182.888  41.551  1.00 43.68           H
ATOM   3761  NE  ARG A 362      34.639 184.281  42.779  1.00 51.86           N
ATOM   3762  HE  ARG A 362      34.278 184.913  43.479  1.00 51.86           H
ATOM   3763  CZ  ARG A 362      35.886 183.802  42.888  1.00 63.24           C
ATOM   3764  NH1 ARG A 362      36.384 182.922  42.071  1.00 57.05           N
ATOM   3765 1HH1 ARG A 362      35.780 182.458  41.408  1.00 57.05           H
ATOM   3766 2HH1 ARG A 362      37.304 182.552  42.261  1.00 57.05           H
ATOM   3767  NH2 ARG A 362      36.683 184.293  43.785  1.00 69.43           N
ATOM   3768 1HH2 ARG A 362      36.369 185.085  44.328  1.00 69.43           H
ATOM   3769 2HH2 ARG A 362      37.625 183.945  43.899  1.00 69.43           H
ATOM   3770  N   LEU A 363      30.818 185.379  37.120  1.00 37.27           N
ATOM   3771  H   LEU A 363      30.533 185.859  37.961  1.00 37.27           H
ATOM   3772  CA  LEU A 363      29.788 185.152  36.106  1.00 32.31           C
ATOM   3773  HA  LEU A 363      29.793 184.098  35.831  1.00 32.31           H
ATOM   3774  C   LEU A 363      30.062 185.969  34.813  1.00 33.18           C
ATOM   3775  O   LEU A 363      29.855 185.465  33.710  1.00 35.58           O
ATOM   3776  CB  LEU A 363      28.410 185.498  36.718  1.00 33.48           C
ATOM   3777 1HB  LEU A 363      28.456 186.518  37.101  1.00 33.48           H
ATOM   3778 2HB  LEU A 363      27.669 185.473  35.919  1.00 33.48           H
ATOM   3779  CG  LEU A 363      27.952 184.555  37.848  1.00 33.12           C
ATOM   3780  HG  LEU A 363      28.775 184.434  38.552  1.00 33.12           H
ATOM   3781  CD1 LEU A 363      26.760 185.138  38.608  1.00 28.87           C
ATOM   3782 1HD1 LEU A 363      26.513 184.484  39.445  1.00 28.87           H
ATOM   3783 2HD1 LEU A 363      25.900 185.218  37.943  1.00 28.87           H
ATOM   3784 3HD1 LEU A 363      27.021 186.127  38.985  1.00 28.87           H
ATOM   3785  CD2 LEU A 363      27.553 183.177  37.320  1.00 30.00           C
ATOM   3786 1HD2 LEU A 363      27.160 182.578  38.142  1.00 30.00           H
ATOM   3787 2HD2 LEU A 363      28.428 182.683  36.897  1.00 30.00           H
ATOM   3788 3HD2 LEU A 363      26.789 183.285  36.551  1.00 30.00           H
ATOM   3789  N   LEU A 364      30.586 187.192  34.953  1.00 34.67           N
ATOM   3790  H   LEU A 364      30.669 187.555  35.891  1.00 34.67           H
ATOM   3791  CA  LEU A 364      30.977 188.107  33.867  1.00 40.71           C
ATOM   3792  HA  LEU A 364      30.525 187.738  32.947  1.00 40.71           H
ATOM   3793  C   LEU A 364      32.520 188.126  33.640  1.00 38.76           C
ATOM   3794  O   LEU A 364      33.129 189.189  33.491  1.00 44.59           O
ATOM   3795  CB  LEU A 364      30.384 189.518  34.120  1.00 36.64           C
ATOM   3796 1HB  LEU A 364      30.876 189.933  35.000  1.00 36.64           H
ATOM   3797 2HB  LEU A 364      30.638 190.144  33.265  1.00 36.64           H
ATOM   3798  CG  LEU A 364      28.860 189.573  34.330  1.00 33.63           C
ATOM   3799  HG  LEU A 364      28.606 188.963  35.197  1.00 33.63           H
ATOM   3800  CD1 LEU A 364      28.405 191.007  34.605  1.00 39.14           C
ATOM   3801 1HD1 LEU A 364      27.338 191.011  34.828  1.00 39.14           H
ATOM   3802 2HD1 LEU A 364      28.597 191.632  33.733  1.00 39.14           H
ATOM   3803 3HD1 LEU A 364      28.957 191.397  35.461  1.00 39.14           H
ATOM   3804  CD2 LEU A 364      28.080 189.056  33.126  1.00 35.31           C
ATOM   3805 1HD2 LEU A 364      27.013 189.155  33.327  1.00 35.31           H
ATOM   3806 2HD2 LEU A 364      28.321 188.007  32.953  1.00 35.31           H
ATOM   3807 3HD2 LEU A 364      28.339 189.639  32.242  1.00 35.31           H
ATOM   3808  N   LYS A 365      33.153 186.948  33.590  1.00 38.48           N
ATOM   3809  H   LYS A 365      32.622 186.113  33.793  1.00 38.48           H
ATOM   3810  CA  LYS A 365      34.430 186.749  32.886  1.00 40.37           C
ATOM   3811  HA  LYS A 365      35.128 187.537  33.168  1.00 40.37           H
ATOM   3812  C   LYS A 365      34.187 186.834  31.370  1.00 37.82           C
ATOM   3813  O   LYS A 365      33.188 186.299  30.882  1.00 35.74           O
ATOM   3814  CB  LYS A 365      35.036 185.378  33.238  1.00 40.15           C
ATOM   3815 1HB  LYS A 365      34.273 184.613  33.091  1.00 40.15           H
ATOM   3816 2HB  LYS A 365      35.847 185.168  32.540  1.00 40.15           H
ATOM   3817  CG  LYS A 365      35.576 185.259  34.674  1.00 46.10           C
ATOM   3818 1HG  LYS A 365      34.794 185.571  35.366  1.00 46.10           H
ATOM   3819 2HG  LYS A 365      35.784 184.209  34.881  1.00 46.10           H
ATOM   3820  CD  LYS A 365      36.867 186.046  34.930  1.00 52.83           C
ATOM   3821 1HD  LYS A 365      37.584 185.398  35.434  1.00 52.83           H
ATOM   3822 2HD  LYS A 365      37.290 186.353  33.974  1.00 52.83           H
ATOM   3823  CE  LYS A 365      36.598 187.267  35.814  1.00 55.08           C
ATOM   3824 1HE  LYS A 365      35.907 187.935  35.301  1.00 55.08           H
ATOM   3825 2HE  LYS A 365      36.117 186.941  36.736  1.00 55.08           H
ATOM   3826  NZ  LYS A 365      37.853 187.974  36.139  1.00 60.65           N
ATOM   3827 1HZ  LYS A 365      37.644 188.745  36.757  1.00 60.65           H
ATOM   3828 2HZ  LYS A 365      38.270 188.326  35.290  1.00 60.65           H
ATOM   3829 3HZ  LYS A 365      38.497 187.343  36.595  1.00 60.65           H
ATOM   3830  N   HIS A 366      35.094 187.461  30.619  1.00 41.46           N
ATOM   3831  H   HIS A 366      35.953 187.789  31.036  1.00 41.46           H
ATOM   3832  CA  HIS A 366      35.001 187.514  29.162  1.00 38.25           C
ATOM   3833  HA  HIS A 366      34.019 187.904  28.896  1.00 38.25           H
ATOM   3834  C   HIS A 366      35.135 186.101  28.558  1.00 38.79           C
ATOM   3835  O   HIS A 366      34.222 185.652  27.865  1.00 39.75           O
ATOM   3836  CB  HIS A 366      36.047 188.479  28.584  1.00 43.46           C
ATOM   3837 1HB  HIS A 366      35.881 189.481  28.980  1.00 43.46           H
ATOM   3838 2HB  HIS A 366      37.044 188.164  28.893  1.00 43.46           H
ATOM   3839  CG  HIS A 366      36.000 188.537  27.072  1.00 43.32           C
ATOM   3840  ND1 HIS A 366      36.621 187.674  26.208  1.00 47.36           N
ATOM   3841  HD1 HIS A 366      37.275 186.928  26.399  1.00 47.36           H
ATOM   3842  CD2 HIS A 366      35.224 189.348  26.285  1.00 42.36           C
ATOM   3843  HD2 HIS A 366      34.548 190.136  26.582  1.00 42.36           H
ATOM   3844  CE1 HIS A 366      36.237 187.981  24.987  1.00 42.51           C
ATOM   3845  HE1 HIS A 366      36.535 187.487  24.073  1.00 42.51           H
ATOM   3846  NE2 HIS A 366      35.381 188.991  24.967  1.00 47.64           N
ATOM   3847  N   ASN A 367      36.216 185.380  28.877  1.00 42.68           N
ATOM   3848  H   ASN A 367      36.903 185.783  29.499  1.00 42.68           H
ATOM   3849  CA  ASN A 367      36.447 184.008  28.433  1.00 40.18           C
ATOM   3850  HA  ASN A 367      36.400 183.979  27.344  1.00 40.18           H
ATOM   3851  C   ASN A 367      35.353 183.062  28.979  1.00 33.02           C
ATOM   3852  O   ASN A 367      35.262 182.913  30.203  1.00 37.80           O
ATOM   3853  CB  ASN A 367      37.867 183.576  28.854  1.00 45.09           C
ATOM   3854 1HB  ASN A 367      38.582 184.292  28.448  1.00 45.09           H
ATOM   3855 2HB  ASN A 367      37.943 183.610  29.941  1.00 45.09           H
ATOM   3856  CG  ASN A 367      38.254 182.171  28.378  1.00 53.14           C
ATOM   3857  OD1 ASN A 367      37.434 181.353  27.983  1.00 45.60           O
ATOM   3858  ND2 ASN A 367      39.515 181.827  28.379  1.00 54.92           N
ATOM   3859 1HD2 ASN A 367      39.767 180.908  28.044  1.00 54.92           H
ATOM   3860 2HD2 ASN A 367      40.234 182.476  28.664  1.00 54.92           H
ATOM   3861  N   PRO A 368      34.554 182.373  28.134  1.00 35.61           N
ATOM   3862  CA  PRO A 368      33.507 181.460  28.598  1.00 36.51           C
ATOM   3863  HA  PRO A 368      32.764 182.042  29.143  1.00 36.51           H
ATOM   3864  C   PRO A 368      34.009 180.334  29.521  1.00 39.70           C
ATOM   3865  O   PRO A 368      33.308 179.969  30.467  1.00 39.10           O
ATOM   3866  CB  PRO A 368      32.857 180.897  27.330  1.00 39.25           C
ATOM   3867 1HB  PRO A 368      33.316 179.948  27.054  1.00 39.25           H
ATOM   3868 2HB  PRO A 368      31.780 180.779  27.446  1.00 39.25           H
ATOM   3869  CG  PRO A 368      33.153 181.944  26.270  1.00 43.27           C
ATOM   3870 1HG  PRO A 368      33.219 181.512  25.271  1.00 43.27           H
ATOM   3871 2HG  PRO A 368      32.395 182.726  26.308  1.00 43.27           H
ATOM   3872  CD  PRO A 368      34.498 182.495  26.694  1.00 36.90           C
ATOM   3873 1HD  PRO A 368      35.304 181.915  26.245  1.00 36.90           H
ATOM   3874 2HD  PRO A 368      34.568 183.546  26.413  1.00 36.90           H
ATOM   3875  N   SER A 369      35.228 179.816  29.324  1.00 41.99           N
ATOM   3876  H   SER A 369      35.797 180.145  28.557  1.00 41.99           H
ATOM   3877  CA  SER A 369      35.819 178.787  30.185  1.00 39.68           C
ATOM   3878  HA  SER A 369      35.130 177.943  30.223  1.00 39.68           H
ATOM   3879  C   SER A 369      36.050 179.283  31.627  1.00 42.05           C
ATOM   3880  O   SER A 369      35.836 178.526  32.572  1.00 47.97           O
ATOM   3881  CB  SER A 369      37.134 178.252  29.603  1.00 41.44           C
ATOM   3882 1HB  SER A 369      37.481 177.423  30.220  1.00 41.44           H
ATOM   3883 2HB  SER A 369      36.950 177.881  28.595  1.00 41.44           H
ATOM   3884  OG  SER A 369      38.140 179.243  29.567  1.00 48.90           O
ATOM   3885  HG  SER A 369      37.958 179.830  28.829  1.00 48.90           H
ATOM   3886  N   GLN A 370      36.393 180.562  31.814  1.00 37.67           N
ATOM   3887  H   GLN A 370      36.482 181.165  31.008  1.00 37.67           H
ATOM   3888  CA  GLN A 370      36.623 181.177  33.124  1.00 35.71           C
ATOM   3889  HA  GLN A 370      37.220 180.484  33.717  1.00 35.71           H
ATOM   3890  C   GLN A 370      35.312 181.450  33.913  1.00 41.97           C
ATOM   3891  O   GLN A 370      35.370 181.696  35.119  1.00 40.80           O
ATOM   3892  CB  GLN A 370      37.449 182.467  32.953  1.00 44.90           C
ATOM   3893 1HB  GLN A 370      36.952 183.132  32.247  1.00 44.90           H
ATOM   3894 2HB  GLN A 370      37.516 182.970  33.918  1.00 44.90           H
ATOM   3895  CG  GLN A 370      38.881 182.201  32.444  1.00 56.63           C
ATOM   3896 1HG  GLN A 370      39.359 181.493  33.121  1.00 56.63           H
ATOM   3897 2HG  GLN A 370      38.853 181.750  31.453  1.00 56.63           H
ATOM   3898  CD  GLN A 370      39.742 183.471  32.380  1.00 66.93           C
ATOM   3899  OE1 GLN A 370      39.310 184.549  31.987  1.00 64.10           O
ATOM   3900  NE2 GLN A 370      41.002 183.392  32.738  1.00 71.30           N
ATOM   3901 1HE2 GLN A 370      41.578 184.221  32.728  1.00 71.30           H
ATOM   3902 2HE2 GLN A 370      41.380 182.518  33.074  1.00 71.30           H
ATOM   3903  N   ARG A 371      34.135 181.394  33.269  1.00 39.75           N
ATOM   3904  H   ARG A 371      34.122 181.155  32.288  1.00 39.75           H
ATOM   3905  CA  ARG A 371      32.831 181.475  33.939  1.00 37.50           C
ATOM   3906  HA  ARG A 371      32.888 182.279  34.672  1.00 37.50           H
ATOM   3907  C   ARG A 371      32.555 180.158  34.700  1.00 38.98           C
ATOM   3908  O   ARG A 371      32.649 179.101  34.070  1.00 38.58           O
ATOM   3909  CB  ARG A 371      31.704 181.814  32.944  1.00 36.80           C
ATOM   3910 1HB  ARG A 371      31.590 180.993  32.236  1.00 36.80           H
ATOM   3911 2HB  ARG A 371      30.770 181.932  33.492  1.00 36.80           H
ATOM   3912  CG  ARG A 371      31.972 183.108  32.151  1.00 32.85           C
ATOM   3913 1HG  ARG A 371      32.062 183.949  32.839  1.00 32.85           H
ATOM   3914 2HG  ARG A 371      32.907 182.999  31.602  1.00 32.85           H
ATOM   3915  CD  ARG A 371      30.845 183.410  31.149  1.00 33.87           C
ATOM   3916 1HD  ARG A 371      30.496 182.468  30.724  1.00 33.87           H
ATOM   3917 2HD  ARG A 371      30.017 183.903  31.657  1.00 33.87           H
ATOM   3918  NE  ARG A 371      31.322 184.277  30.061  1.00 35.04           N
ATOM   3919  HE  ARG A 371      32.067 184.911  30.314  1.00 35.04           H
ATOM   3920  CZ  ARG A 371      30.887 184.221  28.796  1.00 33.04           C
ATOM   3921  NH1 ARG A 371      29.846 183.527  28.448  1.00 34.94           N
ATOM   3922 1HH1 ARG A 371      29.270 183.044  29.122  1.00 34.94           H
ATOM   3923 2HH1 ARG A 371      29.610 183.494  27.466  1.00 34.94           H
ATOM   3924  NH2 ARG A 371      31.513 184.848  27.848  1.00 33.27           N
ATOM   3925 1HH2 ARG A 371      32.407 185.281  28.034  1.00 33.27           H
ATOM   3926 2HH2 ARG A 371      31.196 184.732  26.896  1.00 33.27           H
ATOM   3927  N   PRO A 372      32.228 180.189  36.007  1.00 36.28           N
ATOM   3928  CA  PRO A 372      32.203 179.006  36.879  1.00 40.00           C
ATOM   3929  HA  PRO A 372      33.166 178.499  36.822  1.00 40.00           H
ATOM   3930  C   PRO A 372      31.101 177.976  36.552  1.00 44.32           C
ATOM   3931  O   PRO A 372      30.115 178.279  35.876  1.00 37.75           O
ATOM   3932  CB  PRO A 372      32.029 179.565  38.297  1.00 38.45           C
ATOM   3933 1HB  PRO A 372      31.425 178.922  38.937  1.00 38.45           H
ATOM   3934 2HB  PRO A 372      33.007 179.742  38.744  1.00 38.45           H
ATOM   3935  CG  PRO A 372      31.316 180.887  38.069  1.00 37.94           C
ATOM   3936 1HG  PRO A 372      30.250 180.717  37.921  1.00 37.94           H
ATOM   3937 2HG  PRO A 372      31.494 181.597  38.877  1.00 37.94           H
ATOM   3938  CD  PRO A 372      31.955 181.376  36.787  1.00 35.25           C
ATOM   3939 1HD  PRO A 372      31.264 182.021  36.244  1.00 35.25           H
ATOM   3940 2HD  PRO A 372      32.889 181.894  37.006  1.00 35.25           H
ATOM   3941  N   MET A 373      31.240 176.764  37.102  1.00 40.37           N
ATOM   3942  H   MET A 373      32.063 176.587  37.659  1.00 40.37           H
ATOM   3943  CA  MET A 373      30.196 175.737  37.125  1.00 41.35           C
ATOM   3944  HA  MET A 373      29.879 175.549  36.099  1.00 41.35           H
ATOM   3945  C   MET A 373      28.972 176.199  37.934  1.00 34.83           C
ATOM   3946  O   MET A 373      29.101 176.865  38.959  1.00 37.17           O
ATOM   3947  CB  MET A 373      30.711 174.420  37.741  1.00 44.80           C
ATOM   3948 1HB  MET A 373      31.039 174.608  38.763  1.00 44.80           H
ATOM   3949 2HB  MET A 373      29.879 173.717  37.785  1.00 44.80           H
ATOM   3950  CG  MET A 373      31.869 173.761  36.969  1.00 57.40           C
ATOM   3951 1HG  MET A 373      31.575 173.676  35.923  1.00 57.40           H
ATOM   3952 2HG  MET A 373      32.748 174.403  37.019  1.00 57.40           H
ATOM   3953  SD  MET A 373      32.340 172.098  37.568  1.00 86.36           S
ATOM   3954  CE  MET A 373      33.465 172.523  38.924  1.00 50.95           C
ATOM   3955 1HE  MET A 373      34.001 171.629  39.243  1.00 50.95           H
ATOM   3956 2HE  MET A 373      32.889 172.919  39.760  1.00 50.95           H
ATOM   3957 3HE  MET A 373      34.178 173.274  38.585  1.00 50.95           H
ATOM   3958  N   LEU A 374      27.771 175.743  37.571  1.00 34.01           N
ATOM   3959  H   LEU A 374      27.678 175.205  36.721  1.00 34.01           H
ATOM   3960  CA  LEU A 374      26.547 176.002  38.328  1.00 36.95           C
ATOM   3961  HA  LEU A 374      26.472 177.081  38.463  1.00 36.95           H
ATOM   3962  C   LEU A 374      26.554 175.367  39.754  1.00 38.84           C
ATOM   3963  O   LEU A 374      25.742 175.765  40.592  1.00 35.04           O
ATOM   3964  CB  LEU A 374      25.327 175.535  37.506  1.00 33.05           C
ATOM   3965 1HB  LEU A 374      25.490 174.499  37.211  1.00 33.05           H
ATOM   3966 2HB  LEU A 374      24.447 175.570  38.149  1.00 33.05           H
ATOM   3967  CG  LEU A 374      25.029 176.388  36.263  1.00 36.03           C
ATOM   3968  HG  LEU A 374      25.945 176.494  35.682  1.00 36.03           H
ATOM   3969  CD1 LEU A 374      23.977 175.689  35.408  1.00 32.00           C
ATOM   3970 1HD1 LEU A 374      23.753 176.303  34.535  1.00 32.00           H
ATOM   3971 2HD1 LEU A 374      23.071 175.550  35.997  1.00 32.00           H
ATOM   3972 3HD1 LEU A 374      24.352 174.719  35.084  1.00 32.00           H
ATOM   3973  CD2 LEU A 374      24.481 177.773  36.627  1.00 34.88           C
ATOM   3974 1HD2 LEU A 374      24.246 178.315  35.712  1.00 34.88           H
ATOM   3975 2HD2 LEU A 374      25.227 178.327  37.198  1.00 34.88           H
ATOM   3976 3HD2 LEU A 374      23.577 177.659  37.225  1.00 34.88           H
ATOM   3977  N   ARG A 375      27.470 174.428  40.046  1.00 42.68           N
ATOM   3978  H   ARG A 375      28.065 174.095  39.301  1.00 42.68           H
ATOM   3979  CA  ARG A 375      27.818 173.983  41.404  1.00 40.88           C
ATOM   3980  HA  ARG A 375      26.896 173.880  41.976  1.00 40.88           H
ATOM   3981  C   ARG A 375      28.708 175.023  42.125  1.00 40.19           C
ATOM   3982  O   ARG A 375      28.332 175.480  43.197  1.00 43.05           O
ATOM   3983  CB  ARG A 375      28.481 172.596  41.339  1.00  0.00           C
ATOM   3984 1HB  ARG A 375      27.839 171.929  40.763  1.00  0.00           H
ATOM   3985 2HB  ARG A 375      29.445 172.672  40.836  1.00  0.00           H
ATOM   3986  CG  ARG A 375      28.708 171.968  42.730  1.00  0.00           C
ATOM   3987 1HG  ARG A 375      29.312 172.639  43.341  1.00  0.00           H
ATOM   3988 2HG  ARG A 375      27.752 171.818  43.232  1.00  0.00           H
ATOM   3989  CD  ARG A 375      29.429 170.612  42.631  1.00  0.00           C
ATOM   3990 1HD  ARG A 375      30.332 170.730  42.033  1.00  0.00           H
ATOM   3991 2HD  ARG A 375      29.733 170.275  43.622  1.00  0.00           H
ATOM   3992  NE  ARG A 375      28.576 169.586  42.015  1.00  0.00           N
ATOM   3993  HE  ARG A 375      28.607 169.591  41.005  1.00  0.00           H
ATOM   3994  CZ  ARG A 375      27.806 168.695  42.656  1.00  0.00           C
ATOM   3995  NH1 ARG A 375      27.004 167.955  41.957  1.00  0.00           N
ATOM   3996 1HH1 ARG A 375      26.832 168.273  41.014  1.00  0.00           H
ATOM   3997 2HH1 ARG A 375      26.269 167.501  42.479  1.00  0.00           H
ATOM   3998  NH2 ARG A 375      27.772 168.537  43.949  1.00  0.00           N
ATOM   3999 1HH2 ARG A 375      28.274 169.186  44.538  1.00  0.00           H
ATOM   4000 2HH2 ARG A 375      27.269 167.765  44.362  1.00  0.00           H
ATOM   4001  N   GLU A 376      29.811 175.460  41.511  1.00 39.10           N
ATOM   4002  H   GLU A 376      30.075 175.055  40.624  1.00 39.10           H
ATOM   4003  CA  GLU A 376      30.715 176.494  42.044  1.00 40.83           C
ATOM   4004  HA  GLU A 376      31.174 176.119  42.959  1.00 40.83           H
ATOM   4005  C   GLU A 376      29.968 177.801  42.387  1.00 43.74           C
ATOM   4006  O   GLU A 376      30.238 178.390  43.432  1.00 37.67           O
ATOM   4007  CB  GLU A 376      31.837 176.812  41.037  1.00 42.49           C
ATOM   4008 1HB  GLU A 376      31.389 176.999  40.062  1.00 42.49           H
ATOM   4009 2HB  GLU A 376      32.354 177.719  41.352  1.00 42.49           H
ATOM   4010  CG  GLU A 376      32.867 175.680  40.899  1.00 53.88           C
ATOM   4011 1HG  GLU A 376      33.375 175.539  41.853  1.00 53.88           H
ATOM   4012 2HG  GLU A 376      32.336 174.763  40.643  1.00 53.88           H
ATOM   4013  CD  GLU A 376      33.920 175.955  39.817  1.00 54.08           C
ATOM   4014  OE1 GLU A 376      33.549 176.309  38.675  1.00 48.58           O
ATOM   4015  OE2 GLU A 376      35.128 175.773  40.102  1.00 69.61           O
ATOM   4016  N   VAL A 377      28.995 178.209  41.562  1.00 37.50           N
ATOM   4017  H   VAL A 377      28.877 177.722  40.685  1.00 37.50           H
ATOM   4018  CA  VAL A 377      28.114 179.361  41.793  1.00 33.91           C
ATOM   4019  HA  VAL A 377      28.737 180.251  41.885  1.00 33.91           H
ATOM   4020  C   VAL A 377      27.306 179.205  43.097  1.00 35.19           C
ATOM   4021  O   VAL A 377      27.282 180.125  43.911  1.00 33.07           O
ATOM   4022  CB  VAL A 377      27.165 179.565  40.589  1.00 37.58           C
ATOM   4023  HB  VAL A 377      26.706 178.605  40.354  1.00 37.58           H
ATOM   4024  CG1 VAL A 377      26.039 180.581  40.840  1.00 33.38           C
ATOM   4025 1HG1 VAL A 377      25.474 180.724  39.919  1.00 33.38           H
ATOM   4026 2HG1 VAL A 377      26.474 181.531  41.151  1.00 33.38           H
ATOM   4027 3HG1 VAL A 377      25.375 180.212  41.621  1.00 33.38           H
ATOM   4028  CG2 VAL A 377      27.948 180.048  39.364  1.00 31.37           C
ATOM   4029 1HG2 VAL A 377      27.273 180.125  38.511  1.00 31.37           H
ATOM   4030 2HG2 VAL A 377      28.745 179.341  39.135  1.00 31.37           H
ATOM   4031 3HG2 VAL A 377      28.378 181.026  39.577  1.00 31.37           H
ATOM   4032  N   LEU A 378      26.672 178.048  43.320  1.00 38.12           N
ATOM   4033  H   LEU A 378      26.782 177.288  42.663  1.00 38.12           H
ATOM   4034  CA  LEU A 378      25.916 177.759  44.540  1.00 39.32           C
ATOM   4035  HA  LEU A 378      25.224 178.582  44.720  1.00 39.32           H
ATOM   4036  C   LEU A 378      26.829 177.632  45.784  1.00 41.73           C
ATOM   4037  O   LEU A 378      26.403 177.942  46.895  1.00 38.77           O
ATOM   4038  CB  LEU A 378      25.109 176.456  44.348  1.00 38.22           C
ATOM   4039 1HB  LEU A 378      25.786 175.688  43.973  1.00 38.22           H
ATOM   4040 2HB  LEU A 378      24.747 176.133  45.324  1.00 38.22           H
ATOM   4041  CG  LEU A 378      23.897 176.567  43.415  1.00 40.48           C
ATOM   4042  HG  LEU A 378      24.221 176.984  42.461  1.00 40.48           H
ATOM   4043  CD1 LEU A 378      23.293 175.183  43.176  1.00 38.40           C
ATOM   4044 1HD1 LEU A 378      22.452 175.265  42.487  1.00 38.40           H
ATOM   4045 2HD1 LEU A 378      22.950 174.763  44.121  1.00 38.40           H
ATOM   4046 3HD1 LEU A 378      24.056 174.535  42.745  1.00 38.40           H
ATOM   4047  CD2 LEU A 378      22.808 177.452  44.016  1.00 33.58           C
ATOM   4048 1HD2 LEU A 378      21.893 177.341  43.434  1.00 33.58           H
ATOM   4049 2HD2 LEU A 378      23.129 178.494  43.994  1.00 33.58           H
ATOM   4050 3HD2 LEU A 378      22.622 177.151  45.047  1.00 33.58           H
ATOM   4051  N   GLU A 379      28.063 177.166  45.607  1.00 37.81           N
ATOM   4052  H   GLU A 379      28.331 176.859  44.683  1.00 37.81           H
ATOM   4053  CA  GLU A 379      29.081 177.059  46.657  1.00 39.85           C
ATOM   4054  HA  GLU A 379      28.599 176.744  47.582  1.00 39.85           H
ATOM   4055  C   GLU A 379      29.813 178.398  46.950  1.00 46.73           C
ATOM   4056  O   GLU A 379      30.575 178.477  47.919  1.00 43.76           O
ATOM   4057  CB  GLU A 379      30.093 175.973  46.261  1.00 40.72           C
ATOM   4058 1HB  GLU A 379      30.496 176.208  45.276  1.00 40.72           H
ATOM   4059 2HB  GLU A 379      30.908 175.973  46.984  1.00 40.72           H
ATOM   4060  CG  GLU A 379      29.485 174.556  46.212  1.00 47.92           C
ATOM   4061 1HG  GLU A 379      29.140 174.295  47.213  1.00 47.92           H
ATOM   4062 2HG  GLU A 379      28.623 174.528  45.545  1.00 47.92           H
ATOM   4063  CD  GLU A 379      30.494 173.495  45.750  1.00 60.34           C
ATOM   4064  OE1 GLU A 379      31.439 173.802  44.986  1.00 56.25           O
ATOM   4065  OE2 GLU A 379      30.427 172.339  46.230  1.00 70.01           O
ATOM   4066  N   HIS A 380      29.606 179.451  46.149  1.00 46.44           N
ATOM   4067  H   HIS A 380      29.000 179.353  45.348  1.00 46.44           H
ATOM   4068  CA  HIS A 380      30.283 180.735  46.317  1.00 40.06           C
ATOM   4069  HA  HIS A 380      31.352 180.523  46.345  1.00 40.06           H
ATOM   4070  C   HIS A 380      29.897 181.414  47.649  1.00 40.92           C
ATOM   4071  O   HIS A 380      28.699 181.483  47.951  1.00 39.03           O
ATOM   4072  CB  HIS A 380      30.031 181.639  45.102  1.00 39.40           C
ATOM   4073 1HB  HIS A 380      30.277 181.092  44.192  1.00 39.40           H
ATOM   4074 2HB  HIS A 380      28.975 181.904  45.064  1.00 39.40           H
ATOM   4075  CG  HIS A 380      30.852 182.910  45.145  1.00 40.31           C
ATOM   4076  ND1 HIS A 380      30.452 184.151  45.584  1.00 38.84           N
ATOM   4077  HD1 HIS A 380      29.515 184.489  45.748  1.00 38.84           H
ATOM   4078  CD2 HIS A 380      32.178 183.040  44.833  1.00 35.96           C
ATOM   4079  HD2 HIS A 380      32.870 182.291  44.478  1.00 35.96           H
ATOM   4080  CE1 HIS A 380      31.487 184.967  45.503  1.00 38.01           C
ATOM   4081  HE1 HIS A 380      31.512 186.026  45.713  1.00 38.01           H
ATOM   4082  NE2 HIS A 380      32.566 184.335  45.065  1.00 41.11           N
ATOM   4083  N   PRO A 381      30.841 181.967  48.446  1.00 41.46           N
ATOM   4084  CA  PRO A 381      30.574 182.379  49.828  1.00 41.49           C
ATOM   4085  HA  PRO A 381      30.354 181.482  50.406  1.00 41.49           H
ATOM   4086  C   PRO A 381      29.426 183.380  50.020  1.00 39.26           C
ATOM   4087  O   PRO A 381      28.766 183.370  51.056  1.00 37.62           O
ATOM   4088  CB  PRO A 381      31.890 182.957  50.347  1.00 43.02           C
ATOM   4089 1HB  PRO A 381      31.967 184.016  50.102  1.00 43.02           H
ATOM   4090 2HB  PRO A 381      32.003 182.790  51.418  1.00 43.02           H
ATOM   4091  CG  PRO A 381      32.922 182.161  49.578  1.00 52.16           C
ATOM   4092 1HG  PRO A 381      33.868 182.694  49.483  1.00 52.16           H
ATOM   4093 2HG  PRO A 381      33.063 181.186  50.046  1.00 52.16           H
ATOM   4094  CD  PRO A 381      32.269 182.003  48.220  1.00 42.89           C
ATOM   4095 1HD  PRO A 381      32.519 182.848  47.578  1.00 42.89           H
ATOM   4096 2HD  PRO A 381      32.597 181.058  47.787  1.00 42.89           H
ATOM   4097  N   TRP A 382      29.156 184.243  49.039  1.00 40.59           N
ATOM   4098  H   TRP A 382      29.739 184.256  48.215  1.00 40.59           H
ATOM   4099  CA  TRP A 382      28.045 185.182  49.090  1.00 37.36           C
ATOM   4100  HA  TRP A 382      28.071 185.685  50.056  1.00 37.36           H
ATOM   4101  C   TRP A 382      26.663 184.488  48.962  1.00 39.21           C
ATOM   4102  O   TRP A 382      25.713 184.904  49.624  1.00 38.18           O
ATOM   4103  CB  TRP A 382      28.255 186.260  48.024  1.00 39.53           C
ATOM   4104 1HB  TRP A 382      29.242 186.697  48.172  1.00 39.53           H
ATOM   4105 2HB  TRP A 382      28.253 185.788  47.041  1.00 39.53           H
ATOM   4106  CG  TRP A 382      27.232 187.366  48.030  1.00 41.13           C
ATOM   4107  CD1 TRP A 382      27.298 188.508  48.752  1.00 41.53           C
ATOM   4108  HD1 TRP A 382      28.083 188.812  49.429  1.00 41.53           H
ATOM   4109  CD2 TRP A 382      25.970 187.451  47.301  1.00 40.73           C
ATOM   4110  NE1 TRP A 382      26.205 189.281  48.524  1.00 41.24           N
ATOM   4111  HE1 TRP A 382      26.041 190.179  48.955  1.00 41.24           H
ATOM   4112  CE2 TRP A 382      25.369 188.710  47.600  1.00 43.02           C
ATOM   4113  CE3 TRP A 382      25.290 186.612  46.388  1.00 40.55           C
ATOM   4114  HE3 TRP A 382      25.708 185.645  46.151  1.00 40.55           H
ATOM   4115  CZ2 TRP A 382      24.189 189.139  46.980  1.00 37.70           C
ATOM   4116  HZ2 TRP A 382      23.791 190.119  47.196  1.00 37.70           H
ATOM   4117  CZ3 TRP A 382      24.103 187.035  45.764  1.00 43.34           C
ATOM   4118  HZ3 TRP A 382      23.624 186.391  45.042  1.00 43.34           H
ATOM   4119  CH2 TRP A 382      23.559 188.297  46.052  1.00 36.24           C
ATOM   4120  HH2 TRP A 382      22.660 188.629  45.552  1.00 36.24           H
ATOM   4121  N   ILE A 383      26.553 183.403  48.183  1.00 36.29           N
ATOM   4122  H   ILE A 383      27.384 182.999  47.776  1.00 36.29           H
ATOM   4123  CA  ILE A 383      25.327 182.597  48.094  1.00 35.38           C
ATOM   4124  HA  ILE A 383      24.482 183.278  47.997  1.00 35.38           H
ATOM   4125  C   ILE A 383      25.137 181.779  49.388  1.00 37.25           C
ATOM   4126  O   ILE A 383      24.059 181.831  49.985  1.00 37.03           O
ATOM   4127  CB  ILE A 383      25.336 181.677  46.843  1.00 36.23           C
ATOM   4128  HB  ILE A 383      26.253 181.088  46.871  1.00 36.23           H
ATOM   4129  CG1 ILE A 383      25.337 182.474  45.515  1.00 39.64           C
ATOM   4130 1HG1 ILE A 383      26.205 183.133  45.519  1.00 39.64           H
ATOM   4131 2HG1 ILE A 383      25.468 181.765  44.697  1.00 39.64           H
ATOM   4132  CG2 ILE A 383      24.154 180.689  46.864  1.00 36.80           C
ATOM   4133 1HG2 ILE A 383      24.091 180.187  45.898  1.00 36.80           H
ATOM   4134 2HG2 ILE A 383      23.228 181.231  47.054  1.00 36.80           H
ATOM   4135 3HG2 ILE A 383      24.311 179.949  47.649  1.00 36.80           H
ATOM   4136  CD1 ILE A 383      24.075 183.298  45.220  1.00 33.88           C
ATOM   4137 1HD1 ILE A 383      24.221 183.834  44.282  1.00 33.88           H
ATOM   4138 2HD1 ILE A 383      23.905 184.013  46.025  1.00 33.88           H
ATOM   4139 3HD1 ILE A 383      23.213 182.638  45.132  1.00 33.88           H
ATOM   4140  N   THR A 384      26.176 181.072  49.848  1.00 34.73           N
ATOM   4141  H   THR A 384      27.049 181.066  49.342  1.00 34.73           H
ATOM   4142  CA  THR A 384      26.111 180.216  51.042  1.00 36.12           C
ATOM   4143  HA  THR A 384      25.273 179.531  50.910  1.00 36.12           H
ATOM   4144  C   THR A 384      25.866 181.026  52.333  1.00 37.16           C
ATOM   4145  O   THR A 384      25.215 180.523  53.252  1.00 38.74           O
ATOM   4146  CB  THR A 384      27.372 179.343  51.190  1.00 36.27           C
ATOM   4147  HB  THR A 384      27.255 178.714  52.073  1.00 36.27           H
ATOM   4148  OG1 THR A 384      28.539 180.118  51.327  1.00 43.96           O
ATOM   4149  HG1 THR A 384      28.591 180.437  52.231  1.00 43.96           H
ATOM   4150  CG2 THR A 384      27.591 178.439  49.977  1.00 36.76           C
ATOM   4151 1HG2 THR A 384      28.410 177.751  50.190  1.00 36.76           H
ATOM   4152 2HG2 THR A 384      27.841 179.042  49.104  1.00 36.76           H
ATOM   4153 3HG2 THR A 384      26.682 177.872  49.780  1.00 36.76           H
ATOM   4154  N   ALA A 385      26.315 182.283  52.389  1.00 35.36           N
ATOM   4155  H   ALA A 385      26.938 182.610  51.665  1.00 35.36           H
ATOM   4156  CA  ALA A 385      26.028 183.202  53.486  1.00 39.12           C
ATOM   4157  HA  ALA A 385      26.138 182.663  54.427  1.00 39.12           H
ATOM   4158  C   ALA A 385      24.596 183.787  53.441  1.00 44.24           C
ATOM   4159  O   ALA A 385      23.882 183.694  54.437  1.00 39.93           O
ATOM   4160  CB  ALA A 385      27.077 184.315  53.468  1.00 41.84           C
ATOM   4161 1HB  ALA A 385      28.063 183.867  53.588  1.00 41.84           H
ATOM   4162 2HB  ALA A 385      26.887 185.002  54.293  1.00 41.84           H
ATOM   4163 3HB  ALA A 385      27.036 184.858  52.525  1.00 41.84           H
ATOM   4164  N   ASN A 386      24.171 184.400  52.328  1.00 39.41           N
ATOM   4165  H   ASN A 386      24.777 184.460  51.522  1.00 39.41           H
ATOM   4166  CA  ASN A 386      22.961 185.225  52.304  1.00 33.62           C
ATOM   4167  HA  ASN A 386      22.853 185.678  53.289  1.00 33.62           H
ATOM   4168  C   ASN A 386      21.649 184.441  52.011  1.00 35.27           C
ATOM   4169  O   ASN A 386      20.611 184.827  52.542  1.00 36.25           O
ATOM   4170  CB  ASN A 386      23.149 186.393  51.318  1.00 40.46           C
ATOM   4171 1HB  ASN A 386      23.377 186.010  50.323  1.00 40.46           H
ATOM   4172 2HB  ASN A 386      22.217 186.954  51.250  1.00 40.46           H
ATOM   4173  CG  ASN A 386      24.268 187.326  51.768  1.00 44.40           C
ATOM   4174  OD1 ASN A 386      24.160 188.042  52.752  1.00 43.00           O
ATOM   4175  ND2 ASN A 386      25.397 187.299  51.112  1.00 42.65           N
ATOM   4176 1HD2 ASN A 386      26.178 187.825  51.477  1.00 42.65           H
ATOM   4177 2HD2 ASN A 386      25.526 186.687  50.320  1.00 42.65           H
ATOM   4178  N   SER A 387      21.664 183.383  51.191  1.00 35.24           N
ATOM   4179  H   SER A 387      22.538 183.042  50.817  1.00 35.24           H
ATOM   4180  CA  SER A 387      20.454 182.655  50.784  1.00 34.51           C
ATOM   4181  HA  SER A 387      19.761 183.385  50.367  1.00 34.51           H
ATOM   4182  C   SER A 387      19.742 181.958  51.971  1.00 38.34           C
ATOM   4183  O   SER A 387      20.390 181.564  52.947  1.00 38.51           O
ATOM   4184  CB  SER A 387      20.764 181.642  49.674  1.00 39.59           C
ATOM   4185 1HB  SER A 387      19.835 181.163  49.363  1.00 39.59           H
ATOM   4186 2HB  SER A 387      21.182 182.172  48.818  1.00 39.59           H
ATOM   4187  OG  SER A 387      21.683 180.652  50.114  1.00 39.66           O
ATOM   4188  HG  SER A 387      22.562 181.037  50.083  1.00 39.66           H
ATOM   4189  N   SER A 388      18.416 181.787  51.883  1.00 33.45           N
ATOM   4190  H   SER A 388      17.931 182.131  51.067  1.00 33.45           H
ATOM   4191  CA  SER A 388      17.556 181.260  52.964  1.00 39.71           C
ATOM   4192  HA  SER A 388      18.187 180.746  53.687  1.00 39.71           H
ATOM   4193  C   SER A 388      16.485 180.262  52.471  1.00 43.48           C
ATOM   4194  O   SER A 388      16.043 180.311  51.319  1.00 44.25           O
ATOM   4195  CB  SER A 388      16.885 182.423  53.713  1.00 42.82           C
ATOM   4196 1HB  SER A 388      16.267 182.013  54.513  1.00 42.82           H
ATOM   4197 2HB  SER A 388      17.660 183.044  54.162  1.00 42.82           H
ATOM   4198  OG  SER A 388      16.081 183.228  52.876  1.00 45.87           O
ATOM   4199  HG  SER A 388      15.307 182.721  52.622  1.00 45.87           H
ATOM   4200  N   LYS A 389      16.054 179.372  53.374  1.00 39.91           N
ATOM   4201  H   LYS A 389      16.424 179.451  54.310  1.00 39.91           H
ATOM   4202  CA  LYS A 389      14.917 178.437  53.216  1.00 48.58           C
ATOM   4203  HA  LYS A 389      14.650 178.383  52.160  1.00 48.58           H
ATOM   4204  C   LYS A 389      13.673 178.950  53.986  1.00 50.00           C
ATOM   4205  O   LYS A 389      13.851 179.672  54.970  1.00 48.60           O
ATOM   4206  CB  LYS A 389      15.306 177.024  53.711  1.00 46.88           C
ATOM   4207 1HB  LYS A 389      15.695 177.116  54.725  1.00 46.88           H
ATOM   4208 2HB  LYS A 389      14.397 176.424  53.766  1.00 46.88           H
ATOM   4209  CG  LYS A 389      16.309 176.236  52.833  1.00 51.75           C
ATOM   4210 1HG  LYS A 389      16.255 175.186  53.121  1.00 51.75           H
ATOM   4211 2HG  LYS A 389      15.983 176.316  51.796  1.00 51.75           H
ATOM   4212  CD  LYS A 389      17.772 176.679  52.948  1.00 51.94           C
ATOM   4213 1HD  LYS A 389      17.872 177.683  52.534  1.00 51.94           H
ATOM   4214 2HD  LYS A 389      18.061 176.681  53.999  1.00 51.94           H
ATOM   4215  CE  LYS A 389      18.677 175.718  52.161  1.00 44.07           C
ATOM   4216 1HE  LYS A 389      18.585 174.720  52.590  1.00 44.07           H
ATOM   4217 2HE  LYS A 389      18.333 175.681  51.127  1.00 44.07           H
ATOM   4218  NZ  LYS A 389      20.094 176.147  52.187  1.00 41.55           N
ATOM   4219 1HZ  LYS A 389      20.628 175.553  51.570  1.00 41.55           H
ATOM   4220 2HZ  LYS A 389      20.465 176.081  53.124  1.00 41.55           H
ATOM   4221 3HZ  LYS A 389      20.152 177.104  51.868  1.00 41.55           H
ATOM   4222  N   PRO A 390      12.434 178.561  53.617  1.00 52.78           N
ATOM   4223  CA  PRO A 390      11.219 178.955  54.342  1.00 59.21           C
ATOM   4224  HA  PRO A 390      11.132 180.041  54.301  1.00 59.21           H
ATOM   4225  C   PRO A 390      11.188 178.522  55.818  1.00 58.35           C
ATOM   4226  O   PRO A 390      11.714 177.463  56.177  1.00 49.24           O
ATOM   4227  CB  PRO A 390      10.052 178.330  53.571  1.00 56.38           C
ATOM   4228 1HB  PRO A 390       9.791 177.360  53.994  1.00 56.38           H
ATOM   4229 2HB  PRO A 390       9.184 178.988  53.548  1.00 56.38           H
ATOM   4230  CG  PRO A 390      10.612 178.155  52.172  1.00 59.39           C
ATOM   4231 1HG  PRO A 390      10.132 177.334  51.639  1.00 59.39           H
ATOM   4232 2HG  PRO A 390      10.527 179.089  51.618  1.00 59.39           H
ATOM   4233  CD  PRO A 390      12.071 177.828  52.426  1.00 49.10           C
ATOM   4234 1HD  PRO A 390      12.199 176.759  52.597  1.00 49.10           H
ATOM   4235 2HD  PRO A 390      12.674 178.170  51.585  1.00 49.10           H
ATOM   4236  N   SER A 391      10.508 179.309  56.659  1.00 57.36           N
ATOM   4237  H   SER A 391      10.093 180.157  56.299  1.00 57.36           H
ATOM   4238  CA  SER A 391      10.342 179.069  58.102  1.00 62.56           C
ATOM   4239  HA  SER A 391      10.528 178.014  58.302  1.00 62.56           H
ATOM   4240  C   SER A 391       8.936 179.421  58.620  1.00 73.56           C
ATOM   4241  O   SER A 391       8.128 180.024  57.907  1.00 77.77           O
ATOM   4242  CB  SER A 391      11.382 179.884  58.887  1.00 61.69           C
ATOM   4243 1HB  SER A 391      11.425 179.507  59.909  1.00 61.69           H
ATOM   4244 2HB  SER A 391      12.358 179.750  58.422  1.00 61.69           H
ATOM   4245  OG  SER A 391      11.054 181.267  58.928  1.00 61.21           O
ATOM   4246  HG  SER A 391      10.473 181.405  59.680  1.00 61.21           H
ATOM   4247  N   ASN A 392       8.671 179.092  59.888  1.00 76.13           N
ATOM   4248  H   ASN A 392       9.383 178.595  60.404  1.00 76.13           H
ATOM   4249  CA  ASN A 392       7.687 179.831  60.705  1.00 76.96           C
ATOM   4250  HA  ASN A 392       6.748 179.908  60.157  1.00 76.96           H
ATOM   4251  C   ASN A 392       8.190 181.264  60.990  1.00 75.66           C
ATOM   4252  O   ASN A 392       7.334 182.137  61.260  1.00 77.37           O
ATOM   4253  OXT ASN A 392       9.425 181.462  61.036  1.00 77.37           O
ATOM   4254  CB  ASN A 392       7.442 179.060  62.020  1.00  0.00           C
ATOM   4255 1HB  ASN A 392       8.358 179.073  62.611  1.00  0.00           H
ATOM   4256 2HB  ASN A 392       6.687 179.589  62.602  1.00  0.00           H
ATOM   4257  CG  ASN A 392       6.997 177.615  61.815  1.00  0.00           C
ATOM   4258  OD1 ASN A 392       5.851 177.328  61.490  1.00  0.00           O
ATOM   4259  ND2 ASN A 392       7.898 176.680  61.977  1.00  0.00           N
ATOM   4260 1HD2 ASN A 392       7.667 175.713  61.799  1.00  0.00           H
ATOM   4261 2HD2 ASN A 392       8.858 176.949  62.135  1.00  0.00           H
TER    4262      ASN A 392 
HETATM 4263  CH3 ACE B 517      -7.373 176.645  46.359  1.00 65.40           C
HETATM 4264 1HH3 ACE B 517      -7.706 175.637  46.109  1.00 65.40           H
HETATM 4265 2HH3 ACE B 517      -6.587 176.591  47.113  1.00 65.40           H
HETATM 4266 3HH3 ACE B 517      -6.986 177.132  45.464  1.00 65.40           H
HETATM 4267  C   ACE B 517      -8.533 177.440  46.905  1.00 65.40           C
HETATM 4268  O   ACE B 517      -9.627 176.901  47.048  1.00 65.40           O
ATOM   4269  N   LEU B 518      -8.295 178.729  47.192  1.00 65.40           N
ATOM   4270  H   LEU B 518      -7.377 179.114  47.019  1.00 65.40           H
ATOM   4271  CA  LEU B 518      -9.341 179.679  47.598  1.00 67.90           C
ATOM   4272  HA  LEU B 518     -10.180 179.123  48.016  1.00 67.90           H
ATOM   4273  C   LEU B 518      -9.860 180.482  46.385  1.00 65.40           C
ATOM   4274  O   LEU B 518     -11.066 180.552  46.159  1.00 65.40           O
ATOM   4275  CB  LEU B 518      -8.777 180.580  48.723  1.00  0.00           C
ATOM   4276 1HB  LEU B 518      -8.568 179.950  49.587  1.00  0.00           H
ATOM   4277 2HB  LEU B 518      -7.831 180.998  48.378  1.00  0.00           H
ATOM   4278  CG  LEU B 518      -9.678 181.752  49.163  1.00  0.00           C
ATOM   4279  HG  LEU B 518      -9.754 182.456  48.335  1.00  0.00           H
ATOM   4280  CD1 LEU B 518     -11.087 181.338  49.591  1.00  0.00           C
ATOM   4281 1HD1 LEU B 518     -11.650 182.234  49.853  1.00  0.00           H
ATOM   4282 2HD1 LEU B 518     -11.025 180.680  50.458  1.00  0.00           H
ATOM   4283 3HD1 LEU B 518     -11.590 180.818  48.776  1.00  0.00           H
ATOM   4284  CD2 LEU B 518      -9.028 182.453  50.355  1.00  0.00           C
ATOM   4285 1HD2 LEU B 518      -9.706 183.217  50.736  1.00  0.00           H
ATOM   4286 2HD2 LEU B 518      -8.100 182.921  50.027  1.00  0.00           H
ATOM   4287 3HD2 LEU B 518      -8.813 181.731  51.143  1.00  0.00           H
ATOM   4288  N   GLU B 519      -8.963 180.982  45.530  1.00 65.40           N
ATOM   4289  H   GLU B 519      -7.977 180.876  45.724  1.00 65.40           H
ATOM   4290  CA  GLU B 519      -9.307 181.682  44.283  1.00 67.90           C
ATOM   4291  HA  GLU B 519      -9.909 182.558  44.524  1.00 67.90           H
ATOM   4292  C   GLU B 519     -10.137 180.786  43.332  1.00 65.40           C
ATOM   4293  O   GLU B 519     -10.981 181.274  42.583  1.00 65.40           O
ATOM   4294  CB  GLU B 519      -8.029 182.162  43.582  1.00  0.00           C
ATOM   4295 1HB  GLU B 519      -7.387 181.298  43.412  1.00  0.00           H
ATOM   4296 2HB  GLU B 519      -8.285 182.606  42.619  1.00  0.00           H
ATOM   4297  CG  GLU B 519      -7.251 183.199  44.410  1.00  0.00           C
ATOM   4298 1HG  GLU B 519      -7.834 184.118  44.459  1.00  0.00           H
ATOM   4299 2HG  GLU B 519      -7.118 182.826  45.425  1.00  0.00           H
ATOM   4300  CD  GLU B 519      -5.863 183.538  43.834  1.00  0.00           C
ATOM   4301  OE1 GLU B 519      -5.440 182.906  42.837  1.00  0.00           O
ATOM   4302  OE2 GLU B 519      -5.183 184.414  44.420  1.00  0.00           O
ATOM   4303  N   LEU B 520      -9.983 179.463  43.471  1.00 65.40           N
ATOM   4304  H   LEU B 520      -9.277 179.165  44.129  1.00 65.40           H
ATOM   4305  CA  LEU B 520     -10.834 178.407  42.906  1.00 67.90           C
ATOM   4306  HA  LEU B 520     -10.623 178.303  41.841  1.00 67.90           H
ATOM   4307  C   LEU B 520     -12.343 178.674  43.072  1.00 65.40           C
ATOM   4308  O   LEU B 520     -13.134 178.337  42.187  1.00 65.40           O
ATOM   4309  CB  LEU B 520     -10.450 177.106  43.653  1.00  0.00           C
ATOM   4310 1HB  LEU B 520      -9.401 176.896  43.447  1.00  0.00           H
ATOM   4311 2HB  LEU B 520     -10.554 177.289  44.722  1.00  0.00           H
ATOM   4312  CG  LEU B 520     -11.271 175.852  43.328  1.00  0.00           C
ATOM   4313  HG  LEU B 520     -12.315 176.036  43.584  1.00  0.00           H
ATOM   4314  CD1 LEU B 520     -11.180 175.485  41.852  1.00  0.00           C
ATOM   4315 1HD1 LEU B 520     -11.787 174.596  41.684  1.00  0.00           H
ATOM   4316 2HD1 LEU B 520     -10.144 175.273  41.587  1.00  0.00           H
ATOM   4317 3HD1 LEU B 520     -11.553 176.303  41.236  1.00  0.00           H
ATOM   4318  CD2 LEU B 520     -10.763 174.675  44.160  1.00  0.00           C
ATOM   4319 1HD2 LEU B 520     -11.337 173.781  43.918  1.00  0.00           H
ATOM   4320 2HD2 LEU B 520     -10.877 174.906  45.219  1.00  0.00           H
ATOM   4321 3HD2 LEU B 520      -9.710 174.502  43.937  1.00  0.00           H
ATOM   4322  N   LYS B 521     -12.729 179.249  44.215  1.00 65.40           N
ATOM   4323  H   LYS B 521     -12.003 179.509  44.867  1.00 65.40           H
ATOM   4324  CA  LYS B 521     -14.110 179.523  44.634  1.00 67.90           C
ATOM   4325  HA  LYS B 521     -14.789 178.935  44.016  1.00 67.90           H
ATOM   4326  C   LYS B 521     -14.490 181.009  44.487  1.00 65.40           C
ATOM   4327  O   LYS B 521     -15.658 181.314  44.237  1.00 65.40           O
ATOM   4328  CB  LYS B 521     -14.238 179.021  46.082  1.00  0.00           C
ATOM   4329 1HB  LYS B 521     -13.821 178.016  46.142  1.00  0.00           H
ATOM   4330 2HB  LYS B 521     -13.654 179.674  46.731  1.00  0.00           H
ATOM   4331  CG  LYS B 521     -15.685 178.972  46.576  1.00  0.00           C
ATOM   4332 1HG  LYS B 521     -16.062 179.989  46.686  1.00  0.00           H
ATOM   4333 2HG  LYS B 521     -16.295 178.437  45.848  1.00  0.00           H
ATOM   4334  CD  LYS B 521     -15.743 178.249  47.924  1.00  0.00           C
ATOM   4335 1HD  LYS B 521     -15.396 177.223  47.794  1.00  0.00           H
ATOM   4336 2HD  LYS B 521     -15.086 178.756  48.630  1.00  0.00           H
ATOM   4337  CE  LYS B 521     -17.182 178.238  48.454  1.00  0.00           C
ATOM   4338 1HE  LYS B 521     -17.549 179.263  48.502  1.00  0.00           H
ATOM   4339 2HE  LYS B 521     -17.811 177.684  47.758  1.00  0.00           H
ATOM   4340  NZ  LYS B 521     -17.250 177.625  49.799  1.00  0.00           N
ATOM   4341 1HZ  LYS B 521     -18.201 177.685  50.134  1.00  0.00           H
ATOM   4342 2HZ  LYS B 521     -16.640 178.132  50.424  1.00  0.00           H
ATOM   4343 3HZ  LYS B 521     -16.965 176.657  49.762  1.00  0.00           H
ATOM   4344  N   GLU B 522     -13.525 181.920  44.610  1.00 65.40           N
ATOM   4345  H   GLU B 522     -12.599 181.613  44.870  1.00 65.40           H
ATOM   4346  CA  GLU B 522     -13.713 183.365  44.442  1.00 67.90           C
ATOM   4347  HA  GLU B 522     -14.617 183.661  44.976  1.00 67.90           H
ATOM   4348  C   GLU B 522     -13.886 183.786  42.960  1.00 69.66           C
ATOM   4349  O   GLU B 522     -14.713 184.652  42.660  1.00 70.03           O
ATOM   4350  CB  GLU B 522     -12.540 184.132  45.075  1.00  0.00           C
ATOM   4351 1HB  GLU B 522     -11.614 183.880  44.557  1.00  0.00           H
ATOM   4352 2HB  GLU B 522     -12.723 185.200  44.955  1.00  0.00           H
ATOM   4353  CG  GLU B 522     -12.367 183.826  46.572  1.00  0.00           C
ATOM   4354 1HG  GLU B 522     -13.327 183.958  47.070  1.00  0.00           H
ATOM   4355 2HG  GLU B 522     -12.063 182.788  46.707  1.00  0.00           H
ATOM   4356  CD  GLU B 522     -11.333 184.735  47.244  1.00  0.00           C
ATOM   4357  OE1 GLU B 522     -10.208 184.892  46.718  1.00  0.00           O
ATOM   4358  OE2 GLU B 522     -11.653 185.329  48.302  1.00  0.00           O
ATOM   4359  N   GLU B 523     -13.159 183.166  42.027  1.00 64.46           N
ATOM   4360  H   GLU B 523     -12.499 182.456  42.310  1.00 64.46           H
ATOM   4361  CA  GLU B 523     -13.202 183.475  40.589  1.00 59.24           C
ATOM   4362  HA  GLU B 523     -13.358 184.548  40.479  1.00 59.24           H
ATOM   4363  C   GLU B 523     -14.347 182.761  39.814  1.00 58.61           C
ATOM   4364  O   GLU B 523     -14.919 181.760  40.261  1.00 60.63           O
ATOM   4365  CB  GLU B 523     -11.847 183.152  39.939  1.00 50.32           C
ATOM   4366 1HB  GLU B 523     -11.578 182.108  40.098  1.00 50.32           H
ATOM   4367 2HB  GLU B 523     -11.967 183.312  38.868  1.00 50.32           H
ATOM   4368  CG  GLU B 523     -10.695 184.039  40.443  1.00 63.41           C
ATOM   4369 1HG  GLU B 523     -11.093 185.023  40.691  1.00 63.41           H
ATOM   4370 2HG  GLU B 523     -10.277 183.610  41.353  1.00 63.41           H
ATOM   4371  CD  GLU B 523      -9.550 184.225  39.429  1.00 55.75           C
ATOM   4372  OE1 GLU B 523      -9.778 184.083  38.204  1.00 58.78           O
ATOM   4373  OE2 GLU B 523      -8.419 184.578  39.841  1.00 65.50           O
HETATM 4374  N   CYS B 524     -14.691 183.294  38.637  1.00 50.05           N
HETATM 4375  H   CYS B 524     -14.226 184.136  38.331  1.00 50.05           H
HETATM 4376  CA  CYS B 524     -15.633 182.688  37.686  1.00 56.63           C
HETATM 4377  HA  CYS B 524     -16.310 182.029  38.230  1.00 56.63           H
HETATM 4378  C   CYS B 524     -14.900 181.836  36.622  1.00 48.66           C
HETATM 4379  O   CYS B 524     -14.059 182.347  35.880  1.00 45.34           O
HETATM 4380  CB  CYS B 524     -16.503 183.792  37.072  1.00  0.00           C
HETATM 4381 1HB  CYS B 524     -17.000 184.328  37.880  1.00  0.00           H
HETATM 4382 2HB  CYS B 524     -15.856 184.495  36.547  1.00  0.00           H
HETATM 4383  S   CYS B 524     -17.771 183.188  35.908  1.00  0.00           S
HETATM 4384  N   PHE B 525     -15.241 180.502  36.556  1.00 41.94           N
HETATM 4385  H   PHE B 525     -15.919 180.147  37.219  1.00 41.94           H
HETATM 4386  CA  PHE B 525     -14.765 179.548  35.531  1.00 39.60           C
HETATM 4387  HA  PHE B 525     -14.056 180.052  34.864  1.00 39.60           H
HETATM 4388  C   PHE B 525     -15.961 179.106  34.645  1.00 42.41           C
HETATM 4389  O   PHE B 525     -17.032 178.775  35.128  1.00 40.17           O
HETATM 4390  CB  PHE B 525     -14.068 178.319  36.174  1.00 40.30           C
HETATM 4391 1HB  PHE B 525     -14.797 177.785  36.795  1.00 40.30           H
HETATM 4392 2HB  PHE B 525     -13.775 177.617  35.384  1.00 40.30           H
HETATM 4393  CG  PHE B 525     -12.843 178.678  37.018  1.00 38.09           C
HETATM 4394  CD1 PHE B 525     -11.552 178.596  36.465  1.00 35.06           C
HETATM 4395  HD1 PHE B 525     -11.414 178.297  35.430  1.00 35.06           H
HETATM 4396  CD2 PHE B 525     -12.997 179.078  38.359  1.00 41.66           C
HETATM 4397  HD2 PHE B 525     -13.987 179.148  38.801  1.00 41.66           H
HETATM 4398  CE1 PHE B 525     -10.426 178.902  37.248  1.00 34.51           C
HETATM 4399  HE1 PHE B 525      -9.426 178.833  36.829  1.00 34.51           H
HETATM 4400  CE2 PHE B 525     -11.873 179.406  39.134  1.00 39.95           C
HETATM 4401  HE2 PHE B 525     -11.991 179.740  40.161  1.00 39.95           H
HETATM 4402  CZ  PHE B 525     -10.591 179.317  38.578  1.00 36.49           C
HETATM 4403  I1  PHE B 525      -8.898 179.858  39.741  1.00 36.49           I
ATOM   4404  N   ARG B 526     -15.763 179.157  33.275  1.00 35.55           N
ATOM   4405  H   ARG B 526     -14.862 179.464  32.937  1.00 35.55           H
ATOM   4406  CA  ARG B 526     -16.846 179.121  32.274  1.00 37.17           C
ATOM   4407  HA  ARG B 526     -17.786 178.875  32.769  1.00 37.17           H
ATOM   4408  C   ARG B 526     -16.599 178.077  31.167  1.00 40.35           C
ATOM   4409  O   ARG B 526     -15.463 177.662  30.941  1.00 38.64           O
ATOM   4410  CB  ARG B 526     -16.985 180.527  31.660  1.00 39.84           C
ATOM   4411 1HB  ARG B 526     -16.087 180.761  31.089  1.00 39.84           H
ATOM   4412 2HB  ARG B 526     -17.840 180.543  30.984  1.00 39.84           H
ATOM   4413  CG  ARG B 526     -17.184 181.620  32.727  1.00 48.37           C
ATOM   4414 1HG  ARG B 526     -17.986 181.309  33.397  1.00 48.37           H
ATOM   4415 2HG  ARG B 526     -16.275 181.740  33.316  1.00 48.37           H
ATOM   4416  CD  ARG B 526     -17.556 182.978  32.110  1.00 53.24           C
ATOM   4417 1HD  ARG B 526     -18.450 182.853  31.500  1.00 53.24           H
ATOM   4418 2HD  ARG B 526     -17.775 183.669  32.925  1.00 53.24           H
ATOM   4419  NE  ARG B 526     -16.490 183.560  31.272  1.00 60.60           N
ATOM   4420  HE  ARG B 526     -15.590 183.102  31.305  1.00 60.60           H
ATOM   4421  CZ  ARG B 526     -16.671 184.651  30.529  1.00 61.43           C
ATOM   4422  NH1 ARG B 526     -17.797 185.295  30.516  1.00 62.57           N
ATOM   4423 1HH1 ARG B 526     -18.548 184.948  31.095  1.00 62.57           H
ATOM   4424 2HH1 ARG B 526     -17.986 185.990  29.808  1.00 62.57           H
ATOM   4425  NH2 ARG B 526     -15.724 185.134  29.790  1.00 55.95           N
ATOM   4426 1HH2 ARG B 526     -14.788 184.759  29.852  1.00 55.95           H
ATOM   4427 2HH2 ARG B 526     -15.886 186.014  29.322  1.00 55.95           H
ATOM   4428  N   ASP B 527     -17.645 177.666  30.452  1.00 41.75           N
ATOM   4429  H   ASP B 527     -18.559 178.059  30.626  1.00 41.75           H
ATOM   4430  CA  ASP B 527     -17.520 176.746  29.324  1.00 42.18           C
ATOM   4431  HA  ASP B 527     -16.893 175.926  29.675  1.00 42.18           H
ATOM   4432  C   ASP B 527     -16.806 177.405  28.120  1.00 43.04           C
ATOM   4433  O   ASP B 527     -17.184 178.511  27.713  1.00 40.89           O
ATOM   4434  CB  ASP B 527     -18.871 176.131  28.932  1.00 48.63           C
ATOM   4435 1HB  ASP B 527     -19.333 175.684  29.812  1.00 48.63           H
ATOM   4436 2HB  ASP B 527     -19.543 176.897  28.546  1.00 48.63           H
ATOM   4437  CG  ASP B 527     -18.691 175.047  27.864  1.00 51.83           C
ATOM   4438  OD1 ASP B 527     -18.444 175.386  26.684  1.00 47.05           O
ATOM   4439  OD2 ASP B 527     -18.753 173.850  28.226  1.00 60.28           O
HETATM 4440  N   PRO B 528     -15.743 176.715  27.532  1.00 40.21           N
HETATM 4441  CA  PRO B 528     -14.913 177.252  26.434  1.00 38.37           C
HETATM 4442  HA  PRO B 528     -14.237 177.997  26.872  1.00 38.37           H
HETATM 4443  C   PRO B 528     -15.696 177.980  25.309  1.00 43.47           C
HETATM 4444  O   PRO B 528     -15.288 179.029  24.845  1.00 40.18           O
HETATM 4445  CB  PRO B 528     -14.073 176.085  25.910  1.00 37.03           C
HETATM 4446 1HB  PRO B 528     -14.555 175.631  25.035  1.00 37.03           H
HETATM 4447 2HB  PRO B 528     -13.076 176.435  25.614  1.00 37.03           H
HETATM 4448  CG  PRO B 528     -14.025 175.068  27.062  1.00 40.64           C
HETATM 4449  HG  PRO B 528     -14.078 174.031  26.708  1.00 40.64           H
HETATM 4450  CD  PRO B 528     -15.225 175.414  27.953  1.00 39.98           C
HETATM 4451 1HD  PRO B 528     -16.013 174.662  27.829  1.00 39.98           H
HETATM 4452 2HD  PRO B 528     -14.919 175.478  29.005  1.00 39.98           H
HETATM 4453  F1  PRO B 528     -12.875 175.216  27.750  1.00 40.64           F
ATOM   4454  N   ALA B 529     -16.858 177.398  24.841  1.00 42.02           N
ATOM   4455  H   ALA B 529     -17.192 176.552  25.281  1.00 42.02           H
ATOM   4456  CA  ALA B 529     -17.548 177.835  23.631  1.00 41.60           C
ATOM   4457  HA  ALA B 529     -16.879 177.642  22.792  1.00 41.60           H
ATOM   4458  C   ALA B 529     -17.919 179.344  23.587  1.00 36.96           C
ATOM   4459  O   ALA B 529     -17.845 179.972  22.528  1.00 43.40           O
ATOM   4460  CB  ALA B 529     -18.794 176.978  23.422  1.00 47.34           C
ATOM   4461 1HB  ALA B 529     -18.537 175.920  23.489  1.00 47.34           H
ATOM   4462 2HB  ALA B 529     -19.212 177.189  22.438  1.00 47.34           H
ATOM   4463 3HB  ALA B 529     -19.529 177.223  24.189  1.00 47.34           H
HETATM 4464  N   CYS B 530     -18.373 179.933  24.751  1.00 38.84           N
HETATM 4465  H   CYS B 530     -18.460 179.378  25.594  1.00 38.84           H
HETATM 4466  CA  CYS B 530     -18.755 181.349  24.840  1.00 38.47           C
HETATM 4467  HA  CYS B 530     -19.081 181.668  23.842  1.00 38.47           H
HETATM 4468  C   CYS B 530     -17.539 182.263  25.198  1.00 43.79           C
HETATM 4469  O   CYS B 530     -17.484 183.438  24.866  1.00 45.60           O
HETATM 4470  CB  CYS B 530     -19.960 181.556  25.781  1.00  0.00           C
HETATM 4471 1HB  CYS B 530     -20.617 180.679  25.739  1.00  0.00           H
HETATM 4472 2HB  CYS B 530     -19.627 181.692  26.818  1.00  0.00           H
HETATM 4473  S1  CYS B 530     -20.933 183.040  25.281  1.00  0.00           S
HETATM 4474  C2  CYS B 530     -22.411 182.853  26.362  1.00  0.00           C
HETATM 4475 1H2  CYS B 530     -22.771 181.819  26.288  1.00  0.00           H
HETATM 4476 2H2  CYS B 530     -23.203 183.515  25.992  1.00  0.00           H
HETATM 4477  C6  CYS B 530     -22.086 183.203  27.805  1.00  0.00           C
HETATM 4478  C1  CYS B 530     -22.123 184.535  28.247  1.00  0.00           C
HETATM 4479  H1  CYS B 530     -22.410 185.319  27.553  1.00  0.00           H
HETATM 4480  C7  CYS B 530     -21.789 184.855  29.576  1.00  0.00           C
HETATM 4481  H7  CYS B 530     -21.826 185.891  29.899  1.00  0.00           H
HETATM 4482  C3  CYS B 530     -21.397 183.857  30.495  1.00  0.00           C
HETATM 4483  C8  CYS B 530     -20.933 184.179  31.889  1.00  0.00           C
HETATM 4484  C9  CYS B 530     -20.300 185.403  32.203  1.00  0.00           C
HETATM 4485  H9  CYS B 530     -20.261 186.187  31.453  1.00  0.00           H
HETATM 4486  C10 CYS B 530     -19.652 185.594  33.436  1.00  0.00           C
HETATM 4487  H10 CYS B 530     -19.102 186.511  33.628  1.00  0.00           H
HETATM 4488  C11 CYS B 530     -19.652 184.577  34.405  1.00  0.00           C
HETATM 4489  C14 CYS B 530     -18.790 184.704  35.657  1.00  0.00           C
HETATM 4490 1H14 CYS B 530     -18.114 185.562  35.552  1.00  0.00           H
HETATM 4491 2H14 CYS B 530     -19.413 184.854  36.547  1.00  0.00           H
HETATM 4492  C4  CYS B 530     -20.381 183.408  34.156  1.00  0.00           C
HETATM 4493  H4  CYS B 530     -20.406 182.620  34.903  1.00  0.00           H
HETATM 4494  C5  CYS B 530     -21.012 183.216  32.920  1.00  0.00           C
HETATM 4495  H5  CYS B 530     -21.545 182.287  32.740  1.00  0.00           H
HETATM 4496  C12 CYS B 530     -21.382 182.523  30.026  1.00  0.00           C
HETATM 4497  H12 CYS B 530     -21.069 181.729  30.697  1.00  0.00           H
HETATM 4498  C13 CYS B 530     -21.735 182.195  28.710  1.00  0.00           C
HETATM 4499  H13 CYS B 530     -21.723 181.159  28.386  1.00  0.00           H
ATOM   4500  N   VAL B 531     -16.481 181.653  25.847  1.00 39.60           N
ATOM   4501  H   VAL B 531     -16.550 180.669  26.064  1.00 39.60           H
ATOM   4502  CA  VAL B 531     -15.202 182.304  26.128  1.00 39.58           C
ATOM   4503  HA  VAL B 531     -15.421 183.276  26.569  1.00 39.58           H
ATOM   4504  C   VAL B 531     -14.391 182.542  24.834  1.00 40.57           C
ATOM   4505  O   VAL B 531     -14.006 183.676  24.538  1.00 44.90           O
ATOM   4506  CB  VAL B 531     -14.380 181.518  27.169  1.00 39.61           C
ATOM   4507  HB  VAL B 531     -14.195 180.517  26.778  1.00 39.61           H
ATOM   4508  CG1 VAL B 531     -13.030 182.191  27.448  1.00 43.35           C
ATOM   4509 1HG1 VAL B 531     -12.537 181.676  28.272  1.00 43.35           H
ATOM   4510 2HG1 VAL B 531     -13.198 183.233  27.718  1.00 43.35           H
ATOM   4511 3HG1 VAL B 531     -12.400 182.142  26.560  1.00 43.35           H
ATOM   4512  CG2 VAL B 531     -15.134 181.395  28.499  1.00 40.15           C
ATOM   4513 1HG2 VAL B 531     -14.517 180.850  29.213  1.00 40.15           H
ATOM   4514 2HG2 VAL B 531     -16.071 180.860  28.344  1.00 40.15           H
ATOM   4515 3HG2 VAL B 531     -15.344 182.392  28.885  1.00 40.15           H
HETATM 4516  N   LEU B 532     -14.124 181.433  24.061  1.00 39.56           N
HETATM 4517  H   LEU B 532     -14.500 180.545  24.373  1.00 39.56           H
HETATM 4518  CA  LEU B 532     -13.289 181.408  22.847  1.00 37.67           C
HETATM 4519  HA  LEU B 532     -12.578 182.241  22.893  1.00 37.67           H
HETATM 4520  C   LEU B 532     -14.170 181.655  21.591  1.00 46.65           C
HETATM 4521  HC  LEU B 532     -14.730 182.615  21.585  1.00 46.65           H
HETATM 4522  O   LEU B 532     -14.287 180.868  20.661  1.00 46.26           O
HETATM 4523  CB  LEU B 532     -12.494 180.066  22.737  1.00 43.16           C
HETATM 4524 1HB  LEU B 532     -13.214 179.257  22.562  1.00 43.16           H
HETATM 4525 2HB  LEU B 532     -11.860 180.118  21.843  1.00 43.16           H
HETATM 4526  CG  LEU B 532     -11.619 179.698  23.972  1.00 41.50           C
HETATM 4527  HG  LEU B 532     -12.275 179.596  24.845  1.00 41.50           H
HETATM 4528  CD1 LEU B 532     -10.931 178.338  23.733  1.00 40.97           C
HETATM 4529 1HD1 LEU B 532     -10.307 178.047  24.587  1.00 40.97           H
HETATM 4530 2HD1 LEU B 532     -10.286 178.367  22.846  1.00 40.97           H
HETATM 4531 3HD1 LEU B 532     -11.672 177.544  23.578  1.00 40.97           H
HETATM 4532  CD2 LEU B 532     -10.553 180.769  24.287  1.00 38.40           C
HETATM 4533 1HD2 LEU B 532      -9.942 180.473  25.148  1.00 38.40           H
HETATM 4534 2HD2 LEU B 532     -11.012 181.737  24.523  1.00 38.40           H
HETATM 4535 3HD2 LEU B 532      -9.877 180.922  23.437  1.00 38.40           H
TER    4536      LEU B 532 
CONECT 2570 2568 2571 2583                                   
CONECT 2583 2570 2584 2585                                   
CONECT 2584 2583                                             
CONECT 2585 2583 2586 2587 2588                              
CONECT 2586 2585                                             
CONECT 2587 2585                                             
CONECT 2588 2585                                             
CONECT 2589 2590 2591 2592 2593                              
CONECT 2590 2589                                             
CONECT 2591 2589                                             
CONECT 2592 2589                                             
CONECT 2593 2589 2594 2595                                   
CONECT 2594 2593                                             
CONECT 2595 2593 2596 2597                                   
CONECT 4263 4264 4265 4266 4267                              
CONECT 4264 4263                                             
CONECT 4265 4263                                             
CONECT 4266 4263                                             
CONECT 4267 4263 4268 4269                                   
CONECT 4268 4267                                             
CONECT 4269 4267 4270 4271                                   
CONECT 4363 4361 4364 4374                                   
CONECT 4374 4363 4375 4376                                   
CONECT 4375 4374                                             
CONECT 4376 4374 4377 4378 4380                              
CONECT 4377 4376                                             
CONECT 4378 4376 4379 4384                                   
CONECT 4379 4378                                             
CONECT 4380 4376 4381 4382 4383                              
CONECT 4381 4380                                             
CONECT 4382 4380                                             
CONECT 4383 4380 4489                                        
CONECT 4384 4378 4385 4386                                   
CONECT 4385 4384                                             
CONECT 4386 4384 4387 4388 4390                              
CONECT 4387 4386                                             
CONECT 4388 4386 4389 4404                                   
CONECT 4389 4388                                             
CONECT 4390 4386 4391 4392 4393                              
CONECT 4391 4390                                             
CONECT 4392 4390                                             
CONECT 4393 4390 4394 4396                                   
CONECT 4394 4393 4395 4398                                   
CONECT 4395 4394                                             
CONECT 4396 4393 4397 4400                                   
CONECT 4397 4396                                             
CONECT 4398 4394 4399 4402                                   
CONECT 4399 4398                                             
CONECT 4400 4396 4401 4402                                   
CONECT 4401 4400                                             
CONECT 4402 4398 4400 4403                                   
CONECT 4403 4402                                             
CONECT 4404 4388 4405 4406                                   
CONECT 4432 4430 4433 4440                                   
CONECT 4440 4432 4441 4450                                   
CONECT 4441 4440 4442 4443 4445                              
CONECT 4442 4441                                             
CONECT 4443 4441 4444 4454                                   
CONECT 4444 4443                                             
CONECT 4445 4441 4446 4447 4448                              
CONECT 4446 4445                                             
CONECT 4447 4445                                             
CONECT 4448 4445 4449 4450 4453                              
CONECT 4449 4448                                             
CONECT 4450 4440 4448 4451 4452                              
CONECT 4451 4450                                             
CONECT 4452 4450                                             
CONECT 4453 4448                                             
CONECT 4454 4443 4455 4456                                   
CONECT 4458 4456 4459 4464                                   
CONECT 4464 4458 4465 4466                                   
CONECT 4465 4464                                             
CONECT 4466 4464 4467 4468 4470                              
CONECT 4467 4466                                             
CONECT 4468 4466 4469 4500                                   
CONECT 4469 4468                                             
CONECT 4470 4466 4471 4472 4473                              
CONECT 4471 4470                                             
CONECT 4472 4470                                             
CONECT 4473 4470 4474                                        
CONECT 4474 4473 4475 4476 4477                              
CONECT 4475 4474                                             
CONECT 4476 4474                                             
CONECT 4477 4474 4478 4498                                   
CONECT 4478 4477 4479 4480                                   
CONECT 4479 4478                                             
CONECT 4480 4478 4481 4482                                   
CONECT 4481 4480                                             
CONECT 4482 4480 4483 4496                                   
CONECT 4483 4482 4484 4494                                   
CONECT 4484 4483 4485 4486                                   
CONECT 4485 4484                                             
CONECT 4486 4484 4487 4488                                   
CONECT 4487 4486                                             
CONECT 4488 4486 4489 4492                                   
CONECT 4489 4383 4488 4490 4491                              
CONECT 4490 4489                                             
CONECT 4491 4489                                             
CONECT 4492 4488 4493 4494                                   
CONECT 4493 4492                                             
CONECT 4494 4483 4492 4495                                   
CONECT 4495 4494                                             
CONECT 4496 4482 4497 4498                                   
CONECT 4497 4496                                             
CONECT 4498 4477 4496 4499                                   
CONECT 4499 4498                                             
CONECT 4500 4468 4501 4502                                   
CONECT 4504 4502 4505 4516                                   
CONECT 4516 4504 4517 4518                                   
CONECT 4517 4516                                             
CONECT 4518 4516 4519 4520 4523                              
CONECT 4519 4518                                             
CONECT 4520 4518 4521 4522                                   
CONECT 4521 4520                                             
CONECT 4522 4520                                             
CONECT 4523 4518 4524 4525 4526                              
CONECT 4524 4523                                             
CONECT 4525 4523                                             
CONECT 4526 4523 4527 4528 4532                              
CONECT 4527 4526                                             
CONECT 4528 4526 4529 4530 4531                              
CONECT 4529 4528                                             
CONECT 4530 4528                                             
CONECT 4531 4528                                             
CONECT 4532 4526 4533 4534 4535                              
CONECT 4533 4532                                             
CONECT 4534 4532                                             
CONECT 4535 4532                                             
END
