# Supplementary material for: Constrained TACC3 peptidomimetics for a non-canonical protein–protein interface elucidate allosteric communication in Aurora-A kinase
Source: Chem Sci. 2024 Nov 28;16(1):354–63. doi: 10.1039/d4sc06100d (PMC11604048; doi:10.1039/d4sc06100d)
Supplement: SC-016-D4SC06100D-s001 [file SC-016-D4SC06100D-s001.zip › aura_s_e_bph_if_fp_constraint_run2_average.pdb]

REMARK YASARA *************************************************************
REMARK YASARA *                                                           *
REMARK YASARA *                     Y  A  S  A  R  A                      *
REMARK YASARA *                                                           *
REMARK YASARA *   Yet Another Scientific Artificial Reality Application   *
REMARK YASARA *                                                           *
REMARK YASARA *            MOLECULE STRUCTURE FILE, PDB FORMAT            *
REMARK YASARA *                                                           *
REMARK YASARA * Just use YASARA every day to make your questions go away! *
REMARK YASARA *                                                           *
REMARK YASARA *                      www.YASARA.org                       *
REMARK YASARA *                                                           *
REMARK YASARA *************************************************************
REMARK YASARA
REMARK YASARA Written on:        Wed Oct 23 09:11:00 2024
REMARK YASARA Number of models: 1
REMARK YASARA Number of atoms:   4534
REMARK YASARA Please address questions or suggestions to: Eliza@yasara.org
REMARK YASARA
REMARK   2 RESOLUTION. 2.02 ANGSTROMS.
REMARK 350 COORDINATES FOR A COMPLETE MULTIMER REPRESENTING THE KNOWN
REMARK 350 BIOLOGICALLY SIGNIFICANT OLIGOMERIZATION STATE OF THE
REMARK 350 MOLECULE CAN BE GENERATED BY APPLYING BIOMT TRANSFORMATIONS
REMARK 350 GIVEN BELOW. BOTH NON-CRYSTALLOGRAPHIC AND
REMARK 350 CRYSTALLOGRAPHIC OPERATIONS ARE GIVEN.
REMARK 350
REMARK 350 BIOMOLECULE: 1
REMARK 350 APPLY THE FOLLOWING TO CHAINS: A
REMARK 350   BIOMT1   1  1.000000  0.000000  0.000000        0.00000
REMARK 350   BIOMT2   1  0.000000  1.000000  0.000000        0.00000
REMARK 350   BIOMT3   1  0.000000  0.000000  1.000000        0.00000
COMPND    MOL_ID: 1;
COMPND   2 MOLECULE: AURORA KINASE A;
COMPND   3 CHAIN: A;
SEQRES   1 A  258  ARG GLN TRP ALA LEU GLU ASP PHE GLU ILE GLY ARG PRO 
SEQRES   2 A  258  LEU GLY LYS GLY LYS PHE GLY ASN VAL TYR LEU ALA ARG 
SEQRES   3 A  258  GLU LYS GLN SER LYS PHE ILE LEU ALA LEU LYS VAL LEU 
SEQRES   4 A  258  PHE LYS ALA GLN LEU GLU LYS ALA GLY VAL GLU HIS GLN 
SEQRES   5 A  258  LEU ARG ARG GLU VAL GLU ILE GLN SER HIS LEU ARG HIS 
SEQRES   6 A  258  PRO ASN ILE LEU ARG LEU TYR GLY TYR PHE HIS ASP ALA 
SEQRES   7 A  258  THR ARG VAL TYR LEU ILE LEU GLU TYR ALA PRO LEU GLY 
SEQRES   8 A  258  THR VAL TYR ARG GLU LEU GLN LYS LEU SER LYS PHE ASP 
SEQRES   9 A  258  GLU GLN ARG THR ALA THR TYR ILE THR GLU LEU ALA ASN 
SEQRES  10 A  258  ALA LEU SER TYR CYS HIS SER LYS ARG VAL ILE HIS ARG 
SEQRES  11 A  258  ASP ILE LYS PRO GLU ASN LEU LEU LEU GLY SER ALA GLY 
SEQRES  12 A  258  GLU LEU LYS ILE ALA ASN PHE GLY TRP SER VAL HIS ALA 
SEQRES  13 A  258  GLY THR LEU ASP TYR LEU PRO PRO GLU MET ILE GLU GLY 
SEQRES  14 A  258  ARG MET HIS ASP GLU LYS VAL ASP LEU TRP SER LEU GLY 
SEQRES  15 A  258  VAL LEU CYS TYR GLU PHE LEU VAL GLY LYS PRO PRO PHE 
SEQRES  16 A  258  GLU ALA ASN THR TYR GLN GLU THR TYR LYS ARG ILE SER 
SEQRES  17 A  258  ARG VAL GLU PHE THR PHE PRO ASP PHE VAL THR GLU GLY 
SEQRES  18 A  258  ALA ARG ASP LEU ILE SER ARG LEU LEU LYS HIS ASN PRO 
SEQRES  19 A  258  SER GLN ARG PRO MET LEU ARG GLU VAL LEU GLU HIS PRO 
SEQRES  20 A  258  TRP ILE THR ALA ASN SER SER LYS PRO SER ASN 
SEQRES   1 B   15  LEU GLU LEU LYS GLU GLU CYS PHE ARG ASP PRO ALA CYS 
SEQRES   2 B   15  VAL LEU 
LINK         C   HIS A 280                 N   NME A 281                  1.34
LINK         C   ACE A 289                 N   ALA A 290                  1.33
LINK         C   ACE B 517                 N   LEU B 518                  1.35
LINK         C   GLU B 523                 N   CYS B 524                  1.34
LINK         C   CYS B 524                 N   PHE B 525                  1.38
LINK         S   CYS B 524                 C14 CYS B 530                  1.84
LINK         C   PHE B 525                 N   ARG B 526                  1.38
LINK         C   ASP B 527                 N   PRO B 528                  1.39
LINK         C   PRO B 528                 N   ALA B 529                  1.38
LINK         C   ALA B 529                 N   CYS B 530                  1.38
LINK         C   CYS B 530                 N   VAL B 531                  1.38
LINK         C   VAL B 531                 N   LEU B 532                  1.38
CRYST1  137.040  137.040  137.040  90.00  90.00  90.00 I 2 3        24
ORIGX1      1.000000  0.000000  0.000000        0.00000
ORIGX2      0.000000  1.000000  0.000000        0.00000
ORIGX3      0.000000  0.000000  1.000000        0.00000
SCALE1      0.007297  0.000000  0.000000        0.00000
SCALE2      0.000000  0.007297  0.000000        0.00000
SCALE3      0.000000  0.000000  0.007297        0.00000
ATOM      1  N   ARG A 126      -6.903 157.637  25.055  1.00 72.14           N
ATOM      2 1H   ARG A 126      -7.641 156.993  25.299  1.00 72.14           H
ATOM      3 2H   ARG A 126      -6.007 157.196  25.205  1.00 72.14           H
ATOM      4 3H   ARG A 126      -6.991 157.898  24.083  1.00 72.14           H
ATOM      5  CA  ARG A 126      -6.999 158.853  25.887  1.00 64.21           C
ATOM      6  HA  ARG A 126      -8.000 159.264  25.758  1.00 64.21           H
ATOM      7  C   ARG A 126      -5.973 159.884  25.415  1.00 59.66           C
ATOM      8  O   ARG A 126      -4.777 159.609  25.419  1.00 62.07           O
ATOM      9  CB  ARG A 126      -6.817 158.506  27.373  1.00  0.00           C
ATOM     10 1HB  ARG A 126      -7.479 157.675  27.616  1.00  0.00           H
ATOM     11 2HB  ARG A 126      -5.787 158.196  27.551  1.00  0.00           H
ATOM     12  CG  ARG A 126      -7.144 159.686  28.303  1.00  0.00           C
ATOM     13 1HG  ARG A 126      -6.547 160.555  28.029  1.00  0.00           H
ATOM     14 2HG  ARG A 126      -8.198 159.939  28.181  1.00  0.00           H
ATOM     15  CD  ARG A 126      -6.888 159.365  29.788  1.00  0.00           C
ATOM     16 1HD  ARG A 126      -5.820 159.205  29.936  1.00  0.00           H
ATOM     17 2HD  ARG A 126      -7.183 160.222  30.392  1.00  0.00           H
ATOM     18  NE  ARG A 126      -7.614 158.175  30.271  1.00  0.00           N
ATOM     19  HE  ARG A 126      -7.030 157.361  30.403  1.00  0.00           H
ATOM     20  CZ  ARG A 126      -8.922 158.120  30.528  1.00  0.00           C
ATOM     21  NH1 ARG A 126      -9.469 157.017  30.943  1.00  0.00           N
ATOM     22 1HH1 ARG A 126      -8.917 156.189  31.116  1.00  0.00           H
ATOM     23 2HH1 ARG A 126     -10.475 156.978  31.019  1.00  0.00           H
ATOM     24  NH2 ARG A 126      -9.722 159.130  30.367  1.00  0.00           N
ATOM     25 1HH2 ARG A 126      -9.365 160.031  30.085  1.00  0.00           H
ATOM     26 2HH2 ARG A 126     -10.713 159.003  30.515  1.00  0.00           H
ATOM     27  N   GLN A 127      -6.448 161.055  24.992  1.00 60.44           N
ATOM     28  H   GLN A 127      -7.449 161.183  24.978  1.00 60.44           H
ATOM     29  CA  GLN A 127      -5.647 162.218  24.557  1.00 59.82           C
ATOM     30  HA  GLN A 127      -4.663 162.173  25.023  1.00 59.82           H
ATOM     31  C   GLN A 127      -6.341 163.513  25.027  1.00 52.83           C
ATOM     32  O   GLN A 127      -7.562 163.522  25.205  1.00 52.41           O
ATOM     33  CB  GLN A 127      -5.464 162.251  23.024  1.00 56.47           C
ATOM     34 1HB  GLN A 127      -6.387 162.598  22.562  1.00 56.47           H
ATOM     35 2HB  GLN A 127      -4.695 162.990  22.799  1.00 56.47           H
ATOM     36  CG  GLN A 127      -5.060 160.919  22.345  1.00 69.03           C
ATOM     37 1HG  GLN A 127      -4.499 161.152  21.440  1.00 69.03           H
ATOM     38 2HG  GLN A 127      -4.404 160.335  22.990  1.00 69.03           H
ATOM     39  CD  GLN A 127      -6.278 160.074  21.974  1.00 74.60           C
ATOM     40  OE1 GLN A 127      -6.640 159.114  22.645  1.00 75.42           O
ATOM     41  NE2 GLN A 127      -6.968 160.408  20.909  1.00 78.58           N
ATOM     42 1HE2 GLN A 127      -7.835 159.940  20.685  1.00 78.58           H
ATOM     43 2HE2 GLN A 127      -6.643 161.171  20.333  1.00 78.58           H
ATOM     44  N   TRP A 128      -5.610 164.608  25.223  1.00 49.44           N
ATOM     45  H   TRP A 128      -4.620 164.593  25.024  1.00 49.44           H
ATOM     46  CA  TRP A 128      -6.176 165.883  25.664  1.00 49.56           C
ATOM     47  HA  TRP A 128      -6.682 165.718  26.616  1.00 49.56           H
ATOM     48  C   TRP A 128      -7.217 166.454  24.670  1.00 47.81           C
ATOM     49  O   TRP A 128      -7.098 166.292  23.452  1.00 55.16           O
ATOM     50  CB  TRP A 128      -5.051 166.895  25.904  1.00 42.68           C
ATOM     51 1HB  TRP A 128      -4.391 166.909  25.037  1.00 42.68           H
ATOM     52 2HB  TRP A 128      -5.506 167.883  25.977  1.00 42.68           H
ATOM     53  CG  TRP A 128      -4.216 166.660  27.139  1.00 43.28           C
ATOM     54  CD1 TRP A 128      -2.907 166.323  27.179  1.00 45.28           C
ATOM     55  HD1 TRP A 128      -2.253 166.133  26.340  1.00 45.28           H
ATOM     56  CD2 TRP A 128      -4.614 166.816  28.536  1.00 38.96           C
ATOM     57  NE1 TRP A 128      -2.466 166.284  28.461  1.00 43.54           N
ATOM     58  HE1 TRP A 128      -1.525 166.040  28.735  1.00 43.54           H
ATOM     59  CE2 TRP A 128      -3.455 166.625  29.349  1.00 45.43           C
ATOM     60  CE3 TRP A 128      -5.820 167.139  29.196  1.00 37.20           C
ATOM     61  HE3 TRP A 128      -6.718 167.284  28.614  1.00 37.20           H
ATOM     62  CZ2 TRP A 128      -3.484 166.787  30.738  1.00 47.61           C
ATOM     63  HZ2 TRP A 128      -2.580 166.668  31.316  1.00 47.61           H
ATOM     64  CZ3 TRP A 128      -5.861 167.283  30.596  1.00 44.09           C
ATOM     65  HZ3 TRP A 128      -6.797 167.530  31.075  1.00 44.09           H
ATOM     66  CH2 TRP A 128      -4.695 167.124  31.364  1.00 48.02           C
ATOM     67  HH2 TRP A 128      -4.725 167.255  32.435  1.00 48.02           H
ATOM     68  N   ALA A 129      -8.223 167.151  25.199  1.00 47.86           N
ATOM     69  H   ALA A 129      -8.324 167.173  26.203  1.00 47.86           H
ATOM     70  CA  ALA A 129      -9.269 167.834  24.424  1.00 48.24           C
ATOM     71  HA  ALA A 129      -8.888 168.095  23.437  1.00 48.24           H
ATOM     72  C   ALA A 129      -9.716 169.128  25.127  1.00 47.89           C
ATOM     73  O   ALA A 129      -9.639 169.232  26.349  1.00 41.64           O
ATOM     74  CB  ALA A 129     -10.450 166.869  24.267  1.00 47.82           C
ATOM     75 1HB  ALA A 129     -10.118 165.976  23.736  1.00 47.82           H
ATOM     76 2HB  ALA A 129     -11.248 167.352  23.702  1.00 47.82           H
ATOM     77 3HB  ALA A 129     -10.820 166.589  25.253  1.00 47.82           H
ATOM     78  N   LEU A 130     -10.268 170.091  24.382  1.00 46.98           N
ATOM     79  H   LEU A 130     -10.289 170.010  23.375  1.00 46.98           H
ATOM     80  CA  LEU A 130     -10.868 171.295  24.960  1.00 45.96           C
ATOM     81  HA  LEU A 130     -10.101 171.810  25.539  1.00 45.96           H
ATOM     82  C   LEU A 130     -12.031 170.948  25.920  1.00 43.85           C
ATOM     83  O   LEU A 130     -12.252 171.607  26.932  1.00 39.86           O
ATOM     84  CB  LEU A 130     -11.342 172.199  23.807  1.00 45.31           C
ATOM     85 1HB  LEU A 130     -10.519 172.320  23.101  1.00 45.31           H
ATOM     86 2HB  LEU A 130     -12.160 171.699  23.289  1.00 45.31           H
ATOM     87  CG  LEU A 130     -11.819 173.592  24.243  1.00 39.28           C
ATOM     88  HG  LEU A 130     -12.684 173.479  24.897  1.00 39.28           H
ATOM     89  CD1 LEU A 130     -10.719 174.369  24.972  1.00 37.61           C
ATOM     90 1HD1 LEU A 130     -11.001 175.418  25.053  1.00 37.61           H
ATOM     91 2HD1 LEU A 130      -9.785 174.285  24.416  1.00 37.61           H
ATOM     92 3HD1 LEU A 130     -10.587 173.949  25.970  1.00 37.61           H
ATOM     93  CD2 LEU A 130     -12.254 174.377  23.007  1.00 37.68           C
ATOM     94 1HD2 LEU A 130     -12.624 175.357  23.306  1.00 37.68           H
ATOM     95 2HD2 LEU A 130     -13.045 173.829  22.496  1.00 37.68           H
ATOM     96 3HD2 LEU A 130     -11.403 174.498  22.337  1.00 37.68           H
ATOM     97  N   GLU A 131     -12.722 169.850  25.618  1.00 44.79           N
ATOM     98  H   GLU A 131     -12.465 169.367  24.770  1.00 44.79           H
ATOM     99  CA  GLU A 131     -13.817 169.275  26.401  1.00 40.08           C
ATOM    100  HA  GLU A 131     -14.545 170.068  26.570  1.00 40.08           H
ATOM    101  C   GLU A 131     -13.391 168.738  27.799  1.00 38.50           C
ATOM    102  O   GLU A 131     -14.264 168.449  28.617  1.00 37.94           O
ATOM    103  CB  GLU A 131     -14.467 168.199  25.512  1.00 41.71           C
ATOM    104 1HB  GLU A 131     -14.667 168.643  24.537  1.00 41.71           H
ATOM    105 2HB  GLU A 131     -13.746 167.396  25.354  1.00 41.71           H
ATOM    106  CG  GLU A 131     -15.779 167.575  26.036  1.00 42.31           C
ATOM    107 1HG  GLU A 131     -16.195 166.953  25.244  1.00 42.31           H
ATOM    108 2HG  GLU A 131     -15.540 166.927  26.880  1.00 42.31           H
ATOM    109  CD  GLU A 131     -16.844 168.586  26.479  1.00 52.31           C
ATOM    110  OE1 GLU A 131     -16.952 169.666  25.858  1.00 52.01           O
ATOM    111  OE2 GLU A 131     -17.601 168.287  27.434  1.00 53.16           O
ATOM    112  N   ASP A 132     -12.092 168.669  28.123  1.00 36.79           N
ATOM    113  H   ASP A 132     -11.397 168.897  27.426  1.00 36.79           H
ATOM    114  CA  ASP A 132     -11.576 168.420  29.485  1.00 36.72           C
ATOM    115  HA  ASP A 132     -12.204 167.663  29.954  1.00 36.72           H
ATOM    116  C   ASP A 132     -11.586 169.667  30.416  1.00 40.71           C
ATOM    117  O   ASP A 132     -11.416 169.518  31.626  1.00 36.58           O
ATOM    118  CB  ASP A 132     -10.144 167.852  29.412  1.00 36.92           C
ATOM    119 1HB  ASP A 132      -9.536 168.441  28.725  1.00 36.92           H
ATOM    120 2HB  ASP A 132      -9.681 167.931  30.395  1.00 36.92           H
ATOM    121  CG  ASP A 132     -10.115 166.387  28.966  1.00 45.68           C
ATOM    122  OD1 ASP A 132     -10.531 165.531  29.782  1.00 44.42           O
ATOM    123  OD2 ASP A 132      -9.665 166.067  27.841  1.00 43.83           O
ATOM    124  N   PHE A 133     -11.788 170.887  29.900  1.00 33.63           N
ATOM    125  H   PHE A 133     -11.935 170.985  28.906  1.00 33.63           H
ATOM    126  CA  PHE A 133     -11.501 172.132  30.635  1.00 34.74           C
ATOM    127  HA  PHE A 133     -11.083 171.873  31.608  1.00 34.74           H
ATOM    128  C   PHE A 133     -12.730 173.041  30.875  1.00 39.89           C
ATOM    129  O   PHE A 133     -13.749 172.946  30.196  1.00 37.10           O
ATOM    130  CB  PHE A 133     -10.398 172.908  29.896  1.00 32.58           C
ATOM    131 1HB  PHE A 133     -10.722 173.112  28.875  1.00 32.58           H
ATOM    132 2HB  PHE A 133     -10.243 173.869  30.386  1.00 32.58           H
ATOM    133  CG  PHE A 133      -9.077 172.160  29.852  1.00 36.88           C
ATOM    134  CD1 PHE A 133      -8.209 172.211  30.959  1.00 35.10           C
ATOM    135  HD1 PHE A 133      -8.458 172.813  31.820  1.00 35.10           H
ATOM    136  CD2 PHE A 133      -8.748 171.362  28.743  1.00 35.21           C
ATOM    137  HD2 PHE A 133      -9.427 171.309  27.905  1.00 35.21           H
ATOM    138  CE1 PHE A 133      -7.026 171.453  30.961  1.00 36.82           C
ATOM    139  HE1 PHE A 133      -6.362 171.475  31.813  1.00 36.82           H
ATOM    140  CE2 PHE A 133      -7.568 170.599  28.746  1.00 36.85           C
ATOM    141  HE2 PHE A 133      -7.343 169.962  27.904  1.00 36.85           H
ATOM    142  CZ  PHE A 133      -6.714 170.639  29.859  1.00 38.26           C
ATOM    143  HZ  PHE A 133      -5.823 170.028  29.872  1.00 38.26           H
ATOM    144  N   GLU A 134     -12.580 173.942  31.847  1.00 33.49           N
ATOM    145  H   GLU A 134     -11.763 173.843  32.432  1.00 33.49           H
ATOM    146  CA  GLU A 134     -13.281 175.240  31.939  1.00 35.17           C
ATOM    147  HA  GLU A 134     -13.907 175.381  31.059  1.00 35.17           H
ATOM    148  C   GLU A 134     -12.248 176.384  31.983  1.00 36.80           C
ATOM    149  O   GLU A 134     -11.132 176.213  32.483  1.00 37.44           O
ATOM    150  CB  GLU A 134     -14.171 175.307  33.186  1.00 37.98           C
ATOM    151 1HB  GLU A 134     -13.602 174.954  34.046  1.00 37.98           H
ATOM    152 2HB  GLU A 134     -14.454 176.344  33.365  1.00 37.98           H
ATOM    153  CG  GLU A 134     -15.439 174.458  33.044  1.00 46.16           C
ATOM    154 1HG  GLU A 134     -16.011 174.823  32.190  1.00 46.16           H
ATOM    155 2HG  GLU A 134     -15.159 173.420  32.865  1.00 46.16           H
ATOM    156  CD  GLU A 134     -16.320 174.526  34.294  1.00 54.96           C
ATOM    157  OE1 GLU A 134     -17.567 174.558  34.155  1.00 58.41           O
ATOM    158  OE2 GLU A 134     -15.757 174.523  35.415  1.00 56.09           O
ATOM    159  N   ILE A 135     -12.633 177.555  31.477  1.00 35.78           N
ATOM    160  H   ILE A 135     -13.585 177.639  31.151  1.00 35.78           H
ATOM    161  CA  ILE A 135     -11.765 178.721  31.264  1.00 33.36           C
ATOM    162  HA  ILE A 135     -10.766 178.489  31.632  1.00 33.36           H
ATOM    163  C   ILE A 135     -12.310 179.918  32.063  1.00 38.82           C
ATOM    164  O   ILE A 135     -13.479 180.284  31.939  1.00 34.91           O
ATOM    165  CB  ILE A 135     -11.634 179.026  29.749  1.00 38.60           C
ATOM    166  HB  ILE A 135     -12.619 179.316  29.381  1.00 38.60           H
ATOM    167  CG1 ILE A 135     -11.162 177.779  28.964  1.00 38.75           C
ATOM    168 1HG1 ILE A 135     -10.234 177.427  29.416  1.00 38.75           H
ATOM    169 2HG1 ILE A 135     -11.918 177.002  29.078  1.00 38.75           H
ATOM    170  CG2 ILE A 135     -10.663 180.196  29.527  1.00 37.04           C
ATOM    171 1HG2 ILE A 135     -10.640 180.463  28.471  1.00 37.04           H
ATOM    172 2HG2 ILE A 135      -9.669 179.880  29.845  1.00 37.04           H
ATOM    173 3HG2 ILE A 135     -10.976 181.059  30.114  1.00 37.04           H
ATOM    174  CD1 ILE A 135     -10.942 177.985  27.460  1.00 40.40           C
ATOM    175 1HD1 ILE A 135     -10.784 177.013  26.994  1.00 40.40           H
ATOM    176 2HD1 ILE A 135     -10.069 178.616  27.291  1.00 40.40           H
ATOM    177 3HD1 ILE A 135     -11.822 178.459  27.025  1.00 40.40           H
ATOM    178  N   GLY A 136     -11.465 180.509  32.903  1.00 33.87           N
ATOM    179  H   GLY A 136     -10.508 180.186  32.919  1.00 33.87           H
ATOM    180  CA  GLY A 136     -11.753 181.733  33.662  1.00 31.49           C
ATOM    181 1HA  GLY A 136     -12.826 181.848  33.816  1.00 31.49           H
ATOM    182 2HA  GLY A 136     -11.275 181.653  34.638  1.00 31.49           H
ATOM    183  C   GLY A 136     -11.221 182.987  32.956  1.00 36.36           C
ATOM    184  O   GLY A 136     -11.225 183.080  31.725  1.00 32.74           O
ATOM    185  N   ARG A 137     -10.781 183.974  33.739  1.00 34.89           N
ATOM    186  H   ARG A 137     -10.846 183.863  34.740  1.00 34.89           H
ATOM    187  CA  ARG A 137     -10.226 185.243  33.255  1.00 34.28           C
ATOM    188  HA  ARG A 137     -10.979 185.688  32.605  1.00 34.28           H
ATOM    189  C   ARG A 137      -8.930 185.068  32.429  1.00 36.45           C
ATOM    190  O   ARG A 137      -8.145 184.153  32.699  1.00 31.39           O
ATOM    191  CB  ARG A 137     -10.027 186.205  34.438  1.00 37.91           C
ATOM    192 1HB  ARG A 137      -9.782 187.197  34.058  1.00 37.91           H
ATOM    193 2HB  ARG A 137     -10.966 186.277  34.988  1.00 37.91           H
ATOM    194  CG  ARG A 137      -8.920 185.762  35.409  1.00 38.01           C
ATOM    195 1HG  ARG A 137      -9.062 184.717  35.684  1.00 38.01           H
ATOM    196 2HG  ARG A 137      -7.948 185.867  34.928  1.00 38.01           H
ATOM    197  CD  ARG A 137      -8.942 186.619  36.681  1.00 38.35           C
ATOM    198 1HD  ARG A 137      -8.811 187.673  36.433  1.00 38.35           H
ATOM    199 2HD  ARG A 137      -9.908 186.505  37.172  1.00 38.35           H
ATOM    200  NE  ARG A 137      -7.879 186.203  37.601  1.00 40.43           N
ATOM    201  HE  ARG A 137      -8.157 185.488  38.258  1.00 40.43           H
ATOM    202  CZ  ARG A 137      -6.628 186.665  37.592  1.00 44.03           C
ATOM    203  NH1 ARG A 137      -6.216 187.579  36.757  1.00 37.08           N
ATOM    204 1HH1 ARG A 137      -6.859 187.952  36.074  1.00 37.08           H
ATOM    205 2HH1 ARG A 137      -5.257 187.897  36.775  1.00 37.08           H
ATOM    206  NH2 ARG A 137      -5.766 186.199  38.439  1.00 46.02           N
ATOM    207 1HH2 ARG A 137      -6.039 185.518  39.133  1.00 46.02           H
ATOM    208 2HH2 ARG A 137      -4.850 186.623  38.480  1.00 46.02           H
ATOM    209  N   PRO A 138      -8.666 185.958  31.455  1.00 39.83           N
ATOM    210  CA  PRO A 138      -7.364 186.059  30.809  1.00 35.36           C
ATOM    211  HA  PRO A 138      -7.164 185.111  30.309  1.00 35.36           H
ATOM    212  C   PRO A 138      -6.222 186.352  31.787  1.00 35.46           C
ATOM    213  O   PRO A 138      -6.411 186.991  32.821  1.00 38.29           O
ATOM    214  CB  PRO A 138      -7.488 187.163  29.753  1.00 42.44           C
ATOM    215 1HB  PRO A 138      -7.167 188.122  30.161  1.00 42.44           H
ATOM    216 2HB  PRO A 138      -6.936 186.923  28.845  1.00 42.44           H
ATOM    217  CG  PRO A 138      -8.977 187.187  29.470  1.00 42.67           C
ATOM    218 1HG  PRO A 138      -9.321 188.161  29.121  1.00 42.67           H
ATOM    219 2HG  PRO A 138      -9.223 186.402  28.755  1.00 42.67           H
ATOM    220  CD  PRO A 138      -9.587 186.872  30.822  1.00 43.16           C
ATOM    221 1HD  PRO A 138      -9.682 187.777  31.423  1.00 43.16           H
ATOM    222 2HD  PRO A 138     -10.554 186.388  30.686  1.00 43.16           H
ATOM    223  N   LEU A 139      -5.019 185.925  31.410  1.00 38.77           N
ATOM    224  H   LEU A 139      -4.979 185.360  30.574  1.00 38.77           H
ATOM    225  CA  LEU A 139      -3.733 186.285  32.019  1.00 37.80           C
ATOM    226  HA  LEU A 139      -3.914 186.951  32.862  1.00 37.80           H
ATOM    227  C   LEU A 139      -2.812 187.041  31.021  1.00 40.66           C
ATOM    228  O   LEU A 139      -1.736 187.500  31.407  1.00 42.85           O
ATOM    229  CB  LEU A 139      -3.044 185.003  32.546  1.00 35.99           C
ATOM    230 1HB  LEU A 139      -2.877 184.337  31.700  1.00 35.99           H
ATOM    231 2HB  LEU A 139      -2.069 185.284  32.945  1.00 35.99           H
ATOM    232  CG  LEU A 139      -3.813 184.233  33.635  1.00 37.17           C
ATOM    233  HG  LEU A 139      -4.808 184.000  33.258  1.00 37.17           H
ATOM    234  CD1 LEU A 139      -3.087 182.917  33.924  1.00 34.11           C
ATOM    235 1HD1 LEU A 139      -3.633 182.364  34.688  1.00 34.11           H
ATOM    236 2HD1 LEU A 139      -2.077 183.125  34.277  1.00 34.11           H
ATOM    237 3HD1 LEU A 139      -3.038 182.325  33.011  1.00 34.11           H
ATOM    238  CD2 LEU A 139      -3.950 185.033  34.934  1.00 38.14           C
ATOM    239 1HD2 LEU A 139      -4.425 184.412  35.694  1.00 38.14           H
ATOM    240 2HD2 LEU A 139      -4.564 185.914  34.748  1.00 38.14           H
ATOM    241 3HD2 LEU A 139      -2.964 185.342  35.280  1.00 38.14           H
ATOM    242  N   GLY A 140      -3.215 187.161  29.751  1.00 37.27           N
ATOM    243  H   GLY A 140      -4.091 186.736  29.482  1.00 37.27           H
ATOM    244  CA  GLY A 140      -2.486 187.877  28.697  1.00 41.07           C
ATOM    245 1HA  GLY A 140      -2.423 188.932  28.962  1.00 41.07           H
ATOM    246 2HA  GLY A 140      -1.472 187.486  28.615  1.00 41.07           H
ATOM    247  C   GLY A 140      -3.164 187.761  27.322  1.00 46.59           C
ATOM    248  O   GLY A 140      -3.882 186.794  27.066  1.00 36.63           O
ATOM    249  N   LYS A 141      -2.921 188.721  26.425  1.00 43.13           N
ATOM    250  H   LYS A 141      -2.401 189.531  26.730  1.00 43.13           H
ATOM    251  CA  LYS A 141      -3.403 188.756  25.030  1.00 46.32           C
ATOM    252  HA  LYS A 141      -3.664 187.749  24.704  1.00 46.32           H
ATOM    253  C   LYS A 141      -2.318 189.305  24.090  1.00 51.01           C
ATOM    254  O   LYS A 141      -1.581 190.214  24.471  1.00 54.16           O
ATOM    255  CB  LYS A 141      -4.664 189.642  24.907  1.00 43.53           C
ATOM    256 1HB  LYS A 141      -4.418 190.637  25.278  1.00 43.53           H
ATOM    257 2HB  LYS A 141      -4.918 189.728  23.851  1.00 43.53           H
ATOM    258  CG  LYS A 141      -5.899 189.117  25.653  1.00 49.40           C
ATOM    259 1HG  LYS A 141      -6.087 188.088  25.344  1.00 49.40           H
ATOM    260 2HG  LYS A 141      -5.697 189.131  26.724  1.00 49.40           H
ATOM    261  CD  LYS A 141      -7.132 189.982  25.358  1.00 56.14           C
ATOM    262 1HD  LYS A 141      -7.034 190.929  25.888  1.00 56.14           H
ATOM    263 2HD  LYS A 141      -7.177 190.178  24.287  1.00 56.14           H
ATOM    264  CE  LYS A 141      -8.423 189.261  25.778  1.00 59.15           C
ATOM    265 1HE  LYS A 141      -8.595 188.426  25.099  1.00 59.15           H
ATOM    266 2HE  LYS A 141      -8.293 188.868  26.786  1.00 59.15           H
ATOM    267  NZ  LYS A 141      -9.588 190.174  25.757  1.00 61.91           N
ATOM    268 1HZ  LYS A 141     -10.444 189.638  25.773  1.00 61.91           H
ATOM    269 2HZ  LYS A 141      -9.572 190.761  24.936  1.00 61.91           H
ATOM    270 3HZ  LYS A 141      -9.536 190.750  26.585  1.00 61.91           H
ATOM    271  N   GLY A 142      -2.248 188.789  22.866  1.00 46.89           N
ATOM    272  H   GLY A 142      -2.833 187.997  22.639  1.00 46.89           H
ATOM    273  CA  GLY A 142      -1.355 189.270  21.808  1.00 50.58           C
ATOM    274 1HA  GLY A 142      -1.432 190.355  21.736  1.00 50.58           H
ATOM    275 2HA  GLY A 142      -0.325 189.018  22.062  1.00 50.58           H
ATOM    276  C   GLY A 142      -1.674 188.669  20.428  1.00 52.72           C
ATOM    277  O   GLY A 142      -2.650 187.931  20.273  1.00 49.92           O
ATOM    278  N   LYS A 143      -0.843 188.975  19.423  1.00 50.84           N
ATOM    279  H   LYS A 143      -0.090 189.619  19.620  1.00 50.84           H
ATOM    280  CA  LYS A 143      -1.036 188.606  18.015  1.00 52.00           C
ATOM    281  HA  LYS A 143      -1.911 189.143  17.649  1.00 52.00           H
ATOM    282  C   LYS A 143      -1.284 187.095  17.806  1.00 48.07           C
ATOM    283  O   LYS A 143      -2.239 186.731  17.122  1.00 47.24           O
ATOM    284  CB  LYS A 143       0.184 189.058  17.195  1.00  0.00           C
ATOM    285 1HB  LYS A 143       0.365 190.115  17.391  1.00  0.00           H
ATOM    286 2HB  LYS A 143       1.054 188.487  17.521  1.00  0.00           H
ATOM    287  CG  LYS A 143      -0.030 188.861  15.690  1.00  0.00           C
ATOM    288 1HG  LYS A 143      -0.396 187.849  15.513  1.00  0.00           H
ATOM    289 2HG  LYS A 143      -0.776 189.575  15.341  1.00  0.00           H
ATOM    290  CD  LYS A 143       1.269 189.027  14.904  1.00  0.00           C
ATOM    291 1HD  LYS A 143       1.658 190.034  15.056  1.00  0.00           H
ATOM    292 2HD  LYS A 143       2.000 188.298  15.255  1.00  0.00           H
ATOM    293  CE  LYS A 143       0.988 188.787  13.419  1.00  0.00           C
ATOM    294 1HE  LYS A 143       0.504 187.817  13.298  1.00  0.00           H
ATOM    295 2HE  LYS A 143       0.306 189.555  13.055  1.00  0.00           H
ATOM    296  NZ  LYS A 143       2.243 188.811  12.643  1.00  0.00           N
ATOM    297 1HZ  LYS A 143       2.031 188.676  11.665  1.00  0.00           H
ATOM    298 2HZ  LYS A 143       2.859 188.076  12.960  1.00  0.00           H
ATOM    299 3HZ  LYS A 143       2.694 189.706  12.769  1.00  0.00           H
ATOM    300  N   PHE A 144      -0.445 186.222  18.367  1.00 41.90           N
ATOM    301  H   PHE A 144       0.265 186.556  19.003  1.00 41.90           H
ATOM    302  CA  PHE A 144      -0.586 184.778  18.223  1.00 43.84           C
ATOM    303  HA  PHE A 144      -0.759 184.564  17.168  1.00 43.84           H
ATOM    304  C   PHE A 144      -1.781 184.212  19.024  1.00 43.99           C
ATOM    305  O   PHE A 144      -2.223 183.115  18.696  1.00 40.36           O
ATOM    306  CB  PHE A 144       0.699 184.040  18.640  1.00 45.61           C
ATOM    307 1HB  PHE A 144       0.997 184.378  19.632  1.00 45.61           H
ATOM    308 2HB  PHE A 144       0.466 182.978  18.725  1.00 45.61           H
ATOM    309  CG  PHE A 144       1.894 184.195  17.701  1.00 53.24           C
ATOM    310  CD1 PHE A 144       1.812 183.744  16.368  1.00 54.23           C
ATOM    311  HD1 PHE A 144       0.893 183.318  15.992  1.00 54.23           H
ATOM    312  CD2 PHE A 144       3.112 184.704  18.182  1.00 55.09           C
ATOM    313  HD2 PHE A 144       3.190 185.014  19.213  1.00 55.09           H
ATOM    314  CE1 PHE A 144       2.930 183.833  15.518  1.00 57.13           C
ATOM    315  HE1 PHE A 144       2.868 183.493  14.495  1.00 57.13           H
ATOM    316  CE2 PHE A 144       4.227 184.795  17.333  1.00 59.67           C
ATOM    317  HE2 PHE A 144       5.155 185.196  17.713  1.00 59.67           H
ATOM    318  CZ  PHE A 144       4.138 184.366  15.998  1.00 59.71           C
ATOM    319  HZ  PHE A 144       5.000 184.448  15.353  1.00 59.71           H
ATOM    320  N   GLY A 145      -2.320 184.905  20.032  1.00 43.46           N
ATOM    321  H   GLY A 145      -1.985 185.833  20.249  1.00 43.46           H
ATOM    322  CA  GLY A 145      -3.476 184.428  20.794  1.00 41.24           C
ATOM    323 1HA  GLY A 145      -4.388 184.711  20.269  1.00 41.24           H
ATOM    324 2HA  GLY A 145      -3.440 183.339  20.832  1.00 41.24           H
ATOM    325  C   GLY A 145      -3.562 184.960  22.235  1.00 40.70           C
ATOM    326  O   GLY A 145      -3.046 186.029  22.550  1.00 37.99           O
ATOM    327  N   ASN A 146      -4.230 184.198  23.103  1.00 36.16           N
ATOM    328  H   ASN A 146      -4.535 183.281  22.809  1.00 36.16           H
ATOM    329  CA  ASN A 146      -4.590 184.606  24.463  1.00 36.10           C
ATOM    330  HA  ASN A 146      -4.076 185.537  24.704  1.00 36.10           H
ATOM    331  C   ASN A 146      -4.151 183.546  25.506  1.00 33.84           C
ATOM    332  O   ASN A 146      -4.105 182.348  25.223  1.00 34.41           O
ATOM    333  CB  ASN A 146      -6.107 184.886  24.537  1.00 38.99           C
ATOM    334 1HB  ASN A 146      -6.641 183.990  24.220  1.00 38.99           H
ATOM    335 2HB  ASN A 146      -6.369 185.071  25.578  1.00 38.99           H
ATOM    336  CG  ASN A 146      -6.616 186.072  23.695  1.00 43.93           C
ATOM    337  OD1 ASN A 146      -5.909 186.725  22.943  1.00 47.31           O
ATOM    338  ND2 ASN A 146      -7.877 186.402  23.827  1.00 47.84           N
ATOM    339 1HD2 ASN A 146      -8.227 187.183  23.291  1.00 47.84           H
ATOM    340 2HD2 ASN A 146      -8.486 185.918  24.471  1.00 47.84           H
ATOM    341  N   VAL A 147      -3.847 184.002  26.720  1.00 35.23           N
ATOM    342  H   VAL A 147      -3.953 184.994  26.881  1.00 35.23           H
ATOM    343  CA  VAL A 147      -3.526 183.191  27.912  1.00 34.42           C
ATOM    344  HA  VAL A 147      -3.396 182.149  27.618  1.00 34.42           H
ATOM    345  C   VAL A 147      -4.688 183.294  28.896  1.00 33.10           C
ATOM    346  O   VAL A 147      -5.211 184.390  29.085  1.00 36.34           O
ATOM    347  CB  VAL A 147      -2.240 183.677  28.625  1.00 35.55           C
ATOM    348  HB  VAL A 147      -2.512 184.501  29.284  1.00 35.55           H
ATOM    349  CG1 VAL A 147      -1.646 182.555  29.486  1.00 33.90           C
ATOM    350 1HG1 VAL A 147      -0.758 182.931  29.994  1.00 33.90           H
ATOM    351 2HG1 VAL A 147      -1.372 181.713  28.850  1.00 33.90           H
ATOM    352 3HG1 VAL A 147      -2.379 182.230  30.224  1.00 33.90           H
ATOM    353  CG2 VAL A 147      -1.155 184.210  27.683  1.00 37.46           C
ATOM    354 1HG2 VAL A 147      -0.278 184.484  28.269  1.00 37.46           H
ATOM    355 2HG2 VAL A 147      -1.531 185.088  27.158  1.00 37.46           H
ATOM    356 3HG2 VAL A 147      -0.884 183.442  26.959  1.00 37.46           H
ATOM    357  N   TYR A 148      -5.051 182.203  29.566  1.00 28.38           N
ATOM    358  H   TYR A 148      -4.625 181.319  29.327  1.00 28.38           H
ATOM    359  CA  TYR A 148      -6.155 182.151  30.537  1.00 29.11           C
ATOM    360  HA  TYR A 148      -6.460 183.164  30.801  1.00 29.11           H
ATOM    361  C   TYR A 148      -5.766 181.403  31.816  1.00 34.01           C
ATOM    362  O   TYR A 148      -4.984 180.451  31.778  1.00 32.58           O
ATOM    363  CB  TYR A 148      -7.364 181.445  29.917  1.00 32.23           C
ATOM    364 1HB  TYR A 148      -7.100 180.408  29.708  1.00 32.23           H
ATOM    365 2HB  TYR A 148      -8.159 181.430  30.663  1.00 32.23           H
ATOM    366  CG  TYR A 148      -7.897 182.082  28.645  1.00 31.78           C
ATOM    367  CD1 TYR A 148      -8.913 183.050  28.727  1.00 34.68           C
ATOM    368  HD1 TYR A 148      -9.320 183.335  29.686  1.00 34.68           H
ATOM    369  CD2 TYR A 148      -7.393 181.692  27.389  1.00 33.62           C
ATOM    370  HD2 TYR A 148      -6.617 180.943  27.323  1.00 33.62           H
ATOM    371  CE1 TYR A 148      -9.411 183.640  27.556  1.00 36.73           C
ATOM    372  HE1 TYR A 148     -10.199 184.375  27.618  1.00 36.73           H
ATOM    373  CE2 TYR A 148      -7.882 182.288  26.214  1.00 33.98           C
ATOM    374  HE2 TYR A 148      -7.489 182.002  25.250  1.00 33.98           H
ATOM    375  CZ  TYR A 148      -8.887 183.274  26.299  1.00 33.48           C
ATOM    376  OH  TYR A 148      -9.340 183.898  25.169  1.00 40.30           O
ATOM    377  HH  TYR A 148      -9.840 184.694  25.362  1.00 40.30           H
ATOM    378  N   LEU A 149      -6.387 181.794  32.927  1.00 33.49           N
ATOM    379  H   LEU A 149      -7.008 182.588  32.863  1.00 33.49           H
ATOM    380  CA  LEU A 149      -6.526 180.944  34.113  1.00 31.61           C
ATOM    381  HA  LEU A 149      -5.599 180.390  34.264  1.00 31.61           H
ATOM    382  C   LEU A 149      -7.659 179.933  33.862  1.00 35.24           C
ATOM    383  O   LEU A 149      -8.703 180.289  33.317  1.00 33.23           O
ATOM    384  CB  LEU A 149      -6.766 181.877  35.322  1.00 28.54           C
ATOM    385 1HB  LEU A 149      -5.965 182.615  35.346  1.00 28.54           H
ATOM    386 2HB  LEU A 149      -7.699 182.415  35.155  1.00 28.54           H
ATOM    387  CG  LEU A 149      -6.837 181.206  36.701  1.00 38.55           C
ATOM    388  HG  LEU A 149      -7.761 180.630  36.765  1.00 38.55           H
ATOM    389  CD1 LEU A 149      -5.653 180.285  36.993  1.00 30.27           C
ATOM    390 1HD1 LEU A 149      -5.674 179.993  38.043  1.00 30.27           H
ATOM    391 2HD1 LEU A 149      -4.725 180.816  36.782  1.00 30.27           H
ATOM    392 3HD1 LEU A 149      -5.713 179.395  36.367  1.00 30.27           H
ATOM    393  CD2 LEU A 149      -6.846 182.307  37.759  1.00 41.66           C
ATOM    394 1HD2 LEU A 149      -6.981 181.867  38.748  1.00 41.66           H
ATOM    395 2HD2 LEU A 149      -7.666 182.994  37.551  1.00 41.66           H
ATOM    396 3HD2 LEU A 149      -5.900 182.848  37.729  1.00 41.66           H
ATOM    397  N   ALA A 150      -7.457 178.663  34.201  1.00 30.14           N
ATOM    398  H   ALA A 150      -6.584 178.406  34.640  1.00 30.14           H
ATOM    399  CA  ALA A 150      -8.315 177.555  33.761  1.00 36.05           C
ATOM    400  HA  ALA A 150      -9.324 177.928  33.584  1.00 36.05           H
ATOM    401  C   ALA A 150      -8.410 176.435  34.828  1.00 35.55           C
ATOM    402  O   ALA A 150      -7.738 176.467  35.864  1.00 34.15           O
ATOM    403  CB  ALA A 150      -7.767 177.047  32.417  1.00 31.87           C
ATOM    404 1HB  ALA A 150      -7.794 177.861  31.693  1.00 31.87           H
ATOM    405 2HB  ALA A 150      -8.378 176.219  32.058  1.00 31.87           H
ATOM    406 3HB  ALA A 150      -6.738 176.709  32.547  1.00 31.87           H
ATOM    407  N   ARG A 151      -9.292 175.462  34.581  1.00 32.99           N
ATOM    408  H   ARG A 151      -9.852 175.529  33.744  1.00 32.99           H
ATOM    409  CA  ARG A 151      -9.617 174.377  35.509  1.00 37.14           C
ATOM    410  HA  ARG A 151      -8.751 174.195  36.146  1.00 37.14           H
ATOM    411  C   ARG A 151      -9.950 173.086  34.752  1.00 31.98           C
ATOM    412  O   ARG A 151     -10.948 173.039  34.035  1.00 35.51           O
ATOM    413  CB  ARG A 151     -10.775 174.865  36.398  1.00 40.92           C
ATOM    414 1HB  ARG A 151     -10.492 175.826  36.827  1.00 40.92           H
ATOM    415 2HB  ARG A 151     -11.672 175.008  35.796  1.00 40.92           H
ATOM    416  CG  ARG A 151     -11.092 173.887  37.538  1.00 41.52           C
ATOM    417 1HG  ARG A 151     -11.508 172.960  37.142  1.00 41.52           H
ATOM    418 2HG  ARG A 151     -10.160 173.664  38.057  1.00 41.52           H
ATOM    419  CD  ARG A 151     -12.087 174.488  38.541  1.00 44.75           C
ATOM    420 1HD  ARG A 151     -12.133 173.835  39.412  1.00 44.75           H
ATOM    421 2HD  ARG A 151     -11.715 175.466  38.847  1.00 44.75           H
ATOM    422  NE  ARG A 151     -13.450 174.650  38.000  1.00 45.06           N
ATOM    423  HE  ARG A 151     -13.643 174.097  37.177  1.00 45.06           H
ATOM    424  CZ  ARG A 151     -14.411 175.417  38.533  1.00 49.65           C
ATOM    425  NH1 ARG A 151     -14.217 176.101  39.625  1.00 50.84           N
ATOM    426 1HH1 ARG A 151     -13.320 176.043  40.085  1.00 50.84           H
ATOM    427 2HH1 ARG A 151     -14.922 176.737  39.970  1.00 50.84           H
ATOM    428  NH2 ARG A 151     -15.575 175.494  37.963  1.00 54.05           N
ATOM    429 1HH2 ARG A 151     -15.701 175.064  37.058  1.00 54.05           H
ATOM    430 2HH2 ARG A 151     -16.303 176.075  38.353  1.00 54.05           H
ATOM    431  N   GLU A 152      -9.134 172.043  34.914  1.00 30.94           N
ATOM    432  H   GLU A 152      -8.364 172.112  35.563  1.00 30.94           H
ATOM    433  CA  GLU A 152      -9.439 170.704  34.399  1.00 35.35           C
ATOM    434  HA  GLU A 152      -9.711 170.794  33.347  1.00 35.35           H
ATOM    435  C   GLU A 152     -10.646 170.131  35.163  1.00 36.90           C
ATOM    436  O   GLU A 152     -10.666 170.134  36.397  1.00 34.50           O
ATOM    437  CB  GLU A 152      -8.201 169.792  34.471  1.00 33.34           C
ATOM    438 1HB  GLU A 152      -7.379 170.316  33.983  1.00 33.34           H
ATOM    439 2HB  GLU A 152      -7.918 169.617  35.509  1.00 33.34           H
ATOM    440  CG  GLU A 152      -8.381 168.423  33.781  1.00 36.60           C
ATOM    441 1HG  GLU A 152      -8.858 168.570  32.812  1.00 36.60           H
ATOM    442 2HG  GLU A 152      -7.391 168.003  33.602  1.00 36.60           H
ATOM    443  CD  GLU A 152      -9.206 167.402  34.580  1.00 45.35           C
ATOM    444  OE1 GLU A 152      -8.911 167.176  35.777  1.00 42.91           O
ATOM    445  OE2 GLU A 152     -10.154 166.802  34.023  1.00 50.18           O
ATOM    446  N   LYS A 153     -11.682 169.698  34.441  1.00 37.80           N
ATOM    447  H   LYS A 153     -11.596 169.647  33.436  1.00 37.80           H
ATOM    448  CA  LYS A 153     -13.013 169.488  35.005  1.00 42.82           C
ATOM    449  HA  LYS A 153     -13.288 170.403  35.528  1.00 42.82           H
ATOM    450  C   LYS A 153     -13.072 168.327  36.032  1.00 40.21           C
ATOM    451  O   LYS A 153     -13.748 168.476  37.046  1.00 46.30           O
ATOM    452  CB  LYS A 153     -14.034 169.276  33.867  1.00 43.05           C
ATOM    453 1HB  LYS A 153     -13.624 168.545  33.170  1.00 43.05           H
ATOM    454 2HB  LYS A 153     -14.949 168.870  34.299  1.00 43.05           H
ATOM    455  CG  LYS A 153     -14.391 170.570  33.118  1.00 49.33           C
ATOM    456 1HG  LYS A 153     -14.501 171.375  33.845  1.00 49.33           H
ATOM    457 2HG  LYS A 153     -13.569 170.825  32.450  1.00 49.33           H
ATOM    458  CD  LYS A 153     -15.712 170.472  32.340  1.00 56.82           C
ATOM    459 1HD  LYS A 153     -16.445 169.950  32.956  1.00 56.82           H
ATOM    460 2HD  LYS A 153     -16.091 171.479  32.164  1.00 56.82           H
ATOM    461  CE  LYS A 153     -15.575 169.738  31.002  1.00 54.87           C
ATOM    462 1HE  LYS A 153     -14.716 169.069  31.049  1.00 54.87           H
ATOM    463 2HE  LYS A 153     -16.463 169.127  30.838  1.00 54.87           H
ATOM    464  NZ  LYS A 153     -15.434 170.681  29.867  1.00 56.42           N
ATOM    465 1HZ  LYS A 153     -15.211 170.135  29.047  1.00 56.42           H
ATOM    466 2HZ  LYS A 153     -14.699 171.353  30.035  1.00 56.42           H
ATOM    467 3HZ  LYS A 153     -16.308 171.166  29.721  1.00 56.42           H
ATOM    468  N   GLN A 154     -12.358 167.220  35.819  1.00 39.35           N
ATOM    469  H   GLN A 154     -11.731 167.168  35.029  1.00 39.35           H
ATOM    470  CA  GLN A 154     -12.437 166.053  36.689  1.00 38.57           C
ATOM    471  HA  GLN A 154     -13.493 165.845  36.862  1.00 38.57           H
ATOM    472  C   GLN A 154     -11.769 166.299  38.059  1.00 44.44           C
ATOM    473  O   GLN A 154     -12.387 166.081  39.099  1.00 39.84           O
ATOM    474  CB  GLN A 154     -11.833 164.835  35.976  1.00  0.00           C
ATOM    475 1HB  GLN A 154     -12.257 164.765  34.974  1.00  0.00           H
ATOM    476 2HB  GLN A 154     -10.752 164.950  35.898  1.00  0.00           H
ATOM    477  CG  GLN A 154     -12.138 163.533  36.734  1.00  0.00           C
ATOM    478 1HG  GLN A 154     -11.606 163.527  37.686  1.00  0.00           H
ATOM    479 2HG  GLN A 154     -13.206 163.505  36.951  1.00  0.00           H
ATOM    480  CD  GLN A 154     -11.762 162.270  35.951  1.00  0.00           C
ATOM    481  OE1 GLN A 154     -11.001 162.288  34.991  1.00  0.00           O
ATOM    482  NE2 GLN A 154     -12.281 161.134  36.356  1.00  0.00           N
ATOM    483 1HE2 GLN A 154     -12.033 160.273  35.890  1.00  0.00           H
ATOM    484 2HE2 GLN A 154     -13.032 161.146  37.031  1.00  0.00           H
ATOM    485  N   SER A 155     -10.527 166.782  38.073  1.00 35.82           N
ATOM    486  H   SER A 155     -10.057 166.945  37.194  1.00 35.82           H
ATOM    487  CA  SER A 155      -9.770 167.097  39.289  1.00 37.09           C
ATOM    488  HA  SER A 155      -9.920 166.300  40.017  1.00 37.09           H
ATOM    489  C   SER A 155     -10.167 168.432  39.937  1.00 37.82           C
ATOM    490  O   SER A 155      -9.854 168.645  41.113  1.00 34.31           O
ATOM    491  CB  SER A 155      -8.279 167.174  38.968  1.00 32.46           C
ATOM    492 1HB  SER A 155      -7.724 167.414  39.875  1.00 32.46           H
ATOM    493 2HB  SER A 155      -7.935 166.204  38.609  1.00 32.46           H
ATOM    494  OG  SER A 155      -8.048 168.176  37.999  1.00 33.40           O
ATOM    495  HG  SER A 155      -8.316 167.835  37.143  1.00 33.40           H
ATOM    496  N   LYS A 156     -10.802 169.337  39.176  1.00 35.06           N
ATOM    497  H   LYS A 156     -10.975 169.078  38.215  1.00 35.06           H
ATOM    498  CA  LYS A 156     -10.997 170.774  39.488  1.00 35.18           C
ATOM    499  HA  LYS A 156     -11.425 171.211  38.586  1.00 35.18           H
ATOM    500  C   LYS A 156      -9.653 171.520  39.759  1.00 31.25           C
ATOM    501  O   LYS A 156      -9.657 172.573  40.391  1.00 32.64           O
ATOM    502  CB  LYS A 156     -12.040 170.973  40.611  1.00 38.78           C
ATOM    503 1HB  LYS A 156     -11.605 170.617  41.545  1.00 38.78           H
ATOM    504 2HB  LYS A 156     -12.215 172.042  40.727  1.00 38.78           H
ATOM    505  CG  LYS A 156     -13.402 170.275  40.401  1.00 43.06           C
ATOM    506 1HG  LYS A 156     -13.217 169.221  40.192  1.00 43.06           H
ATOM    507 2HG  LYS A 156     -13.963 170.333  41.334  1.00 43.06           H
ATOM    508  CD  LYS A 156     -14.276 170.871  39.293  1.00 48.56           C
ATOM    509 1HD  LYS A 156     -14.499 171.910  39.535  1.00 48.56           H
ATOM    510 2HD  LYS A 156     -13.735 170.823  38.348  1.00 48.56           H
ATOM    511  CE  LYS A 156     -15.571 170.042  39.200  1.00 59.09           C
ATOM    512 1HE  LYS A 156     -15.363 169.138  38.627  1.00 59.09           H
ATOM    513 2HE  LYS A 156     -15.861 169.739  40.206  1.00 59.09           H
ATOM    514  NZ  LYS A 156     -16.692 170.785  38.580  1.00 59.61           N
ATOM    515 1HZ  LYS A 156     -17.469 170.146  38.488  1.00 59.61           H
ATOM    516 2HZ  LYS A 156     -16.424 171.122  37.666  1.00 59.61           H
ATOM    517 3HZ  LYS A 156     -16.964 171.565  39.161  1.00 59.61           H
ATOM    518  N   PHE A 157      -8.530 170.972  39.287  1.00 29.51           N
ATOM    519  H   PHE A 157      -8.612 170.133  38.731  1.00 29.51           H
ATOM    520  CA  PHE A 157      -7.165 171.477  39.503  1.00 30.57           C
ATOM    521  HA  PHE A 157      -7.009 171.612  40.573  1.00 30.57           H
ATOM    522  C   PHE A 157      -6.919 172.826  38.804  1.00 33.86           C
ATOM    523  O   PHE A 157      -7.276 173.006  37.638  1.00 32.12           O
ATOM    524  CB  PHE A 157      -6.188 170.404  39.003  1.00 28.72           C
ATOM    525 1HB  PHE A 157      -6.396 169.486  39.552  1.00 28.72           H
ATOM    526 2HB  PHE A 157      -6.414 170.211  37.954  1.00 28.72           H
ATOM    527  CG  PHE A 157      -4.689 170.697  39.119  1.00 30.14           C
ATOM    528  CD1 PHE A 157      -3.968 170.241  40.236  1.00 34.53           C
ATOM    529  HD1 PHE A 157      -4.483 169.761  41.056  1.00 34.53           H
ATOM    530  CD2 PHE A 157      -4.003 171.297  38.049  1.00 32.50           C
ATOM    531  HD2 PHE A 157      -4.556 171.633  37.184  1.00 32.50           H
ATOM    532  CE1 PHE A 157      -2.569 170.368  40.277  1.00 35.52           C
ATOM    533  HE1 PHE A 157      -2.011 169.997  41.125  1.00 35.52           H
ATOM    534  CE2 PHE A 157      -2.605 171.426  38.090  1.00 31.49           C
ATOM    535  HE2 PHE A 157      -2.085 171.862  37.249  1.00 31.49           H
ATOM    536  CZ  PHE A 157      -1.886 170.957  39.200  1.00 36.77           C
ATOM    537  HZ  PHE A 157      -0.809 171.038  39.214  1.00 36.77           H
ATOM    538  N   ILE A 158      -6.277 173.751  39.519  1.00 29.36           N
ATOM    539  H   ILE A 158      -6.030 173.516  40.470  1.00 29.36           H
ATOM    540  CA  ILE A 158      -5.885 175.088  39.054  1.00 34.08           C
ATOM    541  HA  ILE A 158      -6.718 175.523  38.502  1.00 34.08           H
ATOM    542  C   ILE A 158      -4.677 174.981  38.112  1.00 33.85           C
ATOM    543  O   ILE A 158      -3.607 174.504  38.510  1.00 31.00           O
ATOM    544  CB  ILE A 158      -5.537 176.021  40.252  1.00 35.98           C
ATOM    545  HB  ILE A 158      -4.645 175.617  40.731  1.00 35.98           H
ATOM    546  CG1 ILE A 158      -6.635 176.110  41.323  1.00 35.97           C
ATOM    547 1HG1 ILE A 158      -7.398 176.812  40.986  1.00 35.97           H
ATOM    548 2HG1 ILE A 158      -7.092 175.127  41.439  1.00 35.97           H
ATOM    549  CG2 ILE A 158      -5.195 177.433  39.732  1.00 34.27           C
ATOM    550 1HG2 ILE A 158      -5.020 178.102  40.575  1.00 34.27           H
ATOM    551 2HG2 ILE A 158      -6.032 177.804  39.141  1.00 34.27           H
ATOM    552 3HG2 ILE A 158      -4.301 177.391  39.110  1.00 34.27           H
ATOM    553  CD1 ILE A 158      -6.093 176.525  42.698  1.00 44.35           C
ATOM    554 1HD1 ILE A 158      -5.278 175.860  42.984  1.00 44.35           H
ATOM    555 2HD1 ILE A 158      -6.895 176.454  43.433  1.00 44.35           H
ATOM    556 3HD1 ILE A 158      -5.727 177.551  42.657  1.00 44.35           H
ATOM    557  N   LEU A 159      -4.822 175.481  36.885  1.00 27.83           N
ATOM    558  H   LEU A 159      -5.716 175.873  36.623  1.00 27.83           H
ATOM    559  CA  LEU A 159      -3.760 175.545  35.872  1.00 30.56           C
ATOM    560  HA  LEU A 159      -2.817 175.740  36.383  1.00 30.56           H
ATOM    561  C   LEU A 159      -4.007 176.717  34.885  1.00 31.97           C
ATOM    562  O   LEU A 159      -5.070 177.331  34.884  1.00 30.38           O
ATOM    563  CB  LEU A 159      -3.607 174.159  35.179  1.00 32.10           C
ATOM    564 1HB  LEU A 159      -2.982 174.304  34.297  1.00 32.10           H
ATOM    565 2HB  LEU A 159      -3.053 173.513  35.860  1.00 32.10           H
ATOM    566  CG  LEU A 159      -4.871 173.393  34.751  1.00 38.38           C
ATOM    567  HG  LEU A 159      -5.493 173.229  35.630  1.00 38.38           H
ATOM    568  CD1 LEU A 159      -5.693 174.114  33.685  1.00 34.40           C
ATOM    569 1HD1 LEU A 159      -6.525 173.482  33.376  1.00 34.40           H
ATOM    570 2HD1 LEU A 159      -5.067 174.339  32.821  1.00 34.40           H
ATOM    571 3HD1 LEU A 159      -6.078 175.042  34.107  1.00 34.40           H
ATOM    572  CD2 LEU A 159      -4.460 172.028  34.196  1.00 38.76           C
ATOM    573 1HD2 LEU A 159      -5.353 171.448  33.964  1.00 38.76           H
ATOM    574 2HD2 LEU A 159      -3.861 171.494  34.934  1.00 38.76           H
ATOM    575 3HD2 LEU A 159      -3.874 172.173  33.288  1.00 38.76           H
ATOM    576  N   ALA A 160      -3.009 177.047  34.074  1.00 26.18           N
ATOM    577  H   ALA A 160      -2.185 176.464  34.077  1.00 26.18           H
ATOM    578  CA  ALA A 160      -3.145 177.991  32.963  1.00 28.79           C
ATOM    579  HA  ALA A 160      -3.985 178.657  33.160  1.00 28.79           H
ATOM    580  C   ALA A 160      -3.435 177.244  31.640  1.00 32.77           C
ATOM    581  O   ALA A 160      -3.023 176.099  31.442  1.00 33.85           O
ATOM    582  CB  ALA A 160      -1.879 178.854  32.895  1.00 31.22           C
ATOM    583 1HB  ALA A 160      -1.776 179.412  33.826  1.00 31.22           H
ATOM    584 2HB  ALA A 160      -1.959 179.551  32.061  1.00 31.22           H
ATOM    585 3HB  ALA A 160      -1.007 178.216  32.754  1.00 31.22           H
ATOM    586  N   LEU A 161      -4.110 177.911  30.706  1.00 34.92           N
ATOM    587  H   LEU A 161      -4.438 178.842  30.925  1.00 34.92           H
ATOM    588  CA  LEU A 161      -4.365 177.419  29.354  1.00 33.07           C
ATOM    589  HA  LEU A 161      -3.689 176.588  29.151  1.00 33.07           H
ATOM    590  C   LEU A 161      -4.074 178.542  28.347  1.00 31.90           C
ATOM    591  O   LEU A 161      -4.665 179.618  28.424  1.00 30.70           O
ATOM    592  CB  LEU A 161      -5.817 176.892  29.272  1.00 33.46           C
ATOM    593 1HB  LEU A 161      -5.951 176.148  30.058  1.00 33.46           H
ATOM    594 2HB  LEU A 161      -6.491 177.724  29.475  1.00 33.46           H
ATOM    595  CG  LEU A 161      -6.203 176.261  27.922  1.00 34.77           C
ATOM    596  HG  LEU A 161      -5.966 176.969  27.128  1.00 34.77           H
ATOM    597  CD1 LEU A 161      -5.467 174.945  27.660  1.00 34.54           C
ATOM    598 1HD1 LEU A 161      -5.836 174.504  26.734  1.00 34.54           H
ATOM    599 2HD1 LEU A 161      -5.649 174.258  28.487  1.00 34.54           H
ATOM    600 3HD1 LEU A 161      -4.398 175.134  27.572  1.00 34.54           H
ATOM    601  CD2 LEU A 161      -7.705 175.981  27.884  1.00 32.12           C
ATOM    602 1HD2 LEU A 161      -7.976 175.563  26.915  1.00 32.12           H
ATOM    603 2HD2 LEU A 161      -8.243 176.916  28.040  1.00 32.12           H
ATOM    604 3HD2 LEU A 161      -7.967 175.275  28.672  1.00 32.12           H
ATOM    605  N   LYS A 162      -3.155 178.307  27.407  1.00 29.12           N
ATOM    606  H   LYS A 162      -2.696 177.408  27.388  1.00 29.12           H
ATOM    607  CA  LYS A 162      -2.785 179.257  26.354  1.00 31.88           C
ATOM    608  HA  LYS A 162      -3.234 180.222  26.586  1.00 31.88           H
ATOM    609  C   LYS A 162      -3.330 178.776  25.002  1.00 33.47           C
ATOM    610  O   LYS A 162      -3.135 177.618  24.643  1.00 36.66           O
ATOM    611  CB  LYS A 162      -1.257 179.451  26.370  1.00 30.62           C
ATOM    612 1HB  LYS A 162      -0.936 179.587  27.402  1.00 30.62           H
ATOM    613 2HB  LYS A 162      -0.789 178.550  25.973  1.00 30.62           H
ATOM    614  CG  LYS A 162      -0.802 180.665  25.544  1.00 36.69           C
ATOM    615 1HG  LYS A 162      -1.071 180.499  24.500  1.00 36.69           H
ATOM    616 2HG  LYS A 162      -1.336 181.547  25.896  1.00 36.69           H
ATOM    617  CD  LYS A 162       0.717 180.917  25.632  1.00 39.21           C
ATOM    618 1HD  LYS A 162       1.233 180.062  25.196  1.00 39.21           H
ATOM    619 2HD  LYS A 162       0.954 181.799  25.037  1.00 39.21           H
ATOM    620  CE  LYS A 162       1.212 181.125  27.072  1.00 39.65           C
ATOM    621 1HE  LYS A 162       0.636 181.929  27.528  1.00 39.65           H
ATOM    622 2HE  LYS A 162       1.042 180.209  27.637  1.00 39.65           H
ATOM    623  NZ  LYS A 162       2.651 181.457  27.118  1.00 44.45           N
ATOM    624 1HZ  LYS A 162       2.967 181.415  28.076  1.00 44.45           H
ATOM    625 2HZ  LYS A 162       2.797 182.389  26.756  1.00 44.45           H
ATOM    626 3HZ  LYS A 162       3.171 180.794  26.562  1.00 44.45           H
ATOM    627  N   VAL A 163      -4.020 179.664  24.287  1.00 31.67           N
ATOM    628  H   VAL A 163      -4.090 180.605  24.647  1.00 31.67           H
ATOM    629  CA  VAL A 163      -4.820 179.370  23.086  1.00 32.62           C
ATOM    630  HA  VAL A 163      -4.720 178.314  22.838  1.00 32.62           H
ATOM    631  C   VAL A 163      -4.294 180.204  21.913  1.00 34.90           C
ATOM    632  O   VAL A 163      -4.445 181.428  21.893  1.00 37.66           O
ATOM    633  CB  VAL A 163      -6.317 179.650  23.343  1.00 35.35           C
ATOM    634  HB  VAL A 163      -6.443 180.722  23.494  1.00 35.35           H
ATOM    635  CG1 VAL A 163      -7.169 179.224  22.142  1.00 34.41           C
ATOM    636 1HG1 VAL A 163      -8.219 179.420  22.362  1.00 34.41           H
ATOM    637 2HG1 VAL A 163      -7.028 178.160  21.957  1.00 34.41           H
ATOM    638 3HG1 VAL A 163      -6.871 179.790  21.260  1.00 34.41           H
ATOM    639  CG2 VAL A 163      -6.840 178.931  24.595  1.00 32.18           C
ATOM    640 1HG2 VAL A 163      -7.917 179.076  24.674  1.00 32.18           H
ATOM    641 2HG2 VAL A 163      -6.352 179.336  25.481  1.00 32.18           H
ATOM    642 3HG2 VAL A 163      -6.622 177.866  24.514  1.00 32.18           H
ATOM    643  N   LEU A 164      -3.658 179.546  20.944  1.00 29.97           N
ATOM    644  H   LEU A 164      -3.601 178.540  21.016  1.00 29.97           H
ATOM    645  CA  LEU A 164      -2.830 180.172  19.904  1.00 35.46           C
ATOM    646  HA  LEU A 164      -2.830 181.252  20.053  1.00 35.46           H
ATOM    647  C   LEU A 164      -3.380 179.883  18.493  1.00 38.34           C
ATOM    648  O   LEU A 164      -3.635 178.733  18.150  1.00 38.03           O
ATOM    649  CB  LEU A 164      -1.375 179.668  20.052  1.00 35.75           C
ATOM    650 1HB  LEU A 164      -1.374 178.589  19.894  1.00 35.75           H
ATOM    651 2HB  LEU A 164      -0.778 180.123  19.262  1.00 35.75           H
ATOM    652  CG  LEU A 164      -0.717 179.967  21.410  1.00 39.97           C
ATOM    653  HG  LEU A 164      -1.395 179.652  22.203  1.00 39.97           H
ATOM    654  CD1 LEU A 164       0.567 179.155  21.559  1.00 43.86           C
ATOM    655 1HD1 LEU A 164       1.032 179.389  22.517  1.00 43.86           H
ATOM    656 2HD1 LEU A 164       1.256 179.400  20.750  1.00 43.86           H
ATOM    657 3HD1 LEU A 164       0.326 178.092  21.521  1.00 43.86           H
ATOM    658  CD2 LEU A 164      -0.398 181.454  21.587  1.00 38.45           C
ATOM    659 1HD2 LEU A 164       0.106 181.605  22.542  1.00 38.45           H
ATOM    660 2HD2 LEU A 164      -1.325 182.027  21.571  1.00 38.45           H
ATOM    661 3HD2 LEU A 164       0.250 181.786  20.777  1.00 38.45           H
ATOM    662  N   PHE A 165      -3.556 180.909  17.664  1.00 39.52           N
ATOM    663  H   PHE A 165      -3.250 181.825  17.962  1.00 39.52           H
ATOM    664  CA  PHE A 165      -4.133 180.807  16.324  1.00 40.27           C
ATOM    665  HA  PHE A 165      -5.059 180.237  16.387  1.00 40.27           H
ATOM    666  C   PHE A 165      -3.192 180.109  15.333  1.00 40.11           C
ATOM    667  O   PHE A 165      -2.119 180.628  15.010  1.00 42.22           O
ATOM    668  CB  PHE A 165      -4.468 182.207  15.795  1.00 40.68           C
ATOM    669 1HB  PHE A 165      -3.557 182.804  15.778  1.00 40.68           H
ATOM    670 2HB  PHE A 165      -4.817 182.115  14.766  1.00 40.68           H
ATOM    671  CG  PHE A 165      -5.521 182.936  16.609  1.00 45.07           C
ATOM    672  CD1 PHE A 165      -6.856 182.497  16.567  1.00 49.29           C
ATOM    673  HD1 PHE A 165      -7.135 181.649  15.959  1.00 49.29           H
ATOM    674  CD2 PHE A 165      -5.175 184.053  17.386  1.00 48.63           C
ATOM    675  HD2 PHE A 165      -4.155 184.405  17.392  1.00 48.63           H
ATOM    676  CE1 PHE A 165      -7.841 183.187  17.291  1.00 52.69           C
ATOM    677  HE1 PHE A 165      -8.872 182.870  17.237  1.00 52.69           H
ATOM    678  CE2 PHE A 165      -6.161 184.735  18.116  1.00 45.60           C
ATOM    679  HE2 PHE A 165      -5.891 185.606  18.695  1.00 45.60           H
ATOM    680  CZ  PHE A 165      -7.500 184.314  18.056  1.00 53.22           C
ATOM    681  HZ  PHE A 165      -8.258 184.873  18.585  1.00 53.22           H
ATOM    682  N   LYS A 166      -3.656 178.998  14.747  1.00 38.27           N
ATOM    683  H   LYS A 166      -4.572 178.659  15.005  1.00 38.27           H
ATOM    684  CA  LYS A 166      -2.997 178.324  13.625  1.00 43.35           C
ATOM    685  HA  LYS A 166      -2.040 177.926  13.963  1.00 43.35           H
ATOM    686  C   LYS A 166      -2.735 179.315  12.480  1.00 44.08           C
ATOM    687  O   LYS A 166      -1.601 179.417  12.030  1.00 44.64           O
ATOM    688  CB  LYS A 166      -3.857 177.160  13.108  1.00 44.93           C
ATOM    689 1HB  LYS A 166      -4.888 177.501  13.014  1.00 44.93           H
ATOM    690 2HB  LYS A 166      -3.501 176.873  12.119  1.00 44.93           H
ATOM    691  CG  LYS A 166      -3.779 175.925  14.012  1.00 49.22           C
ATOM    692 1HG  LYS A 166      -2.734 175.639  14.134  1.00 49.22           H
ATOM    693 2HG  LYS A 166      -4.194 176.172  14.989  1.00 49.22           H
ATOM    694  CD  LYS A 166      -4.554 174.756  13.402  1.00 47.37           C
ATOM    695 1HD  LYS A 166      -5.615 174.874  13.623  1.00 47.37           H
ATOM    696 2HD  LYS A 166      -4.410 174.755  12.321  1.00 47.37           H
ATOM    697  CE  LYS A 166      -4.025 173.433  13.966  1.00 47.06           C
ATOM    698 1HE  LYS A 166      -2.955 173.365  13.771  1.00 47.06           H
ATOM    699 2HE  LYS A 166      -4.186 173.416  15.044  1.00 47.06           H
ATOM    700  NZ  LYS A 166      -4.691 172.278  13.335  1.00 48.32           N
ATOM    701 1HZ  LYS A 166      -4.216 171.431  13.613  1.00 48.32           H
ATOM    702 2HZ  LYS A 166      -4.662 172.367  12.330  1.00 48.32           H
ATOM    703 3HZ  LYS A 166      -5.652 172.241  13.643  1.00 48.32           H
ATOM    704  N   ALA A 167      -3.737 180.117  12.114  1.00 40.52           N
ATOM    705  H   ALA A 167      -4.647 179.963  12.524  1.00 40.52           H
ATOM    706  CA  ALA A 167      -3.649 181.094  11.034  1.00 50.46           C
ATOM    707  HA  ALA A 167      -3.495 180.553  10.100  1.00 50.46           H
ATOM    708  C   ALA A 167      -2.475 182.098  11.190  1.00 55.96           C
ATOM    709  O   ALA A 167      -1.826 182.428  10.196  1.00 52.31           O
ATOM    710  CB  ALA A 167      -5.000 181.817  10.951  1.00 42.16           C
ATOM    711 1HB  ALA A 167      -5.795 181.082  10.818  1.00 42.16           H
ATOM    712 2HB  ALA A 167      -4.989 182.498  10.100  1.00 42.16           H
ATOM    713 3HB  ALA A 167      -5.175 182.381  11.867  1.00 42.16           H
ATOM    714  N   GLN A 168      -2.170 182.561  12.410  1.00 46.35           N
ATOM    715  H   GLN A 168      -2.690 182.229  13.209  1.00 46.35           H
ATOM    716  CA  GLN A 168      -1.088 183.516  12.687  1.00 48.13           C
ATOM    717  HA  GLN A 168      -1.050 184.247  11.880  1.00 48.13           H
ATOM    718  C   GLN A 168       0.297 182.827  12.765  1.00 47.14           C
ATOM    719  O   GLN A 168       1.280 183.352  12.238  1.00 54.41           O
ATOM    720  CB  GLN A 168      -1.384 184.277  13.993  1.00 50.79           C
ATOM    721 1HB  GLN A 168      -1.443 183.567  14.818  1.00 50.79           H
ATOM    722 2HB  GLN A 168      -0.567 184.967  14.199  1.00 50.79           H
ATOM    723  CG  GLN A 168      -2.700 185.082  13.953  1.00 56.17           C
ATOM    724 1HG  GLN A 168      -3.535 184.400  13.793  1.00 56.17           H
ATOM    725 2HG  GLN A 168      -2.857 185.557  14.921  1.00 56.17           H
ATOM    726  CD  GLN A 168      -2.737 186.164  12.865  1.00 66.07           C
ATOM    727  OE1 GLN A 168      -1.756 186.830  12.560  1.00 64.68           O
ATOM    728  NE2 GLN A 168      -3.878 186.377  12.254  1.00 63.56           N
ATOM    729 1HE2 GLN A 168      -3.952 187.123  11.577  1.00 63.56           H
ATOM    730 2HE2 GLN A 168      -4.708 185.890  12.562  1.00 63.56           H
ATOM    731  N   LEU A 169       0.370 181.635  13.369  1.00 43.39           N
ATOM    732  H   LEU A 169      -0.463 181.244  13.784  1.00 43.39           H
ATOM    733  CA  LEU A 169       1.571 180.791  13.397  1.00 47.46           C
ATOM    734  HA  LEU A 169       2.399 181.343  13.842  1.00 47.46           H
ATOM    735  C   LEU A 169       1.994 180.370  11.970  1.00 52.10           C
ATOM    736  O   LEU A 169       3.167 180.428  11.608  1.00 51.11           O
ATOM    737  CB  LEU A 169       1.275 179.537  14.254  1.00 43.17           C
ATOM    738 1HB  LEU A 169       0.382 179.057  13.854  1.00 43.17           H
ATOM    739 2HB  LEU A 169       2.105 178.841  14.132  1.00 43.17           H
ATOM    740  CG  LEU A 169       1.067 179.799  15.754  1.00 44.56           C
ATOM    741  HG  LEU A 169       0.439 180.682  15.871  1.00 44.56           H
ATOM    742  CD1 LEU A 169       0.349 178.606  16.390  1.00 36.68           C
ATOM    743 1HD1 LEU A 169       0.298 178.745  17.470  1.00 36.68           H
ATOM    744 2HD1 LEU A 169       0.895 177.689  16.166  1.00 36.68           H
ATOM    745 3HD1 LEU A 169      -0.660 178.538  15.984  1.00 36.68           H
ATOM    746  CD2 LEU A 169       2.393 180.035  16.478  1.00 42.44           C
ATOM    747 1HD2 LEU A 169       2.195 180.194  17.538  1.00 42.44           H
ATOM    748 2HD2 LEU A 169       2.882 180.916  16.063  1.00 42.44           H
ATOM    749 3HD2 LEU A 169       3.041 179.167  16.356  1.00 42.44           H
ATOM    750  N   GLU A 170       1.023 179.978  11.149  1.00 50.32           N
ATOM    751  H   GLU A 170       0.084 179.912  11.516  1.00 50.32           H
ATOM    752  CA  GLU A 170       1.231 179.506   9.779  1.00 52.77           C
ATOM    753  HA  GLU A 170       2.085 178.828   9.777  1.00 52.77           H
ATOM    754  C   GLU A 170       1.555 180.674   8.816  1.00 53.46           C
ATOM    755  O   GLU A 170       2.424 180.504   7.961  1.00 59.67           O
ATOM    756  CB  GLU A 170       0.004 178.687   9.338  1.00 52.02           C
ATOM    757 1HB  GLU A 170      -0.906 179.248   9.551  1.00 52.02           H
ATOM    758 2HB  GLU A 170       0.055 178.480   8.269  1.00 52.02           H
ATOM    759  CG  GLU A 170      -0.050 177.352  10.098  1.00 61.22           C
ATOM    760 1HG  GLU A 170       0.693 176.687   9.657  1.00 61.22           H
ATOM    761 2HG  GLU A 170       0.250 177.510  11.134  1.00 61.22           H
ATOM    762  CD  GLU A 170      -1.406 176.609  10.105  1.00 66.37           C
ATOM    763  OE1 GLU A 170      -2.416 177.114   9.563  1.00 67.67           O
ATOM    764  OE2 GLU A 170      -1.437 175.512  10.726  1.00 69.92           O
ATOM    765  N   LYS A 171       0.973 181.876   8.995  1.00 55.00           N
ATOM    766  H   LYS A 171       0.256 181.991   9.697  1.00 55.00           H
ATOM    767  CA  LYS A 171       1.378 183.095   8.276  1.00 55.71           C
ATOM    768  HA  LYS A 171       1.301 182.899   7.207  1.00 55.71           H
ATOM    769  C   LYS A 171       2.849 183.457   8.588  1.00 59.54           C
ATOM    770  O   LYS A 171       3.618 183.706   7.666  1.00 60.31           O
ATOM    771  CB  LYS A 171       0.433 184.269   8.594  1.00 57.95           C
ATOM    772 1HB  LYS A 171      -0.595 183.926   8.479  1.00 57.95           H
ATOM    773 2HB  LYS A 171       0.597 184.576   9.627  1.00 57.95           H
ATOM    774  CG  LYS A 171       0.642 185.464   7.642  1.00 64.09           C
ATOM    775 1HG  LYS A 171       1.678 185.793   7.725  1.00 64.09           H
ATOM    776 2HG  LYS A 171       0.445 185.131   6.623  1.00 64.09           H
ATOM    777  CD  LYS A 171      -0.295 186.641   7.961  1.00 70.26           C
ATOM    778 1HD  LYS A 171      -1.315 186.265   8.037  1.00 70.26           H
ATOM    779 2HD  LYS A 171      -0.013 187.060   8.927  1.00 70.26           H
ATOM    780  CE  LYS A 171      -0.281 187.745   6.884  1.00 77.62           C
ATOM    781 1HE  LYS A 171      -0.475 187.283   5.916  1.00 77.62           H
ATOM    782 2HE  LYS A 171      -1.104 188.432   7.085  1.00 77.62           H
ATOM    783  NZ  LYS A 171       0.985 188.516   6.841  1.00 75.94           N
ATOM    784 1HZ  LYS A 171       0.858 189.320   6.244  1.00 75.94           H
ATOM    785 2HZ  LYS A 171       1.730 187.940   6.478  1.00 75.94           H
ATOM    786 3HZ  LYS A 171       1.221 188.824   7.774  1.00 75.94           H
ATOM    787  N   ALA A 172       3.256 183.391   9.858  1.00 55.41           N
ATOM    788  H   ALA A 172       2.582 183.195  10.584  1.00 55.41           H
ATOM    789  CA  ALA A 172       4.641 183.599  10.277  1.00 56.42           C
ATOM    790  HA  ALA A 172       4.980 184.550   9.867  1.00 56.42           H
ATOM    791  C   ALA A 172       5.622 182.503   9.776  1.00 52.54           C
ATOM    792  O   ALA A 172       6.824 182.762   9.671  1.00 55.53           O
ATOM    793  CB  ALA A 172       4.663 183.699  11.807  1.00 52.84           C
ATOM    794 1HB  ALA A 172       4.067 184.556  12.119  1.00 52.84           H
ATOM    795 2HB  ALA A 172       5.692 183.831  12.142  1.00 52.84           H
ATOM    796 3HB  ALA A 172       4.251 182.790  12.245  1.00 52.84           H
ATOM    797  N   GLY A 173       5.120 181.301   9.464  1.00 54.35           N
ATOM    798  H   GLY A 173       4.128 181.154   9.582  1.00 54.35           H
ATOM    799  CA  GLY A 173       5.898 180.148   8.989  1.00 55.93           C
ATOM    800 1HA  GLY A 173       5.221 179.469   8.471  1.00 55.93           H
ATOM    801 2HA  GLY A 173       6.651 180.482   8.275  1.00 55.93           H
ATOM    802  C   GLY A 173       6.614 179.353  10.102  1.00 61.32           C
ATOM    803  O   GLY A 173       7.566 178.622   9.821  1.00 58.76           O
ATOM    804  N   VAL A 174       6.199 179.510  11.363  1.00 55.65           N
ATOM    805  H   VAL A 174       5.377 180.071  11.537  1.00 55.65           H
ATOM    806  CA  VAL A 174       6.860 178.949  12.555  1.00 54.39           C
ATOM    807  HA  VAL A 174       7.915 178.836  12.304  1.00 54.39           H
ATOM    808  C   VAL A 174       6.331 177.545  12.965  1.00 57.12           C
ATOM    809  O   VAL A 174       6.580 177.100  14.087  1.00 56.01           O
ATOM    810  CB  VAL A 174       6.825 179.940  13.746  1.00 53.33           C
ATOM    811  HB  VAL A 174       7.373 179.487  14.573  1.00 53.33           H
ATOM    812  CG1 VAL A 174       7.542 181.253  13.405  1.00 53.75           C
ATOM    813 1HG1 VAL A 174       7.563 181.889  14.290  1.00 53.75           H
ATOM    814 2HG1 VAL A 174       7.019 181.769  12.599  1.00 53.75           H
ATOM    815 3HG1 VAL A 174       8.562 181.030  13.093  1.00 53.75           H
ATOM    816  CG2 VAL A 174       5.404 180.252  14.233  1.00 47.61           C
ATOM    817 1HG2 VAL A 174       5.466 180.875  15.125  1.00 47.61           H
ATOM    818 2HG2 VAL A 174       4.885 179.324  14.472  1.00 47.61           H
ATOM    819 3HG2 VAL A 174       4.858 180.784  13.454  1.00 47.61           H
ATOM    820  N   GLU A 175       5.617 176.827  12.086  1.00 53.88           N
ATOM    821  H   GLU A 175       5.461 177.177  11.152  1.00 53.88           H
ATOM    822  CA  GLU A 175       4.978 175.544  12.415  1.00 59.12           C
ATOM    823  HA  GLU A 175       4.240 175.728  13.195  1.00 59.12           H
ATOM    824  C   GLU A 175       5.973 174.487  12.933  1.00 59.94           C
ATOM    825  O   GLU A 175       5.619 173.714  13.825  1.00 58.21           O
ATOM    826  CB  GLU A 175       4.250 174.924  11.210  1.00 56.90           C
ATOM    827 1HB  GLU A 175       4.971 174.646  10.440  1.00 56.90           H
ATOM    828 2HB  GLU A 175       3.786 173.999  11.553  1.00 56.90           H
ATOM    829  CG  GLU A 175       3.168 175.812  10.573  1.00 64.00           C
ATOM    830 1HG  GLU A 175       2.325 175.172  10.313  1.00 64.00           H
ATOM    831 2HG  GLU A 175       2.820 176.559  11.286  1.00 64.00           H
ATOM    832  CD  GLU A 175       3.672 176.515   9.316  1.00 67.79           C
ATOM    833  OE1 GLU A 175       4.788 177.074   9.343  1.00 61.17           O
ATOM    834  OE2 GLU A 175       2.959 176.476   8.284  1.00 70.29           O
ATOM    835  N   HIS A 176       7.199 174.461  12.399  1.00 58.13           N
ATOM    836  H   HIS A 176       7.419 175.088  11.638  1.00 58.13           H
ATOM    837  CA  HIS A 176       8.248 173.566  12.859  1.00 60.59           C
ATOM    838  HA  HIS A 176       7.838 172.556  12.876  1.00 60.59           H
ATOM    839  C   HIS A 176       8.719 173.923  14.278  1.00 58.13           C
ATOM    840  O   HIS A 176       8.884 173.033  15.112  1.00 53.57           O
ATOM    841  CB  HIS A 176       9.433 173.591  11.882  1.00 65.11           C
ATOM    842 1HB  HIS A 176       9.057 173.414  10.874  1.00 65.11           H
ATOM    843 2HB  HIS A 176       9.900 174.575  11.896  1.00 65.11           H
ATOM    844  CG  HIS A 176      10.491 172.549  12.193  1.00 70.83           C
ATOM    845  ND1 HIS A 176      10.801 171.448  11.433  1.00 78.94           N
ATOM    846  HD1 HIS A 176      10.442 171.180  10.527  1.00 78.94           H
ATOM    847  CD2 HIS A 176      11.328 172.493  13.276  1.00 74.79           C
ATOM    848  HD2 HIS A 176      11.411 173.172  14.112  1.00 74.79           H
ATOM    849  CE1 HIS A 176      11.758 170.780  12.040  1.00 78.46           C
ATOM    850  HE1 HIS A 176      12.230 169.862  11.725  1.00 78.46           H
ATOM    851  NE2 HIS A 176      12.135 171.389  13.157  1.00 79.08           N
ATOM    852  N   GLN A 177       8.947 175.211  14.557  1.00 49.01           N
ATOM    853  H   GLN A 177       8.709 175.926  13.885  1.00 49.01           H
ATOM    854  CA  GLN A 177       9.550 175.636  15.809  1.00 55.07           C
ATOM    855  HA  GLN A 177      10.483 175.083  15.925  1.00 55.07           H
ATOM    856  C   GLN A 177       8.633 175.288  16.998  1.00 54.00           C
ATOM    857  O   GLN A 177       9.086 174.653  17.947  1.00 46.17           O
ATOM    858  CB  GLN A 177       9.901 177.132  15.765  1.00 52.89           C
ATOM    859 1HB  GLN A 177      10.387 177.381  14.822  1.00 52.89           H
ATOM    860 2HB  GLN A 177       8.989 177.721  15.864  1.00 52.89           H
ATOM    861  CG  GLN A 177      10.849 177.490  16.920  1.00 64.21           C
ATOM    862 1HG  GLN A 177      10.545 176.943  17.812  1.00 64.21           H
ATOM    863 2HG  GLN A 177      11.856 177.149  16.683  1.00 64.21           H
ATOM    864  CD  GLN A 177      10.899 178.985  17.252  1.00 69.64           C
ATOM    865  OE1 GLN A 177      10.638 179.849  16.428  1.00 65.74           O
ATOM    866  NE2 GLN A 177      11.214 179.324  18.481  1.00 72.37           N
ATOM    867 1HE2 GLN A 177      11.193 180.302  18.734  1.00 72.37           H
ATOM    868 2HE2 GLN A 177      11.416 178.625  19.182  1.00 72.37           H
ATOM    869  N   LEU A 178       7.335 175.602  16.908  1.00 51.46           N
ATOM    870  H   LEU A 178       7.006 176.104  16.095  1.00 51.46           H
ATOM    871  CA  LEU A 178       6.359 175.345  17.966  1.00 47.96           C
ATOM    872  HA  LEU A 178       6.647 175.943  18.831  1.00 47.96           H
ATOM    873  C   LEU A 178       6.329 173.861  18.410  1.00 45.04           C
ATOM    874  O   LEU A 178       6.164 173.582  19.597  1.00 44.96           O
ATOM    875  CB  LEU A 178       4.973 175.825  17.481  1.00 48.12           C
ATOM    876 1HB  LEU A 178       5.042 176.889  17.255  1.00 48.12           H
ATOM    877 2HB  LEU A 178       4.734 175.297  16.557  1.00 48.12           H
ATOM    878  CG  LEU A 178       3.822 175.601  18.479  1.00 49.56           C
ATOM    879  HG  LEU A 178       3.726 174.531  18.663  1.00 49.56           H
ATOM    880  CD1 LEU A 178       4.032 176.329  19.807  1.00 48.31           C
ATOM    881 1HD1 LEU A 178       3.156 176.193  20.440  1.00 48.31           H
ATOM    882 2HD1 LEU A 178       4.177 177.391  19.610  1.00 48.31           H
ATOM    883 3HD1 LEU A 178       4.912 175.929  20.311  1.00 48.31           H
ATOM    884  CD2 LEU A 178       2.515 176.107  17.875  1.00 47.71           C
ATOM    885 1HD2 LEU A 178       1.694 175.926  18.569  1.00 47.71           H
ATOM    886 2HD2 LEU A 178       2.321 175.585  16.938  1.00 47.71           H
ATOM    887 3HD2 LEU A 178       2.601 177.177  17.684  1.00 47.71           H
ATOM    888  N   ARG A 179       6.544 172.919  17.481  1.00 46.10           N
ATOM    889  H   ARG A 179       6.727 173.214  16.533  1.00 46.10           H
ATOM    890  CA  ARG A 179       6.629 171.477  17.744  1.00 46.54           C
ATOM    891  HA  ARG A 179       5.733 171.158  18.276  1.00 46.54           H
ATOM    892  C   ARG A 179       7.854 171.125  18.607  1.00 48.25           C
ATOM    893  O   ARG A 179       7.704 170.460  19.633  1.00 45.81           O
ATOM    894  CB  ARG A 179       6.717 170.714  16.417  1.00 53.68           C
ATOM    895 1HB  ARG A 179       7.559 171.097  15.841  1.00 53.68           H
ATOM    896 2HB  ARG A 179       6.919 169.664  16.627  1.00 53.68           H
ATOM    897  CG  ARG A 179       5.445 170.813  15.564  1.00 61.61           C
ATOM    898 1HG  ARG A 179       4.685 170.154  15.983  1.00 61.61           H
ATOM    899 2HG  ARG A 179       5.072 171.838  15.560  1.00 61.61           H
ATOM    900  CD  ARG A 179       5.755 170.382  14.131  1.00 67.97           C
ATOM    901 1HD  ARG A 179       6.537 171.050  13.770  1.00 67.97           H
ATOM    902 2HD  ARG A 179       6.118 169.354  14.121  1.00 67.97           H
ATOM    903  NE  ARG A 179       4.586 170.488  13.248  1.00 76.38           N
ATOM    904  HE  ARG A 179       3.701 170.272  13.684  1.00 76.38           H
ATOM    905  CZ  ARG A 179       4.634 170.895  11.978  1.00 75.07           C
ATOM    906  NH1 ARG A 179       5.752 171.126  11.355  1.00 71.65           N
ATOM    907 1HH1 ARG A 179       6.615 170.828  11.785  1.00 71.65           H
ATOM    908 2HH1 ARG A 179       5.737 171.386  10.379  1.00 71.65           H
ATOM    909  NH2 ARG A 179       3.535 171.069  11.308  1.00 81.13           N
ATOM    910 1HH2 ARG A 179       2.664 170.769  11.722  1.00 81.13           H
ATOM    911 2HH2 ARG A 179       3.555 171.386  10.349  1.00 81.13           H
ATOM    912  N   ARG A 180       9.041 171.608  18.214  1.00 50.17           N
ATOM    913  H   ARG A 180       9.081 172.166  17.373  1.00 50.17           H
ATOM    914  CA  ARG A 180      10.302 171.429  18.942  1.00 50.43           C
ATOM    915  HA  ARG A 180      10.445 170.363  19.115  1.00 50.43           H
ATOM    916  C   ARG A 180      10.256 172.138  20.309  1.00 41.88           C
ATOM    917  O   ARG A 180      10.767 171.607  21.297  1.00 44.09           O
ATOM    918  CB  ARG A 180      11.467 171.947  18.073  1.00  0.00           C
ATOM    919 1HB  ARG A 180      11.308 171.649  17.037  1.00  0.00           H
ATOM    920 2HB  ARG A 180      11.503 173.036  18.115  1.00  0.00           H
ATOM    921  CG  ARG A 180      12.828 171.395  18.538  1.00  0.00           C
ATOM    922 1HG  ARG A 180      12.956 171.622  19.597  1.00  0.00           H
ATOM    923 2HG  ARG A 180      12.829 170.312  18.417  1.00  0.00           H
ATOM    924  CD  ARG A 180      14.046 171.965  17.774  1.00  0.00           C
ATOM    925 1HD  ARG A 180      14.085 173.044  17.924  1.00  0.00           H
ATOM    926 2HD  ARG A 180      14.952 171.533  18.198  1.00  0.00           H
ATOM    927  NE  ARG A 180      14.015 171.685  16.330  1.00  0.00           N
ATOM    928  HE  ARG A 180      13.289 172.192  15.844  1.00  0.00           H
ATOM    929  CZ  ARG A 180      14.904 170.960  15.636  1.00  0.00           C
ATOM    930  NH1 ARG A 180      14.738 170.764  14.363  1.00  0.00           N
ATOM    931 1HH1 ARG A 180      13.925 171.128  13.887  1.00  0.00           H
ATOM    932 2HH1 ARG A 180      15.438 170.251  13.848  1.00  0.00           H
ATOM    933  NH2 ARG A 180      15.972 170.424  16.148  1.00  0.00           N
ATOM    934 1HH2 ARG A 180      16.240 170.617  17.102  1.00  0.00           H
ATOM    935 2HH2 ARG A 180      16.627 169.984  15.518  1.00  0.00           H
ATOM    936  N   GLU A 181       9.598 173.300  20.384  1.00 40.22           N
ATOM    937  H   GLU A 181       9.255 173.708  19.526  1.00 40.22           H
ATOM    938  CA  GLU A 181       9.534 174.120  21.587  1.00 43.01           C
ATOM    939  HA  GLU A 181      10.570 174.324  21.855  1.00 43.01           H
ATOM    940  C   GLU A 181       8.860 173.408  22.776  1.00 41.34           C
ATOM    941  O   GLU A 181       9.390 173.502  23.892  1.00 43.07           O
ATOM    942  CB  GLU A 181       8.774 175.449  21.369  1.00 45.83           C
ATOM    943 1HB  GLU A 181       7.849 175.258  20.824  1.00 45.83           H
ATOM    944 2HB  GLU A 181       8.483 175.806  22.357  1.00 45.83           H
ATOM    945  CG  GLU A 181       9.522 176.599  20.648  1.00 52.94           C
ATOM    946 1HG  GLU A 181       9.490 176.416  19.574  1.00 52.94           H
ATOM    947 2HG  GLU A 181       8.991 177.532  20.834  1.00 52.94           H
ATOM    948  CD  GLU A 181      10.981 176.763  21.080  1.00 58.23           C
ATOM    949  OE1 GLU A 181      11.280 176.494  22.273  1.00 56.02           O
ATOM    950  OE2 GLU A 181      11.826 177.133  20.231  1.00 60.59           O
ATOM    951  N   VAL A 182       7.725 172.743  22.530  1.00 41.63           N
ATOM    952  H   VAL A 182       7.353 172.761  21.591  1.00 41.63           H
ATOM    953  CA  VAL A 182       6.917 172.030  23.533  1.00 43.73           C
ATOM    954  HA  VAL A 182       6.919 172.623  24.447  1.00 43.73           H
ATOM    955  C   VAL A 182       7.480 170.636  23.858  1.00 43.62           C
ATOM    956  O   VAL A 182       7.347 170.174  24.993  1.00 42.65           O
ATOM    957  CB  VAL A 182       5.439 171.901  23.086  1.00 43.31           C
ATOM    958  HB  VAL A 182       4.895 171.382  23.875  1.00 43.31           H
ATOM    959  CG1 VAL A 182       4.794 173.280  22.919  1.00 39.85           C
ATOM    960 1HG1 VAL A 182       3.744 173.145  22.657  1.00 39.85           H
ATOM    961 2HG1 VAL A 182       5.296 173.839  22.129  1.00 39.85           H
ATOM    962 3HG1 VAL A 182       4.867 173.830  23.857  1.00 39.85           H
ATOM    963  CG2 VAL A 182       5.229 171.092  21.801  1.00 49.77           C
ATOM    964 1HG2 VAL A 182       4.161 171.037  21.590  1.00 49.77           H
ATOM    965 2HG2 VAL A 182       5.626 170.085  21.933  1.00 49.77           H
ATOM    966 3HG2 VAL A 182       5.740 171.578  20.969  1.00 49.77           H
ATOM    967  N   GLU A 183       8.162 169.986  22.910  1.00 44.15           N
ATOM    968  H   GLU A 183       8.207 170.363  21.974  1.00 44.15           H
ATOM    969  CA  GLU A 183       8.847 168.712  23.140  1.00 48.09           C
ATOM    970  HA  GLU A 183       8.117 167.994  23.514  1.00 48.09           H
ATOM    971  C   GLU A 183       9.956 168.862  24.206  1.00 44.52           C
ATOM    972  O   GLU A 183      10.155 167.968  25.025  1.00 44.14           O
ATOM    973  CB  GLU A 183       9.406 168.183  21.809  1.00 52.19           C
ATOM    974 1HB  GLU A 183       8.660 168.312  21.025  1.00 52.19           H
ATOM    975 2HB  GLU A 183      10.286 168.764  21.532  1.00 52.19           H
ATOM    976  CG  GLU A 183       9.800 166.696  21.871  1.00 59.00           C
ATOM    977 1HG  GLU A 183      10.251 166.416  20.919  1.00 59.00           H
ATOM    978 2HG  GLU A 183      10.544 166.552  22.654  1.00 59.00           H
ATOM    979  CD  GLU A 183       8.618 165.751  22.144  1.00 65.67           C
ATOM    980  OE1 GLU A 183       7.469 166.077  21.757  1.00 73.96           O
ATOM    981  OE2 GLU A 183       8.852 164.667  22.726  1.00 72.97           O
ATOM    982  N   ILE A 184      10.601 170.035  24.270  1.00 41.14           N
ATOM    983  H   ILE A 184      10.433 170.718  23.545  1.00 41.14           H
ATOM    984  CA  ILE A 184      11.525 170.418  25.338  1.00 42.87           C
ATOM    985  HA  ILE A 184      12.263 169.625  25.452  1.00 42.87           H
ATOM    986  C   ILE A 184      10.776 170.566  26.682  1.00 42.67           C
ATOM    987  O   ILE A 184      11.104 169.885  27.653  1.00 40.67           O
ATOM    988  CB  ILE A 184      12.282 171.727  24.971  1.00 43.69           C
ATOM    989  HB  ILE A 184      11.534 172.482  24.730  1.00 43.69           H
ATOM    990  CG1 ILE A 184      13.183 171.541  23.738  1.00 41.95           C
ATOM    991 1HG1 ILE A 184      14.106 171.053  24.050  1.00 41.95           H
ATOM    992 2HG1 ILE A 184      12.674 170.887  23.030  1.00 41.95           H
ATOM    993  CG2 ILE A 184      13.111 172.261  26.155  1.00 41.03           C
ATOM    994 1HG2 ILE A 184      13.721 173.105  25.832  1.00 41.03           H
ATOM    995 2HG2 ILE A 184      13.757 171.459  26.511  1.00 41.03           H
ATOM    996 3HG2 ILE A 184      12.448 172.579  26.959  1.00 41.03           H
ATOM    997  CD1 ILE A 184      13.499 172.850  23.002  1.00 45.03           C
ATOM    998 1HD1 ILE A 184      14.058 172.612  22.097  1.00 45.03           H
ATOM    999 2HD1 ILE A 184      14.096 173.504  23.637  1.00 45.03           H
ATOM   1000 3HD1 ILE A 184      12.569 173.352  22.734  1.00 45.03           H
ATOM   1001  N   GLN A 185       9.783 171.464  26.755  1.00 38.35           N
ATOM   1002  H   GLN A 185       9.503 171.967  25.925  1.00 38.35           H
ATOM   1003  CA  GLN A 185       9.162 171.877  28.015  1.00 39.90           C
ATOM   1004  HA  GLN A 185       9.963 172.153  28.702  1.00 39.90           H
ATOM   1005  C   GLN A 185       8.337 170.750  28.676  1.00 39.81           C
ATOM   1006  O   GLN A 185       8.324 170.631  29.899  1.00 40.40           O
ATOM   1007  CB  GLN A 185       8.295 173.125  27.789  1.00 39.99           C
ATOM   1008 1HB  GLN A 185       8.866 173.876  27.245  1.00 39.99           H
ATOM   1009 2HB  GLN A 185       7.420 172.849  27.200  1.00 39.99           H
ATOM   1010  CG  GLN A 185       7.810 173.749  29.114  1.00 38.08           C
ATOM   1011 1HG  GLN A 185       7.321 172.991  29.725  1.00 38.08           H
ATOM   1012 2HG  GLN A 185       8.676 174.110  29.669  1.00 38.08           H
ATOM   1013  CD  GLN A 185       6.834 174.921  28.919  1.00 43.75           C
ATOM   1014  OE1 GLN A 185       6.344 175.174  27.831  1.00 42.71           O
ATOM   1015  NE2 GLN A 185       6.496 175.639  29.967  1.00 41.82           N
ATOM   1016 1HE2 GLN A 185       5.874 176.420  29.815  1.00 41.82           H
ATOM   1017 2HE2 GLN A 185       6.823 175.429  30.899  1.00 41.82           H
ATOM   1018  N   SER A 186       7.692 169.888  27.889  1.00 42.83           N
ATOM   1019  H   SER A 186       7.727 170.006  26.886  1.00 42.83           H
ATOM   1020  CA  SER A 186       6.941 168.736  28.392  1.00 42.61           C
ATOM   1021  HA  SER A 186       6.132 169.114  29.016  1.00 42.61           H
ATOM   1022  C   SER A 186       7.807 167.792  29.264  1.00 43.99           C
ATOM   1023  O   SER A 186       7.283 167.224  30.226  1.00 47.93           O
ATOM   1024  CB  SER A 186       6.299 167.971  27.226  1.00 43.08           C
ATOM   1025 1HB  SER A 186       5.870 167.044  27.606  1.00 43.08           H
ATOM   1026 2HB  SER A 186       5.496 168.577  26.806  1.00 43.08           H
ATOM   1027  OG  SER A 186       7.235 167.673  26.203  1.00 51.76           O
ATOM   1028  HG  SER A 186       7.376 168.472  25.691  1.00 51.76           H
ATOM   1029  N   HIS A 187       9.114 167.702  28.991  1.00 44.51           N
ATOM   1030  H   HIS A 187       9.468 168.183  28.176  1.00 44.51           H
ATOM   1031  CA  HIS A 187      10.088 166.911  29.755  1.00 47.49           C
ATOM   1032  HA  HIS A 187       9.580 166.034  30.157  1.00 47.49           H
ATOM   1033  C   HIS A 187      10.740 167.657  30.954  1.00 47.48           C
ATOM   1034  O   HIS A 187      11.171 166.999  31.904  1.00 47.78           O
ATOM   1035  CB  HIS A 187      11.166 166.399  28.788  1.00 51.73           C
ATOM   1036 1HB  HIS A 187      11.598 167.240  28.246  1.00 51.73           H
ATOM   1037 2HB  HIS A 187      11.960 165.934  29.372  1.00 51.73           H
ATOM   1038  CG  HIS A 187      10.647 165.389  27.784  1.00 58.57           C
ATOM   1039  ND1 HIS A 187       9.971 165.623  26.610  1.00 62.83           N
ATOM   1040  HD1 HIS A 187       9.855 166.488  26.102  1.00 62.83           H
ATOM   1041  CD2 HIS A 187      10.663 164.033  27.930  1.00 55.20           C
ATOM   1042  HD2 HIS A 187      11.067 163.447  28.742  1.00 55.20           H
ATOM   1043  CE1 HIS A 187       9.623 164.457  26.096  1.00 60.64           C
ATOM   1044  HE1 HIS A 187       9.116 164.269  25.161  1.00 60.64           H
ATOM   1045  NE2 HIS A 187      10.001 163.455  26.877  1.00 63.08           N
ATOM   1046  N   LEU A 188      10.806 168.997  30.952  1.00 38.31           N
ATOM   1047  H   LEU A 188      10.417 169.508  30.172  1.00 38.31           H
ATOM   1048  CA  LEU A 188      11.495 169.792  31.976  1.00 40.61           C
ATOM   1049  HA  LEU A 188      12.490 169.368  32.107  1.00 40.61           H
ATOM   1050  C   LEU A 188      10.776 169.735  33.347  1.00 41.88           C
ATOM   1051  O   LEU A 188       9.831 170.489  33.611  1.00 44.07           O
ATOM   1052  CB  LEU A 188      11.656 171.260  31.510  1.00 40.42           C
ATOM   1053 1HB  LEU A 188      10.692 171.601  31.133  1.00 40.42           H
ATOM   1054 2HB  LEU A 188      11.905 171.865  32.382  1.00 40.42           H
ATOM   1055  CG  LEU A 188      12.734 171.507  30.444  1.00 39.34           C
ATOM   1056  HG  LEU A 188      12.527 170.873  29.582  1.00 39.34           H
ATOM   1057  CD1 LEU A 188      12.678 172.971  30.004  1.00 39.34           C
ATOM   1058 1HD1 LEU A 188      13.355 173.111  29.161  1.00 39.34           H
ATOM   1059 2HD1 LEU A 188      12.984 173.616  30.827  1.00 39.34           H
ATOM   1060 3HD1 LEU A 188      11.662 173.226  29.701  1.00 39.34           H
ATOM   1061  CD2 LEU A 188      14.150 171.228  30.960  1.00 40.07           C
ATOM   1062 1HD2 LEU A 188      14.873 171.552  30.211  1.00 40.07           H
ATOM   1063 2HD2 LEU A 188      14.265 170.159  31.139  1.00 40.07           H
ATOM   1064 3HD2 LEU A 188      14.319 171.773  31.889  1.00 40.07           H
ATOM   1065  N   ARG A 189      11.255 168.848  34.224  1.00 37.01           N
ATOM   1066  H   ARG A 189      11.998 168.246  33.900  1.00 37.01           H
ATOM   1067  CA  ARG A 189      10.669 168.503  35.532  1.00 42.47           C
ATOM   1068  HA  ARG A 189       9.742 169.060  35.666  1.00 42.47           H
ATOM   1069  C   ARG A 189      11.616 168.891  36.701  1.00 39.64           C
ATOM   1070  O   ARG A 189      12.396 168.084  37.197  1.00 36.03           O
ATOM   1071  CB  ARG A 189      10.282 167.008  35.499  1.00 43.40           C
ATOM   1072 1HB  ARG A 189      11.072 166.415  35.038  1.00 43.40           H
ATOM   1073 2HB  ARG A 189      10.126 166.645  36.515  1.00 43.40           H
ATOM   1074  CG  ARG A 189       8.983 166.799  34.699  1.00 55.49           C
ATOM   1075 1HG  ARG A 189       8.220 167.457  35.116  1.00 55.49           H
ATOM   1076 2HG  ARG A 189       9.132 167.084  33.658  1.00 55.49           H
ATOM   1077  CD  ARG A 189       8.445 165.352  34.732  1.00 64.16           C
ATOM   1078 1HD  ARG A 189       8.438 164.994  35.761  1.00 64.16           H
ATOM   1079 2HD  ARG A 189       7.414 165.358  34.379  1.00 64.16           H
ATOM   1080  NE  ARG A 189       9.221 164.407  33.908  1.00 73.99           N
ATOM   1081  HE  ARG A 189       9.946 163.908  34.402  1.00 73.99           H
ATOM   1082  CZ  ARG A 189       8.970 164.113  32.621  1.00 74.27           C
ATOM   1083  NH1 ARG A 189       8.086 164.717  31.887  1.00 71.72           N
ATOM   1084 1HH1 ARG A 189       7.445 165.387  32.286  1.00 71.72           H
ATOM   1085 2HH1 ARG A 189       7.959 164.402  30.936  1.00 71.72           H
ATOM   1086  NH2 ARG A 189       9.616 163.157  32.040  1.00 75.65           N
ATOM   1087 1HH2 ARG A 189      10.167 162.528  32.605  1.00 75.65           H
ATOM   1088 2HH2 ARG A 189       9.350 162.892  31.102  1.00 75.65           H
ATOM   1089  N   HIS A 190      11.531 170.153  37.116  1.00 30.95           N
ATOM   1090  H   HIS A 190      10.848 170.740  36.659  1.00 30.95           H
ATOM   1091  CA  HIS A 190      12.198 170.743  38.293  1.00 32.99           C
ATOM   1092  HA  HIS A 190      12.240 170.001  39.090  1.00 32.99           H
ATOM   1093  C   HIS A 190      11.369 171.941  38.790  1.00 33.71           C
ATOM   1094  O   HIS A 190      11.030 172.777  37.951  1.00 31.67           O
ATOM   1095  CB  HIS A 190      13.628 171.172  37.923  1.00 30.42           C
ATOM   1096 1HB  HIS A 190      14.227 170.280  37.739  1.00 30.42           H
ATOM   1097 2HB  HIS A 190      13.600 171.752  37.001  1.00 30.42           H
ATOM   1098  CG  HIS A 190      14.301 171.998  38.999  1.00 32.23           C
ATOM   1099  ND1 HIS A 190      14.171 173.349  39.223  1.00 29.28           N
ATOM   1100  HD1 HIS A 190      13.727 174.050  38.646  1.00 29.28           H
ATOM   1101  CD2 HIS A 190      15.038 171.525  40.045  1.00 32.17           C
ATOM   1102  HD2 HIS A 190      15.320 170.506  40.268  1.00 32.17           H
ATOM   1103  CE1 HIS A 190      14.813 173.648  40.331  1.00 31.59           C
ATOM   1104  HE1 HIS A 190      14.933 174.618  40.791  1.00 31.59           H
ATOM   1105  NE2 HIS A 190      15.350 172.566  40.877  1.00 30.61           N
ATOM   1106  N   PRO A 191      11.051 172.107  40.095  1.00 32.25           N
ATOM   1107  CA  PRO A 191       9.948 172.984  40.515  1.00 33.66           C
ATOM   1108  HA  PRO A 191       9.021 172.571  40.118  1.00 33.66           H
ATOM   1109  C   PRO A 191      10.060 174.449  40.056  1.00 31.18           C
ATOM   1110  O   PRO A 191       9.056 175.047  39.682  1.00 30.94           O
ATOM   1111  CB  PRO A 191       9.902 172.902  42.040  1.00 37.95           C
ATOM   1112 1HB  PRO A 191      10.481 173.719  42.470  1.00 37.95           H
ATOM   1113 2HB  PRO A 191       8.880 172.918  42.417  1.00 37.95           H
ATOM   1114  CG  PRO A 191      10.556 171.572  42.360  1.00 41.03           C
ATOM   1115 1HG  PRO A 191      11.071 171.589  43.321  1.00 41.03           H
ATOM   1116 2HG  PRO A 191       9.809 170.779  42.339  1.00 41.03           H
ATOM   1117  CD  PRO A 191      11.557 171.375  41.236  1.00 36.33           C
ATOM   1118 1HD  PRO A 191      12.528 171.775  41.526  1.00 36.33           H
ATOM   1119 2HD  PRO A 191      11.628 170.316  40.989  1.00 36.33           H
ATOM   1120  N   ASN A 192      11.267 175.025  40.023  1.00 30.92           N
ATOM   1121  H   ASN A 192      12.059 174.520  40.394  1.00 30.92           H
ATOM   1122  CA  ASN A 192      11.509 176.395  39.570  1.00 29.03           C
ATOM   1123  HA  ASN A 192      10.697 177.000  39.974  1.00 29.03           H
ATOM   1124  C   ASN A 192      11.467 176.582  38.013  1.00 29.44           C
ATOM   1125  O   ASN A 192      11.806 177.652  37.512  1.00 28.82           O
ATOM   1126  CB  ASN A 192      12.805 176.927  40.214  1.00 28.69           C
ATOM   1127 1HB  ASN A 192      13.657 176.335  39.880  1.00 28.69           H
ATOM   1128 2HB  ASN A 192      12.968 177.953  39.886  1.00 28.69           H
ATOM   1129  CG  ASN A 192      12.746 176.895  41.742  1.00 34.99           C
ATOM   1130  OD1 ASN A 192      13.335 176.037  42.388  1.00 33.69           O
ATOM   1131  ND2 ASN A 192      11.996 177.782  42.344  1.00 30.92           N
ATOM   1132 1HD2 ASN A 192      11.929 177.772  43.352  1.00 30.92           H
ATOM   1133 2HD2 ASN A 192      11.495 178.479  41.811  1.00 30.92           H
ATOM   1134  N   ILE A 193      11.046 175.571  37.243  1.00 29.13           N
ATOM   1135  H   ILE A 193      10.774 174.706  37.688  1.00 29.13           H
ATOM   1136  CA  ILE A 193      10.732 175.672  35.801  1.00 30.26           C
ATOM   1137  HA  ILE A 193      10.982 176.670  35.443  1.00 30.26           H
ATOM   1138  C   ILE A 193       9.224 175.449  35.616  1.00 30.05           C
ATOM   1139  O   ILE A 193       8.724 174.371  35.947  1.00 29.65           O
ATOM   1140  CB  ILE A 193      11.529 174.648  34.950  1.00 27.64           C
ATOM   1141  HB  ILE A 193      11.161 173.652  35.197  1.00 27.64           H
ATOM   1142  CG1 ILE A 193      13.044 174.668  35.234  1.00 30.58           C
ATOM   1143 1HG1 ILE A 193      13.442 175.630  34.910  1.00 30.58           H
ATOM   1144 2HG1 ILE A 193      13.195 174.563  36.308  1.00 30.58           H
ATOM   1145  CG2 ILE A 193      11.250 174.918  33.457  1.00 29.42           C
ATOM   1146 1HG2 ILE A 193      11.755 174.169  32.847  1.00 29.42           H
ATOM   1147 2HG2 ILE A 193      11.632 175.908  33.207  1.00 29.42           H
ATOM   1148 3HG2 ILE A 193      10.178 174.882  33.263  1.00 29.42           H
ATOM   1149  CD1 ILE A 193      13.817 173.531  34.555  1.00 31.44           C
ATOM   1150 1HD1 ILE A 193      14.840 173.529  34.932  1.00 31.44           H
ATOM   1151 2HD1 ILE A 193      13.829 173.684  33.475  1.00 31.44           H
ATOM   1152 3HD1 ILE A 193      13.344 172.577  34.782  1.00 31.44           H
ATOM   1153  N   LEU A 194       8.516 176.434  35.052  1.00 31.95           N
ATOM   1154  H   LEU A 194       8.996 177.252  34.705  1.00 31.95           H
ATOM   1155  CA  LEU A 194       7.061 176.402  34.874  1.00 34.00           C
ATOM   1156  HA  LEU A 194       6.605 176.272  35.856  1.00 34.00           H
ATOM   1157  C   LEU A 194       6.637 175.212  33.988  1.00 39.07           C
ATOM   1158  O   LEU A 194       7.079 175.112  32.835  1.00 35.83           O
ATOM   1159  CB  LEU A 194       6.610 177.752  34.276  1.00 39.32           C
ATOM   1160 1HB  LEU A 194       7.142 178.550  34.794  1.00 39.32           H
ATOM   1161 2HB  LEU A 194       6.909 177.779  33.228  1.00 39.32           H
ATOM   1162  CG  LEU A 194       5.098 178.016  34.378  1.00 39.60           C
ATOM   1163  HG  LEU A 194       4.566 177.119  34.062  1.00 39.60           H
ATOM   1164  CD1 LEU A 194       4.699 178.394  35.809  1.00 32.58           C
ATOM   1165 1HD1 LEU A 194       3.629 178.599  35.836  1.00 32.58           H
ATOM   1166 2HD1 LEU A 194       5.247 179.284  36.120  1.00 32.58           H
ATOM   1167 3HD1 LEU A 194       4.929 177.571  36.485  1.00 32.58           H
ATOM   1168  CD2 LEU A 194       4.693 179.159  33.452  1.00 38.74           C
ATOM   1169 1HD2 LEU A 194       3.613 179.293  33.505  1.00 38.74           H
ATOM   1170 2HD2 LEU A 194       4.980 178.916  32.429  1.00 38.74           H
ATOM   1171 3HD2 LEU A 194       5.190 180.080  33.760  1.00 38.74           H
ATOM   1172  N   ARG A 195       5.825 174.287  34.515  1.00 32.58           N
ATOM   1173  H   ARG A 195       5.519 174.383  35.473  1.00 32.58           H
ATOM   1174  CA  ARG A 195       5.441 173.057  33.820  1.00 36.59           C
ATOM   1175  HA  ARG A 195       6.359 172.578  33.481  1.00 36.59           H
ATOM   1176  C   ARG A 195       4.544 173.299  32.588  1.00 38.05           C
ATOM   1177  O   ARG A 195       3.671 174.164  32.586  1.00 31.22           O
ATOM   1178  CB  ARG A 195       4.735 172.060  34.754  1.00 37.70           C
ATOM   1179 1HB  ARG A 195       3.935 172.542  35.315  1.00 37.70           H
ATOM   1180 2HB  ARG A 195       4.258 171.301  34.133  1.00 37.70           H
ATOM   1181  CG  ARG A 195       5.683 171.364  35.742  1.00 49.10           C
ATOM   1182 1HG  ARG A 195       6.718 171.496  35.426  1.00 49.10           H
ATOM   1183 2HG  ARG A 195       5.558 171.804  36.732  1.00 49.10           H
ATOM   1184  CD  ARG A 195       5.371 169.865  35.818  1.00 58.22           C
ATOM   1185 1HD  ARG A 195       5.924 169.411  36.640  1.00 58.22           H
ATOM   1186 2HD  ARG A 195       4.301 169.748  35.987  1.00 58.22           H
ATOM   1187  NE  ARG A 195       5.735 169.191  34.565  1.00 61.17           N
ATOM   1188  HE  ARG A 195       6.454 169.663  34.034  1.00 61.17           H
ATOM   1189  CZ  ARG A 195       5.170 168.075  34.075  1.00 57.73           C
ATOM   1190  NH1 ARG A 195       4.219 167.415  34.669  1.00 65.59           N
ATOM   1191 1HH1 ARG A 195       3.963 167.685  35.608  1.00 65.59           H
ATOM   1192 2HH1 ARG A 195       3.834 166.575  34.263  1.00 65.59           H
ATOM   1193  NH2 ARG A 195       5.606 167.647  32.930  1.00 58.10           N
ATOM   1194 1HH2 ARG A 195       6.305 168.179  32.432  1.00 58.10           H
ATOM   1195 2HH2 ARG A 195       5.289 166.761  32.563  1.00 58.10           H
ATOM   1196  N   LEU A 196       4.721 172.422  31.598  1.00 33.49           N
ATOM   1197  H   LEU A 196       5.490 171.774  31.698  1.00 33.49           H
ATOM   1198  CA  LEU A 196       3.743 172.117  30.546  1.00 34.69           C
ATOM   1199  HA  LEU A 196       2.906 172.813  30.604  1.00 34.69           H
ATOM   1200  C   LEU A 196       3.207 170.695  30.786  1.00 38.35           C
ATOM   1201  O   LEU A 196       3.946 169.720  30.632  1.00 34.16           O
ATOM   1202  CB  LEU A 196       4.437 172.280  29.172  1.00 39.94           C
ATOM   1203 1HB  LEU A 196       4.795 173.307  29.096  1.00 39.94           H
ATOM   1204 2HB  LEU A 196       5.300 171.615  29.150  1.00 39.94           H
ATOM   1205  CG  LEU A 196       3.567 171.991  27.941  1.00 39.35           C
ATOM   1206  HG  LEU A 196       3.042 171.048  28.093  1.00 39.35           H
ATOM   1207  CD1 LEU A 196       2.561 173.105  27.664  1.00 36.06           C
ATOM   1208 1HD1 LEU A 196       1.934 172.821  26.819  1.00 36.06           H
ATOM   1209 2HD1 LEU A 196       3.094 174.026  27.428  1.00 36.06           H
ATOM   1210 3HD1 LEU A 196       1.936 173.262  28.544  1.00 36.06           H
ATOM   1211  CD2 LEU A 196       4.453 171.871  26.702  1.00 46.86           C
ATOM   1212 1HD2 LEU A 196       3.820 171.721  25.828  1.00 46.86           H
ATOM   1213 2HD2 LEU A 196       5.128 171.022  26.812  1.00 46.86           H
ATOM   1214 3HD2 LEU A 196       5.035 172.784  26.578  1.00 46.86           H
ATOM   1215  N   TYR A 197       1.939 170.576  31.178  1.00 30.73           N
ATOM   1216  H   TYR A 197       1.375 171.410  31.251  1.00 30.73           H
ATOM   1217  CA  TYR A 197       1.262 169.303  31.458  1.00 35.26           C
ATOM   1218  HA  TYR A 197       1.944 168.656  32.009  1.00 35.26           H
ATOM   1219  C   TYR A 197       0.843 168.553  30.169  1.00 36.54           C
ATOM   1220  O   TYR A 197       0.709 167.326  30.175  1.00 39.34           O
ATOM   1221  CB  TYR A 197       0.036 169.571  32.347  1.00 34.03           C
ATOM   1222 1HB  TYR A 197      -0.705 170.114  31.761  1.00 34.03           H
ATOM   1223 2HB  TYR A 197      -0.408 168.614  32.621  1.00 34.03           H
ATOM   1224  CG  TYR A 197       0.297 170.359  33.633  1.00 35.53           C
ATOM   1225  CD1 TYR A 197       1.055 169.790  34.676  1.00 42.71           C
ATOM   1226  HD1 TYR A 197       1.471 168.799  34.572  1.00 42.71           H
ATOM   1227  CD2 TYR A 197      -0.272 171.637  33.811  1.00 37.46           C
ATOM   1228  HD2 TYR A 197      -0.853 172.091  33.022  1.00 37.46           H
ATOM   1229  CE1 TYR A 197       1.244 170.491  35.885  1.00 42.45           C
ATOM   1230  HE1 TYR A 197       1.808 170.041  36.689  1.00 42.45           H
ATOM   1231  CE2 TYR A 197      -0.115 172.325  35.032  1.00 37.18           C
ATOM   1232  HE2 TYR A 197      -0.592 173.283  35.173  1.00 37.18           H
ATOM   1233  CZ  TYR A 197       0.650 171.759  36.071  1.00 39.64           C
ATOM   1234  OH  TYR A 197       0.803 172.419  37.254  1.00 48.90           O
ATOM   1235  HH  TYR A 197       0.195 173.154  37.356  1.00 48.90           H
ATOM   1236  N   GLY A 198       0.663 169.267  29.052  1.00 36.07           N
ATOM   1237  H   GLY A 198       0.736 170.273  29.102  1.00 36.07           H
ATOM   1238  CA  GLY A 198       0.345 168.699  27.736  1.00 37.99           C
ATOM   1239 1HA  GLY A 198       1.208 168.146  27.364  1.00 37.99           H
ATOM   1240 2HA  GLY A 198      -0.485 168.000  27.836  1.00 37.99           H
ATOM   1241  C   GLY A 198      -0.038 169.761  26.690  1.00 35.40           C
ATOM   1242  O   GLY A 198      -0.036 170.959  26.976  1.00 35.50           O
ATOM   1243  N   TYR A 199      -0.377 169.313  25.480  1.00 35.38           N
ATOM   1244  H   TYR A 199      -0.350 168.321  25.291  1.00 35.38           H
ATOM   1245  CA  TYR A 199      -0.810 170.176  24.373  1.00 37.35           C
ATOM   1246  HA  TYR A 199      -1.398 170.988  24.802  1.00 37.35           H
ATOM   1247  C   TYR A 199      -1.705 169.426  23.359  1.00 42.72           C
ATOM   1248  O   TYR A 199      -1.634 168.202  23.249  1.00 42.33           O
ATOM   1249  CB  TYR A 199       0.416 170.794  23.681  1.00 35.79           C
ATOM   1250 1HB  TYR A 199       0.078 171.385  22.829  1.00 35.79           H
ATOM   1251 2HB  TYR A 199       0.885 171.490  24.377  1.00 35.79           H
ATOM   1252  CG  TYR A 199       1.479 169.813  23.193  1.00 44.02           C
ATOM   1253  CD1 TYR A 199       1.371 169.215  21.923  1.00 50.52           C
ATOM   1254  HD1 TYR A 199       0.500 169.388  21.308  1.00 50.52           H
ATOM   1255  CD2 TYR A 199       2.593 169.522  24.005  1.00 46.22           C
ATOM   1256  HD2 TYR A 199       2.671 169.951  24.994  1.00 46.22           H
ATOM   1257  CE1 TYR A 199       2.394 168.372  21.446  1.00 49.62           C
ATOM   1258  HE1 TYR A 199       2.317 167.920  20.468  1.00 49.62           H
ATOM   1259  CE2 TYR A 199       3.613 168.668  23.543  1.00 50.22           C
ATOM   1260  HE2 TYR A 199       4.471 168.456  24.163  1.00 50.22           H
ATOM   1261  CZ  TYR A 199       3.521 168.095  22.256  1.00 53.60           C
ATOM   1262  OH  TYR A 199       4.525 167.319  21.769  1.00 55.85           O
ATOM   1263  HH  TYR A 199       5.074 166.931  22.455  1.00 55.85           H
ATOM   1264  N   PHE A 200      -2.551 170.163  22.633  1.00 38.89           N
ATOM   1265  H   PHE A 200      -2.544 171.166  22.754  1.00 38.89           H
ATOM   1266  CA  PHE A 200      -3.496 169.641  21.630  1.00 41.46           C
ATOM   1267  HA  PHE A 200      -2.995 168.863  21.054  1.00 41.46           H
ATOM   1268  C   PHE A 200      -3.933 170.748  20.632  1.00 37.68           C
ATOM   1269  O   PHE A 200      -3.439 171.874  20.712  1.00 34.48           O
ATOM   1270  CB  PHE A 200      -4.693 168.995  22.354  1.00 38.88           C
ATOM   1271 1HB  PHE A 200      -5.309 168.485  21.613  1.00 38.88           H
ATOM   1272 2HB  PHE A 200      -4.325 168.217  23.023  1.00 38.88           H
ATOM   1273  CG  PHE A 200      -5.578 169.944  23.152  1.00 41.08           C
ATOM   1274  CD1 PHE A 200      -5.262 170.261  24.487  1.00 37.44           C
ATOM   1275  HD1 PHE A 200      -4.382 169.840  24.952  1.00 37.44           H
ATOM   1276  CD2 PHE A 200      -6.722 170.503  22.561  1.00 44.31           C
ATOM   1277  HD2 PHE A 200      -6.973 170.253  21.541  1.00 44.31           H
ATOM   1278  CE1 PHE A 200      -6.087 171.128  25.226  1.00 40.21           C
ATOM   1279  HE1 PHE A 200      -5.848 171.375  26.250  1.00 40.21           H
ATOM   1280  CE2 PHE A 200      -7.534 171.389  23.289  1.00 40.96           C
ATOM   1281  HE2 PHE A 200      -8.390 171.842  22.811  1.00 40.96           H
ATOM   1282  CZ  PHE A 200      -7.221 171.696  24.622  1.00 38.17           C
ATOM   1283  HZ  PHE A 200      -7.847 172.383  25.173  1.00 38.17           H
ATOM   1284  N   HIS A 201      -4.837 170.464  19.684  1.00 34.47           N
ATOM   1285  H   HIS A 201      -5.231 169.536  19.623  1.00 34.47           H
ATOM   1286  CA  HIS A 201      -5.310 171.435  18.683  1.00 37.99           C
ATOM   1287  HA  HIS A 201      -5.194 172.438  19.094  1.00 37.99           H
ATOM   1288  C   HIS A 201      -6.806 171.265  18.295  1.00 33.24           C
ATOM   1289  O   HIS A 201      -7.495 170.341  18.731  1.00 37.61           O
ATOM   1290  CB  HIS A 201      -4.398 171.367  17.441  1.00 40.03           C
ATOM   1291 1HB  HIS A 201      -4.566 172.260  16.838  1.00 40.03           H
ATOM   1292 2HB  HIS A 201      -3.356 171.393  17.759  1.00 40.03           H
ATOM   1293  CG  HIS A 201      -4.609 170.146  16.567  1.00 42.89           C
ATOM   1294  ND1 HIS A 201      -5.644 169.913  15.689  1.00 46.40           N
ATOM   1295  HD1 HIS A 201      -6.424 170.505  15.442  1.00 46.40           H
ATOM   1296  CD2 HIS A 201      -3.849 169.011  16.544  1.00 48.30           C
ATOM   1297  HD2 HIS A 201      -2.954 168.783  17.104  1.00 48.30           H
ATOM   1298  CE1 HIS A 201      -5.496 168.700  15.195  1.00 44.47           C
ATOM   1299  HE1 HIS A 201      -6.149 168.183  14.507  1.00 44.47           H
ATOM   1300  NE2 HIS A 201      -4.403 168.119  15.664  1.00 53.36           N
ATOM   1301  N   ASP A 202      -7.285 172.149  17.420  1.00 35.91           N
ATOM   1302  H   ASP A 202      -6.695 172.934  17.185  1.00 35.91           H
ATOM   1303  CA  ASP A 202      -8.491 171.978  16.588  1.00 37.59           C
ATOM   1304  HA  ASP A 202      -8.707 170.914  16.492  1.00 37.59           H
ATOM   1305  C   ASP A 202      -8.212 172.516  15.151  1.00 40.73           C
ATOM   1306  O   ASP A 202      -7.047 172.561  14.748  1.00 38.01           O
ATOM   1307  CB  ASP A 202      -9.698 172.602  17.303  1.00 32.44           C
ATOM   1308 1HB  ASP A 202     -10.588 172.358  16.723  1.00 32.44           H
ATOM   1309 2HB  ASP A 202      -9.808 172.126  18.278  1.00 32.44           H
ATOM   1310  CG  ASP A 202      -9.644 174.123  17.503  1.00 35.18           C
ATOM   1311  OD1 ASP A 202      -9.172 174.853  16.609  1.00 39.71           O
ATOM   1312  OD2 ASP A 202     -10.175 174.606  18.527  1.00 35.22           O
ATOM   1313  N   ALA A 203      -9.226 172.885  14.359  1.00 39.61           N
ATOM   1314  H   ALA A 203     -10.167 172.878  14.725  1.00 39.61           H
ATOM   1315  CA  ALA A 203      -9.071 173.410  12.990  1.00 43.14           C
ATOM   1316  HA  ALA A 203      -8.308 172.822  12.481  1.00 43.14           H
ATOM   1317  C   ALA A 203      -8.619 174.903  12.911  1.00 41.76           C
ATOM   1318  O   ALA A 203      -8.493 175.466  11.821  1.00 40.34           O
ATOM   1319  CB  ALA A 203     -10.398 173.190  12.255  1.00 40.04           C
ATOM   1320 1HB  ALA A 203     -10.672 172.136  12.304  1.00 40.04           H
ATOM   1321 2HB  ALA A 203     -10.285 173.487  11.212  1.00 40.04           H
ATOM   1322 3HB  ALA A 203     -11.178 173.791  12.723  1.00 40.04           H
ATOM   1323  N   THR A 204      -8.406 175.564  14.052  1.00 37.50           N
ATOM   1324  H   THR A 204      -8.588 175.068  14.913  1.00 37.50           H
ATOM   1325  CA  THR A 204      -8.200 177.024  14.192  1.00 39.58           C
ATOM   1326  HA  THR A 204      -7.893 177.446  13.235  1.00 39.58           H
ATOM   1327  C   THR A 204      -7.133 177.387  15.242  1.00 40.88           C
ATOM   1328  O   THR A 204      -6.411 178.374  15.094  1.00 35.95           O
ATOM   1329  CB  THR A 204      -9.520 177.715  14.601  1.00 40.65           C
ATOM   1330  HB  THR A 204      -9.359 178.793  14.583  1.00 40.65           H
ATOM   1331  OG1 THR A 204      -9.919 177.366  15.905  1.00 34.58           O
ATOM   1332  HG1 THR A 204      -9.773 176.426  16.030  1.00 34.58           H
ATOM   1333  CG2 THR A 204     -10.691 177.396  13.674  1.00 46.30           C
ATOM   1334 1HG2 THR A 204     -11.552 177.991  13.978  1.00 46.30           H
ATOM   1335 2HG2 THR A 204     -10.943 176.337  13.726  1.00 46.30           H
ATOM   1336 3HG2 THR A 204     -10.413 177.654  12.652  1.00 46.30           H
ATOM   1337  N   ARG A 205      -7.008 176.578  16.299  1.00 37.10           N
ATOM   1338  H   ARG A 205      -7.650 175.800  16.351  1.00 37.10           H
ATOM   1339  CA  ARG A 205      -6.265 176.885  17.535  1.00 37.52           C
ATOM   1340  HA  ARG A 205      -5.647 177.768  17.371  1.00 37.52           H
ATOM   1341  C   ARG A 205      -5.351 175.717  17.937  1.00 35.68           C
ATOM   1342  O   ARG A 205      -5.659 174.550  17.699  1.00 34.62           O
ATOM   1343  CB  ARG A 205      -7.280 177.204  18.651  1.00 35.39           C
ATOM   1344 1HB  ARG A 205      -8.030 176.414  18.663  1.00 35.39           H
ATOM   1345 2HB  ARG A 205      -6.773 177.204  19.616  1.00 35.39           H
ATOM   1346  CG  ARG A 205      -8.012 178.558  18.494  1.00 36.41           C
ATOM   1347 1HG  ARG A 205      -7.366 179.360  18.852  1.00 36.41           H
ATOM   1348 2HG  ARG A 205      -8.250 178.747  17.447  1.00 36.41           H
ATOM   1349  CD  ARG A 205      -9.320 178.583  19.306  1.00 35.26           C
ATOM   1350 1HD  ARG A 205      -9.997 177.841  18.881  1.00 35.26           H
ATOM   1351 2HD  ARG A 205      -9.113 178.321  20.343  1.00 35.26           H
ATOM   1352  NE  ARG A 205      -9.980 179.900  19.273  1.00 40.51           N
ATOM   1353  HE  ARG A 205      -9.363 180.686  19.422  1.00 40.51           H
ATOM   1354  CZ  ARG A 205     -11.293 180.118  19.070  1.00 43.56           C
ATOM   1355  NH1 ARG A 205     -12.198 179.186  19.066  1.00 43.05           N
ATOM   1356 1HH1 ARG A 205     -11.976 178.246  19.361  1.00 43.05           H
ATOM   1357 2HH1 ARG A 205     -13.162 179.462  18.941  1.00 43.05           H
ATOM   1358  NH2 ARG A 205     -11.741 181.321  18.888  1.00 44.56           N
ATOM   1359 1HH2 ARG A 205     -11.130 182.125  18.911  1.00 44.56           H
ATOM   1360 2HH2 ARG A 205     -12.718 181.436  18.658  1.00 44.56           H
ATOM   1361  N   VAL A 206      -4.235 176.055  18.574  1.00 35.10           N
ATOM   1362  H   VAL A 206      -4.054 177.043  18.673  1.00 35.10           H
ATOM   1363  CA  VAL A 206      -3.321 175.156  19.304  1.00 32.27           C
ATOM   1364  HA  VAL A 206      -3.657 174.126  19.187  1.00 32.27           H
ATOM   1365  C   VAL A 206      -3.384 175.530  20.789  1.00 34.13           C
ATOM   1366  O   VAL A 206      -3.447 176.712  21.129  1.00 33.01           O
ATOM   1367  CB  VAL A 206      -1.878 175.250  18.767  1.00 37.25           C
ATOM   1368  HB  VAL A 206      -1.522 176.270  18.916  1.00 37.25           H
ATOM   1369  CG1 VAL A 206      -0.931 174.291  19.502  1.00 33.10           C
ATOM   1370 1HG1 VAL A 206       0.049 174.311  19.024  1.00 33.10           H
ATOM   1371 2HG1 VAL A 206      -1.336 173.280  19.458  1.00 33.10           H
ATOM   1372 3HG1 VAL A 206      -0.834 174.598  20.544  1.00 33.10           H
ATOM   1373  CG2 VAL A 206      -1.808 174.933  17.267  1.00 40.43           C
ATOM   1374 1HG2 VAL A 206      -0.770 174.990  16.938  1.00 40.43           H
ATOM   1375 2HG2 VAL A 206      -2.405 175.656  16.711  1.00 40.43           H
ATOM   1376 3HG2 VAL A 206      -2.192 173.929  17.088  1.00 40.43           H
ATOM   1377  N   TYR A 207      -3.377 174.530  21.663  1.00 31.79           N
ATOM   1378  H   TYR A 207      -3.291 173.588  21.310  1.00 31.79           H
ATOM   1379  CA  TYR A 207      -3.612 174.675  23.101  1.00 30.85           C
ATOM   1380  HA  TYR A 207      -3.774 175.725  23.345  1.00 30.85           H
ATOM   1381  C   TYR A 207      -2.405 174.163  23.890  1.00 35.94           C
ATOM   1382  O   TYR A 207      -1.987 173.021  23.693  1.00 37.18           O
ATOM   1383  CB  TYR A 207      -4.884 173.908  23.483  1.00 31.19           C
ATOM   1384 1HB  TYR A 207      -4.736 172.853  23.256  1.00 31.19           H
ATOM   1385 2HB  TYR A 207      -5.034 173.993  24.560  1.00 31.19           H
ATOM   1386  CG  TYR A 207      -6.147 174.385  22.778  1.00 33.23           C
ATOM   1387  CD1 TYR A 207      -7.018 175.289  23.412  1.00 32.41           C
ATOM   1388  HD1 TYR A 207      -6.810 175.634  24.414  1.00 32.41           H
ATOM   1389  CD2 TYR A 207      -6.456 173.907  21.491  1.00 34.41           C
ATOM   1390  HD2 TYR A 207      -5.808 173.184  21.018  1.00 34.41           H
ATOM   1391  CE1 TYR A 207      -8.175 175.738  22.752  1.00 38.12           C
ATOM   1392  HE1 TYR A 207      -8.846 176.432  23.235  1.00 38.12           H
ATOM   1393  CE2 TYR A 207      -7.610 174.347  20.822  1.00 34.36           C
ATOM   1394  HE2 TYR A 207      -7.843 173.982  19.833  1.00 34.36           H
ATOM   1395  CZ  TYR A 207      -8.469 175.271  21.452  1.00 31.94           C
ATOM   1396  OH  TYR A 207      -9.584 175.716  20.805  1.00 37.11           O
ATOM   1397  HH  TYR A 207      -9.732 175.274  19.965  1.00 37.11           H
ATOM   1398  N   LEU A 208      -1.861 174.988  24.789  1.00 34.09           N
ATOM   1399  H   LEU A 208      -2.255 175.913  24.886  1.00 34.09           H
ATOM   1400  CA  LEU A 208      -0.793 174.627  25.727  1.00 35.20           C
ATOM   1401  HA  LEU A 208      -0.435 173.623  25.497  1.00 35.20           H
ATOM   1402  C   LEU A 208      -1.349 174.624  27.162  1.00 33.53           C
ATOM   1403  O   LEU A 208      -1.838 175.653  27.638  1.00 34.86           O
ATOM   1404  CB  LEU A 208       0.409 175.597  25.600  1.00 30.21           C
ATOM   1405 1HB  LEU A 208       0.101 176.564  25.996  1.00 30.21           H
ATOM   1406 2HB  LEU A 208       1.208 175.225  26.241  1.00 30.21           H
ATOM   1407  CG  LEU A 208       0.973 175.817  24.185  1.00 39.47           C
ATOM   1408  HG  LEU A 208       0.206 176.293  23.574  1.00 39.47           H
ATOM   1409  CD1 LEU A 208       2.187 176.746  24.252  1.00 34.15           C
ATOM   1410 1HD1 LEU A 208       2.553 176.933  23.242  1.00 34.15           H
ATOM   1411 2HD1 LEU A 208       2.974 176.280  24.844  1.00 34.15           H
ATOM   1412 3HD1 LEU A 208       1.894 177.689  24.713  1.00 34.15           H
ATOM   1413  CD2 LEU A 208       1.405 174.511  23.518  1.00 35.97           C
ATOM   1414 1HD2 LEU A 208       1.885 174.735  22.566  1.00 35.97           H
ATOM   1415 2HD2 LEU A 208       0.532 173.882  23.347  1.00 35.97           H
ATOM   1416 3HD2 LEU A 208       2.109 173.989  24.166  1.00 35.97           H
ATOM   1417  N   ILE A 209      -1.282 173.471  27.830  1.00 31.78           N
ATOM   1418  H   ILE A 209      -0.835 172.681  27.389  1.00 31.78           H
ATOM   1419  CA  ILE A 209      -1.807 173.244  29.187  1.00 33.42           C
ATOM   1420  HA  ILE A 209      -2.584 173.977  29.405  1.00 33.42           H
ATOM   1421  C   ILE A 209      -0.652 173.450  30.181  1.00 36.97           C
ATOM   1422  O   ILE A 209       0.256 172.622  30.258  1.00 34.70           O
ATOM   1423  CB  ILE A 209      -2.430 171.823  29.302  1.00 30.64           C
ATOM   1424  HB  ILE A 209      -1.616 171.102  29.228  1.00 30.64           H
ATOM   1425  CG1 ILE A 209      -3.459 171.485  28.213  1.00 33.34           C
ATOM   1426 1HG1 ILE A 209      -4.413 171.940  28.477  1.00 33.34           H
ATOM   1427 2HG1 ILE A 209      -3.121 171.907  27.267  1.00 33.34           H
ATOM   1428  CG2 ILE A 209      -3.091 171.667  30.683  1.00 32.10           C
ATOM   1429 1HG2 ILE A 209      -3.463 170.649  30.802  1.00 32.10           H
ATOM   1430 2HG2 ILE A 209      -3.920 172.370  30.764  1.00 32.10           H
ATOM   1431 3HG2 ILE A 209      -2.357 171.879  31.461  1.00 32.10           H
ATOM   1432  CD1 ILE A 209      -3.623 169.975  28.004  1.00 39.63           C
ATOM   1433 1HD1 ILE A 209      -4.457 169.798  27.324  1.00 39.63           H
ATOM   1434 2HD1 ILE A 209      -3.821 169.485  28.958  1.00 39.63           H
ATOM   1435 3HD1 ILE A 209      -2.709 169.570  27.570  1.00 39.63           H
ATOM   1436  N   LEU A 210      -0.651 174.570  30.902  1.00 28.99           N
ATOM   1437  H   LEU A 210      -1.484 175.140  30.906  1.00 28.99           H
ATOM   1438  CA  LEU A 210       0.520 175.130  31.598  1.00 33.15           C
ATOM   1439  HA  LEU A 210       1.379 174.476  31.452  1.00 33.15           H
ATOM   1440  C   LEU A 210       0.282 175.274  33.117  1.00 32.89           C
ATOM   1441  O   LEU A 210      -0.846 175.349  33.591  1.00 31.19           O
ATOM   1442  CB  LEU A 210       0.843 176.503  30.964  1.00 29.05           C
ATOM   1443 1HB  LEU A 210      -0.078 177.084  30.926  1.00 29.05           H
ATOM   1444 2HB  LEU A 210       1.534 177.027  31.624  1.00 29.05           H
ATOM   1445  CG  LEU A 210       1.455 176.432  29.556  1.00 38.32           C
ATOM   1446  HG  LEU A 210       0.971 175.626  29.004  1.00 38.32           H
ATOM   1447  CD1 LEU A 210       1.206 177.738  28.801  1.00 34.97           C
ATOM   1448 1HD1 LEU A 210       1.632 177.669  27.800  1.00 34.97           H
ATOM   1449 2HD1 LEU A 210       1.668 178.568  29.336  1.00 34.97           H
ATOM   1450 3HD1 LEU A 210       0.131 177.905  28.729  1.00 34.97           H
ATOM   1451  CD2 LEU A 210       2.963 176.179  29.606  1.00 36.09           C
ATOM   1452 1HD2 LEU A 210       3.361 176.139  28.592  1.00 36.09           H
ATOM   1453 2HD2 LEU A 210       3.152 175.230  30.108  1.00 36.09           H
ATOM   1454 3HD2 LEU A 210       3.448 176.984  30.157  1.00 36.09           H
ATOM   1455  N   GLU A 211       1.353 175.341  33.897  1.00 31.34           N
ATOM   1456  H   GLU A 211       2.268 175.224  33.484  1.00 31.34           H
ATOM   1457  CA  GLU A 211       1.305 175.647  35.325  1.00 32.75           C
ATOM   1458  HA  GLU A 211       0.532 175.031  35.785  1.00 32.75           H
ATOM   1459  C   GLU A 211       0.952 177.129  35.600  1.00 31.73           C
ATOM   1460  O   GLU A 211       1.322 178.026  34.839  1.00 30.44           O
ATOM   1461  CB  GLU A 211       2.639 175.220  35.931  1.00 33.33           C
ATOM   1462 1HB  GLU A 211       2.734 174.155  35.721  1.00 33.33           H
ATOM   1463 2HB  GLU A 211       3.449 175.742  35.422  1.00 33.33           H
ATOM   1464  CG  GLU A 211       2.783 175.441  37.445  1.00 32.38           C
ATOM   1465 1HG  GLU A 211       2.837 176.508  37.660  1.00 32.38           H
ATOM   1466 2HG  GLU A 211       1.920 175.018  37.959  1.00 32.38           H
ATOM   1467  CD  GLU A 211       4.052 174.763  37.958  1.00 33.99           C
ATOM   1468  OE1 GLU A 211       3.981 174.047  38.985  1.00 33.36           O
ATOM   1469  OE2 GLU A 211       5.140 174.989  37.380  1.00 34.69           O
ATOM   1470  N   TYR A 212       0.222 177.386  36.690  1.00 30.21           N
ATOM   1471  H   TYR A 212      -0.046 176.624  37.297  1.00 30.21           H
ATOM   1472  CA  TYR A 212      -0.126 178.736  37.132  1.00 30.13           C
ATOM   1473  HA  TYR A 212      -0.063 179.398  36.268  1.00 30.13           H
ATOM   1474  C   TYR A 212       0.848 179.269  38.208  1.00 30.48           C
ATOM   1475  O   TYR A 212       1.178 178.571  39.169  1.00 30.09           O
ATOM   1476  CB  TYR A 212      -1.584 178.773  37.613  1.00 32.23           C
ATOM   1477 1HB  TYR A 212      -2.224 178.382  36.822  1.00 32.23           H
ATOM   1478 2HB  TYR A 212      -1.686 178.117  38.478  1.00 32.23           H
ATOM   1479  CG  TYR A 212      -2.091 180.160  37.999  1.00 28.21           C
ATOM   1480  CD1 TYR A 212      -1.970 181.232  37.090  1.00 27.09           C
ATOM   1481  HD1 TYR A 212      -1.522 181.079  36.120  1.00 27.09           H
ATOM   1482  CD2 TYR A 212      -2.700 180.377  39.252  1.00 30.64           C
ATOM   1483  HD2 TYR A 212      -2.792 179.570  39.963  1.00 30.64           H
ATOM   1484  CE1 TYR A 212      -2.444 182.513  37.436  1.00 30.92           C
ATOM   1485  HE1 TYR A 212      -2.339 183.334  36.742  1.00 30.92           H
ATOM   1486  CE2 TYR A 212      -3.208 181.650  39.588  1.00 33.43           C
ATOM   1487  HE2 TYR A 212      -3.685 181.811  40.544  1.00 33.43           H
ATOM   1488  CZ  TYR A 212      -3.082 182.721  38.677  1.00 33.11           C
ATOM   1489  OH  TYR A 212      -3.553 183.962  38.990  1.00 35.40           O
ATOM   1490  HH  TYR A 212      -4.301 183.938  39.592  1.00 35.40           H
ATOM   1491  N   ALA A 213       1.265 180.526  38.061  1.00 29.22           N
ATOM   1492  H   ALA A 213       0.966 181.023  37.234  1.00 29.22           H
ATOM   1493  CA  ALA A 213       2.038 181.296  39.043  1.00 32.92           C
ATOM   1494  HA  ALA A 213       2.094 180.746  39.983  1.00 32.92           H
ATOM   1495  C   ALA A 213       1.307 182.628  39.312  1.00 28.82           C
ATOM   1496  O   ALA A 213       1.170 183.425  38.376  1.00 32.99           O
ATOM   1497  CB  ALA A 213       3.466 181.476  38.513  1.00 28.73           C
ATOM   1498 1HB  ALA A 213       3.917 180.495  38.360  1.00 28.73           H
ATOM   1499 2HB  ALA A 213       4.055 182.038  39.237  1.00 28.73           H
ATOM   1500 3HB  ALA A 213       3.440 182.016  37.567  1.00 28.73           H
ATOM   1501  N   PRO A 214       0.764 182.868  40.524  1.00 29.67           N
ATOM   1502  CA  PRO A 214      -0.265 183.889  40.726  1.00 30.45           C
ATOM   1503  HA  PRO A 214      -0.994 183.819  39.919  1.00 30.45           H
ATOM   1504  C   PRO A 214       0.249 185.339  40.788  1.00 35.96           C
ATOM   1505  O   PRO A 214      -0.463 186.235  40.333  1.00 35.16           O
ATOM   1506  CB  PRO A 214      -0.962 183.505  42.038  1.00 33.39           C
ATOM   1507 1HB  PRO A 214      -1.299 184.371  42.608  1.00 33.39           H
ATOM   1508 2HB  PRO A 214      -1.799 182.838  41.831  1.00 33.39           H
ATOM   1509  CG  PRO A 214       0.119 182.766  42.803  1.00 36.08           C
ATOM   1510 1HG  PRO A 214       0.785 183.475  43.293  1.00 36.08           H
ATOM   1511 2HG  PRO A 214      -0.296 182.057  43.520  1.00 36.08           H
ATOM   1512  CD  PRO A 214       0.855 182.029  41.702  1.00 30.91           C
ATOM   1513 1HD  PRO A 214       1.902 181.888  41.969  1.00 30.91           H
ATOM   1514 2HD  PRO A 214       0.369 181.073  41.506  1.00 30.91           H
ATOM   1515  N   LEU A 215       1.430 185.607  41.357  1.00 30.96           N
ATOM   1516  H   LEU A 215       2.034 184.853  41.653  1.00 30.96           H
ATOM   1517  CA  LEU A 215       1.811 186.957  41.783  1.00 33.95           C
ATOM   1518  HA  LEU A 215       0.963 187.390  42.315  1.00 33.95           H
ATOM   1519  C   LEU A 215       2.149 187.905  40.600  1.00 35.56           C
ATOM   1520  O   LEU A 215       1.778 189.080  40.644  1.00 36.74           O
ATOM   1521  CB  LEU A 215       2.992 186.880  42.782  1.00 34.11           C
ATOM   1522 1HB  LEU A 215       3.844 186.444  42.261  1.00 34.11           H
ATOM   1523 2HB  LEU A 215       3.258 187.898  43.067  1.00 34.11           H
ATOM   1524  CG  LEU A 215       2.738 186.064  44.066  1.00 38.64           C
ATOM   1525  HG  LEU A 215       2.576 185.023  43.784  1.00 38.64           H
ATOM   1526  CD1 LEU A 215       3.964 186.140  44.975  1.00 40.80           C
ATOM   1527 1HD1 LEU A 215       3.799 185.515  45.853  1.00 40.80           H
ATOM   1528 2HD1 LEU A 215       4.133 187.170  45.289  1.00 40.80           H
ATOM   1529 3HD1 LEU A 215       4.835 185.777  44.429  1.00 40.80           H
ATOM   1530  CD2 LEU A 215       1.525 186.558  44.857  1.00 43.47           C
ATOM   1531 1HD2 LEU A 215       1.468 186.017  45.801  1.00 43.47           H
ATOM   1532 2HD2 LEU A 215       0.615 186.385  44.283  1.00 43.47           H
ATOM   1533 3HD2 LEU A 215       1.634 187.624  45.054  1.00 43.47           H
ATOM   1534  N   GLY A 216       2.810 187.393  39.557  1.00 34.49           N
ATOM   1535  H   GLY A 216       3.100 186.427  39.611  1.00 34.49           H
ATOM   1536  CA  GLY A 216       3.261 188.142  38.375  1.00 34.33           C
ATOM   1537 1HA  GLY A 216       2.715 187.794  37.498  1.00 34.33           H
ATOM   1538 2HA  GLY A 216       3.049 189.205  38.493  1.00 34.33           H
ATOM   1539  C   GLY A 216       4.767 187.977  38.105  1.00 35.34           C
ATOM   1540  O   GLY A 216       5.375 187.000  38.535  1.00 33.10           O
ATOM   1541  N   THR A 217       5.371 188.904  37.359  1.00 33.49           N
ATOM   1542  H   THR A 217       4.836 189.700  37.041  1.00 33.49           H
ATOM   1543  CA  THR A 217       6.791 188.880  36.975  1.00 38.78           C
ATOM   1544  HA  THR A 217       7.037 187.858  36.689  1.00 38.78           H
ATOM   1545  C   THR A 217       7.744 189.316  38.098  1.00 33.31           C
ATOM   1546  O   THR A 217       7.400 190.136  38.954  1.00 35.67           O
ATOM   1547  CB  THR A 217       7.086 189.767  35.752  1.00 34.46           C
ATOM   1548  HB  THR A 217       8.161 189.764  35.572  1.00 34.46           H
ATOM   1549  OG1 THR A 217       6.681 191.109  35.982  1.00 38.98           O
ATOM   1550  HG1 THR A 217       5.732 191.106  36.129  1.00 38.98           H
ATOM   1551  CG2 THR A 217       6.412 189.265  34.483  1.00 36.20           C
ATOM   1552 1HG2 THR A 217       6.680 189.918  33.652  1.00 36.20           H
ATOM   1553 2HG2 THR A 217       5.328 189.249  34.599  1.00 36.20           H
ATOM   1554 3HG2 THR A 217       6.771 188.256  34.284  1.00 36.20           H
ATOM   1555  N   VAL A 218       8.995 188.853  38.017  1.00 33.86           N
ATOM   1556  H   VAL A 218       9.242 188.204  37.283  1.00 33.86           H
ATOM   1557  CA  VAL A 218      10.104 189.388  38.816  1.00 34.37           C
ATOM   1558  HA  VAL A 218       9.809 189.356  39.865  1.00 34.37           H
ATOM   1559  C   VAL A 218      10.371 190.869  38.448  1.00 35.14           C
ATOM   1560  O   VAL A 218      10.712 191.665  39.316  1.00 34.21           O
ATOM   1561  CB  VAL A 218      11.374 188.521  38.667  1.00 36.33           C
ATOM   1562  HB  VAL A 218      11.711 188.586  37.633  1.00 36.33           H
ATOM   1563  CG1 VAL A 218      12.509 189.004  39.577  1.00 34.94           C
ATOM   1564 1HG1 VAL A 218      13.355 188.322  39.490  1.00 34.94           H
ATOM   1565 2HG1 VAL A 218      12.161 189.020  40.610  1.00 34.94           H
ATOM   1566 3HG1 VAL A 218      12.818 190.006  39.282  1.00 34.94           H
ATOM   1567  CG2 VAL A 218      11.113 187.045  39.002  1.00 34.27           C
ATOM   1568 1HG2 VAL A 218      12.038 186.482  38.877  1.00 34.27           H
ATOM   1569 2HG2 VAL A 218      10.348 186.639  38.340  1.00 34.27           H
ATOM   1570 3HG2 VAL A 218      10.777 186.968  40.036  1.00 34.27           H
ATOM   1571  N   TYR A 219      10.128 191.273  37.195  1.00 35.08           N
ATOM   1572  H   TYR A 219       9.944 190.569  36.495  1.00 35.08           H
ATOM   1573  CA  TYR A 219      10.206 192.660  36.728  1.00 36.72           C
ATOM   1574  HA  TYR A 219      11.225 193.016  36.879  1.00 36.72           H
ATOM   1575  C   TYR A 219       9.251 193.603  37.487  1.00 40.40           C
ATOM   1576  O   TYR A 219       9.694 194.620  38.011  1.00 39.12           O
ATOM   1577  CB  TYR A 219       9.908 192.709  35.223  1.00 37.15           C
ATOM   1578 1HB  TYR A 219      10.637 192.081  34.712  1.00 37.15           H
ATOM   1579 2HB  TYR A 219       8.925 192.278  35.034  1.00 37.15           H
ATOM   1580  CG  TYR A 219       9.951 194.102  34.600  1.00 47.25           C
ATOM   1581  CD1 TYR A 219      11.184 194.656  34.214  1.00 42.15           C
ATOM   1582  HD1 TYR A 219      12.099 194.107  34.377  1.00 42.15           H
ATOM   1583  CD2 TYR A 219       8.763 194.818  34.373  1.00 50.05           C
ATOM   1584  HD2 TYR A 219       7.811 194.406  34.673  1.00 50.05           H
ATOM   1585  CE1 TYR A 219      11.237 195.920  33.597  1.00 51.51           C
ATOM   1586  HE1 TYR A 219      12.183 196.337  33.285  1.00 51.51           H
ATOM   1587  CE2 TYR A 219       8.804 196.072  33.738  1.00 52.60           C
ATOM   1588  HE2 TYR A 219       7.891 196.624  33.568  1.00 52.60           H
ATOM   1589  CZ  TYR A 219      10.042 196.630  33.352  1.00 56.07           C
ATOM   1590  OH  TYR A 219      10.087 197.850  32.747  1.00 64.36           O
ATOM   1591  HH  TYR A 219       9.261 198.091  32.322  1.00 64.36           H
ATOM   1592  N   ARG A 220       7.957 193.271  37.597  1.00 36.35           N
ATOM   1593  H   ARG A 220       7.618 192.419  37.174  1.00 36.35           H
ATOM   1594  CA  ARG A 220       6.962 194.105  38.280  1.00 36.47           C
ATOM   1595  HA  ARG A 220       7.074 195.119  37.896  1.00 36.47           H
ATOM   1596  C   ARG A 220       7.200 194.156  39.811  1.00 44.03           C
ATOM   1597  O   ARG A 220       6.901 195.163  40.445  1.00 41.21           O
ATOM   1598  CB  ARG A 220       5.553 193.632  37.887  1.00  0.00           C
ATOM   1599 1HB  ARG A 220       5.527 193.533  36.801  1.00  0.00           H
ATOM   1600 2HB  ARG A 220       5.349 192.656  38.326  1.00  0.00           H
ATOM   1601  CG  ARG A 220       4.434 194.603  38.315  1.00  0.00           C
ATOM   1602 1HG  ARG A 220       4.293 194.528  39.393  1.00  0.00           H
ATOM   1603 2HG  ARG A 220       4.712 195.628  38.068  1.00  0.00           H
ATOM   1604  CD  ARG A 220       3.096 194.280  37.623  1.00  0.00           C
ATOM   1605 1HD  ARG A 220       2.910 193.209  37.704  1.00  0.00           H
ATOM   1606 2HD  ARG A 220       2.296 194.822  38.126  1.00  0.00           H
ATOM   1607  NE  ARG A 220       3.090 194.651  36.194  1.00  0.00           N
ATOM   1608  HE  ARG A 220       3.760 195.363  35.942  1.00  0.00           H
ATOM   1609  CZ  ARG A 220       2.341 194.078  35.233  1.00  0.00           C
ATOM   1610  NH1 ARG A 220       2.425 194.514  34.014  1.00  0.00           N
ATOM   1611 1HH1 ARG A 220       2.939 195.364  33.836  1.00  0.00           H
ATOM   1612 2HH1 ARG A 220       1.999 194.011  33.249  1.00  0.00           H
ATOM   1613  NH2 ARG A 220       1.535 193.082  35.452  1.00  0.00           N
ATOM   1614 1HH2 ARG A 220       1.404 192.728  36.389  1.00  0.00           H
ATOM   1615 2HH2 ARG A 220       0.964 192.732  34.695  1.00  0.00           H
ATOM   1616  N   GLU A 221       7.832 193.131  40.382  1.00 34.74           N
ATOM   1617  H   GLU A 221       8.037 192.312  39.828  1.00 34.74           H
ATOM   1618  CA  GLU A 221       8.358 193.153  41.747  1.00 40.58           C
ATOM   1619  HA  GLU A 221       7.583 193.549  42.404  1.00 40.58           H
ATOM   1620  C   GLU A 221       9.599 194.077  41.885  1.00 40.10           C
ATOM   1621  O   GLU A 221       9.674 194.891  42.806  1.00 42.72           O
ATOM   1622  CB  GLU A 221       8.666 191.706  42.169  1.00 40.10           C
ATOM   1623 1HB  GLU A 221       7.797 191.079  41.974  1.00 40.10           H
ATOM   1624 2HB  GLU A 221       9.481 191.332  41.549  1.00 40.10           H
ATOM   1625  CG  GLU A 221       9.066 191.535  43.650  1.00 44.93           C
ATOM   1626 1HG  GLU A 221       9.553 190.565  43.752  1.00 44.93           H
ATOM   1627 2HG  GLU A 221       9.789 192.299  43.935  1.00 44.93           H
ATOM   1628  CD  GLU A 221       7.882 191.593  44.626  1.00 48.48           C
ATOM   1629  OE1 GLU A 221       6.889 192.317  44.376  1.00 53.87           O
ATOM   1630  OE2 GLU A 221       7.955 190.916  45.678  1.00 52.64           O
ATOM   1631  N   LEU A 222      10.544 194.019  40.939  1.00 39.58           N
ATOM   1632  H   LEU A 222      10.466 193.320  40.214  1.00 39.58           H
ATOM   1633  CA  LEU A 222      11.724 194.895  40.872  1.00 45.43           C
ATOM   1634  HA  LEU A 222      12.222 194.849  41.840  1.00 45.43           H
ATOM   1635  C   LEU A 222      11.340 196.373  40.611  1.00 46.33           C
ATOM   1636  O   LEU A 222      12.023 197.285  41.079  1.00 47.21           O
ATOM   1637  CB  LEU A 222      12.688 194.337  39.798  1.00 38.88           C
ATOM   1638 1HB  LEU A 222      12.854 193.281  40.009  1.00 38.88           H
ATOM   1639 2HB  LEU A 222      12.191 194.406  38.830  1.00 38.88           H
ATOM   1640  CG  LEU A 222      14.062 195.025  39.687  1.00 43.23           C
ATOM   1641  HG  LEU A 222      13.907 196.058  39.374  1.00 43.23           H
ATOM   1642  CD1 LEU A 222      14.853 195.011  40.998  1.00 39.24           C
ATOM   1643 1HD1 LEU A 222      15.843 195.431  40.824  1.00 39.24           H
ATOM   1644 2HD1 LEU A 222      14.950 193.986  41.356  1.00 39.24           H
ATOM   1645 3HD1 LEU A 222      14.331 195.609  41.746  1.00 39.24           H
ATOM   1646  CD2 LEU A 222      14.894 194.316  38.616  1.00 42.91           C
ATOM   1647 1HD2 LEU A 222      15.857 194.817  38.518  1.00 42.91           H
ATOM   1648 2HD2 LEU A 222      14.366 194.353  37.664  1.00 42.91           H
ATOM   1649 3HD2 LEU A 222      15.053 193.277  38.904  1.00 42.91           H
ATOM   1650  N   GLN A 223      10.220 196.622  39.928  1.00 46.26           N
ATOM   1651  H   GLN A 223       9.764 195.849  39.465  1.00 46.26           H
ATOM   1652  CA  GLN A 223       9.594 197.936  39.795  1.00 45.87           C
ATOM   1653  HA  GLN A 223      10.342 198.643  39.436  1.00 45.87           H
ATOM   1654  C   GLN A 223       9.049 198.468  41.141  1.00 40.94           C
ATOM   1655  O   GLN A 223       9.192 199.662  41.415  1.00 51.40           O
ATOM   1656  CB  GLN A 223       8.459 197.869  38.761  1.00 45.14           C
ATOM   1657 1HB  GLN A 223       7.871 196.963  38.903  1.00 45.14           H
ATOM   1658 2HB  GLN A 223       7.798 198.724  38.906  1.00 45.14           H
ATOM   1659  CG  GLN A 223       8.988 197.893  37.318  1.00 53.34           C
ATOM   1660 1HG  GLN A 223       9.640 198.761  37.214  1.00 53.34           H
ATOM   1661 2HG  GLN A 223       9.579 197.002  37.108  1.00 53.34           H
ATOM   1662  CD  GLN A 223       7.858 197.994  36.291  1.00 59.92           C
ATOM   1663  OE1 GLN A 223       6.821 197.343  36.371  1.00 66.86           O
ATOM   1664  NE2 GLN A 223       8.003 198.824  35.287  1.00 58.78           N
ATOM   1665 1HE2 GLN A 223       7.273 198.899  34.593  1.00 58.78           H
ATOM   1666 2HE2 GLN A 223       8.872 199.324  35.163  1.00 58.78           H
ATOM   1667  N   LYS A 224       8.464 197.614  41.993  1.00 42.92           N
ATOM   1668  H   LYS A 224       8.348 196.648  41.722  1.00 42.92           H
ATOM   1669  CA  LYS A 224       7.946 197.984  43.319  1.00 46.95           C
ATOM   1670  HA  LYS A 224       7.382 198.911  43.223  1.00 46.95           H
ATOM   1671  C   LYS A 224       9.062 198.209  44.362  1.00 53.61           C
ATOM   1672  O   LYS A 224       8.982 199.164  45.132  1.00 52.28           O
ATOM   1673  CB  LYS A 224       6.985 196.898  43.821  1.00 48.46           C
ATOM   1674 1HB  LYS A 224       7.442 195.921  43.663  1.00 48.46           H
ATOM   1675 2HB  LYS A 224       6.824 197.037  44.891  1.00 48.46           H
ATOM   1676  CG  LYS A 224       5.621 196.960  43.129  1.00 56.35           C
ATOM   1677 1HG  LYS A 224       5.129 197.897  43.390  1.00 56.35           H
ATOM   1678 2HG  LYS A 224       5.766 196.921  42.049  1.00 56.35           H
ATOM   1679  CD  LYS A 224       4.742 195.787  43.572  1.00 58.38           C
ATOM   1680 1HD  LYS A 224       5.203 194.854  43.250  1.00 58.38           H
ATOM   1681 2HD  LYS A 224       4.656 195.796  44.658  1.00 58.38           H
ATOM   1682  CE  LYS A 224       3.348 195.917  42.943  1.00 70.17           C
ATOM   1683 1HE  LYS A 224       2.940 196.897  43.187  1.00 70.17           H
ATOM   1684 2HE  LYS A 224       3.441 195.846  41.860  1.00 70.17           H
ATOM   1685  NZ  LYS A 224       2.429 194.868  43.436  1.00 74.45           N
ATOM   1686 1HZ  LYS A 224       1.528 194.967  42.990  1.00 74.45           H
ATOM   1687 2HZ  LYS A 224       2.322 194.954  44.436  1.00 74.45           H
ATOM   1688 3HZ  LYS A 224       2.817 193.962  43.214  1.00 74.45           H
ATOM   1689  N   LEU A 225      10.083 197.351  44.386  1.00 46.14           N
ATOM   1690  H   LEU A 225      10.043 196.540  43.785  1.00 46.14           H
ATOM   1691  CA  LEU A 225      11.169 197.390  45.369  1.00 41.92           C
ATOM   1692  HA  LEU A 225      10.774 197.818  46.290  1.00 41.92           H
ATOM   1693  C   LEU A 225      12.380 198.266  44.936  1.00 45.19           C
ATOM   1694  O   LEU A 225      13.223 198.584  45.773  1.00 45.90           O
ATOM   1695  CB  LEU A 225      11.609 195.942  45.681  1.00 46.40           C
ATOM   1696 1HB  LEU A 225      11.924 195.473  44.748  1.00 46.40           H
ATOM   1697 2HB  LEU A 225      12.470 195.984  46.348  1.00 46.40           H
ATOM   1698  CG  LEU A 225      10.525 195.073  46.348  1.00 46.81           C
ATOM   1699  HG  LEU A 225       9.665 195.022  45.680  1.00 46.81           H
ATOM   1700  CD1 LEU A 225      11.032 193.653  46.588  1.00 43.69           C
ATOM   1701 1HD1 LEU A 225      10.243 193.070  47.062  1.00 43.69           H
ATOM   1702 2HD1 LEU A 225      11.907 193.676  47.238  1.00 43.69           H
ATOM   1703 3HD1 LEU A 225      11.299 193.198  45.634  1.00 43.69           H
ATOM   1704  CD2 LEU A 225      10.082 195.626  47.703  1.00 52.28           C
ATOM   1705 1HD2 LEU A 225       9.382 194.923  48.155  1.00 52.28           H
ATOM   1706 2HD2 LEU A 225       9.593 196.592  47.572  1.00 52.28           H
ATOM   1707 3HD2 LEU A 225      10.950 195.743  48.352  1.00 52.28           H
ATOM   1708  N   SER A 226      12.470 198.655  43.660  1.00 40.35           N
ATOM   1709  H   SER A 226      11.750 198.331  43.030  1.00 40.35           H
ATOM   1710  CA  SER A 226      13.607 199.354  43.006  1.00 44.10           C
ATOM   1711  HA  SER A 226      13.286 199.574  41.988  1.00 44.10           H
ATOM   1712  C   SER A 226      14.908 198.518  42.917  1.00 38.49           C
ATOM   1713  O   SER A 226      15.549 198.497  41.865  1.00 39.19           O
ATOM   1714  CB  SER A 226      13.887 200.718  43.647  1.00 47.82           C
ATOM   1715 1HB  SER A 226      14.306 200.563  44.642  1.00 47.82           H
ATOM   1716 2HB  SER A 226      14.620 201.251  43.042  1.00 47.82           H
ATOM   1717  OG  SER A 226      12.698 201.493  43.749  1.00 57.29           O
ATOM   1718  HG  SER A 226      12.734 201.969  44.582  1.00 57.29           H
ATOM   1719  N   LYS A 227      15.256 197.805  43.993  1.00 39.41           N
ATOM   1720  H   LYS A 227      14.659 197.910  44.801  1.00 39.41           H
ATOM   1721  CA  LYS A 227      16.380 196.853  44.156  1.00 42.40           C
ATOM   1722  HA  LYS A 227      16.633 196.388  43.203  1.00 42.40           H
ATOM   1723  C   LYS A 227      15.950 195.752  45.137  1.00 38.28           C
ATOM   1724  O   LYS A 227      15.138 196.011  46.028  1.00 40.59           O
ATOM   1725  CB  LYS A 227      17.620 197.572  44.739  1.00 43.32           C
ATOM   1726 1HB  LYS A 227      17.350 197.968  45.718  1.00 43.32           H
ATOM   1727 2HB  LYS A 227      18.402 196.828  44.886  1.00 43.32           H
ATOM   1728  CG  LYS A 227      18.196 198.712  43.895  1.00 52.26           C
ATOM   1729 1HG  LYS A 227      18.583 198.305  42.961  1.00 52.26           H
ATOM   1730 2HG  LYS A 227      17.408 199.435  43.686  1.00 52.26           H
ATOM   1731  CD  LYS A 227      19.312 199.409  44.690  1.00 51.69           C
ATOM   1732 1HD  LYS A 227      18.872 199.889  45.564  1.00 51.69           H
ATOM   1733 2HD  LYS A 227      20.014 198.653  45.043  1.00 51.69           H
ATOM   1734  CE  LYS A 227      20.106 200.453  43.882  1.00 60.39           C
ATOM   1735 1HE  LYS A 227      20.918 200.828  44.505  1.00 60.39           H
ATOM   1736 2HE  LYS A 227      20.546 199.960  43.016  1.00 60.39           H
ATOM   1737  NZ  LYS A 227      19.269 201.596  43.457  1.00 62.96           N
ATOM   1738 1HZ  LYS A 227      19.867 202.338  43.123  1.00 62.96           H
ATOM   1739 2HZ  LYS A 227      18.731 201.926  44.245  1.00 62.96           H
ATOM   1740 3HZ  LYS A 227      18.644 201.308  42.718  1.00 62.96           H
ATOM   1741  N   PHE A 228      16.499 194.550  45.008  1.00 34.61           N
ATOM   1742  H   PHE A 228      17.159 194.388  44.261  1.00 34.61           H
ATOM   1743  CA  PHE A 228      16.317 193.460  45.971  1.00 36.31           C
ATOM   1744  HA  PHE A 228      15.374 193.602  46.500  1.00 36.31           H
ATOM   1745  C   PHE A 228      17.450 193.439  47.028  1.00 36.04           C
ATOM   1746  O   PHE A 228      18.583 193.846  46.762  1.00 38.62           O
ATOM   1747  CB  PHE A 228      16.224 192.127  45.214  1.00 32.49           C
ATOM   1748 1HB  PHE A 228      17.173 191.973  44.701  1.00 32.49           H
ATOM   1749 2HB  PHE A 228      16.103 191.321  45.937  1.00 32.49           H
ATOM   1750  CG  PHE A 228      15.101 192.003  44.177  1.00 37.11           C
ATOM   1751  CD1 PHE A 228      13.871 192.677  44.325  1.00 36.41           C
ATOM   1752  HD1 PHE A 228      13.692 193.310  45.181  1.00 36.41           H
ATOM   1753  CD2 PHE A 228      15.297 191.176  43.055  1.00 34.07           C
ATOM   1754  HD2 PHE A 228      16.223 190.630  42.953  1.00 34.07           H
ATOM   1755  CE1 PHE A 228      12.861 192.530  43.354  1.00 37.95           C
ATOM   1756  HE1 PHE A 228      11.924 193.055  43.462  1.00 37.95           H
ATOM   1757  CE2 PHE A 228      14.297 191.045  42.077  1.00 35.13           C
ATOM   1758  HE2 PHE A 228      14.467 190.406  41.222  1.00 35.13           H
ATOM   1759  CZ  PHE A 228      13.070 191.706  42.236  1.00 39.56           C
ATOM   1760  HZ  PHE A 228      12.293 191.581  41.497  1.00 39.56           H
ATOM   1761  N   ASP A 229      17.139 192.953  48.229  1.00 43.10           N
ATOM   1762  H   ASP A 229      16.188 192.664  48.408  1.00 43.10           H
ATOM   1763  CA  ASP A 229      18.117 192.690  49.287  1.00 37.94           C
ATOM   1764  HA  ASP A 229      18.834 193.511  49.290  1.00 37.94           H
ATOM   1765  C   ASP A 229      18.899 191.380  49.028  1.00 43.90           C
ATOM   1766  O   ASP A 229      18.471 190.521  48.252  1.00 35.51           O
ATOM   1767  CB  ASP A 229      17.441 192.686  50.665  1.00 40.33           C
ATOM   1768 1HB  ASP A 229      18.222 192.783  51.419  1.00 40.33           H
ATOM   1769 2HB  ASP A 229      16.793 193.558  50.745  1.00 40.33           H
ATOM   1770  CG  ASP A 229      16.616 191.430  50.970  1.00 47.68           C
ATOM   1771  OD1 ASP A 229      17.040 190.654  51.854  1.00 44.14           O
ATOM   1772  OD2 ASP A 229      15.536 191.225  50.376  1.00 48.89           O
ATOM   1773  N   GLU A 230      20.063 191.212  49.659  1.00 33.52           N
ATOM   1774  H   GLU A 230      20.402 191.913  50.302  1.00 33.52           H
ATOM   1775  CA  GLU A 230      20.987 190.119  49.336  1.00 36.86           C
ATOM   1776  HA  GLU A 230      21.172 190.155  48.262  1.00 36.86           H
ATOM   1777  C   GLU A 230      20.429 188.714  49.671  1.00 35.04           C
ATOM   1778  O   GLU A 230      20.656 187.793  48.895  1.00 37.28           O
ATOM   1779  CB  GLU A 230      22.342 190.336  50.021  1.00 39.35           C
ATOM   1780 1HB  GLU A 230      22.206 190.444  51.097  1.00 39.35           H
ATOM   1781 2HB  GLU A 230      22.977 189.473  49.826  1.00 39.35           H
ATOM   1782  CG  GLU A 230      23.024 191.594  49.474  1.00 45.31           C
ATOM   1783 1HG  GLU A 230      23.049 191.554  48.385  1.00 45.31           H
ATOM   1784 2HG  GLU A 230      22.442 192.470  49.760  1.00 45.31           H
ATOM   1785  CD  GLU A 230      24.449 191.745  50.003  1.00 49.68           C
ATOM   1786  OE1 GLU A 230      24.606 191.909  51.232  1.00 50.33           O
ATOM   1787  OE2 GLU A 230      25.396 191.779  49.183  1.00 50.36           O
ATOM   1788  N   GLN A 231      19.653 188.542  50.745  1.00 39.02           N
ATOM   1789  H   GLN A 231      19.526 189.307  51.392  1.00 39.02           H
ATOM   1790  CA  GLN A 231      18.968 187.287  51.068  1.00 38.13           C
ATOM   1791  HA  GLN A 231      19.717 186.502  51.171  1.00 38.13           H
ATOM   1792  C   GLN A 231      17.986 186.869  49.953  1.00 39.35           C
ATOM   1793  O   GLN A 231      18.063 185.740  49.452  1.00 36.90           O
ATOM   1794  CB  GLN A 231      18.246 187.442  52.414  1.00 37.89           C
ATOM   1795 1HB  GLN A 231      18.983 187.596  53.201  1.00 37.89           H
ATOM   1796 2HB  GLN A 231      17.612 188.328  52.367  1.00 37.89           H
ATOM   1797  CG  GLN A 231      17.368 186.234  52.796  1.00 42.82           C
ATOM   1798 1HG  GLN A 231      16.661 186.006  51.999  1.00 42.82           H
ATOM   1799 2HG  GLN A 231      18.011 185.364  52.929  1.00 42.82           H
ATOM   1800  CD  GLN A 231      16.587 186.471  54.095  1.00 46.69           C
ATOM   1801  OE1 GLN A 231      16.236 187.587  54.462  1.00 47.84           O
ATOM   1802  NE2 GLN A 231      16.266 185.421  54.809  1.00 41.70           N
ATOM   1803 1HE2 GLN A 231      15.805 185.536  55.700  1.00 41.70           H
ATOM   1804 2HE2 GLN A 231      16.434 184.495  54.443  1.00 41.70           H
ATOM   1805  N   ARG A 232      17.097 187.784  49.536  1.00 35.37           N
ATOM   1806  H   ARG A 232      17.068 188.685  49.991  1.00 35.37           H
ATOM   1807  CA  ARG A 232      16.160 187.571  48.432  1.00 36.70           C
ATOM   1808  HA  ARG A 232      15.537 186.709  48.672  1.00 36.70           H
ATOM   1809  C   ARG A 232      16.923 187.279  47.134  1.00 32.76           C
ATOM   1810  O   ARG A 232      16.624 186.298  46.462  1.00 34.70           O
ATOM   1811  CB  ARG A 232      15.244 188.800  48.283  1.00 34.93           C
ATOM   1812 1HB  ARG A 232      14.710 188.964  49.219  1.00 34.93           H
ATOM   1813 2HB  ARG A 232      15.847 189.681  48.068  1.00 34.93           H
ATOM   1814  CG  ARG A 232      14.211 188.625  47.155  1.00 42.57           C
ATOM   1815 1HG  ARG A 232      14.738 188.419  46.223  1.00 42.57           H
ATOM   1816 2HG  ARG A 232      13.559 187.780  47.375  1.00 42.57           H
ATOM   1817  CD  ARG A 232      13.339 189.878  46.958  1.00 43.32           C
ATOM   1818 1HD  ARG A 232      13.965 190.770  46.999  1.00 43.32           H
ATOM   1819 2HD  ARG A 232      12.897 189.835  45.962  1.00 43.32           H
ATOM   1820  NE  ARG A 232      12.263 190.003  47.953  1.00 45.62           N
ATOM   1821  HE  ARG A 232      12.571 189.975  48.915  1.00 45.62           H
ATOM   1822  CZ  ARG A 232      10.980 190.262  47.667  1.00 54.82           C
ATOM   1823  NH1 ARG A 232      10.500 190.188  46.462  1.00 54.87           N
ATOM   1824 1HH1 ARG A 232      11.055 189.749  45.741  1.00 54.87           H
ATOM   1825 2HH1 ARG A 232       9.536 190.431  46.280  1.00 54.87           H
ATOM   1826  NH2 ARG A 232      10.140 190.609  48.595  1.00 59.27           N
ATOM   1827 1HH2 ARG A 232      10.448 190.680  49.555  1.00 59.27           H
ATOM   1828 2HH2 ARG A 232       9.173 190.782  48.361  1.00 59.27           H
ATOM   1829  N   THR A 233      17.936 188.086  46.819  1.00 31.57           N
ATOM   1830  H   THR A 233      18.128 188.870  47.426  1.00 31.57           H
ATOM   1831  CA  THR A 233      18.734 187.990  45.595  1.00 31.43           C
ATOM   1832  HA  THR A 233      18.058 188.046  44.742  1.00 31.43           H
ATOM   1833  C   THR A 233      19.501 186.661  45.525  1.00 35.12           C
ATOM   1834  O   THR A 233      19.416 185.954  44.524  1.00 31.85           O
ATOM   1835  CB  THR A 233      19.722 189.160  45.481  1.00 34.86           C
ATOM   1836  HB  THR A 233      20.459 189.078  46.280  1.00 34.86           H
ATOM   1837  OG1 THR A 233      19.043 190.384  45.596  1.00 33.58           O
ATOM   1838  HG1 THR A 233      18.827 190.535  46.519  1.00 33.58           H
ATOM   1839  CG2 THR A 233      20.428 189.196  44.127  1.00 32.02           C
ATOM   1840 1HG2 THR A 233      21.160 190.003  44.133  1.00 32.02           H
ATOM   1841 2HG2 THR A 233      19.684 189.386  43.353  1.00 32.02           H
ATOM   1842 3HG2 THR A 233      20.930 188.250  43.925  1.00 32.02           H
ATOM   1843  N   ALA A 234      20.203 186.276  46.592  1.00 31.44           N
ATOM   1844  H   ALA A 234      20.249 186.883  47.399  1.00 31.44           H
ATOM   1845  CA  ALA A 234      20.936 185.015  46.667  1.00 32.77           C
ATOM   1846  HA  ALA A 234      21.627 184.965  45.826  1.00 32.77           H
ATOM   1847  C   ALA A 234      19.993 183.797  46.585  1.00 29.23           C
ATOM   1848  O   ALA A 234      20.345 182.797  45.962  1.00 30.44           O
ATOM   1849  CB  ALA A 234      21.750 185.003  47.965  1.00 34.03           C
ATOM   1850 1HB  ALA A 234      22.448 185.841  47.960  1.00 34.03           H
ATOM   1851 2HB  ALA A 234      22.305 184.068  48.034  1.00 34.03           H
ATOM   1852 3HB  ALA A 234      21.080 185.093  48.820  1.00 34.03           H
ATOM   1853  N   THR A 235      18.788 183.882  47.161  1.00 29.95           N
ATOM   1854  H   THR A 235      18.542 184.708  47.687  1.00 29.95           H
ATOM   1855  CA  THR A 235      17.759 182.843  47.052  1.00 30.82           C
ATOM   1856  HA  THR A 235      18.221 181.881  47.273  1.00 30.82           H
ATOM   1857  C   THR A 235      17.181 182.772  45.619  1.00 35.89           C
ATOM   1858  O   THR A 235      17.113 181.687  45.053  1.00 31.10           O
ATOM   1859  CB  THR A 235      16.652 183.045  48.100  1.00 33.60           C
ATOM   1860  HB  THR A 235      16.137 183.982  47.888  1.00 33.60           H
ATOM   1861  OG1 THR A 235      17.224 183.123  49.402  1.00 35.84           O
ATOM   1862  HG1 THR A 235      17.490 184.034  49.544  1.00 35.84           H
ATOM   1863  CG2 THR A 235      15.642 181.897  48.114  1.00 36.46           C
ATOM   1864 1HG2 THR A 235      14.894 182.095  48.881  1.00 36.46           H
ATOM   1865 2HG2 THR A 235      16.155 180.962  48.338  1.00 36.46           H
ATOM   1866 3HG2 THR A 235      15.155 181.821  47.142  1.00 36.46           H
ATOM   1867  N   TYR A 236      16.883 183.902  44.965  1.00 31.72           N
ATOM   1868  H   TYR A 236      16.929 184.788  45.447  1.00 31.72           H
ATOM   1869  CA  TYR A 236      16.458 183.949  43.558  1.00 33.43           C
ATOM   1870  HA  TYR A 236      15.542 183.369  43.442  1.00 33.43           H
ATOM   1871  C   TYR A 236      17.526 183.334  42.620  1.00 29.00           C
ATOM   1872  O   TYR A 236      17.215 182.501  41.768  1.00 30.88           O
ATOM   1873  CB  TYR A 236      16.181 185.405  43.132  1.00 30.14           C
ATOM   1874 1HB  TYR A 236      17.044 186.018  43.392  1.00 30.14           H
ATOM   1875 2HB  TYR A 236      16.112 185.411  42.044  1.00 30.14           H
ATOM   1876  CG  TYR A 236      14.929 186.116  43.678  1.00 35.01           C
ATOM   1877  CD1 TYR A 236      14.031 185.492  44.570  1.00 35.69           C
ATOM   1878  HD1 TYR A 236      14.224 184.491  44.929  1.00 35.69           H
ATOM   1879  CD2 TYR A 236      14.626 187.401  43.183  1.00 35.67           C
ATOM   1880  HD2 TYR A 236      15.298 187.888  42.492  1.00 35.67           H
ATOM   1881  CE1 TYR A 236      12.821 186.124  44.927  1.00 38.39           C
ATOM   1882  HE1 TYR A 236      12.113 185.615  45.565  1.00 38.39           H
ATOM   1883  CE2 TYR A 236      13.426 188.043  43.546  1.00 35.73           C
ATOM   1884  HE2 TYR A 236      13.188 189.017  43.146  1.00 35.73           H
ATOM   1885  CZ  TYR A 236      12.512 187.397  44.407  1.00 41.12           C
ATOM   1886  OH  TYR A 236      11.345 188.024  44.726  1.00 38.09           O
ATOM   1887  HH  TYR A 236      10.734 187.462  45.209  1.00 38.09           H
ATOM   1888  N   ILE A 237      18.800 183.700  42.797  1.00 29.90           N
ATOM   1889  H   ILE A 237      19.017 184.408  43.484  1.00 29.90           H
ATOM   1890  CA  ILE A 237      19.925 183.146  42.042  1.00 27.51           C
ATOM   1891  HA  ILE A 237      19.678 183.215  40.982  1.00 27.51           H
ATOM   1892  C   ILE A 237      20.132 181.640  42.369  1.00 29.53           C
ATOM   1893  O   ILE A 237      20.482 180.877  41.473  1.00 28.52           O
ATOM   1894  CB  ILE A 237      21.195 184.010  42.283  1.00 32.62           C
ATOM   1895  HB  ILE A 237      21.325 184.109  43.360  1.00 32.62           H
ATOM   1896  CG1 ILE A 237      21.048 185.440  41.697  1.00 31.25           C
ATOM   1897 1HG1 ILE A 237      20.152 185.885  42.130  1.00 31.25           H
ATOM   1898 2HG1 ILE A 237      21.902 186.026  42.036  1.00 31.25           H
ATOM   1899  CG2 ILE A 237      22.475 183.350  41.737  1.00 30.00           C
ATOM   1900 1HG2 ILE A 237      23.305 184.051  41.827  1.00 30.00           H
ATOM   1901 2HG2 ILE A 237      22.334 183.086  40.689  1.00 30.00           H
ATOM   1902 3HG2 ILE A 237      22.694 182.451  42.312  1.00 30.00           H
ATOM   1903  CD1 ILE A 237      20.944 185.567  40.170  1.00 33.09           C
ATOM   1904 1HD1 ILE A 237      20.806 186.619  39.919  1.00 33.09           H
ATOM   1905 2HD1 ILE A 237      20.094 184.991  39.803  1.00 33.09           H
ATOM   1906 3HD1 ILE A 237      21.860 185.200  39.706  1.00 33.09           H
ATOM   1907  N   THR A 238      19.840 181.188  43.594  1.00 29.08           N
ATOM   1908  H   THR A 238      19.568 181.846  44.310  1.00 29.08           H
ATOM   1909  CA  THR A 238      19.833 179.768  43.985  1.00 29.12           C
ATOM   1910  HA  THR A 238      20.800 179.342  43.718  1.00 29.12           H
ATOM   1911  C   THR A 238      18.737 178.978  43.247  1.00 30.32           C
ATOM   1912  O   THR A 238      19.014 177.918  42.680  1.00 29.97           O
ATOM   1913  CB  THR A 238      19.671 179.619  45.507  1.00 29.84           C
ATOM   1914  HB  THR A 238      18.804 180.198  45.824  1.00 29.84           H
ATOM   1915  OG1 THR A 238      20.821 180.144  46.138  1.00 30.82           O
ATOM   1916  HG1 THR A 238      20.792 181.101  46.070  1.00 30.82           H
ATOM   1917  CG2 THR A 238      19.483 178.190  46.009  1.00 38.07           C
ATOM   1918 1HG2 THR A 238      19.468 178.206  47.099  1.00 38.07           H
ATOM   1919 2HG2 THR A 238      20.308 177.567  45.666  1.00 38.07           H
ATOM   1920 3HG2 THR A 238      18.542 177.784  45.638  1.00 38.07           H
ATOM   1921  N   GLU A 239      17.510 179.500  43.202  1.00 31.63           N
ATOM   1922  H   GLU A 239      17.325 180.353  43.710  1.00 31.63           H
ATOM   1923  CA  GLU A 239      16.367 178.896  42.504  1.00 29.64           C
ATOM   1924  HA  GLU A 239      16.208 177.892  42.897  1.00 29.64           H
ATOM   1925  C   GLU A 239      16.639 178.767  40.984  1.00 30.05           C
ATOM   1926  O   GLU A 239      16.396 177.711  40.390  1.00 29.83           O
ATOM   1927  CB  GLU A 239      15.100 179.729  42.801  1.00 27.89           C
ATOM   1928 1HB  GLU A 239      15.304 180.790  42.661  1.00 27.89           H
ATOM   1929 2HB  GLU A 239      14.298 179.426  42.128  1.00 27.89           H
ATOM   1930  CG  GLU A 239      14.647 179.497  44.249  1.00 35.08           C
ATOM   1931 1HG  GLU A 239      14.422 178.435  44.346  1.00 35.08           H
ATOM   1932 2HG  GLU A 239      15.466 179.717  44.933  1.00 35.08           H
ATOM   1933  CD  GLU A 239      13.408 180.291  44.717  1.00 41.64           C
ATOM   1934  OE1 GLU A 239      13.047 181.333  44.126  1.00 39.25           O
ATOM   1935  OE2 GLU A 239      12.781 179.838  45.704  1.00 49.57           O
ATOM   1936  N   LEU A 240      17.241 179.797  40.379  1.00 28.53           N
ATOM   1937  H   LEU A 240      17.393 180.642  40.911  1.00 28.53           H
ATOM   1938  CA  LEU A 240      17.685 179.798  38.988  1.00 29.55           C
ATOM   1939  HA  LEU A 240      16.851 179.469  38.368  1.00 29.55           H
ATOM   1940  C   LEU A 240      18.870 178.835  38.737  1.00 28.22           C
ATOM   1941  O   LEU A 240      18.820 178.058  37.787  1.00 29.34           O
ATOM   1942  CB  LEU A 240      18.067 181.234  38.582  1.00 28.39           C
ATOM   1943 1HB  LEU A 240      18.772 181.625  39.315  1.00 28.39           H
ATOM   1944 2HB  LEU A 240      18.575 181.197  37.618  1.00 28.39           H
ATOM   1945  CG  LEU A 240      16.867 182.185  38.471  1.00 37.13           C
ATOM   1946  HG  LEU A 240      16.247 182.076  39.361  1.00 37.13           H
ATOM   1947  CD1 LEU A 240      17.365 183.623  38.392  1.00 35.28           C
ATOM   1948 1HD1 LEU A 240      16.517 184.301  38.300  1.00 35.28           H
ATOM   1949 2HD1 LEU A 240      18.012 183.729  37.521  1.00 35.28           H
ATOM   1950 3HD1 LEU A 240      17.928 183.863  39.294  1.00 35.28           H
ATOM   1951  CD2 LEU A 240      16.015 181.896  37.233  1.00 38.80           C
ATOM   1952 1HD2 LEU A 240      15.224 182.643  37.163  1.00 38.80           H
ATOM   1953 2HD2 LEU A 240      15.572 180.904  37.323  1.00 38.80           H
ATOM   1954 3HD2 LEU A 240      16.636 181.937  36.338  1.00 38.80           H
ATOM   1955  N   ALA A 241      19.910 178.836  39.574  1.00 29.37           N
ATOM   1956  H   ALA A 241      19.941 179.500  40.335  1.00 29.37           H
ATOM   1957  CA  ALA A 241      21.076 177.972  39.401  1.00 30.02           C
ATOM   1958  HA  ALA A 241      21.463 178.129  38.394  1.00 30.02           H
ATOM   1959  C   ALA A 241      20.729 176.468  39.540  1.00 29.41           C
ATOM   1960  O   ALA A 241      21.363 175.629  38.896  1.00 26.79           O
ATOM   1961  CB  ALA A 241      22.163 178.395  40.395  1.00 30.46           C
ATOM   1962 1HB  ALA A 241      22.443 179.432  40.206  1.00 30.46           H
ATOM   1963 2HB  ALA A 241      23.037 177.755  40.273  1.00 30.46           H
ATOM   1964 3HB  ALA A 241      21.782 178.301  41.412  1.00 30.46           H
ATOM   1965  N   ASN A 242      19.708 176.120  40.331  1.00 31.85           N
ATOM   1966  H   ASN A 242      19.261 176.834  40.888  1.00 31.85           H
ATOM   1967  CA  ASN A 242      19.129 174.781  40.377  1.00 32.29           C
ATOM   1968  HA  ASN A 242      19.936 174.050  40.419  1.00 32.29           H
ATOM   1969  C   ASN A 242      18.280 174.460  39.114  1.00 31.67           C
ATOM   1970  O   ASN A 242      18.398 173.363  38.565  1.00 30.26           O
ATOM   1971  CB  ASN A 242      18.302 174.642  41.665  1.00 32.83           C
ATOM   1972 1HB  ASN A 242      17.732 175.551  41.857  1.00 32.83           H
ATOM   1973 2HB  ASN A 242      17.586 173.831  41.529  1.00 32.83           H
ATOM   1974  CG  ASN A 242      19.183 174.336  42.873  1.00 46.39           C
ATOM   1975  OD1 ASN A 242      19.533 173.190  43.112  1.00 46.49           O
ATOM   1976  ND2 ASN A 242      19.538 175.310  43.668  1.00 45.42           N
ATOM   1977 1HD2 ASN A 242      20.069 175.097  44.501  1.00 45.42           H
ATOM   1978 2HD2 ASN A 242      19.288 176.266  43.460  1.00 45.42           H
ATOM   1979  N   ALA A 243      17.473 175.405  38.619  1.00 29.29           N
ATOM   1980  H   ALA A 243      17.386 176.289  39.100  1.00 29.29           H
ATOM   1981  CA  ALA A 243      16.674 175.233  37.405  1.00 28.51           C
ATOM   1982  HA  ALA A 243      16.066 174.335  37.518  1.00 28.51           H
ATOM   1983  C   ALA A 243      17.549 175.047  36.137  1.00 29.25           C
ATOM   1984  O   ALA A 243      17.412 174.045  35.435  1.00 31.49           O
ATOM   1985  CB  ALA A 243      15.733 176.435  37.272  1.00 28.82           C
ATOM   1986 1HB  ALA A 243      15.081 176.485  38.144  1.00 28.82           H
ATOM   1987 2HB  ALA A 243      15.130 176.319  36.372  1.00 28.82           H
ATOM   1988 3HB  ALA A 243      16.318 177.352  37.203  1.00 28.82           H
ATOM   1989  N   LEU A 244      18.501 175.956  35.894  1.00 28.73           N
ATOM   1990  H   LEU A 244      18.581 176.748  36.516  1.00 28.73           H
ATOM   1991  CA  LEU A 244      19.447 175.904  34.774  1.00 29.48           C
ATOM   1992  HA  LEU A 244      18.896 175.959  33.836  1.00 29.48           H
ATOM   1993  C   LEU A 244      20.257 174.589  34.775  1.00 30.60           C
ATOM   1994  O   LEU A 244      20.528 174.021  33.723  1.00 30.69           O
ATOM   1995  CB  LEU A 244      20.414 177.111  34.868  1.00 27.95           C
ATOM   1996 1HB  LEU A 244      20.884 177.089  35.851  1.00 27.95           H
ATOM   1997 2HB  LEU A 244      21.197 176.973  34.123  1.00 27.95           H
ATOM   1998  CG  LEU A 244      19.780 178.496  34.651  1.00 30.21           C
ATOM   1999  HG  LEU A 244      18.891 178.575  35.276  1.00 30.21           H
ATOM   2000  CD1 LEU A 244      20.767 179.589  35.066  1.00 30.40           C
ATOM   2001 1HD1 LEU A 244      20.297 180.565  34.940  1.00 30.40           H
ATOM   2002 2HD1 LEU A 244      21.661 179.533  34.445  1.00 30.40           H
ATOM   2003 3HD1 LEU A 244      21.041 179.450  36.112  1.00 30.40           H
ATOM   2004  CD2 LEU A 244      19.374 178.726  33.197  1.00 32.30           C
ATOM   2005 1HD2 LEU A 244      18.988 179.739  33.084  1.00 32.30           H
ATOM   2006 2HD2 LEU A 244      18.602 178.009  32.916  1.00 32.30           H
ATOM   2007 3HD2 LEU A 244      20.244 178.594  32.553  1.00 32.30           H
ATOM   2008  N   SER A 245      20.591 174.064  35.956  1.00 30.10           N
ATOM   2009  H   SER A 245      20.355 174.571  36.797  1.00 30.10           H
ATOM   2010  CA  SER A 245      21.304 172.799  36.121  1.00 35.38           C
ATOM   2011  HA  SER A 245      22.194 172.821  35.492  1.00 35.38           H
ATOM   2012  C   SER A 245      20.462 171.568  35.702  1.00 34.73           C
ATOM   2013  O   SER A 245      21.012 170.587  35.186  1.00 33.15           O
ATOM   2014  CB  SER A 245      21.772 172.722  37.576  1.00 30.83           C
ATOM   2015 1HB  SER A 245      22.462 173.542  37.774  1.00 30.83           H
ATOM   2016 2HB  SER A 245      20.910 172.825  38.236  1.00 30.83           H
ATOM   2017  OG  SER A 245      22.425 171.494  37.860  1.00 38.50           O
ATOM   2018  HG  SER A 245      21.909 171.034  38.525  1.00 38.50           H
ATOM   2019  N   TYR A 246      19.129 171.620  35.834  1.00 31.12           N
ATOM   2020  H   TYR A 246      18.688 172.441  36.224  1.00 31.12           H
ATOM   2021  CA  TYR A 246      18.244 170.600  35.271  1.00 30.85           C
ATOM   2022  HA  TYR A 246      18.643 169.623  35.544  1.00 30.85           H
ATOM   2023  C   TYR A 246      18.179 170.681  33.733  1.00 34.80           C
ATOM   2024  O   TYR A 246      18.124 169.646  33.071  1.00 31.15           O
ATOM   2025  CB  TYR A 246      16.831 170.698  35.860  1.00 26.92           C
ATOM   2026 1HB  TYR A 246      16.897 170.887  36.931  1.00 26.92           H
ATOM   2027 2HB  TYR A 246      16.295 171.533  35.409  1.00 26.92           H
ATOM   2028  CG  TYR A 246      16.029 169.425  35.637  1.00 30.76           C
ATOM   2029  CD1 TYR A 246      16.123 168.389  36.585  1.00 34.05           C
ATOM   2030  HD1 TYR A 246      16.741 168.512  37.462  1.00 34.05           H
ATOM   2031  CD2 TYR A 246      15.257 169.235  34.472  1.00 32.26           C
ATOM   2032  HD2 TYR A 246      15.213 170.001  33.712  1.00 32.26           H
ATOM   2033  CE1 TYR A 246      15.414 167.189  36.401  1.00 32.44           C
ATOM   2034  HE1 TYR A 246      15.482 166.401  37.137  1.00 32.44           H
ATOM   2035  CE2 TYR A 246      14.560 168.026  34.271  1.00 34.60           C
ATOM   2036  HE2 TYR A 246      14.001 167.860  33.362  1.00 34.60           H
ATOM   2037  CZ  TYR A 246      14.612 167.011  35.254  1.00 36.00           C
ATOM   2038  OH  TYR A 246      13.934 165.840  35.078  1.00 37.01           O
ATOM   2039  HH  TYR A 246      14.011 165.248  35.830  1.00 37.01           H
ATOM   2040  N   CYS A 247      18.218 171.894  33.173  1.00 29.33           N
ATOM   2041  H   CYS A 247      18.197 172.707  33.773  1.00 29.33           H
ATOM   2042  CA  CYS A 247      18.257 172.136  31.731  1.00 31.08           C
ATOM   2043  HA  CYS A 247      17.457 171.561  31.266  1.00 31.08           H
ATOM   2044  C   CYS A 247      19.595 171.676  31.099  1.00 33.19           C
ATOM   2045  O   CYS A 247      19.595 170.852  30.183  1.00 33.11           O
ATOM   2046  CB  CYS A 247      17.996 173.623  31.473  1.00 30.09           C
ATOM   2047 1HB  CYS A 247      18.736 174.215  32.012  1.00 30.09           H
ATOM   2048 2HB  CYS A 247      18.113 173.827  30.409  1.00 30.09           H
ATOM   2049  SG  CYS A 247      16.333 174.099  32.009  1.00 33.62           S
ATOM   2050  HG  CYS A 247      15.683 173.432  31.052  1.00 33.62           H
ATOM   2051  N   HIS A 248      20.733 172.163  31.605  1.00 29.06           N
ATOM   2052  H   HIS A 248      20.686 172.835  32.358  1.00 29.06           H
ATOM   2053  CA  HIS A 248      22.044 171.958  30.987  1.00 34.53           C
ATOM   2054  HA  HIS A 248      21.982 172.293  29.951  1.00 34.53           H
ATOM   2055  C   HIS A 248      22.459 170.473  30.987  1.00 38.13           C
ATOM   2056  O   HIS A 248      23.004 170.000  29.992  1.00 35.74           O
ATOM   2057  CB  HIS A 248      23.121 172.805  31.689  1.00 31.07           C
ATOM   2058 1HB  HIS A 248      23.088 172.608  32.760  1.00 31.07           H
ATOM   2059 2HB  HIS A 248      24.097 172.481  31.328  1.00 31.07           H
ATOM   2060  CG  HIS A 248      23.009 174.308  31.477  1.00 35.63           C
ATOM   2061  ND1 HIS A 248      23.998 175.237  31.700  1.00 33.16           N
ATOM   2062  HD1 HIS A 248      24.964 175.095  31.958  1.00 33.16           H
ATOM   2063  CD2 HIS A 248      21.921 175.031  31.067  1.00 31.59           C
ATOM   2064  HD2 HIS A 248      20.935 174.680  30.804  1.00 31.59           H
ATOM   2065  CE1 HIS A 248      23.515 176.430  31.411  1.00 34.08           C
ATOM   2066  HE1 HIS A 248      24.039 177.374  31.441  1.00 34.08           H
ATOM   2067  NE2 HIS A 248      22.250 176.363  31.030  1.00 33.75           N
ATOM   2068  N   SER A 249      22.147 169.718  32.046  1.00 33.80           N
ATOM   2069  H   SER A 249      21.679 170.141  32.835  1.00 33.80           H
ATOM   2070  CA  SER A 249      22.369 168.266  32.127  1.00 33.21           C
ATOM   2071  HA  SER A 249      23.436 168.072  32.012  1.00 33.21           H
ATOM   2072  C   SER A 249      21.625 167.465  31.032  1.00 40.63           C
ATOM   2073  O   SER A 249      22.002 166.333  30.731  1.00 40.59           O
ATOM   2074  CB  SER A 249      21.953 167.754  33.511  1.00 37.52           C
ATOM   2075 1HB  SER A 249      22.087 166.673  33.544  1.00 37.52           H
ATOM   2076 2HB  SER A 249      22.598 168.205  34.265  1.00 37.52           H
ATOM   2077  OG  SER A 249      20.599 168.080  33.799  1.00 38.47           O
ATOM   2078  HG  SER A 249      20.600 168.889  34.316  1.00 38.47           H
ATOM   2079  N   LYS A 250      20.614 168.065  30.390  1.00 33.10           N
ATOM   2080  H   LYS A 250      20.363 168.997  30.688  1.00 33.10           H
ATOM   2081  CA  LYS A 250      19.754 167.479  29.339  1.00 32.10           C
ATOM   2082  HA  LYS A 250      20.071 166.450  29.164  1.00 32.10           H
ATOM   2083  C   LYS A 250      19.902 168.242  27.992  1.00 33.43           C
ATOM   2084  O   LYS A 250      19.031 168.157  27.122  1.00 35.57           O
ATOM   2085  CB  LYS A 250      18.319 167.428  29.888  1.00 38.37           C
ATOM   2086 1HB  LYS A 250      18.016 168.437  30.167  1.00 38.37           H
ATOM   2087 2HB  LYS A 250      17.659 167.053  29.106  1.00 38.37           H
ATOM   2088  CG  LYS A 250      18.243 166.488  31.107  1.00 44.41           C
ATOM   2089 1HG  LYS A 250      18.406 165.466  30.766  1.00 44.41           H
ATOM   2090 2HG  LYS A 250      19.047 166.750  31.795  1.00 44.41           H
ATOM   2091  CD  LYS A 250      16.932 166.547  31.886  1.00 50.43           C
ATOM   2092 1HD  LYS A 250      16.629 167.587  32.009  1.00 50.43           H
ATOM   2093 2HD  LYS A 250      16.158 166.012  31.336  1.00 50.43           H
ATOM   2094  CE  LYS A 250      17.132 165.885  33.261  1.00 59.87           C
ATOM   2095 1HE  LYS A 250      16.153 165.664  33.686  1.00 59.87           H
ATOM   2096 2HE  LYS A 250      17.649 164.936  33.117  1.00 59.87           H
ATOM   2097  NZ  LYS A 250      17.903 166.752  34.192  1.00 57.87           N
ATOM   2098 1HZ  LYS A 250      18.072 166.242  35.047  1.00 57.87           H
ATOM   2099 2HZ  LYS A 250      17.362 167.580  34.395  1.00 57.87           H
ATOM   2100 3HZ  LYS A 250      18.784 167.018  33.777  1.00 57.87           H
ATOM   2101  N   ARG A 251      21.005 168.992  27.847  1.00 32.52           N
ATOM   2102  H   ARG A 251      21.693 168.880  28.577  1.00 32.52           H
ATOM   2103  CA  ARG A 251      21.395 169.910  26.748  1.00 35.60           C
ATOM   2104  HA  ARG A 251      22.240 170.458  27.166  1.00 35.60           H
ATOM   2105  C   ARG A 251      20.313 170.958  26.360  1.00 37.59           C
ATOM   2106  O   ARG A 251      20.305 171.476  25.245  1.00 36.97           O
ATOM   2107  CB  ARG A 251      21.967 169.130  25.545  1.00  0.00           C
ATOM   2108 1HB  ARG A 251      22.434 168.209  25.896  1.00  0.00           H
ATOM   2109 2HB  ARG A 251      21.174 168.880  24.839  1.00  0.00           H
ATOM   2110  CG  ARG A 251      23.030 169.968  24.811  1.00  0.00           C
ATOM   2111 1HG  ARG A 251      22.587 170.900  24.459  1.00  0.00           H
ATOM   2112 2HG  ARG A 251      23.815 170.228  25.520  1.00  0.00           H
ATOM   2113  CD  ARG A 251      23.681 169.257  23.606  1.00  0.00           C
ATOM   2114 1HD  ARG A 251      22.905 169.021  22.878  1.00  0.00           H
ATOM   2115 2HD  ARG A 251      24.391 169.938  23.137  1.00  0.00           H
ATOM   2116  NE  ARG A 251      24.387 168.012  23.963  1.00  0.00           N
ATOM   2117  HE  ARG A 251      23.940 167.172  23.625  1.00  0.00           H
ATOM   2118  CZ  ARG A 251      25.526 167.925  24.668  1.00  0.00           C
ATOM   2119  NH1 ARG A 251      26.048 166.760  24.896  1.00  0.00           N
ATOM   2120 1HH1 ARG A 251      25.683 165.939  24.437  1.00  0.00           H
ATOM   2121 2HH1 ARG A 251      26.861 166.687  25.491  1.00  0.00           H
ATOM   2122  NH2 ARG A 251      26.176 168.945  25.147  1.00  0.00           N
ATOM   2123 1HH2 ARG A 251      25.861 169.895  25.008  1.00  0.00           H
ATOM   2124 2HH2 ARG A 251      26.990 168.761  25.717  1.00  0.00           H
ATOM   2125  N   VAL A 252      19.431 171.312  27.291  1.00 35.22           N
ATOM   2126  H   VAL A 252      19.509 170.901  28.210  1.00 35.22           H
ATOM   2127  CA  VAL A 252      18.589 172.507  27.175  1.00 35.52           C
ATOM   2128  HA  VAL A 252      18.315 172.646  26.129  1.00 35.52           H
ATOM   2129  C   VAL A 252      19.412 173.719  27.631  1.00 31.99           C
ATOM   2130  O   VAL A 252      20.001 173.699  28.709  1.00 31.28           O
ATOM   2131  CB  VAL A 252      17.280 172.349  27.968  1.00 34.37           C
ATOM   2132  HB  VAL A 252      17.526 172.154  29.011  1.00 34.37           H
ATOM   2133  CG1 VAL A 252      16.410 173.611  27.900  1.00 32.86           C
ATOM   2134 1HG1 VAL A 252      15.488 173.433  28.453  1.00 32.86           H
ATOM   2135 2HG1 VAL A 252      16.174 173.835  26.860  1.00 32.86           H
ATOM   2136 3HG1 VAL A 252      16.942 174.454  28.342  1.00 32.86           H
ATOM   2137  CG2 VAL A 252      16.461 171.162  27.446  1.00 31.44           C
ATOM   2138 1HG2 VAL A 252      15.537 171.080  28.019  1.00 31.44           H
ATOM   2139 2HG2 VAL A 252      17.038 170.244  27.552  1.00 31.44           H
ATOM   2140 3HG2 VAL A 252      16.223 171.322  26.394  1.00 31.44           H
ATOM   2141  N   ILE A 253      19.457 174.758  26.799  1.00 33.20           N
ATOM   2142  H   ILE A 253      18.971 174.680  25.917  1.00 33.20           H
ATOM   2143  CA  ILE A 253      20.151 176.045  27.032  1.00 33.56           C
ATOM   2144  HA  ILE A 253      20.394 176.152  28.089  1.00 33.56           H
ATOM   2145  C   ILE A 253      19.148 177.149  26.652  1.00 32.99           C
ATOM   2146  O   ILE A 253      18.394 176.952  25.692  1.00 34.85           O
ATOM   2147  CB  ILE A 253      21.469 176.113  26.202  1.00 34.98           C
ATOM   2148  HB  ILE A 253      21.191 176.063  25.149  1.00 34.98           H
ATOM   2149  CG1 ILE A 253      22.426 174.941  26.495  1.00 32.55           C
ATOM   2150 1HG1 ILE A 253      22.830 175.068  27.499  1.00 32.55           H
ATOM   2151 2HG1 ILE A 253      21.855 174.013  26.460  1.00 32.55           H
ATOM   2152  CG2 ILE A 253      22.205 177.446  26.434  1.00 34.26           C
ATOM   2153 1HG2 ILE A 253      23.085 177.500  25.793  1.00 34.26           H
ATOM   2154 2HG2 ILE A 253      22.512 177.499  27.478  1.00 34.26           H
ATOM   2155 3HG2 ILE A 253      21.538 178.278  26.208  1.00 34.26           H
ATOM   2156  CD1 ILE A 253      23.560 174.790  25.475  1.00 34.06           C
ATOM   2157 1HD1 ILE A 253      24.097 173.863  25.679  1.00 34.06           H
ATOM   2158 2HD1 ILE A 253      24.250 175.631  25.540  1.00 34.06           H
ATOM   2159 3HD1 ILE A 253      23.130 174.748  24.474  1.00 34.06           H
ATOM   2160  N   HIS A 254      19.069 178.271  27.376  1.00 32.24           N
ATOM   2161  H   HIS A 254      19.700 178.417  28.151  1.00 32.24           H
ATOM   2162  CA  HIS A 254      17.889 179.148  27.327  1.00 32.66           C
ATOM   2163  HA  HIS A 254      17.295 178.871  26.456  1.00 32.66           H
ATOM   2164  C   HIS A 254      18.199 180.668  27.206  1.00 39.07           C
ATOM   2165  O   HIS A 254      17.494 181.373  26.483  1.00 37.86           O
ATOM   2166  CB  HIS A 254      17.020 178.828  28.554  1.00 36.48           C
ATOM   2167 1HB  HIS A 254      17.079 177.761  28.766  1.00 36.48           H
ATOM   2168 2HB  HIS A 254      17.412 179.354  29.425  1.00 36.48           H
ATOM   2169  CG  HIS A 254      15.568 179.210  28.366  1.00 38.75           C
ATOM   2170  ND1 HIS A 254      14.733 178.766  27.370  1.00 38.32           N
ATOM   2171  HD1 HIS A 254      14.916 178.086  26.647  1.00 38.32           H
ATOM   2172  CD2 HIS A 254      14.808 180.040  29.142  1.00 42.12           C
ATOM   2173  HD2 HIS A 254      15.082 180.576  30.038  1.00 42.12           H
ATOM   2174  CE1 HIS A 254      13.544 179.290  27.568  1.00 40.96           C
ATOM   2175  HE1 HIS A 254      12.647 179.130  26.988  1.00 40.96           H
ATOM   2176  NE2 HIS A 254      13.537 180.074  28.633  1.00 39.70           N
ATOM   2177  N   ARG A 255      19.271 181.140  27.853  1.00 41.25           N
ATOM   2178  H   ARG A 255      19.781 180.443  28.377  1.00 41.25           H
ATOM   2179  CA  ARG A 255      19.870 182.505  27.890  1.00 44.46           C
ATOM   2180  HA  ARG A 255      20.686 182.429  28.609  1.00 44.46           H
ATOM   2181  C   ARG A 255      18.951 183.668  28.349  1.00 48.09           C
ATOM   2182  O   ARG A 255      19.399 184.490  29.150  1.00 43.31           O
ATOM   2183  CB  ARG A 255      20.535 182.817  26.535  1.00 45.46           C
ATOM   2184 1HB  ARG A 255      21.001 181.917  26.133  1.00 45.46           H
ATOM   2185 2HB  ARG A 255      19.765 183.154  25.840  1.00 45.46           H
ATOM   2186  CG  ARG A 255      21.610 183.916  26.642  1.00 48.94           C
ATOM   2187 1HG  ARG A 255      21.301 184.651  27.385  1.00 48.94           H
ATOM   2188 2HG  ARG A 255      22.542 183.470  26.991  1.00 48.94           H
ATOM   2189  CD  ARG A 255      21.894 184.657  25.317  1.00 50.80           C
ATOM   2190 1HD  ARG A 255      22.702 185.374  25.465  1.00 50.80           H
ATOM   2191 2HD  ARG A 255      22.202 183.934  24.562  1.00 50.80           H
ATOM   2192  NE  ARG A 255      20.704 185.375  24.832  1.00 65.47           N
ATOM   2193  HE  ARG A 255      20.317 184.998  23.978  1.00 65.47           H
ATOM   2194  CZ  ARG A 255      20.052 186.339  25.495  1.00 65.14           C
ATOM   2195  NH1 ARG A 255      20.579 187.037  26.458  1.00 58.51           N
ATOM   2196 1HH1 ARG A 255      21.564 186.997  26.677  1.00 58.51           H
ATOM   2197 2HH1 ARG A 255      19.985 187.713  26.918  1.00 58.51           H
ATOM   2198  NH2 ARG A 255      18.814 186.601  25.205  1.00 65.80           N
ATOM   2199 1HH2 ARG A 255      18.328 186.017  24.539  1.00 65.80           H
ATOM   2200 2HH2 ARG A 255      18.303 187.283  25.747  1.00 65.80           H
ATOM   2201  N   ASP A 256      17.716 183.778  27.862  1.00 46.44           N
ATOM   2202  H   ASP A 256      17.398 183.068  27.217  1.00 46.44           H
ATOM   2203  CA  ASP A 256      16.854 184.964  27.994  1.00 43.64           C
ATOM   2204  HA  ASP A 256      17.533 185.813  27.911  1.00 43.64           H
ATOM   2205  C   ASP A 256      16.133 185.096  29.373  1.00 43.17           C
ATOM   2206  O   ASP A 256      14.998 185.550  29.453  1.00 41.10           O
ATOM   2207  CB  ASP A 256      15.872 185.068  26.803  1.00 47.38           C
ATOM   2208 1HB  ASP A 256      16.369 184.717  25.899  1.00 47.38           H
ATOM   2209 2HB  ASP A 256      14.998 184.441  26.980  1.00 47.38           H
ATOM   2210  CG  ASP A 256      15.388 186.510  26.558  1.00 54.42           C
ATOM   2211  OD1 ASP A 256      16.159 187.456  26.839  1.00 53.64           O
ATOM   2212  OD2 ASP A 256      14.270 186.736  26.044  1.00 57.02           O
ATOM   2213  N   ILE A 257      16.774 184.691  30.471  1.00 39.35           N
ATOM   2214  H   ILE A 257      17.714 184.338  30.360  1.00 39.35           H
ATOM   2215  CA  ILE A 257      16.253 184.702  31.852  1.00 38.67           C
ATOM   2216  HA  ILE A 257      15.260 184.254  31.809  1.00 38.67           H
ATOM   2217  C   ILE A 257      16.065 186.131  32.472  1.00 42.30           C
ATOM   2218  O   ILE A 257      16.292 186.326  33.664  1.00 41.03           O
ATOM   2219  CB  ILE A 257      17.122 183.771  32.749  1.00 42.97           C
ATOM   2220  HB  ILE A 257      16.705 183.807  33.755  1.00 42.97           H
ATOM   2221  CG1 ILE A 257      18.597 184.223  32.826  1.00 40.80           C
ATOM   2222 1HG1 ILE A 257      19.055 184.058  31.851  1.00 40.80           H
ATOM   2223 2HG1 ILE A 257      18.616 185.290  33.046  1.00 40.80           H
ATOM   2224  CG2 ILE A 257      17.000 182.310  32.270  1.00 42.52           C
ATOM   2225 1HG2 ILE A 257      17.448 181.652  33.013  1.00 42.52           H
ATOM   2226 2HG2 ILE A 257      17.512 182.185  31.316  1.00 42.52           H
ATOM   2227 3HG2 ILE A 257      15.945 182.061  32.152  1.00 42.52           H
ATOM   2228  CD1 ILE A 257      19.428 183.502  33.894  1.00 38.00           C
ATOM   2229 1HD1 ILE A 257      20.418 183.956  33.934  1.00 38.00           H
ATOM   2230 2HD1 ILE A 257      19.521 182.446  33.641  1.00 38.00           H
ATOM   2231 3HD1 ILE A 257      18.942 183.602  34.865  1.00 38.00           H
ATOM   2232  N   LYS A 258      15.674 187.135  31.676  1.00 35.07           N
ATOM   2233  H   LYS A 258      15.431 186.908  30.722  1.00 35.07           H
ATOM   2234  CA  LYS A 258      15.434 188.524  32.095  1.00 37.88           C
ATOM   2235  HA  LYS A 258      16.341 188.882  32.583  1.00 37.88           H
ATOM   2236  C   LYS A 258      14.273 188.639  33.112  1.00 35.13           C
ATOM   2237  O   LYS A 258      13.392 187.776  33.114  1.00 34.02           O
ATOM   2238  CB  LYS A 258      15.143 189.418  30.870  1.00 41.98           C
ATOM   2239 1HB  LYS A 258      14.190 189.110  30.440  1.00 41.98           H
ATOM   2240 2HB  LYS A 258      15.050 190.448  31.213  1.00 41.98           H
ATOM   2241  CG  LYS A 258      16.232 189.364  29.784  1.00 43.46           C
ATOM   2242 1HG  LYS A 258      17.208 189.411  30.266  1.00 43.46           H
ATOM   2243 2HG  LYS A 258      16.147 188.416  29.253  1.00 43.46           H
ATOM   2244  CD  LYS A 258      16.125 190.536  28.791  1.00 47.27           C
ATOM   2245 1HD  LYS A 258      16.272 191.468  29.337  1.00 47.27           H
ATOM   2246 2HD  LYS A 258      16.934 190.449  28.065  1.00 47.27           H
ATOM   2247  CE  LYS A 258      14.766 190.621  28.070  1.00 48.90           C
ATOM   2248 1HE  LYS A 258      13.980 190.377  28.786  1.00 48.90           H
ATOM   2249 2HE  LYS A 258      14.600 191.654  27.765  1.00 48.90           H
ATOM   2250  NZ  LYS A 258      14.667 189.745  26.875  1.00 60.35           N
ATOM   2251 1HZ  LYS A 258      13.693 189.659  26.624  1.00 60.35           H
ATOM   2252 2HZ  LYS A 258      15.048 188.830  27.067  1.00 60.35           H
ATOM   2253 3HZ  LYS A 258      15.176 190.170  26.113  1.00 60.35           H
ATOM   2254  N   PRO A 259      14.191 189.702  33.941  1.00 34.58           N
ATOM   2255  CA  PRO A 259      13.166 189.804  34.985  1.00 36.26           C
ATOM   2256  HA  PRO A 259      13.346 189.003  35.703  1.00 36.26           H
ATOM   2257  C   PRO A 259      11.699 189.690  34.508  1.00 37.25           C
ATOM   2258  O   PRO A 259      10.849 189.269  35.291  1.00 31.57           O
ATOM   2259  CB  PRO A 259      13.433 191.146  35.675  1.00 37.79           C
ATOM   2260 1HB  PRO A 259      12.887 191.946  35.176  1.00 37.79           H
ATOM   2261 2HB  PRO A 259      13.196 191.115  36.739  1.00 37.79           H
ATOM   2262  CG  PRO A 259      14.927 191.337  35.481  1.00 40.05           C
ATOM   2263 1HG  PRO A 259      15.220 192.386  35.518  1.00 40.05           H
ATOM   2264 2HG  PRO A 259      15.480 190.750  36.214  1.00 40.05           H
ATOM   2265  CD  PRO A 259      15.144 190.779  34.090  1.00 38.78           C
ATOM   2266 1HD  PRO A 259      14.952 191.546  33.340  1.00 38.78           H
ATOM   2267 2HD  PRO A 259      16.158 190.389  33.998  1.00 38.78           H
ATOM   2268  N   GLU A 260      11.362 190.057  33.265  1.00 32.97           N
ATOM   2269  H   GLU A 260      12.053 190.454  32.645  1.00 32.97           H
ATOM   2270  CA  GLU A 260      10.003 189.918  32.714  1.00 37.28           C
ATOM   2271  HA  GLU A 260       9.299 190.039  33.538  1.00 37.28           H
ATOM   2272  C   GLU A 260       9.743 188.529  32.077  1.00 36.38           C
ATOM   2273  O   GLU A 260       8.591 188.113  31.926  1.00 38.48           O
ATOM   2274  CB  GLU A 260       9.694 191.057  31.723  1.00 37.92           C
ATOM   2275 1HB  GLU A 260       8.607 191.098  31.646  1.00 37.92           H
ATOM   2276 2HB  GLU A 260      10.019 192.012  32.135  1.00 37.92           H
ATOM   2277  CG  GLU A 260      10.268 190.938  30.288  1.00 41.04           C
ATOM   2278 1HG  GLU A 260      10.195 189.911  29.930  1.00 41.04           H
ATOM   2279 2HG  GLU A 260       9.632 191.540  29.639  1.00 41.04           H
ATOM   2280  CD  GLU A 260      11.722 191.409  30.117  1.00 50.81           C
ATOM   2281  OE1 GLU A 260      12.523 191.319  31.073  1.00 43.12           O
ATOM   2282  OE2 GLU A 260      12.037 191.884  28.994  1.00 57.41           O
ATOM   2283  N   ASN A 261      10.803 187.801  31.719  1.00 32.96           N
ATOM   2284  H   ASN A 261      11.723 188.189  31.874  1.00 32.96           H
ATOM   2285  CA  ASN A 261      10.739 186.414  31.258  1.00 35.11           C
ATOM   2286  HA  ASN A 261       9.927 186.309  30.538  1.00 35.11           H
ATOM   2287  C   ASN A 261      10.440 185.440  32.434  1.00 35.89           C
ATOM   2288  O   ASN A 261       9.841 184.382  32.221  1.00 34.81           O
ATOM   2289  CB  ASN A 261      12.057 186.083  30.533  1.00 34.70           C
ATOM   2290 1HB  ASN A 261      12.912 186.357  31.151  1.00 34.70           H
ATOM   2291 2HB  ASN A 261      12.116 185.002  30.403  1.00 34.70           H
ATOM   2292  CG  ASN A 261      12.213 186.750  29.159  1.00 43.28           C
ATOM   2293  OD1 ASN A 261      12.141 187.961  29.002  1.00 47.70           O
ATOM   2294  ND2 ASN A 261      12.450 185.977  28.126  1.00 39.81           N
ATOM   2295 1HD2 ASN A 261      12.766 186.425  27.278  1.00 39.81           H
ATOM   2296 2HD2 ASN A 261      12.685 185.010  28.304  1.00 39.81           H
ATOM   2297  N   LEU A 262      10.809 185.824  33.664  1.00 30.80           N
ATOM   2298  H   LEU A 262      11.286 186.711  33.741  1.00 30.80           H
ATOM   2299  CA  LEU A 262      10.580 185.102  34.928  1.00 36.17           C
ATOM   2300  HA  LEU A 262      10.539 184.033  34.722  1.00 36.17           H
ATOM   2301  C   LEU A 262       9.257 185.494  35.633  1.00 34.52           C
ATOM   2302  O   LEU A 262       8.879 186.668  35.657  1.00 34.85           O
ATOM   2303  CB  LEU A 262      11.768 185.379  35.885  1.00 28.77           C
ATOM   2304 1HB  LEU A 262      11.756 186.440  36.133  1.00 28.77           H
ATOM   2305 2HB  LEU A 262      11.595 184.818  36.803  1.00 28.77           H
ATOM   2306  CG  LEU A 262      13.168 185.032  35.354  1.00 33.20           C
ATOM   2307  HG  LEU A 262      13.353 185.609  34.448  1.00 33.20           H
ATOM   2308  CD1 LEU A 262      14.220 185.418  36.393  1.00 33.36           C
ATOM   2309 1HD1 LEU A 262      15.210 185.178  36.005  1.00 33.36           H
ATOM   2310 2HD1 LEU A 262      14.050 184.869  37.319  1.00 33.36           H
ATOM   2311 3HD1 LEU A 262      14.155 186.489  36.588  1.00 33.36           H
ATOM   2312  CD2 LEU A 262      13.308 183.548  35.020  1.00 32.70           C
ATOM   2313 1HD2 LEU A 262      14.344 183.332  34.758  1.00 32.70           H
ATOM   2314 2HD2 LEU A 262      12.662 183.309  34.176  1.00 32.70           H
ATOM   2315 3HD2 LEU A 262      13.018 182.946  35.882  1.00 32.70           H
ATOM   2316  N   LEU A 263       8.608 184.523  36.288  1.00 28.87           N
ATOM   2317  H   LEU A 263       9.009 183.596  36.284  1.00 28.87           H
ATOM   2318  CA  LEU A 263       7.425 184.707  37.153  1.00 30.36           C
ATOM   2319  HA  LEU A 263       7.129 185.756  37.128  1.00 30.36           H
ATOM   2320  C   LEU A 263       7.717 184.342  38.634  1.00 32.05           C
ATOM   2321  O   LEU A 263       8.661 183.610  38.932  1.00 28.86           O
ATOM   2322  CB  LEU A 263       6.238 183.867  36.618  1.00 30.84           C
ATOM   2323 1HB  LEU A 263       6.575 182.835  36.520  1.00 30.84           H
ATOM   2324 2HB  LEU A 263       5.449 183.887  37.370  1.00 30.84           H
ATOM   2325  CG  LEU A 263       5.626 184.317  35.281  1.00 36.22           C
ATOM   2326  HG  LEU A 263       6.408 184.317  34.522  1.00 36.22           H
ATOM   2327  CD1 LEU A 263       4.525 183.338  34.868  1.00 36.57           C
ATOM   2328 1HD1 LEU A 263       4.175 183.596  33.869  1.00 36.57           H
ATOM   2329 2HD1 LEU A 263       3.695 183.403  35.572  1.00 36.57           H
ATOM   2330 3HD1 LEU A 263       4.920 182.322  34.864  1.00 36.57           H
ATOM   2331  CD2 LEU A 263       5.001 185.710  35.359  1.00 34.67           C
ATOM   2332 1HD2 LEU A 263       4.491 185.932  34.422  1.00 34.67           H
ATOM   2333 2HD2 LEU A 263       5.787 186.445  35.529  1.00 34.67           H
ATOM   2334 3HD2 LEU A 263       4.285 185.746  36.180  1.00 34.67           H
ATOM   2335  N   LEU A 264       6.864 184.839  39.534  1.00 30.56           N
ATOM   2336  H   LEU A 264       6.150 185.465  39.191  1.00 30.56           H
ATOM   2337  CA  LEU A 264       6.815 184.523  40.971  1.00 33.57           C
ATOM   2338  HA  LEU A 264       7.704 183.955  41.245  1.00 33.57           H
ATOM   2339  C   LEU A 264       5.578 183.654  41.305  1.00 31.20           C
ATOM   2340  O   LEU A 264       4.435 184.014  41.002  1.00 31.16           O
ATOM   2341  CB  LEU A 264       6.801 185.840  41.785  1.00 31.51           C
ATOM   2342 1HB  LEU A 264       5.956 186.438  41.444  1.00 31.51           H
ATOM   2343 2HB  LEU A 264       6.637 185.586  42.833  1.00 31.51           H
ATOM   2344  CG  LEU A 264       8.070 186.701  41.684  1.00 38.70           C
ATOM   2345  HG  LEU A 264       8.253 186.934  40.635  1.00 38.70           H
ATOM   2346  CD1 LEU A 264       7.876 188.014  42.443  1.00 35.62           C
ATOM   2347 1HD1 LEU A 264       8.775 188.623  42.343  1.00 35.62           H
ATOM   2348 2HD1 LEU A 264       7.692 187.807  43.497  1.00 35.62           H
ATOM   2349 3HD1 LEU A 264       7.025 188.551  42.024  1.00 35.62           H
ATOM   2350  CD2 LEU A 264       9.291 185.988  42.265  1.00 32.56           C
ATOM   2351 1HD2 LEU A 264      10.140 186.670  42.284  1.00 32.56           H
ATOM   2352 2HD2 LEU A 264       9.528 185.128  41.638  1.00 32.56           H
ATOM   2353 3HD2 LEU A 264       9.072 185.651  43.278  1.00 32.56           H
ATOM   2354  N   GLY A 265       5.828 182.512  41.943  1.00 31.48           N
ATOM   2355  H   GLY A 265       6.793 182.295  42.146  1.00 31.48           H
ATOM   2356  CA  GLY A 265       4.827 181.544  42.403  1.00 31.92           C
ATOM   2357 1HA  GLY A 265       4.061 181.421  41.638  1.00 31.92           H
ATOM   2358 2HA  GLY A 265       5.319 180.580  42.538  1.00 31.92           H
ATOM   2359  C   GLY A 265       4.137 181.925  43.724  1.00 33.97           C
ATOM   2360  O   GLY A 265       4.395 182.974  44.314  1.00 33.71           O
ATOM   2361  N   SER A 266       3.226 181.069  44.192  1.00 36.59           N
ATOM   2362  H   SER A 266       3.114 180.175  43.737  1.00 36.59           H
ATOM   2363  CA  SER A 266       2.349 181.335  45.338  1.00 38.60           C
ATOM   2364  HA  SER A 266       1.792 182.250  45.138  1.00 38.60           H
ATOM   2365  C   SER A 266       3.126 181.528  46.658  1.00 44.84           C
ATOM   2366  O   SER A 266       2.743 182.353  47.490  1.00 47.29           O
ATOM   2367  CB  SER A 266       1.333 180.193  45.477  1.00 39.33           C
ATOM   2368 1HB  SER A 266       0.571 180.484  46.201  1.00 39.33           H
ATOM   2369 2HB  SER A 266       0.852 180.029  44.513  1.00 39.33           H
ATOM   2370  OG  SER A 266       1.960 178.982  45.910  1.00 46.34           O
ATOM   2371  HG  SER A 266       1.913 178.971  46.869  1.00 46.34           H
ATOM   2372  N   ALA A 267       4.254 180.831  46.818  1.00 42.29           N
ATOM   2373  H   ALA A 267       4.590 180.282  46.039  1.00 42.29           H
ATOM   2374  CA  ALA A 267       5.147 180.945  47.974  1.00 44.38           C
ATOM   2375  HA  ALA A 267       4.567 181.299  48.826  1.00 44.38           H
ATOM   2376  C   ALA A 267       6.274 181.978  47.715  1.00 43.42           C
ATOM   2377  O   ALA A 267       7.324 181.919  48.355  1.00 45.15           O
ATOM   2378  CB  ALA A 267       5.668 179.544  48.328  1.00 46.58           C
ATOM   2379 1HB  ALA A 267       4.823 178.866  48.453  1.00 46.58           H
ATOM   2380 2HB  ALA A 267       6.233 179.596  49.259  1.00 46.58           H
ATOM   2381 3HB  ALA A 267       6.313 179.178  47.530  1.00 46.58           H
ATOM   2382  N   GLY A 268       6.083 182.891  46.753  1.00 40.99           N
ATOM   2383  H   GLY A 268       5.237 182.843  46.203  1.00 40.99           H
ATOM   2384  CA  GLY A 268       7.066 183.905  46.352  1.00 36.60           C
ATOM   2385 1HA  GLY A 268       6.576 184.618  45.688  1.00 36.60           H
ATOM   2386 2HA  GLY A 268       7.411 184.441  47.236  1.00 36.60           H
ATOM   2387  C   GLY A 268       8.299 183.338  45.621  1.00 34.71           C
ATOM   2388  O   GLY A 268       9.291 184.055  45.502  1.00 34.57           O
ATOM   2389  N   GLU A 269       8.258 182.074  45.186  1.00 35.09           N
ATOM   2390  H   GLU A 269       7.399 181.551  45.275  1.00 35.09           H
ATOM   2391  CA  GLU A 269       9.396 181.359  44.589  1.00 33.17           C
ATOM   2392  HA  GLU A 269      10.310 181.756  45.033  1.00 33.17           H
ATOM   2393  C   GLU A 269       9.489 181.559  43.058  1.00 32.22           C
ATOM   2394  O   GLU A 269       8.466 181.695  42.385  1.00 33.03           O
ATOM   2395  CB  GLU A 269       9.324 179.875  44.992  1.00 40.75           C
ATOM   2396 1HB  GLU A 269      10.354 179.519  45.017  1.00 40.75           H
ATOM   2397 2HB  GLU A 269       8.942 179.788  46.010  1.00 40.75           H
ATOM   2398  CG  GLU A 269       8.510 178.901  44.098  1.00 39.75           C
ATOM   2399 1HG  GLU A 269       8.879 178.956  43.074  1.00 39.75           H
ATOM   2400 2HG  GLU A 269       8.735 177.895  44.454  1.00 39.75           H
ATOM   2401  CD  GLU A 269       6.973 179.057  44.057  1.00 41.95           C
ATOM   2402  OE1 GLU A 269       6.343 179.731  44.910  1.00 45.47           O
ATOM   2403  OE2 GLU A 269       6.370 178.374  43.193  1.00 44.60           O
ATOM   2404  N   LEU A 270      10.695 181.558  42.481  1.00 32.44           N
ATOM   2405  H   LEU A 270      11.529 181.480  43.045  1.00 32.44           H
ATOM   2406  CA  LEU A 270      10.880 181.795  41.052  1.00 33.41           C
ATOM   2407  HA  LEU A 270      10.285 182.673  40.798  1.00 33.41           H
ATOM   2408  C   LEU A 270      10.388 180.620  40.177  1.00 35.35           C
ATOM   2409  O   LEU A 270      10.651 179.446  40.452  1.00 33.62           O
ATOM   2410  CB  LEU A 270      12.347 182.120  40.721  1.00 35.12           C
ATOM   2411 1HB  LEU A 270      12.988 181.604  41.436  1.00 35.12           H
ATOM   2412 2HB  LEU A 270      12.573 181.736  39.726  1.00 35.12           H
ATOM   2413  CG  LEU A 270      12.643 183.628  40.717  1.00 43.16           C
ATOM   2414  HG  LEU A 270      11.961 184.117  40.021  1.00 43.16           H
ATOM   2415  CD1 LEU A 270      12.476 184.252  42.093  1.00 45.40           C
ATOM   2416 1HD1 LEU A 270      12.738 185.309  42.045  1.00 45.40           H
ATOM   2417 2HD1 LEU A 270      13.144 183.743  42.788  1.00 45.40           H
ATOM   2418 3HD1 LEU A 270      11.446 184.146  42.434  1.00 45.40           H
ATOM   2419  CD2 LEU A 270      14.072 183.880  40.243  1.00 36.41           C
ATOM   2420 1HD2 LEU A 270      14.268 184.952  40.223  1.00 36.41           H
ATOM   2421 2HD2 LEU A 270      14.196 183.470  39.241  1.00 36.41           H
ATOM   2422 3HD2 LEU A 270      14.771 183.395  40.924  1.00 36.41           H
ATOM   2423  N   LYS A 271       9.777 180.985  39.048  1.00 30.21           N
ATOM   2424  H   LYS A 271       9.541 181.962  38.958  1.00 30.21           H
ATOM   2425  CA  LYS A 271       9.449 180.125  37.904  1.00 31.19           C
ATOM   2426  HA  LYS A 271       9.842 179.122  38.065  1.00 31.19           H
ATOM   2427  C   LYS A 271      10.092 180.704  36.635  1.00 33.92           C
ATOM   2428  O   LYS A 271       9.717 181.793  36.195  1.00 32.01           O
ATOM   2429  CB  LYS A 271       7.912 180.057  37.746  1.00 34.64           C
ATOM   2430 1HB  LYS A 271       7.532 181.076  37.679  1.00 34.64           H
ATOM   2431 2HB  LYS A 271       7.690 179.561  36.801  1.00 34.64           H
ATOM   2432  CG  LYS A 271       7.137 179.343  38.870  1.00 32.00           C
ATOM   2433 1HG  LYS A 271       7.452 179.760  39.826  1.00 32.00           H
ATOM   2434 2HG  LYS A 271       6.074 179.552  38.744  1.00 32.00           H
ATOM   2435  CD  LYS A 271       7.329 177.823  38.872  1.00 30.77           C
ATOM   2436 1HD  LYS A 271       7.130 177.437  37.872  1.00 30.77           H
ATOM   2437 2HD  LYS A 271       8.355 177.594  39.158  1.00 30.77           H
ATOM   2438  CE  LYS A 271       6.350 177.182  39.868  1.00 34.36           C
ATOM   2439 1HE  LYS A 271       6.611 177.506  40.875  1.00 34.36           H
ATOM   2440 2HE  LYS A 271       5.343 177.538  39.650  1.00 34.36           H
ATOM   2441  NZ  LYS A 271       6.375 175.704  39.782  1.00 28.22           N
ATOM   2442 1HZ  LYS A 271       5.781 175.313  40.499  1.00 28.22           H
ATOM   2443 2HZ  LYS A 271       7.324 175.387  39.921  1.00 28.22           H
ATOM   2444 3HZ  LYS A 271       6.050 175.405  38.874  1.00 28.22           H
ATOM   2445  N   ILE A 272      11.013 179.976  35.997  1.00 29.32           N
ATOM   2446  H   ILE A 272      11.336 179.108  36.402  1.00 29.32           H
ATOM   2447  CA  ILE A 272      11.414 180.250  34.617  1.00 32.90           C
ATOM   2448  HA  ILE A 272      11.620 181.317  34.534  1.00 32.90           H
ATOM   2449  C   ILE A 272      10.209 179.918  33.720  1.00 35.48           C
ATOM   2450  O   ILE A 272       9.772 178.765  33.679  1.00 35.37           O
ATOM   2451  CB  ILE A 272      12.695 179.498  34.176  1.00 32.04           C
ATOM   2452  HB  ILE A 272      12.465 178.433  34.146  1.00 32.04           H
ATOM   2453  CG1 ILE A 272      13.863 179.717  35.167  1.00 34.04           C
ATOM   2454 1HG1 ILE A 272      14.027 180.790  35.265  1.00 34.04           H
ATOM   2455 2HG1 ILE A 272      13.562 179.321  36.137  1.00 34.04           H
ATOM   2456  CG2 ILE A 272      13.079 179.968  32.756  1.00 33.40           C
ATOM   2457 1HG2 ILE A 272      13.959 179.420  32.416  1.00 33.40           H
ATOM   2458 2HG2 ILE A 272      13.303 181.034  32.783  1.00 33.40           H
ATOM   2459 3HG2 ILE A 272      12.251 179.788  32.070  1.00 33.40           H
ATOM   2460  CD1 ILE A 272      15.191 179.048  34.781  1.00 35.64           C
ATOM   2461 1HD1 ILE A 272      15.879 179.122  35.623  1.00 35.64           H
ATOM   2462 2HD1 ILE A 272      15.622 179.548  33.914  1.00 35.64           H
ATOM   2463 3HD1 ILE A 272      15.015 177.998  34.546  1.00 35.64           H
ATOM   2464  N   ALA A 273       9.641 180.937  33.069  1.00 34.36           N
ATOM   2465  H   ALA A 273      10.057 181.852  33.162  1.00 34.36           H
ATOM   2466  CA  ALA A 273       8.271 180.896  32.536  1.00 37.63           C
ATOM   2467  HA  ALA A 273       7.840 179.915  32.736  1.00 37.63           H
ATOM   2468  C   ALA A 273       8.167 181.149  31.009  1.00 43.13           C
ATOM   2469  O   ALA A 273       7.118 180.890  30.426  1.00 44.86           O
ATOM   2470  CB  ALA A 273       7.449 181.914  33.330  1.00 39.88           C
ATOM   2471 1HB  ALA A 273       7.431 181.624  34.381  1.00 39.88           H
ATOM   2472 2HB  ALA A 273       6.432 181.934  32.941  1.00 39.88           H
ATOM   2473 3HB  ALA A 273       7.896 182.904  33.234  1.00 39.88           H
ATOM   2474  N   ASN A 274       9.242 181.597  30.357  1.00 41.29           N
ATOM   2475  H   ASN A 274      10.076 181.809  30.885  1.00 41.29           H
ATOM   2476  CA  ASN A 274       9.316 181.839  28.906  1.00 43.74           C
ATOM   2477  HA  ASN A 274       8.327 182.157  28.577  1.00 43.74           H
ATOM   2478  C   ASN A 274       9.681 180.571  28.068  1.00 41.81           C
ATOM   2479  O   ASN A 274       9.942 180.676  26.866  1.00 43.38           O
ATOM   2480  CB  ASN A 274      10.268 183.023  28.660  1.00 39.74           C
ATOM   2481 1HB  ASN A 274      10.282 183.256  27.595  1.00 39.74           H
ATOM   2482 2HB  ASN A 274       9.880 183.904  29.171  1.00 39.74           H
ATOM   2483  CG  ASN A 274      11.690 182.749  29.135  1.00 43.38           C
ATOM   2484  OD1 ASN A 274      11.931 182.441  30.293  1.00 35.17           O
ATOM   2485  ND2 ASN A 274      12.664 182.883  28.272  1.00 40.17           N
ATOM   2486 1HD2 ASN A 274      13.517 182.425  28.559  1.00 40.17           H
ATOM   2487 2HD2 ASN A 274      12.438 182.959  27.290  1.00 40.17           H
ATOM   2488  N   PHE A 275       9.665 179.374  28.665  1.00 43.59           N
ATOM   2489  H   PHE A 275       9.456 179.339  29.653  1.00 43.59           H
ATOM   2490  CA  PHE A 275       9.537 178.112  27.925  1.00 45.79           C
ATOM   2491  HA  PHE A 275      10.219 178.117  27.076  1.00 45.79           H
ATOM   2492  C   PHE A 275       8.101 177.951  27.388  1.00 47.60           C
ATOM   2493  O   PHE A 275       7.149 178.169  28.133  1.00 42.77           O
ATOM   2494  CB  PHE A 275       9.871 176.913  28.829  1.00 41.92           C
ATOM   2495 1HB  PHE A 275       9.261 176.967  29.730  1.00 41.92           H
ATOM   2496 2HB  PHE A 275       9.573 176.008  28.300  1.00 41.92           H
ATOM   2497  CG  PHE A 275      11.332 176.770  29.244  1.00 36.86           C
ATOM   2498  CD1 PHE A 275      12.258 176.213  28.341  1.00 38.60           C
ATOM   2499  HD1 PHE A 275      11.941 175.920  27.351  1.00 38.60           H
ATOM   2500  CD2 PHE A 275      11.755 177.126  30.536  1.00 37.96           C
ATOM   2501  HD2 PHE A 275      11.042 177.540  31.234  1.00 37.96           H
ATOM   2502  CE1 PHE A 275      13.602 176.039  28.717  1.00 44.52           C
ATOM   2503  HE1 PHE A 275      14.319 175.638  28.016  1.00 44.52           H
ATOM   2504  CE2 PHE A 275      13.094 176.936  30.917  1.00 39.94           C
ATOM   2505  HE2 PHE A 275      13.408 177.206  31.914  1.00 39.94           H
ATOM   2506  CZ  PHE A 275      14.021 176.405  30.006  1.00 42.91           C
ATOM   2507  HZ  PHE A 275      15.053 176.286  30.302  1.00 42.91           H
ATOM   2508  N   GLY A 276       7.941 177.518  26.133  1.00 44.18           N
ATOM   2509  H   GLY A 276       8.741 177.476  25.518  1.00 44.18           H
ATOM   2510  CA  GLY A 276       6.635 177.225  25.519  1.00 47.36           C
ATOM   2511 1HA  GLY A 276       6.581 176.163  25.283  1.00 47.36           H
ATOM   2512 2HA  GLY A 276       5.824 177.444  26.213  1.00 47.36           H
ATOM   2513  C   GLY A 276       6.426 178.032  24.237  1.00 47.58           C
ATOM   2514  O   GLY A 276       7.204 177.867  23.301  1.00 44.66           O
ATOM   2515  N   TRP A 277       5.402 178.891  24.195  1.00 44.30           N
ATOM   2516  H   TRP A 277       4.803 178.985  25.003  1.00 44.30           H
ATOM   2517  CA  TRP A 277       5.218 179.879  23.126  1.00 42.08           C
ATOM   2518  HA  TRP A 277       6.201 180.114  22.717  1.00 42.08           H
ATOM   2519  C   TRP A 277       4.589 181.193  23.639  1.00 45.72           C
ATOM   2520  O   TRP A 277       3.659 181.169  24.451  1.00 52.16           O
ATOM   2521  CB  TRP A 277       4.382 179.280  21.990  1.00 46.68           C
ATOM   2522 1HB  TRP A 277       4.746 178.272  21.791  1.00 46.68           H
ATOM   2523 2HB  TRP A 277       3.344 179.200  22.312  1.00 46.68           H
ATOM   2524  CG  TRP A 277       4.439 180.079  20.719  1.00 50.09           C
ATOM   2525  CD1 TRP A 277       3.561 181.019  20.307  1.00 49.53           C
ATOM   2526  HD1 TRP A 277       2.666 181.341  20.819  1.00 49.53           H
ATOM   2527  CD2 TRP A 277       5.511 180.114  19.735  1.00 52.36           C
ATOM   2528  NE1 TRP A 277       4.013 181.641  19.187  1.00 51.18           N
ATOM   2529  HE1 TRP A 277       3.579 182.460  18.786  1.00 51.18           H
ATOM   2530  CE2 TRP A 277       5.222 181.138  18.785  1.00 55.80           C
ATOM   2531  CE3 TRP A 277       6.731 179.419  19.591  1.00 53.14           C
ATOM   2532  HE3 TRP A 277       6.994 178.654  20.307  1.00 53.14           H
ATOM   2533  CZ2 TRP A 277       6.115 181.482  17.763  1.00 54.50           C
ATOM   2534  HZ2 TRP A 277       5.877 182.291  17.087  1.00 54.50           H
ATOM   2535  CZ3 TRP A 277       7.618 179.739  18.546  1.00 57.07           C
ATOM   2536  HZ3 TRP A 277       8.549 179.199  18.458  1.00 57.07           H
ATOM   2537  CH2 TRP A 277       7.319 180.772  17.640  1.00 53.69           C
ATOM   2538  HH2 TRP A 277       8.016 181.029  16.857  1.00 53.69           H
ATOM   2539  N   SER A 278       5.075 182.337  23.150  1.00 44.60           N
ATOM   2540  H   SER A 278       5.801 182.293  22.448  1.00 44.60           H
ATOM   2541  CA  SER A 278       4.571 183.676  23.482  1.00 49.30           C
ATOM   2542  HA  SER A 278       4.352 183.712  24.549  1.00 49.30           H
ATOM   2543  C   SER A 278       3.291 184.036  22.710  1.00 49.35           C
ATOM   2544  O   SER A 278       3.115 183.670  21.550  1.00 48.59           O
ATOM   2545  CB  SER A 278       5.665 184.713  23.199  1.00 45.94           C
ATOM   2546 1HB  SER A 278       6.515 184.520  23.853  1.00 45.94           H
ATOM   2547 2HB  SER A 278       5.993 184.609  22.164  1.00 45.94           H
ATOM   2548  OG  SER A 278       5.208 186.056  23.401  1.00 46.15           O
ATOM   2549  HG  SER A 278       5.901 186.636  23.077  1.00 46.15           H
ATOM   2550  N   VAL A 279       2.389 184.806  23.326  1.00 48.20           N
ATOM   2551  H   VAL A 279       2.560 185.125  24.269  1.00 48.20           H
ATOM   2552  CA  VAL A 279       1.219 185.366  22.644  1.00 47.11           C
ATOM   2553  HA  VAL A 279       0.784 184.574  22.035  1.00 47.11           H
ATOM   2554  C   VAL A 279       1.560 186.549  21.705  1.00 53.69           C
ATOM   2555  O   VAL A 279       0.748 186.873  20.843  1.00 48.92           O
ATOM   2556  CB  VAL A 279       0.122 185.809  23.640  1.00 47.00           C
ATOM   2557  HB  VAL A 279      -0.639 186.358  23.085  1.00 47.00           H
ATOM   2558  CG1 VAL A 279      -0.555 184.583  24.257  1.00 38.39           C
ATOM   2559 1HG1 VAL A 279      -1.408 184.913  24.850  1.00 38.39           H
ATOM   2560 2HG1 VAL A 279       0.150 184.053  24.896  1.00 38.39           H
ATOM   2561 3HG1 VAL A 279      -0.899 183.917  23.465  1.00 38.39           H
ATOM   2562  CG2 VAL A 279       0.619 186.736  24.757  1.00 44.07           C
ATOM   2563 1HG2 VAL A 279      -0.236 187.061  25.350  1.00 44.07           H
ATOM   2564 2HG2 VAL A 279       1.103 187.605  24.311  1.00 44.07           H
ATOM   2565 3HG2 VAL A 279       1.329 186.213  25.397  1.00 44.07           H
ATOM   2566  N   HIS A 280       2.724 187.186  21.838  1.00 50.53           N
ATOM   2567  H   HIS A 280       3.415 186.824  22.480  1.00 50.53           H
ATOM   2568  CA  HIS A 280       3.119 188.352  21.040  1.00 57.68           C
ATOM   2569  HA  HIS A 280       2.216 188.873  20.723  1.00 57.68           H
ATOM   2570  C   HIS A 280       3.919 187.965  19.781  1.00 53.75           C
ATOM   2571  O   HIS A 280       4.642 186.970  19.788  1.00 58.01           O
ATOM   2572  CB  HIS A 280       3.915 189.324  21.911  1.00 58.90           C
ATOM   2573 1HB  HIS A 280       4.843 188.842  22.217  1.00 58.90           H
ATOM   2574 2HB  HIS A 280       4.171 190.203  21.320  1.00 58.90           H
ATOM   2575  CG  HIS A 280       3.153 189.757  23.139  1.00 61.29           C
ATOM   2576  ND1 HIS A 280       1.982 190.473  23.177  1.00 60.26           N
ATOM   2577  HD1 HIS A 280       1.433 190.842  22.414  1.00 60.26           H
ATOM   2578  CD2 HIS A 280       3.428 189.429  24.436  1.00 54.80           C
ATOM   2579  HD2 HIS A 280       4.243 188.838  24.828  1.00 54.80           H
ATOM   2580  CE1 HIS A 280       1.599 190.561  24.432  1.00 60.76           C
ATOM   2581  HE1 HIS A 280       0.719 191.051  24.823  1.00 60.76           H
ATOM   2582  NE2 HIS A 280       2.453 189.952  25.243  1.00 54.52           N
HETATM 2583  N   NME A 281       3.800 188.769  18.711  1.00 50.53           N
HETATM 2584  H   NME A 281       3.289 189.636  18.800  1.00 50.53           H
HETATM 2585  CH3 NME A 281       4.416 188.482  17.418  1.00 50.53           C
HETATM 2586 1HH3 NME A 281       4.414 189.384  16.805  1.00 50.53           H
HETATM 2587 2HH3 NME A 281       3.853 187.697  16.913  1.00 50.53           H
HETATM 2588 3HH3 NME A 281       5.443 188.150  17.572  1.00 50.53           H
HETATM 2589  CH3 ACE A 289      18.189 198.885  19.518  1.00 64.73           C
HETATM 2590 1HH3 ACE A 289      18.652 199.258  18.605  1.00 64.73           H
HETATM 2591 2HH3 ACE A 289      17.407 199.574  19.837  1.00 64.73           H
HETATM 2592 3HH3 ACE A 289      17.754 197.903  19.329  1.00 64.73           H
HETATM 2593  C   ACE A 289      19.225 198.779  20.608  1.00 64.73           C
HETATM 2594  O   ACE A 289      20.363 199.179  20.397  1.00 64.73           O
ATOM   2595  N   ALA A 290      18.822 198.272  21.769  1.00 64.73           N
ATOM   2596  H   ALA A 290      17.884 197.901  21.818  1.00 64.73           H
ATOM   2597  CA  ALA A 290      19.664 198.085  22.955  1.00 69.42           C
ATOM   2598  HA  ALA A 290      20.631 197.685  22.650  1.00 69.42           H
ATOM   2599  C   ALA A 290      19.044 197.095  23.971  1.00 75.04           C
ATOM   2600  O   ALA A 290      19.750 196.259  24.537  1.00 68.53           O
ATOM   2601  CB  ALA A 290      19.902 199.448  23.612  1.00 59.33           C
ATOM   2602 1HB  ALA A 290      20.407 200.118  22.916  1.00 59.33           H
ATOM   2603 2HB  ALA A 290      20.519 199.313  24.500  1.00 59.33           H
ATOM   2604 3HB  ALA A 290      18.942 199.877  23.898  1.00 59.33           H
ATOM   2605  N   GLY A 291      17.714 197.097  24.128  1.00 73.08           N
ATOM   2606  H   GLY A 291      17.155 197.808  23.679  1.00 73.08           H
ATOM   2607  CA  GLY A 291      16.995 196.045  24.846  1.00 68.72           C
ATOM   2608 1HA  GLY A 291      17.277 196.079  25.898  1.00 68.72           H
ATOM   2609 2HA  GLY A 291      15.919 196.200  24.770  1.00 68.72           H
ATOM   2610  C   GLY A 291      17.326 194.648  24.297  1.00 69.07           C
ATOM   2611  O   GLY A 291      17.502 194.456  23.092  1.00 71.67           O
ATOM   2612  N   THR A 292      17.469 193.676  25.202  1.00 65.84           N
ATOM   2613  H   THR A 292      17.217 193.908  26.152  1.00 65.84           H
ATOM   2614  CA  THR A 292      17.997 192.306  25.003  1.00 70.83           C
ATOM   2615  HA  THR A 292      18.001 191.843  25.990  1.00 70.83           H
ATOM   2616  C   THR A 292      19.457 192.231  24.460  1.00 68.31           C
ATOM   2617  O   THR A 292      20.199 191.359  24.905  1.00 52.21           O
ATOM   2618  CB  THR A 292      17.015 191.463  24.176  1.00  0.00           C
ATOM   2619  HB  THR A 292      16.956 191.878  23.170  1.00  0.00           H
ATOM   2620  OG1 THR A 292      15.730 191.532  24.797  1.00  0.00           O
ATOM   2621  HG1 THR A 292      15.561 192.456  24.994  1.00  0.00           H
ATOM   2622  CG2 THR A 292      17.378 189.981  24.096  1.00  0.00           C
ATOM   2623 1HG2 THR A 292      16.577 189.443  23.588  1.00  0.00           H
ATOM   2624 2HG2 THR A 292      17.507 189.579  25.101  1.00  0.00           H
ATOM   2625 3HG2 THR A 292      18.306 189.866  23.536  1.00  0.00           H
ATOM   2626  N   LEU A 293      19.920 193.172  23.626  1.00 57.99           N
ATOM   2627  H   LEU A 293      19.280 193.881  23.298  1.00 57.99           H
ATOM   2628  CA  LEU A 293      21.325 193.327  23.232  1.00 57.74           C
ATOM   2629  HA  LEU A 293      21.648 192.410  22.739  1.00 57.74           H
ATOM   2630  C   LEU A 293      22.227 193.547  24.466  1.00 52.25           C
ATOM   2631  O   LEU A 293      23.257 192.887  24.580  1.00 44.98           O
ATOM   2632  CB  LEU A 293      21.449 194.485  22.218  1.00 62.22           C
ATOM   2633 1HB  LEU A 293      20.801 194.266  21.369  1.00 62.22           H
ATOM   2634 2HB  LEU A 293      21.082 195.395  22.692  1.00 62.22           H
ATOM   2635  CG  LEU A 293      22.876 194.755  21.719  1.00 60.27           C
ATOM   2636  HG  LEU A 293      23.568 194.640  22.553  1.00 60.27           H
ATOM   2637  CD1 LEU A 293      23.282 193.791  20.607  1.00 59.91           C
ATOM   2638 1HD1 LEU A 293      24.289 194.034  20.268  1.00 59.91           H
ATOM   2639 2HD1 LEU A 293      22.587 193.872  19.772  1.00 59.91           H
ATOM   2640 3HD1 LEU A 293      23.265 192.774  20.999  1.00 59.91           H
ATOM   2641  CD2 LEU A 293      22.986 196.191  21.217  1.00 61.55           C
ATOM   2642 1HD2 LEU A 293      23.987 196.361  20.821  1.00 61.55           H
ATOM   2643 2HD2 LEU A 293      22.800 196.877  22.043  1.00 61.55           H
ATOM   2644 3HD2 LEU A 293      22.250 196.360  20.431  1.00 61.55           H
ATOM   2645  N   ASP A 294      21.784 194.371  25.426  1.00 50.12           N
ATOM   2646  H   ASP A 294      20.985 194.953  25.219  1.00 50.12           H
ATOM   2647  CA  ASP A 294      22.412 194.586  26.744  1.00 49.77           C
ATOM   2648  HA  ASP A 294      23.376 195.075  26.600  1.00 49.77           H
ATOM   2649  C   ASP A 294      22.681 193.268  27.530  1.00 43.82           C
ATOM   2650  O   ASP A 294      23.502 193.252  28.448  1.00 43.93           O
ATOM   2651  CB  ASP A 294      21.522 195.525  27.592  1.00 50.03           C
ATOM   2652 1HB  ASP A 294      20.509 195.125  27.616  1.00 50.03           H
ATOM   2653 2HB  ASP A 294      21.903 195.518  28.613  1.00 50.03           H
ATOM   2654  CG  ASP A 294      21.434 197.002  27.134  1.00 56.00           C
ATOM   2655  OD1 ASP A 294      22.388 197.502  26.497  1.00 52.74           O
ATOM   2656  OD2 ASP A 294      20.440 197.672  27.515  1.00 62.82           O
ATOM   2657  N   TYR A 295      22.029 192.160  27.156  1.00 38.61           N
ATOM   2658  H   TYR A 295      21.432 192.229  26.345  1.00 38.61           H
ATOM   2659  CA  TYR A 295      22.089 190.837  27.803  1.00 42.34           C
ATOM   2660  HA  TYR A 295      22.665 190.915  28.725  1.00 42.34           H
ATOM   2661  C   TYR A 295      22.762 189.746  26.926  1.00 44.73           C
ATOM   2662  O   TYR A 295      22.859 188.589  27.349  1.00 46.25           O
ATOM   2663  CB  TYR A 295      20.664 190.396  28.169  1.00 42.79           C
ATOM   2664 1HB  TYR A 295      20.099 190.265  27.246  1.00 42.79           H
ATOM   2665 2HB  TYR A 295      20.728 189.418  28.645  1.00 42.79           H
ATOM   2666  CG  TYR A 295      19.866 191.323  29.088  1.00 45.60           C
ATOM   2667  CD1 TYR A 295      19.304 192.516  28.590  1.00 54.05           C
ATOM   2668  HD1 TYR A 295      19.469 192.809  27.564  1.00 54.05           H
ATOM   2669  CD2 TYR A 295      19.640 190.950  30.427  1.00 45.54           C
ATOM   2670  HD2 TYR A 295      20.054 190.031  30.813  1.00 45.54           H
ATOM   2671  CE1 TYR A 295      18.536 193.343  29.430  1.00 54.36           C
ATOM   2672  HE1 TYR A 295      18.121 194.268  29.057  1.00 54.36           H
ATOM   2673  CE2 TYR A 295      18.873 191.771  31.274  1.00 45.32           C
ATOM   2674  HE2 TYR A 295      18.705 191.491  32.303  1.00 45.32           H
ATOM   2675  CZ  TYR A 295      18.319 192.969  30.774  1.00 52.49           C
ATOM   2676  OH  TYR A 295      17.546 193.755  31.576  1.00 48.18           O
ATOM   2677  HH  TYR A 295      17.585 193.502  32.501  1.00 48.18           H
ATOM   2678  N   LEU A 296      23.201 190.062  25.701  1.00 45.00           N
ATOM   2679  H   LEU A 296      23.142 191.017  25.377  1.00 45.00           H
ATOM   2680  CA  LEU A 296      23.970 189.130  24.878  1.00 39.98           C
ATOM   2681  HA  LEU A 296      23.517 188.144  24.984  1.00 39.98           H
ATOM   2682  C   LEU A 296      25.430 189.037  25.376  1.00 38.18           C
ATOM   2683  O   LEU A 296      26.023 190.068  25.698  1.00 36.27           O
ATOM   2684  CB  LEU A 296      23.928 189.514  23.379  1.00 45.73           C
ATOM   2685 1HB  LEU A 296      24.331 190.522  23.278  1.00 45.73           H
ATOM   2686 2HB  LEU A 296      24.587 188.835  22.838  1.00 45.73           H
ATOM   2687  CG  LEU A 296      22.541 189.471  22.709  1.00 50.13           C
ATOM   2688  HG  LEU A 296      21.942 190.292  23.100  1.00 50.13           H
ATOM   2689  CD1 LEU A 296      22.701 189.640  21.198  1.00 55.07           C
ATOM   2690 1HD1 LEU A 296      21.714 189.721  20.742  1.00 55.07           H
ATOM   2691 2HD1 LEU A 296      23.225 188.781  20.779  1.00 55.07           H
ATOM   2692 3HD1 LEU A 296      23.271 190.547  20.996  1.00 55.07           H
ATOM   2693  CD2 LEU A 296      21.793 188.159  22.951  1.00 49.88           C
ATOM   2694 1HD2 LEU A 296      20.897 188.131  22.330  1.00 49.88           H
ATOM   2695 2HD2 LEU A 296      21.509 188.115  24.002  1.00 49.88           H
ATOM   2696 3HD2 LEU A 296      22.430 187.308  22.710  1.00 49.88           H
ATOM   2697  N   PRO A 297      26.030 187.833  25.435  1.00 36.06           N
ATOM   2698  CA  PRO A 297      27.425 187.663  25.821  1.00 38.58           C
ATOM   2699  HA  PRO A 297      27.646 188.318  26.665  1.00 38.58           H
ATOM   2700  C   PRO A 297      28.406 188.002  24.681  1.00 37.80           C
ATOM   2701  O   PRO A 297      28.016 187.975  23.505  1.00 38.90           O
ATOM   2702  CB  PRO A 297      27.537 186.204  26.255  1.00 36.05           C
ATOM   2703 1HB  PRO A 297      28.538 185.800  26.103  1.00 36.05           H
ATOM   2704 2HB  PRO A 297      27.229 186.094  27.295  1.00 36.05           H
ATOM   2705  CG  PRO A 297      26.547 185.524  25.336  1.00 38.45           C
ATOM   2706 1HG  PRO A 297      27.006 185.358  24.361  1.00 38.45           H
ATOM   2707 2HG  PRO A 297      26.170 184.596  25.766  1.00 38.45           H
ATOM   2708  CD  PRO A 297      25.424 186.537  25.216  1.00 39.56           C
ATOM   2709 1HD  PRO A 297      24.979 186.505  24.222  1.00 39.56           H
ATOM   2710 2HD  PRO A 297      24.675 186.350  25.986  1.00 39.56           H
ATOM   2711  N   PRO A 298      29.696 188.248  24.997  1.00 36.87           N
ATOM   2712  CA  PRO A 298      30.712 188.671  24.031  1.00 40.88           C
ATOM   2713  HA  PRO A 298      30.485 189.690  23.720  1.00 40.88           H
ATOM   2714  C   PRO A 298      30.824 187.796  22.766  1.00 43.15           C
ATOM   2715  O   PRO A 298      30.816 188.320  21.654  1.00 42.22           O
ATOM   2716  CB  PRO A 298      32.018 188.698  24.828  1.00 40.43           C
ATOM   2717 1HB  PRO A 298      32.493 187.717  24.810  1.00 40.43           H
ATOM   2718 2HB  PRO A 298      32.691 189.473  24.462  1.00 40.43           H
ATOM   2719  CG  PRO A 298      31.565 189.029  26.240  1.00 37.90           C
ATOM   2720 1HG  PRO A 298      32.262 188.664  26.994  1.00 37.90           H
ATOM   2721 2HG  PRO A 298      31.400 190.102  26.342  1.00 37.90           H
ATOM   2722  CD  PRO A 298      30.251 188.283  26.334  1.00 37.99           C
ATOM   2723 1HD  PRO A 298      30.415 187.266  26.688  1.00 37.99           H
ATOM   2724 2HD  PRO A 298      29.577 188.828  26.995  1.00 37.99           H
ATOM   2725  N   GLU A 299      30.856 186.468  22.900  1.00 39.86           N
ATOM   2726  H   GLU A 299      30.933 186.072  23.826  1.00 39.86           H
ATOM   2727  CA  GLU A 299      30.972 185.528  21.777  1.00 40.03           C
ATOM   2728  HA  GLU A 299      31.890 185.768  21.241  1.00 40.03           H
ATOM   2729  C   GLU A 299      29.798 185.629  20.774  1.00 46.36           C
ATOM   2730  O   GLU A 299      30.015 185.453  19.576  1.00 40.97           O
ATOM   2731  CB  GLU A 299      31.100 184.067  22.263  1.00 36.15           C
ATOM   2732 1HB  GLU A 299      31.035 183.426  21.384  1.00 36.15           H
ATOM   2733 2HB  GLU A 299      32.093 183.902  22.681  1.00 36.15           H
ATOM   2734  CG  GLU A 299      30.060 183.565  23.297  1.00 37.99           C
ATOM   2735 1HG  GLU A 299      29.065 183.917  23.023  1.00 37.99           H
ATOM   2736 2HG  GLU A 299      30.051 182.476  23.251  1.00 37.99           H
ATOM   2737  CD  GLU A 299      30.340 183.987  24.750  1.00 40.32           C
ATOM   2738  OE1 GLU A 299      31.294 184.756  25.017  1.00 34.80           O
ATOM   2739  OE2 GLU A 299      29.591 183.557  25.651  1.00 36.96           O
ATOM   2740  N   MET A 300      28.578 185.931  21.230  1.00 41.86           N
ATOM   2741  H   MET A 300      28.456 186.181  22.201  1.00 41.86           H
ATOM   2742  CA  MET A 300      27.409 186.023  20.364  1.00 39.90           C
ATOM   2743  HA  MET A 300      27.465 185.216  19.634  1.00 39.90           H
ATOM   2744  C   MET A 300      27.379 187.361  19.593  1.00 43.65           C
ATOM   2745  O   MET A 300      27.044 187.369  18.408  1.00 47.83           O
ATOM   2746  CB  MET A 300      26.118 185.812  21.170  1.00 43.56           C
ATOM   2747 1HB  MET A 300      26.064 186.535  21.984  1.00 43.56           H
ATOM   2748 2HB  MET A 300      25.263 185.962  20.511  1.00 43.56           H
ATOM   2749  CG  MET A 300      26.041 184.395  21.763  1.00 41.39           C
ATOM   2750 1HG  MET A 300      26.179 183.666  20.964  1.00 41.39           H
ATOM   2751 2HG  MET A 300      26.862 184.263  22.467  1.00 41.39           H
ATOM   2752  SD  MET A 300      24.475 184.022  22.623  1.00 44.15           S
ATOM   2753  CE  MET A 300      23.489 183.437  21.219  1.00 40.80           C
ATOM   2754 1HE  MET A 300      22.478 183.208  21.558  1.00 40.80           H
ATOM   2755 2HE  MET A 300      23.948 182.537  20.809  1.00 40.80           H
ATOM   2756 3HE  MET A 300      23.448 184.208  20.450  1.00 40.80           H
ATOM   2757  N   ILE A 301      27.781 188.479  20.211  1.00 42.72           N
ATOM   2758  H   ILE A 301      28.076 188.453  21.177  1.00 42.72           H
ATOM   2759  CA  ILE A 301      27.922 189.758  19.513  1.00 48.85           C
ATOM   2760  HA  ILE A 301      27.041 189.871  18.881  1.00 48.85           H
ATOM   2761  C   ILE A 301      29.164 189.766  18.574  1.00 50.42           C
ATOM   2762  O   ILE A 301      29.131 190.399  17.520  1.00 43.17           O
ATOM   2763  CB  ILE A 301      27.886 190.969  20.493  1.00 45.25           C
ATOM   2764  HB  ILE A 301      27.894 191.876  19.889  1.00 45.25           H
ATOM   2765  CG1 ILE A 301      29.095 191.042  21.446  1.00 45.36           C
ATOM   2766 1HG1 ILE A 301      28.983 190.269  22.207  1.00 45.36           H
ATOM   2767 2HG1 ILE A 301      30.001 190.848  20.872  1.00 45.36           H
ATOM   2768  CG2 ILE A 301      26.562 190.973  21.279  1.00 52.44           C
ATOM   2769 1HG2 ILE A 301      26.453 191.920  21.807  1.00 52.44           H
ATOM   2770 2HG2 ILE A 301      26.562 190.154  21.998  1.00 52.44           H
ATOM   2771 3HG2 ILE A 301      25.732 190.846  20.584  1.00 52.44           H
ATOM   2772  CD1 ILE A 301      29.275 192.403  22.124  1.00 46.70           C
ATOM   2773 1HD1 ILE A 301      30.157 192.363  22.763  1.00 46.70           H
ATOM   2774 2HD1 ILE A 301      28.399 192.641  22.728  1.00 46.70           H
ATOM   2775 3HD1 ILE A 301      29.411 193.172  21.363  1.00 46.70           H
ATOM   2776  N   GLU A 302      30.214 189.003  18.884  1.00 45.71           N
ATOM   2777  H   GLU A 302      30.242 188.566  19.794  1.00 45.71           H
ATOM   2778  CA  GLU A 302      31.397 188.786  18.029  1.00 49.89           C
ATOM   2779  HA  GLU A 302      31.545 189.680  17.423  1.00 49.89           H
ATOM   2780  C   GLU A 302      31.236 187.589  17.040  1.00 48.22           C
ATOM   2781  O   GLU A 302      32.213 187.155  16.428  1.00 55.40           O
ATOM   2782  CB  GLU A 302      32.652 188.648  18.908  1.00 41.28           C
ATOM   2783 1HB  GLU A 302      32.493 187.862  19.646  1.00 41.28           H
ATOM   2784 2HB  GLU A 302      33.507 188.381  18.287  1.00 41.28           H
ATOM   2785  CG  GLU A 302      32.976 189.958  19.651  1.00 47.48           C
ATOM   2786 1HG  GLU A 302      33.293 190.701  18.919  1.00 47.48           H
ATOM   2787 2HG  GLU A 302      32.081 190.339  20.142  1.00 47.48           H
ATOM   2788  CD  GLU A 302      34.085 189.812  20.706  1.00 59.95           C
ATOM   2789  OE1 GLU A 302      34.779 188.766  20.763  1.00 60.36           O
ATOM   2790  OE2 GLU A 302      34.307 190.777  21.473  1.00 57.89           O
ATOM   2791  N   GLY A 303      30.020 187.052  16.877  1.00 50.04           N
ATOM   2792  H   GLY A 303      29.258 187.401  17.440  1.00 50.04           H
ATOM   2793  CA  GLY A 303      29.670 186.066  15.846  1.00 46.37           C
ATOM   2794 1HA  GLY A 303      28.618 185.806  15.960  1.00 46.37           H
ATOM   2795 2HA  GLY A 303      29.805 186.517  14.862  1.00 46.37           H
ATOM   2796  C   GLY A 303      30.495 184.763  15.892  1.00 50.51           C
ATOM   2797  O   GLY A 303      30.822 184.199  14.843  1.00 53.91           O
ATOM   2798  N   ARG A 304      30.893 184.332  17.093  1.00 47.61           N
ATOM   2799  H   ARG A 304      30.559 184.840  17.900  1.00 47.61           H
ATOM   2800  CA  ARG A 304      31.691 183.127  17.374  1.00 45.48           C
ATOM   2801  HA  ARG A 304      32.277 182.877  16.489  1.00 45.48           H
ATOM   2802  C   ARG A 304      30.785 181.925  17.706  1.00 48.08           C
ATOM   2803  O   ARG A 304      29.581 182.075  17.916  1.00 44.56           O
ATOM   2804  CB  ARG A 304      32.685 183.396  18.522  1.00 49.18           C
ATOM   2805 1HB  ARG A 304      32.158 183.337  19.475  1.00 49.18           H
ATOM   2806 2HB  ARG A 304      33.442 182.612  18.500  1.00 49.18           H
ATOM   2807  CG  ARG A 304      33.399 184.762  18.448  1.00 54.01           C
ATOM   2808 1HG  ARG A 304      33.829 184.890  17.454  1.00 54.01           H
ATOM   2809 2HG  ARG A 304      32.673 185.556  18.625  1.00 54.01           H
ATOM   2810  CD  ARG A 304      34.523 184.878  19.490  1.00 60.27           C
ATOM   2811 1HD  ARG A 304      34.113 184.689  20.482  1.00 60.27           H
ATOM   2812 2HD  ARG A 304      35.299 184.140  19.291  1.00 60.27           H
ATOM   2813  NE  ARG A 304      35.116 186.221  19.462  1.00 67.93           N
ATOM   2814  HE  ARG A 304      34.687 186.880  20.095  1.00 67.93           H
ATOM   2815  CZ  ARG A 304      36.117 186.630  18.659  1.00 72.92           C
ATOM   2816  NH1 ARG A 304      36.766 185.862  17.832  1.00 76.55           N
ATOM   2817 1HH1 ARG A 304      36.537 184.883  17.737  1.00 76.55           H
ATOM   2818 2HH1 ARG A 304      37.553 186.248  17.331  1.00 76.55           H
ATOM   2819  NH2 ARG A 304      36.466 187.875  18.712  1.00 69.18           N
ATOM   2820 1HH2 ARG A 304      35.998 188.472  19.378  1.00 69.18           H
ATOM   2821 2HH2 ARG A 304      37.231 188.236  18.161  1.00 69.18           H
ATOM   2822  N   MET A 305      31.373 180.734  17.808  1.00 42.62           N
ATOM   2823  H   MET A 305      32.363 180.659  17.622  1.00 42.62           H
ATOM   2824  CA  MET A 305      30.729 179.578  18.432  1.00 48.92           C
ATOM   2825  HA  MET A 305      29.768 179.399  17.948  1.00 48.92           H
ATOM   2826  C   MET A 305      30.478 179.867  19.920  1.00 42.79           C
ATOM   2827  O   MET A 305      31.358 180.410  20.597  1.00 41.93           O
ATOM   2828  CB  MET A 305      31.620 178.340  18.243  1.00 43.48           C
ATOM   2829 1HB  MET A 305      31.877 178.247  17.188  1.00 43.48           H
ATOM   2830 2HB  MET A 305      32.545 178.498  18.799  1.00 43.48           H
ATOM   2831  CG  MET A 305      30.999 177.005  18.709  1.00 47.84           C
ATOM   2832 1HG  MET A 305      31.799 176.267  18.771  1.00 47.84           H
ATOM   2833 2HG  MET A 305      30.601 177.127  19.717  1.00 47.84           H
ATOM   2834  SD  MET A 305      29.674 176.326  17.648  1.00 61.06           S
ATOM   2835  CE  MET A 305      30.593 175.914  16.140  1.00 45.53           C
ATOM   2836 1HE  MET A 305      29.923 175.417  15.439  1.00 45.53           H
ATOM   2837 2HE  MET A 305      31.418 175.247  16.390  1.00 45.53           H
ATOM   2838 3HE  MET A 305      30.986 176.824  15.685  1.00 45.53           H
ATOM   2839  N   HIS A 306      29.323 179.466  20.447  1.00 38.53           N
ATOM   2840  H   HIS A 306      28.647 179.009  19.853  1.00 38.53           H
ATOM   2841  CA  HIS A 306      28.982 179.560  21.873  1.00 38.16           C
ATOM   2842  HA  HIS A 306      29.878 179.825  22.433  1.00 38.16           H
ATOM   2843  C   HIS A 306      28.470 178.204  22.418  1.00 37.26           C
ATOM   2844  O   HIS A 306      28.192 177.270  21.660  1.00 37.66           O
ATOM   2845  CB  HIS A 306      27.969 180.696  22.096  1.00 33.69           C
ATOM   2846 1HB  HIS A 306      27.952 180.932  23.160  1.00 33.69           H
ATOM   2847 2HB  HIS A 306      28.312 181.589  21.573  1.00 33.69           H
ATOM   2848  CG  HIS A 306      26.560 180.376  21.644  1.00 38.69           C
ATOM   2849  ND1 HIS A 306      26.038 180.505  20.381  1.00 41.20           N
ATOM   2850  HD1 HIS A 306      26.453 180.908  19.552  1.00 41.20           H
ATOM   2851  CD2 HIS A 306      25.567 179.803  22.393  1.00 38.85           C
ATOM   2852  HD2 HIS A 306      25.590 179.501  23.430  1.00 38.85           H
ATOM   2853  CE1 HIS A 306      24.809 180.034  20.398  1.00 41.20           C
ATOM   2854  HE1 HIS A 306      24.108 179.996  19.577  1.00 41.20           H
ATOM   2855  NE2 HIS A 306      24.464 179.601  21.604  1.00 43.56           N
ATOM   2856  N   ASP A 307      28.343 178.108  23.740  1.00 37.25           N
ATOM   2857  H   ASP A 307      28.577 178.904  24.315  1.00 37.25           H
ATOM   2858  CA  ASP A 307      27.983 176.873  24.456  1.00 35.82           C
ATOM   2859  HA  ASP A 307      27.410 176.221  23.797  1.00 35.82           H
ATOM   2860  C   ASP A 307      27.093 177.181  25.692  1.00 34.22           C
ATOM   2861  O   ASP A 307      26.556 178.279  25.850  1.00 34.06           O
ATOM   2862  CB  ASP A 307      29.289 176.138  24.829  1.00 34.34           C
ATOM   2863 1HB  ASP A 307      29.039 175.124  25.139  1.00 34.34           H
ATOM   2864 2HB  ASP A 307      29.914 176.052  23.940  1.00 34.34           H
ATOM   2865  CG  ASP A 307      30.126 176.792  25.945  1.00 38.57           C
ATOM   2866  OD1 ASP A 307      29.724 177.839  26.490  1.00 37.66           O
ATOM   2867  OD2 ASP A 307      31.175 176.202  26.302  1.00 42.45           O
ATOM   2868  N   GLU A 308      26.940 176.210  26.590  1.00 37.16           N
ATOM   2869  H   GLU A 308      27.362 175.313  26.398  1.00 37.16           H
ATOM   2870  CA  GLU A 308      26.170 176.320  27.834  1.00 33.01           C
ATOM   2871  HA  GLU A 308      25.178 176.680  27.560  1.00 33.01           H
ATOM   2872  C   GLU A 308      26.730 177.324  28.897  1.00 34.17           C
ATOM   2873  O   GLU A 308      26.245 177.335  30.033  1.00 34.25           O
ATOM   2874  CB  GLU A 308      25.984 174.907  28.411  1.00 31.42           C
ATOM   2875 1HB  GLU A 308      25.298 174.978  29.255  1.00 31.42           H
ATOM   2876 2HB  GLU A 308      25.505 174.268  27.670  1.00 31.42           H
ATOM   2877  CG  GLU A 308      27.275 174.212  28.892  1.00 34.34           C
ATOM   2878 1HG  GLU A 308      27.975 174.947  29.288  1.00 34.34           H
ATOM   2879 2HG  GLU A 308      26.991 173.553  29.713  1.00 34.34           H
ATOM   2880  CD  GLU A 308      28.019 173.365  27.836  1.00 39.67           C
ATOM   2881  OE1 GLU A 308      27.776 173.484  26.614  1.00 32.66           O
ATOM   2882  OE2 GLU A 308      28.859 172.534  28.255  1.00 36.81           O
ATOM   2883  N   LYS A 309      27.734 178.158  28.585  1.00 29.49           N
ATOM   2884  H   LYS A 309      28.192 178.060  27.690  1.00 29.49           H
ATOM   2885  CA  LYS A 309      28.208 179.280  29.424  1.00 33.59           C
ATOM   2886  HA  LYS A 309      27.986 179.050  30.466  1.00 33.59           H
ATOM   2887  C   LYS A 309      27.532 180.633  29.088  1.00 32.45           C
ATOM   2888  O   LYS A 309      27.807 181.622  29.775  1.00 30.21           O
ATOM   2889  CB  LYS A 309      29.735 179.421  29.292  1.00 35.56           C
ATOM   2890 1HB  LYS A 309      29.976 179.627  28.249  1.00 35.56           H
ATOM   2891 2HB  LYS A 309      30.057 180.279  29.882  1.00 35.56           H
ATOM   2892  CG  LYS A 309      30.538 178.189  29.752  1.00 34.86           C
ATOM   2893 1HG  LYS A 309      30.144 177.310  29.241  1.00 34.86           H
ATOM   2894 2HG  LYS A 309      31.574 178.315  29.438  1.00 34.86           H
ATOM   2895  CD  LYS A 309      30.487 177.946  31.264  1.00 40.73           C
ATOM   2896 1HD  LYS A 309      30.663 178.889  31.782  1.00 40.73           H
ATOM   2897 2HD  LYS A 309      29.497 177.576  31.531  1.00 40.73           H
ATOM   2898  CE  LYS A 309      31.540 176.911  31.695  1.00 53.45           C
ATOM   2899 1HE  LYS A 309      31.256 176.507  32.667  1.00 53.45           H
ATOM   2900 2HE  LYS A 309      31.538 176.091  30.976  1.00 53.45           H
ATOM   2901  NZ  LYS A 309      32.898 177.497  31.799  1.00 50.59           N
ATOM   2902 1HZ  LYS A 309      33.588 176.759  31.827  1.00 50.59           H
ATOM   2903 2HZ  LYS A 309      32.949 178.038  32.650  1.00 50.59           H
ATOM   2904 3HZ  LYS A 309      33.078 178.097  31.007  1.00 50.59           H
ATOM   2905  N   VAL A 310      26.658 180.711  28.079  1.00 30.26           N
ATOM   2906  H   VAL A 310      26.510 179.922  27.467  1.00 30.26           H
ATOM   2907  CA  VAL A 310      25.897 181.928  27.773  1.00 33.65           C
ATOM   2908  HA  VAL A 310      26.611 182.752  27.755  1.00 33.65           H
ATOM   2909  C   VAL A 310      24.852 182.238  28.875  1.00 33.88           C
ATOM   2910  O   VAL A 310      24.754 183.381  29.312  1.00 31.11           O
ATOM   2911  CB  VAL A 310      25.261 181.904  26.359  1.00 32.14           C
ATOM   2912  HB  VAL A 310      24.775 182.866  26.196  1.00 32.14           H
ATOM   2913  CG1 VAL A 310      26.350 181.762  25.290  1.00 36.51           C
ATOM   2914 1HG1 VAL A 310      25.904 181.929  24.310  1.00 36.51           H
ATOM   2915 2HG1 VAL A 310      26.778 180.761  25.329  1.00 36.51           H
ATOM   2916 3HG1 VAL A 310      27.133 182.500  25.464  1.00 36.51           H
ATOM   2917  CG2 VAL A 310      24.193 180.830  26.138  1.00 31.18           C
ATOM   2918 1HG2 VAL A 310      23.891 180.837  25.091  1.00 31.18           H
ATOM   2919 2HG2 VAL A 310      23.331 181.052  26.767  1.00 31.18           H
ATOM   2920 3HG2 VAL A 310      24.588 179.847  26.396  1.00 31.18           H
ATOM   2921  N   ASP A 311      24.157 181.233  29.415  1.00 30.83           N
ATOM   2922  H   ASP A 311      24.116 180.346  28.934  1.00 30.83           H
ATOM   2923  CA  ASP A 311      23.215 181.411  30.531  1.00 32.03           C
ATOM   2924  HA  ASP A 311      22.529 182.213  30.259  1.00 32.03           H
ATOM   2925  C   ASP A 311      23.918 181.824  31.850  1.00 31.09           C
ATOM   2926  O   ASP A 311      23.315 182.513  32.668  1.00 31.46           O
ATOM   2927  CB  ASP A 311      22.366 180.146  30.760  1.00 33.60           C
ATOM   2928 1HB  ASP A 311      23.032 179.311  30.978  1.00 33.60           H
ATOM   2929 2HB  ASP A 311      21.734 180.310  31.633  1.00 33.60           H
ATOM   2930  CG  ASP A 311      21.465 179.749  29.577  1.00 33.03           C
ATOM   2931  OD1 ASP A 311      21.865 179.909  28.408  1.00 39.24           O
ATOM   2932  OD2 ASP A 311      20.304 179.342  29.802  1.00 38.52           O
ATOM   2933  N   LEU A 312      25.194 181.464  32.046  1.00 28.52           N
ATOM   2934  H   LEU A 312      25.663 180.920  31.336  1.00 28.52           H
ATOM   2935  CA  LEU A 312      26.004 181.894  33.189  1.00 30.32           C
ATOM   2936  HA  LEU A 312      25.428 181.734  34.100  1.00 30.32           H
ATOM   2937  C   LEU A 312      26.333 183.405  33.100  1.00 29.99           C
ATOM   2938  O   LEU A 312      26.257 184.105  34.108  1.00 26.81           O
ATOM   2939  CB  LEU A 312      27.307 181.063  33.276  1.00 31.82           C
ATOM   2940 1HB  LEU A 312      27.711 180.965  32.268  1.00 31.82           H
ATOM   2941 2HB  LEU A 312      28.033 181.636  33.853  1.00 31.82           H
ATOM   2942  CG  LEU A 312      27.219 179.656  33.921  1.00 33.41           C
ATOM   2943  HG  LEU A 312      28.185 179.167  33.789  1.00 33.41           H
ATOM   2944  CD1 LEU A 312      26.940 179.740  35.423  1.00 29.21           C
ATOM   2945 1HD1 LEU A 312      26.991 178.737  35.846  1.00 29.21           H
ATOM   2946 2HD1 LEU A 312      25.952 180.162  35.606  1.00 29.21           H
ATOM   2947 3HD1 LEU A 312      27.697 180.370  35.888  1.00 29.21           H
ATOM   2948  CD2 LEU A 312      26.163 178.758  33.273  1.00 29.62           C
ATOM   2949 1HD2 LEU A 312      26.272 177.746  33.664  1.00 29.62           H
ATOM   2950 2HD2 LEU A 312      26.312 178.750  32.194  1.00 29.62           H
ATOM   2951 3HD2 LEU A 312      25.164 179.130  33.500  1.00 29.62           H
ATOM   2952  N   TRP A 313      26.625 183.918  31.900  1.00 29.16           N
ATOM   2953  H   TRP A 313      26.641 183.315  31.090  1.00 29.16           H
ATOM   2954  CA  TRP A 313      26.768 185.353  31.662  1.00 31.80           C
ATOM   2955  HA  TRP A 313      27.526 185.750  32.337  1.00 31.80           H
ATOM   2956  C   TRP A 313      25.442 186.090  31.946  1.00 32.38           C
ATOM   2957  O   TRP A 313      25.425 187.060  32.703  1.00 30.03           O
ATOM   2958  CB  TRP A 313      27.238 185.592  30.225  1.00 30.25           C
ATOM   2959 1HB  TRP A 313      28.189 185.077  30.090  1.00 30.25           H
ATOM   2960 2HB  TRP A 313      26.527 185.139  29.534  1.00 30.25           H
ATOM   2961  CG  TRP A 313      27.417 187.041  29.850  1.00 32.63           C
ATOM   2962  CD1 TRP A 313      26.454 187.855  29.361  1.00 34.04           C
ATOM   2963  HD1 TRP A 313      25.422 187.608  29.164  1.00 34.04           H
ATOM   2964  CD2 TRP A 313      28.614 187.873  29.944  1.00 31.42           C
ATOM   2965  NE1 TRP A 313      26.956 189.094  29.135  1.00 30.78           N
ATOM   2966  HE1 TRP A 313      26.409 189.871  28.791  1.00 30.78           H
ATOM   2967  CE2 TRP A 313      28.287 189.170  29.446  1.00 36.43           C
ATOM   2968  CE3 TRP A 313      29.942 187.668  30.385  1.00 34.55           C
ATOM   2969  HE3 TRP A 313      30.218 186.708  30.794  1.00 34.55           H
ATOM   2970  CZ2 TRP A 313      29.233 190.197  29.354  1.00 37.86           C
ATOM   2971  HZ2 TRP A 313      28.952 191.157  28.945  1.00 37.86           H
ATOM   2972  CZ3 TRP A 313      30.893 188.704  30.317  1.00 38.05           C
ATOM   2973  HZ3 TRP A 313      31.898 188.524  30.671  1.00 38.05           H
ATOM   2974  CH2 TRP A 313      30.544 189.962  29.797  1.00 36.84           C
ATOM   2975  HH2 TRP A 313      31.278 190.752  29.738  1.00 36.84           H
ATOM   2976  N   SER A 314      24.314 185.573  31.438  1.00 28.99           N
ATOM   2977  H   SER A 314      24.363 184.809  30.778  1.00 28.99           H
ATOM   2978  CA  SER A 314      22.980 186.089  31.752  1.00 32.46           C
ATOM   2979  HA  SER A 314      22.906 187.111  31.381  1.00 32.46           H
ATOM   2980  C   SER A 314      22.678 186.086  33.255  1.00 33.47           C
ATOM   2981  O   SER A 314      22.081 187.039  33.744  1.00 28.92           O
ATOM   2982  CB  SER A 314      21.887 185.261  31.084  1.00 32.29           C
ATOM   2983 1HB  SER A 314      22.007 184.212  31.354  1.00 32.29           H
ATOM   2984 2HB  SER A 314      20.910 185.599  31.430  1.00 32.29           H
ATOM   2985  OG  SER A 314      21.936 185.400  29.679  1.00 37.77           O
ATOM   2986  HG  SER A 314      21.123 185.045  29.312  1.00 37.77           H
ATOM   2987  N   LEU A 315      23.090 185.051  33.994  1.00 28.74           N
ATOM   2988  H   LEU A 315      23.511 184.256  33.535  1.00 28.74           H
ATOM   2989  CA  LEU A 315      22.917 184.967  35.442  1.00 28.83           C
ATOM   2990  HA  LEU A 315      21.868 185.170  35.658  1.00 28.83           H
ATOM   2991  C   LEU A 315      23.764 186.034  36.178  1.00 30.97           C
ATOM   2992  O   LEU A 315      23.312 186.577  37.183  1.00 30.96           O
ATOM   2993  CB  LEU A 315      23.243 183.522  35.888  1.00 30.68           C
ATOM   2994 1HB  LEU A 315      22.719 182.836  35.222  1.00 30.68           H
ATOM   2995 2HB  LEU A 315      24.313 183.362  35.762  1.00 30.68           H
ATOM   2996  CG  LEU A 315      22.854 183.171  37.333  1.00 34.96           C
ATOM   2997  HG  LEU A 315      23.310 183.899  38.005  1.00 34.96           H
ATOM   2998  CD1 LEU A 315      21.335 183.160  37.537  1.00 32.59           C
ATOM   2999 1HD1 LEU A 315      21.109 182.824  38.549  1.00 32.59           H
ATOM   3000 2HD1 LEU A 315      20.875 182.482  36.818  1.00 32.59           H
ATOM   3001 3HD1 LEU A 315      20.942 184.166  37.392  1.00 32.59           H
ATOM   3002  CD2 LEU A 315      23.387 181.780  37.685  1.00 35.59           C
ATOM   3003 1HD2 LEU A 315      23.110 181.537  38.711  1.00 35.59           H
ATOM   3004 2HD2 LEU A 315      24.473 181.778  37.590  1.00 35.59           H
ATOM   3005 3HD2 LEU A 315      22.961 181.040  37.008  1.00 35.59           H
ATOM   3006  N   GLY A 316      24.938 186.396  35.647  1.00 30.10           N
ATOM   3007  H   GLY A 316      25.270 185.902  34.831  1.00 30.10           H
ATOM   3008  CA  GLY A 316      25.751 187.527  36.104  1.00 32.68           C
ATOM   3009 1HA  GLY A 316      25.947 187.434  37.172  1.00 32.68           H
ATOM   3010 2HA  GLY A 316      26.702 187.510  35.572  1.00 32.68           H
ATOM   3011  C   GLY A 316      25.081 188.890  35.853  1.00 32.22           C
ATOM   3012  O   GLY A 316      24.949 189.691  36.780  1.00 32.11           O
ATOM   3013  N   VAL A 317      24.599 189.120  34.626  1.00 32.49           N
ATOM   3014  H   VAL A 317      24.753 188.429  33.906  1.00 32.49           H
ATOM   3015  CA  VAL A 317      23.839 190.313  34.235  1.00 34.47           C
ATOM   3016  HA  VAL A 317      24.468 191.189  34.391  1.00 34.47           H
ATOM   3017  C   VAL A 317      22.578 190.469  35.112  1.00 33.98           C
ATOM   3018  O   VAL A 317      22.298 191.562  35.598  1.00 31.97           O
ATOM   3019  CB  VAL A 317      23.467 190.257  32.734  1.00 33.46           C
ATOM   3020  HB  VAL A 317      23.035 189.277  32.530  1.00 33.46           H
ATOM   3021  CG1 VAL A 317      22.437 191.320  32.338  1.00 31.36           C
ATOM   3022 1HG1 VAL A 317      22.337 191.348  31.253  1.00 31.36           H
ATOM   3023 2HG1 VAL A 317      22.772 192.292  32.698  1.00 31.36           H
ATOM   3024 3HG1 VAL A 317      21.473 191.079  32.786  1.00 31.36           H
ATOM   3025  CG2 VAL A 317      24.702 190.442  31.842  1.00 32.99           C
ATOM   3026 1HG2 VAL A 317      24.395 190.440  30.796  1.00 32.99           H
ATOM   3027 2HG2 VAL A 317      25.401 189.624  32.017  1.00 32.99           H
ATOM   3028 3HG2 VAL A 317      25.185 191.390  32.077  1.00 32.99           H
ATOM   3029  N   LEU A 318      21.858 189.372  35.357  1.00 29.65           N
ATOM   3030  H   LEU A 318      22.124 188.515  34.893  1.00 29.65           H
ATOM   3031  CA  LEU A 318      20.649 189.332  36.179  1.00 31.07           C
ATOM   3032  HA  LEU A 318      19.986 190.131  35.847  1.00 31.07           H
ATOM   3033  C   LEU A 318      20.941 189.547  37.679  1.00 32.19           C
ATOM   3034  O   LEU A 318      20.221 190.291  38.336  1.00 33.87           O
ATOM   3035  CB  LEU A 318      19.964 187.976  35.926  1.00 30.10           C
ATOM   3036 1HB  LEU A 318      19.846 187.843  34.850  1.00 30.10           H
ATOM   3037 2HB  LEU A 318      20.618 187.184  36.293  1.00 30.10           H
ATOM   3038  CG  LEU A 318      18.589 187.831  36.584  1.00 40.40           C
ATOM   3039  HG  LEU A 318      18.662 188.122  37.632  1.00 40.40           H
ATOM   3040  CD1 LEU A 318      17.530 188.682  35.882  1.00 34.01           C
ATOM   3041 1HD1 LEU A 318      16.553 188.468  36.313  1.00 34.01           H
ATOM   3042 2HD1 LEU A 318      17.518 188.446  34.818  1.00 34.01           H
ATOM   3043 3HD1 LEU A 318      17.765 189.738  36.018  1.00 34.01           H
ATOM   3044  CD2 LEU A 318      18.173 186.367  36.520  1.00 39.42           C
ATOM   3045 1HD2 LEU A 318      17.191 186.250  36.977  1.00 39.42           H
ATOM   3046 2HD2 LEU A 318      18.902 185.769  37.067  1.00 39.42           H
ATOM   3047 3HD2 LEU A 318      18.135 186.035  35.483  1.00 39.42           H
ATOM   3048  N   CYS A 319      22.008 188.946  38.219  1.00 30.71           N
ATOM   3049  H   CYS A 319      22.554 188.305  37.661  1.00 30.71           H
ATOM   3050  CA  CYS A 319      22.436 189.149  39.603  1.00 28.83           C
ATOM   3051  HA  CYS A 319      21.604 188.908  40.264  1.00 28.83           H
ATOM   3052  C   CYS A 319      22.838 190.619  39.863  1.00 31.14           C
ATOM   3053  O   CYS A 319      22.566 191.153  40.936  1.00 33.09           O
ATOM   3054  CB  CYS A 319      23.598 188.199  39.907  1.00 36.33           C
ATOM   3055 1HB  CYS A 319      23.309 187.184  39.636  1.00 36.33           H
ATOM   3056 2HB  CYS A 319      24.463 188.491  39.311  1.00 36.33           H
ATOM   3057  SG  CYS A 319      24.004 188.245  41.674  1.00 36.03           S
ATOM   3058  HG  CYS A 319      24.104 189.574  41.756  1.00 36.03           H
ATOM   3059  N   TYR A 320      23.448 191.281  38.875  1.00 33.62           N
ATOM   3060  H   TYR A 320      23.698 190.786  38.031  1.00 33.62           H
ATOM   3061  CA  TYR A 320      23.669 192.722  38.895  1.00 34.18           C
ATOM   3062  HA  TYR A 320      24.140 192.989  39.841  1.00 34.18           H
ATOM   3063  C   TYR A 320      22.329 193.493  38.804  1.00 32.04           C
ATOM   3064  O   TYR A 320      22.064 194.360  39.634  1.00 36.16           O
ATOM   3065  CB  TYR A 320      24.645 193.084  37.765  1.00 34.30           C
ATOM   3066 1HB  TYR A 320      25.574 192.534  37.917  1.00 34.30           H
ATOM   3067 2HB  TYR A 320      24.232 192.747  36.815  1.00 34.30           H
ATOM   3068  CG  TYR A 320      24.971 194.567  37.655  1.00 36.10           C
ATOM   3069  CD1 TYR A 320      24.064 195.422  37.005  1.00 39.57           C
ATOM   3070  HD1 TYR A 320      23.139 195.032  36.606  1.00 39.57           H
ATOM   3071  CD2 TYR A 320      26.174 195.086  38.177  1.00 41.14           C
ATOM   3072  HD2 TYR A 320      26.881 194.438  38.673  1.00 41.14           H
ATOM   3073  CE1 TYR A 320      24.353 196.791  36.876  1.00 36.34           C
ATOM   3074  HE1 TYR A 320      23.644 197.444  36.390  1.00 36.34           H
ATOM   3075  CE2 TYR A 320      26.477 196.455  38.035  1.00 40.23           C
ATOM   3076  HE2 TYR A 320      27.405 196.858  38.414  1.00 40.23           H
ATOM   3077  CZ  TYR A 320      25.565 197.308  37.372  1.00 41.92           C
ATOM   3078  OH  TYR A 320      25.858 198.629  37.193  1.00 42.51           O
ATOM   3079  HH  TYR A 320      25.303 199.050  36.532  1.00 42.51           H
ATOM   3080  N   GLU A 321      21.448 193.162  37.852  1.00 31.31           N
ATOM   3081  H   GLU A 321      21.686 192.455  37.171  1.00 31.31           H
ATOM   3082  CA  GLU A 321      20.176 193.863  37.655  1.00 34.91           C
ATOM   3083  HA  GLU A 321      20.412 194.916  37.502  1.00 34.91           H
ATOM   3084  C   GLU A 321      19.236 193.769  38.886  1.00 38.26           C
ATOM   3085  O   GLU A 321      18.599 194.760  39.234  1.00 33.63           O
ATOM   3086  CB  GLU A 321      19.479 193.371  36.375  1.00 37.54           C
ATOM   3087 1HB  GLU A 321      20.121 193.594  35.523  1.00 37.54           H
ATOM   3088 2HB  GLU A 321      19.308 192.295  36.426  1.00 37.54           H
ATOM   3089  CG  GLU A 321      18.128 194.075  36.172  1.00 39.30           C
ATOM   3090 1HG  GLU A 321      17.380 193.605  36.811  1.00 39.30           H
ATOM   3091 2HG  GLU A 321      18.225 195.116  36.479  1.00 39.30           H
ATOM   3092  CD  GLU A 321      17.629 194.036  34.722  1.00 44.12           C
ATOM   3093  OE1 GLU A 321      17.694 192.977  34.065  1.00 42.40           O
ATOM   3094  OE2 GLU A 321      17.113 195.067  34.231  1.00 44.22           O
ATOM   3095  N   PHE A 322      19.204 192.644  39.601  1.00 32.29           N
ATOM   3096  H   PHE A 322      19.706 191.834  39.267  1.00 32.29           H
ATOM   3097  CA  PHE A 322      18.473 192.498  40.859  1.00 32.51           C
ATOM   3098  HA  PHE A 322      17.418 192.706  40.685  1.00 32.51           H
ATOM   3099  C   PHE A 322      18.961 193.489  41.957  1.00 36.67           C
ATOM   3100  O   PHE A 322      18.142 193.996  42.724  1.00 34.41           O
ATOM   3101  CB  PHE A 322      18.625 191.043  41.336  1.00 32.60           C
ATOM   3102 1HB  PHE A 322      19.683 190.782  41.311  1.00 32.60           H
ATOM   3103 2HB  PHE A 322      18.316 191.004  42.380  1.00 32.60           H
ATOM   3104  CG  PHE A 322      17.858 189.942  40.583  1.00 33.81           C
ATOM   3105  CD1 PHE A 322      16.828 190.232  39.661  1.00 35.04           C
ATOM   3106  HD1 PHE A 322      16.587 191.254  39.407  1.00 35.04           H
ATOM   3107  CD2 PHE A 322      18.155 188.593  40.862  1.00 35.99           C
ATOM   3108  HD2 PHE A 322      18.957 188.361  41.548  1.00 35.99           H
ATOM   3109  CE1 PHE A 322      16.093 189.186  39.064  1.00 35.25           C
ATOM   3110  HE1 PHE A 322      15.307 189.411  38.358  1.00 35.25           H
ATOM   3111  CE2 PHE A 322      17.429 187.552  40.262  1.00 30.64           C
ATOM   3112  HE2 PHE A 322      17.684 186.526  40.485  1.00 30.64           H
ATOM   3113  CZ  PHE A 322      16.386 187.847  39.372  1.00 34.68           C
ATOM   3114  HZ  PHE A 322      15.827 187.044  38.915  1.00 34.68           H
ATOM   3115  N   LEU A 323      20.261 193.801  42.007  1.00 34.49           N
ATOM   3116  H   LEU A 323      20.890 193.380  41.339  1.00 34.49           H
ATOM   3117  CA  LEU A 323      20.855 194.743  42.962  1.00 39.35           C
ATOM   3118  HA  LEU A 323      20.270 194.722  43.882  1.00 39.35           H
ATOM   3119  C   LEU A 323      20.866 196.215  42.458  1.00 38.30           C
ATOM   3120  O   LEU A 323      21.054 197.127  43.261  1.00 39.42           O
ATOM   3121  CB  LEU A 323      22.291 194.270  43.302  1.00 28.46           C
ATOM   3122 1HB  LEU A 323      22.866 194.251  42.376  1.00 28.46           H
ATOM   3123 2HB  LEU A 323      22.741 195.012  43.962  1.00 28.46           H
ATOM   3124  CG  LEU A 323      22.395 192.888  43.978  1.00 35.55           C
ATOM   3125  HG  LEU A 323      21.905 192.154  43.338  1.00 35.55           H
ATOM   3126  CD1 LEU A 323      23.865 192.492  44.131  1.00 31.88           C
ATOM   3127 1HD1 LEU A 323      23.927 191.486  44.546  1.00 31.88           H
ATOM   3128 2HD1 LEU A 323      24.368 193.192  44.798  1.00 31.88           H
ATOM   3129 3HD1 LEU A 323      24.345 192.513  43.153  1.00 31.88           H
ATOM   3130  CD2 LEU A 323      21.750 192.847  45.365  1.00 36.46           C
ATOM   3131 1HD2 LEU A 323      21.916 191.866  45.811  1.00 36.46           H
ATOM   3132 2HD2 LEU A 323      20.679 193.027  45.272  1.00 36.46           H
ATOM   3133 3HD2 LEU A 323      22.194 193.615  45.999  1.00 36.46           H
ATOM   3134  N   VAL A 324      20.688 196.469  41.153  1.00 36.73           N
ATOM   3135  H   VAL A 324      20.649 195.678  40.526  1.00 36.73           H
ATOM   3136  CA  VAL A 324      20.933 197.780  40.518  1.00 39.39           C
ATOM   3137  HA  VAL A 324      21.153 198.496  41.310  1.00 39.39           H
ATOM   3138  C   VAL A 324      19.715 198.337  39.723  1.00 42.49           C
ATOM   3139  O   VAL A 324      19.608 199.552  39.540  1.00 45.13           O
ATOM   3140  CB  VAL A 324      22.221 197.714  39.659  1.00 39.47           C
ATOM   3141  HB  VAL A 324      22.066 196.968  38.880  1.00 39.47           H
ATOM   3142  CG1 VAL A 324      22.554 199.053  38.987  1.00 41.77           C
ATOM   3143 1HG1 VAL A 324      23.541 198.999  38.528  1.00 41.77           H
ATOM   3144 2HG1 VAL A 324      22.545 199.843  39.738  1.00 41.77           H
ATOM   3145 3HG1 VAL A 324      21.808 199.271  38.222  1.00 41.77           H
ATOM   3146  CG2 VAL A 324      23.438 197.315  40.514  1.00 36.68           C
ATOM   3147 1HG2 VAL A 324      24.344 197.383  39.912  1.00 36.68           H
ATOM   3148 2HG2 VAL A 324      23.312 196.291  40.868  1.00 36.68           H
ATOM   3149 3HG2 VAL A 324      23.517 197.988  41.368  1.00 36.68           H
ATOM   3150  N   GLY A 325      18.760 197.505  39.306  1.00 36.48           N
ATOM   3151  H   GLY A 325      18.843 196.523  39.529  1.00 36.48           H
ATOM   3152  CA  GLY A 325      17.548 197.890  38.555  1.00 40.33           C
ATOM   3153 1HA  GLY A 325      16.800 197.109  38.689  1.00 40.33           H
ATOM   3154 2HA  GLY A 325      17.142 198.816  38.964  1.00 40.33           H
ATOM   3155  C   GLY A 325      17.747 198.096  37.033  1.00 35.74           C
ATOM   3156  O   GLY A 325      16.841 198.590  36.363  1.00 43.05           O
ATOM   3157  N   LYS A 326      18.922 197.748  36.496  1.00 37.05           N
ATOM   3158  H   LYS A 326      19.612 197.344  37.112  1.00 37.05           H
ATOM   3159  CA  LYS A 326      19.284 197.753  35.058  1.00 45.45           C
ATOM   3160  HA  LYS A 326      18.441 197.371  34.483  1.00 45.45           H
ATOM   3161  C   LYS A 326      20.488 196.811  34.812  1.00 38.69           C
ATOM   3162  O   LYS A 326      21.217 196.551  35.772  1.00 38.19           O
ATOM   3163  CB  LYS A 326      19.596 199.191  34.586  1.00 43.49           C
ATOM   3164 1HB  LYS A 326      19.892 199.148  33.537  1.00 43.49           H
ATOM   3165 2HB  LYS A 326      18.678 199.775  34.646  1.00 43.49           H
ATOM   3166  CG  LYS A 326      20.696 199.905  35.384  1.00 48.10           C
ATOM   3167 1HG  LYS A 326      20.297 200.189  36.357  1.00 48.10           H
ATOM   3168 2HG  LYS A 326      21.532 199.219  35.524  1.00 48.10           H
ATOM   3169  CD  LYS A 326      21.204 201.145  34.640  1.00 54.40           C
ATOM   3170 1HD  LYS A 326      21.541 200.850  33.646  1.00 54.40           H
ATOM   3171 2HD  LYS A 326      20.383 201.853  34.528  1.00 54.40           H
ATOM   3172  CE  LYS A 326      22.396 201.788  35.371  1.00 54.49           C
ATOM   3173 1HE  LYS A 326      22.948 201.006  35.892  1.00 54.49           H
ATOM   3174 2HE  LYS A 326      23.064 202.224  34.628  1.00 54.49           H
ATOM   3175  NZ  LYS A 326      21.993 202.843  36.322  1.00 57.83           N
ATOM   3176 1HZ  LYS A 326      22.814 203.190  36.797  1.00 57.83           H
ATOM   3177 2HZ  LYS A 326      21.337 202.485  37.001  1.00 57.83           H
ATOM   3178 3HZ  LYS A 326      21.563 203.594  35.802  1.00 57.83           H
ATOM   3179  N   PRO A 327      20.736 196.307  33.587  1.00 41.94           N
ATOM   3180  CA  PRO A 327      21.940 195.528  33.282  1.00 41.39           C
ATOM   3181  HA  PRO A 327      22.059 194.741  34.026  1.00 41.39           H
ATOM   3182  C   PRO A 327      23.226 196.395  33.308  1.00 43.65           C
ATOM   3183  O   PRO A 327      23.158 197.620  33.150  1.00 42.34           O
ATOM   3184  CB  PRO A 327      21.662 194.889  31.915  1.00 43.78           C
ATOM   3185 1HB  PRO A 327      22.560 194.770  31.309  1.00 43.78           H
ATOM   3186 2HB  PRO A 327      21.162 193.931  32.058  1.00 43.78           H
ATOM   3187  CG  PRO A 327      20.716 195.876  31.256  1.00 41.42           C
ATOM   3188 1HG  PRO A 327      21.291 196.679  30.795  1.00 41.42           H
ATOM   3189 2HG  PRO A 327      20.064 195.398  30.524  1.00 41.42           H
ATOM   3190  CD  PRO A 327      19.898 196.413  32.413  1.00 42.32           C
ATOM   3191 1HD  PRO A 327      19.641 197.458  32.240  1.00 42.32           H
ATOM   3192 2HD  PRO A 327      19.001 195.810  32.547  1.00 42.32           H
ATOM   3193  N   PRO A 328      24.424 195.797  33.486  1.00 40.16           N
ATOM   3194  CA  PRO A 328      25.668 196.543  33.714  1.00 41.46           C
ATOM   3195  HA  PRO A 328      25.522 197.227  34.550  1.00 41.46           H
ATOM   3196  C   PRO A 328      26.161 197.372  32.505  1.00 41.48           C
ATOM   3197  O   PRO A 328      26.954 198.295  32.698  1.00 41.93           O
ATOM   3198  CB  PRO A 328      26.701 195.496  34.148  1.00 39.12           C
ATOM   3199 1HB  PRO A 328      27.694 195.697  33.745  1.00 39.12           H
ATOM   3200 2HB  PRO A 328      26.739 195.449  35.237  1.00 39.12           H
ATOM   3201  CG  PRO A 328      26.168 194.189  33.590  1.00 33.93           C
ATOM   3202 1HG  PRO A 328      26.524 194.058  32.568  1.00 33.93           H
ATOM   3203 2HG  PRO A 328      26.444 193.336  34.210  1.00 33.93           H
ATOM   3204  CD  PRO A 328      24.662 194.374  33.597  1.00 40.59           C
ATOM   3205 1HD  PRO A 328      24.228 193.862  32.738  1.00 40.59           H
ATOM   3206 2HD  PRO A 328      24.240 194.004  34.531  1.00 40.59           H
ATOM   3207  N   PHE A 329      25.694 197.084  31.287  1.00 38.69           N
ATOM   3208  H   PHE A 329      25.063 196.302  31.185  1.00 38.69           H
ATOM   3209  CA  PHE A 329      26.186 197.685  30.036  1.00 43.85           C
ATOM   3210  HA  PHE A 329      27.127 198.196  30.245  1.00 43.85           H
ATOM   3211  C   PHE A 329      25.228 198.730  29.394  1.00 47.34           C
ATOM   3212  O   PHE A 329      25.609 199.367  28.413  1.00 44.82           O
ATOM   3213  CB  PHE A 329      26.518 196.550  29.055  1.00 39.23           C
ATOM   3214 1HB  PHE A 329      25.585 196.124  28.685  1.00 39.23           H
ATOM   3215 2HB  PHE A 329      27.053 196.961  28.199  1.00 39.23           H
ATOM   3216  CG  PHE A 329      27.357 195.428  29.657  1.00 41.48           C
ATOM   3217  CD1 PHE A 329      28.630 195.696  30.201  1.00 40.55           C
ATOM   3218  HD1 PHE A 329      29.031 196.699  30.187  1.00 40.55           H
ATOM   3219  CD2 PHE A 329      26.842 194.122  29.722  1.00 39.31           C
ATOM   3220  HD2 PHE A 329      25.863 193.915  29.315  1.00 39.31           H
ATOM   3221  CE1 PHE A 329      29.382 194.660  30.786  1.00 43.15           C
ATOM   3222  HE1 PHE A 329      30.357 194.865  31.204  1.00 43.15           H
ATOM   3223  CE2 PHE A 329      27.593 193.087  30.304  1.00 40.74           C
ATOM   3224  HE2 PHE A 329      27.182 192.089  30.346  1.00 40.74           H
ATOM   3225  CZ  PHE A 329      28.864 193.356  30.839  1.00 36.00           C
ATOM   3226  HZ  PHE A 329      29.435 192.555  31.286  1.00 36.00           H
ATOM   3227  N   GLU A 330      24.020 198.910  29.945  1.00 42.13           N
ATOM   3228  H   GLU A 330      23.815 198.422  30.805  1.00 42.13           H
ATOM   3229  CA  GLU A 330      22.883 199.633  29.336  1.00 50.16           C
ATOM   3230  HA  GLU A 330      22.475 199.021  28.532  1.00 50.16           H
ATOM   3231  C   GLU A 330      23.261 201.008  28.744  1.00 40.56           C
ATOM   3232  O   GLU A 330      23.603 201.932  29.492  1.00 42.24           O
ATOM   3233  CB  GLU A 330      21.786 199.801  30.401  1.00 51.50           C
ATOM   3234 1HB  GLU A 330      21.455 198.814  30.722  1.00 51.50           H
ATOM   3235 2HB  GLU A 330      22.198 200.312  31.271  1.00 51.50           H
ATOM   3236  CG  GLU A 330      20.567 200.590  29.897  1.00 55.77           C
ATOM   3237 1HG  GLU A 330      20.839 201.630  29.713  1.00 55.77           H
ATOM   3238 2HG  GLU A 330      20.221 200.155  28.959  1.00 55.77           H
ATOM   3239  CD  GLU A 330      19.439 200.539  30.922  1.00 56.45           C
ATOM   3240  OE1 GLU A 330      19.364 201.455  31.776  1.00 59.37           O
ATOM   3241  OE2 GLU A 330      18.642 199.574  30.878  1.00 64.11           O
ATOM   3242  N   ALA A 331      23.171 201.153  27.416  1.00 46.31           N
ATOM   3243  H   ALA A 331      22.871 200.360  26.867  1.00 46.31           H
ATOM   3244  CA  ALA A 331      23.657 202.319  26.667  1.00 47.88           C
ATOM   3245  HA  ALA A 331      24.061 203.050  27.368  1.00 47.88           H
ATOM   3246  C   ALA A 331      22.576 203.028  25.816  1.00 50.35           C
ATOM   3247  O   ALA A 331      21.547 202.451  25.464  1.00 49.38           O
ATOM   3248  CB  ALA A 331      24.826 201.884  25.787  1.00 50.61           C
ATOM   3249 1HB  ALA A 331      25.512 201.247  26.345  1.00 50.61           H
ATOM   3250 2HB  ALA A 331      25.350 202.781  25.456  1.00 50.61           H
ATOM   3251 3HB  ALA A 331      24.451 201.342  24.919  1.00 50.61           H
ATOM   3252  N   ASN A 332      22.850 204.273  25.407  1.00 54.42           N
ATOM   3253  H   ASN A 332      23.669 204.743  25.766  1.00 54.42           H
ATOM   3254  CA  ASN A 332      21.979 205.044  24.521  1.00 58.70           C
ATOM   3255  HA  ASN A 332      20.967 205.015  24.923  1.00 58.70           H
ATOM   3256  C   ASN A 332      21.925 204.464  23.082  1.00 56.38           C
ATOM   3257  O   ASN A 332      20.967 204.721  22.356  1.00 59.90           O
ATOM   3258  CB  ASN A 332      22.425 206.519  24.434  1.00 64.48           C
ATOM   3259 1HB  ASN A 332      23.376 206.547  23.902  1.00 64.48           H
ATOM   3260 2HB  ASN A 332      21.699 207.041  23.810  1.00 64.48           H
ATOM   3261  CG  ASN A 332      22.583 207.302  25.750  1.00 68.64           C
ATOM   3262  OD1 ASN A 332      22.458 206.809  26.859  1.00 70.64           O
ATOM   3263  ND2 ASN A 332      23.008 208.537  25.660  1.00 70.04           N
ATOM   3264 1HD2 ASN A 332      23.108 209.070  26.513  1.00 70.04           H
ATOM   3265 2HD2 ASN A 332      23.029 209.007  24.766  1.00 70.04           H
ATOM   3266  N   THR A 333      22.954 203.721  22.645  1.00 51.17           N
ATOM   3267  H   THR A 333      23.682 203.459  23.293  1.00 51.17           H
ATOM   3268  CA  THR A 333      23.081 203.174  21.280  1.00 50.52           C
ATOM   3269  HA  THR A 333      22.080 203.088  20.858  1.00 50.52           H
ATOM   3270  C   THR A 333      23.732 201.780  21.271  1.00 51.59           C
ATOM   3271  O   THR A 333      24.603 201.475  22.089  1.00 47.90           O
ATOM   3272  CB  THR A 333      23.883 204.096  20.326  1.00 51.43           C
ATOM   3273  HB  THR A 333      23.872 203.642  19.335  1.00 51.43           H
ATOM   3274  OG1 THR A 333      25.237 204.235  20.719  1.00 50.14           O
ATOM   3275  HG1 THR A 333      25.269 204.848  21.458  1.00 50.14           H
ATOM   3276  CG2 THR A 333      23.314 205.505  20.194  1.00 58.24           C
ATOM   3277 1HG2 THR A 333      23.895 206.063  19.461  1.00 58.24           H
ATOM   3278 2HG2 THR A 333      23.358 206.013  21.157  1.00 58.24           H
ATOM   3279 3HG2 THR A 333      22.277 205.439  19.864  1.00 58.24           H
ATOM   3280  N   TYR A 334      23.346 200.969  20.283  1.00 51.31           N
ATOM   3281  H   TYR A 334      22.585 201.281  19.697  1.00 51.31           H
ATOM   3282  CA  TYR A 334      23.825 199.596  20.040  1.00 54.46           C
ATOM   3283  HA  TYR A 334      23.429 198.936  20.812  1.00 54.46           H
ATOM   3284  C   TYR A 334      25.359 199.499  20.058  1.00 54.62           C
ATOM   3285  O   TYR A 334      25.920 198.614  20.703  1.00 50.26           O
ATOM   3286  CB  TYR A 334      23.268 199.175  18.669  1.00 56.26           C
ATOM   3287 1HB  TYR A 334      22.207 199.426  18.645  1.00 56.26           H
ATOM   3288 2HB  TYR A 334      23.736 199.810  17.917  1.00 56.26           H
ATOM   3289  CG  TYR A 334      23.418 197.718  18.217  1.00 56.67           C
ATOM   3290  CD1 TYR A 334      24.680 197.108  18.046  1.00 58.27           C
ATOM   3291  HD1 TYR A 334      25.590 197.653  18.252  1.00 58.27           H
ATOM   3292  CD2 TYR A 334      22.254 196.999  17.878  1.00 56.12           C
ATOM   3293  HD2 TYR A 334      21.285 197.463  17.986  1.00 56.12           H
ATOM   3294  CE1 TYR A 334      24.769 195.781  17.574  1.00 55.49           C
ATOM   3295  HE1 TYR A 334      25.736 195.321  17.432  1.00 55.49           H
ATOM   3296  CE2 TYR A 334      22.338 195.675  17.409  1.00 59.93           C
ATOM   3297  HE2 TYR A 334      21.438 195.131  17.162  1.00 59.93           H
ATOM   3298  CZ  TYR A 334      23.597 195.061  17.260  1.00 60.01           C
ATOM   3299  OH  TYR A 334      23.670 193.793  16.760  1.00 69.95           O
ATOM   3300  HH  TYR A 334      24.573 193.493  16.632  1.00 69.95           H
ATOM   3301  N   GLN A 335      26.047 200.429  19.382  1.00 52.55           N
ATOM   3302  H   GLN A 335      25.535 201.127  18.862  1.00 52.55           H
ATOM   3303  CA  GLN A 335      27.508 200.469  19.274  1.00 50.04           C
ATOM   3304  HA  GLN A 335      27.844 199.534  18.826  1.00 50.04           H
ATOM   3305  C   GLN A 335      28.196 200.616  20.647  1.00 46.70           C
ATOM   3306  O   GLN A 335      29.283 200.079  20.867  1.00 44.54           O
ATOM   3307  CB  GLN A 335      27.903 201.634  18.346  1.00 42.45           C
ATOM   3308 1HB  GLN A 335      27.286 201.611  17.448  1.00 42.45           H
ATOM   3309 2HB  GLN A 335      27.714 202.574  18.865  1.00 42.45           H
ATOM   3310  CG  GLN A 335      29.385 201.602  17.920  1.00 40.82           C
ATOM   3311 1HG  GLN A 335      30.014 201.383  18.783  1.00 40.82           H
ATOM   3312 2HG  GLN A 335      29.529 200.805  17.191  1.00 40.82           H
ATOM   3313  CD  GLN A 335      29.840 202.927  17.300  1.00 42.73           C
ATOM   3314  OE1 GLN A 335      30.070 203.911  17.994  1.00 41.90           O
ATOM   3315  NE2 GLN A 335      30.027 202.996  16.003  1.00 36.44           N
ATOM   3316 1HE2 GLN A 335      30.286 203.890  15.609  1.00 36.44           H
ATOM   3317 2HE2 GLN A 335      29.876 202.202  15.397  1.00 36.44           H
ATOM   3318  N   GLU A 336      27.580 201.349  21.575  1.00 45.75           N
ATOM   3319  H   GLU A 336      26.661 201.718  21.378  1.00 45.75           H
ATOM   3320  CA  GLU A 336      28.099 201.542  22.926  1.00 42.97           C
ATOM   3321  HA  GLU A 336      29.179 201.668  22.852  1.00 42.97           H
ATOM   3322  C   GLU A 336      27.830 200.307  23.821  1.00 51.54           C
ATOM   3323  O   GLU A 336      28.758 199.837  24.478  1.00 47.99           O
ATOM   3324  CB  GLU A 336      27.514 202.848  23.488  1.00 50.78           C
ATOM   3325 1HB  GLU A 336      27.749 203.669  22.810  1.00 50.78           H
ATOM   3326 2HB  GLU A 336      26.429 202.756  23.518  1.00 50.78           H
ATOM   3327  CG  GLU A 336      28.012 203.221  24.898  1.00 53.17           C
ATOM   3328 1HG  GLU A 336      27.368 204.013  25.279  1.00 53.17           H
ATOM   3329 2HG  GLU A 336      27.917 202.364  25.565  1.00 53.17           H
ATOM   3330  CD  GLU A 336      29.467 203.712  24.938  1.00 66.04           C
ATOM   3331  OE1 GLU A 336      30.241 203.455  23.991  1.00 66.21           O
ATOM   3332  OE2 GLU A 336      29.834 204.408  25.915  1.00 68.41           O
ATOM   3333  N   THR A 337      26.630 199.715  23.764  1.00 45.87           N
ATOM   3334  H   THR A 337      25.881 200.139  23.236  1.00 45.87           H
ATOM   3335  CA  THR A 337      26.321 198.424  24.403  1.00 50.84           C
ATOM   3336  HA  THR A 337      26.419 198.531  25.483  1.00 50.84           H
ATOM   3337  C   THR A 337      27.307 197.333  23.938  1.00 47.49           C
ATOM   3338  O   THR A 337      27.917 196.652  24.762  1.00 45.63           O
ATOM   3339  CB  THR A 337      24.868 198.007  24.104  1.00 53.70           C
ATOM   3340  HB  THR A 337      24.693 198.111  23.033  1.00 53.70           H
ATOM   3341  OG1 THR A 337      23.967 198.840  24.788  1.00 48.56           O
ATOM   3342  HG1 THR A 337      23.437 198.303  25.382  1.00 48.56           H
ATOM   3343  CG2 THR A 337      24.548 196.574  24.505  1.00 51.60           C
ATOM   3344 1HG2 THR A 337      23.476 196.404  24.406  1.00 51.60           H
ATOM   3345 2HG2 THR A 337      24.847 196.414  25.541  1.00 51.60           H
ATOM   3346 3HG2 THR A 337      25.087 195.880  23.860  1.00 51.60           H
ATOM   3347  N   TYR A 338      27.534 197.220  22.623  1.00 45.52           N
ATOM   3348  H   TYR A 338      26.998 197.800  21.993  1.00 45.52           H
ATOM   3349  CA  TYR A 338      28.467 196.271  22.006  1.00 46.59           C
ATOM   3350  HA  TYR A 338      28.135 195.258  22.233  1.00 46.59           H
ATOM   3351  C   TYR A 338      29.897 196.441  22.558  1.00 45.48           C
ATOM   3352  O   TYR A 338      30.518 195.474  23.006  1.00 45.76           O
ATOM   3353  CB  TYR A 338      28.423 196.471  20.479  1.00 45.94           C
ATOM   3354 1HB  TYR A 338      27.379 196.462  20.167  1.00 45.94           H
ATOM   3355 2HB  TYR A 338      28.817 197.457  20.233  1.00 45.94           H
ATOM   3356  CG  TYR A 338      29.179 195.434  19.648  1.00 39.03           C
ATOM   3357  CD1 TYR A 338      30.590 195.407  19.611  1.00 43.39           C
ATOM   3358  HD1 TYR A 338      31.166 196.143  20.152  1.00 43.39           H
ATOM   3359  CD2 TYR A 338      28.450 194.498  18.891  1.00 42.26           C
ATOM   3360  HD2 TYR A 338      27.370 194.517  18.897  1.00 42.26           H
ATOM   3361  CE1 TYR A 338      31.265 194.407  18.881  1.00 42.21           C
ATOM   3362  HE1 TYR A 338      32.344 194.365  18.883  1.00 42.21           H
ATOM   3363  CE2 TYR A 338      29.120 193.523  18.131  1.00 45.84           C
ATOM   3364  HE2 TYR A 338      28.552 192.815  17.547  1.00 45.84           H
ATOM   3365  CZ  TYR A 338      30.527 193.447  18.156  1.00 43.72           C
ATOM   3366  OH  TYR A 338      31.166 192.459  17.465  1.00 53.91           O
ATOM   3367  HH  TYR A 338      30.571 191.770  17.162  1.00 53.91           H
ATOM   3368  N   LYS A 339      30.404 197.683  22.583  1.00 49.25           N
ATOM   3369  H   LYS A 339      29.843 198.443  22.223  1.00 49.25           H
ATOM   3370  CA  LYS A 339      31.733 198.033  23.092  1.00 47.69           C
ATOM   3371  HA  LYS A 339      32.473 197.453  22.540  1.00 47.69           H
ATOM   3372  C   LYS A 339      31.870 197.685  24.588  1.00 47.36           C
ATOM   3373  O   LYS A 339      32.862 197.074  24.986  1.00 50.16           O
ATOM   3374  CB  LYS A 339      31.985 199.529  22.819  1.00 55.84           C
ATOM   3375 1HB  LYS A 339      31.763 199.731  21.772  1.00 55.84           H
ATOM   3376 2HB  LYS A 339      31.303 200.112  23.438  1.00 55.84           H
ATOM   3377  CG  LYS A 339      33.435 199.962  23.087  1.00 49.32           C
ATOM   3378 1HG  LYS A 339      33.646 199.845  24.150  1.00 49.32           H
ATOM   3379 2HG  LYS A 339      34.105 199.317  22.519  1.00 49.32           H
ATOM   3380  CD  LYS A 339      33.678 201.420  22.658  1.00 54.86           C
ATOM   3381 1HD  LYS A 339      34.753 201.582  22.572  1.00 54.86           H
ATOM   3382 2HD  LYS A 339      33.233 201.572  21.675  1.00 54.86           H
ATOM   3383  CE  LYS A 339      33.113 202.437  23.656  1.00 63.58           C
ATOM   3384 1HE  LYS A 339      32.111 202.126  23.951  1.00 63.58           H
ATOM   3385 2HE  LYS A 339      33.740 202.446  24.548  1.00 63.58           H
ATOM   3386  NZ  LYS A 339      33.045 203.790  23.059  1.00 64.70           N
ATOM   3387 1HZ  LYS A 339      32.729 204.442  23.763  1.00 64.70           H
ATOM   3388 2HZ  LYS A 339      32.385 203.775  22.294  1.00 64.70           H
ATOM   3389 3HZ  LYS A 339      33.951 204.077  22.716  1.00 64.70           H
ATOM   3390  N   ARG A 340      30.859 198.019  25.398  1.00 45.67           N
ATOM   3391  H   ARG A 340      30.068 198.507  25.003  1.00 45.67           H
ATOM   3392  CA  ARG A 340      30.825 197.773  26.843  1.00 45.67           C
ATOM   3393  HA  ARG A 340      31.722 198.209  27.283  1.00 45.67           H
ATOM   3394  C   ARG A 340      30.794 196.274  27.192  1.00 40.18           C
ATOM   3395  O   ARG A 340      31.533 195.877  28.087  1.00 43.66           O
ATOM   3396  CB  ARG A 340      29.606 198.469  27.450  1.00 52.03           C
ATOM   3397 1HB  ARG A 340      28.726 198.262  26.841  1.00 52.03           H
ATOM   3398 2HB  ARG A 340      29.431 198.069  28.449  1.00 52.03           H
ATOM   3399  CG  ARG A 340      29.791 199.990  27.551  1.00 57.51           C
ATOM   3400 1HG  ARG A 340      30.553 200.213  28.298  1.00 57.51           H
ATOM   3401 2HG  ARG A 340      30.091 200.417  26.594  1.00 57.51           H
ATOM   3402  CD  ARG A 340      28.457 200.581  27.984  1.00 57.83           C
ATOM   3403 1HD  ARG A 340      27.730 200.431  27.185  1.00 57.83           H
ATOM   3404 2HD  ARG A 340      28.115 200.050  28.872  1.00 57.83           H
ATOM   3405  NE  ARG A 340      28.548 202.015  28.287  1.00 65.20           N
ATOM   3406  HE  ARG A 340      29.465 202.432  28.211  1.00 65.20           H
ATOM   3407  CZ  ARG A 340      27.506 202.740  28.698  1.00 69.51           C
ATOM   3408  NH1 ARG A 340      26.321 202.233  28.839  1.00 72.34           N
ATOM   3409 1HH1 ARG A 340      26.223 201.233  28.737  1.00 72.34           H
ATOM   3410 2HH1 ARG A 340      25.572 202.775  29.246  1.00 72.34           H
ATOM   3411  NH2 ARG A 340      27.673 203.999  28.958  1.00 72.72           N
ATOM   3412 1HH2 ARG A 340      28.587 204.411  28.839  1.00 72.72           H
ATOM   3413 2HH2 ARG A 340      26.896 204.571  29.258  1.00 72.72           H
ATOM   3414  N   ILE A 341      30.016 195.460  26.476  1.00 40.25           N
ATOM   3415  H   ILE A 341      29.391 195.856  25.788  1.00 40.25           H
ATOM   3416  CA  ILE A 341      29.998 193.999  26.611  1.00 40.48           C
ATOM   3417  HA  ILE A 341      29.809 193.743  27.654  1.00 40.48           H
ATOM   3418  C   ILE A 341      31.373 193.420  26.217  1.00 44.71           C
ATOM   3419  O   ILE A 341      31.999 192.714  27.004  1.00 42.20           O
ATOM   3420  CB  ILE A 341      28.855 193.391  25.749  1.00 41.75           C
ATOM   3421  HB  ILE A 341      28.926 193.831  24.754  1.00 41.75           H
ATOM   3422  CG1 ILE A 341      27.480 193.746  26.341  1.00 39.36           C
ATOM   3423 1HG1 ILE A 341      27.300 193.111  27.208  1.00 39.36           H
ATOM   3424 2HG1 ILE A 341      27.502 194.784  26.672  1.00 39.36           H
ATOM   3425  CG2 ILE A 341      28.974 191.859  25.602  1.00 39.57           C
ATOM   3426 1HG2 ILE A 341      28.139 191.489  25.006  1.00 39.57           H
ATOM   3427 2HG2 ILE A 341      28.946 191.401  26.591  1.00 39.57           H
ATOM   3428 3HG2 ILE A 341      29.913 191.604  25.110  1.00 39.57           H
ATOM   3429  CD1 ILE A 341      26.321 193.606  25.349  1.00 40.22           C
ATOM   3430 1HD1 ILE A 341      25.415 193.984  25.823  1.00 40.22           H
ATOM   3431 2HD1 ILE A 341      26.178 192.561  25.072  1.00 40.22           H
ATOM   3432 3HD1 ILE A 341      26.537 194.193  24.456  1.00 40.22           H
ATOM   3433  N   SER A 342      31.862 193.755  25.019  1.00 41.95           N
ATOM   3434  H   SER A 342      31.313 194.355  24.421  1.00 41.95           H
ATOM   3435  CA  SER A 342      33.088 193.196  24.435  1.00 46.24           C
ATOM   3436  HA  SER A 342      32.979 192.113  24.374  1.00 46.24           H
ATOM   3437  C   SER A 342      34.353 193.498  25.272  1.00 46.08           C
ATOM   3438  O   SER A 342      35.236 192.645  25.399  1.00 49.80           O
ATOM   3439  CB  SER A 342      33.226 193.739  23.008  1.00 49.02           C
ATOM   3440 1HB  SER A 342      32.347 193.449  22.431  1.00 49.02           H
ATOM   3441 2HB  SER A 342      33.279 194.827  23.046  1.00 49.02           H
ATOM   3442  OG  SER A 342      34.383 193.247  22.375  1.00 58.21           O
ATOM   3443  HG  SER A 342      34.212 192.352  22.074  1.00 58.21           H
ATOM   3444  N   ARG A 343      34.446 194.694  25.871  1.00 46.51           N
ATOM   3445  H   ARG A 343      33.732 195.383  25.685  1.00 46.51           H
ATOM   3446  CA  ARG A 343      35.539 195.122  26.763  1.00 44.63           C
ATOM   3447  HA  ARG A 343      36.449 194.578  26.512  1.00 44.63           H
ATOM   3448  C   ARG A 343      35.263 194.889  28.275  1.00 48.52           C
ATOM   3449  O   ARG A 343      36.142 195.148  29.094  1.00 44.88           O
ATOM   3450  CB  ARG A 343      35.800 196.617  26.540  1.00 48.37           C
ATOM   3451 1HB  ARG A 343      34.882 197.155  26.776  1.00 48.37           H
ATOM   3452 2HB  ARG A 343      36.567 196.931  27.248  1.00 48.37           H
ATOM   3453  CG  ARG A 343      36.254 197.048  25.123  1.00 53.62           C
ATOM   3454 1HG  ARG A 343      37.193 196.563  24.858  1.00 53.62           H
ATOM   3455 2HG  ARG A 343      35.486 196.830  24.381  1.00 53.62           H
ATOM   3456  CD  ARG A 343      36.465 198.556  25.211  1.00 58.33           C
ATOM   3457 1HD  ARG A 343      35.541 199.008  25.571  1.00 58.33           H
ATOM   3458 2HD  ARG A 343      37.250 198.739  25.945  1.00 58.33           H
ATOM   3459  NE  ARG A 343      36.847 199.222  23.946  1.00 60.54           N
ATOM   3460  HE  ARG A 343      36.872 198.658  23.108  1.00 60.54           H
ATOM   3461  CZ  ARG A 343      37.132 200.526  23.890  1.00 63.05           C
ATOM   3462  NH1 ARG A 343      37.109 201.301  24.937  1.00 62.35           N
ATOM   3463 1HH1 ARG A 343      36.891 200.903  25.840  1.00 62.35           H
ATOM   3464 2HH1 ARG A 343      37.314 202.287  24.857  1.00 62.35           H
ATOM   3465  NH2 ARG A 343      37.416 201.072  22.748  1.00 64.24           N
ATOM   3466 1HH2 ARG A 343      37.405 200.485  21.926  1.00 64.24           H
ATOM   3467 2HH2 ARG A 343      37.668 202.047  22.669  1.00 64.24           H
ATOM   3468  N   VAL A 344      34.048 194.480  28.651  1.00 48.33           N
ATOM   3469  H   VAL A 344      33.381 194.252  27.928  1.00 48.33           H
ATOM   3470  CA  VAL A 344      33.527 194.406  30.038  1.00 42.49           C
ATOM   3471  HA  VAL A 344      32.453 194.262  29.921  1.00 42.49           H
ATOM   3472  C   VAL A 344      33.724 195.740  30.822  1.00 46.46           C
ATOM   3473  O   VAL A 344      34.261 195.770  31.932  1.00 47.93           O
ATOM   3474  CB  VAL A 344      34.030 193.157  30.800  1.00 42.62           C
ATOM   3475  HB  VAL A 344      35.035 193.367  31.167  1.00 42.62           H
ATOM   3476  CG1 VAL A 344      33.115 192.825  31.990  1.00 42.16           C
ATOM   3477 1HG1 VAL A 344      33.513 191.955  32.513  1.00 42.16           H
ATOM   3478 2HG1 VAL A 344      32.113 192.603  31.624  1.00 42.16           H
ATOM   3479 3HG1 VAL A 344      33.073 193.673  32.674  1.00 42.16           H
ATOM   3480  CG2 VAL A 344      34.094 191.905  29.915  1.00 40.60           C
ATOM   3481 1HG2 VAL A 344      34.255 191.024  30.536  1.00 40.60           H
ATOM   3482 2HG2 VAL A 344      34.919 192.011  29.211  1.00 40.60           H
ATOM   3483 3HG2 VAL A 344      33.159 191.798  29.366  1.00 40.60           H
ATOM   3484  N   GLU A 345      33.306 196.861  30.225  1.00 46.96           N
ATOM   3485  H   GLU A 345      32.819 196.769  29.345  1.00 46.96           H
ATOM   3486  CA  GLU A 345      33.355 198.216  30.799  1.00 47.44           C
ATOM   3487  HA  GLU A 345      34.208 198.291  31.473  1.00 47.44           H
ATOM   3488  C   GLU A 345      32.081 198.551  31.609  1.00 43.48           C
ATOM   3489  O   GLU A 345      31.070 198.959  31.032  1.00 45.00           O
ATOM   3490  CB  GLU A 345      33.554 199.275  29.694  1.00  0.00           C
ATOM   3491 1HB  GLU A 345      32.837 199.106  28.891  1.00  0.00           H
ATOM   3492 2HB  GLU A 345      33.364 200.259  30.124  1.00  0.00           H
ATOM   3493  CG  GLU A 345      34.972 199.259  29.102  1.00  0.00           C
ATOM   3494 1HG  GLU A 345      35.672 199.453  29.915  1.00  0.00           H
ATOM   3495 2HG  GLU A 345      35.186 198.272  28.694  1.00  0.00           H
ATOM   3496  CD  GLU A 345      35.216 200.303  27.996  1.00  0.00           C
ATOM   3497  OE1 GLU A 345      34.288 201.016  27.557  1.00  0.00           O
ATOM   3498  OE2 GLU A 345      36.394 200.464  27.592  1.00  0.00           O
ATOM   3499  N   PHE A 346      32.142 198.439  32.942  1.00 40.37           N
ATOM   3500  H   PHE A 346      33.002 198.126  33.368  1.00 40.37           H
ATOM   3501  CA  PHE A 346      31.079 198.861  33.875  1.00 44.45           C
ATOM   3502  HA  PHE A 346      30.660 199.800  33.514  1.00 44.45           H
ATOM   3503  C   PHE A 346      31.624 199.099  35.300  1.00 42.39           C
ATOM   3504  O   PHE A 346      32.677 198.566  35.662  1.00 48.08           O
ATOM   3505  CB  PHE A 346      29.949 197.815  33.919  1.00 45.05           C
ATOM   3506 1HB  PHE A 346      29.054 198.317  34.287  1.00 45.05           H
ATOM   3507 2HB  PHE A 346      29.726 197.461  32.913  1.00 45.05           H
ATOM   3508  CG  PHE A 346      30.227 196.608  34.807  1.00 40.13           C
ATOM   3509  CD1 PHE A 346      31.058 195.565  34.354  1.00 40.45           C
ATOM   3510  HD1 PHE A 346      31.490 195.602  33.365  1.00 40.45           H
ATOM   3511  CD2 PHE A 346      29.683 196.550  36.103  1.00 42.23           C
ATOM   3512  HD2 PHE A 346      29.046 197.352  36.447  1.00 42.23           H
ATOM   3513  CE1 PHE A 346      31.341 194.474  35.194  1.00 41.06           C
ATOM   3514  HE1 PHE A 346      31.978 193.671  34.854  1.00 41.06           H
ATOM   3515  CE2 PHE A 346      29.973 195.465  36.946  1.00 40.93           C
ATOM   3516  HE2 PHE A 346      29.557 195.436  37.942  1.00 40.93           H
ATOM   3517  CZ  PHE A 346      30.797 194.425  36.489  1.00 37.71           C
ATOM   3518  HZ  PHE A 346      31.009 193.587  37.137  1.00 37.71           H
ATOM   3519  N   THR A 347      30.895 199.844  36.135  1.00 46.79           N
ATOM   3520  H   THR A 347      30.066 200.302  35.783  1.00 46.79           H
ATOM   3521  CA  THR A 347      31.223 200.119  37.550  1.00 51.62           C
ATOM   3522  HA  THR A 347      32.167 199.630  37.792  1.00 51.62           H
ATOM   3523  C   THR A 347      30.145 199.586  38.514  1.00 51.38           C
ATOM   3524  O   THR A 347      28.949 199.734  38.268  1.00 50.81           O
ATOM   3525  CB  THR A 347      31.444 201.623  37.795  1.00 49.82           C
ATOM   3526  HB  THR A 347      31.641 201.776  38.856  1.00 49.82           H
ATOM   3527  OG1 THR A 347      30.315 202.396  37.424  1.00 57.34           O
ATOM   3528  HG1 THR A 347      29.687 202.368  38.149  1.00 57.34           H
ATOM   3529  CG2 THR A 347      32.624 202.179  37.010  1.00 50.74           C
ATOM   3530 1HG2 THR A 347      32.723 203.239  37.240  1.00 50.74           H
ATOM   3531 2HG2 THR A 347      32.466 202.052  35.939  1.00 50.74           H
ATOM   3532 3HG2 THR A 347      33.533 201.656  37.308  1.00 50.74           H
ATOM   3533  N   PHE A 348      30.564 199.004  39.642  1.00 47.05           N
ATOM   3534  H   PHE A 348      31.556 198.912  39.808  1.00 47.05           H
ATOM   3535  CA  PHE A 348      29.677 198.634  40.751  1.00 49.90           C
ATOM   3536  HA  PHE A 348      28.777 198.173  40.346  1.00 49.90           H
ATOM   3537  C   PHE A 348      29.260 199.868  41.573  1.00 55.84           C
ATOM   3538  O   PHE A 348      30.127 200.676  41.924  1.00 57.94           O
ATOM   3539  CB  PHE A 348      30.365 197.617  41.675  1.00 48.01           C
ATOM   3540 1HB  PHE A 348      31.333 198.012  41.984  1.00 48.01           H
ATOM   3541 2HB  PHE A 348      29.763 197.513  42.578  1.00 48.01           H
ATOM   3542  CG  PHE A 348      30.575 196.236  41.069  1.00 50.74           C
ATOM   3543  CD1 PHE A 348      29.476 195.368  40.924  1.00 46.85           C
ATOM   3544  HD1 PHE A 348      28.486 195.688  41.214  1.00 46.85           H
ATOM   3545  CD2 PHE A 348      31.860 195.792  40.708  1.00 47.85           C
ATOM   3546  HD2 PHE A 348      32.705 196.454  40.832  1.00 47.85           H
ATOM   3547  CE1 PHE A 348      29.664 194.068  40.422  1.00 44.15           C
ATOM   3548  HE1 PHE A 348      28.825 193.395  40.327  1.00 44.15           H
ATOM   3549  CE2 PHE A 348      32.046 194.497  40.195  1.00 45.06           C
ATOM   3550  HE2 PHE A 348      33.038 194.169  39.922  1.00 45.06           H
ATOM   3551  CZ  PHE A 348      30.947 193.633  40.052  1.00 44.86           C
ATOM   3552  HZ  PHE A 348      31.100 192.635  39.668  1.00 44.86           H
ATOM   3553  N   PRO A 349      27.975 200.032  41.936  1.00 54.73           N
ATOM   3554  CA  PRO A 349      27.554 201.001  42.951  1.00 48.53           C
ATOM   3555  HA  PRO A 349      27.869 201.997  42.641  1.00 48.53           H
ATOM   3556  C   PRO A 349      28.145 200.720  44.345  1.00 54.94           C
ATOM   3557  O   PRO A 349      28.450 199.577  44.693  1.00 52.42           O
ATOM   3558  CB  PRO A 349      26.027 200.940  42.953  1.00 50.69           C
ATOM   3559 1HB  PRO A 349      25.692 200.202  43.682  1.00 50.69           H
ATOM   3560 2HB  PRO A 349      25.575 201.916  43.135  1.00 50.69           H
ATOM   3561  CG  PRO A 349      25.699 200.469  41.547  1.00 46.32           C
ATOM   3562 1HG  PRO A 349      24.732 199.969  41.494  1.00 46.32           H
ATOM   3563 2HG  PRO A 349      25.751 201.304  40.848  1.00 46.32           H
ATOM   3564  CD  PRO A 349      26.815 199.483  41.272  1.00 49.20           C
ATOM   3565 1HD  PRO A 349      26.577 198.506  41.692  1.00 49.20           H
ATOM   3566 2HD  PRO A 349      27.000 199.418  40.200  1.00 49.20           H
ATOM   3567  N   ASP A 350      28.282 201.763  45.166  1.00 58.95           N
ATOM   3568  H   ASP A 350      27.966 202.670  44.855  1.00 58.95           H
ATOM   3569  CA  ASP A 350      29.024 201.735  46.436  1.00 56.05           C
ATOM   3570  HA  ASP A 350      30.065 201.501  46.214  1.00 56.05           H
ATOM   3571  C   ASP A 350      28.499 200.693  47.443  1.00 56.36           C
ATOM   3572  O   ASP A 350      29.295 199.986  48.060  1.00 50.86           O
ATOM   3573  CB  ASP A 350      28.991 203.122  47.093  1.00 65.04           C
ATOM   3574 1HB  ASP A 350      27.956 203.416  47.272  1.00 65.04           H
ATOM   3575 2HB  ASP A 350      29.497 203.070  48.057  1.00 65.04           H
ATOM   3576  CG  ASP A 350      29.670 204.175  46.224  1.00 69.92           C
ATOM   3577  OD1 ASP A 350      30.889 204.392  46.415  1.00 74.97           O
ATOM   3578  OD2 ASP A 350      29.005 204.738  45.326  1.00 80.35           O
ATOM   3579  N   PHE A 351      27.179 200.575  47.589  1.00 52.53           N
ATOM   3580  H   PHE A 351      26.574 201.160  47.031  1.00 52.53           H
ATOM   3581  CA  PHE A 351      26.529 199.677  48.546  1.00 50.26           C
ATOM   3582  HA  PHE A 351      26.953 199.859  49.533  1.00 50.26           H
ATOM   3583  C   PHE A 351      26.724 198.176  48.219  1.00 50.58           C
ATOM   3584  O   PHE A 351      26.504 197.342  49.094  1.00 51.86           O
ATOM   3585  CB  PHE A 351      25.030 200.015  48.602  1.00 55.00           C
ATOM   3586 1HB  PHE A 351      24.566 199.419  49.388  1.00 55.00           H
ATOM   3587 2HB  PHE A 351      24.910 201.063  48.878  1.00 55.00           H
ATOM   3588  CG  PHE A 351      24.291 199.765  47.297  1.00 56.48           C
ATOM   3589  CD1 PHE A 351      23.784 198.484  47.003  1.00 55.28           C
ATOM   3590  HD1 PHE A 351      23.887 197.678  47.716  1.00 55.28           H
ATOM   3591  CD2 PHE A 351      24.139 200.803  46.360  1.00 50.53           C
ATOM   3592  HD2 PHE A 351      24.509 201.790  46.596  1.00 50.53           H
ATOM   3593  CE1 PHE A 351      23.171 198.235  45.762  1.00 51.75           C
ATOM   3594  HE1 PHE A 351      22.799 197.250  45.525  1.00 51.75           H
ATOM   3595  CE2 PHE A 351      23.512 200.559  45.127  1.00 56.84           C
ATOM   3596  HE2 PHE A 351      23.410 201.362  44.412  1.00 56.84           H
ATOM   3597  CZ  PHE A 351      23.056 199.268  44.818  1.00 50.03           C
ATOM   3598  HZ  PHE A 351      22.614 199.072  43.852  1.00 50.03           H
ATOM   3599  N   VAL A 352      27.112 197.820  46.985  1.00 48.72           N
ATOM   3600  H   VAL A 352      27.321 198.530  46.298  1.00 48.72           H
ATOM   3601  CA  VAL A 352      27.278 196.427  46.568  1.00 43.13           C
ATOM   3602  HA  VAL A 352      26.362 195.899  46.832  1.00 43.13           H
ATOM   3603  C   VAL A 352      28.446 195.799  47.344  1.00 50.14           C
ATOM   3604  O   VAL A 352      29.566 196.321  47.304  1.00 52.95           O
ATOM   3605  CB  VAL A 352      27.457 196.290  45.041  1.00 45.03           C
ATOM   3606  HB  VAL A 352      28.369 196.812  44.754  1.00 45.03           H
ATOM   3607  CG1 VAL A 352      27.579 194.823  44.607  1.00 42.65           C
ATOM   3608 1HG1 VAL A 352      27.703 194.774  43.526  1.00 42.65           H
ATOM   3609 2HG1 VAL A 352      26.672 194.290  44.894  1.00 42.65           H
ATOM   3610 3HG1 VAL A 352      28.439 194.364  45.094  1.00 42.65           H
ATOM   3611  CG2 VAL A 352      26.272 196.895  44.275  1.00 43.37           C
ATOM   3612 1HG2 VAL A 352      26.419 196.744  43.205  1.00 43.37           H
ATOM   3613 2HG2 VAL A 352      26.205 197.963  44.485  1.00 43.37           H
ATOM   3614 3HG2 VAL A 352      25.351 196.404  44.589  1.00 43.37           H
ATOM   3615  N   THR A 353      28.193 194.703  48.060  1.00 46.41           N
ATOM   3616  H   THR A 353      27.258 194.321  48.066  1.00 46.41           H
ATOM   3617  CA  THR A 353      29.159 194.085  48.975  1.00 48.96           C
ATOM   3618  HA  THR A 353      29.616 194.895  49.545  1.00 48.96           H
ATOM   3619  C   THR A 353      30.284 193.333  48.231  1.00 50.06           C
ATOM   3620  O   THR A 353      30.125 192.908  47.086  1.00 51.06           O
ATOM   3621  CB  THR A 353      28.490 193.158  50.018  1.00 48.99           C
ATOM   3622  HB  THR A 353      29.245 192.874  50.751  1.00 48.99           H
ATOM   3623  OG1 THR A 353      28.019 191.956  49.441  1.00 46.27           O
ATOM   3624  HG1 THR A 353      27.063 192.011  49.374  1.00 46.27           H
ATOM   3625  CG2 THR A 353      27.357 193.827  50.792  1.00 48.50           C
ATOM   3626 1HG2 THR A 353      26.993 193.136  51.552  1.00 48.50           H
ATOM   3627 2HG2 THR A 353      26.541 194.090  50.119  1.00 48.50           H
ATOM   3628 3HG2 THR A 353      27.737 194.729  51.272  1.00 48.50           H
ATOM   3629  N   GLU A 354      31.449 193.163  48.866  1.00 47.04           N
ATOM   3630  H   GLU A 354      31.559 193.498  49.812  1.00 47.04           H
ATOM   3631  CA  GLU A 354      32.647 192.609  48.225  1.00 50.29           C
ATOM   3632  HA  GLU A 354      32.915 193.253  47.387  1.00 50.29           H
ATOM   3633  C   GLU A 354      32.438 191.177  47.663  1.00 43.81           C
ATOM   3634  O   GLU A 354      32.988 190.851  46.608  1.00 43.82           O
ATOM   3635  CB  GLU A 354      33.830 192.603  49.206  1.00  0.00           C
ATOM   3636 1HB  GLU A 354      33.565 192.006  50.079  1.00  0.00           H
ATOM   3637 2HB  GLU A 354      34.677 192.129  48.711  1.00  0.00           H
ATOM   3638  CG  GLU A 354      34.259 194.003  49.681  1.00  0.00           C
ATOM   3639 1HG  GLU A 354      34.236 194.691  48.836  1.00  0.00           H
ATOM   3640 2HG  GLU A 354      33.565 194.369  50.437  1.00  0.00           H
ATOM   3641  CD  GLU A 354      35.674 194.001  50.273  1.00  0.00           C
ATOM   3642  OE1 GLU A 354      35.822 194.099  51.521  1.00  0.00           O
ATOM   3643  OE2 GLU A 354      36.645 193.922  49.489  1.00  0.00           O
ATOM   3644  N   GLY A 355      31.617 190.349  48.322  1.00 41.33           N
ATOM   3645  H   GLY A 355      31.197 190.658  49.187  1.00 41.33           H
ATOM   3646  CA  GLY A 355      31.244 189.010  47.852  1.00 45.76           C
ATOM   3647 1HA  GLY A 355      32.142 188.466  47.558  1.00 45.76           H
ATOM   3648 2HA  GLY A 355      30.769 188.477  48.675  1.00 45.76           H
ATOM   3649  C   GLY A 355      30.272 189.019  46.657  1.00 43.53           C
ATOM   3650  O   GLY A 355      30.376 188.147  45.791  1.00 43.05           O
ATOM   3651  N   ALA A 356      29.383 190.018  46.569  1.00 43.01           N
ATOM   3652  H   ALA A 356      29.353 190.719  47.296  1.00 43.01           H
ATOM   3653  CA  ALA A 356      28.521 190.239  45.405  1.00 42.10           C
ATOM   3654  HA  ALA A 356      28.027 189.303  45.147  1.00 42.10           H
ATOM   3655  C   ALA A 356      29.347 190.698  44.187  1.00 42.76           C
ATOM   3656  O   ALA A 356      29.183 190.157  43.092  1.00 40.23           O
ATOM   3657  CB  ALA A 356      27.442 191.275  45.749  1.00 37.52           C
ATOM   3658 1HB  ALA A 356      26.845 190.919  46.589  1.00 37.52           H
ATOM   3659 2HB  ALA A 356      26.800 191.414  44.879  1.00 37.52           H
ATOM   3660 3HB  ALA A 356      27.908 192.225  46.012  1.00 37.52           H
ATOM   3661  N   ARG A 357      30.281 191.645  44.385  1.00 40.53           N
ATOM   3662  H   ARG A 357      30.366 192.062  45.302  1.00 40.53           H
ATOM   3663  CA  ARG A 357      31.199 192.132  43.353  1.00 39.30           C
ATOM   3664  HA  ARG A 357      30.603 192.551  42.542  1.00 39.30           H
ATOM   3665  C   ARG A 357      32.047 190.980  42.782  1.00 42.79           C
ATOM   3666  O   ARG A 357      32.160 190.861  41.563  1.00 41.55           O
ATOM   3667  CB  ARG A 357      32.119 193.244  43.890  1.00 46.45           C
ATOM   3668 1HB  ARG A 357      32.675 192.880  44.753  1.00 46.45           H
ATOM   3669 2HB  ARG A 357      32.833 193.509  43.110  1.00 46.45           H
ATOM   3670  CG  ARG A 357      31.344 194.507  44.300  1.00 44.17           C
ATOM   3671 1HG  ARG A 357      30.723 194.844  43.469  1.00 44.17           H
ATOM   3672 2HG  ARG A 357      30.693 194.268  45.140  1.00 44.17           H
ATOM   3673  CD  ARG A 357      32.283 195.651  44.711  1.00 50.88           C
ATOM   3674 1HD  ARG A 357      33.016 195.276  45.425  1.00 50.88           H
ATOM   3675 2HD  ARG A 357      32.798 196.031  43.828  1.00 50.88           H
ATOM   3676  NE  ARG A 357      31.525 196.745  45.332  1.00 56.56           N
ATOM   3677  HE  ARG A 357      30.648 196.459  45.744  1.00 56.56           H
ATOM   3678  CZ  ARG A 357      31.964 198.002  45.502  1.00 57.93           C
ATOM   3679  NH1 ARG A 357      33.153 198.391  45.156  1.00 59.06           N
ATOM   3680 1HH1 ARG A 357      33.852 197.705  44.908  1.00 59.06           H
ATOM   3681 2HH1 ARG A 357      33.387 199.373  45.154  1.00 59.06           H
ATOM   3682  NH2 ARG A 357      31.198 198.874  46.076  1.00 53.47           N
ATOM   3683 1HH2 ARG A 357      30.252 198.627  46.327  1.00 53.47           H
ATOM   3684 2HH2 ARG A 357      31.639 199.678  46.499  1.00 53.47           H
ATOM   3685  N   ASP A 358      32.575 190.108  43.642  1.00 42.00           N
ATOM   3686  H   ASP A 358      32.493 190.282  44.633  1.00 42.00           H
ATOM   3687  CA  ASP A 358      33.340 188.934  43.232  1.00 42.60           C
ATOM   3688  HA  ASP A 358      34.127 189.268  42.556  1.00 42.60           H
ATOM   3689  C   ASP A 358      32.463 187.912  42.468  1.00 40.57           C
ATOM   3690  O   ASP A 358      32.825 187.502  41.369  1.00 37.44           O
ATOM   3691  CB  ASP A 358      34.010 188.311  44.468  1.00 35.26           C
ATOM   3692 1HB  ASP A 358      34.462 189.111  45.056  1.00 35.26           H
ATOM   3693 2HB  ASP A 358      33.254 187.828  45.087  1.00 35.26           H
ATOM   3694  CG  ASP A 358      35.103 187.274  44.146  1.00 46.14           C
ATOM   3695  OD1 ASP A 358      35.589 187.195  42.997  1.00 51.33           O
ATOM   3696  OD2 ASP A 358      35.547 186.582  45.090  1.00 44.25           O
ATOM   3697  N   LEU A 359      31.271 187.561  42.974  1.00 39.76           N
ATOM   3698  H   LEU A 359      30.963 187.941  43.858  1.00 39.76           H
ATOM   3699  CA  LEU A 359      30.369 186.619  42.310  1.00 38.16           C
ATOM   3700  HA  LEU A 359      30.908 185.678  42.197  1.00 38.16           H
ATOM   3701  C   LEU A 359      29.950 187.102  40.906  1.00 36.56           C
ATOM   3702  O   LEU A 359      30.028 186.340  39.941  1.00 35.26           O
ATOM   3703  CB  LEU A 359      29.120 186.371  43.179  1.00 34.71           C
ATOM   3704 1HB  LEU A 359      29.444 185.989  44.147  1.00 34.71           H
ATOM   3705 2HB  LEU A 359      28.623 187.325  43.348  1.00 34.71           H
ATOM   3706  CG  LEU A 359      28.105 185.392  42.553  1.00 37.47           C
ATOM   3707  HG  LEU A 359      27.714 185.841  41.640  1.00 37.47           H
ATOM   3708  CD1 LEU A 359      28.701 184.018  42.224  1.00 34.60           C
ATOM   3709 1HD1 LEU A 359      27.906 183.356  41.881  1.00 34.60           H
ATOM   3710 2HD1 LEU A 359      29.165 183.598  43.116  1.00 34.60           H
ATOM   3711 3HD1 LEU A 359      29.450 184.124  41.439  1.00 34.60           H
ATOM   3712  CD2 LEU A 359      26.942 185.183  43.515  1.00 32.29           C
ATOM   3713 1HD2 LEU A 359      26.205 184.522  43.060  1.00 32.29           H
ATOM   3714 2HD2 LEU A 359      26.481 186.148  43.730  1.00 32.29           H
ATOM   3715 3HD2 LEU A 359      27.305 184.739  44.442  1.00 32.29           H
ATOM   3716  N   ILE A 360      29.531 188.365  40.790  1.00 32.78           N
ATOM   3717  H   ILE A 360      29.476 188.949  41.612  1.00 32.78           H
ATOM   3718  CA  ILE A 360      29.162 188.975  39.515  1.00 34.17           C
ATOM   3719  HA  ILE A 360      28.404 188.347  39.047  1.00 34.17           H
ATOM   3720  C   ILE A 360      30.393 189.009  38.583  1.00 38.38           C
ATOM   3721  O   ILE A 360      30.257 188.698  37.405  1.00 37.75           O
ATOM   3722  CB  ILE A 360      28.526 190.372  39.742  1.00 30.18           C
ATOM   3723  HB  ILE A 360      29.185 190.933  40.404  1.00 30.18           H
ATOM   3724  CG1 ILE A 360      27.142 190.224  40.411  1.00 34.57           C
ATOM   3725 1HG1 ILE A 360      26.438 189.863  39.662  1.00 34.57           H
ATOM   3726 2HG1 ILE A 360      27.221 189.473  41.197  1.00 34.57           H
ATOM   3727  CG2 ILE A 360      28.386 191.151  38.419  1.00 31.31           C
ATOM   3728 1HG2 ILE A 360      27.874 192.097  38.599  1.00 31.31           H
ATOM   3729 2HG2 ILE A 360      27.807 190.553  37.715  1.00 31.31           H
ATOM   3730 3HG2 ILE A 360      29.375 191.346  38.004  1.00 31.31           H
ATOM   3731  CD1 ILE A 360      26.597 191.504  41.058  1.00 37.99           C
ATOM   3732 1HD1 ILE A 360      25.648 191.270  41.540  1.00 37.99           H
ATOM   3733 2HD1 ILE A 360      26.442 192.274  40.303  1.00 37.99           H
ATOM   3734 3HD1 ILE A 360      27.305 191.864  41.805  1.00 37.99           H
ATOM   3735  N   SER A 361      31.597 189.285  39.096  1.00 36.14           N
ATOM   3736  H   SER A 361      31.687 189.518  40.074  1.00 36.14           H
ATOM   3737  CA  SER A 361      32.833 189.250  38.311  1.00 39.03           C
ATOM   3738  HA  SER A 361      32.693 189.892  37.442  1.00 39.03           H
ATOM   3739  C   SER A 361      33.194 187.836  37.808  1.00 41.45           C
ATOM   3740  O   SER A 361      33.646 187.716  36.673  1.00 42.33           O
ATOM   3741  CB  SER A 361      34.002 189.821  39.107  1.00 42.49           C
ATOM   3742 1HB  SER A 361      34.141 189.241  40.019  1.00 42.49           H
ATOM   3743 2HB  SER A 361      34.912 189.766  38.510  1.00 42.49           H
ATOM   3744  OG  SER A 361      33.728 191.179  39.426  1.00 45.89           O
ATOM   3745  HG  SER A 361      33.225 191.190  40.244  1.00 45.89           H
ATOM   3746  N   ARG A 362      32.962 186.771  38.590  1.00 37.86           N
ATOM   3747  H   ARG A 362      32.644 186.915  39.538  1.00 37.86           H
ATOM   3748  CA  ARG A 362      33.133 185.375  38.165  1.00 37.71           C
ATOM   3749  HA  ARG A 362      34.138 185.255  37.760  1.00 37.71           H
ATOM   3750  C   ARG A 362      32.125 184.998  37.056  1.00 37.49           C
ATOM   3751  O   ARG A 362      32.511 184.430  36.038  1.00 38.09           O
ATOM   3752  CB  ARG A 362      32.987 184.415  39.360  1.00 41.01           C
ATOM   3753 1HB  ARG A 362      32.042 184.607  39.869  1.00 41.01           H
ATOM   3754 2HB  ARG A 362      32.969 183.393  38.982  1.00 41.01           H
ATOM   3755  CG  ARG A 362      34.128 184.534  40.390  1.00 48.13           C
ATOM   3756 1HG  ARG A 362      35.076 184.298  39.906  1.00 48.13           H
ATOM   3757 2HG  ARG A 362      34.174 185.548  40.786  1.00 48.13           H
ATOM   3758  CD  ARG A 362      33.903 183.556  41.549  1.00 43.68           C
ATOM   3759 1HD  ARG A 362      32.871 183.650  41.889  1.00 43.68           H
ATOM   3760 2HD  ARG A 362      34.048 182.534  41.197  1.00 43.68           H
ATOM   3761  NE  ARG A 362      34.798 183.785  42.703  1.00 51.86           N
ATOM   3762  HE  ARG A 362      34.327 184.180  43.504  1.00 51.86           H
ATOM   3763  CZ  ARG A 362      36.093 183.447  42.788  1.00 63.24           C
ATOM   3764  NH1 ARG A 362      36.780 182.977  41.790  1.00 57.05           N
ATOM   3765 1HH1 ARG A 362      36.296 182.656  40.964  1.00 57.05           H
ATOM   3766 2HH1 ARG A 362      37.756 182.752  41.923  1.00 57.05           H
ATOM   3767  NH2 ARG A 362      36.736 183.621  43.898  1.00 69.43           N
ATOM   3768 1HH2 ARG A 362      36.227 183.942  44.709  1.00 69.43           H
ATOM   3769 2HH2 ARG A 362      37.652 183.209  44.007  1.00 69.43           H
ATOM   3770  N   LEU A 363      30.846 185.340  37.227  1.00 37.27           N
ATOM   3771  H   LEU A 363      30.571 185.804  38.081  1.00 37.27           H
ATOM   3772  CA  LEU A 363      29.802 185.120  36.227  1.00 32.31           C
ATOM   3773  HA  LEU A 363      29.784 184.063  35.961  1.00 32.31           H
ATOM   3774  C   LEU A 363      30.075 185.922  34.926  1.00 33.18           C
ATOM   3775  O   LEU A 363      29.892 185.399  33.828  1.00 35.58           O
ATOM   3776  CB  LEU A 363      28.432 185.499  36.838  1.00 33.48           C
ATOM   3777 1HB  LEU A 363      28.510 186.509  37.241  1.00 33.48           H
ATOM   3778 2HB  LEU A 363      27.695 185.511  36.035  1.00 33.48           H
ATOM   3779  CG  LEU A 363      27.934 184.547  37.939  1.00 33.12           C
ATOM   3780  HG  LEU A 363      28.767 184.317  38.604  1.00 33.12           H
ATOM   3781  CD1 LEU A 363      26.819 185.183  38.771  1.00 28.87           C
ATOM   3782 1HD1 LEU A 363      26.563 184.517  39.595  1.00 28.87           H
ATOM   3783 2HD1 LEU A 363      25.940 185.346  38.148  1.00 28.87           H
ATOM   3784 3HD1 LEU A 363      27.165 186.137  39.168  1.00 28.87           H
ATOM   3785  CD2 LEU A 363      27.393 183.245  37.347  1.00 30.00           C
ATOM   3786 1HD2 LEU A 363      26.949 182.649  38.143  1.00 30.00           H
ATOM   3787 2HD2 LEU A 363      28.206 182.687  36.883  1.00 30.00           H
ATOM   3788 3HD2 LEU A 363      26.635 183.474  36.597  1.00 30.00           H
ATOM   3789  N   LEU A 364      30.568 187.157  35.062  1.00 34.67           N
ATOM   3790  H   LEU A 364      30.644 187.527  35.999  1.00 34.67           H
ATOM   3791  CA  LEU A 364      30.976 188.057  33.973  1.00 40.71           C
ATOM   3792  HA  LEU A 364      30.478 187.714  33.066  1.00 40.71           H
ATOM   3793  C   LEU A 364      32.509 188.009  33.697  1.00 38.76           C
ATOM   3794  O   LEU A 364      33.123 189.035  33.386  1.00 44.59           O
ATOM   3795  CB  LEU A 364      30.469 189.496  34.245  1.00 36.64           C
ATOM   3796 1HB  LEU A 364      30.994 189.875  35.122  1.00 36.64           H
ATOM   3797 2HB  LEU A 364      30.747 190.115  33.393  1.00 36.64           H
ATOM   3798  CG  LEU A 364      28.955 189.644  34.468  1.00 33.63           C
ATOM   3799  HG  LEU A 364      28.675 189.075  35.355  1.00 33.63           H
ATOM   3800  CD1 LEU A 364      28.600 191.113  34.702  1.00 39.14           C
ATOM   3801 1HD1 LEU A 364      27.542 191.192  34.952  1.00 39.14           H
ATOM   3802 2HD1 LEU A 364      28.805 191.690  33.800  1.00 39.14           H
ATOM   3803 3HD1 LEU A 364      29.199 191.502  35.526  1.00 39.14           H
ATOM   3804  CD2 LEU A 364      28.133 189.142  33.284  1.00 35.31           C
ATOM   3805 1HD2 LEU A 364      27.079 189.346  33.474  1.00 35.31           H
ATOM   3806 2HD2 LEU A 364      28.279 188.069  33.160  1.00 35.31           H
ATOM   3807 3HD2 LEU A 364      28.445 189.658  32.376  1.00 35.31           H
ATOM   3808  N   LYS A 365      33.137 186.827  33.769  1.00 38.48           N
ATOM   3809  H   LYS A 365      32.627 186.015  34.087  1.00 38.48           H
ATOM   3810  CA  LYS A 365      34.389 186.577  33.050  1.00 40.37           C
ATOM   3811  HA  LYS A 365      35.103 187.362  33.301  1.00 40.37           H
ATOM   3812  C   LYS A 365      34.098 186.652  31.540  1.00 37.82           C
ATOM   3813  O   LYS A 365      33.134 186.057  31.055  1.00 35.74           O
ATOM   3814  CB  LYS A 365      35.006 185.210  33.414  1.00 40.15           C
ATOM   3815 1HB  LYS A 365      34.238 184.446  33.298  1.00 40.15           H
ATOM   3816 2HB  LYS A 365      35.796 184.990  32.696  1.00 40.15           H
ATOM   3817  CG  LYS A 365      35.604 185.088  34.833  1.00 46.10           C
ATOM   3818 1HG  LYS A 365      34.824 185.332  35.554  1.00 46.10           H
ATOM   3819 2HG  LYS A 365      35.882 184.047  34.997  1.00 46.10           H
ATOM   3820  CD  LYS A 365      36.848 185.947  35.119  1.00 52.83           C
ATOM   3821 1HD  LYS A 365      37.467 185.429  35.852  1.00 52.83           H
ATOM   3822 2HD  LYS A 365      37.418 186.054  34.196  1.00 52.83           H
ATOM   3823  CE  LYS A 365      36.468 187.320  35.690  1.00 55.08           C
ATOM   3824 1HE  LYS A 365      35.951 187.892  34.920  1.00 55.08           H
ATOM   3825 2HE  LYS A 365      35.780 187.178  36.523  1.00 55.08           H
ATOM   3826  NZ  LYS A 365      37.647 188.064  36.179  1.00 60.65           N
ATOM   3827 1HZ  LYS A 365      37.364 188.993  36.457  1.00 60.65           H
ATOM   3828 2HZ  LYS A 365      38.354 188.129  35.461  1.00 60.65           H
ATOM   3829 3HZ  LYS A 365      38.021 187.572  36.977  1.00 60.65           H
ATOM   3830  N   HIS A 366      34.926 187.393  30.808  1.00 41.46           N
ATOM   3831  H   HIS A 366      35.755 187.776  31.239  1.00 41.46           H
ATOM   3832  CA  HIS A 366      34.774 187.576  29.370  1.00 38.25           C
ATOM   3833  HA  HIS A 366      33.784 187.984  29.167  1.00 38.25           H
ATOM   3834  C   HIS A 366      34.894 186.224  28.637  1.00 38.79           C
ATOM   3835  O   HIS A 366      34.006 185.853  27.873  1.00 39.75           O
ATOM   3836  CB  HIS A 366      35.816 188.594  28.881  1.00 43.46           C
ATOM   3837 1HB  HIS A 366      35.582 189.577  29.291  1.00 43.46           H
ATOM   3838 2HB  HIS A 366      36.799 188.310  29.254  1.00 43.46           H
ATOM   3839  CG  HIS A 366      35.865 188.685  27.375  1.00 43.32           C
ATOM   3840  ND1 HIS A 366      36.634 187.921  26.532  1.00 47.36           N
ATOM   3841  HD1 HIS A 366      37.409 187.310  26.748  1.00 47.36           H
ATOM   3842  CD2 HIS A 366      35.033 189.410  26.568  1.00 42.36           C
ATOM   3843  HD2 HIS A 366      34.251 190.102  26.845  1.00 42.36           H
ATOM   3844  CE1 HIS A 366      36.265 188.189  25.300  1.00 42.51           C
ATOM   3845  HE1 HIS A 366      36.668 187.773  24.389  1.00 42.51           H
ATOM   3846  NE2 HIS A 366      35.284 189.080  25.262  1.00 47.64           N
ATOM   3847  N   ASN A 367      35.947 185.462  28.939  1.00 42.68           N
ATOM   3848  H   ASN A 367      36.589 185.804  29.640  1.00 42.68           H
ATOM   3849  CA  ASN A 367      36.210 184.139  28.383  1.00 40.18           C
ATOM   3850  HA  ASN A 367      36.102 184.180  27.299  1.00 40.18           H
ATOM   3851  C   ASN A 367      35.207 183.093  28.920  1.00 33.02           C
ATOM   3852  O   ASN A 367      35.190 182.861  30.134  1.00 37.80           O
ATOM   3853  CB  ASN A 367      37.674 183.800  28.710  1.00 45.09           C
ATOM   3854 1HB  ASN A 367      38.296 184.648  28.421  1.00 45.09           H
ATOM   3855 2HB  ASN A 367      37.782 183.674  29.787  1.00 45.09           H
ATOM   3856  CG  ASN A 367      38.180 182.544  28.005  1.00 53.14           C
ATOM   3857  OD1 ASN A 367      37.453 181.594  27.752  1.00 45.60           O
ATOM   3858  ND2 ASN A 367      39.450 182.501  27.695  1.00 54.92           N
ATOM   3859 1HD2 ASN A 367      39.802 181.719  27.162  1.00 54.92           H
ATOM   3860 2HD2 ASN A 367      40.038 183.305  27.863  1.00 54.92           H
ATOM   3861  N   PRO A 368      34.395 182.418  28.075  1.00 35.61           N
ATOM   3862  CA  PRO A 368      33.406 181.429  28.519  1.00 36.51           C
ATOM   3863  HA  PRO A 368      32.646 181.946  29.105  1.00 36.51           H
ATOM   3864  C   PRO A 368      33.991 180.293  29.373  1.00 39.70           C
ATOM   3865  O   PRO A 368      33.362 179.884  30.352  1.00 39.10           O
ATOM   3866  CB  PRO A 368      32.757 180.878  27.246  1.00 39.25           C
ATOM   3867 1HB  PRO A 368      33.245 179.957  26.926  1.00 39.25           H
ATOM   3868 2HB  PRO A 368      31.689 180.706  27.382  1.00 39.25           H
ATOM   3869  CG  PRO A 368      32.981 181.972  26.218  1.00 43.27           C
ATOM   3870 1HG  PRO A 368      33.079 181.576  25.207  1.00 43.27           H
ATOM   3871 2HG  PRO A 368      32.158 182.683  26.281  1.00 43.27           H
ATOM   3872  CD  PRO A 368      34.277 182.631  26.649  1.00 36.90           C
ATOM   3873 1HD  PRO A 368      35.130 182.182  26.139  1.00 36.90           H
ATOM   3874 2HD  PRO A 368      34.224 183.700  26.441  1.00 36.90           H
ATOM   3875  N   SER A 369      35.206 179.820  29.072  1.00 41.99           N
ATOM   3876  H   SER A 369      35.659 180.128  28.224  1.00 41.99           H
ATOM   3877  CA  SER A 369      35.896 178.781  29.844  1.00 39.68           C
ATOM   3878  HA  SER A 369      35.297 177.871  29.800  1.00 39.68           H
ATOM   3879  C   SER A 369      36.064 179.177  31.322  1.00 42.05           C
ATOM   3880  O   SER A 369      35.885 178.335  32.199  1.00 47.97           O
ATOM   3881  CB  SER A 369      37.267 178.449  29.234  1.00 41.44           C
ATOM   3882 1HB  SER A 369      37.708 177.623  29.792  1.00 41.44           H
ATOM   3883 2HB  SER A 369      37.123 178.127  28.202  1.00 41.44           H
ATOM   3884  OG  SER A 369      38.157 179.556  29.271  1.00 48.90           O
ATOM   3885  HG  SER A 369      37.863 180.189  28.612  1.00 48.90           H
ATOM   3886  N   GLN A 370      36.306 180.461  31.604  1.00 37.67           N
ATOM   3887  H   GLN A 370      36.346 181.121  30.841  1.00 37.67           H
ATOM   3888  CA  GLN A 370      36.539 180.991  32.948  1.00 35.71           C
ATOM   3889  HA  GLN A 370      37.128 180.259  33.501  1.00 35.71           H
ATOM   3890  C   GLN A 370      35.243 181.255  33.754  1.00 41.97           C
ATOM   3891  O   GLN A 370      35.317 181.409  34.973  1.00 40.80           O
ATOM   3892  CB  GLN A 370      37.377 182.275  32.850  1.00 44.90           C
ATOM   3893 1HB  GLN A 370      36.831 183.028  32.283  1.00 44.90           H
ATOM   3894 2HB  GLN A 370      37.545 182.652  33.859  1.00 44.90           H
ATOM   3895  CG  GLN A 370      38.745 182.051  32.178  1.00 56.63           C
ATOM   3896 1HG  GLN A 370      39.215 181.162  32.597  1.00 56.63           H
ATOM   3897 2HG  GLN A 370      38.612 181.885  31.109  1.00 56.63           H
ATOM   3898  CD  GLN A 370      39.663 183.252  32.389  1.00 66.93           C
ATOM   3899  OE1 GLN A 370      39.547 184.275  31.725  1.00 64.10           O
ATOM   3900  NE2 GLN A 370      40.584 183.183  33.323  1.00 71.30           N
ATOM   3901 1HE2 GLN A 370      41.244 183.937  33.447  1.00 71.30           H
ATOM   3902 2HE2 GLN A 370      40.603 182.387  33.943  1.00 71.30           H
ATOM   3903  N   ARG A 371      34.060 181.298  33.123  1.00 39.75           N
ATOM   3904  H   ARG A 371      34.016 181.129  32.128  1.00 39.75           H
ATOM   3905  CA  ARG A 371      32.780 181.441  33.823  1.00 37.50           C
ATOM   3906  HA  ARG A 371      32.883 182.269  34.524  1.00 37.50           H
ATOM   3907  C   ARG A 371      32.484 180.162  34.641  1.00 38.98           C
ATOM   3908  O   ARG A 371      32.619 179.072  34.076  1.00 38.58           O
ATOM   3909  CB  ARG A 371      31.638 181.777  32.847  1.00 36.80           C
ATOM   3910 1HB  ARG A 371      31.524 180.957  32.138  1.00 36.80           H
ATOM   3911 2HB  ARG A 371      30.710 181.885  33.409  1.00 36.80           H
ATOM   3912  CG  ARG A 371      31.887 183.076  32.059  1.00 32.85           C
ATOM   3913 1HG  ARG A 371      31.991 183.915  32.747  1.00 32.85           H
ATOM   3914 2HG  ARG A 371      32.810 182.971  31.488  1.00 32.85           H
ATOM   3915  CD  ARG A 371      30.736 183.374  31.085  1.00 33.87           C
ATOM   3916 1HD  ARG A 371      30.376 182.435  30.667  1.00 33.87           H
ATOM   3917 2HD  ARG A 371      29.922 183.866  31.618  1.00 33.87           H
ATOM   3918  NE  ARG A 371      31.189 184.245  29.992  1.00 35.04           N
ATOM   3919  HE  ARG A 371      31.919 184.893  30.253  1.00 35.04           H
ATOM   3920  CZ  ARG A 371      30.773 184.174  28.723  1.00 33.04           C
ATOM   3921  NH1 ARG A 371      29.778 183.425  28.347  1.00 34.94           N
ATOM   3922 1HH1 ARG A 371      29.214 182.905  29.004  1.00 34.94           H
ATOM   3923 2HH1 ARG A 371      29.562 183.393  27.360  1.00 34.94           H
ATOM   3924  NH2 ARG A 371      31.380 184.849  27.797  1.00 33.27           N
ATOM   3925 1HH2 ARG A 371      32.236 185.343  28.007  1.00 33.27           H
ATOM   3926 2HH2 ARG A 371      31.094 184.720  26.837  1.00 33.27           H
ATOM   3927  N   PRO A 372      32.087 180.262  35.924  1.00 36.28           N
ATOM   3928  CA  PRO A 372      32.002 179.129  36.853  1.00 40.00           C
ATOM   3929  HA  PRO A 372      32.966 178.621  36.892  1.00 40.00           H
ATOM   3930  C   PRO A 372      30.924 178.092  36.486  1.00 44.32           C
ATOM   3931  O   PRO A 372      29.957 178.395  35.785  1.00 37.75           O
ATOM   3932  CB  PRO A 372      31.719 179.760  38.225  1.00 38.45           C
ATOM   3933 1HB  PRO A 372      31.066 179.147  38.847  1.00 38.45           H
ATOM   3934 2HB  PRO A 372      32.659 179.963  38.738  1.00 38.45           H
ATOM   3935  CG  PRO A 372      31.025 181.067  37.877  1.00 37.94           C
ATOM   3936 1HG  PRO A 372      29.973 180.885  37.660  1.00 37.94           H
ATOM   3937 2HG  PRO A 372      31.144 181.819  38.656  1.00 37.94           H
ATOM   3938  CD  PRO A 372      31.758 181.487  36.622  1.00 35.25           C
ATOM   3939 1HD  PRO A 372      31.115 182.104  35.995  1.00 35.25           H
ATOM   3940 2HD  PRO A 372      32.674 182.015  36.886  1.00 35.25           H
ATOM   3941  N   MET A 373      31.052 176.878  37.032  1.00 40.37           N
ATOM   3942  H   MET A 373      31.862 176.691  37.605  1.00 40.37           H
ATOM   3943  CA  MET A 373      29.994 175.868  37.034  1.00 41.35           C
ATOM   3944  HA  MET A 373      29.689 175.688  36.003  1.00 41.35           H
ATOM   3945  C   MET A 373      28.768 176.358  37.823  1.00 34.83           C
ATOM   3946  O   MET A 373      28.905 177.037  38.839  1.00 37.17           O
ATOM   3947  CB  MET A 373      30.478 174.542  37.653  1.00 44.80           C
ATOM   3948 1HB  MET A 373      30.808 174.721  38.676  1.00 44.80           H
ATOM   3949 2HB  MET A 373      29.635 173.852  37.690  1.00 44.80           H
ATOM   3950  CG  MET A 373      31.626 173.874  36.876  1.00 57.40           C
ATOM   3951 1HG  MET A 373      31.319 173.786  35.834  1.00 57.40           H
ATOM   3952 2HG  MET A 373      32.506 174.515  36.918  1.00 57.40           H
ATOM   3953  SD  MET A 373      32.101 172.211  37.473  1.00 86.36           S
ATOM   3954  CE  MET A 373      33.151 172.618  38.894  1.00 50.95           C
ATOM   3955 1HE  MET A 373      33.676 171.722  39.225  1.00 50.95           H
ATOM   3956 2HE  MET A 373      32.530 172.996  39.707  1.00 50.95           H
ATOM   3957 3HE  MET A 373      33.876 173.379  38.606  1.00 50.95           H
ATOM   3958  N   LEU A 374      27.561 175.920  37.456  1.00 34.01           N
ATOM   3959  H   LEU A 374      27.457 175.414  36.588  1.00 34.01           H
ATOM   3960  CA  LEU A 374      26.339 176.189  38.214  1.00 36.95           C
ATOM   3961  HA  LEU A 374      26.225 177.271  38.283  1.00 36.95           H
ATOM   3962  C   LEU A 374      26.394 175.648  39.679  1.00 38.84           C
ATOM   3963  O   LEU A 374      25.681 176.166  40.540  1.00 35.04           O
ATOM   3964  CB  LEU A 374      25.129 175.623  37.440  1.00 33.05           C
ATOM   3965 1HB  LEU A 374      25.334 174.579  37.201  1.00 33.05           H
ATOM   3966 2HB  LEU A 374      24.259 175.656  38.095  1.00 33.05           H
ATOM   3967  CG  LEU A 374      24.774 176.388  36.155  1.00 36.03           C
ATOM   3968  HG  LEU A 374      25.692 176.580  35.598  1.00 36.03           H
ATOM   3969  CD1 LEU A 374      23.843 175.546  35.288  1.00 32.00           C
ATOM   3970 1HD1 LEU A 374      23.581 176.099  34.386  1.00 32.00           H
ATOM   3971 2HD1 LEU A 374      22.938 175.322  35.854  1.00 32.00           H
ATOM   3972 3HD1 LEU A 374      24.339 174.615  35.013  1.00 32.00           H
ATOM   3973  CD2 LEU A 374      24.072 177.716  36.451  1.00 34.88           C
ATOM   3974 1HD2 LEU A 374      23.840 178.216  35.511  1.00 34.88           H
ATOM   3975 2HD2 LEU A 374      24.722 178.353  37.051  1.00 34.88           H
ATOM   3976 3HD2 LEU A 374      23.148 177.522  36.996  1.00 34.88           H
ATOM   3977  N   ARG A 375      27.261 174.667  39.980  1.00 42.68           N
ATOM   3978  H   ARG A 375      27.756 174.216  39.224  1.00 42.68           H
ATOM   3979  CA  ARG A 375      27.647 174.255  41.341  1.00 40.88           C
ATOM   3980  HA  ARG A 375      26.745 174.153  41.944  1.00 40.88           H
ATOM   3981  C   ARG A 375      28.562 175.293  42.035  1.00 40.19           C
ATOM   3982  O   ARG A 375      28.278 175.709  43.154  1.00 43.05           O
ATOM   3983  CB  ARG A 375      28.329 172.876  41.267  1.00  0.00           C
ATOM   3984 1HB  ARG A 375      27.657 172.177  40.770  1.00  0.00           H
ATOM   3985 2HB  ARG A 375      29.248 172.955  40.685  1.00  0.00           H
ATOM   3986  CG  ARG A 375      28.681 172.311  42.658  1.00  0.00           C
ATOM   3987 1HG  ARG A 375      29.266 173.050  43.204  1.00  0.00           H
ATOM   3988 2HG  ARG A 375      27.765 172.118  43.217  1.00  0.00           H
ATOM   3989  CD  ARG A 375      29.492 171.004  42.581  1.00  0.00           C
ATOM   3990 1HD  ARG A 375      30.408 171.186  42.018  1.00  0.00           H
ATOM   3991 2HD  ARG A 375      29.773 170.685  43.585  1.00  0.00           H
ATOM   3992  NE  ARG A 375      28.728 169.935  41.930  1.00  0.00           N
ATOM   3993  HE  ARG A 375      28.808 169.933  40.923  1.00  0.00           H
ATOM   3994  CZ  ARG A 375      27.855 169.114  42.532  1.00  0.00           C
ATOM   3995  NH1 ARG A 375      27.048 168.415  41.797  1.00  0.00           N
ATOM   3996 1HH1 ARG A 375      26.979 168.706  40.832  1.00  0.00           H
ATOM   3997 2HH1 ARG A 375      26.241 168.035  42.270  1.00  0.00           H
ATOM   3998  NH2 ARG A 375      27.731 168.981  43.817  1.00  0.00           N
ATOM   3999 1HH2 ARG A 375      28.395 169.424  44.436  1.00  0.00           H
ATOM   4000 2HH2 ARG A 375      27.070 168.311  44.182  1.00  0.00           H
ATOM   4001  N   GLU A 376      29.608 175.760  41.353  1.00 39.10           N
ATOM   4002  H   GLU A 376      29.771 175.427  40.413  1.00 39.10           H
ATOM   4003  CA  GLU A 376      30.542 176.781  41.851  1.00 40.83           C
ATOM   4004  HA  GLU A 376      30.982 176.427  42.784  1.00 40.83           H
ATOM   4005  C   GLU A 376      29.836 178.124  42.136  1.00 43.74           C
ATOM   4006  O   GLU A 376      30.266 178.870  43.016  1.00 37.67           O
ATOM   4007  CB  GLU A 376      31.678 177.016  40.838  1.00 42.49           C
ATOM   4008 1HB  GLU A 376      31.242 177.178  39.852  1.00 42.49           H
ATOM   4009 2HB  GLU A 376      32.229 177.913  41.121  1.00 42.49           H
ATOM   4010  CG  GLU A 376      32.660 175.837  40.757  1.00 53.88           C
ATOM   4011 1HG  GLU A 376      33.149 175.727  41.725  1.00 53.88           H
ATOM   4012 2HG  GLU A 376      32.104 174.924  40.545  1.00 53.88           H
ATOM   4013  CD  GLU A 376      33.742 176.012  39.681  1.00 54.08           C
ATOM   4014  OE1 GLU A 376      33.460 176.521  38.568  1.00 48.58           O
ATOM   4015  OE2 GLU A 376      34.896 175.607  39.942  1.00 69.61           O
ATOM   4016  N   VAL A 377      28.743 178.430  41.428  1.00 37.50           N
ATOM   4017  H   VAL A 377      28.498 177.840  40.646  1.00 37.50           H
ATOM   4018  CA  VAL A 377      27.841 179.546  41.719  1.00 33.91           C
ATOM   4019  HA  VAL A 377      28.434 180.460  41.761  1.00 33.91           H
ATOM   4020  C   VAL A 377      27.158 179.355  43.089  1.00 35.19           C
ATOM   4021  O   VAL A 377      27.301 180.220  43.950  1.00 33.07           O
ATOM   4022  CB  VAL A 377      26.803 179.729  40.592  1.00 37.58           C
ATOM   4023  HB  VAL A 377      26.313 178.771  40.418  1.00 37.58           H
ATOM   4024  CG1 VAL A 377      25.724 180.771  40.924  1.00 33.38           C
ATOM   4025 1HG1 VAL A 377      25.074 180.897  40.058  1.00 33.38           H
ATOM   4026 2HG1 VAL A 377      26.199 181.722  41.164  1.00 33.38           H
ATOM   4027 3HG1 VAL A 377      25.135 180.433  41.776  1.00 33.38           H
ATOM   4028  CG2 VAL A 377      27.497 180.171  39.298  1.00 31.37           C
ATOM   4029 1HG2 VAL A 377      26.751 180.286  38.512  1.00 31.37           H
ATOM   4030 2HG2 VAL A 377      28.232 179.424  38.995  1.00 31.37           H
ATOM   4031 3HG2 VAL A 377      27.997 181.124  39.468  1.00 31.37           H
ATOM   4032  N   LEU A 378      26.472 178.226  43.304  1.00 38.12           N
ATOM   4033  H   LEU A 378      26.453 177.519  42.584  1.00 38.12           H
ATOM   4034  CA  LEU A 378      25.734 177.919  44.538  1.00 39.32           C
ATOM   4035  HA  LEU A 378      24.981 178.692  44.695  1.00 39.32           H
ATOM   4036  C   LEU A 378      26.634 177.873  45.796  1.00 41.73           C
ATOM   4037  O   LEU A 378      26.202 178.255  46.883  1.00 38.77           O
ATOM   4038  CB  LEU A 378      25.040 176.546  44.379  1.00 38.22           C
ATOM   4039 1HB  LEU A 378      25.774 175.838  43.995  1.00 38.22           H
ATOM   4040 2HB  LEU A 378      24.746 176.198  45.369  1.00 38.22           H
ATOM   4041  CG  LEU A 378      23.796 176.521  43.480  1.00 40.48           C
ATOM   4042  HG  LEU A 378      24.061 176.914  42.499  1.00 40.48           H
ATOM   4043  CD1 LEU A 378      23.299 175.082  43.324  1.00 38.40           C
ATOM   4044 1HD1 LEU A 378      22.432 175.065  42.663  1.00 38.40           H
ATOM   4045 2HD1 LEU A 378      23.020 174.687  44.301  1.00 38.40           H
ATOM   4046 3HD1 LEU A 378      24.094 174.471  42.898  1.00 38.40           H
ATOM   4047  CD2 LEU A 378      22.659 177.355  44.065  1.00 33.58           C
ATOM   4048 1HD2 LEU A 378      21.750 177.186  43.487  1.00 33.58           H
ATOM   4049 2HD2 LEU A 378      22.921 178.413  44.028  1.00 33.58           H
ATOM   4050 3HD2 LEU A 378      22.493 177.058  45.101  1.00 33.58           H
ATOM   4051  N   GLU A 379      27.869 177.399  45.646  1.00 37.81           N
ATOM   4052  H   GLU A 379      28.122 177.007  44.751  1.00 37.81           H
ATOM   4053  CA  GLU A 379      28.841 177.247  46.731  1.00 39.85           C
ATOM   4054  HA  GLU A 379      28.306 176.986  47.644  1.00 39.85           H
ATOM   4055  C   GLU A 379      29.661 178.530  47.016  1.00 46.73           C
ATOM   4056  O   GLU A 379      30.460 178.553  47.957  1.00 43.76           O
ATOM   4057  CB  GLU A 379      29.777 176.079  46.395  1.00 40.72           C
ATOM   4058 1HB  GLU A 379      30.200 176.228  45.401  1.00 40.72           H
ATOM   4059 2HB  GLU A 379      30.585 176.037  47.125  1.00 40.72           H
ATOM   4060  CG  GLU A 379      29.018 174.745  46.417  1.00 47.92           C
ATOM   4061 1HG  GLU A 379      28.704 174.540  47.440  1.00 47.92           H
ATOM   4062 2HG  GLU A 379      28.122 174.820  45.801  1.00 47.92           H
ATOM   4063  CD  GLU A 379      29.858 173.561  45.916  1.00 60.34           C
ATOM   4064  OE1 GLU A 379      31.102 173.668  45.769  1.00 56.25           O
ATOM   4065  OE2 GLU A 379      29.266 172.483  45.702  1.00 70.01           O
ATOM   4066  N   HIS A 380      29.497 179.595  46.225  1.00 46.44           N
ATOM   4067  H   HIS A 380      28.808 179.571  45.487  1.00 46.44           H
ATOM   4068  CA  HIS A 380      30.214 180.845  46.434  1.00 40.06           C
ATOM   4069  HA  HIS A 380      31.277 180.603  46.456  1.00 40.06           H
ATOM   4070  C   HIS A 380      29.837 181.479  47.787  1.00 40.92           C
ATOM   4071  O   HIS A 380      28.640 181.532  48.091  1.00 39.03           O
ATOM   4072  CB  HIS A 380      29.970 181.795  45.257  1.00 39.40           C
ATOM   4073 1HB  HIS A 380      30.072 181.236  44.327  1.00 39.40           H
ATOM   4074 2HB  HIS A 380      28.950 182.178  45.305  1.00 39.40           H
ATOM   4075  CG  HIS A 380      30.933 182.960  45.239  1.00 40.31           C
ATOM   4076  ND1 HIS A 380      30.699 184.252  45.649  1.00 38.84           N
ATOM   4077  HD1 HIS A 380      29.822 184.699  45.874  1.00 38.84           H
ATOM   4078  CD2 HIS A 380      32.241 182.930  44.841  1.00 35.96           C
ATOM   4079  HD2 HIS A 380      32.818 182.097  44.466  1.00 35.96           H
ATOM   4080  CE1 HIS A 380      31.809 184.945  45.462  1.00 38.01           C
ATOM   4081  HE1 HIS A 380      31.961 186.002  45.619  1.00 38.01           H
ATOM   4082  NE2 HIS A 380      32.781 184.182  44.984  1.00 41.11           N
ATOM   4083  N   PRO A 381      30.784 182.011  48.595  1.00 41.46           N
ATOM   4084  CA  PRO A 381      30.511 182.420  49.978  1.00 41.49           C
ATOM   4085  HA  PRO A 381      30.278 181.528  50.559  1.00 41.49           H
ATOM   4086  C   PRO A 381      29.364 183.425  50.139  1.00 39.26           C
ATOM   4087  O   PRO A 381      28.683 183.438  51.161  1.00 37.62           O
ATOM   4088  CB  PRO A 381      31.825 183.003  50.501  1.00 43.02           C
ATOM   4089 1HB  PRO A 381      31.891 184.066  50.270  1.00 43.02           H
ATOM   4090 2HB  PRO A 381      31.949 182.825  51.569  1.00 43.02           H
ATOM   4091  CG  PRO A 381      32.865 182.229  49.716  1.00 52.16           C
ATOM   4092 1HG  PRO A 381      33.803 182.776  49.620  1.00 52.16           H
ATOM   4093 2HG  PRO A 381      33.021 181.254  50.176  1.00 52.16           H
ATOM   4094  CD  PRO A 381      32.209 182.071  48.359  1.00 42.89           C
ATOM   4095 1HD  PRO A 381      32.441 182.925  47.724  1.00 42.89           H
ATOM   4096 2HD  PRO A 381      32.548 181.138  47.910  1.00 42.89           H
ATOM   4097  N   TRP A 382      29.123 184.265  49.131  1.00 40.59           N
ATOM   4098  H   TRP A 382      29.732 184.246  48.325  1.00 40.59           H
ATOM   4099  CA  TRP A 382      28.021 185.212  49.123  1.00 37.36           C
ATOM   4100  HA  TRP A 382      28.037 185.757  50.067  1.00 37.36           H
ATOM   4101  C   TRP A 382      26.632 184.536  48.996  1.00 39.21           C
ATOM   4102  O   TRP A 382      25.689 184.973  49.652  1.00 38.18           O
ATOM   4103  CB  TRP A 382      28.258 186.232  48.010  1.00 39.53           C
ATOM   4104 1HB  TRP A 382      29.235 186.690  48.166  1.00 39.53           H
ATOM   4105 2HB  TRP A 382      28.287 185.712  47.053  1.00 39.53           H
ATOM   4106  CG  TRP A 382      27.216 187.313  47.947  1.00 41.13           C
ATOM   4107  CD1 TRP A 382      27.239 188.469  48.645  1.00 41.53           C
ATOM   4108  HD1 TRP A 382      27.998 188.803  49.337  1.00 41.53           H
ATOM   4109  CD2 TRP A 382      25.966 187.345  47.192  1.00 40.73           C
ATOM   4110  NE1 TRP A 382      26.136 189.208  48.370  1.00 41.24           N
ATOM   4111  HE1 TRP A 382      25.963 190.129  48.748  1.00 41.24           H
ATOM   4112  CE2 TRP A 382      25.327 188.593  47.451  1.00 43.02           C
ATOM   4113  CE3 TRP A 382      25.321 186.465  46.295  1.00 40.55           C
ATOM   4114  HE3 TRP A 382      25.767 185.503  46.089  1.00 40.55           H
ATOM   4115  CZ2 TRP A 382      24.142 188.974  46.813  1.00 37.70           C
ATOM   4116  HZ2 TRP A 382      23.710 189.945  47.007  1.00 37.70           H
ATOM   4117  CZ3 TRP A 382      24.130 186.839  45.648  1.00 43.34           C
ATOM   4118  HZ3 TRP A 382      23.676 186.165  44.937  1.00 43.34           H
ATOM   4119  CH2 TRP A 382      23.546 188.092  45.899  1.00 36.24           C
ATOM   4120  HH2 TRP A 382      22.643 188.382  45.383  1.00 36.24           H
ATOM   4121  N   ILE A 383      26.499 183.449  48.224  1.00 36.29           N
ATOM   4122  H   ILE A 383      27.319 183.013  47.826  1.00 36.29           H
ATOM   4123  CA  ILE A 383      25.257 182.671  48.182  1.00 35.38           C
ATOM   4124  HA  ILE A 383      24.429 183.368  48.047  1.00 35.38           H
ATOM   4125  C   ILE A 383      25.063 181.948  49.528  1.00 37.25           C
ATOM   4126  O   ILE A 383      24.002 182.076  50.140  1.00 37.03           O
ATOM   4127  CB  ILE A 383      25.229 181.671  46.994  1.00 36.23           C
ATOM   4128  HB  ILE A 383      26.126 181.055  47.059  1.00 36.23           H
ATOM   4129  CG1 ILE A 383      25.245 182.371  45.612  1.00 39.64           C
ATOM   4130 1HG1 ILE A 383      26.126 183.012  45.571  1.00 39.64           H
ATOM   4131 2HG1 ILE A 383      25.361 181.603  44.848  1.00 39.64           H
ATOM   4132  CG2 ILE A 383      24.011 180.733  47.088  1.00 36.80           C
ATOM   4133 1HG2 ILE A 383      23.937 180.150  46.170  1.00 36.80           H
ATOM   4134 2HG2 ILE A 383      23.103 181.322  47.219  1.00 36.80           H
ATOM   4135 3HG2 ILE A 383      24.134 180.061  47.937  1.00 36.80           H
ATOM   4136  CD1 ILE A 383      24.001 183.196  45.254  1.00 33.88           C
ATOM   4137 1HD1 ILE A 383      24.175 183.691  44.298  1.00 33.88           H
ATOM   4138 2HD1 ILE A 383      23.820 183.946  46.024  1.00 33.88           H
ATOM   4139 3HD1 ILE A 383      23.133 182.542  45.172  1.00 33.88           H
ATOM   4140  N   THR A 384      26.082 181.235  50.016  1.00 34.73           N
ATOM   4141  H   THR A 384      26.948 181.176  49.501  1.00 34.73           H
ATOM   4142  CA  THR A 384      25.983 180.400  51.222  1.00 36.12           C
ATOM   4143  HA  THR A 384      25.108 179.761  51.106  1.00 36.12           H
ATOM   4144  C   THR A 384      25.798 181.228  52.515  1.00 37.16           C
ATOM   4145  O   THR A 384      25.191 180.729  53.464  1.00 38.74           O
ATOM   4146  CB  THR A 384      27.196 179.459  51.341  1.00 36.27           C
ATOM   4147  HB  THR A 384      27.065 178.835  52.225  1.00 36.27           H
ATOM   4148  OG1 THR A 384      28.409 180.169  51.443  1.00 43.96           O
ATOM   4149  HG1 THR A 384      28.485 180.519  52.333  1.00 43.96           H
ATOM   4150  CG2 THR A 384      27.333 178.558  50.113  1.00 36.76           C
ATOM   4151 1HG2 THR A 384      28.075 177.788  50.324  1.00 36.76           H
ATOM   4152 2HG2 THR A 384      27.654 179.146  49.253  1.00 36.76           H
ATOM   4153 3HG2 THR A 384      26.373 178.089  49.895  1.00 36.76           H
ATOM   4154  N   ALA A 385      26.241 182.489  52.548  1.00 35.36           N
ATOM   4155  H   ALA A 385      26.844 182.813  51.806  1.00 35.36           H
ATOM   4156  CA  ALA A 385      26.023 183.405  53.669  1.00 39.12           C
ATOM   4157  HA  ALA A 385      26.055 182.832  54.596  1.00 39.12           H
ATOM   4158  C   ALA A 385      24.665 184.157  53.632  1.00 44.24           C
ATOM   4159  O   ALA A 385      24.156 184.506  54.699  1.00 39.93           O
ATOM   4160  CB  ALA A 385      27.190 184.394  53.707  1.00 41.84           C
ATOM   4161 1HB  ALA A 385      28.126 183.838  53.764  1.00 41.84           H
ATOM   4162 2HB  ALA A 385      27.094 185.035  54.583  1.00 41.84           H
ATOM   4163 3HB  ALA A 385      27.185 185.007  52.806  1.00 41.84           H
ATOM   4164  N   ASN A 386      24.075 184.423  52.456  1.00 39.41           N
ATOM   4165  H   ASN A 386      24.535 184.163  51.595  1.00 39.41           H
ATOM   4166  CA  ASN A 386      22.843 185.211  52.325  1.00 33.62           C
ATOM   4167  HA  ASN A 386      22.683 185.752  53.258  1.00 33.62           H
ATOM   4168  C   ASN A 386      21.564 184.377  52.046  1.00 35.27           C
ATOM   4169  O   ASN A 386      20.521 184.682  52.620  1.00 36.25           O
ATOM   4170  CB  ASN A 386      23.019 186.283  51.235  1.00 40.46           C
ATOM   4171 1HB  ASN A 386      23.353 185.821  50.306  1.00 40.46           H
ATOM   4172 2HB  ASN A 386      22.051 186.744  51.037  1.00 40.46           H
ATOM   4173  CG  ASN A 386      24.015 187.349  51.662  1.00 44.40           C
ATOM   4174  OD1 ASN A 386      23.753 188.138  52.557  1.00 43.00           O
ATOM   4175  ND2 ASN A 386      25.179 187.377  51.074  1.00 42.65           N
ATOM   4176 1HD2 ASN A 386      25.906 187.939  51.492  1.00 42.65           H
ATOM   4177 2HD2 ASN A 386      25.412 186.691  50.370  1.00 42.65           H
ATOM   4178  N   SER A 387      21.621 183.367  51.172  1.00 35.24           N
ATOM   4179  H   SER A 387      22.508 183.096  50.772  1.00 35.24           H
ATOM   4180  CA  SER A 387      20.450 182.587  50.756  1.00 34.51           C
ATOM   4181  HA  SER A 387      19.708 183.287  50.370  1.00 34.51           H
ATOM   4182  C   SER A 387      19.819 181.824  51.938  1.00 38.34           C
ATOM   4183  O   SER A 387      20.515 181.427  52.878  1.00 38.51           O
ATOM   4184  CB  SER A 387      20.799 181.620  49.619  1.00 39.59           C
ATOM   4185 1HB  SER A 387      19.890 181.115  49.290  1.00 39.59           H
ATOM   4186 2HB  SER A 387      21.202 182.188  48.781  1.00 39.59           H
ATOM   4187  OG  SER A 387      21.746 180.654  50.037  1.00 39.66           O
ATOM   4188  HG  SER A 387      22.600 181.087  50.112  1.00 39.66           H
ATOM   4189  N   SER A 388      18.504 181.608  51.889  1.00 33.45           N
ATOM   4190  H   SER A 388      17.979 181.962  51.102  1.00 33.45           H
ATOM   4191  CA  SER A 388      17.711 181.031  52.988  1.00 39.71           C
ATOM   4192  HA  SER A 388      18.373 180.454  53.635  1.00 39.71           H
ATOM   4193  C   SER A 388      16.598 180.095  52.480  1.00 43.48           C
ATOM   4194  O   SER A 388      16.169 180.188  51.327  1.00 44.25           O
ATOM   4195  CB  SER A 388      17.122 182.158  53.849  1.00 42.82           C
ATOM   4196 1HB  SER A 388      16.454 181.722  54.592  1.00 42.82           H
ATOM   4197 2HB  SER A 388      17.936 182.668  54.366  1.00 42.82           H
ATOM   4198  OG  SER A 388      16.409 183.106  53.093  1.00 45.87           O
ATOM   4199  HG  SER A 388      15.607 182.696  52.762  1.00 45.87           H
ATOM   4200  N   LYS A 389      16.147 179.187  53.352  1.00 39.91           N
ATOM   4201  H   LYS A 389      16.510 179.227  54.294  1.00 39.91           H
ATOM   4202  CA  LYS A 389      15.004 178.274  53.145  1.00 48.58           C
ATOM   4203  HA  LYS A 389      14.739 178.271  52.088  1.00 48.58           H
ATOM   4204  C   LYS A 389      13.769 178.772  53.937  1.00 50.00           C
ATOM   4205  O   LYS A 389      13.960 179.481  54.930  1.00 48.60           O
ATOM   4206  CB  LYS A 389      15.382 176.838  53.568  1.00 46.88           C
ATOM   4207 1HB  LYS A 389      15.807 176.878  54.571  1.00 46.88           H
ATOM   4208 2HB  LYS A 389      14.468 176.247  53.626  1.00 46.88           H
ATOM   4209  CG  LYS A 389      16.342 176.084  52.616  1.00 51.75           C
ATOM   4210 1HG  LYS A 389      16.321 175.028  52.883  1.00 51.75           H
ATOM   4211 2HG  LYS A 389      15.956 176.180  51.601  1.00 51.75           H
ATOM   4212  CD  LYS A 389      17.802 176.550  52.660  1.00 51.94           C
ATOM   4213 1HD  LYS A 389      17.868 177.552  52.236  1.00 51.94           H
ATOM   4214 2HD  LYS A 389      18.141 176.559  53.696  1.00 51.94           H
ATOM   4215  CE  LYS A 389      18.679 175.600  51.833  1.00 44.07           C
ATOM   4216 1HE  LYS A 389      18.509 174.578  52.172  1.00 44.07           H
ATOM   4217 2HE  LYS A 389      18.379 175.665  50.787  1.00 44.07           H
ATOM   4218  NZ  LYS A 389      20.116 175.928  51.964  1.00 41.55           N
ATOM   4219 1HZ  LYS A 389      20.659 175.242  51.460  1.00 41.55           H
ATOM   4220 2HZ  LYS A 389      20.375 175.911  52.940  1.00 41.55           H
ATOM   4221 3HZ  LYS A 389      20.294 176.846  51.583  1.00 41.55           H
ATOM   4222  N   PRO A 390      12.527 178.401  53.564  1.00 52.78           N
ATOM   4223  CA  PRO A 390      11.317 178.843  54.266  1.00 59.21           C
ATOM   4224  HA  PRO A 390      11.215 179.920  54.130  1.00 59.21           H
ATOM   4225  C   PRO A 390      11.322 178.541  55.774  1.00 58.35           C
ATOM   4226  O   PRO A 390      11.691 177.437  56.189  1.00 49.24           O
ATOM   4227  CB  PRO A 390      10.153 178.133  53.564  1.00 56.38           C
ATOM   4228 1HB  PRO A 390       9.932 177.185  54.056  1.00 56.38           H
ATOM   4229 2HB  PRO A 390       9.263 178.760  53.516  1.00 56.38           H
ATOM   4230  CG  PRO A 390      10.687 177.879  52.165  1.00 59.39           C
ATOM   4231 1HG  PRO A 390      10.224 177.009  51.699  1.00 59.39           H
ATOM   4232 2HG  PRO A 390      10.558 178.768  51.546  1.00 59.39           H
ATOM   4233  CD  PRO A 390      12.164 177.620  52.402  1.00 49.10           C
ATOM   4234 1HD  PRO A 390      12.334 176.562  52.602  1.00 49.10           H
ATOM   4235 2HD  PRO A 390      12.740 177.955  51.540  1.00 49.10           H
ATOM   4236  N   SER A 391      10.859 179.493  56.592  1.00 57.36           N
ATOM   4237  H   SER A 391      10.574 180.381  56.202  1.00 57.36           H
ATOM   4238  CA  SER A 391      10.699 179.342  58.047  1.00 62.56           C
ATOM   4239  HA  SER A 391      10.735 178.279  58.284  1.00 62.56           H
ATOM   4240  C   SER A 391       9.376 179.917  58.572  1.00 73.56           C
ATOM   4241  O   SER A 391       8.723 180.726  57.903  1.00 77.77           O
ATOM   4242  CB  SER A 391      11.863 179.991  58.813  1.00 61.69           C
ATOM   4243 1HB  SER A 391      11.891 179.579  59.822  1.00 61.69           H
ATOM   4244 2HB  SER A 391      12.797 179.736  58.312  1.00 61.69           H
ATOM   4245  OG  SER A 391      11.744 181.400  58.916  1.00 61.21           O
ATOM   4246  HG  SER A 391      11.098 181.593  59.600  1.00 61.21           H
ATOM   4247  N   ASN A 392       9.047 179.552  59.814  1.00 76.13           N
ATOM   4248  H   ASN A 392       9.631 178.869  60.276  1.00 76.13           H
ATOM   4249  CA  ASN A 392       8.176 180.356  60.682  1.00 76.96           C
ATOM   4250  HA  ASN A 392       7.180 180.408  60.241  1.00 76.96           H
ATOM   4251  C   ASN A 392       8.718 181.796  60.808  1.00 75.66           C
ATOM   4252  O   ASN A 392       7.879 182.718  60.881  1.00 77.37           O
ATOM   4253  OXT ASN A 392       9.962 181.955  60.840  1.00 77.37           O
ATOM   4254  CB  ASN A 392       8.077 179.684  62.069  1.00  0.00           C
ATOM   4255 1HB  ASN A 392       9.057 179.744  62.543  1.00  0.00           H
ATOM   4256 2HB  ASN A 392       7.392 180.259  62.691  1.00  0.00           H
ATOM   4257  CG  ASN A 392       7.623 178.222  62.052  1.00  0.00           C
ATOM   4258  OD1 ASN A 392       6.796 177.794  61.259  1.00  0.00           O
ATOM   4259  ND2 ASN A 392       8.123 177.426  62.957  1.00  0.00           N
ATOM   4260 1HD2 ASN A 392       7.819 176.464  62.998  1.00  0.00           H
ATOM   4261 2HD2 ASN A 392       8.777 177.779  63.641  1.00  0.00           H
TER    4262      ASN A 392 
HETATM 4263  CH3 ACE B 517      -7.654 176.298  46.681  1.00 65.40           C
HETATM 4264 1HH3 ACE B 517      -7.979 176.109  45.658  1.00 65.40           H
HETATM 4265 2HH3 ACE B 517      -7.573 175.352  47.217  1.00 65.40           H
HETATM 4266 3HH3 ACE B 517      -6.683 176.793  46.668  1.00 65.40           H
HETATM 4267  C   ACE B 517      -8.663 177.182  47.369  1.00 65.40           C
HETATM 4268  O   ACE B 517      -9.504 176.684  48.118  1.00 65.40           O
ATOM   4269  N   LEU B 518      -8.585 178.496  47.092  1.00 65.40           N
ATOM   4270  H   LEU B 518      -7.870 178.823  46.459  1.00 65.40           H
ATOM   4271  CA  LEU B 518      -9.477 179.520  47.656  1.00 67.90           C
ATOM   4272  HA  LEU B 518     -10.333 179.028  48.119  1.00 67.90           H
ATOM   4273  C   LEU B 518     -10.011 180.451  46.543  1.00 65.40           C
ATOM   4274  O   LEU B 518     -11.217 180.507  46.325  1.00 65.40           O
ATOM   4275  CB  LEU B 518      -8.717 180.279  48.771  1.00  0.00           C
ATOM   4276 1HB  LEU B 518      -8.518 179.576  49.581  1.00  0.00           H
ATOM   4277 2HB  LEU B 518      -7.758 180.600  48.366  1.00  0.00           H
ATOM   4278  CG  LEU B 518      -9.430 181.520  49.344  1.00  0.00           C
ATOM   4279  HG  LEU B 518      -9.569 182.240  48.538  1.00  0.00           H
ATOM   4280  CD1 LEU B 518     -10.790 181.194  49.965  1.00  0.00           C
ATOM   4281 1HD1 LEU B 518     -11.211 182.105  50.389  1.00  0.00           H
ATOM   4282 2HD1 LEU B 518     -10.669 180.449  50.751  1.00  0.00           H
ATOM   4283 3HD1 LEU B 518     -11.459 180.806  49.196  1.00  0.00           H
ATOM   4284  CD2 LEU B 518      -8.545 182.157  50.417  1.00  0.00           C
ATOM   4285 1HD2 LEU B 518      -9.020 183.068  50.780  1.00  0.00           H
ATOM   4286 2HD2 LEU B 518      -7.577 182.400  49.980  1.00  0.00           H
ATOM   4287 3HD2 LEU B 518      -8.406 181.463  51.246  1.00  0.00           H
ATOM   4288  N   GLU B 519      -9.130 181.067  45.749  1.00 65.40           N
ATOM   4289  H   GLU B 519      -8.142 180.981  45.935  1.00 65.40           H
ATOM   4290  CA  GLU B 519      -9.496 181.801  44.524  1.00 67.90           C
ATOM   4291  HA  GLU B 519     -10.148 182.633  44.788  1.00 67.90           H
ATOM   4292  C   GLU B 519     -10.255 180.892  43.536  1.00 65.40           C
ATOM   4293  O   GLU B 519     -11.153 181.337  42.827  1.00 65.40           O
ATOM   4294  CB  GLU B 519      -8.251 182.358  43.819  1.00  0.00           C
ATOM   4295 1HB  GLU B 519      -7.692 181.506  43.432  1.00  0.00           H
ATOM   4296 2HB  GLU B 519      -8.561 182.971  42.973  1.00  0.00           H
ATOM   4297  CG  GLU B 519      -7.316 183.193  44.712  1.00  0.00           C
ATOM   4298 1HG  GLU B 519      -7.772 184.166  44.896  1.00  0.00           H
ATOM   4299 2HG  GLU B 519      -7.187 182.690  45.671  1.00  0.00           H
ATOM   4300  CD  GLU B 519      -5.922 183.424  44.098  1.00  0.00           C
ATOM   4301  OE1 GLU B 519      -5.695 183.065  42.918  1.00  0.00           O
ATOM   4302  OE2 GLU B 519      -5.045 183.940  44.836  1.00  0.00           O
ATOM   4303  N   LEU B 520      -9.967 179.585  43.575  1.00 65.40           N
ATOM   4304  H   LEU B 520      -9.161 179.318  44.123  1.00 65.40           H
ATOM   4305  CA  LEU B 520     -10.710 178.500  42.929  1.00 67.90           C
ATOM   4306  HA  LEU B 520     -10.561 178.575  41.851  1.00 67.90           H
ATOM   4307  C   LEU B 520     -12.237 178.534  43.194  1.00 65.40           C
ATOM   4308  O   LEU B 520     -13.013 178.047  42.366  1.00 65.40           O
ATOM   4309  CB  LEU B 520     -10.070 177.184  43.434  1.00  0.00           C
ATOM   4310 1HB  LEU B 520      -9.019 177.189  43.145  1.00  0.00           H
ATOM   4311 2HB  LEU B 520     -10.120 177.182  44.523  1.00  0.00           H
ATOM   4312  CG  LEU B 520     -10.710 175.881  42.930  1.00  0.00           C
ATOM   4313  HG  LEU B 520     -11.749 175.852  43.256  1.00  0.00           H
ATOM   4314  CD1 LEU B 520     -10.660 175.756  41.410  1.00  0.00           C
ATOM   4315 1HD1 LEU B 520     -11.089 174.793  41.131  1.00  0.00           H
ATOM   4316 2HD1 LEU B 520      -9.626 175.805  41.070  1.00  0.00           H
ATOM   4317 3HD1 LEU B 520     -11.234 176.558  40.946  1.00  0.00           H
ATOM   4318  CD2 LEU B 520      -9.997 174.676  43.535  1.00  0.00           C
ATOM   4319 1HD2 LEU B 520     -10.466 173.758  43.182  1.00  0.00           H
ATOM   4320 2HD2 LEU B 520     -10.067 174.726  44.621  1.00  0.00           H
ATOM   4321 3HD2 LEU B 520      -8.948 174.686  43.238  1.00  0.00           H
ATOM   4322  N   LYS B 521     -12.674 179.086  44.330  1.00 65.40           N
ATOM   4323  H   LYS B 521     -11.981 179.459  44.963  1.00 65.40           H
ATOM   4324  CA  LYS B 521     -14.080 179.300  44.711  1.00 67.90           C
ATOM   4325  HA  LYS B 521     -14.715 178.628  44.134  1.00 67.90           H
ATOM   4326  C   LYS B 521     -14.555 180.747  44.446  1.00 65.40           C
ATOM   4327  O   LYS B 521     -15.722 180.950  44.106  1.00 65.40           O
ATOM   4328  CB  LYS B 521     -14.216 178.916  46.194  1.00  0.00           C
ATOM   4329 1HB  LYS B 521     -13.767 177.934  46.343  1.00  0.00           H
ATOM   4330 2HB  LYS B 521     -13.670 179.643  46.795  1.00  0.00           H
ATOM   4331  CG  LYS B 521     -15.673 178.864  46.662  1.00  0.00           C
ATOM   4332 1HG  LYS B 521     -16.096 179.868  46.625  1.00  0.00           H
ATOM   4333 2HG  LYS B 521     -16.239 178.212  45.996  1.00  0.00           H
ATOM   4334  CD  LYS B 521     -15.755 178.329  48.095  1.00  0.00           C
ATOM   4335 1HD  LYS B 521     -15.316 177.332  48.129  1.00  0.00           H
ATOM   4336 2HD  LYS B 521     -15.196 178.992  48.755  1.00  0.00           H
ATOM   4337  CE  LYS B 521     -17.220 178.266  48.546  1.00  0.00           C
ATOM   4338 1HE  LYS B 521     -17.640 179.272  48.527  1.00  0.00           H
ATOM   4339 2HE  LYS B 521     -17.782 177.655  47.840  1.00  0.00           H
ATOM   4340  NZ  LYS B 521     -17.342 177.700  49.907  1.00  0.00           N
ATOM   4341 1HZ  LYS B 521     -18.321 177.677  50.154  1.00  0.00           H
ATOM   4342 2HZ  LYS B 521     -16.844 178.292  50.556  1.00  0.00           H
ATOM   4343 3HZ  LYS B 521     -16.963 176.765  49.944  1.00  0.00           H
ATOM   4344  N   GLU B 522     -13.670 181.733  44.583  1.00 65.40           N
ATOM   4345  H   GLU B 522     -12.735 181.507  44.891  1.00 65.40           H
ATOM   4346  CA  GLU B 522     -13.969 183.158  44.392  1.00 67.90           C
ATOM   4347  HA  GLU B 522     -14.899 183.386  44.913  1.00 67.90           H
ATOM   4348  C   GLU B 522     -14.154 183.550  42.905  1.00 69.66           C
ATOM   4349  O   GLU B 522     -15.076 184.295  42.567  1.00 70.03           O
ATOM   4350  CB  GLU B 522     -12.867 184.024  45.027  1.00  0.00           C
ATOM   4351 1HB  GLU B 522     -11.923 183.860  44.508  1.00  0.00           H
ATOM   4352 2HB  GLU B 522     -13.148 185.071  44.908  1.00  0.00           H
ATOM   4353  CG  GLU B 522     -12.666 183.734  46.523  1.00  0.00           C
ATOM   4354 1HG  GLU B 522     -13.633 183.769  47.024  1.00  0.00           H
ATOM   4355 2HG  GLU B 522     -12.259 182.732  46.656  1.00  0.00           H
ATOM   4356  CD  GLU B 522     -11.726 184.742  47.190  1.00  0.00           C
ATOM   4357  OE1 GLU B 522     -10.535 184.840  46.816  1.00  0.00           O
ATOM   4358  OE2 GLU B 522     -12.182 185.467  48.105  1.00  0.00           O
ATOM   4359  N   GLU B 523     -13.314 183.029  42.010  1.00 64.46           N
ATOM   4360  H   GLU B 523     -12.589 182.406  42.336  1.00 64.46           H
ATOM   4361  CA  GLU B 523     -13.337 183.307  40.568  1.00 59.24           C
ATOM   4362  HA  GLU B 523     -13.549 184.368  40.434  1.00 59.24           H
ATOM   4363  C   GLU B 523     -14.434 182.518  39.796  1.00 58.61           C
ATOM   4364  O   GLU B 523     -14.965 181.511  40.273  1.00 60.63           O
ATOM   4365  CB  GLU B 523     -11.944 183.040  39.974  1.00 50.32           C
ATOM   4366 1HB  GLU B 523     -11.622 182.020  40.182  1.00 50.32           H
ATOM   4367 2HB  GLU B 523     -12.036 183.156  38.894  1.00 50.32           H
ATOM   4368  CG  GLU B 523     -10.859 184.009  40.479  1.00 63.41           C
ATOM   4369 1HG  GLU B 523     -11.308 184.990  40.636  1.00 63.41           H
ATOM   4370 2HG  GLU B 523     -10.475 183.658  41.437  1.00 63.41           H
ATOM   4371  CD  GLU B 523      -9.665 184.177  39.517  1.00 55.75           C
ATOM   4372  OE1 GLU B 523      -9.858 184.049  38.287  1.00 58.78           O
ATOM   4373  OE2 GLU B 523      -8.542 184.509  39.965  1.00 65.50           O
HETATM 4374  N   CYS B 524     -14.787 182.990  38.593  1.00 50.05           N
HETATM 4375  H   CYS B 524     -14.335 183.823  38.245  1.00 50.05           H
HETATM 4376  CA  CYS B 524     -15.782 182.371  37.702  1.00 56.63           C
HETATM 4377  HA  CYS B 524     -16.346 181.624  38.260  1.00 56.63           H
HETATM 4378  C   CYS B 524     -15.109 181.651  36.504  1.00 48.66           C
HETATM 4379  O   CYS B 524     -14.614 182.289  35.574  1.00 45.34           O
HETATM 4380  CB  CYS B 524     -16.795 183.439  37.267  1.00  0.00           C
HETATM 4381 1HB  CYS B 524     -17.307 183.815  38.154  1.00  0.00           H
HETATM 4382 2HB  CYS B 524     -16.254 184.268  36.811  1.00  0.00           H
HETATM 4383  S   CYS B 524     -18.046 182.840  36.084  1.00  0.00           S
HETATM 4384  N   PHE B 525     -15.109 180.275  36.541  1.00 41.94           N
HETATM 4385  H   PHE B 525     -15.592 179.821  37.307  1.00 41.94           H
HETATM 4386  CA  PHE B 525     -14.617 179.400  35.460  1.00 39.60           C
HETATM 4387  HA  PHE B 525     -13.973 179.977  34.786  1.00 39.60           H
HETATM 4388  C   PHE B 525     -15.819 178.913  34.613  1.00 42.41           C
HETATM 4389  O   PHE B 525     -16.837 178.476  35.123  1.00 40.17           O
HETATM 4390  CB  PHE B 525     -13.818 178.191  36.013  1.00 40.30           C
HETATM 4391 1HB  PHE B 525     -14.508 177.556  36.583  1.00 40.30           H
HETATM 4392 2HB  PHE B 525     -13.477 177.576  35.171  1.00 40.30           H
HETATM 4393  CG  PHE B 525     -12.618 178.553  36.895  1.00 38.09           C
HETATM 4394  CD1 PHE B 525     -11.309 178.432  36.390  1.00 35.06           C
HETATM 4395  HD1 PHE B 525     -11.143 178.127  35.361  1.00 35.06           H
HETATM 4396  CD2 PHE B 525     -12.806 178.960  38.230  1.00 41.66           C
HETATM 4397  HD2 PHE B 525     -13.808 179.066  38.637  1.00 41.66           H
HETATM 4398  CE1 PHE B 525     -10.203 178.689  37.218  1.00 34.51           C
HETATM 4399  HE1 PHE B 525      -9.192 178.578  36.838  1.00 34.51           H
HETATM 4400  CE2 PHE B 525     -11.700 179.240  39.051  1.00 39.95           C
HETATM 4401  HE2 PHE B 525     -11.844 179.574  40.074  1.00 39.95           H
HETATM 4402  CZ  PHE B 525     -10.402 179.095  38.545  1.00 36.49           C
HETATM 4403  I1  PHE B 525      -8.726 179.516  39.783  1.00 36.49           I
ATOM   4404  N   ARG B 526     -15.691 179.039  33.244  1.00 35.55           N
ATOM   4405  H   ARG B 526     -14.828 179.416  32.880  1.00 35.55           H
ATOM   4406  CA  ARG B 526     -16.806 178.936  32.288  1.00 37.17           C
ATOM   4407  HA  ARG B 526     -17.718 178.658  32.816  1.00 37.17           H
ATOM   4408  C   ARG B 526     -16.541 177.885  31.194  1.00 40.35           C
ATOM   4409  O   ARG B 526     -15.399 177.487  30.972  1.00 38.64           O
ATOM   4410  CB  ARG B 526     -17.021 180.323  31.660  1.00 39.84           C
ATOM   4411 1HB  ARG B 526     -16.116 180.625  31.134  1.00 39.84           H
ATOM   4412 2HB  ARG B 526     -17.840 180.278  30.941  1.00 39.84           H
ATOM   4413  CG  ARG B 526     -17.354 181.390  32.718  1.00 48.37           C
ATOM   4414 1HG  ARG B 526     -18.210 181.048  33.299  1.00 48.37           H
ATOM   4415 2HG  ARG B 526     -16.513 181.525  33.397  1.00 48.37           H
ATOM   4416  CD  ARG B 526     -17.697 182.745  32.080  1.00 53.24           C
ATOM   4417 1HD  ARG B 526     -18.508 182.607  31.365  1.00 53.24           H
ATOM   4418 2HD  ARG B 526     -18.033 183.412  32.874  1.00 53.24           H
ATOM   4419  NE  ARG B 526     -16.558 183.375  31.385  1.00 60.60           N
ATOM   4420  HE  ARG B 526     -15.694 182.852  31.372  1.00 60.60           H
ATOM   4421  CZ  ARG B 526     -16.644 184.559  30.778  1.00 61.43           C
ATOM   4422  NH1 ARG B 526     -17.743 185.247  30.793  1.00 62.57           N
ATOM   4423 1HH1 ARG B 526     -18.552 184.850  31.250  1.00 62.57           H
ATOM   4424 2HH1 ARG B 526     -17.842 186.069  30.214  1.00 62.57           H
ATOM   4425  NH2 ARG B 526     -15.631 185.081  30.160  1.00 55.95           N
ATOM   4426 1HH2 ARG B 526     -14.726 184.634  30.177  1.00 55.95           H
ATOM   4427 2HH2 ARG B 526     -15.719 186.032  29.829  1.00 55.95           H
ATOM   4428  N   ASP B 527     -17.580 177.457  30.481  1.00 41.75           N
ATOM   4429  H   ASP B 527     -18.496 177.850  30.642  1.00 41.75           H
ATOM   4430  CA  ASP B 527     -17.423 176.592  29.315  1.00 42.18           C
ATOM   4431  HA  ASP B 527     -16.831 175.733  29.631  1.00 42.18           H
ATOM   4432  C   ASP B 527     -16.656 177.315  28.189  1.00 43.04           C
ATOM   4433  O   ASP B 527     -16.994 178.459  27.861  1.00 40.89           O
ATOM   4434  CB  ASP B 527     -18.773 176.058  28.823  1.00 48.63           C
ATOM   4435 1HB  ASP B 527     -19.288 175.566  29.648  1.00 48.63           H
ATOM   4436 2HB  ASP B 527     -19.402 176.878  28.476  1.00 48.63           H
ATOM   4437  CG  ASP B 527     -18.595 175.053  27.682  1.00 51.83           C
ATOM   4438  OD1 ASP B 527     -18.280 175.461  26.539  1.00 47.05           O
ATOM   4439  OD2 ASP B 527     -18.796 173.847  27.932  1.00 60.28           O
HETATM 4440  N   PRO B 528     -15.605 176.643  27.569  1.00 40.21           N
HETATM 4441  CA  PRO B 528     -14.778 177.229  26.494  1.00 38.37           C
HETATM 4442  HA  PRO B 528     -14.105 177.963  26.955  1.00 38.37           H
HETATM 4443  C   PRO B 528     -15.578 177.993  25.405  1.00 43.47           C
HETATM 4444  O   PRO B 528     -15.188 179.060  24.964  1.00 40.18           O
HETATM 4445  CB  PRO B 528     -13.946 176.082  25.913  1.00 37.03           C
HETATM 4446 1HB  PRO B 528     -14.420 175.691  25.004  1.00 37.03           H
HETATM 4447 2HB  PRO B 528     -12.941 176.436  25.652  1.00 37.03           H
HETATM 4448  CG  PRO B 528     -13.929 174.989  26.995  1.00 40.64           C
HETATM 4449  HG  PRO B 528     -14.010 173.980  26.572  1.00 40.64           H
HETATM 4450  CD  PRO B 528     -15.124 175.303  27.903  1.00 39.98           C
HETATM 4451 1HD  PRO B 528     -15.931 174.582  27.724  1.00 39.98           H
HETATM 4452 2HD  PRO B 528     -14.827 175.286  28.959  1.00 39.98           H
HETATM 4453  F1  PRO B 528     -12.779 175.056  27.696  1.00 40.64           F
ATOM   4454  N   ALA B 529     -16.744 177.405  24.949  1.00 42.02           N
ATOM   4455  H   ALA B 529     -17.066 176.565  25.408  1.00 42.02           H
ATOM   4456  CA  ALA B 529     -17.459 177.825  23.749  1.00 41.60           C
ATOM   4457  HA  ALA B 529     -16.831 177.568  22.895  1.00 41.60           H
ATOM   4458  C   ALA B 529     -17.767 179.340  23.669  1.00 36.96           C
ATOM   4459  O   ALA B 529     -17.549 179.958  22.627  1.00 43.40           O
ATOM   4460  CB  ALA B 529     -18.755 177.024  23.624  1.00 47.34           C
ATOM   4461 1HB  ALA B 529     -18.547 175.955  23.668  1.00 47.34           H
ATOM   4462 2HB  ALA B 529     -19.228 177.264  22.672  1.00 47.34           H
ATOM   4463 3HB  ALA B 529     -19.422 177.299  24.441  1.00 47.34           H
HETATM 4464  N   CYS B 530     -18.357 179.940  24.762  1.00 38.84           N
HETATM 4465  H   CYS B 530     -18.555 179.396  25.593  1.00 38.84           H
HETATM 4466  CA  CYS B 530     -18.736 181.353  24.771  1.00 38.47           C
HETATM 4467  HA  CYS B 530     -19.102 181.603  23.767  1.00 38.47           H
HETATM 4468  C   CYS B 530     -17.498 182.269  25.014  1.00 43.79           C
HETATM 4469  O   CYS B 530     -17.381 183.354  24.470  1.00 45.60           O
HETATM 4470  CB  CYS B 530     -19.898 181.641  25.746  1.00  0.00           C
HETATM 4471 1HB  CYS B 530     -20.619 180.815  25.718  1.00  0.00           H
HETATM 4472 2HB  CYS B 530     -19.529 181.754  26.772  1.00  0.00           H
HETATM 4473  S1  CYS B 530     -20.773 183.193  25.268  1.00  0.00           S
HETATM 4474  C2  CYS B 530     -22.301 183.082  26.293  1.00  0.00           C
HETATM 4475 1H2  CYS B 530     -22.745 182.090  26.149  1.00  0.00           H
HETATM 4476 2H2  CYS B 530     -23.016 183.832  25.932  1.00  0.00           H
HETATM 4477  C6  CYS B 530     -21.994 183.322  27.763  1.00  0.00           C
HETATM 4478  C1  CYS B 530     -22.086 184.609  28.314  1.00  0.00           C
HETATM 4479  H1  CYS B 530     -22.425 185.433  27.694  1.00  0.00           H
HETATM 4480  C7  CYS B 530     -21.751 184.832  29.661  1.00  0.00           C
HETATM 4481  H7  CYS B 530     -21.844 185.832  30.074  1.00  0.00           H
HETATM 4482  C3  CYS B 530     -21.319 183.777  30.494  1.00  0.00           C
HETATM 4483  C8  CYS B 530     -20.912 183.999  31.921  1.00  0.00           C
HETATM 4484  C9  CYS B 530     -20.340 185.215  32.360  1.00  0.00           C
HETATM 4485  H9  CYS B 530     -20.261 186.045  31.663  1.00  0.00           H
HETATM 4486  C10 CYS B 530     -19.809 185.343  33.658  1.00  0.00           C
HETATM 4487  H10 CYS B 530     -19.316 186.262  33.962  1.00  0.00           H
HETATM 4488  C11 CYS B 530     -19.859 184.262  34.556  1.00  0.00           C
HETATM 4489  C14 CYS B 530     -19.130 184.319  35.894  1.00  0.00           C
HETATM 4490 1H14 CYS B 530     -18.502 185.218  35.940  1.00  0.00           H
HETATM 4491 2H14 CYS B 530     -19.843 184.337  36.727  1.00  0.00           H
HETATM 4492  C4  CYS B 530     -20.521 183.092  34.168  1.00  0.00           C
HETATM 4493  H4  CYS B 530     -20.596 182.260  34.862  1.00  0.00           H
HETATM 4494  C5  CYS B 530     -21.034 182.964  32.872  1.00  0.00           C
HETATM 4495  H5  CYS B 530     -21.524 182.036  32.592  1.00  0.00           H
HETATM 4496  C12 CYS B 530     -21.255 182.487  29.920  1.00  0.00           C
HETATM 4497  H12 CYS B 530     -20.918 181.652  30.527  1.00  0.00           H
HETATM 4498  C13 CYS B 530     -21.602 182.257  28.582  1.00  0.00           C
HETATM 4499  H13 CYS B 530     -21.557 181.252  28.175  1.00  0.00           H
ATOM   4500  N   VAL B 531     -16.506 181.764  25.837  1.00 39.60           N
ATOM   4501  H   VAL B 531     -16.622 180.840  26.227  1.00 39.60           H
ATOM   4502  CA  VAL B 531     -15.246 182.451  26.133  1.00 39.58           C
ATOM   4503  HA  VAL B 531     -15.498 183.432  26.535  1.00 39.58           H
ATOM   4504  C   VAL B 531     -14.393 182.663  24.862  1.00 40.57           C
ATOM   4505  O   VAL B 531     -13.959 183.782  24.577  1.00 44.90           O
ATOM   4506  CB  VAL B 531     -14.435 181.716  27.222  1.00 39.61           C
ATOM   4507  HB  VAL B 531     -14.178 180.726  26.847  1.00 39.61           H
ATOM   4508  CG1 VAL B 531     -13.137 182.464  27.559  1.00 43.35           C
ATOM   4509 1HG1 VAL B 531     -12.650 181.977  28.404  1.00 43.35           H
ATOM   4510 2HG1 VAL B 531     -13.375 183.495  27.822  1.00 43.35           H
ATOM   4511 3HG1 VAL B 531     -12.469 182.453  26.698  1.00 43.35           H
ATOM   4512  CG2 VAL B 531     -15.242 181.556  28.515  1.00 40.15           C
ATOM   4513 1HG2 VAL B 531     -14.616 181.092  29.277  1.00 40.15           H
ATOM   4514 2HG2 VAL B 531     -16.116 180.931  28.331  1.00 40.15           H
ATOM   4515 3HG2 VAL B 531     -15.565 182.539  28.859  1.00 40.15           H
HETATM 4516  N   LEU B 532     -14.137 181.543  24.099  1.00 39.56           N
HETATM 4517  H   LEU B 532     -14.527 180.660  24.407  1.00 39.56           H
HETATM 4518  CA  LEU B 532     -13.280 181.512  22.903  1.00 37.67           C
HETATM 4519  HA  LEU B 532     -12.519 182.296  23.001  1.00 37.67           H
HETATM 4520  C   LEU B 532     -14.116 181.871  21.645  1.00 46.65           C
HETATM 4521  HC  LEU B 532     -14.629 182.857  21.683  1.00 46.65           H
HETATM 4522  O   LEU B 532     -14.260 181.142  20.672  1.00 46.26           O
HETATM 4523  CB  LEU B 532     -12.559 180.135  22.758  1.00 43.16           C
HETATM 4524 1HB  LEU B 532     -13.317 179.374  22.535  1.00 43.16           H
HETATM 4525 2HB  LEU B 532     -11.896 180.186  21.885  1.00 43.16           H
HETATM 4526  CG  LEU B 532     -11.734 179.676  23.998  1.00 41.50           C
HETATM 4527  HG  LEU B 532     -12.421 179.548  24.843  1.00 41.50           H
HETATM 4528  CD1 LEU B 532     -11.080 178.310  23.708  1.00 40.97           C
HETATM 4529 1HD1 LEU B 532     -10.496 177.953  24.566  1.00 40.97           H
HETATM 4530 2HD1 LEU B 532     -10.404 178.362  22.846  1.00 40.97           H
HETATM 4531 3HD1 LEU B 532     -11.841 177.552  23.487  1.00 40.97           H
HETATM 4532  CD2 LEU B 532     -10.651 180.697  24.407  1.00 38.40           C
HETATM 4533 1HD2 LEU B 532     -10.065 180.331  25.258  1.00 38.40           H
HETATM 4534 2HD2 LEU B 532     -11.096 181.657  24.698  1.00 38.40           H
HETATM 4535 3HD2 LEU B 532      -9.953 180.892  23.583  1.00 38.40           H
TER    4536      LEU B 532 
CONECT 2570 2568 2571 2583                                   
CONECT 2583 2570 2584 2585                                   
CONECT 2584 2583                                             
CONECT 2585 2583 2586 2587 2588                              
CONECT 2586 2585                                             
CONECT 2587 2585                                             
CONECT 2588 2585                                             
CONECT 2589 2590 2591 2592 2593                              
CONECT 2590 2589                                             
CONECT 2591 2589                                             
CONECT 2592 2589                                             
CONECT 2593 2589 2594 2595                                   
CONECT 2594 2593                                             
CONECT 2595 2593 2596 2597                                   
CONECT 4263 4264 4265 4266 4267                              
CONECT 4264 4263                                             
CONECT 4265 4263                                             
CONECT 4266 4263                                             
CONECT 4267 4263 4268 4269                                   
CONECT 4268 4267                                             
CONECT 4269 4267 4270 4271                                   
CONECT 4363 4361 4364 4374                                   
CONECT 4374 4363 4375 4376                                   
CONECT 4375 4374                                             
CONECT 4376 4374 4377 4378 4380                              
CONECT 4377 4376                                             
CONECT 4378 4376 4379 4384                                   
CONECT 4379 4378                                             
CONECT 4380 4376 4381 4382 4383                              
CONECT 4381 4380                                             
CONECT 4382 4380                                             
CONECT 4383 4380 4489                                        
CONECT 4384 4378 4385 4386                                   
CONECT 4385 4384                                             
CONECT 4386 4384 4387 4388 4390                              
CONECT 4387 4386                                             
CONECT 4388 4386 4389 4404                                   
CONECT 4389 4388                                             
CONECT 4390 4386 4391 4392 4393                              
CONECT 4391 4390                                             
CONECT 4392 4390                                             
CONECT 4393 4390 4394 4396                                   
CONECT 4394 4393 4395 4398                                   
CONECT 4395 4394                                             
CONECT 4396 4393 4397 4400                                   
CONECT 4397 4396                                             
CONECT 4398 4394 4399 4402                                   
CONECT 4399 4398                                             
CONECT 4400 4396 4401 4402                                   
CONECT 4401 4400                                             
CONECT 4402 4398 4400 4403                                   
CONECT 4403 4402                                             
CONECT 4404 4388 4405 4406                                   
CONECT 4432 4430 4433 4440                                   
CONECT 4440 4432 4441 4450                                   
CONECT 4441 4440 4442 4443 4445                              
CONECT 4442 4441                                             
CONECT 4443 4441 4444 4454                                   
CONECT 4444 4443                                             
CONECT 4445 4441 4446 4447 4448                              
CONECT 4446 4445                                             
CONECT 4447 4445                                             
CONECT 4448 4445 4449 4450 4453                              
CONECT 4449 4448                                             
CONECT 4450 4440 4448 4451 4452                              
CONECT 4451 4450                                             
CONECT 4452 4450                                             
CONECT 4453 4448                                             
CONECT 4454 4443 4455 4456                                   
CONECT 4458 4456 4459 4464                                   
CONECT 4464 4458 4465 4466                                   
CONECT 4465 4464                                             
CONECT 4466 4464 4467 4468 4470                              
CONECT 4467 4466                                             
CONECT 4468 4466 4469 4500                                   
CONECT 4469 4468                                             
CONECT 4470 4466 4471 4472 4473                              
CONECT 4471 4470                                             
CONECT 4472 4470                                             
CONECT 4473 4470 4474                                        
CONECT 4474 4473 4475 4476 4477                              
CONECT 4475 4474                                             
CONECT 4476 4474                                             
CONECT 4477 4474 4478 4498                                   
CONECT 4478 4477 4479 4480                                   
CONECT 4479 4478                                             
CONECT 4480 4478 4481 4482                                   
CONECT 4481 4480                                             
CONECT 4482 4480 4483 4496                                   
CONECT 4483 4482 4484 4494                                   
CONECT 4484 4483 4485 4486                                   
CONECT 4485 4484                                             
CONECT 4486 4484 4487 4488                                   
CONECT 4487 4486                                             
CONECT 4488 4486 4489 4492                                   
CONECT 4489 4383 4488 4490 4491                              
CONECT 4490 4489                                             
CONECT 4491 4489                                             
CONECT 4492 4488 4493 4494                                   
CONECT 4493 4492                                             
CONECT 4494 4483 4492 4495                                   
CONECT 4495 4494                                             
CONECT 4496 4482 4497 4498                                   
CONECT 4497 4496                                             
CONECT 4498 4477 4496 4499                                   
CONECT 4499 4498                                             
CONECT 4500 4468 4501 4502                                   
CONECT 4504 4502 4505 4516                                   
CONECT 4516 4504 4517 4518                                   
CONECT 4517 4516                                             
CONECT 4518 4516 4519 4520 4523                              
CONECT 4519 4518                                             
CONECT 4520 4518 4521 4522                                   
CONECT 4521 4520                                             
CONECT 4522 4520                                             
CONECT 4523 4518 4524 4525 4526                              
CONECT 4524 4523                                             
CONECT 4525 4523                                             
CONECT 4526 4523 4527 4528 4532                              
CONECT 4527 4526                                             
CONECT 4528 4526 4529 4530 4531                              
CONECT 4529 4528                                             
CONECT 4530 4528                                             
CONECT 4531 4528                                             
CONECT 4532 4526 4533 4534 4535                              
CONECT 4533 4532                                             
CONECT 4534 4532                                             
CONECT 4535 4532                                             
END
