# Supplementary material for: Constrained TACC3 peptidomimetics for a non-canonical protein–protein interface elucidate allosteric communication in Aurora-A kinase
Source: Chem Sci. 2024 Nov 28;16(1):354–63. doi: 10.1039/d4sc06100d (PMC11604048; doi:10.1039/d4sc06100d)
Supplement: SC-016-D4SC06100D-s001 [file SC-016-D4SC06100D-s001.zip › aura_tacc3 518_532_run1_average.pdb]

REMARK YASARA *************************************************************
REMARK YASARA *                                                           *
REMARK YASARA *                     Y  A  S  A  R  A                      *
REMARK YASARA *                                                           *
REMARK YASARA *   Yet Another Scientific Artificial Reality Application   *
REMARK YASARA *                                                           *
REMARK YASARA *            MOLECULE STRUCTURE FILE, PDB FORMAT            *
REMARK YASARA *                                                           *
REMARK YASARA * Just use YASARA every day to make your questions go away! *
REMARK YASARA *                                                           *
REMARK YASARA *                      www.YASARA.org                       *
REMARK YASARA *                                                           *
REMARK YASARA *************************************************************
REMARK YASARA
REMARK YASARA Written on:        Wed Oct 23 08:04:18 2024
REMARK YASARA Number of models: 1
REMARK YASARA Number of atoms:   4514
REMARK YASARA Please address questions or suggestions to: Eliza@yasara.org
REMARK YASARA
REMARK   2 RESOLUTION. 2.02 ANGSTROMS.
REMARK 290 CRYSTALLOGRAPHIC SYMMETRY TRANSFORMATIONS
REMARK 290 THE FOLLOWING TRANSFORMATIONS OPERATE ON THE ATOM/HETATM
REMARK 290 RECORDS IN THIS ENTRY TO PRODUCE CRYSTALLOGRAPHICALLY
REMARK 290 RELATED MOLECULES.
REMARK 290   SMTRY1   1  1.000000  0.000000  0.000000        0.00000
REMARK 290   SMTRY2   1  0.000000  1.000000  0.000000        0.00000
REMARK 290   SMTRY3   1  0.000000  0.000000  1.000000        0.00000
REMARK 290   SMTRY1   2 -1.000000  0.000000  0.000000        0.00000
REMARK 290   SMTRY2   2  0.000000 -1.000000  0.000000        0.00000
REMARK 290   SMTRY3   2  0.000000  0.000000  1.000000        0.00000
REMARK 290   SMTRY1   3 -1.000000  0.000000  0.000000        0.00000
REMARK 290   SMTRY2   3  0.000000  1.000000  0.000000        0.00000
REMARK 290   SMTRY3   3  0.000000  0.000000 -1.000000        0.00000
REMARK 290   SMTRY1   4  1.000000  0.000000  0.000000        0.00000
REMARK 290   SMTRY2   4  0.000000 -1.000000  0.000000        0.00000
REMARK 290   SMTRY3   4  0.000000  0.000000 -1.000000        0.00000
REMARK 290   SMTRY1   5  0.000000  0.000000  1.000000        0.00000
REMARK 290   SMTRY2   5  1.000000  0.000000  0.000000        0.00000
REMARK 290   SMTRY3   5  0.000000  1.000000  0.000000        0.00000
REMARK 290   SMTRY1   6  0.000000  0.000000  1.000000        0.00000
REMARK 290   SMTRY2   6 -1.000000  0.000000  0.000000        0.00000
REMARK 290   SMTRY3   6  0.000000 -1.000000  0.000000        0.00000
REMARK 290   SMTRY1   7  0.000000  0.000000 -1.000000        0.00000
REMARK 290   SMTRY2   7 -1.000000  0.000000  0.000000        0.00000
REMARK 290   SMTRY3   7  0.000000  1.000000  0.000000        0.00000
REMARK 290   SMTRY1   8  0.000000  0.000000 -1.000000        0.00000
REMARK 290   SMTRY2   8  1.000000  0.000000  0.000000        0.00000
REMARK 290   SMTRY3   8  0.000000 -1.000000  0.000000        0.00000
REMARK 290   SMTRY1   9  0.000000  1.000000  0.000000        0.00000
REMARK 290   SMTRY2   9  0.000000  0.000000  1.000000        0.00000
REMARK 290   SMTRY3   9  1.000000  0.000000  0.000000        0.00000
REMARK 290   SMTRY1  10  0.000000 -1.000000  0.000000        0.00000
REMARK 290   SMTRY2  10  0.000000  0.000000  1.000000        0.00000
REMARK 290   SMTRY3  10 -1.000000  0.000000  0.000000        0.00000
REMARK 290   SMTRY1  11  0.000000  1.000000  0.000000        0.00000
REMARK 290   SMTRY2  11  0.000000  0.000000 -1.000000        0.00000
REMARK 290   SMTRY3  11 -1.000000  0.000000  0.000000        0.00000
REMARK 290   SMTRY1  12  0.000000 -1.000000  0.000000        0.00000
REMARK 290   SMTRY2  12  0.000000  0.000000 -1.000000        0.00000
REMARK 290   SMTRY3  12  1.000000  0.000000  0.000000        0.00000
REMARK 290   SMTRY1  13  1.000000  0.000000  0.000000       68.52000
REMARK 290   SMTRY2  13  0.000000  1.000000  0.000000       68.52000
REMARK 290   SMTRY3  13  0.000000  0.000000  1.000000       68.52000
REMARK 290   SMTRY1  14 -1.000000  0.000000  0.000000       68.52000
REMARK 290   SMTRY2  14  0.000000 -1.000000  0.000000       68.52000
REMARK 290   SMTRY3  14  0.000000  0.000000  1.000000       68.52000
REMARK 290   SMTRY1  15 -1.000000  0.000000  0.000000       68.52000
REMARK 290   SMTRY2  15  0.000000  1.000000  0.000000       68.52000
REMARK 290   SMTRY3  15  0.000000  0.000000 -1.000000       68.52000
REMARK 290   SMTRY1  16  1.000000  0.000000  0.000000       68.52000
REMARK 290   SMTRY2  16  0.000000 -1.000000  0.000000       68.52000
REMARK 290   SMTRY3  16  0.000000  0.000000 -1.000000       68.52000
REMARK 290   SMTRY1  17  0.000000  0.000000  1.000000       68.52000
REMARK 290   SMTRY2  17  1.000000  0.000000  0.000000       68.52000
REMARK 290   SMTRY3  17  0.000000  1.000000  0.000000       68.52000
REMARK 290   SMTRY1  18  0.000000  0.000000  1.000000       68.52000
REMARK 290   SMTRY2  18 -1.000000  0.000000  0.000000       68.52000
REMARK 290   SMTRY3  18  0.000000 -1.000000  0.000000       68.52000
REMARK 290   SMTRY1  19  0.000000  0.000000 -1.000000       68.52000
REMARK 290   SMTRY2  19 -1.000000  0.000000  0.000000       68.52000
REMARK 290   SMTRY3  19  0.000000  1.000000  0.000000       68.52000
REMARK 290   SMTRY1  20  0.000000  0.000000 -1.000000       68.52000
REMARK 290   SMTRY2  20  1.000000  0.000000  0.000000       68.52000
REMARK 290   SMTRY3  20  0.000000 -1.000000  0.000000       68.52000
REMARK 290   SMTRY1  21  0.000000  1.000000  0.000000       68.52000
REMARK 290   SMTRY2  21  0.000000  0.000000  1.000000       68.52000
REMARK 290   SMTRY3  21  1.000000  0.000000  0.000000       68.52000
REMARK 290   SMTRY1  22  0.000000 -1.000000  0.000000       68.52000
REMARK 290   SMTRY2  22  0.000000  0.000000  1.000000       68.52000
REMARK 290   SMTRY3  22 -1.000000  0.000000  0.000000       68.52000
REMARK 290   SMTRY1  23  0.000000  1.000000  0.000000       68.52000
REMARK 290   SMTRY2  23  0.000000  0.000000 -1.000000       68.52000
REMARK 290   SMTRY3  23 -1.000000  0.000000  0.000000       68.52000
REMARK 290   SMTRY1  24  0.000000 -1.000000  0.000000       68.52000
REMARK 290   SMTRY2  24  0.000000  0.000000 -1.000000       68.52000
REMARK 290   SMTRY3  24  1.000000  0.000000  0.000000       68.52000
REMARK 350 COORDINATES FOR A COMPLETE MULTIMER REPRESENTING THE KNOWN
REMARK 350 BIOLOGICALLY SIGNIFICANT OLIGOMERIZATION STATE OF THE
REMARK 350 MOLECULE CAN BE GENERATED BY APPLYING BIOMT TRANSFORMATIONS
REMARK 350 GIVEN BELOW. BOTH NON-CRYSTALLOGRAPHIC AND
REMARK 350 CRYSTALLOGRAPHIC OPERATIONS ARE GIVEN.
REMARK 350
REMARK 350 BIOMOLECULE: 1
REMARK 350 APPLY THE FOLLOWING TO CHAINS: A, B
REMARK 350   BIOMT1   1  1.000000  0.000000  0.000000        0.00000
REMARK 350   BIOMT2   1  0.000000  1.000000  0.000000        0.00000
REMARK 350   BIOMT3   1  0.000000  0.000000  1.000000        0.00000
COMPND    MOL_ID: 1;
COMPND   2 MOLECULE: AURORA KINASE A;
COMPND   3 CHAIN: A;
COMPND   4 MOL_ID: 2;
COMPND   5 MOLECULE: TRANSFORMING ACIDIC COILED-COIL-CONTAINING PROTEIN 3;
COMPND   6 CHAIN: B;
SEQRES   1 A  258  ARG GLN TRP ALA LEU GLU ASP PHE GLU ILE GLY ARG PRO 
SEQRES   2 A  258  LEU GLY LYS GLY LYS PHE GLY ASN VAL TYR LEU ALA ARG 
SEQRES   3 A  258  GLU LYS GLN SER LYS PHE ILE LEU ALA LEU LYS VAL LEU 
SEQRES   4 A  258  PHE LYS ALA GLN LEU GLU LYS ALA GLY VAL GLU HIS GLN 
SEQRES   5 A  258  LEU ARG ARG GLU VAL GLU ILE GLN SER HIS LEU ARG HIS 
SEQRES   6 A  258  PRO ASN ILE LEU ARG LEU TYR GLY TYR PHE HIS ASP ALA 
SEQRES   7 A  258  THR ARG VAL TYR LEU ILE LEU GLU TYR ALA PRO LEU GLY 
SEQRES   8 A  258  THR VAL TYR ARG GLU LEU GLN LYS LEU SER LYS PHE ASP 
SEQRES   9 A  258  GLU GLN ARG THR ALA THR TYR ILE THR GLU LEU ALA ASN 
SEQRES  10 A  258  ALA LEU SER TYR CYS HIS SER LYS ARG VAL ILE HIS ARG 
SEQRES  11 A  258  ASP ILE LYS PRO GLU ASN LEU LEU LEU GLY SER ALA GLY 
SEQRES  12 A  258  GLU LEU LYS ILE ALA ASN PHE GLY TRP SER VAL HIS ALA 
SEQRES  13 A  258  GLY THR LEU ASP TYR LEU PRO PRO GLU MET ILE GLU GLY 
SEQRES  14 A  258  ARG MET HIS ASP GLU LYS VAL ASP LEU TRP SER LEU GLY 
SEQRES  15 A  258  VAL LEU CYS TYR GLU PHE LEU VAL GLY LYS PRO PRO PHE 
SEQRES  16 A  258  GLU ALA ASN THR TYR GLN GLU THR TYR LYS ARG ILE SER 
SEQRES  17 A  258  ARG VAL GLU PHE THR PHE PRO ASP PHE VAL THR GLU GLY 
SEQRES  18 A  258  ALA ARG ASP LEU ILE SER ARG LEU LEU LYS HIS ASN PRO 
SEQRES  19 A  258  SER GLN ARG PRO MET LEU ARG GLU VAL LEU GLU HIS PRO 
SEQRES  20 A  258  TRP ILE THR ALA ASN SER SER LYS PRO SER ASN 
SEQRES   1 B   15  LEU GLU LEU LYS GLU GLU SER PHE ARG ASP PRO ALA GLU 
SEQRES   2 B   15  VAL LEU 
LINK         C   HIS A 280                 N   NME A 281                  1.33
LINK         C   ACE A 289                 N   ALA A 290                  1.33
LINK         C   ACE B 517                 N   LEU B 518                  1.33
CRYST1  137.040  137.040  137.040  90.00  90.00  90.00 I 2 3        24
ORIGX1      1.000000  0.000000  0.000000        0.00000
ORIGX2      0.000000  1.000000  0.000000        0.00000
ORIGX3      0.000000  0.000000  1.000000        0.00000
SCALE1      0.007297  0.000000  0.000000        0.00000
SCALE2      0.000000  0.007297  0.000000        0.00000
SCALE3      0.000000  0.000000  0.007297        0.00000
ATOM      1  N   ARG A 126      10.613 194.967  56.109  1.00430.25           N
ATOM      2 1H   ARG A 126      10.324 194.574  55.224  1.00482.14           H
ATOM      3 2H   ARG A 126      11.417 195.559  55.954  1.00471.69           H
ATOM      4 3H   ARG A 126       9.858 195.524  56.485  1.00482.07           H
ATOM      5  CA  ARG A 126      10.960 193.863  57.058  1.00339.89           C
ATOM      6  HA  ARG A 126      11.293 194.288  58.005  1.00363.74           H
ATOM      7  C   ARG A 126      12.083 192.988  56.505  1.00239.88           C
ATOM      8  O   ARG A 126      11.883 192.252  55.540  1.00247.02           O
ATOM      9  CB  ARG A 126       9.722 192.999  57.317  1.00382.59           C
ATOM     10 1HB  ARG A 126       8.891 193.652  57.583  1.00484.62           H
ATOM     11 2HB  ARG A 126       9.465 192.472  56.398  1.00397.12           H
ATOM     12  CG  ARG A 126       9.908 191.974  58.428  1.00340.19           C
ATOM     13 1HG  ARG A 126      10.727 191.304  58.166  1.00305.29           H
ATOM     14 2HG  ARG A 126      10.157 192.492  59.355  1.00373.70           H
ATOM     15  CD  ARG A 126       8.645 191.152  58.643  1.00380.01           C
ATOM     16 1HD  ARG A 126       7.804 191.826  58.808  1.00465.24           H
ATOM     17 2HD  ARG A 126       8.446 190.558  57.750  1.00408.81           H
ATOM     18  NE  ARG A 126       8.780 190.270  59.802  1.00342.64           N
ATOM     19  HE  ARG A 126       8.398 190.596  60.677  1.00396.48           H
ATOM     20  CZ  ARG A 126       9.362 189.078  59.797  1.00300.69           C
ATOM     21  NH1 ARG A 126       9.421 188.399  60.922  1.00303.28           N
ATOM     22 1HH1 ARG A 126       9.004 188.785  61.754  1.00337.20           H
ATOM     23 2HH1 ARG A 126       9.899 187.510  60.940  1.00307.11           H
ATOM     24  NH2 ARG A 126       9.884 188.542  58.712  1.00317.25           N
ATOM     25 1HH2 ARG A 126       9.852 189.048  57.841  1.00343.55           H
ATOM     26 2HH2 ARG A 126      10.315 187.633  58.770  1.00344.05           H
ATOM     27  N   GLN A 127      13.261 193.080  57.112  1.00200.60           N
ATOM     28  H   GLN A 127      13.390 193.722  57.879  1.00235.28           H
ATOM     29  CA  GLN A 127      14.395 192.253  56.709  1.00159.81           C
ATOM     30  HA  GLN A 127      14.562 192.383  55.639  1.00169.10           H
ATOM     31  C   GLN A 127      14.079 190.785  56.985  1.00128.31           C
ATOM     32  O   GLN A 127      13.423 190.464  57.976  1.00141.76           O
ATOM     33  CB  GLN A 127      15.651 192.686  57.473  1.00195.44           C
ATOM     34 1HB  GLN A 127      15.716 193.773  57.440  1.00239.97           H
ATOM     35 2HB  GLN A 127      15.539 192.386  58.515  1.00223.51           H
ATOM     36  CG  GLN A 127      16.966 192.119  56.945  1.00268.98           C
ATOM     37 1HG  GLN A 127      17.738 192.282  57.697  1.00334.34           H
ATOM     38 2HG  GLN A 127      16.863 191.045  56.791  1.00320.43           H
ATOM     39  CD  GLN A 127      17.417 192.762  55.647  1.00364.67           C
ATOM     40  OE1 GLN A 127      16.605 193.162  54.816  1.00428.37           O
ATOM     41  NE2 GLN A 127      18.724 192.858  55.458  1.00499.35           N
ATOM     42 1HE2 GLN A 127      19.067 193.270  54.603  1.00631.21           H
ATOM     43 2HE2 GLN A 127      19.366 192.512  56.156  1.00543.05           H
ATOM     44  N   TRP A 128      14.538 189.904  56.102  1.00116.52           N
ATOM     45  H   TRP A 128      15.094 190.221  55.321  1.00142.01           H
ATOM     46  CA  TRP A 128      14.287 188.469  56.214  1.00 98.35           C
ATOM     47  HA  TRP A 128      13.496 188.297  56.944  1.00 88.36           H
ATOM     48  C   TRP A 128      15.525 187.705  56.672  1.00107.84           C
ATOM     49  O   TRP A 128      16.658 188.108  56.410  1.00137.14           O
ATOM     50  CB  TRP A 128      13.831 187.918  54.861  1.00102.73           C
ATOM     51 1HB  TRP A 128      14.519 188.260  54.087  1.00122.59           H
ATOM     52 2HB  TRP A 128      13.865 186.829  54.894  1.00102.79           H
ATOM     53  CG  TRP A 128      12.436 188.338  54.508  1.00101.70           C
ATOM     54  CD1 TRP A 128      12.043 189.507  53.929  1.00114.85           C
ATOM     55  HD1 TRP A 128      12.716 190.300  53.635  1.00130.38           H
ATOM     56  CD2 TRP A 128      11.226 187.601  54.740  1.00105.24           C
ATOM     57  NE1 TRP A 128      10.682 189.554  53.781  1.00122.73           N
ATOM     58  HE1 TRP A 128      10.181 190.327  53.367  1.00141.10           H
ATOM     59  CE2 TRP A 128      10.150 188.390  54.269  1.00118.61           C
ATOM     60  CE3 TRP A 128      10.944 186.345  55.293  1.00115.99           C
ATOM     61  HE3 TRP A 128      11.743 185.715  55.654  1.00117.47           H
ATOM     62  CZ2 TRP A 128       8.822 187.957  54.339  1.00140.76           C
ATOM     63  HZ2 TRP A 128       8.018 188.573  53.965  1.00160.47           H
ATOM     64  CZ3 TRP A 128       9.620 185.913  55.361  1.00141.85           C
ATOM     65  HZ3 TRP A 128       9.397 184.942  55.778  1.00166.27           H
ATOM     66  CH2 TRP A 128       8.571 186.722  54.883  1.00153.82           C
ATOM     67  HH2 TRP A 128       7.555 186.362  54.938  1.00185.28           H
ATOM     68  N   ALA A 129      15.288 186.588  57.351  1.00 99.53           N
ATOM     69  H   ALA A 129      14.335 186.304  57.530  1.00 90.54           H
ATOM     70  CA  ALA A 129      16.347 185.720  57.855  1.00114.55           C
ATOM     71  HA  ALA A 129      17.223 185.809  57.213  1.00137.09           H
ATOM     72  C   ALA A 129      15.864 184.271  57.834  1.00102.52           C
ATOM     73  O   ALA A 129      14.703 184.001  57.529  1.00 85.15           O
ATOM     74  CB  ALA A 129      16.722 186.137  59.274  1.00130.41           C
ATOM     75 1HB  ALA A 129      17.557 185.532  59.626  1.00170.69           H
ATOM     76 2HB  ALA A 129      15.868 185.994  59.936  1.00159.81           H
ATOM     77 3HB  ALA A 129      17.014 187.187  59.281  1.00161.25           H
ATOM     78  N   LEU A 130      16.749 183.341  58.177  1.00121.09           N
ATOM     79  H   LEU A 130      17.681 183.620  58.448  1.00142.29           H
ATOM     80  CA  LEU A 130      16.420 181.917  58.215  1.00121.65           C
ATOM     81  HA  LEU A 130      15.873 181.653  57.310  1.00116.30           H
ATOM     82  C   LEU A 130      15.537 181.545  59.405  1.00111.32           C
ATOM     83  O   LEU A 130      15.149 180.389  59.565  1.00116.25           O
ATOM     84  CB  LEU A 130      17.711 181.093  58.284  1.00153.35           C
ATOM     85 1HB  LEU A 130      18.237 181.384  59.193  1.00241.29           H
ATOM     86 2HB  LEU A 130      17.433 180.045  58.394  1.00168.41           H
ATOM     87  CG  LEU A 130      18.698 181.191  57.116  1.00140.94           C
ATOM     88  HG  LEU A 130      18.925 182.240  56.933  1.00163.61           H
ATOM     89  CD1 LEU A 130      19.992 180.475  57.478  1.00239.90           C
ATOM     90 1HD1 LEU A 130      20.437 180.945  58.355  1.00302.85           H
ATOM     91 2HD1 LEU A 130      20.692 180.543  56.644  1.00303.36           H
ATOM     92 3HD1 LEU A 130      19.788 179.426  57.693  1.00309.35           H
ATOM     93  CD2 LEU A 130      18.122 180.586  55.843  1.00157.85           C
ATOM     94 1HD2 LEU A 130      17.196 181.096  55.580  1.00209.57           H
ATOM     95 2HD2 LEU A 130      17.918 179.527  55.996  1.00198.82           H
ATOM     96 3HD2 LEU A 130      18.837 180.703  55.028  1.00195.71           H
ATOM     97  N   GLU A 131      15.229 182.524  60.248  1.00108.54           N
ATOM     98  H   GLU A 131      15.582 183.454  60.076  1.00115.65           H
ATOM     99  CA  GLU A 131      14.371 182.314  61.412  1.00106.56           C
ATOM    100  HA  GLU A 131      14.478 181.283  61.752  1.00116.68           H
ATOM    101  C   GLU A 131      12.898 182.554  61.088  1.00 84.59           C
ATOM    102  O   GLU A 131      12.028 182.331  61.930  1.00 88.70           O
ATOM    103  CB  GLU A 131      14.786 183.253  62.548  1.00129.23           C
ATOM    104 1HB  GLU A 131      14.609 184.281  62.232  1.00161.16           H
ATOM    105 2HB  GLU A 131      14.154 183.049  63.413  1.00173.01           H
ATOM    106  CG  GLU A 131      16.243 183.130  62.974  1.00177.80           C
ATOM    107 1HG  GLU A 131      16.882 183.458  62.153  1.00228.56           H
ATOM    108 2HG  GLU A 131      16.418 183.787  63.826  1.00219.93           H
ATOM    109  CD  GLU A 131      16.620 181.711  63.352  1.00256.65           C
ATOM    110  OE1 GLU A 131      17.638 181.206  62.833  1.00343.11           O
ATOM    111  OE2 GLU A 131      15.898 181.088  64.159  1.00345.77           O
ATOM    112  N   ASP A 132      12.620 183.026  59.878  1.00 70.98           N
ATOM    113  H   ASP A 132      13.374 183.167  59.219  1.00 74.79           H
ATOM    114  CA  ASP A 132      11.264 183.380  59.467  1.00 60.67           C
ATOM    115  HA  ASP A 132      10.680 183.625  60.355  1.00 66.45           H
ATOM    116  C   ASP A 132      10.535 182.270  58.713  1.00 51.97           C
ATOM    117  O   ASP A 132       9.308 182.283  58.601  1.00 53.46           O
ATOM    118  CB  ASP A 132      11.313 184.615  58.564  1.00 60.88           C
ATOM    119 1HB  ASP A 132      11.966 184.408  57.716  1.00 61.34           H
ATOM    120 2HB  ASP A 132      10.309 184.818  58.190  1.00 59.43           H
ATOM    121  CG  ASP A 132      11.819 185.845  59.289  1.00 74.48           C
ATOM    122  OD1 ASP A 132      11.306 186.148  60.388  1.00110.93           O
ATOM    123  OD2 ASP A 132      12.713 186.530  58.749  1.00112.45           O
ATOM    124  N   PHE A 133      11.289 181.317  58.177  1.00 48.53           N
ATOM    125  H   PHE A 133      12.285 181.314  58.347  1.00 54.03           H
ATOM    126  CA  PHE A 133      10.721 180.269  57.336  1.00 42.62           C
ATOM    127  HA  PHE A 133       9.673 180.148  57.608  1.00 45.55           H
ATOM    128  C   PHE A 133      11.390 178.914  57.541  1.00 39.30           C
ATOM    129  O   PHE A 133      12.491 178.806  58.079  1.00 44.95           O
ATOM    130  CB  PHE A 133      10.776 180.679  55.860  1.00 42.25           C
ATOM    131 1HB  PHE A 133      10.279 179.913  55.265  1.00 70.10           H
ATOM    132 2HB  PHE A 133      10.227 181.612  55.738  1.00 72.06           H
ATOM    133  CG  PHE A 133      12.170 180.868  55.328  1.00 54.90           C
ATOM    134  CD1 PHE A 133      12.916 179.781  54.884  1.00104.32           C
ATOM    135  HD1 PHE A 133      12.502 178.785  54.940  1.00154.94           H
ATOM    136  CD2 PHE A 133      12.726 182.141  55.253  1.00129.16           C
ATOM    137  HD2 PHE A 133      12.165 182.994  55.605  1.00185.28           H
ATOM    138  CE1 PHE A 133      14.200 179.960  54.376  1.00187.50           C
ATOM    139  HE1 PHE A 133      14.779 179.107  54.057  1.00288.41           H
ATOM    140  CE2 PHE A 133      13.997 182.333  54.718  1.00231.63           C
ATOM    141  HE2 PHE A 133      14.410 183.328  54.654  1.00379.65           H
ATOM    142  CZ  PHE A 133      14.732 181.241  54.271  1.00240.80           C
ATOM    143  HZ  PHE A 133      15.714 181.385  53.843  1.00368.52           H
ATOM    144  N   GLU A 134      10.686 177.876  57.107  1.00 35.42           N
ATOM    145  H   GLU A 134       9.782 178.036  56.684  1.00 36.35           H
ATOM    146  CA  GLU A 134      11.139 176.492  57.206  1.00 33.41           C
ATOM    147  HA  GLU A 134      12.180 176.468  57.526  1.00 35.55           H
ATOM    148  C   GLU A 134      11.057 175.858  55.819  1.00 29.18           C
ATOM    149  O   GLU A 134      10.315 176.332  54.957  1.00 29.90           O
ATOM    150  CB  GLU A 134      10.295 175.740  58.240  1.00 38.43           C
ATOM    151 1HB  GLU A 134      10.558 174.683  58.204  1.00 50.13           H
ATOM    152 2HB  GLU A 134      10.559 176.118  59.228  1.00 69.45           H
ATOM    153  CG  GLU A 134       8.786 175.877  58.079  1.00 71.27           C
ATOM    154 1HG  GLU A 134       8.515 176.933  58.109  1.00127.65           H
ATOM    155 2HG  GLU A 134       8.488 175.471  57.113  1.00109.20           H
ATOM    156  CD  GLU A 134       8.024 175.164  59.180  1.00 69.27           C
ATOM    157  OE1 GLU A 134       8.526 174.159  59.726  1.00 92.43           O
ATOM    158  OE2 GLU A 134       6.909 175.615  59.521  1.00106.80           O
ATOM    159  N   ILE A 135      11.859 174.825  55.584  1.00 28.97           N
ATOM    160  H   ILE A 135      12.342 174.383  56.356  1.00 32.64           H
ATOM    161  CA  ILE A 135      12.121 174.313  54.241  1.00 26.83           C
ATOM    162  HA  ILE A 135      11.566 174.908  53.516  1.00 25.98           H
ATOM    163  C   ILE A 135      11.662 172.862  54.123  1.00 28.46           C
ATOM    164  O   ILE A 135      11.945 172.037  54.991  1.00 31.54           O
ATOM    165  CB  ILE A 135      13.625 174.396  53.887  1.00 28.99           C
ATOM    166  HB  ILE A 135      14.184 173.785  54.595  1.00 39.96           H
ATOM    167  CG1 ILE A 135      14.126 175.842  53.981  1.00 62.53           C
ATOM    168 1HG1 ILE A 135      13.639 176.433  53.206  1.00110.82           H
ATOM    169 2HG1 ILE A 135      13.842 176.254  54.949  1.00116.15           H
ATOM    170  CG2 ILE A 135      13.864 173.861  52.476  1.00 45.23           C
ATOM    171 1HG2 ILE A 135      13.602 172.804  52.433  1.00 83.45           H
ATOM    172 2HG2 ILE A 135      14.914 173.965  52.203  1.00 83.28           H
ATOM    173 3HG2 ILE A 135      13.249 174.416  51.768  1.00 83.61           H
ATOM    174  CD1 ILE A 135      15.629 176.000  53.836  1.00 88.41           C
ATOM    175 1HD1 ILE A 135      15.929 175.798  52.808  1.00132.06           H
ATOM    176 2HD1 ILE A 135      16.139 175.307  54.505  1.00127.80           H
ATOM    177 3HD1 ILE A 135      15.910 177.021  54.093  1.00136.10           H
ATOM    178  N   GLY A 136      10.945 172.563  53.045  1.00 30.79           N
ATOM    179  H   GLY A 136      10.750 173.280  52.359  1.00 31.27           H
ATOM    180  CA  GLY A 136      10.453 171.222  52.784  1.00 34.61           C
ATOM    181 1HA  GLY A 136      10.571 170.606  53.675  1.00 39.71           H
ATOM    182 2HA  GLY A 136       9.392 171.278  52.544  1.00 35.62           H
ATOM    183  C   GLY A 136      11.183 170.553  51.636  1.00 36.44           C
ATOM    184  O   GLY A 136      12.405 170.644  51.514  1.00 40.24           O
ATOM    185  N   ARG A 137      10.432 169.859  50.787  1.00 38.61           N
ATOM    186  H   ARG A 137       9.430 169.840  50.915  1.00 39.90           H
ATOM    187  CA  ARG A 137      11.012 169.108  49.676  1.00 42.88           C
ATOM    188  HA  ARG A 137      11.778 168.452  50.088  1.00 46.94           H
ATOM    189  C   ARG A 137      11.684 170.002  48.634  1.00 40.82           C
ATOM    190  O   ARG A 137      11.261 171.139  48.421  1.00 37.37           O
ATOM    191  CB  ARG A 137       9.931 168.250  49.009  1.00 49.42           C
ATOM    192 1HB  ARG A 137      10.409 167.590  48.285  1.00 60.01           H
ATOM    193 2HB  ARG A 137       9.463 167.630  49.775  1.00 56.79           H
ATOM    194  CG  ARG A 137       8.841 169.041  48.296  1.00 55.74           C
ATOM    195 1HG  ARG A 137       8.375 169.729  49.001  1.00 61.37           H
ATOM    196 2HG  ARG A 137       9.283 169.614  47.481  1.00 65.69           H
ATOM    197  CD  ARG A 137       7.772 168.115  47.733  1.00 67.75           C
ATOM    198 1HD  ARG A 137       8.226 167.428  47.018  1.00 89.67           H
ATOM    199 2HD  ARG A 137       7.346 167.533  48.552  1.00 96.25           H
ATOM    200  NE  ARG A 137       6.699 168.869  47.088  1.00 71.14           N
ATOM    201  HE  ARG A 137       5.892 169.090  47.654  1.00 71.06           H
ATOM    202  CZ  ARG A 137       6.682 169.275  45.825  1.00112.61           C
ATOM    203  NH1 ARG A 137       7.666 169.031  44.981  1.00141.35           N
ATOM    204 1HH1 ARG A 137       8.491 168.552  45.304  1.00119.50           H
ATOM    205 2HH1 ARG A 137       7.581 169.336  44.024  1.00207.64           H
ATOM    206  NH2 ARG A 137       5.633 169.940  45.389  1.00163.64           N
ATOM    207 1HH2 ARG A 137       4.864 170.104  46.020  1.00150.19           H
ATOM    208 2HH2 ARG A 137       5.608 170.264  44.435  1.00236.48           H
ATOM    209  N   PRO A 138      12.727 169.495  47.957  1.00 46.25           N
ATOM    210  CA  PRO A 138      13.283 170.307  46.869  1.00 47.28           C
ATOM    211  HA  PRO A 138      13.510 171.312  47.223  1.00 43.37           H
ATOM    212  C   PRO A 138      12.359 170.381  45.657  1.00 50.48           C
ATOM    213  O   PRO A 138      11.536 169.493  45.432  1.00 60.13           O
ATOM    214  CB  PRO A 138      14.581 169.574  46.522  1.00 57.06           C
ATOM    215 1HB  PRO A 138      14.825 169.700  45.467  1.00 67.90           H
ATOM    216 2HB  PRO A 138      15.395 169.932  47.153  1.00 63.19           H
ATOM    217  CG  PRO A 138      14.275 168.152  46.830  1.00 66.46           C
ATOM    218 1HG  PRO A 138      13.703 167.707  46.015  1.00 87.36           H
ATOM    219 2HG  PRO A 138      15.192 167.590  47.007  1.00 84.39           H
ATOM    220  CD  PRO A 138      13.439 168.209  48.079  1.00 55.34           C
ATOM    221 1HD  PRO A 138      12.739 167.374  48.103  1.00 62.80           H
ATOM    222 2HD  PRO A 138      14.075 168.210  48.964  1.00 57.31           H
ATOM    223  N   LEU A 139      12.511 171.443  44.873  1.00 48.36           N
ATOM    224  H   LEU A 139      13.191 172.149  45.121  1.00 46.04           H
ATOM    225  CA  LEU A 139      11.743 171.638  43.646  1.00 53.34           C
ATOM    226  HA  LEU A 139      10.979 170.864  43.577  1.00 60.18           H
ATOM    227  C   LEU A 139      12.624 171.536  42.402  1.00 61.96           C
ATOM    228  O   LEU A 139      12.141 171.198  41.323  1.00 78.36           O
ATOM    229  CB  LEU A 139      11.057 173.007  43.675  1.00 47.02           C
ATOM    230 1HB  LEU A 139      11.837 173.766  43.720  1.00 44.72           H
ATOM    231 2HB  LEU A 139      10.526 173.135  42.732  1.00 53.84           H
ATOM    232  CG  LEU A 139      10.068 173.282  44.813  1.00 43.18           C
ATOM    233  HG  LEU A 139      10.563 173.091  45.764  1.00 41.83           H
ATOM    234  CD1 LEU A 139       9.641 174.743  44.779  1.00 40.79           C
ATOM    235 1HD1 LEU A 139       9.190 174.977  43.815  1.00 65.80           H
ATOM    236 2HD1 LEU A 139      10.508 175.383  44.942  1.00 71.11           H
ATOM    237 3HD1 LEU A 139       8.915 174.929  45.571  1.00 69.02           H
ATOM    238  CD2 LEU A 139       8.840 172.385  44.718  1.00 52.55           C
ATOM    239 1HD2 LEU A 139       9.139 171.346  44.857  1.00 86.67           H
ATOM    240 2HD2 LEU A 139       8.369 172.502  43.742  1.00 82.71           H
ATOM    241 3HD2 LEU A 139       8.128 172.656  45.497  1.00 80.59           H
ATOM    242  N   GLY A 140      13.910 171.839  42.548  1.00 60.45           N
ATOM    243  H   GLY A 140      14.262 172.127  43.450  1.00 58.54           H
ATOM    244  CA  GLY A 140      14.842 171.755  41.437  1.00 71.20           C
ATOM    245 1HA  GLY A 140      14.813 170.744  41.031  1.00 85.94           H
ATOM    246 2HA  GLY A 140      14.531 172.449  40.655  1.00 77.62           H
ATOM    247  C   GLY A 140      16.268 172.081  41.838  1.00 67.33           C
ATOM    248  O   GLY A 140      16.512 172.521  42.962  1.00 60.86           O
ATOM    249  N   LYS A 141      17.218 171.857  40.936  1.00 78.09           N
ATOM    250  H   LYS A 141      16.970 171.477  40.033  1.00 89.50           H
ATOM    251  CA  LYS A 141      18.629 172.141  41.193  1.00 81.71           C
ATOM    252  HA  LYS A 141      18.705 173.112  41.681  1.00 77.04           H
ATOM    253  C   LYS A 141      19.442 172.205  39.905  1.00 94.79           C
ATOM    254  O   LYS A 141      19.025 171.689  38.869  1.00106.19           O
ATOM    255  CB  LYS A 141      19.229 171.080  42.122  1.00 89.68           C
ATOM    256 1HB  LYS A 141      20.235 171.393  42.404  1.00 99.89           H
ATOM    257 2HB  LYS A 141      18.624 171.029  43.027  1.00124.75           H
ATOM    258  CG  LYS A 141      19.307 169.686  41.515  1.00139.71           C
ATOM    259 1HG  LYS A 141      18.310 169.371  41.207  1.00207.11           H
ATOM    260 2HG  LYS A 141      19.959 169.709  40.641  1.00183.45           H
ATOM    261  CD  LYS A 141      19.855 168.680  42.515  1.00150.26           C
ATOM    262 1HD  LYS A 141      20.834 169.013  42.860  1.00169.56           H
ATOM    263 2HD  LYS A 141      19.178 168.616  43.366  1.00170.25           H
ATOM    264  CE  LYS A 141      19.988 167.307  41.877  1.00233.85           C
ATOM    265 1HE  LYS A 141      19.012 166.994  41.498  1.00297.74           H
ATOM    266 2HE  LYS A 141      20.678 167.373  41.032  1.00303.64           H
ATOM    267  NZ  LYS A 141      20.497 166.334  42.898  1.00291.95           N
ATOM    268 1HZ  LYS A 141      19.855 166.267  43.676  1.00344.92           H
ATOM    269 2HZ  LYS A 141      21.401 166.626  43.245  1.00330.59           H
ATOM    270 3HZ  LYS A 141      20.599 165.416  42.487  1.00338.68           H
ATOM    271  N   GLY A 142      20.616 172.822  39.984  1.00 98.89           N
ATOM    272  H   GLY A 142      20.918 173.224  40.862  1.00 94.41           H
ATOM    273  CA  GLY A 142      21.503 172.924  38.839  1.00114.87           C
ATOM    274 1HA  GLY A 142      21.620 171.937  38.390  1.00130.94           H
ATOM    275 2HA  GLY A 142      21.057 173.593  38.104  1.00115.91           H
ATOM    276  C   GLY A 142      22.874 173.444  39.225  1.00117.68           C
ATOM    277  O   GLY A 142      23.210 173.508  40.407  1.00110.39           O
ATOM    278  N   LYS A 143      23.675 173.809  38.229  1.00133.13           N
ATOM    279  H   LYS A 143      23.326 173.786  37.281  1.00143.57           H
ATOM    280  CA  LYS A 143      25.049 174.254  38.451  1.00143.17           C
ATOM    281  HA  LYS A 143      25.621 173.429  38.876  1.00156.01           H
ATOM    282  C   LYS A 143      25.160 175.415  39.434  1.00125.96           C
ATOM    283  O   LYS A 143      26.094 175.467  40.233  1.00136.05           O
ATOM    284  CB  LYS A 143      25.681 174.672  37.119  1.00167.18           C
ATOM    285 1HB  LYS A 143      25.580 173.851  36.408  1.00204.57           H
ATOM    286 2HB  LYS A 143      25.134 175.532  36.732  1.00179.40           H
ATOM    287  CG  LYS A 143      27.153 175.051  37.224  1.00198.50           C
ATOM    288 1HG  LYS A 143      27.266 175.839  37.969  1.00229.09           H
ATOM    289 2HG  LYS A 143      27.727 174.180  37.540  1.00238.87           H
ATOM    290  CD  LYS A 143      27.697 175.560  35.898  1.00247.93           C
ATOM    291 1HD  LYS A 143      27.563 174.795  35.133  1.00293.15           H
ATOM    292 2HD  LYS A 143      27.146 176.455  35.609  1.00284.17           H
ATOM    293  CE  LYS A 143      29.172 175.904  36.016  1.00317.91           C
ATOM    294 1HE  LYS A 143      29.306 176.626  36.827  1.00363.81           H
ATOM    295 2HE  LYS A 143      29.731 175.000  36.269  1.00362.00           H
ATOM    296  NZ  LYS A 143      29.644 176.475  34.712  1.00409.20           N
ATOM    297 1HZ  LYS A 143      29.490 175.815  33.961  1.00471.66           H
ATOM    298 2HZ  LYS A 143      30.632 176.683  34.759  1.00463.22           H
ATOM    299 3HZ  LYS A 143      29.146 177.330  34.503  1.00453.67           H
ATOM    300  N   PHE A 144      24.233 176.362  39.351  1.00107.55           N
ATOM    301  H   PHE A 144      23.456 176.249  38.715  1.00107.43           H
ATOM    302  CA  PHE A 144      24.326 177.584  40.143  1.00 94.23           C
ATOM    303  HA  PHE A 144      25.375 177.755  40.384  1.00101.69           H
ATOM    304  C   PHE A 144      23.575 177.533  41.470  1.00 81.91           C
ATOM    305  O   PHE A 144      23.729 178.443  42.284  1.00 78.95           O
ATOM    306  CB  PHE A 144      23.838 178.780  39.322  1.00 88.66           C
ATOM    307 1HB  PHE A 144      22.828 178.581  38.965  1.00 85.74           H
ATOM    308 2HB  PHE A 144      23.803 179.655  39.971  1.00 81.15           H
ATOM    309  CG  PHE A 144      24.718 179.103  38.147  1.00105.69           C
ATOM    310  CD1 PHE A 144      25.799 179.964  38.301  1.00133.02           C
ATOM    311  HD1 PHE A 144      25.996 180.413  39.263  1.00167.23           H
ATOM    312  CD2 PHE A 144      24.462 178.560  36.892  1.00137.25           C
ATOM    313  HD2 PHE A 144      23.611 177.910  36.750  1.00173.92           H
ATOM    314  CE1 PHE A 144      26.637 180.254  37.228  1.00154.52           C
ATOM    315  HE1 PHE A 144      27.482 180.913  37.366  1.00205.52           H
ATOM    316  CE2 PHE A 144      25.293 178.847  35.811  1.00159.36           C
ATOM    317  HE2 PHE A 144      25.090 178.416  34.842  1.00214.14           H
ATOM    318  CZ  PHE A 144      26.386 179.692  35.981  1.00149.81           C
ATOM    319  HZ  PHE A 144      27.033 179.917  35.145  1.00172.83           H
ATOM    320  N   GLY A 145      22.781 176.496  41.713  1.00 78.77           N
ATOM    321  H   GLY A 145      22.701 175.736  41.052  1.00 85.36           H
ATOM    322  CA  GLY A 145      22.027 176.437  42.954  1.00 70.79           C
ATOM    323 1HA  GLY A 145      22.725 176.280  43.776  1.00 77.93           H
ATOM    324 2HA  GLY A 145      21.564 177.411  43.104  1.00 69.85           H
ATOM    325  C   GLY A 145      20.928 175.399  43.074  1.00 65.07           C
ATOM    326  O   GLY A 145      20.789 174.497  42.249  1.00 72.69           O
ATOM    327  N   ASN A 146      20.129 175.559  44.124  1.00 55.44           N
ATOM    328  H   ASN A 146      20.291 176.341  44.745  1.00 53.46           H
ATOM    329  CA  ASN A 146      19.013 174.671  44.427  1.00 51.82           C
ATOM    330  HA  ASN A 146      18.851 173.985  43.596  1.00 57.35           H
ATOM    331  C   ASN A 146      17.742 175.489  44.642  1.00 42.83           C
ATOM    332  O   ASN A 146      17.801 176.658  45.022  1.00 40.42           O
ATOM    333  CB  ASN A 146      19.313 173.865  45.694  1.00 54.50           C
ATOM    334 1HB  ASN A 146      19.634 174.544  46.483  1.00 56.34           H
ATOM    335 2HB  ASN A 146      18.398 173.367  46.014  1.00 54.24           H
ATOM    336  CG  ASN A 146      20.384 172.815  45.487  1.00 68.82           C
ATOM    337  OD1 ASN A 146      21.500 173.104  45.062  1.00 99.88           O
ATOM    338  ND2 ASN A 146      20.049 171.575  45.803  1.00101.36           N
ATOM    339 1HD2 ASN A 146      20.739 170.843  45.717  1.00117.47           H
ATOM    340 2HD2 ASN A 146      19.119 171.371  46.137  1.00144.46           H
ATOM    341  N   VAL A 147      16.591 174.868  44.411  1.00 41.32           N
ATOM    342  H   VAL A 147      16.593 173.915  44.071  1.00 47.20           H
ATOM    343  CA  VAL A 147      15.294 175.499  44.645  1.00 34.60           C
ATOM    344  HA  VAL A 147      15.443 176.455  45.145  1.00 30.87           H
ATOM    345  C   VAL A 147      14.484 174.582  45.554  1.00 33.41           C
ATOM    346  O   VAL A 147      14.383 173.383  45.295  1.00 39.45           O
ATOM    347  CB  VAL A 147      14.513 175.741  43.334  1.00 38.24           C
ATOM    348  HB  VAL A 147      14.305 174.780  42.864  1.00 44.15           H
ATOM    349  CG1 VAL A 147      13.190 176.449  43.616  1.00 35.57           C
ATOM    350 1HG1 VAL A 147      13.379 177.421  44.071  1.00 60.86           H
ATOM    351 2HG1 VAL A 147      12.586 175.847  44.294  1.00 63.50           H
ATOM    352 3HG1 VAL A 147      12.643 176.587  42.683  1.00 66.28           H
ATOM    353  CG2 VAL A 147      15.336 176.584  42.362  1.00 47.06           C
ATOM    354 1HG2 VAL A 147      14.735 176.824  41.485  1.00 79.64           H
ATOM    355 2HG2 VAL A 147      16.214 176.023  42.043  1.00 75.82           H
ATOM    356 3HG2 VAL A 147      15.651 177.508  42.848  1.00 77.06           H
ATOM    357  N   TYR A 148      13.923 175.135  46.624  1.00 28.66           N
ATOM    358  H   TYR A 148      14.022 176.129  46.783  1.00 27.43           H
ATOM    359  CA  TYR A 148      13.168 174.362  47.607  1.00 27.28           C
ATOM    360  HA  TYR A 148      13.064 173.334  47.261  1.00 31.43           H
ATOM    361  C   TYR A 148      11.773 174.929  47.845  1.00 24.72           C
ATOM    362  O   TYR A 148      11.536 176.124  47.667  1.00 24.51           O
ATOM    363  CB  TYR A 148      13.891 174.358  48.956  1.00 27.12           C
ATOM    364 1HB  TYR A 148      13.960 175.385  49.316  1.00 26.50           H
ATOM    365 2HB  TYR A 148      13.280 173.795  49.660  1.00 29.04           H
ATOM    366  CG  TYR A 148      15.277 173.753  48.951  1.00 32.12           C
ATOM    367  CD1 TYR A 148      15.461 172.395  49.217  1.00 39.14           C
ATOM    368  HD1 TYR A 148      14.603 171.762  49.387  1.00 41.90           H
ATOM    369  CD2 TYR A 148      16.405 174.548  48.742  1.00 36.25           C
ATOM    370  HD2 TYR A 148      16.285 175.598  48.518  1.00 36.74           H
ATOM    371  CE1 TYR A 148      16.741 171.849  49.291  1.00 49.01           C
ATOM    372  HE1 TYR A 148      16.870 170.797  49.502  1.00 59.42           H
ATOM    373  CE2 TYR A 148      17.686 174.009  48.833  1.00 45.90           C
ATOM    374  HE2 TYR A 148      18.552 174.639  48.694  1.00 53.78           H
ATOM    375  CZ  TYR A 148      17.846 172.663  49.115  1.00 51.64           C
ATOM    376  OH  TYR A 148      19.111 172.133  49.220  1.00 66.73           O
ATOM    377  HH  TYR A 148      19.108 171.209  49.478  1.00 78.60           H
ATOM    378  N   LEU A 149      10.861 174.069  48.286  1.00 25.70           N
ATOM    379  H   LEU A 149      11.074 173.081  48.324  1.00 28.55           H
ATOM    380  CA  LEU A 149       9.574 174.508  48.814  1.00 24.82           C
ATOM    381  HA  LEU A 149       9.176 175.311  48.192  1.00 25.34           H
ATOM    382  C   LEU A 149       9.801 175.018  50.234  1.00 22.49           C
ATOM    383  O   LEU A 149      10.476 174.360  51.025  1.00 24.90           O
ATOM    384  CB  LEU A 149       8.603 173.325  48.832  1.00 29.97           C
ATOM    385 1HB  LEU A 149       8.625 172.849  47.852  1.00 37.11           H
ATOM    386 2HB  LEU A 149       8.977 172.602  49.557  1.00 34.52           H
ATOM    387  CG  LEU A 149       7.142 173.629  49.176  1.00 35.93           C
ATOM    388  HG  LEU A 149       7.104 174.209  50.097  1.00 54.91           H
ATOM    389  CD1 LEU A 149       6.472 174.423  48.064  1.00 49.92           C
ATOM    390 1HD1 LEU A 149       6.598 173.907  47.113  1.00 83.24           H
ATOM    391 2HD1 LEU A 149       6.915 175.417  48.001  1.00 87.56           H
ATOM    392 3HD1 LEU A 149       5.408 174.525  48.278  1.00 87.22           H
ATOM    393  CD2 LEU A 149       6.397 172.320  49.395  1.00 56.35           C
ATOM    394 1HD2 LEU A 149       5.354 172.534  49.630  1.00 94.67           H
ATOM    395 2HD2 LEU A 149       6.846 171.778  50.227  1.00 89.96           H
ATOM    396 3HD2 LEU A 149       6.445 171.710  48.493  1.00 96.68           H
ATOM    397  N   ALA A 150       9.243 176.174  50.573  1.00 21.34           N
ATOM    398  H   ALA A 150       8.673 176.681  49.908  1.00 22.50           H
ATOM    399  CA  ALA A 150       9.422 176.759  51.899  1.00 21.29           C
ATOM    400  HA  ALA A 150       9.832 176.004  52.570  1.00 23.02           H
ATOM    401  C   ALA A 150       8.085 177.219  52.473  1.00 23.63           C
ATOM    402  O   ALA A 150       7.096 177.337  51.749  1.00 25.95           O
ATOM    403  CB  ALA A 150      10.403 177.923  51.823  1.00 21.28           C
ATOM    404 1HB  ALA A 150      11.368 177.563  51.468  1.00 50.14           H
ATOM    405 2HB  ALA A 150      10.527 178.364  52.812  1.00 49.77           H
ATOM    406 3HB  ALA A 150      10.024 178.679  51.135  1.00 48.71           H
ATOM    407  N   ARG A 151       8.046 177.468  53.777  1.00 26.84           N
ATOM    408  H   ARG A 151       8.868 177.296  54.343  1.00 28.45           H
ATOM    409  CA  ARG A 151       6.843 177.976  54.431  1.00 31.75           C
ATOM    410  HA  ARG A 151       6.220 178.467  53.684  1.00 33.19           H
ATOM    411  C   ARG A 151       7.193 179.000  55.504  1.00 34.38           C
ATOM    412  O   ARG A 151       8.082 178.775  56.322  1.00 37.73           O
ATOM    413  CB  ARG A 151       6.060 176.811  55.042  1.00 36.47           C
ATOM    414 1HB  ARG A 151       5.958 176.035  54.284  1.00 36.60           H
ATOM    415 2HB  ARG A 151       6.628 176.402  55.878  1.00 41.48           H
ATOM    416  CG  ARG A 151       4.669 177.188  55.527  1.00 49.49           C
ATOM    417 1HG  ARG A 151       4.757 177.885  56.360  1.00 60.84           H
ATOM    418 2HG  ARG A 151       4.132 177.675  54.713  1.00 55.25           H
ATOM    419  CD  ARG A 151       3.876 175.968  55.974  1.00 56.14           C
ATOM    420 1HD  ARG A 151       2.835 176.260  56.122  1.00 65.51           H
ATOM    421 2HD  ARG A 151       3.913 175.215  55.186  1.00 56.80           H
ATOM    422  NE  ARG A 151       4.398 175.400  57.216  1.00 58.34           N
ATOM    423  HE  ARG A 151       5.145 175.900  57.675  1.00 56.98           H
ATOM    424  CZ  ARG A 151       3.979 174.273  57.778  1.00 67.69           C
ATOM    425  NH1 ARG A 151       3.011 173.540  57.264  1.00 76.79           N
ATOM    426 1HH1 ARG A 151       2.569 173.831  56.406  1.00 76.68           H
ATOM    427 2HH1 ARG A 151       2.737 172.686  57.724  1.00 88.63           H
ATOM    428  NH2 ARG A 151       4.541 173.876  58.901  1.00 74.64           N
ATOM    429 1HH2 ARG A 151       5.285 174.430  59.298  1.00 72.49           H
ATOM    430 2HH2 ARG A 151       4.231 173.023  59.338  1.00 86.82           H
ATOM    431  N   GLU A 152       6.496 180.130  55.487  1.00 36.59           N
ATOM    432  H   GLU A 152       5.786 180.272  54.782  1.00 37.38           H
ATOM    433  CA  GLU A 152       6.701 181.169  56.491  1.00 41.18           C
ATOM    434  HA  GLU A 152       7.771 181.332  56.623  1.00 40.10           H
ATOM    435  C   GLU A 152       6.105 180.678  57.808  1.00 47.57           C
ATOM    436  O   GLU A 152       4.981 180.177  57.836  1.00 53.45           O
ATOM    437  CB  GLU A 152       6.048 182.477  56.036  1.00 46.19           C
ATOM    438 1HB  GLU A 152       6.250 182.604  54.973  1.00 46.60           H
ATOM    439 2HB  GLU A 152       4.968 182.400  56.165  1.00 51.39           H
ATOM    440  CG  GLU A 152       6.553 183.716  56.759  1.00 52.78           C
ATOM    441 1HG  GLU A 152       7.638 183.660  56.844  1.00 61.12           H
ATOM    442 2HG  GLU A 152       6.298 184.594  56.164  1.00 60.21           H
ATOM    443  CD  GLU A 152       5.945 183.872  58.138  1.00 62.65           C
ATOM    444  OE1 GLU A 152       4.704 183.982  58.229  1.00101.49           O
ATOM    445  OE2 GLU A 152       6.685 183.899  59.144  1.00 99.35           O
ATOM    446  N   LYS A 153       6.862 180.772  58.896  1.00 50.61           N
ATOM    447  H   LYS A 153       7.747 181.262  58.854  1.00 50.06           H
ATOM    448  CA  LYS A 153       6.491 180.111  60.145  1.00 58.61           C
ATOM    449  HA  LYS A 153       6.300 179.060  59.923  1.00 58.39           H
ATOM    450  C   LYS A 153       5.228 180.644  60.814  1.00 71.47           C
ATOM    451  O   LYS A 153       4.443 179.865  61.353  1.00 84.97           O
ATOM    452  CB  LYS A 153       7.657 180.186  61.136  1.00 62.56           C
ATOM    453 1HB  LYS A 153       7.914 181.234  61.289  1.00 74.98           H
ATOM    454 2HB  LYS A 153       7.332 179.770  62.091  1.00 85.96           H
ATOM    455  CG  LYS A 153       8.905 179.439  60.683  1.00 69.50           C
ATOM    456 1HG  LYS A 153       8.672 178.381  60.565  1.00 97.47           H
ATOM    457 2HG  LYS A 153       9.228 179.840  59.723  1.00 91.95           H
ATOM    458  CD  LYS A 153      10.040 179.601  61.682  1.00 76.06           C
ATOM    459 1HD  LYS A 153      10.209 180.665  61.851  1.00115.92           H
ATOM    460 2HD  LYS A 153       9.762 179.133  62.626  1.00106.46           H
ATOM    461  CE  LYS A 153      11.329 178.980  61.169  1.00106.98           C
ATOM    462 1HE  LYS A 153      11.180 177.910  61.004  1.00152.06           H
ATOM    463 2HE  LYS A 153      11.592 179.446  60.216  1.00165.95           H
ATOM    464  NZ  LYS A 153      12.405 179.227  62.183  1.00132.57           N
ATOM    465 1HZ  LYS A 153      12.423 180.213  62.415  1.00167.84           H
ATOM    466 2HZ  LYS A 153      13.307 178.972  61.805  1.00173.35           H
ATOM    467 3HZ  LYS A 153      12.235 178.697  63.027  1.00161.77           H
ATOM    468  N   GLN A 154       5.044 181.960  60.810  1.00 75.35           N
ATOM    469  H   GLN A 154       5.703 182.551  60.324  1.00 72.44           H
ATOM    470  CA  GLN A 154       3.937 182.581  61.532  1.00 91.18           C
ATOM    471  HA  GLN A 154       3.855 182.103  62.509  1.00101.27           H
ATOM    472  C   GLN A 154       2.584 182.428  60.841  1.00 93.87           C
ATOM    473  O   GLN A 154       1.576 182.154  61.491  1.00114.75           O
ATOM    474  CB  GLN A 154       4.210 184.074  61.741  1.00101.07           C
ATOM    475 1HB  GLN A 154       4.281 184.553  60.765  1.00125.00           H
ATOM    476 2HB  GLN A 154       3.359 184.507  62.267  1.00131.19           H
ATOM    477  CG  GLN A 154       5.474 184.401  62.527  1.00131.36           C
ATOM    478 1HG  GLN A 154       6.339 183.986  62.011  1.00186.20           H
ATOM    479 2HG  GLN A 154       5.585 185.484  62.569  1.00170.20           H
ATOM    480  CD  GLN A 154       5.444 183.870  63.947  1.00203.29           C
ATOM    481  OE1 GLN A 154       4.383 183.707  64.545  1.00275.01           O
ATOM    482  NE2 GLN A 154       6.616 183.605  64.504  1.00311.69           N
ATOM    483 1HE2 GLN A 154       6.641 183.250  65.449  1.00433.23           H
ATOM    484 2HE2 GLN A 154       7.470 183.764  63.992  1.00348.07           H
ATOM    485  N   SER A 155       2.553 182.641  59.529  1.00 82.98           N
ATOM    486  H   SER A 155       3.410 182.869  59.046  1.00 77.64           H
ATOM    487  CA  SER A 155       1.311 182.618  58.758  1.00 86.83           C
ATOM    488  HA  SER A 155       0.469 182.764  59.435  1.00100.71           H
ATOM    489  C   SER A 155       1.082 181.314  57.999  1.00 81.42           C
ATOM    490  O   SER A 155       0.021 181.112  57.409  1.00 89.92           O
ATOM    491  CB  SER A 155       1.323 183.770  57.751  1.00 85.66           C
ATOM    492 1HB  SER A 155       0.376 183.786  57.212  1.00 93.45           H
ATOM    493 2HB  SER A 155       1.445 184.713  58.285  1.00 93.40           H
ATOM    494  OG  SER A 155       2.388 183.619  56.828  1.00 73.65           O
ATOM    495  HG  SER A 155       3.212 183.820  57.279  1.00 72.82           H
ATOM    496  N   LYS A 156       2.094 180.451  58.008  1.00 72.32           N
ATOM    497  H   LYS A 156       2.925 180.694  58.528  1.00 69.44           H
ATOM    498  CA  LYS A 156       2.093 179.176  57.291  1.00 69.13           C
ATOM    499  HA  LYS A 156       3.063 178.707  57.453  1.00 64.48           H
ATOM    500  C   LYS A 156       1.934 179.361  55.784  1.00 63.54           C
ATOM    501  O   LYS A 156       1.448 178.474  55.083  1.00 67.47           O
ATOM    502  CB  LYS A 156       1.013 178.233  57.835  1.00 83.79           C
ATOM    503 1HB  LYS A 156       0.035 178.633  57.565  1.00 97.82           H
ATOM    504 2HB  LYS A 156       1.122 177.264  57.348  1.00 87.60           H
ATOM    505  CG  LYS A 156       1.033 178.016  59.346  1.00 98.01           C
ATOM    506 1HG  LYS A 156       0.877 178.971  59.847  1.00137.52           H
ATOM    507 2HG  LYS A 156       0.210 177.351  59.610  1.00132.38           H
ATOM    508  CD  LYS A 156       2.335 177.404  59.848  1.00128.12           C
ATOM    509 1HD  LYS A 156       2.525 176.472  59.317  1.00167.79           H
ATOM    510 2HD  LYS A 156       3.155 178.097  59.658  1.00177.36           H
ATOM    511  CE  LYS A 156       2.261 177.129  61.340  1.00160.21           C
ATOM    512 1HE  LYS A 156       2.005 178.057  61.858  1.00198.75           H
ATOM    513 2HE  LYS A 156       1.474 176.396  61.532  1.00186.74           H
ATOM    514  NZ  LYS A 156       3.592 176.621  61.805  1.00230.68           N
ATOM    515 1HZ  LYS A 156       4.283 177.355  61.719  1.00280.67           H
ATOM    516 2HZ  LYS A 156       3.886 175.831  61.247  1.00283.08           H
ATOM    517 3HZ  LYS A 156       3.544 176.341  62.775  1.00280.16           H
ATOM    518  N   PHE A 157       2.366 180.516  55.290  1.00 58.75           N
ATOM    519  H   PHE A 157       2.764 181.198  55.918  1.00 60.30           H
ATOM    520  CA  PHE A 157       2.273 180.843  53.871  1.00 55.01           C
ATOM    521  HA  PHE A 157       1.282 180.561  53.513  1.00 62.83           H
ATOM    522  C   PHE A 157       3.322 180.074  53.072  1.00 45.90           C
ATOM    523  O   PHE A 157       4.495 180.047  53.444  1.00 41.66           O
ATOM    524  CB  PHE A 157       2.455 182.351  53.679  1.00 55.58           C
ATOM    525 1HB  PHE A 157       1.799 182.871  54.377  1.00 65.98           H
ATOM    526 2HB  PHE A 157       3.485 182.615  53.918  1.00 52.18           H
ATOM    527  CG  PHE A 157       2.139 182.827  52.288  1.00 56.70           C
ATOM    528  CD1 PHE A 157       0.838 183.172  51.937  1.00108.61           C
ATOM    529  HD1 PHE A 157       0.045 183.096  52.667  1.00197.75           H
ATOM    530  CD2 PHE A 157       3.143 182.933  51.333  1.00 86.48           C
ATOM    531  HD2 PHE A 157       4.156 182.663  51.591  1.00156.33           H
ATOM    532  CE1 PHE A 157       0.541 183.612  50.648  1.00116.05           C
ATOM    533  HE1 PHE A 157      -0.474 183.869  50.385  1.00208.72           H
ATOM    534  CE2 PHE A 157       2.858 183.371  50.042  1.00 96.56           C
ATOM    535  HE2 PHE A 157       3.647 183.437  49.307  1.00176.30           H
ATOM    536  CZ  PHE A 157       1.554 183.710  49.698  1.00 74.08           C
ATOM    537  HZ  PHE A 157       1.327 184.042  48.696  1.00 86.34           H
ATOM    538  N   ILE A 158       2.900 179.440  51.983  1.00 47.09           N
ATOM    539  H   ILE A 158       1.935 179.526  51.697  1.00 55.13           H
ATOM    540  CA  ILE A 158       3.786 178.617  51.162  1.00 41.45           C
ATOM    541  HA  ILE A 158       4.485 178.095  51.815  1.00 38.75           H
ATOM    542  C   ILE A 158       4.601 179.489  50.210  1.00 34.99           C
ATOM    543  O   ILE A 158       4.063 180.333  49.494  1.00 41.02           O
ATOM    544  CB  ILE A 158       2.993 177.568  50.347  1.00 53.75           C
ATOM    545  HB  ILE A 158       2.313 178.103  49.683  1.00 64.23           H
ATOM    546  CG1 ILE A 158       2.149 176.670  51.262  1.00 68.10           C
ATOM    547 1HG1 ILE A 158       1.459 177.295  51.828  1.00108.27           H
ATOM    548 2HG1 ILE A 158       1.552 176.015  50.630  1.00115.53           H
ATOM    549  CG2 ILE A 158       3.927 176.726  49.480  1.00 55.84           C
ATOM    550 1HG2 ILE A 158       4.379 177.353  48.712  1.00 88.28           H
ATOM    551 2HG2 ILE A 158       3.364 175.929  48.995  1.00 86.84           H
ATOM    552 3HG2 ILE A 158       4.717 176.290  50.092  1.00 80.52           H
ATOM    553  CD1 ILE A 158       2.910 175.794  52.244  1.00 65.36           C
ATOM    554 1HD1 ILE A 158       2.200 175.263  52.877  1.00102.94           H
ATOM    555 2HD1 ILE A 158       3.514 175.067  51.701  1.00101.08           H
ATOM    556 3HD1 ILE A 158       3.555 176.408  52.871  1.00 99.79           H
ATOM    557  N   LEU A 159       5.912 179.274  50.231  1.00 27.72           N
ATOM    558  H   LEU A 159       6.277 178.522  50.802  1.00 27.66           H
ATOM    559  CA  LEU A 159       6.887 180.065  49.488  1.00 23.11           C
ATOM    560  HA  LEU A 159       6.383 180.752  48.807  1.00 27.10           H
ATOM    561  C   LEU A 159       7.796 179.138  48.686  1.00 20.92           C
ATOM    562  O   LEU A 159       7.845 177.932  48.930  1.00 24.84           O
ATOM    563  CB  LEU A 159       7.744 180.851  50.486  1.00 21.44           C
ATOM    564 1HB  LEU A 159       8.201 180.127  51.160  1.00 26.66           H
ATOM    565 2HB  LEU A 159       8.547 181.343  49.939  1.00 25.80           H
ATOM    566  CG  LEU A 159       7.044 181.909  51.344  1.00 27.88           C
ATOM    567  HG  LEU A 159       6.106 181.502  51.722  1.00 36.76           H
ATOM    568  CD1 LEU A 159       7.919 182.263  52.539  1.00 34.93           C
ATOM    569 1HD1 LEU A 159       7.997 181.400  53.200  1.00 66.34           H
ATOM    570 2HD1 LEU A 159       7.472 183.093  53.086  1.00 66.35           H
ATOM    571 3HD1 LEU A 159       8.915 182.548  52.201  1.00 65.94           H
ATOM    572  CD2 LEU A 159       6.744 183.154  50.519  1.00 42.05           C
ATOM    573 1HD2 LEU A 159       6.075 182.898  49.697  1.00 74.24           H
ATOM    574 2HD2 LEU A 159       7.669 183.564  50.114  1.00 76.82           H
ATOM    575 3HD2 LEU A 159       6.263 183.904  51.148  1.00 75.53           H
ATOM    576  N   ALA A 160       8.553 179.709  47.756  1.00 19.63           N
ATOM    577  H   ALA A 160       8.419 180.686  47.527  1.00 20.98           H
ATOM    578  CA  ALA A 160       9.654 179.004  47.109  1.00 19.40           C
ATOM    579  HA  ALA A 160       9.659 177.961  47.427  1.00 21.55           H
ATOM    580  C   ALA A 160      10.961 179.659  47.548  1.00 17.11           C
ATOM    581  O   ALA A 160      11.027 180.875  47.724  1.00 20.59           O
ATOM    582  CB  ALA A 160       9.504 179.062  45.594  1.00 24.51           C
ATOM    583 1HB  ALA A 160      10.371 178.597  45.125  1.00 52.53           H
ATOM    584 2HB  ALA A 160       9.430 180.100  45.271  1.00 56.31           H
ATOM    585 3HB  ALA A 160       8.603 178.526  45.297  1.00 53.39           H
ATOM    586  N   LEU A 161      12.005 178.860  47.740  1.00 17.61           N
ATOM    587  H   LEU A 161      11.904 177.861  47.611  1.00 21.84           H
ATOM    588  CA  LEU A 161      13.312 179.378  48.133  1.00 16.84           C
ATOM    589  HA  LEU A 161      13.265 180.465  48.200  1.00 16.39           H
ATOM    590  C   LEU A 161      14.374 179.001  47.107  1.00 19.17           C
ATOM    591  O   LEU A 161      14.661 177.821  46.906  1.00 23.99           O
ATOM    592  CB  LEU A 161      13.711 178.809  49.498  1.00 18.55           C
ATOM    593 1HB  LEU A 161      12.938 179.061  50.223  1.00 20.11           H
ATOM    594 2HB  LEU A 161      13.745 177.724  49.408  1.00 21.05           H
ATOM    595  CG  LEU A 161      15.065 179.278  50.042  1.00 23.32           C
ATOM    596  HG  LEU A 161      15.813 179.188  49.255  1.00 45.10           H
ATOM    597  CD1 LEU A 161      15.021 180.729  50.504  1.00 48.78           C
ATOM    598 1HD1 LEU A 161      15.991 181.011  50.911  1.00 93.31           H
ATOM    599 2HD1 LEU A 161      14.257 180.849  51.273  1.00 91.70           H
ATOM    600 3HD1 LEU A 161      14.790 181.377  49.658  1.00 89.56           H
ATOM    601  CD2 LEU A 161      15.479 178.376  51.194  1.00 61.85           C
ATOM    602 1HD2 LEU A 161      15.637 177.363  50.823  1.00106.60           H
ATOM    603 2HD2 LEU A 161      16.408 178.742  51.632  1.00108.22           H
ATOM    604 3HD2 LEU A 161      14.697 178.366  51.952  1.00107.13           H
ATOM    605  N   LYS A 162      14.976 180.005  46.479  1.00 20.37           N
ATOM    606  H   LYS A 162      14.689 180.957  46.669  1.00 20.90           H
ATOM    607  CA  LYS A 162      16.097 179.786  45.570  1.00 24.65           C
ATOM    608  HA  LYS A 162      16.090 178.750  45.229  1.00 28.09           H
ATOM    609  C   LYS A 162      17.393 180.034  46.332  1.00 26.60           C
ATOM    610  O   LYS A 162      17.567 181.077  46.960  1.00 26.93           O
ATOM    611  CB  LYS A 162      15.995 180.716  44.358  1.00 27.82           C
ATOM    612 1HB  LYS A 162      15.014 180.585  43.902  1.00 35.88           H
ATOM    613 2HB  LYS A 162      16.080 181.745  44.705  1.00 40.24           H
ATOM    614  CG  LYS A 162      17.068 180.468  43.306  1.00 36.25           C
ATOM    615 1HG  LYS A 162      18.043 180.473  43.792  1.00 52.85           H
ATOM    616 2HG  LYS A 162      16.910 179.489  42.853  1.00 49.92           H
ATOM    617  CD  LYS A 162      17.070 181.530  42.215  1.00 42.25           C
ATOM    618 1HD  LYS A 162      17.128 182.516  42.676  1.00 75.18           H
ATOM    619 2HD  LYS A 162      17.953 181.387  41.594  1.00 97.25           H
ATOM    620  CE  LYS A 162      15.837 181.461  41.327  1.00 49.99           C
ATOM    621 1HE  LYS A 162      15.761 180.459  40.897  1.00108.63           H
ATOM    622 2HE  LYS A 162      14.943 181.655  41.923  1.00 86.24           H
ATOM    623  NZ  LYS A 162      15.990 182.490  40.249  1.00 49.29           N
ATOM    624 1HZ  LYS A 162      15.868 183.422  40.622  1.00 75.85           H
ATOM    625 2HZ  LYS A 162      15.303 182.353  39.520  1.00 72.69           H
ATOM    626 3HZ  LYS A 162      16.914 182.433  39.837  1.00 74.68           H
ATOM    627  N   VAL A 163      18.293 179.059  46.278  1.00 32.02           N
ATOM    628  H   VAL A 163      18.096 178.228  45.734  1.00 35.48           H
ATOM    629  CA  VAL A 163      19.573 179.125  46.978  1.00 37.74           C
ATOM    630  HA  VAL A 163      19.652 180.073  47.509  1.00 37.04           H
ATOM    631  C   VAL A 163      20.684 179.035  45.940  1.00 45.11           C
ATOM    632  O   VAL A 163      20.892 177.981  45.341  1.00 52.26           O
ATOM    633  CB  VAL A 163      19.743 177.964  47.983  1.00 43.07           C
ATOM    634  HB  VAL A 163      19.740 177.022  47.435  1.00 69.51           H
ATOM    635  CG1 VAL A 163      21.070 178.091  48.723  1.00 77.13           C
ATOM    636 1HG1 VAL A 163      21.895 177.996  48.016  1.00123.55           H
ATOM    637 2HG1 VAL A 163      21.149 177.299  49.468  1.00127.03           H
ATOM    638 3HG1 VAL A 163      21.128 179.060  49.217  1.00122.80           H
ATOM    639  CG2 VAL A 163      18.586 177.933  48.977  1.00 98.56           C
ATOM    640 1HG2 VAL A 163      18.474 178.911  49.446  1.00154.64           H
ATOM    641 2HG2 VAL A 163      17.663 177.674  48.458  1.00158.37           H
ATOM    642 3HG2 VAL A 163      18.780 177.183  49.743  1.00141.53           H
ATOM    643  N   LEU A 164      21.379 180.143  45.708  1.00 47.87           N
ATOM    644  H   LEU A 164      21.191 180.975  46.252  1.00 46.70           H
ATOM    645  CA  LEU A 164      22.426 180.206  44.692  1.00 54.69           C
ATOM    646  HA  LEU A 164      22.343 179.341  44.034  1.00 59.35           H
ATOM    647  C   LEU A 164      23.809 180.188  45.336  1.00 63.73           C
ATOM    648  O   LEU A 164      24.036 180.830  46.360  1.00 64.54           O
ATOM    649  CB  LEU A 164      22.272 181.482  43.861  1.00 51.14           C
ATOM    650 1HB  LEU A 164      22.265 182.325  44.552  1.00 49.56           H
ATOM    651 2HB  LEU A 164      23.154 181.580  43.229  1.00 59.03           H
ATOM    652  CG  LEU A 164      21.038 181.595  42.961  1.00 45.84           C
ATOM    653  HG  LEU A 164      20.156 181.298  43.528  1.00 45.98           H
ATOM    654  CD1 LEU A 164      20.855 183.041  42.521  1.00 46.86           C
ATOM    655 1HD1 LEU A 164      21.736 183.376  41.973  1.00 79.53           H
ATOM    656 2HD1 LEU A 164      20.710 183.673  43.397  1.00 71.90           H
ATOM    657 3HD1 LEU A 164      19.979 183.117  41.877  1.00 77.42           H
ATOM    658  CD2 LEU A 164      21.164 180.691  41.740  1.00 55.27           C
ATOM    659 1HD2 LEU A 164      22.040 180.975  41.158  1.00 87.11           H
ATOM    660 2HD2 LEU A 164      20.274 180.789  41.119  1.00 87.36           H
ATOM    661 3HD2 LEU A 164      21.262 179.654  42.059  1.00 86.03           H
ATOM    662  N   PHE A 165      24.743 179.466  44.728  1.00 74.71           N
ATOM    663  H   PHE A 165      24.516 178.959  43.882  1.00 77.44           H
ATOM    664  CA  PHE A 165      26.114 179.420  45.226  1.00 86.73           C
ATOM    665  HA  PHE A 165      26.089 179.402  46.316  1.00 88.21           H
ATOM    666  C   PHE A 165      26.855 180.677  44.782  1.00 88.41           C
ATOM    667  O   PHE A 165      26.945 180.977  43.592  1.00 90.56           O
ATOM    668  CB  PHE A 165      26.842 178.172  44.723  1.00101.83           C
ATOM    669 1HB  PHE A 165      26.831 178.174  43.633  1.00103.68           H
ATOM    670 2HB  PHE A 165      27.878 178.217  45.056  1.00114.53           H
ATOM    671  CG  PHE A 165      26.240 176.885  45.215  1.00108.73           C
ATOM    672  CD1 PHE A 165      26.383 176.504  46.545  1.00141.50           C
ATOM    673  HD1 PHE A 165      26.953 177.123  47.223  1.00209.86           H
ATOM    674  CD2 PHE A 165      25.524 176.062  44.352  1.00165.01           C
ATOM    675  HD2 PHE A 165      25.418 176.334  43.313  1.00252.22           H
ATOM    676  CE1 PHE A 165      25.791 175.336  47.020  1.00158.62           C
ATOM    677  HE1 PHE A 165      25.907 175.052  48.055  1.00240.90           H
ATOM    678  CE2 PHE A 165      24.933 174.888  44.815  1.00181.20           C
ATOM    679  HE2 PHE A 165      24.373 174.260  44.137  1.00280.48           H
ATOM    680  CZ  PHE A 165      25.058 174.529  46.154  1.00141.61           C
ATOM    681  HZ  PHE A 165      24.594 173.624  46.517  1.00162.22           H
ATOM    682  N   LYS A 166      27.376 181.421  45.752  1.00 91.81           N
ATOM    683  H   LYS A 166      27.350 181.086  46.707  1.00 93.95           H
ATOM    684  CA  LYS A 166      27.969 182.729  45.492  1.00 96.13           C
ATOM    685  HA  LYS A 166      27.253 183.325  44.925  1.00 89.52           H
ATOM    686  C   LYS A 166      29.236 182.629  44.649  1.00108.23           C
ATOM    687  O   LYS A 166      29.517 183.502  43.831  1.00109.30           O
ATOM    688  CB  LYS A 166      28.246 183.438  46.821  1.00102.87           C
ATOM    689 1HB  LYS A 166      27.391 183.276  47.477  1.00118.79           H
ATOM    690 2HB  LYS A 166      29.124 182.991  47.288  1.00134.82           H
ATOM    691  CG  LYS A 166      28.459 184.939  46.698  1.00112.44           C
ATOM    692 1HG  LYS A 166      29.326 185.136  46.068  1.00148.92           H
ATOM    693 2HG  LYS A 166      27.575 185.385  46.243  1.00134.41           H
ATOM    694  CD  LYS A 166      28.675 185.558  48.070  1.00121.48           C
ATOM    695 1HD  LYS A 166      27.860 185.258  48.729  1.00139.87           H
ATOM    696 2HD  LYS A 166      29.616 185.191  48.482  1.00153.78           H
ATOM    697  CE  LYS A 166      28.716 187.074  47.999  1.00148.59           C
ATOM    698 1HE  LYS A 166      29.491 187.385  47.295  1.00190.81           H
ATOM    699 2HE  LYS A 166      27.750 187.443  47.643  1.00195.33           H
ATOM    700  NZ  LYS A 166      29.010 187.584  49.377  1.00179.98           N
ATOM    701 1HZ  LYS A 166      29.969 187.381  49.625  1.00221.10           H
ATOM    702 2HZ  LYS A 166      28.402 187.133  50.048  1.00215.03           H
ATOM    703 3HZ  LYS A 166      28.872 188.585  49.416  1.00218.50           H
ATOM    704  N   ALA A 167      29.989 181.552  44.844  1.00120.50           N
ATOM    705  H   ALA A 167      29.712 180.872  45.536  1.00121.95           H
ATOM    706  CA  ALA A 167      31.212 181.321  44.081  1.00136.44           C
ATOM    707  HA  ALA A 167      31.838 182.211  44.155  1.00143.41           H
ATOM    708  C   ALA A 167      30.922 181.081  42.601  1.00134.17           C
ATOM    709  O   ALA A 167      31.652 181.566  41.738  1.00145.68           O
ATOM    710  CB  ALA A 167      31.977 180.140  44.665  1.00154.23           C
ATOM    711 1HB  ALA A 167      32.228 180.344  45.706  1.00191.56           H
ATOM    712 2HB  ALA A 167      32.895 179.985  44.098  1.00188.26           H
ATOM    713 3HB  ALA A 167      31.363 179.240  44.611  1.00181.05           H
ATOM    714  N   GLN A 168      29.866 180.331  42.301  1.00124.25           N
ATOM    715  H   GLN A 168      29.309 179.929  43.041  1.00118.64           H
ATOM    716  CA  GLN A 168      29.471 180.085  40.916  1.00123.91           C
ATOM    717  HA  GLN A 168      30.319 179.678  40.365  1.00137.35           H
ATOM    718  C   GLN A 168      29.050 181.389  40.244  1.00115.32           C
ATOM    719  O   GLN A 168      29.388 181.637  39.087  1.00123.68           O
ATOM    720  CB  GLN A 168      28.308 179.092  40.853  1.00119.83           C
ATOM    721 1HB  GLN A 168      27.502 179.461  41.488  1.00114.56           H
ATOM    722 2HB  GLN A 168      27.940 179.061  39.828  1.00123.24           H
ATOM    723  CG  GLN A 168      28.645 177.667  41.272  1.00148.04           C
ATOM    724 1HG  GLN A 168      29.080 177.676  42.271  1.00180.67           H
ATOM    725 2HG  GLN A 168      27.723 177.088  41.303  1.00166.09           H
ATOM    726  CD  GLN A 168      29.603 176.980  40.318  1.00167.53           C
ATOM    727  OE1 GLN A 168      29.589 177.219  39.112  1.00184.80           O
ATOM    728  NE2 GLN A 168      30.443 176.107  40.854  1.00220.37           N
ATOM    729 1HE2 GLN A 168      31.100 175.625  40.259  1.00253.67           H
ATOM    730 2HE2 GLN A 168      30.415 175.918  41.845  1.00262.57           H
ATOM    731  N   LEU A 169      28.303 182.214  40.972  1.00102.65           N
ATOM    732  H   LEU A 169      28.051 181.949  41.914  1.00100.16           H
ATOM    733  CA  LEU A 169      27.839 183.499  40.460  1.00 96.19           C
ATOM    734  HA  LEU A 169      27.332 183.341  39.507  1.00 95.92           H
ATOM    735  C   LEU A 169      28.999 184.461  40.222  1.00106.24           C
ATOM    736  O   LEU A 169      29.013 185.192  39.234  1.00108.81           O
ATOM    737  CB  LEU A 169      26.866 184.142  41.452  1.00 84.13           C
ATOM    738 1HB  LEU A 169      27.400 184.274  42.392  1.00 88.68           H
ATOM    739 2HB  LEU A 169      26.625 185.134  41.072  1.00 82.23           H
ATOM    740  CG  LEU A 169      25.543 183.437  41.767  1.00 75.42           C
ATOM    741  HG  LEU A 169      25.744 182.412  42.073  1.00 83.27           H
ATOM    742  CD1 LEU A 169      24.884 184.174  42.927  1.00 73.23           C
ATOM    743 1HD1 LEU A 169      25.497 184.071  43.821  1.00105.73           H
ATOM    744 2HD1 LEU A 169      23.899 183.751  43.120  1.00 99.95           H
ATOM    745 3HD1 LEU A 169      24.778 185.230  42.681  1.00100.17           H
ATOM    746  CD2 LEU A 169      24.604 183.408  40.569  1.00 75.65           C
ATOM    747 1HD2 LEU A 169      25.090 182.906  39.732  1.00106.84           H
ATOM    748 2HD2 LEU A 169      24.341 184.425  40.277  1.00104.44           H
ATOM    749 3HD2 LEU A 169      23.698 182.861  40.829  1.00104.43           H
ATOM    750  N   GLU A 170      29.959 184.478  41.140  1.00115.75           N
ATOM    751  H   GLU A 170      29.878 183.888  41.957  1.00115.73           H
ATOM    752  CA  GLU A 170      31.132 185.338  41.024  1.00130.06           C
ATOM    753  HA  GLU A 170      30.805 186.364  40.854  1.00126.04           H
ATOM    754  C   GLU A 170      31.996 184.919  39.838  1.00146.16           C
ATOM    755  O   GLU A 170      32.517 185.768  39.116  1.00156.22           O
ATOM    756  CB  GLU A 170      31.950 185.281  42.318  1.00140.77           C
ATOM    757 1HB  GLU A 170      31.294 185.524  43.154  1.00134.14           H
ATOM    758 2HB  GLU A 170      32.305 184.260  42.459  1.00177.62           H
ATOM    759  CG  GLU A 170      33.152 186.218  42.363  1.00195.40           C
ATOM    760 1HG  GLU A 170      33.822 185.874  43.151  1.00225.89           H
ATOM    761 2HG  GLU A 170      33.687 186.161  41.415  1.00285.15           H
ATOM    762  CD  GLU A 170      32.781 187.665  42.639  1.00224.83           C
ATOM    763  OE1 GLU A 170      33.616 188.389  43.223  1.00283.69           O
ATOM    764  OE2 GLU A 170      31.661 188.098  42.294  1.00280.89           O
ATOM    765  N   LYS A 171      32.133 183.614  39.625  1.00152.47           N
ATOM    766  H   LYS A 171      31.685 182.963  40.256  1.00147.65           H
ATOM    767  CA  LYS A 171      32.905 183.085  38.503  1.00171.33           C
ATOM    768  HA  LYS A 171      33.904 183.522  38.527  1.00187.01           H
ATOM    769  C   LYS A 171      32.270 183.471  37.172  1.00167.27           C
ATOM    770  O   LYS A 171      32.968 183.743  36.196  1.00186.89           O
ATOM    771  CB  LYS A 171      33.013 181.562  38.622  1.00181.83           C
ATOM    772 1HB  LYS A 171      33.356 181.317  39.627  1.00197.37           H
ATOM    773 2HB  LYS A 171      32.023 181.129  38.479  1.00199.20           H
ATOM    774  CG  LYS A 171      33.970 180.936  37.618  1.00221.97           C
ATOM    775 1HG  LYS A 171      33.650 181.192  36.608  1.00262.07           H
ATOM    776 2HG  LYS A 171      34.971 181.337  37.784  1.00272.77           H
ATOM    777  CD  LYS A 171      34.010 179.422  37.756  1.00261.51           C
ATOM    778 1HD  LYS A 171      34.279 179.162  38.780  1.00311.43           H
ATOM    779 2HD  LYS A 171      33.024 179.015  37.532  1.00297.17           H
ATOM    780  CE  LYS A 171      35.032 178.825  36.803  1.00339.34           C
ATOM    781 1HE  LYS A 171      34.790 179.132  35.783  1.00395.96           H
ATOM    782 2HE  LYS A 171      36.021 179.217  37.053  1.00391.99           H
ATOM    783  NZ  LYS A 171      35.010 177.331  36.927  1.00435.44           N
ATOM    784 1HZ  LYS A 171      34.091 176.971  36.709  1.00492.66           H
ATOM    785 2HZ  LYS A 171      35.251 177.054  37.870  1.00491.31           H
ATOM    786 3HZ  LYS A 171      35.680 176.916  36.293  1.00491.51           H
ATOM    787  N   ALA A 172      30.942 183.481  37.140  1.00148.44           N
ATOM    788  H   ALA A 172      30.426 183.208  37.964  1.00139.23           H
ATOM    789  CA  ALA A 172      30.196 183.902  35.958  1.00144.99           C
ATOM    790  HA  ALA A 172      30.666 183.475  35.073  1.00162.77           H
ATOM    791  C   ALA A 172      30.196 185.421  35.801  1.00139.46           C
ATOM    792  O   ALA A 172      29.916 185.931  34.717  1.00144.75           O
ATOM    793  CB  ALA A 172      28.768 183.381  36.044  1.00132.23           C
ATOM    794 1HB  ALA A 172      28.773 182.294  35.969  1.00164.22           H
ATOM    795 2HB  ALA A 172      28.178 183.796  35.227  1.00152.14           H
ATOM    796 3HB  ALA A 172      28.327 183.675  36.997  1.00156.69           H
ATOM    797  N   GLY A 173      30.520 186.139  36.872  1.00135.43           N
ATOM    798  H   GLY A 173      30.769 185.669  37.731  1.00138.56           H
ATOM    799  CA  GLY A 173      30.543 187.592  36.848  1.00134.51           C
ATOM    800 1HA  GLY A 173      31.199 187.947  37.643  1.00141.77           H
ATOM    801 2HA  GLY A 173      30.953 187.922  35.894  1.00148.22           H
ATOM    802  C   GLY A 173      29.181 188.234  37.026  1.00115.37           C
ATOM    803  O   GLY A 173      28.983 189.391  36.655  1.00119.35           O
ATOM    804  N   VAL A 174      28.233 187.486  37.582  1.00101.73           N
ATOM    805  H   VAL A 174      28.467 186.559  37.910  1.00104.92           H
ATOM    806  CA  VAL A 174      26.846 187.937  37.701  1.00 88.87           C
ATOM    807  HA  VAL A 174      26.757 188.904  37.207  1.00 92.51           H
ATOM    808  C   VAL A 174      26.397 188.120  39.148  1.00 80.92           C
ATOM    809  O   VAL A 174      25.249 188.475  39.407  1.00 75.61           O
ATOM    810  CB  VAL A 174      25.858 186.970  37.009  1.00 87.38           C
ATOM    811  HB  VAL A 174      24.854 187.387  37.094  1.00104.16           H
ATOM    812  CG1 VAL A 174      26.190 186.839  35.525  1.00117.73           C
ATOM    813 1HG1 VAL A 174      25.432 186.230  35.034  1.00159.88           H
ATOM    814 2HG1 VAL A 174      27.164 186.366  35.400  1.00168.46           H
ATOM    815 3HG1 VAL A 174      26.207 187.827  35.064  1.00158.62           H
ATOM    816  CG2 VAL A 174      25.861 185.597  37.677  1.00125.75           C
ATOM    817 1HG2 VAL A 174      26.861 185.165  37.636  1.00171.72           H
ATOM    818 2HG2 VAL A 174      25.165 184.938  37.161  1.00172.40           H
ATOM    819 3HG2 VAL A 174      25.553 185.696  38.718  1.00172.15           H
ATOM    820  N   GLU A 175      27.300 187.890  40.095  1.00 86.08           N
ATOM    821  H   GLU A 175      28.231 187.600  39.831  1.00 96.09           H
ATOM    822  CA  GLU A 175      26.982 188.026  41.514  1.00 82.71           C
ATOM    823  HA  GLU A 175      26.145 187.367  41.744  1.00 75.86           H
ATOM    824  C   GLU A 175      26.563 189.450  41.870  1.00 81.86           C
ATOM    825  O   GLU A 175      25.625 189.652  42.640  1.00 77.28           O
ATOM    826  CB  GLU A 175      28.186 187.600  42.358  1.00 97.76           C
ATOM    827 1HB  GLU A 175      28.560 186.660  41.954  1.00109.59           H
ATOM    828 2HB  GLU A 175      28.974 188.345  42.257  1.00105.21           H
ATOM    829  CG  GLU A 175      27.888 187.383  43.835  1.00101.12           C
ATOM    830 1HG  GLU A 175      26.981 186.783  43.926  1.00100.28           H
ATOM    831 2HG  GLU A 175      28.712 186.821  44.276  1.00115.58           H
ATOM    832  CD  GLU A 175      27.712 188.673  44.616  1.00105.06           C
ATOM    833  OE1 GLU A 175      26.919 188.672  45.581  1.00129.19           O
ATOM    834  OE2 GLU A 175      28.373 189.685  44.300  1.00152.21           O
ATOM    835  N   HIS A 176      27.248 190.438  41.304  1.00 91.85           N
ATOM    836  H   HIS A 176      28.018 190.220  40.686  1.00100.34           H
ATOM    837  CA  HIS A 176      26.919 191.837  41.555  1.00 97.82           C
ATOM    838  HA  HIS A 176      26.702 191.953  42.618  1.00102.65           H
ATOM    839  C   HIS A 176      25.683 192.252  40.759  1.00 89.14           C
ATOM    840  O   HIS A 176      24.828 192.984  41.257  1.00 94.46           O
ATOM    841  CB  HIS A 176      28.113 192.727  41.199  1.00116.65           C
ATOM    842 1HB  HIS A 176      29.015 192.268  41.602  1.00139.31           H
ATOM    843 2HB  HIS A 176      28.207 192.776  40.114  1.00144.72           H
ATOM    844  CG  HIS A 176      28.015 194.120  41.741  1.00159.62           C
ATOM    845  ND1 HIS A 176      29.083 194.984  41.847  1.00250.67           N
ATOM    846  HD1 HIS A 176      30.032 194.799  41.559  1.00315.06           H
ATOM    847  CD2 HIS A 176      26.956 194.814  42.231  1.00236.49           C
ATOM    848  HD2 HIS A 176      25.946 194.434  42.288  1.00297.20           H
ATOM    849  CE1 HIS A 176      28.637 196.123  42.395  1.00353.26           C
ATOM    850  HE1 HIS A 176      29.259 196.982  42.605  1.00510.32           H
ATOM    851  NE2 HIS A 176      27.346 196.060  42.656  1.00345.12           N
ATOM    852  N   GLN A 177      25.579 191.773  39.524  1.00 83.38           N
ATOM    853  H   GLN A 177      26.299 191.161  39.167  1.00 85.67           H
ATOM    854  CA  GLN A 177      24.433 192.071  38.671  1.00 81.83           C
ATOM    855  HA  GLN A 177      24.353 193.151  38.546  1.00 91.11           H
ATOM    856  C   GLN A 177      23.139 191.572  39.309  1.00 71.33           C
ATOM    857  O   GLN A 177      22.100 192.226  39.218  1.00 74.21           O
ATOM    858  CB  GLN A 177      24.625 191.428  37.294  1.00 86.99           C
ATOM    859 1HB  GLN A 177      25.585 191.753  36.894  1.00102.15           H
ATOM    860 2HB  GLN A 177      24.651 190.344  37.410  1.00102.10           H
ATOM    861  CG  GLN A 177      23.536 191.780  36.288  1.00126.73           C
ATOM    862 1HG  GLN A 177      23.745 191.268  35.349  1.00158.48           H
ATOM    863 2HG  GLN A 177      22.577 191.429  36.667  1.00178.65           H
ATOM    864  CD  GLN A 177      23.441 193.270  36.024  1.00193.91           C
ATOM    865  OE1 GLN A 177      24.439 193.938  35.764  1.00248.71           O
ATOM    866  NE2 GLN A 177      22.233 193.808  36.101  1.00288.56           N
ATOM    867 1HE2 GLN A 177      22.118 194.793  35.914  1.00395.32           H
ATOM    868 2HE2 GLN A 177      21.440 193.234  36.348  1.00311.55           H
ATOM    869  N   LEU A 178      23.211 190.421  39.969  1.00 63.23           N
ATOM    870  H   LEU A 178      24.092 189.926  40.001  1.00 65.86           H
ATOM    871  CA  LEU A 178      22.072 189.852  40.681  1.00 53.33           C
ATOM    872  HA  LEU A 178      21.289 189.610  39.962  1.00 53.44           H
ATOM    873  C   LEU A 178      21.486 190.834  41.691  1.00 52.40           C
ATOM    874  O   LEU A 178      20.269 190.899  41.851  1.00 49.94           O
ATOM    875  CB  LEU A 178      22.518 188.576  41.401  1.00 51.26           C
ATOM    876 1HB  LEU A 178      22.908 187.883  40.655  1.00 58.98           H
ATOM    877 2HB  LEU A 178      23.342 188.843  42.063  1.00 58.46           H
ATOM    878  CG  LEU A 178      21.478 187.838  42.251  1.00 45.92           C
ATOM    879  HG  LEU A 178      21.101 188.517  43.015  1.00 71.63           H
ATOM    880  CD1 LEU A 178      20.307 187.340  41.420  1.00 58.79           C
ATOM    881 1HD1 LEU A 178      19.641 186.747  42.048  1.00 99.55           H
ATOM    882 2HD1 LEU A 178      20.673 186.729  40.596  1.00 93.61           H
ATOM    883 3HD1 LEU A 178      19.755 188.193  41.027  1.00 99.11           H
ATOM    884  CD2 LEU A 178      22.147 186.661  42.943  1.00 69.34           C
ATOM    885 1HD2 LEU A 178      21.427 186.166  43.594  1.00105.26           H
ATOM    886 2HD2 LEU A 178      22.987 187.016  43.541  1.00112.46           H
ATOM    887 3HD2 LEU A 178      22.505 185.951  42.198  1.00110.58           H
ATOM    888  N   ARG A 179      22.336 191.604  42.361  1.00 59.60           N
ATOM    889  H   ARG A 179      23.325 191.537  42.161  1.00 65.67           H
ATOM    890  CA  ARG A 179      21.880 192.565  43.365  1.00 65.15           C
ATOM    891  HA  ARG A 179      21.311 192.038  44.131  1.00 63.41           H
ATOM    892  C   ARG A 179      20.958 193.609  42.745  1.00 68.07           C
ATOM    893  O   ARG A 179      19.967 194.017  43.349  1.00 77.25           O
ATOM    894  CB  ARG A 179      23.072 193.276  44.014  1.00 79.29           C
ATOM    895 1HB  ARG A 179      23.572 193.875  43.252  1.00106.20           H
ATOM    896 2HB  ARG A 179      22.697 193.955  44.780  1.00115.73           H
ATOM    897  CG  ARG A 179      24.106 192.351  44.642  1.00 98.35           C
ATOM    898 1HG  ARG A 179      23.631 191.737  45.407  1.00140.19           H
ATOM    899 2HG  ARG A 179      24.522 191.701  43.872  1.00132.93           H
ATOM    900  CD  ARG A 179      25.238 193.149  45.269  1.00112.42           C
ATOM    901 1HD  ARG A 179      25.612 193.868  44.539  1.00131.83           H
ATOM    902 2HD  ARG A 179      24.853 193.694  46.132  1.00132.81           H
ATOM    903  NE  ARG A 179      26.334 192.278  45.690  1.00140.21           N
ATOM    904  HE  ARG A 179      26.233 191.289  45.516  1.00171.16           H
ATOM    905  CZ  ARG A 179      27.445 192.684  46.291  1.00193.01           C
ATOM    906  NH1 ARG A 179      27.686 193.953  46.558  1.00259.32           N
ATOM    907 1HH1 ARG A 179      27.012 194.652  46.287  1.00256.01           H
ATOM    908 2HH1 ARG A 179      28.543 194.208  47.022  1.00361.91           H
ATOM    909  NH2 ARG A 179      28.360 191.796  46.616  1.00255.32           N
ATOM    910 1HH2 ARG A 179      28.203 190.827  46.384  1.00268.93           H
ATOM    911 2HH2 ARG A 179      29.202 192.094  47.082  1.00333.68           H
ATOM    912  N   ARG A 180      21.303 194.046  41.539  1.00 67.23           N
ATOM    913  H   ARG A 180      22.121 193.652  41.095  1.00 66.30           H
ATOM    914  CA  ARG A 180      20.547 195.076  40.830  1.00 72.47           C
ATOM    915  HA  ARG A 180      20.219 195.819  41.557  1.00 80.28           H
ATOM    916  C   ARG A 180      19.290 194.523  40.167  1.00 63.28           C
ATOM    917  O   ARG A 180      18.282 195.219  40.074  1.00 68.41           O
ATOM    918  CB  ARG A 180      21.450 195.763  39.801  1.00 86.13           C
ATOM    919 1HB  ARG A 180      22.373 196.055  40.303  1.00 99.01           H
ATOM    920 2HB  ARG A 180      21.704 195.051  39.015  1.00101.65           H
ATOM    921  CG  ARG A 180      20.835 197.000  39.158  1.00153.37           C
ATOM    922 1HG  ARG A 180      20.276 196.700  38.271  1.00209.24           H
ATOM    923 2HG  ARG A 180      20.149 197.467  39.864  1.00216.74           H
ATOM    924  CD  ARG A 180      21.897 198.019  38.768  1.00219.89           C
ATOM    925 1HD  ARG A 180      21.401 198.919  38.403  1.00280.11           H
ATOM    926 2HD  ARG A 180      22.473 198.280  39.656  1.00247.79           H
ATOM    927  NE  ARG A 180      22.808 197.519  37.738  1.00335.98           N
ATOM    928  HE  ARG A 180      22.630 196.596  37.372  1.00370.42           H
ATOM    929  CZ  ARG A 180      23.853 198.181  37.257  1.00511.93           C
ATOM    930  NH1 ARG A 180      24.605 197.609  36.340  1.00723.89           N
ATOM    931 1HH1 ARG A 180      24.397 196.668  36.044  1.00750.36           H
ATOM    932 2HH1 ARG A 180      25.386 198.114  35.952  1.00936.85           H
ATOM    933  NH2 ARG A 180      24.174 199.392  37.666  1.00606.42           N
ATOM    934 1HH2 ARG A 180      23.614 199.843  38.372  1.00535.90           H
ATOM    935 2HH2 ARG A 180      24.983 199.849  37.273  1.00829.80           H
ATOM    936  N   GLU A 181      19.339 193.274  39.719  1.00 56.06           N
ATOM    937  H   GLU A 181      20.204 192.755  39.781  1.00 57.72           H
ATOM    938  CA  GLU A 181      18.158 192.622  39.156  1.00 52.55           C
ATOM    939  HA  GLU A 181      17.697 193.288  38.427  1.00 59.23           H
ATOM    940  C   GLU A 181      17.120 192.336  40.238  1.00 44.47           C
ATOM    941  O   GLU A 181      15.918 192.435  39.995  1.00 45.66           O
ATOM    942  CB  GLU A 181      18.537 191.320  38.447  1.00 58.14           C
ATOM    943 1HB  GLU A 181      19.141 190.713  39.122  1.00 69.69           H
ATOM    944 2HB  GLU A 181      17.621 190.776  38.217  1.00 65.49           H
ATOM    945  CG  GLU A 181      19.304 191.537  37.150  1.00 79.97           C
ATOM    946 1HG  GLU A 181      18.714 192.183  36.499  1.00144.12           H
ATOM    947 2HG  GLU A 181      20.245 192.040  37.371  1.00106.27           H
ATOM    948  CD  GLU A 181      19.598 190.241  36.418  1.00 88.54           C
ATOM    949  OE1 GLU A 181      19.225 189.158  36.916  1.00144.02           O
ATOM    950  OE2 GLU A 181      20.201 190.310  35.325  1.00131.16           O
ATOM    951  N   VAL A 182      17.591 192.002  41.434  1.00 41.02           N
ATOM    952  H   VAL A 182      18.590 191.895  41.556  1.00 44.35           H
ATOM    953  CA  VAL A 182      16.734 191.814  42.603  1.00 36.91           C
ATOM    954  HA  VAL A 182      15.961 191.081  42.372  1.00 36.49           H
ATOM    955  C   VAL A 182      16.031 193.121  42.957  1.00 39.42           C
ATOM    956  O   VAL A 182      14.855 193.122  43.320  1.00 40.66           O
ATOM    957  CB  VAL A 182      17.560 191.298  43.805  1.00 39.64           C
ATOM    958  HB  VAL A 182      18.493 191.859  43.849  1.00 80.06           H
ATOM    959  CG1 VAL A 182      16.834 191.493  45.131  1.00 79.12           C
ATOM    960 1HG1 VAL A 182      16.676 192.555  45.317  1.00127.92           H
ATOM    961 2HG1 VAL A 182      17.437 191.082  45.940  1.00129.71           H
ATOM    962 3HG1 VAL A 182      15.873 190.982  45.099  1.00131.81           H
ATOM    963  CG2 VAL A 182      17.886 189.818  43.620  1.00 77.97           C
ATOM    964 1HG2 VAL A 182      16.977 189.224  43.719  1.00127.84           H
ATOM    965 2HG2 VAL A 182      18.606 189.506  44.376  1.00122.48           H
ATOM    966 3HG2 VAL A 182      18.315 189.651  42.632  1.00131.46           H
ATOM    967  N   GLU A 183      16.739 194.238  42.837  1.00 45.25           N
ATOM    968  H   GLU A 183      17.704 194.189  42.543  1.00 47.70           H
ATOM    969  CA  GLU A 183      16.157 195.550  43.106  1.00 52.04           C
ATOM    970  HA  GLU A 183      15.738 195.545  44.113  1.00 54.66           H
ATOM    971  C   GLU A 183      15.028 195.870  42.127  1.00 50.37           C
ATOM    972  O   GLU A 183      14.014 196.456  42.504  1.00 56.00           O
ATOM    973  CB  GLU A 183      17.241 196.628  43.022  1.00 65.12           C
ATOM    974 1HB  GLU A 183      18.105 196.298  43.599  1.00 78.23           H
ATOM    975 2HB  GLU A 183      17.547 196.739  41.982  1.00 84.02           H
ATOM    976  CG  GLU A 183      16.807 197.990  43.543  1.00 99.38           C
ATOM    977 1HG  GLU A 183      17.531 198.739  43.222  1.00158.86           H
ATOM    978 2HG  GLU A 183      15.837 198.244  43.115  1.00133.18           H
ATOM    979  CD  GLU A 183      16.706 198.017  45.057  1.00138.19           C
ATOM    980  OE1 GLU A 183      15.585 198.201  45.576  1.00205.10           O
ATOM    981  OE2 GLU A 183      17.743 197.845  45.732  1.00204.02           O
ATOM    982  N   ILE A 184      15.199 195.474  40.870  1.00 48.82           N
ATOM    983  H   ILE A 184      16.048 194.986  40.622  1.00 50.72           H
ATOM    984  CA  ILE A 184      14.192 195.703  39.836  1.00 50.47           C
ATOM    985  HA  ILE A 184      13.872 196.744  39.882  1.00 55.74           H
ATOM    986  C   ILE A 184      12.969 194.828  40.100  1.00 44.99           C
ATOM    987  O   ILE A 184      11.835 195.297  40.008  1.00 47.50           O
ATOM    988  CB  ILE A 184      14.743 195.416  38.420  1.00 59.13           C
ATOM    989  HB  ILE A 184      15.125 194.395  38.397  1.00 61.79           H
ATOM    990  CG1 ILE A 184      15.887 196.383  38.089  1.00 85.79           C
ATOM    991 1HG1 ILE A 184      15.464 197.365  37.874  1.00117.78           H
ATOM    992 2HG1 ILE A 184      16.532 196.483  38.960  1.00108.56           H
ATOM    993  CG2 ILE A 184      13.637 195.548  37.372  1.00 70.46           C
ATOM    994 1HG2 ILE A 184      13.201 196.546  37.414  1.00103.06           H
ATOM    995 2HG2 ILE A 184      12.860 194.808  37.562  1.00106.62           H
ATOM    996 3HG2 ILE A 184      14.043 195.373  36.376  1.00102.92           H
ATOM    997  CD1 ILE A 184      16.754 195.962  36.916  1.00136.86           C
ATOM    998 1HD1 ILE A 184      17.605 196.640  36.836  1.00187.98           H
ATOM    999 2HD1 ILE A 184      16.177 196.003  35.993  1.00183.85           H
ATOM   1000 3HD1 ILE A 184      17.118 194.947  37.073  1.00186.54           H
ATOM   1001  N   GLN A 185      13.196 193.563  40.439  1.00 41.88           N
ATOM   1002  H   GLN A 185      14.148 193.227  40.504  1.00 43.60           H
ATOM   1003  CA  GLN A 185      12.108 192.638  40.745  1.00 40.73           C
ATOM   1004  HA  GLN A 185      11.457 192.564  39.875  1.00 44.73           H
ATOM   1005  C   GLN A 185      11.272 193.132  41.924  1.00 39.61           C
ATOM   1006  O   GLN A 185      10.062 192.917  41.968  1.00 43.70           O
ATOM   1007  CB  GLN A 185      12.673 191.248  41.054  1.00 42.43           C
ATOM   1008 1HB  GLN A 185      13.401 190.993  40.284  1.00 56.83           H
ATOM   1009 2HB  GLN A 185      13.187 191.283  42.014  1.00 51.08           H
ATOM   1010  CG  GLN A 185      11.615 190.152  41.099  1.00 39.64           C
ATOM   1011 1HG  GLN A 185      10.906 190.376  41.896  1.00 49.38           H
ATOM   1012 2HG  GLN A 185      11.079 190.139  40.151  1.00 52.74           H
ATOM   1013  CD  GLN A 185      12.199 188.774  41.343  1.00 47.69           C
ATOM   1014  OE1 GLN A 185      13.368 188.625  41.694  1.00 64.74           O
ATOM   1015  NE2 GLN A 185      11.379 187.748  41.170  1.00 66.35           N
ATOM   1016 1HE2 GLN A 185      11.733 186.811  41.292  1.00 82.78           H
ATOM   1017 2HE2 GLN A 185      10.410 187.903  40.928  1.00 82.40           H
ATOM   1018  N   SER A 186      11.918 193.805  42.871  1.00 40.25           N
ATOM   1019  H   SER A 186      12.914 193.955  42.776  1.00 42.21           H
ATOM   1020  CA  SER A 186      11.245 194.335  44.053  1.00 45.17           C
ATOM   1021  HA  SER A 186      10.671 193.531  44.515  1.00 48.44           H
ATOM   1022  C   SER A 186      10.280 195.476  43.735  1.00 48.06           C
ATOM   1023  O   SER A 186       9.282 195.660  44.431  1.00 59.58           O
ATOM   1024  CB  SER A 186      12.288 194.829  45.058  1.00 52.33           C
ATOM   1025 1HB  SER A 186      12.862 195.641  44.612  1.00 80.27           H
ATOM   1026 2HB  SER A 186      11.780 195.203  45.948  1.00 84.73           H
ATOM   1027  OG  SER A 186      13.169 193.782  45.427  1.00 99.12           O
ATOM   1028  HG  SER A 186      13.662 193.507  44.650  1.00135.06           H
ATOM   1029  N   HIS A 187      10.579 196.247  42.695  1.00 46.05           N
ATOM   1030  H   HIS A 187      11.414 196.056  42.159  1.00 45.63           H
ATOM   1031  CA  HIS A 187       9.725 197.360  42.286  1.00 51.38           C
ATOM   1032  HA  HIS A 187       9.287 197.815  43.175  1.00 62.68           H
ATOM   1033  C   HIS A 187       8.575 196.928  41.379  1.00 46.55           C
ATOM   1034  O   HIS A 187       7.573 197.634  41.264  1.00 54.26           O
ATOM   1035  CB  HIS A 187      10.549 198.420  41.551  1.00 60.84           C
ATOM   1036 1HB  HIS A 187      11.155 197.932  40.787  1.00 76.60           H
ATOM   1037 2HB  HIS A 187       9.860 199.103  41.053  1.00100.64           H
ATOM   1038  CG  HIS A 187      11.432 199.232  42.446  1.00 98.79           C
ATOM   1039  ND1 HIS A 187      12.672 198.836  42.896  1.00155.19           N
ATOM   1040  HD1 HIS A 187      13.125 197.952  42.706  1.00178.94           H
ATOM   1041  CD2 HIS A 187      11.247 200.469  42.975  1.00199.81           C
ATOM   1042  HD2 HIS A 187      10.365 201.074  42.828  1.00270.51           H
ATOM   1043  CE1 HIS A 187      13.173 199.827  43.646  1.00275.23           C
ATOM   1044  HE1 HIS A 187      14.139 199.799  44.128  1.00410.68           H
ATOM   1045  NE2 HIS A 187      12.341 200.848  43.713  1.00309.34           N
ATOM   1046  N   LEU A 188       8.716 195.785  40.716  1.00 42.99           N
ATOM   1047  H   LEU A 188       9.543 195.222  40.864  1.00 45.98           H
ATOM   1048  CA  LEU A 188       7.695 195.308  39.790  1.00 44.44           C
ATOM   1049  HA  LEU A 188       7.269 196.168  39.272  1.00 45.75           H
ATOM   1050  C   LEU A 188       6.572 194.609  40.550  1.00 52.38           C
ATOM   1051  O   LEU A 188       6.780 193.581  41.193  1.00 87.98           O
ATOM   1052  CB  LEU A 188       8.306 194.352  38.761  1.00 49.45           C
ATOM   1053 1HB  LEU A 188       8.853 193.583  39.307  1.00 67.58           H
ATOM   1054 2HB  LEU A 188       7.492 193.860  38.229  1.00 63.61           H
ATOM   1055  CG  LEU A 188       9.249 194.963  37.720  1.00 55.07           C
ATOM   1056  HG  LEU A 188      10.019 195.540  38.229  1.00 74.60           H
ATOM   1057  CD1 LEU A 188       9.920 193.849  36.931  1.00 89.34           C
ATOM   1058 1HD1 LEU A 188      10.605 194.283  36.202  1.00133.56           H
ATOM   1059 2HD1 LEU A 188       9.168 193.256  36.412  1.00135.23           H
ATOM   1060 3HD1 LEU A 188      10.484 193.209  37.609  1.00125.18           H
ATOM   1061  CD2 LEU A 188       8.505 195.886  36.760  1.00 72.90           C
ATOM   1062 1HD2 LEU A 188       9.197 196.253  36.002  1.00110.47           H
ATOM   1063 2HD2 LEU A 188       8.099 196.736  37.307  1.00109.76           H
ATOM   1064 3HD2 LEU A 188       7.696 195.341  36.274  1.00112.41           H
ATOM   1065  N   ARG A 189       5.374 195.181  40.474  1.00 45.35           N
ATOM   1066  H   ARG A 189       5.264 196.030  39.937  1.00 49.25           H
ATOM   1067  CA  ARG A 189       4.209 194.645  41.177  1.00 56.14           C
ATOM   1068  HA  ARG A 189       4.524 193.769  41.747  1.00 64.42           H
ATOM   1069  C   ARG A 189       3.112 194.191  40.220  1.00 51.09           C
ATOM   1070  O   ARG A 189       1.951 194.053  40.601  1.00 70.48           O
ATOM   1071  CB  ARG A 189       3.658 195.685  42.158  1.00 80.78           C
ATOM   1072 1HB  ARG A 189       3.198 196.493  41.589  1.00 95.34           H
ATOM   1073 2HB  ARG A 189       2.887 195.214  42.767  1.00107.73           H
ATOM   1074  CG  ARG A 189       4.714 196.292  43.075  1.00114.89           C
ATOM   1075 1HG  ARG A 189       5.343 195.498  43.479  1.00160.55           H
ATOM   1076 2HG  ARG A 189       5.338 196.967  42.489  1.00156.24           H
ATOM   1077  CD  ARG A 189       4.099 197.074  44.227  1.00163.71           C
ATOM   1078 1HD  ARG A 189       3.242 197.636  43.854  1.00208.51           H
ATOM   1079 2HD  ARG A 189       3.752 196.378  44.991  1.00210.30           H
ATOM   1080  NE  ARG A 189       5.056 198.018  44.806  1.00241.16           N
ATOM   1081  HE  ARG A 189       4.968 198.984  44.526  1.00288.79           H
ATOM   1082  CZ  ARG A 189       6.032 197.719  45.654  1.00352.35           C
ATOM   1083  NH1 ARG A 189       6.251 196.496  46.096  1.00423.76           N
ATOM   1084 1HH1 ARG A 189       5.651 195.744  45.797  1.00388.16           H
ATOM   1085 2HH1 ARG A 189       7.032 196.327  46.710  1.00587.71           H
ATOM   1086  NH2 ARG A 189       6.813 198.688  46.082  1.00507.64           N
ATOM   1087 1HH2 ARG A 189       6.658 199.628  45.754  1.00551.87           H
ATOM   1088 2HH2 ARG A 189       7.563 198.475  46.722  1.00651.81           H
ATOM   1089  N   HIS A 190       3.497 193.973  38.967  1.00 46.61           N
ATOM   1090  H   HIS A 190       4.467 194.107  38.723  1.00 59.75           H
ATOM   1091  CA  HIS A 190       2.577 193.487  37.945  1.00 45.24           C
ATOM   1092  HA  HIS A 190       1.667 194.084  37.975  1.00 54.72           H
ATOM   1093  C   HIS A 190       2.250 192.027  38.257  1.00 39.76           C
ATOM   1094  O   HIS A 190       3.167 191.242  38.503  1.00 34.78           O
ATOM   1095  CB  HIS A 190       3.228 193.624  36.566  1.00 47.26           C
ATOM   1096 1HB  HIS A 190       3.465 194.674  36.392  1.00 62.20           H
ATOM   1097 2HB  HIS A 190       4.160 193.059  36.564  1.00 60.85           H
ATOM   1098  CG  HIS A 190       2.373 193.129  35.441  1.00 65.27           C
ATOM   1099  ND1 HIS A 190       1.207 193.731  35.022  1.00 82.16           N
ATOM   1100  HD1 HIS A 190       0.812 194.587  35.381  1.00102.77           H
ATOM   1101  CD2 HIS A 190       2.523 192.050  34.631  1.00139.75           C
ATOM   1102  HD2 HIS A 190       3.351 191.358  34.673  1.00207.61           H
ATOM   1103  CE1 HIS A 190       0.694 192.987  34.031  1.00135.86           C
ATOM   1104  HE1 HIS A 190      -0.228 193.210  33.515  1.00184.02           H
ATOM   1105  NE2 HIS A 190       1.466 191.953  33.760  1.00190.84           N
ATOM   1106  N   PRO A 191       0.962 191.643  38.291  1.00 46.03           N
ATOM   1107  CA  PRO A 191       0.669 190.314  38.843  1.00 47.07           C
ATOM   1108  HA  PRO A 191       1.018 190.270  39.874  1.00 50.39           H
ATOM   1109  C   PRO A 191       1.232 189.108  38.096  1.00 39.40           C
ATOM   1110  O   PRO A 191       1.380 188.036  38.681  1.00 41.67           O
ATOM   1111  CB  PRO A 191      -0.861 190.249  38.820  1.00 63.67           C
ATOM   1112 1HB  PRO A 191      -1.200 189.717  37.931  1.00 74.26           H
ATOM   1113 2HB  PRO A 191      -1.234 189.760  39.719  1.00 81.12           H
ATOM   1114  CG  PRO A 191      -1.310 191.665  38.778  1.00 74.89           C
ATOM   1115 1HG  PRO A 191      -2.299 191.743  38.328  1.00 99.40           H
ATOM   1116 2HG  PRO A 191      -1.308 192.088  39.783  1.00 98.68           H
ATOM   1117  CD  PRO A 191      -0.281 192.347  37.927  1.00 60.75           C
ATOM   1118 1HD  PRO A 191      -0.505 192.204  36.870  1.00 66.22           H
ATOM   1119 2HD  PRO A 191      -0.232 193.406  38.180  1.00 70.16           H
ATOM   1120  N   ASN A 192       1.537 189.259  36.812  1.00 37.78           N
ATOM   1121  H   ASN A 192       1.385 190.149  36.358  1.00 43.53           H
ATOM   1122  CA  ASN A 192       2.081 188.155  36.028  1.00 37.31           C
ATOM   1123  HA  ASN A 192       1.638 187.225  36.387  1.00 42.97           H
ATOM   1124  C   ASN A 192       3.596 188.015  36.172  1.00 30.34           C
ATOM   1125  O   ASN A 192       4.191 187.109  35.592  1.00 35.24           O
ATOM   1126  CB  ASN A 192       1.699 188.324  34.556  1.00 47.90           C
ATOM   1127 1HB  ASN A 192       2.010 189.308  34.209  1.00 48.00           H
ATOM   1128 2HB  ASN A 192       2.218 187.567  33.970  1.00 51.71           H
ATOM   1129  CG  ASN A 192       0.212 188.170  34.322  1.00 69.37           C
ATOM   1130  OD1 ASN A 192      -0.555 189.125  34.416  1.00110.98           O
ATOM   1131  ND2 ASN A 192      -0.208 186.950  34.024  1.00105.30           N
ATOM   1132 1HD2 ASN A 192      -1.187 186.797  33.836  1.00128.50           H
ATOM   1133 2HD2 ASN A 192       0.448 186.183  33.995  1.00154.50           H
ATOM   1134  N   ILE A 193       4.221 188.882  36.962  1.00 26.54           N
ATOM   1135  H   ILE A 193       3.692 189.622  37.404  1.00 30.47           H
ATOM   1136  CA  ILE A 193       5.639 188.755  37.291  1.00 23.26           C
ATOM   1137  HA  ILE A 193       6.143 188.168  36.524  1.00 24.71           H
ATOM   1138  C   ILE A 193       5.723 188.007  38.618  1.00 22.48           C
ATOM   1139  O   ILE A 193       5.087 188.401  39.596  1.00 26.61           O
ATOM   1140  CB  ILE A 193       6.337 190.130  37.425  1.00 24.85           C
ATOM   1141  HB  ILE A 193       5.845 190.680  38.228  1.00 27.80           H
ATOM   1142  CG1 ILE A 193       6.196 190.955  36.139  1.00 32.21           C
ATOM   1143 1HG1 ILE A 193       5.137 191.140  35.963  1.00 74.66           H
ATOM   1144 2HG1 ILE A 193       6.676 191.921  36.299  1.00 69.48           H
ATOM   1145  CG2 ILE A 193       7.808 189.961  37.808  1.00 28.38           C
ATOM   1146 1HG2 ILE A 193       8.303 190.932  37.805  1.00 59.18           H
ATOM   1147 2HG2 ILE A 193       8.306 189.297  37.100  1.00 56.78           H
ATOM   1148 3HG2 ILE A 193       7.877 189.534  38.808  1.00 58.06           H
ATOM   1149  CD1 ILE A 193       6.776 190.345  34.873  1.00 43.44           C
ATOM   1150 1HD1 ILE A 193       7.835 190.126  35.012  1.00 81.41           H
ATOM   1151 2HD1 ILE A 193       6.664 191.049  34.049  1.00 85.85           H
ATOM   1152 3HD1 ILE A 193       6.243 189.427  34.627  1.00 85.46           H
ATOM   1153  N   LEU A 194       6.489 186.922  38.657  1.00 21.67           N
ATOM   1154  H   LEU A 194       7.028 186.653  37.844  1.00 22.66           H
ATOM   1155  CA  LEU A 194       6.587 186.113  39.867  1.00 21.72           C
ATOM   1156  HA  LEU A 194       5.581 185.804  40.153  1.00 27.76           H
ATOM   1157  C   LEU A 194       7.171 186.964  40.992  1.00 16.71           C
ATOM   1158  O   LEU A 194       8.242 187.556  40.848  1.00 17.22           O
ATOM   1159  CB  LEU A 194       7.460 184.876  39.632  1.00 27.98           C
ATOM   1160 1HB  LEU A 194       7.168 184.413  38.689  1.00 30.53           H
ATOM   1161 2HB  LEU A 194       8.492 185.211  39.535  1.00 63.96           H
ATOM   1162  CG  LEU A 194       7.398 183.812  40.732  1.00 47.65           C
ATOM   1163  HG  LEU A 194       7.410 184.310  41.702  1.00 91.89           H
ATOM   1164  CD1 LEU A 194       6.113 183.000  40.608  1.00 36.95           C
ATOM   1165 1HD1 LEU A 194       5.248 183.653  40.728  1.00 69.98           H
ATOM   1166 2HD1 LEU A 194       6.089 182.237  41.386  1.00 65.35           H
ATOM   1167 3HD1 LEU A 194       6.073 182.517  39.632  1.00 70.70           H
ATOM   1168  CD2 LEU A 194       8.603 182.885  40.662  1.00143.19           C
ATOM   1169 1HD2 LEU A 194       8.554 182.166  41.480  1.00197.36           H
ATOM   1170 2HD2 LEU A 194       8.604 182.349  39.712  1.00210.12           H
ATOM   1171 3HD2 LEU A 194       9.520 183.467  40.754  1.00212.27           H
ATOM   1172  N   ARG A 195       6.446 187.044  42.103  1.00 18.69           N
ATOM   1173  H   ARG A 195       5.610 186.485  42.198  1.00 23.74           H
ATOM   1174  CA  ARG A 195       6.797 187.968  43.177  1.00 19.99           C
ATOM   1175  HA  ARG A 195       7.047 188.928  42.725  1.00 21.86           H
ATOM   1176  C   ARG A 195       8.012 187.515  43.977  1.00 16.46           C
ATOM   1177  O   ARG A 195       8.216 186.327  44.225  1.00 16.85           O
ATOM   1178  CB  ARG A 195       5.610 188.164  44.125  1.00 29.47           C
ATOM   1179 1HB  ARG A 195       5.307 187.194  44.517  1.00 36.01           H
ATOM   1180 2HB  ARG A 195       5.937 188.781  44.962  1.00 43.26           H
ATOM   1181  CG  ARG A 195       4.405 188.836  43.480  1.00 40.05           C
ATOM   1182 1HG  ARG A 195       4.705 189.826  43.135  1.00 54.12           H
ATOM   1183 2HG  ARG A 195       4.069 188.252  42.624  1.00 45.94           H
ATOM   1184  CD  ARG A 195       3.252 188.989  44.462  1.00 52.63           C
ATOM   1185 1HD  ARG A 195       3.634 189.399  45.398  1.00 58.51           H
ATOM   1186 2HD  ARG A 195       2.529 189.689  44.041  1.00 70.90           H
ATOM   1187  NE  ARG A 195       2.582 187.713  44.712  1.00 67.14           N
ATOM   1188  HE  ARG A 195       2.862 186.930  44.140  1.00 74.84           H
ATOM   1189  CZ  ARG A 195       1.639 187.500  45.621  1.00 92.92           C
ATOM   1190  NH1 ARG A 195       1.183 188.452  46.411  1.00103.81           N
ATOM   1191 1HH1 ARG A 195       1.550 189.387  46.323  1.00 99.13           H
ATOM   1192 2HH1 ARG A 195       0.467 188.234  47.086  1.00133.56           H
ATOM   1193  NH2 ARG A 195       1.127 186.294  45.744  1.00133.45           N
ATOM   1194 1HH2 ARG A 195       1.425 185.566  45.112  1.00148.26           H
ATOM   1195 2HH2 ARG A 195       0.435 186.115  46.454  1.00166.11           H
ATOM   1196  N   LEU A 196       8.806 188.498  44.385  1.00 17.84           N
ATOM   1197  H   LEU A 196       8.612 189.443  44.087  1.00 23.29           H
ATOM   1198  CA  LEU A 196       9.918 188.299  45.308  1.00 15.86           C
ATOM   1199  HA  LEU A 196      10.197 187.245  45.334  1.00 15.39           H
ATOM   1200  C   LEU A 196       9.459 188.741  46.694  1.00 18.09           C
ATOM   1201  O   LEU A 196       8.863 189.809  46.837  1.00 27.41           O
ATOM   1202  CB  LEU A 196      11.109 189.153  44.865  1.00 19.10           C
ATOM   1203 1HB  LEU A 196      11.373 188.869  43.847  1.00 23.93           H
ATOM   1204 2HB  LEU A 196      10.776 190.191  44.845  1.00 26.15           H
ATOM   1205  CG  LEU A 196      12.377 189.087  45.721  1.00 21.05           C
ATOM   1206  HG  LEU A 196      12.098 189.155  46.772  1.00 37.87           H
ATOM   1207  CD1 LEU A 196      13.140 187.788  45.496  1.00 29.68           C
ATOM   1208 1HD1 LEU A 196      14.044 187.788  46.106  1.00 62.81           H
ATOM   1209 2HD1 LEU A 196      13.415 187.699  44.445  1.00 65.56           H
ATOM   1210 3HD1 LEU A 196      12.519 186.941  45.783  1.00 63.33           H
ATOM   1211  CD2 LEU A 196      13.269 190.271  45.388  1.00 39.40           C
ATOM   1212 1HD2 LEU A 196      12.709 191.199  45.503  1.00 74.57           H
ATOM   1213 2HD2 LEU A 196      13.629 190.190  44.363  1.00 76.90           H
ATOM   1214 3HD2 LEU A 196      14.115 190.283  46.075  1.00 76.43           H
ATOM   1215  N   TYR A 197       9.745 187.931  47.707  1.00 18.36           N
ATOM   1216  H   TYR A 197      10.238 187.064  47.537  1.00 19.25           H
ATOM   1217  CA  TYR A 197       9.379 188.255  49.083  1.00 24.49           C
ATOM   1218  HA  TYR A 197       8.660 189.074  49.076  1.00 29.55           H
ATOM   1219  C   TYR A 197      10.576 188.708  49.914  1.00 28.39           C
ATOM   1220  O   TYR A 197      10.403 189.443  50.885  1.00 39.87           O
ATOM   1221  CB  TYR A 197       8.724 187.046  49.755  1.00 28.10           C
ATOM   1222 1HB  TYR A 197       9.309 186.157  49.524  1.00 32.44           H
ATOM   1223 2HB  TYR A 197       8.744 187.198  50.834  1.00 48.73           H
ATOM   1224  CG  TYR A 197       7.288 186.817  49.337  1.00 25.91           C
ATOM   1225  CD1 TYR A 197       6.979 186.124  48.165  1.00 54.82           C
ATOM   1226  HD1 TYR A 197       7.774 185.737  47.545  1.00125.94           H
ATOM   1227  CD2 TYR A 197       6.237 187.296  50.121  1.00 76.86           C
ATOM   1228  HD2 TYR A 197       6.452 187.828  51.037  1.00151.85           H
ATOM   1229  CE1 TYR A 197       5.654 185.931  47.779  1.00 62.97           C
ATOM   1230  HE1 TYR A 197       5.426 185.409  46.862  1.00127.08           H
ATOM   1231  CE2 TYR A 197       4.911 187.090  49.747  1.00104.44           C
ATOM   1232  HE2 TYR A 197       4.108 187.458  50.368  1.00212.50           H
ATOM   1233  CZ  TYR A 197       4.628 186.410  48.575  1.00 61.37           C
ATOM   1234  OH  TYR A 197       3.319 186.213  48.202  1.00 96.94           O
ATOM   1235  HH  TYR A 197       2.694 186.569  48.838  1.00134.02           H
ATOM   1236  N   GLY A 198      11.783 188.294  49.543  1.00 25.37           N
ATOM   1237  H   GLY A 198      11.895 187.704  48.730  1.00 22.84           H
ATOM   1238  CA  GLY A 198      12.963 188.692  50.290  1.00 33.00           C
ATOM   1239 1HA  GLY A 198      12.961 189.779  50.373  1.00 43.45           H
ATOM   1240 2HA  GLY A 198      12.894 188.278  51.296  1.00 45.64           H
ATOM   1241  C   GLY A 198      14.289 188.270  49.689  1.00 26.37           C
ATOM   1242  O   GLY A 198      14.347 187.446  48.776  1.00 23.20           O
ATOM   1243  N   TYR A 199      15.361 188.858  50.210  1.00 32.04           N
ATOM   1244  H   TYR A 199      15.249 189.515  50.969  1.00 41.75           H
ATOM   1245  CA  TYR A 199      16.720 188.618  49.736  1.00 31.60           C
ATOM   1246  HA  TYR A 199      16.802 187.606  49.340  1.00 30.51           H
ATOM   1247  C   TYR A 199      17.707 188.785  50.889  1.00 39.47           C
ATOM   1248  O   TYR A 199      17.650 189.775  51.618  1.00 50.01           O
ATOM   1249  CB  TYR A 199      17.063 189.627  48.636  1.00 35.05           C
ATOM   1250 1HB  TYR A 199      16.412 189.449  47.780  1.00 40.74           H
ATOM   1251 2HB  TYR A 199      16.858 190.629  49.015  1.00 50.41           H
ATOM   1252  CG  TYR A 199      18.505 189.586  48.177  1.00 40.91           C
ATOM   1253  CD1 TYR A 199      18.902 188.753  47.131  1.00 87.26           C
ATOM   1254  HD1 TYR A 199      18.177 188.110  46.656  1.00151.59           H
ATOM   1255  CD2 TYR A 199      19.469 190.397  48.779  1.00 67.18           C
ATOM   1256  HD2 TYR A 199      19.185 191.051  49.592  1.00116.64           H
ATOM   1257  CE1 TYR A 199      20.221 188.749  46.680  1.00110.61           C
ATOM   1258  HE1 TYR A 199      20.505 188.123  45.848  1.00192.85           H
ATOM   1259  CE2 TYR A 199      20.796 190.371  48.354  1.00 88.99           C
ATOM   1260  HE2 TYR A 199      21.533 190.996  48.836  1.00153.84           H
ATOM   1261  CZ  TYR A 199      21.164 189.548  47.304  1.00 85.82           C
ATOM   1262  OH  TYR A 199      22.474 189.524  46.883  1.00123.62           O
ATOM   1263  HH  TYR A 199      22.622 188.911  46.158  1.00156.96           H
ATOM   1264  N   PHE A 200      18.613 187.826  51.044  1.00 39.85           N
ATOM   1265  H   PHE A 200      18.531 186.966  50.518  1.00 35.66           H
ATOM   1266  CA  PHE A 200      19.776 187.975  51.913  1.00 49.93           C
ATOM   1267  HA  PHE A 200      20.172 188.984  51.798  1.00 57.45           H
ATOM   1268  C   PHE A 200      20.846 186.985  51.461  1.00 49.38           C
ATOM   1269  O   PHE A 200      20.571 186.090  50.664  1.00 44.86           O
ATOM   1270  CB  PHE A 200      19.414 187.773  53.389  1.00 63.60           C
ATOM   1271 1HB  PHE A 200      20.319 187.872  53.989  1.00106.68           H
ATOM   1272 2HB  PHE A 200      18.727 188.564  53.687  1.00112.55           H
ATOM   1273  CG  PHE A 200      18.772 186.448  53.698  1.00 63.58           C
ATOM   1274  CD1 PHE A 200      17.389 186.352  53.802  1.00123.01           C
ATOM   1275  HD1 PHE A 200      16.774 187.217  53.603  1.00175.40           H
ATOM   1276  CD2 PHE A 200      19.545 185.318  53.942  1.00112.20           C
ATOM   1277  HD2 PHE A 200      20.621 185.375  53.866  1.00155.89           H
ATOM   1278  CE1 PHE A 200      16.785 185.157  54.180  1.00210.97           C
ATOM   1279  HE1 PHE A 200      15.713 185.108  54.298  1.00331.18           H
ATOM   1280  CE2 PHE A 200      18.949 184.110  54.296  1.00200.61           C
ATOM   1281  HE2 PHE A 200      19.559 183.238  54.476  1.00311.91           H
ATOM   1282  CZ  PHE A 200      17.565 184.032  54.418  1.00240.74           C
ATOM   1283  HZ  PHE A 200      17.097 183.102  54.703  1.00370.68           H
ATOM   1284  N   HIS A 201      22.072 187.144  51.949  1.00 58.99           N
ATOM   1285  H   HIS A 201      22.267 187.867  52.626  1.00 67.20           H
ATOM   1286  CA  HIS A 201      23.172 186.280  51.535  1.00 63.78           C
ATOM   1287  HA  HIS A 201      22.777 185.287  51.320  1.00 61.10           H
ATOM   1288  C   HIS A 201      24.236 186.128  52.617  1.00 77.65           C
ATOM   1289  O   HIS A 201      24.304 186.914  53.562  1.00 86.16           O
ATOM   1290  CB  HIS A 201      23.804 186.837  50.256  1.00 65.70           C
ATOM   1291 1HB  HIS A 201      24.526 186.112  49.881  1.00 74.11           H
ATOM   1292 2HB  HIS A 201      23.020 186.965  49.509  1.00 60.14           H
ATOM   1293  CG  HIS A 201      24.498 188.150  50.441  1.00 76.26           C
ATOM   1294  ND1 HIS A 201      25.785 188.288  50.908  1.00100.44           N
ATOM   1295  HD1 HIS A 201      26.397 187.539  51.195  1.00144.79           H
ATOM   1296  CD2 HIS A 201      24.072 189.416  50.199  1.00110.89           C
ATOM   1297  HD2 HIS A 201      23.094 189.675  49.822  1.00165.97           H
ATOM   1298  CE1 HIS A 201      26.075 189.597  50.928  1.00108.13           C
ATOM   1299  HE1 HIS A 201      27.020 190.006  51.254  1.00137.16           H
ATOM   1300  NE2 HIS A 201      25.063 190.321  50.491  1.00121.00           N
ATOM   1301  N   ASP A 202      25.078 185.114  52.451  1.00 85.04           N
ATOM   1302  H   ASP A 202      24.959 184.497  51.658  1.00 81.49           H
ATOM   1303  CA  ASP A 202      26.231 184.890  53.315  1.00101.26           C
ATOM   1304  HA  ASP A 202      26.389 185.776  53.930  1.00110.09           H
ATOM   1305  C   ASP A 202      27.461 184.709  52.426  1.00109.61           C
ATOM   1306  O   ASP A 202      27.382 184.891  51.211  1.00105.82           O
ATOM   1307  CB  ASP A 202      25.985 183.703  54.255  1.00104.18           C
ATOM   1308 1HB  ASP A 202      26.812 183.630  54.961  1.00119.48           H
ATOM   1309 2HB  ASP A 202      25.071 183.892  54.818  1.00102.41           H
ATOM   1310  CG  ASP A 202      25.842 182.378  53.529  1.00 98.03           C
ATOM   1311  OD1 ASP A 202      26.699 182.038  52.687  1.00122.25           O
ATOM   1312  OD2 ASP A 202      24.878 181.637  53.819  1.00131.96           O
ATOM   1313  N   ALA A 203      28.603 184.375  53.017  1.00127.02           N
ATOM   1314  H   ALA A 203      28.616 184.178  54.007  1.00135.35           H
ATOM   1315  CA  ALA A 203      29.865 184.299  52.286  1.00140.69           C
ATOM   1316  HA  ALA A 203      30.094 185.295  51.906  1.00146.20           H
ATOM   1317  C   ALA A 203      29.862 183.356  51.083  1.00133.33           C
ATOM   1318  O   ALA A 203      30.589 183.587  50.118  1.00148.31           O
ATOM   1319  CB  ALA A 203      30.978 183.897  53.246  1.00166.98           C
ATOM   1320 1HB  ALA A 203      31.034 184.614  54.064  1.00205.21           H
ATOM   1321 2HB  ALA A 203      31.929 183.883  52.714  1.00199.56           H
ATOM   1322 3HB  ALA A 203      30.775 182.904  53.647  1.00201.51           H
ATOM   1323  N   THR A 204      29.072 182.289  51.134  1.00118.80           N
ATOM   1324  H   THR A 204      28.440 182.175  51.914  1.00113.64           H
ATOM   1325  CA  THR A 204      29.103 181.250  50.105  1.00117.31           C
ATOM   1326  HA  THR A 204      29.878 181.500  49.380  1.00128.92           H
ATOM   1327  C   THR A 204      27.797 181.063  49.338  1.00 99.39           C
ATOM   1328  O   THR A 204      27.785 180.395  48.303  1.00100.93           O
ATOM   1329  CB  THR A 204      29.447 179.874  50.710  1.00132.59           C
ATOM   1330  HB  THR A 204      29.460 179.129  49.914  1.00155.64           H
ATOM   1331  OG1 THR A 204      28.449 179.516  51.674  1.00172.52           O
ATOM   1332  HG1 THR A 204      28.520 180.116  52.421  1.00201.83           H
ATOM   1333  CG2 THR A 204      30.809 179.887  51.395  1.00166.34           C
ATOM   1334 1HG2 THR A 204      30.776 180.529  52.276  1.00216.23           H
ATOM   1335 2HG2 THR A 204      31.566 180.257  50.703  1.00206.99           H
ATOM   1336 3HG2 THR A 204      31.068 178.873  51.701  1.00208.40           H
ATOM   1337  N   ARG A 205      26.697 181.623  49.834  1.00 88.13           N
ATOM   1338  H   ARG A 205      26.764 182.196  50.665  1.00 90.90           H
ATOM   1339  CA  ARG A 205      25.376 181.414  49.243  1.00 76.08           C
ATOM   1340  HA  ARG A 205      25.500 181.166  48.189  1.00 76.93           H
ATOM   1341  C   ARG A 205      24.481 182.647  49.299  1.00 65.72           C
ATOM   1342  O   ARG A 205      24.573 183.466  50.212  1.00 69.62           O
ATOM   1343  CB  ARG A 205      24.669 180.238  49.926  1.00 78.39           C
ATOM   1344 1HB  ARG A 205      24.678 180.397  51.005  1.00 81.51           H
ATOM   1345 2HB  ARG A 205      23.632 180.216  49.591  1.00 74.20           H
ATOM   1346  CG  ARG A 205      25.301 178.888  49.609  1.00 90.88           C
ATOM   1347 1HG  ARG A 205      25.321 178.763  48.527  1.00104.73           H
ATOM   1348 2HG  ARG A 205      26.326 178.872  49.980  1.00104.30           H
ATOM   1349  CD  ARG A 205      24.545 177.716  50.214  1.00 99.51           C
ATOM   1350 1HD  ARG A 205      23.490 177.797  49.951  1.00137.86           H
ATOM   1351 2HD  ARG A 205      24.939 176.795  49.786  1.00140.38           H
ATOM   1352  NE  ARG A 205      24.677 177.653  51.669  1.00 68.35           N
ATOM   1353  HE  ARG A 205      25.175 178.405  52.123  1.00 67.93           H
ATOM   1354  CZ  ARG A 205      24.206 176.676  52.433  1.00 77.78           C
ATOM   1355  NH1 ARG A 205      23.549 175.646  51.937  1.00124.45           N
ATOM   1356 1HH1 ARG A 205      23.353 175.607  50.949  1.00166.34           H
ATOM   1357 2HH1 ARG A 205      23.262 174.903  52.556  1.00145.90           H
ATOM   1358  NH2 ARG A 205      24.408 176.724  53.733  1.00 80.73           N
ATOM   1359 1HH2 ARG A 205      24.888 177.515  54.130  1.00 90.70           H
ATOM   1360 2HH2 ARG A 205      24.092 175.958  54.309  1.00 99.47           H
ATOM   1361  N   VAL A 206      23.627 182.763  48.288  1.00 57.11           N
ATOM   1362  H   VAL A 206      23.595 182.029  47.593  1.00 58.86           H
ATOM   1363  CA  VAL A 206      22.712 183.890  48.121  1.00 48.51           C
ATOM   1364  HA  VAL A 206      22.807 184.567  48.969  1.00 50.34           H
ATOM   1365  C   VAL A 206      21.284 183.356  48.073  1.00 41.29           C
ATOM   1366  O   VAL A 206      21.000 182.420  47.325  1.00 42.79           O
ATOM   1367  CB  VAL A 206      23.003 184.666  46.817  1.00 49.75           C
ATOM   1368  HB  VAL A 206      22.861 183.991  45.973  1.00 63.15           H
ATOM   1369  CG1 VAL A 206      22.047 185.842  46.664  1.00 60.21           C
ATOM   1370 1HG1 VAL A 206      22.341 186.443  45.804  1.00 96.13           H
ATOM   1371 2HG1 VAL A 206      22.075 186.463  47.559  1.00 95.38           H
ATOM   1372 3HG1 VAL A 206      21.033 185.474  46.511  1.00 95.19           H
ATOM   1373  CG2 VAL A 206      24.447 185.166  46.785  1.00 74.80           C
ATOM   1374 1HG2 VAL A 206      24.639 185.810  47.643  1.00108.55           H
ATOM   1375 2HG2 VAL A 206      24.616 185.732  45.869  1.00115.06           H
ATOM   1376 3HG2 VAL A 206      25.134 184.319  46.806  1.00117.80           H
ATOM   1377  N   TYR A 207      20.395 183.925  48.880  1.00 37.22           N
ATOM   1378  H   TYR A 207      20.648 184.741  49.422  1.00 39.69           H
ATOM   1379  CA  TYR A 207      19.048 183.393  49.062  1.00 32.44           C
ATOM   1380  HA  TYR A 207      18.965 182.446  48.530  1.00 32.63           H
ATOM   1381  C   TYR A 207      17.985 184.349  48.529  1.00 27.61           C
ATOM   1382  O   TYR A 207      18.013 185.547  48.812  1.00 31.54           O
ATOM   1383  CB  TYR A 207      18.785 183.148  50.551  1.00 36.23           C
ATOM   1384 1HB  TYR A 207      18.795 184.108  51.067  1.00 37.38           H
ATOM   1385 2HB  TYR A 207      17.791 182.714  50.664  1.00 36.95           H
ATOM   1386  CG  TYR A 207      19.798 182.240  51.214  1.00 43.54           C
ATOM   1387  CD1 TYR A 207      19.580 180.865  51.307  1.00 48.80           C
ATOM   1388  HD1 TYR A 207      18.656 180.446  50.937  1.00 49.45           H
ATOM   1389  CD2 TYR A 207      20.975 182.760  51.754  1.00 50.10           C
ATOM   1390  HD2 TYR A 207      21.149 183.825  51.725  1.00 51.36           H
ATOM   1391  CE1 TYR A 207      20.535 180.027  51.880  1.00 58.83           C
ATOM   1392  HE1 TYR A 207      20.362 178.962  51.928  1.00 67.08           H
ATOM   1393  CE2 TYR A 207      21.930 181.927  52.329  1.00 60.30           C
ATOM   1394  HE2 TYR A 207      22.839 182.348  52.732  1.00 69.43           H
ATOM   1395  CZ  TYR A 207      21.705 180.563  52.391  1.00 63.66           C
ATOM   1396  OH  TYR A 207      22.645 179.746  52.974  1.00 77.08           O
ATOM   1397  HH  TYR A 207      23.404 180.231  53.305  1.00 82.65           H
ATOM   1398  N   LEU A 208      17.039 183.813  47.765  1.00 23.20           N
ATOM   1399  H   LEU A 208      17.090 182.832  47.522  1.00 24.55           H
ATOM   1400  CA  LEU A 208      15.899 184.582  47.277  1.00 19.39           C
ATOM   1401  HA  LEU A 208      15.902 185.572  47.735  1.00 19.91           H
ATOM   1402  C   LEU A 208      14.621 183.858  47.687  1.00 17.71           C
ATOM   1403  O   LEU A 208      14.460 182.667  47.417  1.00 20.02           O
ATOM   1404  CB  LEU A 208      15.919 184.734  45.752  1.00 20.85           C
ATOM   1405 1HB  LEU A 208      15.962 183.736  45.316  1.00 27.50           H
ATOM   1406 2HB  LEU A 208      14.954 185.157  45.475  1.00 26.82           H
ATOM   1407  CG  LEU A 208      16.988 185.592  45.067  1.00 26.37           C
ATOM   1408  HG  LEU A 208      17.076 186.535  45.607  1.00 56.47           H
ATOM   1409  CD1 LEU A 208      18.361 184.930  45.006  1.00 51.09           C
ATOM   1410 1HD1 LEU A 208      18.277 183.946  44.544  1.00 93.49           H
ATOM   1411 2HD1 LEU A 208      19.040 185.550  44.420  1.00 92.34           H
ATOM   1412 3HD1 LEU A 208      18.762 184.825  46.013  1.00 91.72           H
ATOM   1413  CD2 LEU A 208      16.526 185.897  43.647  1.00 47.66           C
ATOM   1414 1HD2 LEU A 208      16.400 184.969  43.089  1.00 88.79           H
ATOM   1415 2HD2 LEU A 208      17.268 186.521  43.149  1.00 85.98           H
ATOM   1416 3HD2 LEU A 208      15.578 186.434  43.677  1.00 89.02           H
ATOM   1417  N   ILE A 209      13.712 184.582  48.329  1.00 17.25           N
ATOM   1418  H   ILE A 209      13.897 185.555  48.534  1.00 19.15           H
ATOM   1419  CA  ILE A 209      12.423 184.023  48.726  1.00 16.79           C
ATOM   1420  HA  ILE A 209      12.482 182.935  48.713  1.00 18.98           H
ATOM   1421  C   ILE A 209      11.400 184.471  47.687  1.00 13.51           C
ATOM   1422  O   ILE A 209      11.252 185.664  47.425  1.00 14.87           O
ATOM   1423  CB  ILE A 209      11.993 184.481  50.138  1.00 22.22           C
ATOM   1424  HB  ILE A 209      11.866 185.564  50.133  1.00 25.97           H
ATOM   1425  CG1 ILE A 209      13.050 184.106  51.183  1.00 34.93           C
ATOM   1426 1HG1 ILE A 209      12.561 183.606  52.019  1.00 67.71           H
ATOM   1427 2HG1 ILE A 209      13.758 183.405  50.742  1.00 71.17           H
ATOM   1428  CG2 ILE A 209      10.670 183.831  50.526  1.00 27.28           C
ATOM   1429 1HG2 ILE A 209      10.346 184.214  51.493  1.00 59.07           H
ATOM   1430 2HG2 ILE A 209      10.791 182.749  50.585  1.00 57.44           H
ATOM   1431 3HG2 ILE A 209       9.910 184.063  49.780  1.00 56.26           H
ATOM   1432  CD1 ILE A 209      13.821 185.290  51.728  1.00 66.00           C
ATOM   1433 1HD1 ILE A 209      13.131 186.000  52.183  1.00114.22           H
ATOM   1434 2HD1 ILE A 209      14.368 185.777  50.921  1.00110.59           H
ATOM   1435 3HD1 ILE A 209      14.527 184.940  52.480  1.00111.62           H
ATOM   1436  N   LEU A 210      10.731 183.505  47.067  1.00 13.18           N
ATOM   1437  H   LEU A 210      10.820 182.550  47.389  1.00 15.61           H
ATOM   1438  CA  LEU A 210       9.897 183.738  45.893  1.00 12.50           C
ATOM   1439  HA  LEU A 210       9.823 184.808  45.697  1.00 13.34           H
ATOM   1440  C   LEU A 210       8.487 183.187  46.082  1.00 13.43           C
ATOM   1441  O   LEU A 210       8.234 182.349  46.947  1.00 17.48           O
ATOM   1442  CB  LEU A 210      10.538 183.044  44.686  1.00 16.52           C
ATOM   1443 1HB  LEU A 210      10.635 181.988  44.934  1.00 26.53           H
ATOM   1444 2HB  LEU A 210       9.851 183.120  43.843  1.00 24.77           H
ATOM   1445  CG  LEU A 210      11.908 183.547  44.222  1.00 25.17           C
ATOM   1446  HG  LEU A 210      12.561 183.664  45.087  1.00 53.98           H
ATOM   1447  CD1 LEU A 210      12.540 182.528  43.284  1.00 44.31           C
ATOM   1448 1HD1 LEU A 210      12.673 181.582  43.810  1.00 80.96           H
ATOM   1449 2HD1 LEU A 210      13.511 182.894  42.952  1.00 84.29           H
ATOM   1450 3HD1 LEU A 210      11.896 182.374  42.417  1.00 81.97           H
ATOM   1451  CD2 LEU A 210      11.787 184.890  43.513  1.00 45.14           C
ATOM   1452 1HD2 LEU A 210      11.145 184.789  42.637  1.00 83.27           H
ATOM   1453 2HD2 LEU A 210      12.775 185.229  43.201  1.00 87.56           H
ATOM   1454 3HD2 LEU A 210      11.357 185.626  44.191  1.00 81.88           H
ATOM   1455  N   GLU A 211       7.571 183.663  45.247  1.00 15.01           N
ATOM   1456  H   GLU A 211       7.811 184.422  44.622  1.00 17.15           H
ATOM   1457  CA  GLU A 211       6.224 183.109  45.170  1.00 18.08           C
ATOM   1458  HA  GLU A 211       5.791 183.087  46.170  1.00 18.63           H
ATOM   1459  C   GLU A 211       6.247 181.689  44.609  1.00 21.18           C
ATOM   1460  O   GLU A 211       6.942 181.409  43.632  1.00 25.07           O
ATOM   1461  CB  GLU A 211       5.377 184.009  44.267  1.00 26.03           C
ATOM   1462 1HB  GLU A 211       5.500 185.040  44.598  1.00 53.72           H
ATOM   1463 2HB  GLU A 211       5.760 183.932  43.251  1.00 50.92           H
ATOM   1464  CG  GLU A 211       3.891 183.691  44.249  1.00 38.37           C
ATOM   1465 1HG  GLU A 211       3.749 182.651  43.954  1.00 66.62           H
ATOM   1466 2HG  GLU A 211       3.490 183.829  45.253  1.00 68.58           H
ATOM   1467  CD  GLU A 211       3.130 184.582  43.284  1.00 49.62           C
ATOM   1468  OE1 GLU A 211       1.881 184.554  43.316  1.00 79.17           O
ATOM   1469  OE2 GLU A 211       3.759 185.321  42.496  1.00 70.40           O
ATOM   1470  N   TYR A 212       5.484 180.788  45.220  1.00 24.70           N
ATOM   1471  H   TYR A 212       4.935 181.051  46.025  1.00 25.95           H
ATOM   1472  CA  TYR A 212       5.399 179.408  44.753  1.00 29.51           C
ATOM   1473  HA  TYR A 212       6.344 179.142  44.281  1.00 38.78           H
ATOM   1474  C   TYR A 212       4.282 179.221  43.727  1.00 26.47           C
ATOM   1475  O   TYR A 212       3.135 179.602  43.962  1.00 30.95           O
ATOM   1476  CB  TYR A 212       5.172 178.473  45.943  1.00 40.20           C
ATOM   1477 1HB  TYR A 212       6.033 178.541  46.609  1.00 52.08           H
ATOM   1478 2HB  TYR A 212       4.289 178.807  46.489  1.00 40.69           H
ATOM   1479  CG  TYR A 212       4.975 177.026  45.546  1.00 50.99           C
ATOM   1480  CD1 TYR A 212       6.013 176.294  44.966  1.00 63.34           C
ATOM   1481  HD1 TYR A 212       6.980 176.753  44.825  1.00 67.38           H
ATOM   1482  CD2 TYR A 212       3.743 176.397  45.732  1.00 58.36           C
ATOM   1483  HD2 TYR A 212       2.925 176.944  46.177  1.00 59.06           H
ATOM   1484  CE1 TYR A 212       5.816 174.977  44.555  1.00 79.14           C
ATOM   1485  HE1 TYR A 212       6.616 174.430  44.079  1.00 95.86           H
ATOM   1486  CE2 TYR A 212       3.555 175.067  45.359  1.00 73.55           C
ATOM   1487  HE2 TYR A 212       2.603 174.587  45.528  1.00 85.27           H
ATOM   1488  CZ  TYR A 212       4.589 174.369  44.759  1.00 82.36           C
ATOM   1489  OH  TYR A 212       4.400 173.064  44.369  1.00103.12           O
ATOM   1490  HH  TYR A 212       3.512 172.748  44.542  1.00153.97           H
ATOM   1491  N   ALA A 213       4.620 178.622  42.590  1.00 33.00           N
ATOM   1492  H   ALA A 213       5.580 178.356  42.431  1.00 42.56           H
ATOM   1493  CA  ALA A 213       3.639 178.288  41.561  1.00 39.24           C
ATOM   1494  HA  ALA A 213       2.763 178.922  41.693  1.00 41.94           H
ATOM   1495  C   ALA A 213       3.242 176.817  41.688  1.00 40.36           C
ATOM   1496  O   ALA A 213       4.097 175.941  41.549  1.00 41.42           O
ATOM   1497  CB  ALA A 213       4.219 178.557  40.179  1.00 55.45           C
ATOM   1498 1HB  ALA A 213       5.094 177.927  40.021  1.00 91.73           H
ATOM   1499 2HB  ALA A 213       4.506 179.606  40.100  1.00 84.91           H
ATOM   1500 3HB  ALA A 213       3.470 178.331  39.420  1.00 89.19           H
ATOM   1501  N   PRO A 214       1.963 176.514  41.965  1.00 45.16           N
ATOM   1502  CA  PRO A 214       1.623 175.100  42.174  1.00 49.88           C
ATOM   1503  HA  PRO A 214       2.193 174.717  43.020  1.00 54.33           H
ATOM   1504  C   PRO A 214       1.820 174.144  41.000  1.00 47.49           C
ATOM   1505  O   PRO A 214       1.967 172.942  41.216  1.00 56.54           O
ATOM   1506  CB  PRO A 214       0.137 175.145  42.544  1.00 61.86           C
ATOM   1507 1HB  PRO A 214      -0.475 174.941  41.665  1.00 74.54           H
ATOM   1508 2HB  PRO A 214      -0.080 174.424  43.333  1.00 75.35           H
ATOM   1509  CG  PRO A 214      -0.098 176.529  43.031  1.00 68.08           C
ATOM   1510 1HG  PRO A 214      -1.145 176.809  42.914  1.00 93.31           H
ATOM   1511 2HG  PRO A 214       0.211 176.616  44.073  1.00 85.52           H
ATOM   1512  CD  PRO A 214       0.782 177.374  42.159  1.00 53.34           C
ATOM   1513 1HD  PRO A 214       0.297 177.579  41.205  1.00 57.86           H
ATOM   1514 2HD  PRO A 214       1.044 178.298  42.676  1.00 56.78           H
ATOM   1515  N   LEU A 215       1.805 174.648  39.770  1.00 43.05           N
ATOM   1516  H   LEU A 215       1.713 175.645  39.633  1.00 44.02           H
ATOM   1517  CA  LEU A 215       1.933 173.787  38.597  1.00 43.89           C
ATOM   1518  HA  LEU A 215       1.664 172.770  38.884  1.00 48.75           H
ATOM   1519  C   LEU A 215       3.355 173.730  38.045  1.00 42.28           C
ATOM   1520  O   LEU A 215       3.628 172.998  37.095  1.00 46.71           O
ATOM   1521  CB  LEU A 215       0.977 174.239  37.489  1.00 47.56           C
ATOM   1522 1HB  LEU A 215       1.282 175.237  37.176  1.00 52.92           H
ATOM   1523 2HB  LEU A 215       1.126 173.572  36.640  1.00 56.05           H
ATOM   1524  CG  LEU A 215      -0.527 174.282  37.779  1.00 57.42           C
ATOM   1525  HG  LEU A 215      -0.718 175.033  38.546  1.00 85.26           H
ATOM   1526  CD1 LEU A 215      -1.266 174.680  36.507  1.00 84.76           C
ATOM   1527 1HD1 LEU A 215      -1.098 173.933  35.731  1.00134.53           H
ATOM   1528 2HD1 LEU A 215      -0.904 175.648  36.163  1.00122.89           H
ATOM   1529 3HD1 LEU A 215      -2.333 174.754  36.714  1.00123.76           H
ATOM   1530  CD2 LEU A 215      -1.061 172.942  38.272  1.00 90.71           C
ATOM   1531 1HD2 LEU A 215      -2.143 173.000  38.384  1.00132.84           H
ATOM   1532 2HD2 LEU A 215      -0.617 172.703  39.238  1.00135.60           H
ATOM   1533 3HD2 LEU A 215      -0.813 172.160  37.554  1.00135.47           H
ATOM   1534  N   GLY A 216       4.264 174.490  38.647  1.00 40.77           N
ATOM   1535  H   GLY A 216       3.992 175.074  39.426  1.00 42.68           H
ATOM   1536  CA  GLY A 216       5.654 174.479  38.226  1.00 40.81           C
ATOM   1537 1HA  GLY A 216       6.263 174.906  39.023  1.00 45.71           H
ATOM   1538 2HA  GLY A 216       5.958 173.442  38.083  1.00 46.51           H
ATOM   1539  C   GLY A 216       5.945 175.236  36.944  1.00 34.50           C
ATOM   1540  O   GLY A 216       5.183 176.106  36.522  1.00 33.37           O
ATOM   1541  N   THR A 217       7.078 174.916  36.329  1.00 34.86           N
ATOM   1542  H   THR A 217       7.660 174.179  36.700  1.00 40.66           H
ATOM   1543  CA  THR A 217       7.535 175.601  35.123  1.00 30.60           C
ATOM   1544  HA  THR A 217       7.332 176.666  35.228  1.00 30.17           H
ATOM   1545  C   THR A 217       6.837 175.104  33.860  1.00 26.78           C
ATOM   1546  O   THR A 217       6.430 173.946  33.769  1.00 29.29           O
ATOM   1547  CB  THR A 217       9.051 175.419  34.899  1.00 34.28           C
ATOM   1548  HB  THR A 217       9.337 175.912  33.969  1.00 32.96           H
ATOM   1549  OG1 THR A 217       9.353 174.021  34.803  1.00 39.04           O
ATOM   1550  HG1 THR A 217      10.308 173.918  34.820  1.00 51.20           H
ATOM   1551  CG2 THR A 217       9.864 176.016  36.040  1.00 44.25           C
ATOM   1552 1HG2 THR A 217       9.659 177.084  36.117  1.00 75.28           H
ATOM   1553 2HG2 THR A 217      10.926 175.872  35.840  1.00 76.38           H
ATOM   1554 3HG2 THR A 217       9.607 175.526  36.979  1.00 74.61           H
ATOM   1555  N   VAL A 218       6.739 175.978  32.864  1.00 23.21           N
ATOM   1556  H   VAL A 218       7.059 176.929  33.004  1.00 23.98           H
ATOM   1557  CA  VAL A 218       6.226 175.610  31.545  1.00 20.83           C
ATOM   1558  HA  VAL A 218       5.254 175.130  31.658  1.00 21.70           H
ATOM   1559  C   VAL A 218       7.183 174.607  30.909  1.00 22.58           C
ATOM   1560  O   VAL A 218       6.763 173.725  30.162  1.00 24.33           O
ATOM   1561  CB  VAL A 218       6.064 176.834  30.614  1.00 19.72           C
ATOM   1562  HB  VAL A 218       7.026 177.337  30.522  1.00 36.07           H
ATOM   1563  CG1 VAL A 218       5.601 176.409  29.223  1.00 23.84           C
ATOM   1564 1HG1 VAL A 218       6.384 175.827  28.736  1.00 56.57           H
ATOM   1565 2HG1 VAL A 218       5.392 177.292  28.620  1.00 57.22           H
ATOM   1566 3HG1 VAL A 218       4.697 175.805  29.301  1.00 54.85           H
ATOM   1567  CG2 VAL A 218       5.051 177.816  31.194  1.00 35.01           C
ATOM   1568 1HG2 VAL A 218       4.079 177.331  31.289  1.00 68.75           H
ATOM   1569 2HG2 VAL A 218       4.957 178.677  30.531  1.00 72.61           H
ATOM   1570 3HG2 VAL A 218       5.380 178.159  32.174  1.00 70.65           H
ATOM   1571  N   TYR A 219       8.465 174.711  31.240  1.00 24.82           N
ATOM   1572  H   TYR A 219       8.761 175.474  31.833  1.00 25.59           H
ATOM   1573  CA  TYR A 219       9.458 173.726  30.823  1.00 28.57           C
ATOM   1574  HA  TYR A 219       9.564 173.765  29.739  1.00 28.19           H
ATOM   1575  C   TYR A 219       9.047 172.302  31.190  1.00 32.37           C
ATOM   1576  O   TYR A 219       9.236 171.385  30.393  1.00 35.13           O
ATOM   1577  CB  TYR A 219      10.807 174.056  31.468  1.00 33.65           C
ATOM   1578 1HB  TYR A 219      11.108 175.057  31.160  1.00 32.36           H
ATOM   1579 2HB  TYR A 219      10.684 174.058  32.551  1.00 38.40           H
ATOM   1580  CG  TYR A 219      11.912 173.085  31.117  1.00 44.92           C
ATOM   1581  CD1 TYR A 219      12.635 173.219  29.931  1.00 99.84           C
ATOM   1582  HD1 TYR A 219      12.397 174.017  29.243  1.00167.68           H
ATOM   1583  CD2 TYR A 219      12.242 172.042  31.983  1.00 64.17           C
ATOM   1584  HD2 TYR A 219      11.693 171.914  32.904  1.00107.75           H
ATOM   1585  CE1 TYR A 219      13.673 172.341  29.625  1.00123.46           C
ATOM   1586  HE1 TYR A 219      14.232 172.460  28.709  1.00211.77           H
ATOM   1587  CE2 TYR A 219      13.281 171.164  31.682  1.00 83.86           C
ATOM   1588  HE2 TYR A 219      13.529 170.362  32.361  1.00138.89           H
ATOM   1589  CZ  TYR A 219      13.995 171.322  30.507  1.00 88.50           C
ATOM   1590  OH  TYR A 219      15.029 170.464  30.215  1.00121.14           O
ATOM   1591  HH  TYR A 219      15.451 170.661  29.375  1.00149.07           H
ATOM   1592  N   ARG A 220       8.479 172.106  32.376  1.00 35.24           N
ATOM   1593  H   ARG A 220       8.321 172.893  32.991  1.00 35.94           H
ATOM   1594  CA  ARG A 220       8.051 170.779  32.811  1.00 40.62           C
ATOM   1595  HA  ARG A 220       8.890 170.090  32.714  1.00 47.45           H
ATOM   1596  C   ARG A 220       6.922 170.253  31.931  1.00 35.98           C
ATOM   1597  O   ARG A 220       6.890 169.072  31.594  1.00 42.83           O
ATOM   1598  CB  ARG A 220       7.592 170.824  34.272  1.00 48.99           C
ATOM   1599 1HB  ARG A 220       8.372 171.292  34.872  1.00 55.62           H
ATOM   1600 2HB  ARG A 220       6.702 171.451  34.333  1.00 66.11           H
ATOM   1601  CG  ARG A 220       7.250 169.463  34.870  1.00 79.87           C
ATOM   1602 1HG  ARG A 220       6.374 169.573  35.510  1.00129.56           H
ATOM   1603 2HG  ARG A 220       7.002 168.770  34.067  1.00 98.06           H
ATOM   1604  CD  ARG A 220       8.388 168.872  35.694  1.00133.45           C
ATOM   1605 1HD  ARG A 220       8.166 167.825  35.899  1.00172.51           H
ATOM   1606 2HD  ARG A 220       9.309 168.917  35.111  1.00190.70           H
ATOM   1607  NE  ARG A 220       8.583 169.581  36.959  1.00218.52           N
ATOM   1608  HE  ARG A 220       9.308 170.282  36.984  1.00256.43           H
ATOM   1609  CZ  ARG A 220       7.891 169.378  38.073  1.00350.70           C
ATOM   1610  NH1 ARG A 220       8.173 170.096  39.140  1.00521.00           N
ATOM   1611 1HH1 ARG A 220       8.940 170.749  39.104  1.00560.79           H
ATOM   1612 2HH1 ARG A 220       7.626 169.977  39.978  1.00682.44           H
ATOM   1613  NH2 ARG A 220       6.913 168.496  38.156  1.00429.10           N
ATOM   1614 1HH2 ARG A 220       6.672 167.945  37.348  1.00389.66           H
ATOM   1615 2HH2 ARG A 220       6.415 168.391  39.026  1.00601.05           H
ATOM   1616  N   GLU A 221       5.993 171.135  31.582  1.00 29.73           N
ATOM   1617  H   GLU A 221       6.079 172.090  31.900  1.00 29.32           H
ATOM   1618  CA  GLU A 221       4.857 170.779  30.737  1.00 28.35           C
ATOM   1619  HA  GLU A 221       4.397 169.871  31.127  1.00 32.16           H
ATOM   1620  C   GLU A 221       5.310 170.505  29.304  1.00 28.45           C
ATOM   1621  O   GLU A 221       4.811 169.592  28.645  1.00 34.27           O
ATOM   1622  CB  GLU A 221       3.827 171.913  30.763  1.00 27.87           C
ATOM   1623 1HB  GLU A 221       3.655 172.201  31.801  1.00 38.63           H
ATOM   1624 2HB  GLU A 221       4.246 172.773  30.241  1.00 39.94           H
ATOM   1625  CG  GLU A 221       2.483 171.576  30.135  1.00 37.88           C
ATOM   1626 1HG  GLU A 221       1.991 172.507  29.851  1.00 73.56           H
ATOM   1627 2HG  GLU A 221       2.644 170.984  29.234  1.00 59.49           H
ATOM   1628  CD  GLU A 221       1.572 170.812  31.079  1.00 52.55           C
ATOM   1629  OE1 GLU A 221       0.481 171.325  31.406  1.00 89.88           O
ATOM   1630  OE2 GLU A 221       1.930 169.689  31.494  1.00109.47           O
ATOM   1631  N   LEU A 222       6.269 171.297  28.835  1.00 26.57           N
ATOM   1632  H   LEU A 222       6.620 172.039  29.425  1.00 26.04           H
ATOM   1633  CA  LEU A 222       6.848 171.145  27.504  1.00 29.07           C
ATOM   1634  HA  LEU A 222       6.049 171.187  26.762  1.00 30.13           H
ATOM   1635  C   LEU A 222       7.562 169.805  27.359  1.00 36.40           C
ATOM   1636  O   LEU A 222       7.467 169.161  26.317  1.00 44.13           O
ATOM   1637  CB  LEU A 222       7.837 172.286  27.247  1.00 27.78           C
ATOM   1638 1HB  LEU A 222       7.312 173.230  27.395  1.00 34.27           H
ATOM   1639 2HB  LEU A 222       8.617 172.220  28.004  1.00 35.84           H
ATOM   1640  CG  LEU A 222       8.527 172.332  25.879  1.00 29.20           C
ATOM   1641  HG  LEU A 222       9.024 171.378  25.703  1.00 49.34           H
ATOM   1642  CD1 LEU A 222       7.547 172.592  24.743  1.00 41.89           C
ATOM   1643 1HD1 LEU A 222       8.091 172.639  23.800  1.00 75.87           H
ATOM   1644 2HD1 LEU A 222       7.029 173.536  24.909  1.00 76.05           H
ATOM   1645 3HD1 LEU A 222       6.821 171.781  24.690  1.00 75.67           H
ATOM   1646  CD2 LEU A 222       9.584 173.430  25.904  1.00 39.34           C
ATOM   1647 1HD2 LEU A 222       9.112 174.393  26.098  1.00 73.29           H
ATOM   1648 2HD2 LEU A 222      10.092 173.464  24.941  1.00 76.46           H
ATOM   1649 3HD2 LEU A 222      10.314 173.216  26.684  1.00 71.09           H
ATOM   1650  N   GLN A 223       8.268 169.380  28.400  1.00 38.62           N
ATOM   1651  H   GLN A 223       8.282 169.932  29.247  1.00 37.01           H
ATOM   1652  CA  GLN A 223       9.020 168.128  28.367  1.00 46.57           C
ATOM   1653  HA  GLN A 223       9.703 168.153  27.518  1.00 51.86           H
ATOM   1654  C   GLN A 223       8.125 166.904  28.184  1.00 47.42           C
ATOM   1655  O   GLN A 223       8.547 165.913  27.588  1.00 58.19           O
ATOM   1656  CB  GLN A 223       9.838 167.964  29.651  1.00 54.82           C
ATOM   1657 1HB  GLN A 223       9.170 168.072  30.506  1.00 72.71           H
ATOM   1658 2HB  GLN A 223      10.250 166.955  29.669  1.00 83.37           H
ATOM   1659  CG  GLN A 223      10.988 168.951  29.798  1.00 92.91           C
ATOM   1660 1HG  GLN A 223      10.926 169.702  29.010  1.00160.01           H
ATOM   1661 2HG  GLN A 223      10.899 169.453  30.761  1.00133.93           H
ATOM   1662  CD  GLN A 223      12.342 168.276  29.732  1.00146.33           C
ATOM   1663  OE1 GLN A 223      12.771 167.627  30.684  1.00214.15           O
ATOM   1664  NE2 GLN A 223      13.023 168.414  28.604  1.00232.60           N
ATOM   1665 1HE2 GLN A 223      13.922 167.962  28.516  1.00328.57           H
ATOM   1666 2HE2 GLN A 223      12.642 168.956  27.844  1.00271.36           H
ATOM   1667  N   LYS A 224       6.893 166.967  28.679  1.00 43.44           N
ATOM   1668  H   LYS A 224       6.586 167.819  29.130  1.00 42.96           H
ATOM   1669  CA  LYS A 224       5.962 165.844  28.581  1.00 46.22           C
ATOM   1670  HA  LYS A 224       6.446 164.949  28.972  1.00 53.65           H
ATOM   1671  C   LYS A 224       5.552 165.543  27.143  1.00 43.69           C
ATOM   1672  O   LYS A 224       5.241 164.402  26.807  1.00 52.41           O
ATOM   1673  CB  LYS A 224       4.696 166.134  29.392  1.00 54.07           C
ATOM   1674 1HB  LYS A 224       4.238 167.040  28.995  1.00 87.63           H
ATOM   1675 2HB  LYS A 224       3.997 165.309  29.252  1.00 87.28           H
ATOM   1676  CG  LYS A 224       4.928 166.326  30.884  1.00 70.91           C
ATOM   1677 1HG  LYS A 224       5.346 165.413  31.307  1.00110.94           H
ATOM   1678 2HG  LYS A 224       5.633 167.143  31.035  1.00111.87           H
ATOM   1679  CD  LYS A 224       3.625 166.668  31.590  1.00 93.79           C
ATOM   1680 1HD  LYS A 224       3.196 167.554  31.122  1.00138.48           H
ATOM   1681 2HD  LYS A 224       2.926 165.839  31.483  1.00123.64           H
ATOM   1682  CE  LYS A 224       3.852 166.948  33.066  1.00155.88           C
ATOM   1683 1HE  LYS A 224       4.247 166.050  33.547  1.00205.66           H
ATOM   1684 2HE  LYS A 224       4.591 167.747  33.160  1.00217.91           H
ATOM   1685  NZ  LYS A 224       2.551 167.363  33.685  1.00211.91           N
ATOM   1686 1HZ  LYS A 224       2.682 167.624  34.654  1.00258.63           H
ATOM   1687 2HZ  LYS A 224       1.878 166.611  33.638  1.00251.48           H
ATOM   1688 3HZ  LYS A 224       2.172 168.161  33.190  1.00255.03           H
ATOM   1689  N   LEU A 225       5.518 166.578  26.310  1.00 40.90           N
ATOM   1690  H   LEU A 225       5.796 167.489  26.646  1.00 41.19           H
ATOM   1691  CA  LEU A 225       5.065 166.454  24.926  1.00 44.62           C
ATOM   1692  HA  LEU A 225       4.660 165.455  24.768  1.00 54.65           H
ATOM   1693  C   LEU A 225       6.186 166.676  23.913  1.00 40.13           C
ATOM   1694  O   LEU A 225       5.968 166.536  22.710  1.00 46.17           O
ATOM   1695  CB  LEU A 225       3.959 167.482  24.667  1.00 52.40           C
ATOM   1696 1HB  LEU A 225       4.398 168.473  24.779  1.00 52.82           H
ATOM   1697 2HB  LEU A 225       3.642 167.379  23.629  1.00 60.73           H
ATOM   1698  CG  LEU A 225       2.706 167.424  25.548  1.00 69.13           C
ATOM   1699  HG  LEU A 225       3.006 167.461  26.596  1.00 77.71           H
ATOM   1700  CD1 LEU A 225       1.828 168.635  25.262  1.00 95.55           C
ATOM   1701 1HD1 LEU A 225       1.525 168.633  24.215  1.00136.91           H
ATOM   1702 2HD1 LEU A 225       2.387 169.544  25.478  1.00129.79           H
ATOM   1703 3HD1 LEU A 225       0.943 168.601  25.897  1.00137.02           H
ATOM   1704  CD2 LEU A 225       1.905 166.148  25.320  1.00103.30           C
ATOM   1705 1HD2 LEU A 225       1.009 166.164  25.940  1.00143.51           H
ATOM   1706 2HD2 LEU A 225       2.508 165.282  25.593  1.00144.11           H
ATOM   1707 3HD2 LEU A 225       1.618 166.074  24.271  1.00145.85           H
ATOM   1708  N   SER A 226       7.356 167.057  24.416  1.00 36.22           N
ATOM   1709  H   SER A 226       7.476 167.006  25.418  1.00 36.90           H
ATOM   1710  CA  SER A 226       8.457 167.646  23.654  1.00 37.96           C
ATOM   1711  HA  SER A 226       9.260 167.852  24.361  1.00 41.29           H
ATOM   1712  C   SER A 226       8.122 168.983  22.994  1.00 31.32           C
ATOM   1713  O   SER A 226       8.958 169.886  22.982  1.00 35.79           O
ATOM   1714  CB  SER A 226       9.016 166.672  22.612  1.00 55.37           C
ATOM   1715 1HB  SER A 226       8.216 166.340  21.951  1.00 89.14           H
ATOM   1716 2HB  SER A 226       9.773 167.184  22.019  1.00 94.35           H
ATOM   1717  OG  SER A 226       9.605 165.551  23.248  1.00 96.28           O
ATOM   1718  HG  SER A 226       8.964 165.180  23.859  1.00139.47           H
ATOM   1719  N   LYS A 227       6.919 169.115  22.444  1.00 27.51           N
ATOM   1720  H   LYS A 227       6.283 168.329  22.473  1.00 30.68           H
ATOM   1721  CA  LYS A 227       6.467 170.338  21.784  1.00 23.99           C
ATOM   1722  HA  LYS A 227       6.962 171.194  22.242  1.00 22.52           H
ATOM   1723  C   LYS A 227       4.962 170.520  21.952  1.00 22.44           C
ATOM   1724  O   LYS A 227       4.238 169.562  22.219  1.00 27.91           O
ATOM   1725  CB  LYS A 227       6.846 170.296  20.300  1.00 29.23           C
ATOM   1726 1HB  LYS A 227       6.574 171.248  19.845  1.00 35.16           H
ATOM   1727 2HB  LYS A 227       7.928 170.184  20.231  1.00 39.14           H
ATOM   1728  CG  LYS A 227       6.199 169.169  19.506  1.00 36.81           C
ATOM   1729 1HG  LYS A 227       6.423 168.217  19.988  1.00 53.60           H
ATOM   1730 2HG  LYS A 227       5.118 169.312  19.490  1.00 51.23           H
ATOM   1731  CD  LYS A 227       6.722 169.133  18.076  1.00 49.67           C
ATOM   1732 1HD  LYS A 227       6.538 170.101  17.612  1.00 67.43           H
ATOM   1733 2HD  LYS A 227       7.797 168.955  18.093  1.00 75.34           H
ATOM   1734  CE  LYS A 227       6.049 168.056  17.237  1.00 70.18           C
ATOM   1735 1HE  LYS A 227       4.967 168.188  17.301  1.00110.39           H
ATOM   1736 2HE  LYS A 227       6.347 168.190  16.195  1.00112.38           H
ATOM   1737  NZ  LYS A 227       6.446 166.692  17.722  1.00123.27           N
ATOM   1738 1HZ  LYS A 227       6.113 166.553  18.667  1.00172.02           H
ATOM   1739 2HZ  LYS A 227       7.453 166.600  17.725  1.00170.39           H
ATOM   1740 3HZ  LYS A 227       6.049 165.975  17.131  1.00173.21           H
ATOM   1741  N   PHE A 228       4.492 171.753  21.802  1.00 19.63           N
ATOM   1742  H   PHE A 228       5.129 172.504  21.573  1.00 19.80           H
ATOM   1743  CA  PHE A 228       3.068 172.060  21.904  1.00 20.12           C
ATOM   1744  HA  PHE A 228       2.561 171.247  22.422  1.00 22.09           H
ATOM   1745  C   PHE A 228       2.463 172.193  20.510  1.00 23.35           C
ATOM   1746  O   PHE A 228       3.140 172.588  19.562  1.00 27.16           O
ATOM   1747  CB  PHE A 228       2.840 173.369  22.668  1.00 18.16           C
ATOM   1748 1HB  PHE A 228       3.394 174.165  22.170  1.00 18.02           H
ATOM   1749 2HB  PHE A 228       1.779 173.613  22.621  1.00 21.48           H
ATOM   1750  CG  PHE A 228       3.248 173.318  24.116  1.00 17.12           C
ATOM   1751  CD1 PHE A 228       2.661 172.408  24.990  1.00 22.38           C
ATOM   1752  HD1 PHE A 228       1.925 171.709  24.622  1.00 29.26           H
ATOM   1753  CD2 PHE A 228       4.189 174.213  24.616  1.00 17.27           C
ATOM   1754  HD2 PHE A 228       4.662 174.920  23.951  1.00 20.06           H
ATOM   1755  CE1 PHE A 228       3.002 172.393  26.340  1.00 24.62           C
ATOM   1756  HE1 PHE A 228       2.545 171.674  27.005  1.00 33.03           H
ATOM   1757  CE2 PHE A 228       4.523 174.219  25.968  1.00 19.75           C
ATOM   1758  HE2 PHE A 228       5.245 174.929  26.344  1.00 24.57           H
ATOM   1759  CZ  PHE A 228       3.930 173.305  26.832  1.00 21.90           C
ATOM   1760  HZ  PHE A 228       4.192 173.302  27.880  1.00 26.56           H
ATOM   1761  N   ASP A 229       1.177 171.879  20.392  1.00 25.64           N
ATOM   1762  H   ASP A 229       0.668 171.527  21.190  1.00 26.89           H
ATOM   1763  CA  ASP A 229       0.456 172.068  19.137  1.00 29.48           C
ATOM   1764  HA  ASP A 229       1.038 171.630  18.326  1.00 33.08           H
ATOM   1765  C   ASP A 229       0.279 173.558  18.852  1.00 27.15           C
ATOM   1766  O   ASP A 229       0.393 174.391  19.751  1.00 23.94           O
ATOM   1767  CB  ASP A 229      -0.907 171.378  19.203  1.00 35.16           C
ATOM   1768 1HB  ASP A 229      -1.379 171.434  18.222  1.00 48.98           H
ATOM   1769 2HB  ASP A 229      -0.762 170.328  19.458  1.00 43.39           H
ATOM   1770  CG  ASP A 229      -1.826 172.011  20.229  1.00 41.44           C
ATOM   1771  OD1 ASP A 229      -1.765 171.610  21.411  1.00 86.05           O
ATOM   1772  OD2 ASP A 229      -2.605 172.915  19.861  1.00 77.63           O
ATOM   1773  N   GLU A 230       0.017 173.903  17.596  1.00 31.64           N
ATOM   1774  H   GLU A 230      -0.126 173.186  16.899  1.00 37.11           H
ATOM   1775  CA  GLU A 230       0.004 175.301  17.171  1.00 31.93           C
ATOM   1776  HA  GLU A 230       0.974 175.720  17.438  1.00 30.45           H
ATOM   1777  C   GLU A 230      -1.033 176.184  17.863  1.00 29.74           C
ATOM   1778  O   GLU A 230      -0.768 177.362  18.102  1.00 29.27           O
ATOM   1779  CB  GLU A 230      -0.122 175.404  15.647  1.00 44.03           C
ATOM   1780 1HB  GLU A 230       0.118 176.425  15.353  1.00 64.95           H
ATOM   1781 2HB  GLU A 230       0.624 174.748  15.199  1.00 98.42           H
ATOM   1782  CG  GLU A 230      -1.483 175.054  15.057  1.00 57.79           C
ATOM   1783 1HG  GLU A 230      -2.238 175.714  15.483  1.00 94.90           H
ATOM   1784 2HG  GLU A 230      -1.450 175.228  13.981  1.00 92.63           H
ATOM   1785  CD  GLU A 230      -1.876 173.611  15.313  1.00104.23           C
ATOM   1786  OE1 GLU A 230      -1.067 172.706  15.019  1.00175.18           O
ATOM   1787  OE2 GLU A 230      -2.992 173.373  15.820  1.00169.29           O
ATOM   1788  N   GLN A 231      -2.198 175.647  18.211  1.00 32.62           N
ATOM   1789  H   GLN A 231      -2.386 174.674  18.013  1.00 36.63           H
ATOM   1790  CA  GLN A 231      -3.209 176.441  18.903  1.00 33.67           C
ATOM   1791  HA  GLN A 231      -3.306 177.403  18.401  1.00 36.08           H
ATOM   1792  C   GLN A 231      -2.789 176.704  20.346  1.00 28.83           C
ATOM   1793  O   GLN A 231      -3.026 177.783  20.889  1.00 29.54           O
ATOM   1794  CB  GLN A 231      -4.571 175.741  18.896  1.00 41.76           C
ATOM   1795 1HB  GLN A 231      -4.472 174.760  19.361  1.00 56.61           H
ATOM   1796 2HB  GLN A 231      -5.257 176.336  19.499  1.00 75.42           H
ATOM   1797  CG  GLN A 231      -5.184 175.568  17.514  1.00 72.93           C
ATOM   1798 1HG  GLN A 231      -5.113 176.512  16.974  1.00145.69           H
ATOM   1799 2HG  GLN A 231      -4.630 174.809  16.963  1.00119.10           H
ATOM   1800  CD  GLN A 231      -6.641 175.157  17.585  1.00107.03           C
ATOM   1801  OE1 GLN A 231      -6.967 174.029  17.945  1.00154.83           O
ATOM   1802  NE2 GLN A 231      -7.531 176.079  17.250  1.00200.28           N
ATOM   1803 1HE2 GLN A 231      -8.510 175.835  17.232  1.00284.34           H
ATOM   1804 2HE2 GLN A 231      -7.226 177.016  17.033  1.00257.06           H
ATOM   1805  N   ARG A 232      -2.155 175.711  20.962  1.00 26.64           N
ATOM   1806  H   ARG A 232      -1.976 174.857  20.451  1.00 28.57           H
ATOM   1807  CA  ARG A 232      -1.690 175.816  22.342  1.00 23.93           C
ATOM   1808  HA  ARG A 232      -2.473 176.282  22.941  1.00 26.95           H
ATOM   1809  C   ARG A 232      -0.456 176.705  22.428  1.00 20.14           C
ATOM   1810  O   ARG A 232      -0.313 177.481  23.372  1.00 20.74           O
ATOM   1811  CB  ARG A 232      -1.401 174.419  22.899  1.00 25.00           C
ATOM   1812 1HB  ARG A 232      -2.278 173.798  22.718  1.00 37.77           H
ATOM   1813 2HB  ARG A 232      -0.560 173.988  22.355  1.00 37.85           H
ATOM   1814  CG  ARG A 232      -1.089 174.385  24.387  1.00 32.13           C
ATOM   1815 1HG  ARG A 232      -0.131 174.872  24.564  1.00 54.73           H
ATOM   1816 2HG  ARG A 232      -1.868 174.921  24.929  1.00 53.86           H
ATOM   1817  CD  ARG A 232      -1.035 172.952  24.898  1.00 34.97           C
ATOM   1818 1HD  ARG A 232      -1.995 172.475  24.695  1.00 50.94           H
ATOM   1819 2HD  ARG A 232      -0.255 172.410  24.362  1.00 48.33           H
ATOM   1820  NE  ARG A 232      -0.766 172.897  26.335  1.00 52.87           N
ATOM   1821  HE  ARG A 232      -0.558 173.768  26.799  1.00 74.04           H
ATOM   1822  CZ  ARG A 232      -0.785 171.795  27.075  1.00 88.66           C
ATOM   1823  NH1 ARG A 232      -1.067 170.609  26.573  1.00127.98           N
ATOM   1824 1HH1 ARG A 232      -1.254 170.519  25.587  1.00115.36           H
ATOM   1825 2HH1 ARG A 232      -1.083 169.806  27.183  1.00200.37           H
ATOM   1826  NH2 ARG A 232      -0.542 171.886  28.365  1.00136.10           N
ATOM   1827 1HH2 ARG A 232      -0.305 172.782  28.761  1.00141.39           H
ATOM   1828 2HH2 ARG A 232      -0.602 171.063  28.944  1.00196.84           H
ATOM   1829  N   THR A 233       0.419 176.611  21.434  1.00 18.69           N
ATOM   1830  H   THR A 233       0.286 175.913  20.715  1.00 20.95           H
ATOM   1831  CA  THR A 233       1.563 177.514  21.341  1.00 15.98           C
ATOM   1832  HA  THR A 233       2.147 177.442  22.258  1.00 15.66           H
ATOM   1833  C   THR A 233       1.067 178.949  21.200  1.00 15.97           C
ATOM   1834  O   THR A 233       1.556 179.846  21.884  1.00 15.62           O
ATOM   1835  CB  THR A 233       2.477 177.185  20.143  1.00 16.68           C
ATOM   1836  HB  THR A 233       1.919 177.308  19.215  1.00 18.84           H
ATOM   1837  OG1 THR A 233       2.926 175.828  20.246  1.00 19.03           O
ATOM   1838  HG1 THR A 233       2.183 175.246  20.072  1.00 21.00           H
ATOM   1839  CG2 THR A 233       3.692 178.105  20.123  1.00 17.06           C
ATOM   1840 1HG2 THR A 233       4.391 177.771  19.358  1.00 44.43           H
ATOM   1841 2HG2 THR A 233       4.182 178.087  21.096  1.00 46.11           H
ATOM   1842 3HG2 THR A 233       3.378 179.125  19.899  1.00 45.88           H
ATOM   1843  N   ALA A 234       0.086 179.167  20.330  1.00 18.45           N
ATOM   1844  H   ALA A 234      -0.294 178.402  19.788  1.00 20.79           H
ATOM   1845  CA  ALA A 234      -0.472 180.501  20.134  1.00 19.65           C
ATOM   1846  HA  ALA A 234       0.336 181.181  19.866  1.00 18.75           H
ATOM   1847  C   ALA A 234      -1.112 181.017  21.420  1.00 20.63           C
ATOM   1848  O   ALA A 234      -1.029 182.207  21.721  1.00 21.60           O
ATOM   1849  CB  ALA A 234      -1.488 180.487  19.001  1.00 24.43           C
ATOM   1850 1HB  ALA A 234      -1.000 180.189  18.074  1.00 51.60           H
ATOM   1851 2HB  ALA A 234      -1.912 181.484  18.881  1.00 52.85           H
ATOM   1852 3HB  ALA A 234      -2.286 179.781  19.233  1.00 56.39           H
ATOM   1853  N   THR A 235      -1.736 180.129  22.187  1.00 22.03           N
ATOM   1854  H   THR A 235      -1.792 179.166  21.885  1.00 23.48           H
ATOM   1855  CA  THR A 235      -2.337 180.498  23.467  1.00 24.16           C
ATOM   1856  HA  THR A 235      -3.046 181.308  23.293  1.00 27.31           H
ATOM   1857  C   THR A 235      -1.291 180.997  24.460  1.00 21.16           C
ATOM   1858  O   THR A 235      -1.516 182.000  25.138  1.00 23.73           O
ATOM   1859  CB  THR A 235      -3.096 179.313  24.101  1.00 28.43           C
ATOM   1860  HB  THR A 235      -2.388 178.525  24.354  1.00 27.25           H
ATOM   1861  OG1 THR A 235      -4.051 178.803  23.162  1.00 34.02           O
ATOM   1862  HG1 THR A 235      -3.592 178.578  22.348  1.00 36.25           H
ATOM   1863  CG2 THR A 235      -3.846 179.736  25.358  1.00 35.45           C
ATOM   1864 1HG2 THR A 235      -4.435 178.896  25.727  1.00 68.06           H
ATOM   1865 2HG2 THR A 235      -4.511 180.569  25.130  1.00 63.06           H
ATOM   1866 3HG2 THR A 235      -3.135 180.038  26.128  1.00 65.49           H
ATOM   1867  N   TYR A 236      -0.148 180.324  24.549  1.00 18.29           N
ATOM   1868  H   TYR A 236       0.004 179.505  23.977  1.00 18.84           H
ATOM   1869  CA  TYR A 236       0.910 180.755  25.460  1.00 16.92           C
ATOM   1870  HA  TYR A 236       0.469 180.931  26.441  1.00 19.15           H
ATOM   1871  C   TYR A 236       1.546 182.067  25.009  1.00 15.67           C
ATOM   1872  O   TYR A 236       1.947 182.879  25.840  1.00 17.75           O
ATOM   1873  CB  TYR A 236       2.007 179.694  25.594  1.00 16.50           C
ATOM   1874 1HB  TYR A 236       2.328 179.391  24.597  1.00 17.19           H
ATOM   1875 2HB  TYR A 236       2.858 180.153  26.096  1.00 19.16           H
ATOM   1876  CG  TYR A 236       1.613 178.465  26.386  1.00 17.27           C
ATOM   1877  CD1 TYR A 236       1.716 177.190  25.828  1.00 56.69           C
ATOM   1878  HD1 TYR A 236       2.054 177.078  24.808  1.00139.24           H
ATOM   1879  CD2 TYR A 236       1.180 178.574  27.709  1.00 57.54           C
ATOM   1880  HD2 TYR A 236       1.109 179.547  28.174  1.00139.27           H
ATOM   1881  CE1 TYR A 236       1.402 176.054  26.573  1.00 59.67           C
ATOM   1882  HE1 TYR A 236       1.509 175.072  26.137  1.00142.13           H
ATOM   1883  CE2 TYR A 236       0.840 177.442  28.448  1.00 63.04           C
ATOM   1884  HE2 TYR A 236       0.487 177.544  29.463  1.00149.43           H
ATOM   1885  CZ  TYR A 236       0.960 176.186  27.878  1.00 25.29           C
ATOM   1886  OH  TYR A 236       0.637 175.069  28.614  1.00 33.32           O
ATOM   1887  HH  TYR A 236       0.356 175.281  29.507  1.00 39.15           H
ATOM   1888  N   ILE A 237       1.650 182.273  23.700  1.00 14.18           N
ATOM   1889  H   ILE A 237       1.367 181.545  23.058  1.00 14.93           H
ATOM   1890  CA  ILE A 237       2.149 183.536  23.160  1.00 13.51           C
ATOM   1891  HA  ILE A 237       3.068 183.802  23.680  1.00 13.41           H
ATOM   1892  C   ILE A 237       1.138 184.647  23.434  1.00 15.81           C
ATOM   1893  O   ILE A 237       1.523 185.762  23.782  1.00 17.11           O
ATOM   1894  CB  ILE A 237       2.448 183.440  21.644  1.00 13.48           C
ATOM   1895  HB  ILE A 237       1.539 183.106  21.142  1.00 15.28           H
ATOM   1896  CG1 ILE A 237       3.553 182.415  21.352  1.00 13.96           C
ATOM   1897 1HG1 ILE A 237       3.239 181.445  21.736  1.00 18.85           H
ATOM   1898 2HG1 ILE A 237       3.650 182.321  20.271  1.00 19.03           H
ATOM   1899  CG2 ILE A 237       2.825 184.805  21.067  1.00 15.72           C
ATOM   1900 1HG2 ILE A 237       1.957 185.464  21.089  1.00 42.51           H
ATOM   1901 2HG2 ILE A 237       3.154 184.691  20.034  1.00 44.43           H
ATOM   1902 3HG2 ILE A 237       3.627 185.252  21.655  1.00 44.92           H
ATOM   1903  CD1 ILE A 237       4.934 182.711  21.921  1.00 17.29           C
ATOM   1904 1HD1 ILE A 237       4.873 182.859  22.999  1.00 48.60           H
ATOM   1905 2HD1 ILE A 237       5.346 183.604  21.452  1.00 47.60           H
ATOM   1906 3HD1 ILE A 237       5.593 181.867  21.719  1.00 45.85           H
ATOM   1907  N   THR A 238      -0.151 184.358  23.297  1.00 18.64           N
ATOM   1908  H   THR A 238      -0.427 183.430  23.005  1.00 19.99           H
ATOM   1909  CA  THR A 238      -1.192 185.346  23.569  1.00 22.53           C
ATOM   1910  HA  THR A 238      -1.040 186.204  22.914  1.00 22.82           H
ATOM   1911  C   THR A 238      -1.132 185.833  25.014  1.00 24.81           C
ATOM   1912  O   THR A 238      -1.204 187.033  25.278  1.00 28.80           O
ATOM   1913  CB  THR A 238      -2.601 184.770  23.320  1.00 26.80           C
ATOM   1914  HB  THR A 238      -2.791 183.965  24.030  1.00 27.22           H
ATOM   1915  OG1 THR A 238      -2.674 184.243  21.989  1.00 28.43           O
ATOM   1916  HG1 THR A 238      -2.046 183.521  21.912  1.00 27.46           H
ATOM   1917  CG2 THR A 238      -3.681 185.833  23.475  1.00 34.67           C
ATOM   1918 1HG2 THR A 238      -3.523 186.628  22.746  1.00 64.75           H
ATOM   1919 2HG2 THR A 238      -3.651 186.250  24.482  1.00 66.28           H
ATOM   1920 3HG2 THR A 238      -4.657 185.379  23.308  1.00 63.62           H
ATOM   1921  N   GLU A 239      -1.015 184.903  25.956  1.00 24.75           N
ATOM   1922  H   GLU A 239      -0.968 183.927  25.694  1.00 24.32           H
ATOM   1923  CA  GLU A 239      -0.963 185.249  27.374  1.00 27.95           C
ATOM   1924  HA  GLU A 239      -1.810 185.894  27.610  1.00 32.82           H
ATOM   1925  C   GLU A 239       0.317 186.015  27.693  1.00 26.13           C
ATOM   1926  O   GLU A 239       0.296 187.000  28.431  1.00 31.55           O
ATOM   1927  CB  GLU A 239      -1.052 183.981  28.230  1.00 31.20           C
ATOM   1928 1HB  GLU A 239      -1.928 183.414  27.914  1.00 61.64           H
ATOM   1929 2HB  GLU A 239      -0.170 183.373  28.031  1.00 60.75           H
ATOM   1930  CG  GLU A 239      -1.144 184.206  29.733  1.00 36.19           C
ATOM   1931 1HG  GLU A 239      -0.855 183.283  30.237  1.00 76.29           H
ATOM   1932 2HG  GLU A 239      -0.442 184.987  30.026  1.00 66.91           H
ATOM   1933  CD  GLU A 239      -2.539 184.585  30.199  1.00 44.51           C
ATOM   1934  OE1 GLU A 239      -2.861 184.286  31.368  1.00 88.82           O
ATOM   1935  OE2 GLU A 239      -3.314 185.176  29.418  1.00 78.43           O
ATOM   1936  N   LEU A 240       1.432 185.566  27.126  1.00 21.45           N
ATOM   1937  H   LEU A 240       1.387 184.761  26.516  1.00 20.19           H
ATOM   1938  CA  LEU A 240       2.730 186.188  27.364  1.00 20.58           C
ATOM   1939  HA  LEU A 240       2.874 186.275  28.441  1.00 24.18           H
ATOM   1940  C   LEU A 240       2.824 187.589  26.765  1.00 20.70           C
ATOM   1941  O   LEU A 240       3.420 188.485  27.360  1.00 24.16           O
ATOM   1942  CB  LEU A 240       3.829 185.297  26.780  1.00 18.29           C
ATOM   1943 1HB  LEU A 240       3.704 184.295  27.191  1.00 38.97           H
ATOM   1944 2HB  LEU A 240       3.667 185.231  25.704  1.00 39.44           H
ATOM   1945  CG  LEU A 240       5.279 185.730  27.010  1.00 29.05           C
ATOM   1946  HG  LEU A 240       5.432 186.693  26.526  1.00 84.27           H
ATOM   1947  CD1 LEU A 240       5.644 185.860  28.483  1.00 75.87           C
ATOM   1948 1HD1 LEU A 240       5.489 184.908  28.989  1.00129.85           H
ATOM   1949 2HD1 LEU A 240       6.691 186.150  28.574  1.00125.17           H
ATOM   1950 3HD1 LEU A 240       5.023 186.625  28.949  1.00127.07           H
ATOM   1951  CD2 LEU A 240       6.205 184.711  26.366  1.00 52.68           C
ATOM   1952 1HD2 LEU A 240       5.929 184.571  25.322  1.00 94.88           H
ATOM   1953 2HD2 LEU A 240       6.125 183.757  26.889  1.00 95.09           H
ATOM   1954 3HD2 LEU A 240       7.233 185.069  26.420  1.00 96.11           H
ATOM   1955  N   ALA A 241       2.249 187.777  25.584  1.00 19.28           N
ATOM   1956  H   ALA A 241       1.775 187.008  25.128  1.00 18.48           H
ATOM   1957  CA  ALA A 241       2.269 189.076  24.920  1.00 21.52           C
ATOM   1958  HA  ALA A 241       3.307 189.391  24.810  1.00 22.39           H
ATOM   1959  C   ALA A 241       1.546 190.140  25.743  1.00 26.83           C
ATOM   1960  O   ALA A 241       1.949 191.302  25.739  1.00 33.99           O
ATOM   1961  CB  ALA A 241       1.649 188.967  23.534  1.00 21.93           C
ATOM   1962 1HB  ALA A 241       2.236 188.280  22.924  1.00 49.10           H
ATOM   1963 2HB  ALA A 241       1.638 189.949  23.061  1.00 51.95           H
ATOM   1964 3HB  ALA A 241       0.629 188.594  23.619  1.00 49.28           H
ATOM   1965  N   ASN A 242       0.493 189.748  26.453  1.00 28.33           N
ATOM   1966  H   ASN A 242       0.204 188.780  26.417  1.00 27.77           H
ATOM   1967  CA  ASN A 242      -0.254 190.667  27.307  1.00 35.02           C
ATOM   1968  HA  ASN A 242      -0.329 191.631  26.802  1.00 36.05           H
ATOM   1969  C   ASN A 242       0.443 190.904  28.646  1.00 39.79           C
ATOM   1970  O   ASN A 242       0.439 192.024  29.156  1.00 47.42           O
ATOM   1971  CB  ASN A 242      -1.667 190.128  27.538  1.00 40.41           C
ATOM   1972 1HB  ASN A 242      -1.617 189.059  27.748  1.00 53.68           H
ATOM   1973 2HB  ASN A 242      -2.097 190.633  28.403  1.00 58.96           H
ATOM   1974  CG  ASN A 242      -2.580 190.372  26.357  1.00 62.76           C
ATOM   1975  OD1 ASN A 242      -3.029 191.493  26.131  1.00 78.65           O
ATOM   1976  ND2 ASN A 242      -2.853 189.332  25.587  1.00116.77           N
ATOM   1977 1HD2 ASN A 242      -3.503 189.438  24.823  1.00179.31           H
ATOM   1978 2HD2 ASN A 242      -2.397 188.446  25.753  1.00127.77           H
ATOM   1979  N   ALA A 243       1.034 189.858  29.213  1.00 38.83           N
ATOM   1980  H   ALA A 243       0.975 188.950  28.773  1.00 36.59           H
ATOM   1981  CA  ALA A 243       1.766 189.971  30.473  1.00 46.56           C
ATOM   1982  HA  ALA A 243       1.128 190.453  31.213  1.00 56.22           H
ATOM   1983  C   ALA A 243       3.022 190.824  30.305  1.00 46.09           C
ATOM   1984  O   ALA A 243       3.363 191.643  31.158  1.00 60.21           O
ATOM   1985  CB  ALA A 243       2.137 188.583  30.975  1.00 48.28           C
ATOM   1986 1HB  ALA A 243       2.698 188.050  30.207  1.00 76.85           H
ATOM   1987 2HB  ALA A 243       1.231 188.025  31.213  1.00 79.01           H
ATOM   1988 3HB  ALA A 243       2.751 188.674  31.870  1.00 74.68           H
ATOM   1989  N   LEU A 244       3.713 190.640  29.185  1.00 36.73           N
ATOM   1990  H   LEU A 244       3.417 189.932  28.526  1.00 32.19           H
ATOM   1991  CA  LEU A 244       4.883 191.452  28.867  1.00 38.14           C
ATOM   1992  HA  LEU A 244       5.518 191.523  29.750  1.00 46.98           H
ATOM   1993  C   LEU A 244       4.486 192.869  28.467  1.00 38.90           C
ATOM   1994  O   LEU A 244       5.298 193.782  28.586  1.00 39.64           O
ATOM   1995  CB  LEU A 244       5.686 190.826  27.723  1.00 32.68           C
ATOM   1996 1HB  LEU A 244       4.995 190.648  26.900  1.00 32.89           H
ATOM   1997 2HB  LEU A 244       6.405 191.574  27.389  1.00 40.57           H
ATOM   1998  CG  LEU A 244       6.465 189.531  27.965  1.00 44.78           C
ATOM   1999  HG  LEU A 244       5.786 188.773  28.356  1.00 70.89           H
ATOM   2000  CD1 LEU A 244       7.037 189.045  26.638  1.00 54.20           C
ATOM   2001 1HD1 LEU A 244       6.226 188.887  25.927  1.00 90.76           H
ATOM   2002 2HD1 LEU A 244       7.566 188.105  26.791  1.00 85.23           H
ATOM   2003 3HD1 LEU A 244       7.728 189.788  26.238  1.00 92.19           H
ATOM   2004  CD2 LEU A 244       7.604 189.727  28.956  1.00 74.12           C
ATOM   2005 1HD2 LEU A 244       8.135 188.785  29.092  1.00112.08           H
ATOM   2006 2HD2 LEU A 244       7.204 190.050  29.917  1.00115.18           H
ATOM   2007 3HD2 LEU A 244       8.294 190.482  28.581  1.00115.47           H
ATOM   2008  N   SER A 245       3.262 193.064  27.986  1.00 41.05           N
ATOM   2009  H   SER A 245       2.610 192.293  27.965  1.00 45.39           H
ATOM   2010  CA  SER A 245       2.835 194.363  27.471  1.00 39.92           C
ATOM   2011  HA  SER A 245       3.463 194.615  26.617  1.00 44.64           H
ATOM   2012  C   SER A 245       2.989 195.481  28.499  1.00 34.37           C
ATOM   2013  O   SER A 245       3.423 196.582  28.162  1.00 36.04           O
ATOM   2014  CB  SER A 245       1.380 194.305  27.000  1.00 48.81           C
ATOM   2015 1HB  SER A 245       1.267 193.498  26.277  1.00 75.42           H
ATOM   2016 2HB  SER A 245       0.733 194.111  27.855  1.00 77.02           H
ATOM   2017  OG  SER A 245       0.997 195.526  26.392  1.00 90.77           O
ATOM   2018  HG  SER A 245       0.061 195.485  26.190  1.00133.80           H
ATOM   2019  N   TYR A 246       2.647 195.199  29.752  1.00 36.79           N
ATOM   2020  H   TYR A 246       2.295 194.279  29.978  1.00 42.36           H
ATOM   2021  CA  TYR A 246       2.788 196.183  30.822  1.00 41.40           C
ATOM   2022  HA  TYR A 246       2.209 197.071  30.570  1.00 44.74           H
ATOM   2023  C   TYR A 246       4.245 196.603  30.996  1.00 39.53           C
ATOM   2024  O   TYR A 246       4.551 197.782  31.163  1.00 46.00           O
ATOM   2025  CB  TYR A 246       2.272 195.604  32.141  1.00 54.46           C
ATOM   2026 1HB  TYR A 246       1.237 195.290  32.006  1.00 58.98           H
ATOM   2027 2HB  TYR A 246       2.865 194.725  32.393  1.00 56.51           H
ATOM   2028  CG  TYR A 246       2.348 196.581  33.295  1.00111.39           C
ATOM   2029  CD1 TYR A 246       1.315 197.489  33.533  1.00157.33           C
ATOM   2030  HD1 TYR A 246       0.441 197.485  32.898  1.00165.73           H
ATOM   2031  CD2 TYR A 246       3.459 196.605  34.140  1.00197.24           C
ATOM   2032  HD2 TYR A 246       4.267 195.906  33.980  1.00231.15           H
ATOM   2033  CE1 TYR A 246       1.401 198.413  34.574  1.00263.34           C
ATOM   2034  HE1 TYR A 246       0.598 199.116  34.740  1.00346.75           H
ATOM   2035  CE2 TYR A 246       3.549 197.527  35.180  1.00311.08           C
ATOM   2036  HE2 TYR A 246       4.420 197.542  35.819  1.00436.41           H
ATOM   2037  CZ  TYR A 246       2.522 198.432  35.386  1.00331.95           C
ATOM   2038  OH  TYR A 246       2.619 199.359  36.397  1.00492.03           O
ATOM   2039  HH  TYR A 246       1.851 199.932  36.453  1.00535.70           H
ATOM   2040  N   CYS A 247       5.143 195.625  30.970  1.00 37.09           N
ATOM   2041  H   CYS A 247       4.847 194.684  30.753  1.00 39.35           H
ATOM   2042  CA  CYS A 247       6.554 195.864  31.249  1.00 37.38           C
ATOM   2043  HA  CYS A 247       6.632 196.628  32.022  1.00 43.52           H
ATOM   2044  C   CYS A 247       7.299 196.364  30.012  1.00 34.21           C
ATOM   2045  O   CYS A 247       8.303 197.066  30.122  1.00 37.43           O
ATOM   2046  CB  CYS A 247       7.174 194.569  31.779  1.00 41.70           C
ATOM   2047 1HB  CYS A 247       7.153 193.822  30.985  1.00 40.56           H
ATOM   2048 2HB  CYS A 247       8.221 194.755  32.021  1.00 45.34           H
ATOM   2049  SG  CYS A 247       6.331 193.910  33.244  1.00 62.48           S
ATOM   2050  HG  CYS A 247       5.361 193.255  32.595  1.00102.00           H
ATOM   2051  N   HIS A 248       6.789 196.013  28.837  1.00 34.82           N
ATOM   2052  H   HIS A 248       6.014 195.363  28.822  1.00 36.20           H
ATOM   2053  CA  HIS A 248       7.272 196.520  27.555  1.00 40.53           C
ATOM   2054  HA  HIS A 248       8.353 196.391  27.500  1.00 41.80           H
ATOM   2055  C   HIS A 248       6.940 198.004  27.414  1.00 47.35           C
ATOM   2056  O   HIS A 248       7.743 198.779  26.899  1.00 55.71           O
ATOM   2057  CB  HIS A 248       6.607 195.705  26.442  1.00 48.39           C
ATOM   2058 1HB  HIS A 248       6.634 194.655  26.731  1.00 49.63           H
ATOM   2059 2HB  HIS A 248       5.563 196.008  26.355  1.00 60.88           H
ATOM   2060  CG  HIS A 248       7.264 195.825  25.101  1.00 61.21           C
ATOM   2061  ND1 HIS A 248       8.512 195.326  24.799  1.00 70.25           N
ATOM   2062  HD1 HIS A 248       9.175 194.933  25.450  1.00 69.34           H
ATOM   2063  CD2 HIS A 248       6.771 196.273  23.918  1.00 88.75           C
ATOM   2064  HD2 HIS A 248       5.809 196.747  23.794  1.00106.85           H
ATOM   2065  CE1 HIS A 248       8.691 195.444  23.475  1.00 99.98           C
ATOM   2066  HE1 HIS A 248       9.580 195.126  22.951  1.00127.09           H
ATOM   2067  NE2 HIS A 248       7.639 195.987  22.893  1.00112.56           N
ATOM   2068  N   SER A 249       5.768 198.400  27.900  1.00 49.78           N
ATOM   2069  H   SER A 249       5.118 197.707  28.248  1.00 46.38           H
ATOM   2070  CA  SER A 249       5.381 199.807  27.979  1.00 64.07           C
ATOM   2071  HA  SER A 249       5.471 200.256  26.990  1.00 76.50           H
ATOM   2072  C   SER A 249       6.285 200.582  28.936  1.00 63.61           C
ATOM   2073  O   SER A 249       6.646 201.730  28.678  1.00 82.59           O
ATOM   2074  CB  SER A 249       3.926 199.920  28.440  1.00 74.54           C
ATOM   2075 1HB  SER A 249       3.290 199.358  27.755  1.00103.19           H
ATOM   2076 2HB  SER A 249       3.831 199.496  29.439  1.00 98.41           H
ATOM   2077  OG  SER A 249       3.504 201.272  28.464  1.00135.92           O
ATOM   2078  HG  SER A 249       2.593 201.304  28.764  1.00169.14           H
ATOM   2079  N   LYS A 250       6.676 199.937  30.031  1.00 51.72           N
ATOM   2080  H   LYS A 250       6.305 199.014  30.213  1.00 46.56           H
ATOM   2081  CA  LYS A 250       7.658 200.492  30.961  1.00 54.78           C
ATOM   2082  HA  LYS A 250       7.455 201.554  31.104  1.00 66.52           H
ATOM   2083  C   LYS A 250       9.079 200.386  30.411  1.00 49.32           C
ATOM   2084  O   LYS A 250      10.018 200.915  31.005  1.00 54.61           O
ATOM   2085  CB  LYS A 250       7.577 199.776  32.313  1.00 58.03           C
ATOM   2086 1HB  LYS A 250       7.738 198.711  32.144  1.00 66.90           H
ATOM   2087 2HB  LYS A 250       8.388 200.138  32.946  1.00 73.99           H
ATOM   2088  CG  LYS A 250       6.265 199.948  33.071  1.00 77.08           C
ATOM   2089 1HG  LYS A 250       5.435 199.649  32.431  1.00129.34           H
ATOM   2090 2HG  LYS A 250       6.283 199.294  33.943  1.00111.57           H
ATOM   2091  CD  LYS A 250       6.038 201.378  33.542  1.00113.59           C
ATOM   2092 1HD  LYS A 250       6.898 201.703  34.128  1.00150.53           H
ATOM   2093 2HD  LYS A 250       5.932 202.031  32.675  1.00176.65           H
ATOM   2094  CE  LYS A 250       4.784 201.479  34.396  1.00163.63           C
ATOM   2095 1HE  LYS A 250       3.932 201.119  33.815  1.00216.10           H
ATOM   2096 2HE  LYS A 250       4.900 200.839  35.273  1.00193.03           H
ATOM   2097  NZ  LYS A 250       4.575 202.906  34.811  1.00228.44           N
ATOM   2098 1HZ  LYS A 250       3.735 202.996  35.367  1.00273.83           H
ATOM   2099 2HZ  LYS A 250       4.484 203.497  33.995  1.00271.48           H
ATOM   2100 3HZ  LYS A 250       5.360 203.234  35.358  1.00280.72           H
ATOM   2101  N   ARG A 251       9.207 199.718  29.269  1.00 44.48           N
ATOM   2102  H   ARG A 251       8.372 199.314  28.868  1.00 45.82           H
ATOM   2103  CA  ARG A 251      10.461 199.538  28.537  1.00 42.25           C
ATOM   2104  HA  ARG A 251      10.255 198.918  27.664  1.00 42.21           H
ATOM   2105  C   ARG A 251      11.511 198.799  29.361  1.00 36.83           C
ATOM   2106  O   ARG A 251      12.689 199.149  29.376  1.00 41.35           O
ATOM   2107  CB  ARG A 251      10.989 200.886  28.036  1.00 53.36           C
ATOM   2108 1HB  ARG A 251      11.263 201.501  28.894  1.00 59.53           H
ATOM   2109 2HB  ARG A 251      11.887 200.709  27.443  1.00 59.84           H
ATOM   2110  CG  ARG A 251       9.979 201.651  27.187  1.00 65.91           C
ATOM   2111 1HG  ARG A 251       9.646 201.013  26.367  1.00 86.25           H
ATOM   2112 2HG  ARG A 251       9.116 201.903  27.802  1.00 88.38           H
ATOM   2113  CD  ARG A 251      10.551 202.938  26.611  1.00 73.13           C
ATOM   2114 1HD  ARG A 251       9.736 203.513  26.170  1.00105.63           H
ATOM   2115 2HD  ARG A 251      10.997 203.521  27.417  1.00103.53           H
ATOM   2116  NE  ARG A 251      11.558 202.667  25.586  1.00 96.95           N
ATOM   2117  HE  ARG A 251      11.762 201.699  25.387  1.00135.26           H
ATOM   2118  CZ  ARG A 251      12.224 203.584  24.897  1.00141.44           C
ATOM   2119  NH1 ARG A 251      13.107 203.193  24.003  1.00230.08           N
ATOM   2120 1HH1 ARG A 251      13.252 202.204  23.864  1.00278.70           H
ATOM   2121 2HH1 ARG A 251      13.628 203.878  23.479  1.00300.89           H
ATOM   2122  NH2 ARG A 251      12.029 204.878  25.065  1.00177.93           N
ATOM   2123 1HH2 ARG A 251      11.353 205.191  25.743  1.00181.72           H
ATOM   2124 2HH2 ARG A 251      12.563 205.533  24.517  1.00254.57           H
ATOM   2125  N   VAL A 252      11.056 197.744  30.027  1.00 32.93           N
ATOM   2126  H   VAL A 252      10.069 197.526  29.985  1.00 34.32           H
ATOM   2127  CA  VAL A 252      11.923 196.861  30.802  1.00 30.52           C
ATOM   2128  HA  VAL A 252      12.723 197.447  31.255  1.00 35.61           H
ATOM   2129  C   VAL A 252      12.528 195.830  29.854  1.00 23.04           C
ATOM   2130  O   VAL A 252      11.815 195.199  29.076  1.00 23.33           O
ATOM   2131  CB  VAL A 252      11.144 196.119  31.913  1.00 36.89           C
ATOM   2132  HB  VAL A 252      10.343 195.542  31.452  1.00 43.45           H
ATOM   2133  CG1 VAL A 252      12.051 195.159  32.681  1.00 45.48           C
ATOM   2134 1HG1 VAL A 252      12.914 195.697  33.073  1.00 77.44           H
ATOM   2135 2HG1 VAL A 252      12.389 194.362  32.019  1.00 78.64           H
ATOM   2136 3HG1 VAL A 252      11.495 194.717  33.508  1.00 78.91           H
ATOM   2137  CG2 VAL A 252      10.522 197.114  32.890  1.00 59.63           C
ATOM   2138 1HG2 VAL A 252       9.974 196.574  33.663  1.00 94.99           H
ATOM   2139 2HG2 VAL A 252       9.830 197.768  32.360  1.00 94.60           H
ATOM   2140 3HG2 VAL A 252      11.303 197.716  33.354  1.00 98.44           H
ATOM   2141  N   ILE A 253      13.843 195.649  29.924  1.00 22.63           N
ATOM   2142  H   ILE A 253      14.398 196.212  30.551  1.00 28.52           H
ATOM   2143  CA  ILE A 253      14.513 194.609  29.148  1.00 19.56           C
ATOM   2144  HA  ILE A 253      13.950 194.427  28.232  1.00 17.52           H
ATOM   2145  C   ILE A 253      14.507 193.332  29.982  1.00 21.03           C
ATOM   2146  O   ILE A 253      15.208 193.225  30.987  1.00 26.86           O
ATOM   2147  CB  ILE A 253      15.967 194.981  28.777  1.00 21.94           C
ATOM   2148  HB  ILE A 253      16.517 195.182  29.696  1.00 26.62           H
ATOM   2149  CG1 ILE A 253      15.989 196.240  27.901  1.00 26.53           C
ATOM   2150 1HG1 ILE A 253      15.651 195.975  26.900  1.00 38.03           H
ATOM   2151 2HG1 ILE A 253      15.295 196.972  28.311  1.00 42.33           H
ATOM   2152  CG2 ILE A 253      16.636 193.810  28.057  1.00 25.35           C
ATOM   2153 1HG2 ILE A 253      17.631 194.098  27.717  1.00 53.48           H
ATOM   2154 2HG2 ILE A 253      16.033 193.510  27.201  1.00 55.79           H
ATOM   2155 3HG2 ILE A 253      16.733 192.967  28.741  1.00 56.04           H
ATOM   2156  CD1 ILE A 253      17.347 196.907  27.789  1.00 36.38           C
ATOM   2157 1HD1 ILE A 253      17.247 197.831  27.220  1.00 69.35           H
ATOM   2158 2HD1 ILE A 253      18.044 196.244  27.278  1.00 68.14           H
ATOM   2159 3HD1 ILE A 253      17.725 197.136  28.786  1.00 72.12           H
ATOM   2160  N   HIS A 254      13.685 192.372  29.571  1.00 18.93           N
ATOM   2161  H   HIS A 254      13.083 192.536  28.777  1.00 17.62           H
ATOM   2162  CA  HIS A 254      13.601 191.088  30.261  1.00 20.09           C
ATOM   2163  HA  HIS A 254      13.619 191.272  31.335  1.00 22.11           H
ATOM   2164  C   HIS A 254      14.769 190.164  29.927  1.00 21.16           C
ATOM   2165  O   HIS A 254      15.266 189.462  30.808  1.00 24.36           O
ATOM   2166  CB  HIS A 254      12.287 190.390  29.902  1.00 21.13           C
ATOM   2167 1HB  HIS A 254      12.220 190.306  28.818  1.00 20.15           H
ATOM   2168 2HB  HIS A 254      12.299 189.383  30.321  1.00 30.31           H
ATOM   2169  CG  HIS A 254      11.070 191.101  30.409  1.00 26.94           C
ATOM   2170  ND1 HIS A 254      10.423 190.791  31.584  1.00 44.09           N
ATOM   2171  HD1 HIS A 254      10.675 190.059  32.234  1.00 54.32           H
ATOM   2172  CD2 HIS A 254      10.359 192.127  29.874  1.00 32.64           C
ATOM   2173  HD2 HIS A 254      10.593 192.618  28.941  1.00 35.21           H
ATOM   2174  CE1 HIS A 254       9.378 191.621  31.708  1.00 57.74           C
ATOM   2175  HE1 HIS A 254       8.684 191.607  32.536  1.00 81.66           H
ATOM   2176  NE2 HIS A 254       9.301 192.451  30.687  1.00 52.23           N
ATOM   2177  N   ARG A 255      15.175 190.169  28.660  1.00 20.85           N
ATOM   2178  H   ARG A 255      14.706 190.794  28.019  1.00 19.74           H
ATOM   2179  CA  ARG A 255      16.249 189.338  28.112  1.00 24.19           C
ATOM   2180  HA  ARG A 255      16.343 189.581  27.053  1.00 25.70           H
ATOM   2181  C   ARG A 255      16.029 187.829  28.161  1.00 27.50           C
ATOM   2182  O   ARG A 255      16.095 187.163  27.129  1.00 47.13           O
ATOM   2183  CB  ARG A 255      17.583 189.679  28.785  1.00 29.42           C
ATOM   2184 1HB  ARG A 255      17.736 190.757  28.732  1.00 50.61           H
ATOM   2185 2HB  ARG A 255      17.527 189.395  29.836  1.00 53.54           H
ATOM   2186  CG  ARG A 255      18.784 188.981  28.162  1.00 52.92           C
ATOM   2187 1HG  ARG A 255      18.654 187.902  28.246  1.00 92.51           H
ATOM   2188 2HG  ARG A 255      18.836 189.241  27.106  1.00 86.46           H
ATOM   2189  CD  ARG A 255      20.095 189.368  28.833  1.00 61.38           C
ATOM   2190 1HD  ARG A 255      20.914 188.923  28.266  1.00 96.93           H
ATOM   2191 2HD  ARG A 255      20.211 190.451  28.797  1.00 55.08           H
ATOM   2192  NE  ARG A 255      20.170 188.896  30.216  1.00116.97           N
ATOM   2193  HE  ARG A 255      20.357 187.914  30.353  1.00177.84           H
ATOM   2194  CZ  ARG A 255      20.018 189.642  31.304  1.00156.29           C
ATOM   2195  NH1 ARG A 255      19.793 190.941  31.262  1.00149.44           N
ATOM   2196 1HH1 ARG A 255      19.741 191.409  30.371  1.00133.58           H
ATOM   2197 2HH1 ARG A 255      19.678 191.449  32.125  1.00207.86           H
ATOM   2198  NH2 ARG A 255      20.108 189.066  32.484  1.00275.68           N
ATOM   2199 1HH2 ARG A 255      20.221 188.065  32.534  1.00357.46           H
ATOM   2200 2HH2 ARG A 255      20.050 189.625  33.321  1.00329.17           H
ATOM   2201  N   ASP A 256      15.810 187.280  29.349  1.00 22.52           N
ATOM   2202  H   ASP A 256      15.664 187.885  30.147  1.00 24.62           H
ATOM   2203  CA  ASP A 256      15.810 185.835  29.549  1.00 25.25           C
ATOM   2204  HA  ASP A 256      16.368 185.374  28.733  1.00 28.17           H
ATOM   2205  C   ASP A 256      14.397 185.258  29.519  1.00 21.09           C
ATOM   2206  O   ASP A 256      13.856 184.814  30.532  1.00 26.49           O
ATOM   2207  CB  ASP A 256      16.521 185.492  30.861  1.00 35.54           C
ATOM   2208 1HB  ASP A 256      16.025 186.012  31.681  1.00 74.87           H
ATOM   2209 2HB  ASP A 256      16.449 184.418  31.028  1.00 30.09           H
ATOM   2210  CG  ASP A 256      17.989 185.879  30.845  1.00 63.04           C
ATOM   2211  OD1 ASP A 256      18.483 186.414  31.860  1.00149.34           O
ATOM   2212  OD2 ASP A 256      18.661 185.638  29.819  1.00 73.48           O
ATOM   2213  N   ILE A 257      13.809 185.260  28.328  1.00 20.84           N
ATOM   2214  H   ILE A 257      14.292 185.668  27.539  1.00 27.80           H
ATOM   2215  CA  ILE A 257      12.501 184.654  28.102  1.00 18.10           C
ATOM   2216  HA  ILE A 257      11.959 184.615  29.047  1.00 20.01           H
ATOM   2217  C   ILE A 257      12.727 183.227  27.612  1.00 20.23           C
ATOM   2218  O   ILE A 257      13.168 183.003  26.485  1.00 44.06           O
ATOM   2219  CB  ILE A 257      11.657 185.431  27.065  1.00 18.51           C
ATOM   2220  HB  ILE A 257      12.200 185.426  26.120  1.00 49.05           H
ATOM   2221  CG1 ILE A 257      11.454 186.894  27.482  1.00 47.07           C
ATOM   2222 1HG1 ILE A 257      12.431 187.373  27.554  1.00 68.03           H
ATOM   2223 2HG1 ILE A 257      10.902 187.396  26.687  1.00101.25           H
ATOM   2224  CG2 ILE A 257      10.319 184.732  26.835  1.00 50.00           C
ATOM   2225 1HG2 ILE A 257       9.796 184.595  27.782  1.00 96.28           H
ATOM   2226 2HG2 ILE A 257      10.494 183.758  26.378  1.00 97.01           H
ATOM   2227 3HG2 ILE A 257       9.704 185.331  26.164  1.00 94.32           H
ATOM   2228  CD1 ILE A 257      10.713 187.128  28.789  1.00105.48           C
ATOM   2229 1HD1 ILE A 257      11.286 186.721  29.622  1.00156.99           H
ATOM   2230 2HD1 ILE A 257       9.732 186.653  28.755  1.00160.89           H
ATOM   2231 3HD1 ILE A 257      10.581 188.199  28.938  1.00157.94           H
ATOM   2232  N   LYS A 258      12.451 182.264  28.485  1.00 24.74           N
ATOM   2233  H   LYS A 258      12.074 182.509  29.391  1.00 47.72           H
ATOM   2234  CA  LYS A 258      12.693 180.850  28.209  1.00 24.17           C
ATOM   2235  HA  LYS A 258      12.534 180.670  27.146  1.00 22.50           H
ATOM   2236  C   LYS A 258      11.698 180.009  29.006  1.00 21.45           C
ATOM   2237  O   LYS A 258      11.156 180.497  29.997  1.00 24.90           O
ATOM   2238  CB  LYS A 258      14.146 180.507  28.553  1.00 38.44           C
ATOM   2239 1HB  LYS A 258      14.356 179.488  28.229  1.00 84.95           H
ATOM   2240 2HB  LYS A 258      14.791 181.181  27.988  1.00 77.87           H
ATOM   2241  CG  LYS A 258      14.503 180.635  30.030  1.00 40.34           C
ATOM   2242 1HG  LYS A 258      14.074 181.558  30.418  1.00 66.97           H
ATOM   2243 2HG  LYS A 258      14.076 179.795  30.577  1.00 74.57           H
ATOM   2244  CD  LYS A 258      16.008 180.680  30.262  1.00 65.68           C
ATOM   2245 1HD  LYS A 258      16.429 181.499  29.679  1.00116.54           H
ATOM   2246 2HD  LYS A 258      16.191 180.876  31.318  1.00114.98           H
ATOM   2247  CE  LYS A 258      16.704 179.384  29.874  1.00 96.44           C
ATOM   2248 1HE  LYS A 258      16.248 178.558  30.424  1.00156.73           H
ATOM   2249 2HE  LYS A 258      16.562 179.207  28.806  1.00154.38           H
ATOM   2250  NZ  LYS A 258      18.165 179.497  30.199  1.00132.73           N
ATOM   2251 1HZ  LYS A 258      18.296 179.654  31.189  1.00181.25           H
ATOM   2252 2HZ  LYS A 258      18.581 180.266  29.691  1.00167.66           H
ATOM   2253 3HZ  LYS A 258      18.649 178.647  29.941  1.00178.39           H
ATOM   2254  N   PRO A 259      11.427 178.761  28.589  1.00 19.68           N
ATOM   2255  CA  PRO A 259      10.405 177.984  29.303  1.00 19.09           C
ATOM   2256  HA  PRO A 259       9.443 178.490  29.228  1.00 18.67           H
ATOM   2257  C   PRO A 259      10.698 177.709  30.776  1.00 22.16           C
ATOM   2258  O   PRO A 259       9.782 177.467  31.560  1.00 23.63           O
ATOM   2259  CB  PRO A 259      10.356 176.667  28.524  1.00 21.14           C
ATOM   2260 1HB  PRO A 259      10.977 175.918  29.015  1.00 29.29           H
ATOM   2261 2HB  PRO A 259       9.329 176.312  28.437  1.00 25.29           H
ATOM   2262  CG  PRO A 259      10.911 176.987  27.180  1.00 22.00           C
ATOM   2263 1HG  PRO A 259      11.328 176.096  26.711  1.00 32.61           H
ATOM   2264 2HG  PRO A 259      10.140 177.430  26.550  1.00 25.77           H
ATOM   2265  CD  PRO A 259      11.987 177.992  27.463  1.00 21.18           C
ATOM   2266 1HD  PRO A 259      12.910 177.493  27.760  1.00 28.27           H
ATOM   2267 2HD  PRO A 259      12.150 178.627  26.592  1.00 21.42           H
ATOM   2268  N   GLU A 260      11.973 177.729  31.149  1.00 26.12           N
ATOM   2269  H   GLU A 260      12.692 177.884  30.456  1.00 27.81           H
ATOM   2270  CA  GLU A 260      12.382 177.550  32.540  1.00 31.53           C
ATOM   2271  HA  GLU A 260      11.883 176.674  32.954  1.00 34.87           H
ATOM   2272  C   GLU A 260      12.000 178.750  33.403  1.00 29.87           C
ATOM   2273  O   GLU A 260      11.740 178.604  34.597  1.00 36.03           O
ATOM   2274  CB  GLU A 260      13.897 177.343  32.641  1.00 40.61           C
ATOM   2275 1HB  GLU A 260      14.405 178.172  32.150  1.00 95.58           H
ATOM   2276 2HB  GLU A 260      14.168 177.364  33.697  1.00 60.01           H
ATOM   2277  CG  GLU A 260      14.405 176.031  32.057  1.00 69.07           C
ATOM   2278 1HG  GLU A 260      15.280 175.720  32.628  1.00117.61           H
ATOM   2279 2HG  GLU A 260      13.635 175.268  32.174  1.00117.71           H
ATOM   2280  CD  GLU A 260      14.798 176.126  30.593  1.00109.93           C
ATOM   2281  OE1 GLU A 260      14.406 177.085  29.893  1.00174.53           O
ATOM   2282  OE2 GLU A 260      15.529 175.230  30.120  1.00171.78           O
ATOM   2283  N   ASN A 261      11.953 179.931  32.795  1.00 25.69           N
ATOM   2284  H   ASN A 261      12.106 179.980  31.798  1.00 25.17           H
ATOM   2285  CA  ASN A 261      11.652 181.167  33.512  1.00 24.85           C
ATOM   2286  HA  ASN A 261      11.889 181.039  34.569  1.00 30.13           H
ATOM   2287  C   ASN A 261      10.169 181.512  33.394  1.00 22.50           C
ATOM   2288  O   ASN A 261       9.750 182.629  33.697  1.00 24.73           O
ATOM   2289  CB  ASN A 261      12.494 182.318  32.953  1.00 23.21           C
ATOM   2290 1HB  ASN A 261      12.367 182.366  31.872  1.00 20.50           H
ATOM   2291 2HB  ASN A 261      12.136 183.251  33.387  1.00 24.35           H
ATOM   2292  CG  ASN A 261      13.967 182.187  33.277  1.00 30.74           C
ATOM   2293  OD1 ASN A 261      14.396 181.310  34.024  1.00 45.19           O
ATOM   2294  ND2 ASN A 261      14.761 183.083  32.715  1.00 40.31           N
ATOM   2295 1HD2 ASN A 261      15.741 183.094  32.953  1.00 51.01           H
ATOM   2296 2HD2 ASN A 261      14.383 183.754  32.060  1.00 50.85           H
ATOM   2297  N   LEU A 262       9.372 180.550  32.941  1.00 21.82           N
ATOM   2298  H   LEU A 262       9.774 179.657  32.692  1.00 24.95           H
ATOM   2299  CA  LEU A 262       7.928 180.716  32.819  1.00 20.69           C
ATOM   2300  HA  LEU A 262       7.635 181.688  33.215  1.00 21.83           H
ATOM   2301  C   LEU A 262       7.238 179.634  33.642  1.00 23.21           C
ATOM   2302  O   LEU A 262       7.617 178.465  33.585  1.00 25.49           O
ATOM   2303  CB  LEU A 262       7.507 180.616  31.350  1.00 18.41           C
ATOM   2304 1HB  LEU A 262       7.858 179.656  30.970  1.00 20.59           H
ATOM   2305 2HB  LEU A 262       6.418 180.610  31.314  1.00 21.80           H
ATOM   2306  CG  LEU A 262       8.007 181.715  30.407  1.00 21.64           C
ATOM   2307  HG  LEU A 262       9.089 181.799  30.499  1.00 33.99           H
ATOM   2308  CD1 LEU A 262       7.675 181.337  28.970  1.00 25.30           C
ATOM   2309 1HD1 LEU A 262       6.595 181.258  28.846  1.00 56.29           H
ATOM   2310 2HD1 LEU A 262       8.141 180.382  28.726  1.00 54.24           H
ATOM   2311 3HD1 LEU A 262       8.061 182.103  28.297  1.00 58.64           H
ATOM   2312  CD2 LEU A 262       7.388 183.068  30.736  1.00 31.56           C
ATOM   2313 1HD2 LEU A 262       6.301 182.996  30.711  1.00 64.05           H
ATOM   2314 2HD2 LEU A 262       7.719 183.807  30.005  1.00 62.73           H
ATOM   2315 3HD2 LEU A 262       7.710 183.384  31.728  1.00 65.58           H
ATOM   2316  N   LEU A 263       6.241 180.034  34.423  1.00 26.07           N
ATOM   2317  H   LEU A 263       5.961 181.006  34.416  1.00 28.18           H
ATOM   2318  CA  LEU A 263       5.536 179.129  35.326  1.00 28.66           C
ATOM   2319  HA  LEU A 263       5.774 178.097  35.067  1.00 29.36           H
ATOM   2320  C   LEU A 263       4.029 179.314  35.189  1.00 31.03           C
ATOM   2321  O   LEU A 263       3.569 180.328  34.666  1.00 34.06           O
ATOM   2322  CB  LEU A 263       5.961 179.390  36.775  1.00 32.81           C
ATOM   2323 1HB  LEU A 263       5.710 180.419  37.028  1.00 35.07           H
ATOM   2324 2HB  LEU A 263       5.368 178.739  37.416  1.00 39.31           H
ATOM   2325  CG  LEU A 263       7.439 179.159  37.106  1.00 36.30           C
ATOM   2326  HG  LEU A 263       7.874 178.515  36.342  1.00 56.91           H
ATOM   2327  CD1 LEU A 263       8.208 180.474  37.127  1.00 50.21           C
ATOM   2328 1HD1 LEU A 263       8.132 180.961  36.155  1.00 89.46           H
ATOM   2329 2HD1 LEU A 263       9.258 180.278  37.344  1.00 89.12           H
ATOM   2330 3HD1 LEU A 263       7.795 181.131  37.893  1.00 85.22           H
ATOM   2331  CD2 LEU A 263       7.581 178.465  38.453  1.00 66.98           C
ATOM   2332 1HD2 LEU A 263       7.053 177.512  38.431  1.00109.22           H
ATOM   2333 2HD2 LEU A 263       7.165 179.095  39.239  1.00108.87           H
ATOM   2334 3HD2 LEU A 263       8.636 178.282  38.658  1.00107.13           H
ATOM   2335  N   LEU A 264       3.262 178.339  35.666  1.00 34.44           N
ATOM   2336  H   LEU A 264       3.687 177.533  36.105  1.00 35.76           H
ATOM   2337  CA  LEU A 264       1.806 178.399  35.586  1.00 38.59           C
ATOM   2338  HA  LEU A 264       1.517 179.322  35.083  1.00 42.02           H
ATOM   2339  C   LEU A 264       1.176 178.411  36.976  1.00 49.32           C
ATOM   2340  O   LEU A 264       1.565 177.646  37.858  1.00 55.40           O
ATOM   2341  CB  LEU A 264       1.275 177.214  34.774  1.00 38.13           C
ATOM   2342 1HB  LEU A 264       1.561 176.300  35.293  1.00 43.50           H
ATOM   2343 2HB  LEU A 264       0.187 177.270  34.768  1.00 47.05           H
ATOM   2344  CG  LEU A 264       1.750 177.091  33.322  1.00 38.41           C
ATOM   2345  HG  LEU A 264       2.839 177.093  33.307  1.00 59.12           H
ATOM   2346  CD1 LEU A 264       1.270 175.769  32.735  1.00 55.08           C
ATOM   2347 1HD1 LEU A 264       1.632 175.673  31.711  1.00 92.83           H
ATOM   2348 2HD1 LEU A 264       0.181 175.736  32.740  1.00 95.49           H
ATOM   2349 3HD1 LEU A 264       1.661 174.943  33.330  1.00 91.76           H
ATOM   2350  CD2 LEU A 264       1.253 178.244  32.459  1.00 67.22           C
ATOM   2351 1HD2 LEU A 264       1.609 178.113  31.437  1.00111.49           H
ATOM   2352 2HD2 LEU A 264       1.637 179.187  32.847  1.00107.06           H
ATOM   2353 3HD2 LEU A 264       0.163 178.268  32.463  1.00108.56           H
ATOM   2354  N   GLY A 265       0.199 179.292  37.163  1.00 62.38           N
ATOM   2355  H   GLY A 265      -0.073 179.908  36.407  1.00 65.88           H
ATOM   2356  CA  GLY A 265      -0.518 179.370  38.423  1.00 83.77           C
ATOM   2357 1HA  GLY A 265       0.181 179.202  39.242  1.00 91.35           H
ATOM   2358 2HA  GLY A 265      -0.959 180.361  38.527  1.00 91.97           H
ATOM   2359  C   GLY A 265      -1.616 178.327  38.493  1.00104.49           C
ATOM   2360  O   GLY A 265      -1.805 177.555  37.555  1.00131.53           O
ATOM   2361  N   SER A 266      -2.363 178.294  39.592  1.00116.50           N
ATOM   2362  H   SER A 266      -2.217 178.968  40.329  1.00120.14           H
ATOM   2363  CA  SER A 266      -3.418 177.297  39.758  1.00148.32           C
ATOM   2364  HA  SER A 266      -2.990 176.306  39.604  1.00172.91           H
ATOM   2365  C   SER A 266      -4.546 177.468  38.744  1.00163.55           C
ATOM   2366  O   SER A 266      -5.249 176.511  38.424  1.00206.93           O
ATOM   2367  CB  SER A 266      -3.988 177.366  41.177  1.00172.21           C
ATOM   2368 1HB  SER A 266      -4.750 176.596  41.297  1.00198.82           H
ATOM   2369 2HB  SER A 266      -3.186 177.187  41.893  1.00215.50           H
ATOM   2370  OG  SER A 266      -4.557 178.639  41.430  1.00230.40           O
ATOM   2371  HG  SER A 266      -5.367 178.720  40.919  1.00275.21           H
ATOM   2372  N   ALA A 267      -4.708 178.683  38.231  1.00154.78           N
ATOM   2373  H   ALA A 267      -4.123 179.440  38.553  1.00138.28           H
ATOM   2374  CA  ALA A 267      -5.694 178.968  37.192  1.00192.69           C
ATOM   2375  HA  ALA A 267      -6.581 178.360  37.370  1.00236.19           H
ATOM   2376  C   ALA A 267      -5.180 178.647  35.789  1.00188.10           C
ATOM   2377  O   ALA A 267      -5.927 178.740  34.816  1.00238.11           O
ATOM   2378  CB  ALA A 267      -6.096 180.436  37.266  1.00218.76           C
ATOM   2379 1HB  ALA A 267      -6.470 180.665  38.264  1.00255.55           H
ATOM   2380 2HB  ALA A 267      -6.879 180.637  36.534  1.00258.86           H
ATOM   2381 3HB  ALA A 267      -5.232 181.065  37.050  1.00256.45           H
ATOM   2382  N   GLY A 268      -3.903 178.293  35.678  1.00159.41           N
ATOM   2383  H   GLY A 268      -3.342 178.158  36.508  1.00152.35           H
ATOM   2384  CA  GLY A 268      -3.271 178.111  34.383  1.00164.91           C
ATOM   2385 1HA  GLY A 268      -2.458 177.393  34.481  1.00176.67           H
ATOM   2386 2HA  GLY A 268      -4.000 177.718  33.674  1.00201.84           H
ATOM   2387  C   GLY A 268      -2.704 179.405  33.829  1.00130.03           C
ATOM   2388  O   GLY A 268      -2.187 179.446  32.714  1.00148.17           O
ATOM   2389  N   GLU A 269      -2.815 180.471  34.613  1.00101.81           N
ATOM   2390  H   GLU A 269      -3.269 180.370  35.509  1.00107.86           H
ATOM   2391  CA  GLU A 269      -2.294 181.784  34.244  1.00 82.87           C
ATOM   2392  HA  GLU A 269      -2.642 182.029  33.241  1.00 89.70           H
ATOM   2393  C   GLU A 269      -0.767 181.776  34.236  1.00 60.87           C
ATOM   2394  O   GLU A 269      -0.135 181.033  34.987  1.00 72.32           O
ATOM   2395  CB  GLU A 269      -2.818 182.843  35.219  1.00 96.93           C
ATOM   2396 1HB  GLU A 269      -2.539 183.830  34.849  1.00147.32           H
ATOM   2397 2HB  GLU A 269      -3.906 182.780  35.235  1.00146.95           H
ATOM   2398  CG  GLU A 269      -2.311 182.696  36.649  1.00100.57           C
ATOM   2399 1HG  GLU A 269      -2.440 181.662  36.970  1.00143.89           H
ATOM   2400 2HG  GLU A 269      -1.249 182.940  36.680  1.00133.26           H
ATOM   2401  CD  GLU A 269      -3.058 183.595  37.616  1.00169.01           C
ATOM   2402  OE1 GLU A 269      -3.065 184.828  37.420  1.00257.07           O
ATOM   2403  OE2 GLU A 269      -3.634 183.061  38.588  1.00252.14           O
ATOM   2404  N   LEU A 270      -0.170 182.586  33.368  1.00 47.04           N
ATOM   2405  H   LEU A 270      -0.722 183.207  32.794  1.00 57.23           H
ATOM   2406  CA  LEU A 270       1.278 182.574  33.182  1.00 33.25           C
ATOM   2407  HA  LEU A 270       1.631 181.561  33.378  1.00 32.38           H
ATOM   2408  C   LEU A 270       2.017 183.528  34.117  1.00 32.18           C
ATOM   2409  O   LEU A 270       1.722 184.722  34.172  1.00 41.90           O
ATOM   2410  CB  LEU A 270       1.596 182.929  31.727  1.00 34.53           C
ATOM   2411 1HB  LEU A 270       0.958 182.317  31.088  1.00 63.54           H
ATOM   2412 2HB  LEU A 270       1.320 183.972  31.572  1.00 69.61           H
ATOM   2413  CG  LEU A 270       3.038 182.747  31.247  1.00 44.87           C
ATOM   2414  HG  LEU A 270       3.710 183.296  31.907  1.00107.29           H
ATOM   2415  CD1 LEU A 270       3.440 181.278  31.238  1.00 69.79           C
ATOM   2416 1HD1 LEU A 270       3.551 180.920  32.261  1.00117.71           H
ATOM   2417 2HD1 LEU A 270       4.390 181.162  30.716  1.00110.88           H
ATOM   2418 3HD1 LEU A 270       2.678 180.689  30.728  1.00113.28           H
ATOM   2419  CD2 LEU A 270       3.164 183.312  29.841  1.00102.71           C
ATOM   2420 1HD2 LEU A 270       4.178 183.156  29.474  1.00158.34           H
ATOM   2421 2HD2 LEU A 270       2.947 184.380  29.858  1.00158.93           H
ATOM   2422 3HD2 LEU A 270       2.461 182.811  29.175  1.00161.15           H
ATOM   2423  N   LYS A 271       3.003 182.988  34.826  1.00 29.27           N
ATOM   2424  H   LYS A 271       3.170 181.992  34.751  1.00 30.62           H
ATOM   2425  CA  LYS A 271       3.895 183.759  35.689  1.00 30.25           C
ATOM   2426  HA  LYS A 271       3.506 184.771  35.810  1.00 34.14           H
ATOM   2427  C   LYS A 271       5.271 183.839  35.037  1.00 26.74           C
ATOM   2428  O   LYS A 271       5.801 182.836  34.562  1.00 29.74           O
ATOM   2429  CB  LYS A 271       4.022 183.080  37.055  1.00 37.51           C
ATOM   2430 1HB  LYS A 271       4.277 182.034  36.885  1.00 46.37           H
ATOM   2431 2HB  LYS A 271       4.844 183.541  37.602  1.00 46.88           H
ATOM   2432  CG  LYS A 271       2.774 183.125  37.929  1.00 52.48           C
ATOM   2433 1HG  LYS A 271       1.900 182.870  37.331  1.00 92.78           H
ATOM   2434 2HG  LYS A 271       2.883 182.382  38.720  1.00 89.28           H
ATOM   2435  CD  LYS A 271       2.570 184.488  38.576  1.00 67.28           C
ATOM   2436 1HD  LYS A 271       3.478 184.768  39.111  1.00104.76           H
ATOM   2437 2HD  LYS A 271       2.367 185.235  37.808  1.00111.20           H
ATOM   2438  CE  LYS A 271       1.411 184.447  39.557  1.00 77.96           C
ATOM   2439 1HE  LYS A 271       0.486 184.257  39.007  1.00100.69           H
ATOM   2440 2HE  LYS A 271       1.570 183.628  40.263  1.00 99.83           H
ATOM   2441  NZ  LYS A 271       1.335 185.752  40.289  1.00105.60           N
ATOM   2442 1HZ  LYS A 271       2.152 185.882  40.871  1.00139.80           H
ATOM   2443 2HZ  LYS A 271       0.512 185.787  40.873  1.00142.06           H
ATOM   2444 3HZ  LYS A 271       1.298 186.527  39.635  1.00141.88           H
ATOM   2445  N   ILE A 272       5.840 185.038  35.004  1.00 26.27           N
ATOM   2446  H   ILE A 272       5.343 185.831  35.390  1.00 29.79           H
ATOM   2447  CA  ILE A 272       7.143 185.280  34.390  1.00 24.64           C
ATOM   2448  HA  ILE A 272       7.421 184.418  33.784  1.00 25.48           H
ATOM   2449  C   ILE A 272       8.185 185.473  35.489  1.00 22.93           C
ATOM   2450  O   ILE A 272       8.045 186.354  36.336  1.00 24.99           O
ATOM   2451  CB  ILE A 272       7.127 186.540  33.492  1.00 27.55           C
ATOM   2452  HB  ILE A 272       6.923 187.404  34.123  1.00 30.34           H
ATOM   2453  CG1 ILE A 272       6.027 186.447  32.427  1.00 37.09           C
ATOM   2454 1HG1 ILE A 272       6.320 185.710  31.679  1.00 93.35           H
ATOM   2455 2HG1 ILE A 272       5.102 186.108  32.891  1.00 61.84           H
ATOM   2456  CG2 ILE A 272       8.491 186.730  32.827  1.00 32.63           C
ATOM   2457 1HG2 ILE A 272       8.709 185.883  32.175  1.00 62.61           H
ATOM   2458 2HG2 ILE A 272       9.265 186.804  33.590  1.00 62.91           H
ATOM   2459 3HG2 ILE A 272       8.495 187.648  32.241  1.00 63.80           H
ATOM   2460  CD1 ILE A 272       5.729 187.759  31.726  1.00 52.34           C
ATOM   2461 1HD1 ILE A 272       4.906 187.614  31.027  1.00 94.62           H
ATOM   2462 2HD1 ILE A 272       6.608 188.093  31.176  1.00 92.12           H
ATOM   2463 3HD1 ILE A 272       5.449 188.513  32.462  1.00 97.15           H
ATOM   2464  N   ALA A 273       9.222 184.643  35.478  1.00 22.30           N
ATOM   2465  H   ALA A 273       9.284 183.924  34.769  1.00 23.77           H
ATOM   2466  CA  ALA A 273      10.299 184.702  36.462  1.00 21.69           C
ATOM   2467  HA  ALA A 273      10.146 185.562  37.115  1.00 23.59           H
ATOM   2468  C   ALA A 273      11.652 184.858  35.770  1.00 21.12           C
ATOM   2469  O   ALA A 273      12.546 184.027  35.928  1.00 23.52           O
ATOM   2470  CB  ALA A 273      10.283 183.442  37.317  1.00 25.86           C
ATOM   2471 1HB  ALA A 273      11.039 183.522  38.099  1.00 54.86           H
ATOM   2472 2HB  ALA A 273      10.495 182.573  36.695  1.00 54.76           H
ATOM   2473 3HB  ALA A 273       9.301 183.327  37.775  1.00 55.83           H
ATOM   2474  N   ASN A 274      11.806 185.927  34.997  1.00 24.44           N
ATOM   2475  H   ASN A 274      11.051 186.591  34.899  1.00 30.52           H
ATOM   2476  CA  ASN A 274      13.055 186.187  34.284  1.00 26.57           C
ATOM   2477  HA  ASN A 274      13.551 185.234  34.092  1.00 31.98           H
ATOM   2478  C   ASN A 274      14.028 187.057  35.076  1.00 20.67           C
ATOM   2479  O   ASN A 274      15.052 187.486  34.545  1.00 25.03           O
ATOM   2480  CB  ASN A 274      12.753 186.866  32.946  1.00 37.41           C
ATOM   2481 1HB  ASN A 274      13.663 186.871  32.346  1.00 42.35           H
ATOM   2482 2HB  ASN A 274      11.988 186.301  32.414  1.00 48.75           H
ATOM   2483  CG  ASN A 274      12.284 188.295  33.114  1.00 38.43           C
ATOM   2484  OD1 ASN A 274      11.092 188.561  33.253  1.00 41.47           O
ATOM   2485  ND2 ASN A 274      13.220 189.230  33.111  1.00 45.13           N
ATOM   2486 1HD2 ASN A 274      12.968 190.191  33.284  1.00 53.79           H
ATOM   2487 2HD2 ASN A 274      14.186 188.971  32.967  1.00 48.28           H
ATOM   2488  N   PHE A 275      13.706 187.331  36.336  1.00 19.05           N
ATOM   2489  H   PHE A 275      12.884 186.909  36.742  1.00 24.30           H
ATOM   2490  CA  PHE A 275      14.524 188.202  37.173  1.00 18.05           C
ATOM   2491  HA  PHE A 275      15.274 188.688  36.549  1.00 18.44           H
ATOM   2492  C   PHE A 275      15.254 187.380  38.230  1.00 21.53           C
ATOM   2493  O   PHE A 275      14.706 186.433  38.793  1.00 28.62           O
ATOM   2494  CB  PHE A 275      13.664 189.282  37.835  1.00 21.42           C
ATOM   2495 1HB  PHE A 275      12.897 188.799  38.441  1.00 25.86           H
ATOM   2496 2HB  PHE A 275      14.300 189.873  38.494  1.00 23.86           H
ATOM   2497  CG  PHE A 275      13.003 190.209  36.853  1.00 25.38           C
ATOM   2498  CD1 PHE A 275      11.691 189.993  36.445  1.00 32.19           C
ATOM   2499  HD1 PHE A 275      11.125 189.175  36.866  1.00 41.26           H
ATOM   2500  CD2 PHE A 275      13.705 191.286  36.320  1.00 38.25           C
ATOM   2501  HD2 PHE A 275      14.715 191.483  36.647  1.00 50.45           H
ATOM   2502  CE1 PHE A 275      11.100 190.812  35.486  1.00 41.86           C
ATOM   2503  HE1 PHE A 275      10.084 190.627  35.169  1.00 56.77           H
ATOM   2504  CE2 PHE A 275      13.123 192.109  35.358  1.00 49.49           C
ATOM   2505  HE2 PHE A 275      13.684 192.933  34.941  1.00 71.57           H
ATOM   2506  CZ  PHE A 275      11.823 191.862  34.930  1.00 46.42           C
ATOM   2507  HZ  PHE A 275      11.373 192.488  34.174  1.00 59.28           H
ATOM   2508  N   GLY A 276      16.510 187.743  38.470  1.00 29.30           N
ATOM   2509  H   GLY A 276      16.892 188.569  38.034  1.00 35.91           H
ATOM   2510  CA  GLY A 276      17.391 186.922  39.279  1.00 41.26           C
ATOM   2511 1HA  GLY A 276      18.120 187.563  39.773  1.00 54.65           H
ATOM   2512 2HA  GLY A 276      16.813 186.383  40.030  1.00 47.70           H
ATOM   2513  C   GLY A 276      18.123 185.929  38.396  1.00 47.87           C
ATOM   2514  O   GLY A 276      17.930 185.912  37.181  1.00117.32           O
ATOM   2515  N   TRP A 277      18.977 185.102  38.987  1.00 46.18           N
ATOM   2516  H   TRP A 277      19.097 185.125  39.989  1.00 86.76           H
ATOM   2517  CA  TRP A 277      19.753 184.136  38.215  1.00 50.08           C
ATOM   2518  HA  TRP A 277      19.692 184.402  37.160  1.00 53.89           H
ATOM   2519  C   TRP A 277      19.188 182.730  38.391  1.00 48.81           C
ATOM   2520  O   TRP A 277      18.886 182.309  39.508  1.00 46.52           O
ATOM   2521  CB  TRP A 277      21.222 184.176  38.641  1.00 59.43           C
ATOM   2522 1HB  TRP A 277      21.539 185.217  38.710  1.00 64.62           H
ATOM   2523 2HB  TRP A 277      21.322 183.716  39.624  1.00 58.28           H
ATOM   2524  CG  TRP A 277      22.120 183.471  37.672  1.00 71.89           C
ATOM   2525  CD1 TRP A 277      22.671 182.233  37.807  1.00 77.54           C
ATOM   2526  HD1 TRP A 277      22.524 181.591  38.664  1.00 73.77           H
ATOM   2527  CD2 TRP A 277      22.551 183.941  36.385  1.00 86.94           C
ATOM   2528  NE1 TRP A 277      23.425 181.903  36.712  1.00 94.17           N
ATOM   2529  HE1 TRP A 277      23.921 181.030  36.603  1.00103.58           H
ATOM   2530  CE2 TRP A 277      23.372 182.938  35.818  1.00101.70           C
ATOM   2531  CE3 TRP A 277      22.307 185.106  35.645  1.00 95.10           C
ATOM   2532  HE3 TRP A 277      21.679 185.888  36.046  1.00 88.83           H
ATOM   2533  CZ2 TRP A 277      23.956 183.078  34.555  1.00124.78           C
ATOM   2534  HZ2 TRP A 277      24.582 182.301  34.143  1.00140.22           H
ATOM   2535  CZ3 TRP A 277      22.874 185.238  34.378  1.00118.06           C
ATOM   2536  HZ3 TRP A 277      22.684 186.129  33.798  1.00128.66           H
ATOM   2537  CH2 TRP A 277      23.700 184.227  33.848  1.00133.58           C
ATOM   2538  HH2 TRP A 277      24.135 184.356  32.868  1.00156.85           H
ATOM   2539  N   SER A 278      19.029 182.009  37.286  1.00 57.03           N
ATOM   2540  H   SER A 278      19.306 182.392  36.394  1.00 66.46           H
ATOM   2541  CA  SER A 278      18.484 180.656  37.321  1.00 61.52           C
ATOM   2542  HA  SER A 278      17.633 180.636  38.001  1.00 57.21           H
ATOM   2543  C   SER A 278      19.532 179.663  37.817  1.00 65.03           C
ATOM   2544  O   SER A 278      20.730 179.842  37.599  1.00 74.50           O
ATOM   2545  CB  SER A 278      18.007 180.247  35.925  1.00 77.04           C
ATOM   2546 1HB  SER A 278      17.254 180.957  35.584  1.00 80.35           H
ATOM   2547 2HB  SER A 278      18.852 180.263  35.237  1.00 90.18           H
ATOM   2548  OG  SER A 278      17.442 178.946  35.942  1.00 90.96           O
ATOM   2549  HG  SER A 278      16.898 178.842  35.157  1.00108.16           H
ATOM   2550  N   VAL A 279      19.080 178.601  38.476  1.00 64.38           N
ATOM   2551  H   VAL A 279      18.090 178.494  38.642  1.00 63.01           H
ATOM   2552  CA  VAL A 279      19.989 177.559  38.951  1.00 72.98           C
ATOM   2553  HA  VAL A 279      20.844 178.049  39.417  1.00 70.59           H
ATOM   2554  C   VAL A 279      20.513 176.719  37.788  1.00 94.36           C
ATOM   2555  O   VAL A 279      21.495 175.990  37.928  1.00105.77           O
ATOM   2556  CB  VAL A 279      19.347 176.637  40.012  1.00 73.87           C
ATOM   2557  HB  VAL A 279      20.107 175.935  40.354  1.00129.65           H
ATOM   2558  CG1 VAL A 279      18.872 177.454  41.212  1.00 86.49           C
ATOM   2559 1HG1 VAL A 279      19.700 178.043  41.604  1.00126.06           H
ATOM   2560 2HG1 VAL A 279      18.516 176.781  41.991  1.00125.18           H
ATOM   2561 3HG1 VAL A 279      18.062 178.120  40.916  1.00128.80           H
ATOM   2562  CG2 VAL A 279      18.184 175.834  39.438  1.00 88.67           C
ATOM   2563 1HG2 VAL A 279      17.738 175.224  40.224  1.00131.49           H
ATOM   2564 2HG2 VAL A 279      18.549 175.175  38.650  1.00130.35           H
ATOM   2565 3HG2 VAL A 279      17.427 176.504  39.031  1.00130.90           H
ATOM   2566  N   HIS A 280      19.866 176.840  36.634  1.00106.80           N
ATOM   2567  H   HIS A 280      19.092 177.487  36.574  1.00 99.07           H
ATOM   2568  CA  HIS A 280      20.248 176.121  35.422  1.00139.54           C
ATOM   2569  HA  HIS A 280      20.905 175.292  35.685  1.00153.53           H
ATOM   2570  C   HIS A 280      20.986 177.060  34.471  1.00154.10           C
ATOM   2571  O   HIS A 280      20.519 178.167  34.202  1.00177.33           O
ATOM   2572  CB  HIS A 280      19.002 175.578  34.716  1.00161.54           C
ATOM   2573 1HB  HIS A 280      18.353 176.419  34.467  1.00194.44           H
ATOM   2574 2HB  HIS A 280      19.306 175.098  33.786  1.00201.47           H
ATOM   2575  CG  HIS A 280      18.217 174.597  35.531  1.00160.10           C
ATOM   2576  ND1 HIS A 280      18.526 173.260  35.653  1.00186.18           N
ATOM   2577  HD1 HIS A 280      19.305 172.782  35.226  1.00227.85           H
ATOM   2578  CD2 HIS A 280      17.074 174.759  36.246  1.00225.01           C
ATOM   2579  HD2 HIS A 280      16.542 175.693  36.351  1.00312.57           H
ATOM   2580  CE1 HIS A 280      17.589 172.691  36.425  1.00237.36           C
ATOM   2581  HE1 HIS A 280      17.566 171.642  36.682  1.00320.70           H
ATOM   2582  NE2 HIS A 280      16.694 173.573  36.824  1.00256.94           N
HETATM 2583  N   NME A 281      22.125 176.610  33.954  1.00217.36           N
HETATM 2584  H   NME A 281      22.458 175.691  34.207  1.00283.22           H
HETATM 2585  CH3 NME A 281      22.926 177.388  33.026  1.00274.66           C
HETATM 2586 1HH3 NME A 281      22.420 177.444  32.062  1.00313.52           H
HETATM 2587 2HH3 NME A 281      23.901 176.918  32.894  1.00320.38           H
HETATM 2588 3HH3 NME A 281      23.062 178.397  33.417  1.00324.72           H
HETATM 2589  CH3 ACE A 289      28.517 183.691  29.529  1.00866.88           C
HETATM 2590 1HH3 ACE A 289      27.677 184.235  29.099  1.00945.11           H
HETATM 2591 2HH3 ACE A 289      29.349 183.690  28.826  1.00950.92           H
HETATM 2592 3HH3 ACE A 289      28.819 184.169  30.461  1.00952.22           H
HETATM 2593  C   ACE A 289      28.085 182.265  29.813  1.00698.12           C
HETATM 2594  O   ACE A 289      26.919 181.928  29.625  1.00715.46           O
ATOM   2595  N   ALA A 290      29.035 181.446  30.252  1.00660.97           N
ATOM   2596  H   ALA A 290      29.971 181.805  30.367  1.00740.29           H
ATOM   2597  CA  ALA A 290      28.795 180.044  30.592  1.00642.00           C
ATOM   2598  HA  ALA A 290      29.758 179.579  30.803  1.00756.23           H
ATOM   2599  C   ALA A 290      28.149 179.249  29.457  1.00472.31           C
ATOM   2600  O   ALA A 290      27.436 178.274  29.695  1.00474.12           O
ATOM   2601  CB  ALA A 290      27.951 179.950  31.859  1.00844.50           C
ATOM   2602 1HB  ALA A 290      27.888 178.910  32.179  1.00945.75           H
ATOM   2603 2HB  ALA A 290      26.947 180.328  31.663  1.00925.24           H
ATOM   2604 3HB  ALA A 290      28.412 180.541  32.651  1.00941.39           H
ATOM   2605  N   GLY A 291      28.411 179.658  28.220  1.00434.57           N
ATOM   2606  H   GLY A 291      28.987 180.476  28.077  1.00512.88           H
ATOM   2607  CA  GLY A 291      27.874 178.973  27.056  1.00392.04           C
ATOM   2608 1HA  GLY A 291      28.554 179.122  26.217  1.00504.71           H
ATOM   2609 2HA  GLY A 291      27.825 177.905  27.266  1.00458.01           H
ATOM   2610  C   GLY A 291      26.494 179.430  26.625  1.00246.98           C
ATOM   2611  O   GLY A 291      25.962 178.933  25.632  1.00244.46           O
ATOM   2612  N   THR A 292      25.906 180.371  27.356  1.00201.95           N
ATOM   2613  H   THR A 292      26.382 180.747  28.165  1.00267.32           H
ATOM   2614  CA  THR A 292      24.584 180.895  27.024  1.00133.83           C
ATOM   2615  HA  THR A 292      23.920 180.060  26.800  1.00122.99           H
ATOM   2616  C   THR A 292      24.677 181.801  25.800  1.00109.86           C
ATOM   2617  O   THR A 292      25.491 182.725  25.774  1.00145.87           O
ATOM   2618  CB  THR A 292      23.992 181.707  28.196  1.00180.14           C
ATOM   2619  HB  THR A 292      24.604 182.593  28.366  1.00253.40           H
ATOM   2620  OG1 THR A 292      23.995 180.899  29.379  1.00243.55           O
ATOM   2621  HG1 THR A 292      24.905 180.797  29.670  1.00306.40           H
ATOM   2622  CG2 THR A 292      22.558 182.135  27.910  1.00213.20           C
ATOM   2623 1HG2 THR A 292      22.541 182.831  27.072  1.00255.70           H
ATOM   2624 2HG2 THR A 292      22.147 182.628  28.791  1.00269.05           H
ATOM   2625 3HG2 THR A 292      21.954 181.261  27.671  1.00258.69           H
ATOM   2626  N   LEU A 293      23.859 181.535  24.787  1.00 83.85           N
ATOM   2627  H   LEU A 293      23.211 180.764  24.852  1.00 94.66           H
ATOM   2628  CA  LEU A 293      23.880 182.325  23.558  1.00 69.20           C
ATOM   2629  HA  LEU A 293      24.008 183.371  23.835  1.00 71.10           H
ATOM   2630  C   LEU A 293      22.617 182.222  22.705  1.00 61.25           C
ATOM   2631  O   LEU A 293      22.198 183.202  22.093  1.00 55.60           O
ATOM   2632  CB  LEU A 293      25.079 181.896  22.706  1.00 76.89           C
ATOM   2633 1HB  LEU A 293      25.934 181.742  23.365  1.00107.09           H
ATOM   2634 2HB  LEU A 293      24.838 180.937  22.247  1.00118.78           H
ATOM   2635  CG  LEU A 293      25.504 182.863  21.597  1.00 64.21           C
ATOM   2636  HG  LEU A 293      24.628 183.133  21.008  1.00 87.63           H
ATOM   2637  CD1 LEU A 293      26.122 184.134  22.167  1.00 83.19           C
ATOM   2638 1HD1 LEU A 293      26.480 184.762  21.351  1.00124.24           H
ATOM   2639 2HD1 LEU A 293      26.955 183.878  22.820  1.00124.24           H
ATOM   2640 3HD1 LEU A 293      25.373 184.684  22.737  1.00121.14           H
ATOM   2641  CD2 LEU A 293      26.504 182.175  20.681  1.00 99.17           C
ATOM   2642 1HD2 LEU A 293      26.029 181.323  20.197  1.00144.16           H
ATOM   2643 2HD2 LEU A 293      27.364 181.833  21.257  1.00141.56           H
ATOM   2644 3HD2 LEU A 293      26.839 182.878  19.919  1.00145.21           H
ATOM   2645  N   ASP A 294      22.023 181.035  22.649  1.00 63.87           N
ATOM   2646  H   ASP A 294      22.164 180.373  23.398  1.00 74.39           H
ATOM   2647  CA  ASP A 294      21.209 180.613  21.511  1.00 56.36           C
ATOM   2648  HA  ASP A 294      21.791 180.775  20.604  1.00 61.47           H
ATOM   2649  C   ASP A 294      19.878 181.338  21.321  1.00 42.28           C
ATOM   2650  O   ASP A 294      19.312 181.309  20.228  1.00 40.92           O
ATOM   2651  CB  ASP A 294      20.922 179.113  21.621  1.00 66.36           C
ATOM   2652 1HB  ASP A 294      20.449 178.780  20.697  1.00 66.42           H
ATOM   2653 2HB  ASP A 294      21.862 178.575  21.744  1.00114.74           H
ATOM   2654  CG  ASP A 294      20.004 178.784  22.783  1.00112.48           C
ATOM   2655  OD1 ASP A 294      18.831 178.431  22.539  1.00177.16           O
ATOM   2656  OD2 ASP A 294      20.445 178.885  23.948  1.00182.13           O
ATOM   2657  N   TYR A 295      19.367 181.969  22.372  1.00 39.57           N
ATOM   2658  H   TYR A 295      19.872 181.972  23.247  1.00 49.57           H
ATOM   2659  CA  TYR A 295      18.084 182.665  22.308  1.00 31.55           C
ATOM   2660  HA  TYR A 295      17.573 182.354  21.398  1.00 27.01           H
ATOM   2661  C   TYR A 295      18.213 184.186  22.257  1.00 31.74           C
ATOM   2662  O   TYR A 295      17.210 184.901  22.270  1.00 30.50           O
ATOM   2663  CB  TYR A 295      17.207 182.256  23.496  1.00 36.28           C
ATOM   2664 1HB  TYR A 295      16.252 182.776  23.417  1.00 74.89           H
ATOM   2665 2HB  TYR A 295      17.013 181.186  23.426  1.00 29.40           H
ATOM   2666  CG  TYR A 295      17.801 182.546  24.858  1.00 75.23           C
ATOM   2667  CD1 TYR A 295      17.643 183.795  25.459  1.00169.71           C
ATOM   2668  HD1 TYR A 295      17.096 184.572  24.944  1.00216.89           H
ATOM   2669  CD2 TYR A 295      18.498 181.558  25.555  1.00101.44           C
ATOM   2670  HD2 TYR A 295      18.623 180.579  25.115  1.00100.16           H
ATOM   2671  CE1 TYR A 295      18.182 184.058  26.717  1.00279.48           C
ATOM   2672  HE1 TYR A 295      18.067 185.035  27.162  1.00413.92           H
ATOM   2673  CE2 TYR A 295      19.030 181.813  26.818  1.00206.09           C
ATOM   2674  HE2 TYR A 295      19.564 181.039  27.348  1.00281.32           H
ATOM   2675  CZ  TYR A 295      18.878 183.066  27.387  1.00290.35           C
ATOM   2676  OH  TYR A 295      19.419 183.321  28.626  1.00460.46           O
ATOM   2677  HH  TYR A 295      19.274 184.224  28.917  1.00571.55           H
ATOM   2678  N   LEU A 296      19.445 184.681  22.202  1.00 36.06           N
ATOM   2679  H   LEU A 296      20.228 184.047  22.115  1.00 40.87           H
ATOM   2680  CA  LEU A 296      19.720 186.113  22.269  1.00 36.28           C
ATOM   2681  HA  LEU A 296      18.911 186.593  22.820  1.00 37.37           H
ATOM   2682  C   LEU A 296      19.802 186.743  20.878  1.00 28.83           C
ATOM   2683  O   LEU A 296      20.196 186.078  19.920  1.00 30.29           O
ATOM   2684  CB  LEU A 296      21.039 186.337  23.016  1.00 48.06           C
ATOM   2685 1HB  LEU A 296      21.825 185.846  22.443  1.00 49.63           H
ATOM   2686 2HB  LEU A 296      21.252 187.406  23.014  1.00 54.54           H
ATOM   2687  CG  LEU A 296      21.133 185.840  24.462  1.00 59.97           C
ATOM   2688  HG  LEU A 296      20.855 184.787  24.498  1.00 81.61           H
ATOM   2689  CD1 LEU A 296      22.566 185.976  24.961  1.00 80.31           C
ATOM   2690 1HD1 LEU A 296      22.642 185.559  25.965  1.00117.91           H
ATOM   2691 2HD1 LEU A 296      22.852 187.028  24.982  1.00121.89           H
ATOM   2692 3HD1 LEU A 296      23.237 185.433  24.296  1.00118.40           H
ATOM   2693  CD2 LEU A 296      20.204 186.624  25.381  1.00 94.15           C
ATOM   2694 1HD2 LEU A 296      19.169 186.473  25.074  1.00135.09           H
ATOM   2695 2HD2 LEU A 296      20.447 187.686  25.331  1.00138.84           H
ATOM   2696 3HD2 LEU A 296      20.325 186.273  26.405  1.00138.03           H
ATOM   2697  N   PRO A 297      19.424 188.025  20.739  1.00 24.74           N
ATOM   2698  CA  PRO A 297      19.510 188.647  19.412  1.00 20.40           C
ATOM   2699  HA  PRO A 297      19.090 187.970  18.669  1.00 18.67           H
ATOM   2700  C   PRO A 297      20.914 189.065  18.977  1.00 24.02           C
ATOM   2701  O   PRO A 297      21.804 189.219  19.815  1.00 30.03           O
ATOM   2702  CB  PRO A 297      18.615 189.877  19.560  1.00 19.67           C
ATOM   2703 1HB  PRO A 297      18.944 190.675  18.896  1.00 27.96           H
ATOM   2704 2HB  PRO A 297      17.576 189.617  19.361  1.00 21.72           H
ATOM   2705  CG  PRO A 297      18.782 190.263  20.977  1.00 25.85           C
ATOM   2706 1HG  PRO A 297      19.700 190.837  21.098  1.00 36.03           H
ATOM   2707 2HG  PRO A 297      17.921 190.839  21.313  1.00 39.59           H
ATOM   2708  CD  PRO A 297      18.873 188.965  21.732  1.00 26.73           C
ATOM   2709 1HD  PRO A 297      19.541 189.066  22.588  1.00 32.34           H
ATOM   2710 2HD  PRO A 297      17.881 188.641  22.050  1.00 31.45           H
ATOM   2711  N   PRO A 298      21.131 189.273  17.667  1.00 22.86           N
ATOM   2712  CA  PRO A 298      22.488 189.590  17.205  1.00 27.34           C
ATOM   2713  HA  PRO A 298      23.142 188.740  17.396  1.00 31.51           H
ATOM   2714  C   PRO A 298      23.111 190.844  17.810  1.00 30.49           C
ATOM   2715  O   PRO A 298      24.309 190.886  18.083  1.00 38.59           O
ATOM   2716  CB  PRO A 298      22.314 189.778  15.695  1.00 27.20           C
ATOM   2717 1HB  PRO A 298      22.192 190.836  15.461  1.00 32.52           H
ATOM   2718 2HB  PRO A 298      23.168 189.368  15.157  1.00 36.79           H
ATOM   2719  CG  PRO A 298      21.076 189.035  15.349  1.00 24.97           C
ATOM   2720 1HG  PRO A 298      20.611 189.453  14.456  1.00 34.40           H
ATOM   2721 2HG  PRO A 298      21.302 187.980  15.202  1.00 37.61           H
ATOM   2722  CD  PRO A 298      20.182 189.207  16.540  1.00 20.12           C
ATOM   2723 1HD  PRO A 298      19.615 190.135  16.462  1.00 21.29           H
ATOM   2724 2HD  PRO A 298      19.516 188.350  16.636  1.00 22.83           H
ATOM   2725  N   GLU A 299      22.305 191.883  18.001  1.00 27.61           N
ATOM   2726  H   GLU A 299      21.327 191.806  17.760  1.00 24.20           H
ATOM   2727  CA  GLU A 299      22.817 193.154  18.506  1.00 30.86           C
ATOM   2728  HA  GLU A 299      23.734 193.379  17.960  1.00 33.34           H
ATOM   2729  C   GLU A 299      23.194 193.101  19.985  1.00 37.80           C
ATOM   2730  O   GLU A 299      23.971 193.930  20.455  1.00 46.17           O
ATOM   2731  CB  GLU A 299      21.831 194.298  18.239  1.00 28.60           C
ATOM   2732 1HB  GLU A 299      22.340 195.232  18.476  1.00 33.36           H
ATOM   2733 2HB  GLU A 299      21.599 194.315  17.175  1.00 26.86           H
ATOM   2734  CG  GLU A 299      20.522 194.279  19.021  1.00 28.00           C
ATOM   2735 1HG  GLU A 299      20.723 194.020  20.061  1.00 34.68           H
ATOM   2736 2HG  GLU A 299      20.100 195.284  19.000  1.00 33.51           H
ATOM   2737  CD  GLU A 299      19.485 193.323  18.458  1.00 21.57           C
ATOM   2738  OE1 GLU A 299      19.692 192.722  17.382  1.00 21.00           O
ATOM   2739  OE2 GLU A 299      18.417 193.172  19.087  1.00 21.59           O
ATOM   2740  N   MET A 300      22.666 192.129  20.720  1.00 38.22           N
ATOM   2741  H   MET A 300      22.059 191.448  20.286  1.00 34.19           H
ATOM   2742  CA  MET A 300      22.989 191.984  22.137  1.00 47.40           C
ATOM   2743  HA  MET A 300      23.161 192.974  22.561  1.00 52.39           H
ATOM   2744  C   MET A 300      24.261 191.165  22.332  1.00 55.74           C
ATOM   2745  O   MET A 300      24.979 191.356  23.314  1.00 67.77           O
ATOM   2746  CB  MET A 300      21.822 191.335  22.885  1.00 47.62           C
ATOM   2747 1HB  MET A 300      20.936 191.951  22.732  1.00 74.95           H
ATOM   2748 2HB  MET A 300      21.636 190.349  22.459  1.00 54.86           H
ATOM   2749  CG  MET A 300      22.051 191.177  24.381  1.00 54.80           C
ATOM   2750 1HG  MET A 300      22.880 190.486  24.536  1.00 85.08           H
ATOM   2751 2HG  MET A 300      22.317 192.143  24.811  1.00101.22           H
ATOM   2752  SD  MET A 300      20.594 190.539  25.233  1.00 68.76           S
ATOM   2753  CE  MET A 300      19.675 192.043  25.567  1.00 92.84           C
ATOM   2754 1HE  MET A 300      19.522 192.592  24.639  1.00140.34           H
ATOM   2755 2HE  MET A 300      20.235 192.663  26.268  1.00139.79           H
ATOM   2756 3HE  MET A 300      18.709 191.789  26.003  1.00135.64           H
ATOM   2757  N   ILE A 301      24.546 190.264  21.398  1.00 53.66           N
ATOM   2758  H   ILE A 301      23.948 190.180  20.587  1.00 48.25           H
ATOM   2759  CA  ILE A 301      25.713 189.390  21.495  1.00 62.77           C
ATOM   2760  HA  ILE A 301      25.989 189.313  22.547  1.00 72.51           H
ATOM   2761  C   ILE A 301      26.930 189.958  20.769  1.00 66.61           C
ATOM   2762  O   ILE A 301      28.028 189.415  20.877  1.00 80.72           O
ATOM   2763  CB  ILE A 301      25.413 187.961  20.986  1.00 61.75           C
ATOM   2764  HB  ILE A 301      26.299 187.348  21.154  1.00 70.97           H
ATOM   2765  CG1 ILE A 301      25.105 187.962  19.485  1.00 55.67           C
ATOM   2766 1HG1 ILE A 301      24.165 188.488  19.322  1.00 56.42           H
ATOM   2767 2HG1 ILE A 301      25.894 188.504  18.964  1.00 61.08           H
ATOM   2768  CG2 ILE A 301      24.258 187.358  21.785  1.00 64.63           C
ATOM   2769 1HG2 ILE A 301      24.137 186.307  21.523  1.00 93.36           H
ATOM   2770 2HG2 ILE A 301      23.332 187.888  21.562  1.00 99.20           H
ATOM   2771 3HG2 ILE A 301      24.470 187.433  22.851  1.00 88.77           H
ATOM   2772  CD1 ILE A 301      24.993 186.582  18.866  1.00 60.94           C
ATOM   2773 1HD1 ILE A 301      24.095 186.084  19.230  1.00 90.79           H
ATOM   2774 2HD1 ILE A 301      25.867 185.987  19.132  1.00 92.78           H
ATOM   2775 3HD1 ILE A 301      24.936 186.675  17.782  1.00 90.84           H
ATOM   2776  N   GLU A 302      26.749 191.066  20.057  1.00 59.74           N
ATOM   2777  H   GLU A 302      25.818 191.322  19.759  1.00 53.30           H
ATOM   2778  CA  GLU A 302      27.862 191.947  19.712  1.00 66.37           C
ATOM   2779  HA  GLU A 302      28.790 191.381  19.789  1.00 74.48           H
ATOM   2780  C   GLU A 302      27.982 193.130  20.672  1.00 71.45           C
ATOM   2781  O   GLU A 302      28.855 193.983  20.512  1.00 83.77           O
ATOM   2782  CB  GLU A 302      27.740 192.453  18.272  1.00 65.10           C
ATOM   2783 1HB  GLU A 302      26.787 192.966  18.144  1.00 80.70           H
ATOM   2784 2HB  GLU A 302      28.543 193.170  18.098  1.00 95.98           H
ATOM   2785  CG  GLU A 302      27.864 191.354  17.227  1.00100.04           C
ATOM   2786 1HG  GLU A 302      28.605 190.631  17.567  1.00162.57           H
ATOM   2787 2HG  GLU A 302      26.906 190.846  17.119  1.00154.86           H
ATOM   2788  CD  GLU A 302      28.308 191.896  15.881  1.00134.02           C
ATOM   2789  OE1 GLU A 302      29.209 191.288  15.266  1.00192.78           O
ATOM   2790  OE2 GLU A 302      27.775 192.932  15.431  1.00202.68           O
ATOM   2791  N   GLY A 303      27.127 193.169  21.689  1.00 68.86           N
ATOM   2792  H   GLY A 303      26.408 192.462  21.762  1.00 66.10           H
ATOM   2793  CA  GLY A 303      27.227 194.181  22.727  1.00 77.24           C
ATOM   2794 1HA  GLY A 303      26.566 193.908  23.550  1.00 79.88           H
ATOM   2795 2HA  GLY A 303      28.251 194.185  23.101  1.00 89.56           H
ATOM   2796  C   GLY A 303      26.892 195.595  22.293  1.00 74.74           C
ATOM   2797  O   GLY A 303      27.446 196.560  22.820  1.00 89.40           O
ATOM   2798  N   ARG A 304      25.977 195.733  21.339  1.00 64.95           N
ATOM   2799  H   ARG A 304      25.524 194.907  20.970  1.00 61.37           H
ATOM   2800  CA  ARG A 304      25.587 197.042  20.821  1.00 65.20           C
ATOM   2801  HA  ARG A 304      26.480 197.659  20.723  1.00 73.66           H
ATOM   2802  C   ARG A 304      24.610 197.736  21.763  1.00 63.05           C
ATOM   2803  O   ARG A 304      23.941 197.093  22.571  1.00 63.43           O
ATOM   2804  CB  ARG A 304      24.908 196.896  19.455  1.00 66.81           C
ATOM   2805 1HB  ARG A 304      23.978 196.345  19.593  1.00 96.64           H
ATOM   2806 2HB  ARG A 304      24.655 197.892  19.091  1.00102.18           H
ATOM   2807  CG  ARG A 304      25.731 196.185  18.389  1.00 76.29           C
ATOM   2808 1HG  ARG A 304      26.720 196.641  18.322  1.00120.88           H
ATOM   2809 2HG  ARG A 304      25.838 195.135  18.660  1.00115.03           H
ATOM   2810  CD  ARG A 304      25.037 196.287  17.039  1.00 87.34           C
ATOM   2811 1HD  ARG A 304      23.990 196.008  17.160  1.00115.69           H
ATOM   2812 2HD  ARG A 304      25.085 197.321  16.696  1.00131.44           H
ATOM   2813  NE  ARG A 304      25.645 195.415  16.035  1.00122.27           N
ATOM   2814  HE  ARG A 304      26.415 194.833  16.333  1.00169.64           H
ATOM   2815  CZ  ARG A 304      25.260 195.321  14.769  1.00187.34           C
ATOM   2816  NH1 ARG A 304      24.265 196.036  14.281  1.00240.91           N
ATOM   2817 1HH1 ARG A 304      23.775 196.677  14.884  1.00225.64           H
ATOM   2818 2HH1 ARG A 304      24.019 195.939  13.308  1.00361.64           H
ATOM   2819  NH2 ARG A 304      25.874 194.482  13.964  1.00301.67           N
ATOM   2820 1HH2 ARG A 304      26.620 193.910  14.333  1.00342.78           H
ATOM   2821 2HH2 ARG A 304      25.600 194.417  12.997  1.00410.48           H
ATOM   2822  N   MET A 305      24.491 199.051  21.615  1.00 66.22           N
ATOM   2823  H   MET A 305      25.132 199.549  21.017  1.00 71.87           H
ATOM   2824  CA  MET A 305      23.382 199.783  22.220  1.00 65.32           C
ATOM   2825  HA  MET A 305      23.397 199.639  23.300  1.00 70.37           H
ATOM   2826  C   MET A 305      22.092 199.201  21.647  1.00 54.34           C
ATOM   2827  O   MET A 305      22.008 198.953  20.444  1.00 55.90           O
ATOM   2828  CB  MET A 305      23.485 201.275  21.888  1.00 79.58           C
ATOM   2829 1HB  MET A 305      24.492 201.615  22.128  1.00111.19           H
ATOM   2830 2HB  MET A 305      23.328 201.402  20.817  1.00110.00           H
ATOM   2831  CG  MET A 305      22.490 202.155  22.631  1.00122.40           C
ATOM   2832 1HG  MET A 305      22.552 203.170  22.239  1.00174.19           H
ATOM   2833 2HG  MET A 305      21.481 201.779  22.458  1.00178.98           H
ATOM   2834  SD  MET A 305      22.806 202.193  24.408  1.00217.39           S
ATOM   2835  CE  MET A 305      24.114 203.418  24.541  1.00295.83           C
ATOM   2836 1HE  MET A 305      23.771 204.364  24.123  1.00359.74           H
ATOM   2837 2HE  MET A 305      24.993 203.076  23.994  1.00358.07           H
ATOM   2838 3HE  MET A 305      24.373 203.558  25.590  1.00355.65           H
ATOM   2839  N   HIS A 306      21.099 198.952  22.494  1.00 52.82           N
ATOM   2840  H   HIS A 306      21.165 199.241  23.460  1.00 61.95           H
ATOM   2841  CA  HIS A 306      19.898 198.233  22.079  1.00 46.31           C
ATOM   2842  HA  HIS A 306      19.696 198.472  21.035  1.00 48.32           H
ATOM   2843  C   HIS A 306      18.663 198.637  22.880  1.00 48.53           C
ATOM   2844  O   HIS A 306      18.762 199.246  23.944  1.00 58.13           O
ATOM   2845  CB  HIS A 306      20.137 196.724  22.184  1.00 43.49           C
ATOM   2846 1HB  HIS A 306      19.247 196.202  21.832  1.00 44.50           H
ATOM   2847 2HB  HIS A 306      20.967 196.458  21.529  1.00 46.14           H
ATOM   2848  CG  HIS A 306      20.466 196.250  23.566  1.00 45.16           C
ATOM   2849  ND1 HIS A 306      21.744 196.179  24.072  1.00100.85           N
ATOM   2850  HD1 HIS A 306      22.590 196.470  23.601  1.00194.12           H
ATOM   2851  CD2 HIS A 306      19.670 195.761  24.552  1.00 55.62           C
ATOM   2852  HD2 HIS A 306      18.594 195.687  24.495  1.00119.16           H
ATOM   2853  CE1 HIS A 306      21.672 195.650  25.301  1.00 85.40           C
ATOM   2854  HE1 HIS A 306      22.524 195.481  25.943  1.00142.97           H
ATOM   2855  NE2 HIS A 306      20.428 195.349  25.621  1.00 52.35           N
ATOM   2856  N   ASP A 307      17.498 198.301  22.336  1.00 48.21           N
ATOM   2857  H   ASP A 307      17.488 197.738  21.498  1.00 49.66           H
ATOM   2858  CA  ASP A 307      16.209 198.696  22.896  1.00 52.35           C
ATOM   2859  HA  ASP A 307      16.357 199.458  23.663  1.00 69.59           H
ATOM   2860  C   ASP A 307      15.485 197.501  23.513  1.00 36.23           C
ATOM   2861  O   ASP A 307      15.924 196.360  23.385  1.00 32.20           O
ATOM   2862  CB  ASP A 307      15.343 199.275  21.773  1.00 70.57           C
ATOM   2863 1HB  ASP A 307      15.226 198.518  20.998  1.00122.21           H
ATOM   2864 2HB  ASP A 307      14.358 199.524  22.167  1.00116.56           H
ATOM   2865  CG  ASP A 307      15.948 200.520  21.152  1.00 65.56           C
ATOM   2866  OD1 ASP A 307      16.239 201.488  21.885  1.00109.66           O
ATOM   2867  OD2 ASP A 307      16.119 200.530  19.914  1.00109.59           O
ATOM   2868  N   GLU A 308      14.342 197.755  24.141  1.00 34.79           N
ATOM   2869  H   GLU A 308      14.031 198.713  24.230  1.00 42.22           H
ATOM   2870  CA  GLU A 308      13.493 196.705  24.703  1.00 29.36           C
ATOM   2871  HA  GLU A 308      14.094 196.116  25.395  1.00 31.96           H
ATOM   2872  C   GLU A 308      12.940 195.738  23.656  1.00 22.77           C
ATOM   2873  O   GLU A 308      12.339 194.716  23.990  1.00 24.08           O
ATOM   2874  CB  GLU A 308      12.340 197.330  25.496  1.00 35.93           C
ATOM   2875 1HB  GLU A 308      11.871 196.547  26.092  1.00 38.11           H
ATOM   2876 2HB  GLU A 308      12.754 198.070  26.181  1.00 43.70           H
ATOM   2877  CG  GLU A 308      11.254 198.000  24.659  1.00 40.09           C
ATOM   2878 1HG  GLU A 308      10.827 197.262  23.979  1.00 43.56           H
ATOM   2879 2HG  GLU A 308      10.465 198.346  25.327  1.00 52.37           H
ATOM   2880  CD  GLU A 308      11.764 199.179  23.849  1.00 43.15           C
ATOM   2881  OE1 GLU A 308      11.460 199.263  22.641  1.00 72.96           O
ATOM   2882  OE2 GLU A 308      12.491 200.027  24.408  1.00 83.06           O
ATOM   2883  N   LYS A 309      13.170 196.047  22.383  1.00 21.45           N
ATOM   2884  H   LYS A 309      13.679 196.897  22.181  1.00 26.86           H
ATOM   2885  CA  LYS A 309      12.759 195.196  21.269  1.00 17.62           C
ATOM   2886  HA  LYS A 309      11.728 194.881  21.436  1.00 18.24           H
ATOM   2887  C   LYS A 309      13.603 193.931  21.153  1.00 14.75           C
ATOM   2888  O   LYS A 309      13.320 193.068  20.324  1.00 13.43           O
ATOM   2889  CB  LYS A 309      12.819 195.979  19.954  1.00 21.38           C
ATOM   2890 1HB  LYS A 309      13.839 196.332  19.800  1.00 25.59           H
ATOM   2891 2HB  LYS A 309      12.560 195.308  19.135  1.00 21.89           H
ATOM   2892  CG  LYS A 309      11.874 197.172  19.919  1.00 27.32           C
ATOM   2893 1HG  LYS A 309      10.866 196.834  20.158  1.00 44.98           H
ATOM   2894 2HG  LYS A 309      12.193 197.894  20.671  1.00 53.09           H
ATOM   2895  CD  LYS A 309      11.858 197.848  18.555  1.00 42.71           C
ATOM   2896 1HD  LYS A 309      12.870 198.157  18.292  1.00 83.42           H
ATOM   2897 2HD  LYS A 309      11.503 197.133  17.812  1.00 71.97           H
ATOM   2898  CE  LYS A 309      10.942 199.062  18.545  1.00 64.66           C
ATOM   2899 1HE  LYS A 309      10.845 199.424  17.519  1.00102.52           H
ATOM   2900 2HE  LYS A 309       9.951 198.756  18.889  1.00 93.48           H
ATOM   2901  NZ  LYS A 309      11.487 200.143  19.432  1.00120.40           N
ATOM   2902 1HZ  LYS A 309      12.421 200.404  19.145  1.00167.08           H
ATOM   2903 2HZ  LYS A 309      11.518 199.821  20.391  1.00168.63           H
ATOM   2904 3HZ  LYS A 309      10.894 200.960  19.394  1.00166.62           H
ATOM   2905  N   VAL A 310      14.616 193.807  22.004  1.00 16.41           N
ATOM   2906  H   VAL A 310      14.835 194.578  22.621  1.00 20.70           H
ATOM   2907  CA  VAL A 310      15.394 192.574  22.120  1.00 15.17           C
ATOM   2908  HA  VAL A 310      15.731 192.278  21.127  1.00 15.89           H
ATOM   2909  C   VAL A 310      14.550 191.427  22.668  1.00 11.89           C
ATOM   2910  O   VAL A 310      14.873 190.259  22.456  1.00 12.43           O
ATOM   2911  CB  VAL A 310      16.636 192.730  23.027  1.00 19.75           C
ATOM   2912  HB  VAL A 310      17.115 191.755  23.119  1.00 27.46           H
ATOM   2913  CG1 VAL A 310      17.642 193.682  22.389  1.00 33.03           C
ATOM   2914 1HG1 VAL A 310      17.207 194.674  22.280  1.00 66.97           H
ATOM   2915 2HG1 VAL A 310      17.927 193.305  21.408  1.00 68.26           H
ATOM   2916 3HG1 VAL A 310      18.533 193.744  23.014  1.00 63.82           H
ATOM   2917  CG2 VAL A 310      16.257 193.202  24.428  1.00 24.24           C
ATOM   2918 1HG2 VAL A 310      17.161 193.382  25.009  1.00 56.25           H
ATOM   2919 2HG2 VAL A 310      15.663 192.435  24.925  1.00 54.01           H
ATOM   2920 3HG2 VAL A 310      15.682 194.126  24.375  1.00 55.22           H
ATOM   2921  N   ASP A 311      13.465 191.757  23.360  1.00 11.31           N
ATOM   2922  H   ASP A 311      13.249 192.733  23.513  1.00 13.73           H
ATOM   2923  CA  ASP A 311      12.565 190.751  23.917  1.00  9.76           C
ATOM   2924  HA  ASP A 311      13.153 189.961  24.384  1.00 10.66           H
ATOM   2925  C   ASP A 311      11.700 190.118  22.830  1.00  8.96           C
ATOM   2926  O   ASP A 311      11.227 188.991  22.977  1.00 10.02           O
ATOM   2927  CB  ASP A 311      11.664 191.391  24.977  1.00 11.83           C
ATOM   2928 1HB  ASP A 311      11.186 192.273  24.550  1.00 15.27           H
ATOM   2929 2HB  ASP A 311      10.889 190.678  25.257  1.00 13.64           H
ATOM   2930  CG  ASP A 311      12.425 191.795  26.227  1.00 14.24           C
ATOM   2931  OD1 ASP A 311      13.526 191.264  26.484  1.00 17.46           O
ATOM   2932  OD2 ASP A 311      11.918 192.642  26.991  1.00 19.47           O
ATOM   2933  N   LEU A 312      11.505 190.842  21.733  1.00  9.24           N
ATOM   2934  H   LEU A 312      11.948 191.747  21.659  1.00 10.91           H
ATOM   2935  CA  LEU A 312      10.692 190.366  20.618  1.00  9.03           C
ATOM   2936  HA  LEU A 312       9.756 189.969  21.011  1.00  9.59           H
ATOM   2937  C   LEU A 312      11.406 189.239  19.875  1.00  8.61           C
ATOM   2938  O   LEU A 312      10.768 188.317  19.370  1.00  9.76           O
ATOM   2939  CB  LEU A 312      10.384 191.520  19.658  1.00 10.60           C
ATOM   2940 1HB  LEU A 312      11.330 191.866  19.241  1.00 11.76           H
ATOM   2941 2HB  LEU A 312       9.785 191.127  18.837  1.00 12.40           H
ATOM   2942  CG  LEU A 312       9.657 192.740  20.234  1.00 12.86           C
ATOM   2943  HG  LEU A 312      10.221 193.109  21.090  1.00 18.24           H
ATOM   2944  CD1 LEU A 312       9.607 193.852  19.195  1.00 19.75           C
ATOM   2945 1HD1 LEU A 312       9.129 194.732  19.625  1.00 53.22           H
ATOM   2946 2HD1 LEU A 312       9.040 193.521  18.325  1.00 48.16           H
ATOM   2947 3HD1 LEU A 312      10.620 194.110  18.886  1.00 50.18           H
ATOM   2948  CD2 LEU A 312       8.250 192.399  20.706  1.00 18.13           C
ATOM   2949 1HD2 LEU A 312       7.753 193.306  21.052  1.00 47.23           H
ATOM   2950 2HD2 LEU A 312       8.301 191.688  21.530  1.00 50.40           H
ATOM   2951 3HD2 LEU A 312       7.679 191.964  19.885  1.00 48.28           H
ATOM   2952  N   TRP A 313      12.732 189.305  19.828  1.00  8.80           N
ATOM   2953  H   TRP A 313      13.204 190.099  20.238  1.00 10.30           H
ATOM   2954  CA  TRP A 313      13.536 188.230  19.254  1.00  8.86           C
ATOM   2955  HA  TRP A 313      13.182 188.004  18.248  1.00  9.24           H
ATOM   2956  C   TRP A 313      13.407 186.971  20.106  1.00  8.88           C
ATOM   2957  O   TRP A 313      13.211 185.874  19.584  1.00  9.62           O
ATOM   2958  CB  TRP A 313      15.007 188.647  19.192  1.00 10.32           C
ATOM   2959 1HB  TRP A 313      15.096 189.531  18.561  1.00 11.83           H
ATOM   2960 2HB  TRP A 313      15.335 188.909  20.198  1.00 12.42           H
ATOM   2961  CG  TRP A 313      15.919 187.575  18.667  1.00 10.93           C
ATOM   2962  CD1 TRP A 313      16.473 186.551  19.376  1.00 12.71           C
ATOM   2963  HD1 TRP A 313      16.287 186.360  20.423  1.00 14.40           H
ATOM   2964  CD2 TRP A 313      16.451 187.450  17.339  1.00 11.74           C
ATOM   2965  NE1 TRP A 313      17.309 185.799  18.593  1.00 14.40           N
ATOM   2966  HE1 TRP A 313      17.832 185.000  18.922  1.00 17.30           H
ATOM   2967  CE2 TRP A 313      17.318 186.333  17.332  1.00 13.81           C
ATOM   2968  CE3 TRP A 313      16.307 188.193  16.160  1.00 12.62           C
ATOM   2969  HE3 TRP A 313      15.640 189.042  16.126  1.00 12.91           H
ATOM   2970  CZ2 TRP A 313      18.041 185.959  16.195  1.00 16.66           C
ATOM   2971  HZ2 TRP A 313      18.713 185.114  16.218  1.00 19.81           H
ATOM   2972  CZ3 TRP A 313      17.026 187.817  15.026  1.00 15.54           C
ATOM   2973  HZ3 TRP A 313      16.921 188.384  14.113  1.00 17.92           H
ATOM   2974  CH2 TRP A 313      17.880 186.699  15.051  1.00 17.77           C
ATOM   2975  HH2 TRP A 313      18.425 186.423  14.160  1.00 22.13           H
ATOM   2976  N   SER A 314      13.512 187.133  21.420  1.00  9.44           N
ATOM   2977  H   SER A 314      13.652 188.058  21.801  1.00 10.73           H
ATOM   2978  CA  SER A 314      13.417 186.006  22.343  1.00 10.21           C
ATOM   2979  HA  SER A 314      14.141 185.248  22.044  1.00 11.12           H
ATOM   2980  C   SER A 314      12.025 185.382  22.292  1.00  9.95           C
ATOM   2981  O   SER A 314      11.880 184.169  22.434  1.00 11.38           O
ATOM   2982  CB  SER A 314      13.742 186.459  23.767  1.00 12.84           C
ATOM   2983 1HB  SER A 314      13.006 187.198  24.086  1.00 16.16           H
ATOM   2984 2HB  SER A 314      13.697 185.599  24.435  1.00 18.80           H
ATOM   2985  OG  SER A 314      15.036 187.033  23.829  1.00 19.07           O
ATOM   2986  HG  SER A 314      15.667 186.407  23.462  1.00 24.00           H
ATOM   2987  N   LEU A 315      11.005 186.206  22.073  1.00  9.47           N
ATOM   2988  H   LEU A 315      11.174 187.202  22.030  1.00 10.06           H
ATOM   2989  CA  LEU A 315       9.645 185.719  21.863  1.00  9.35           C
ATOM   2990  HA  LEU A 315       9.355 185.111  22.719  1.00 10.51           H
ATOM   2991  C   LEU A 315       9.559 184.854  20.607  1.00  9.16           C
ATOM   2992  O   LEU A 315       8.837 183.858  20.581  1.00 10.67           O
ATOM   2993  CB  LEU A 315       8.684 186.905  21.732  1.00 10.35           C
ATOM   2994 1HB  LEU A 315       8.836 187.567  22.584  1.00 16.39           H
ATOM   2995 2HB  LEU A 315       8.956 187.455  20.831  1.00 15.27           H
ATOM   2996  CG  LEU A 315       7.191 186.572  21.641  1.00 14.42           C
ATOM   2997  HG  LEU A 315       7.038 185.830  20.858  1.00 31.54           H
ATOM   2998  CD1 LEU A 315       6.666 186.015  22.958  1.00 27.41           C
ATOM   2999 1HD1 LEU A 315       6.879 186.714  23.767  1.00 64.55           H
ATOM   3000 2HD1 LEU A 315       7.144 185.058  23.168  1.00 60.63           H
ATOM   3001 3HD1 LEU A 315       5.589 185.865  22.886  1.00 61.37           H
ATOM   3002  CD2 LEU A 315       6.417 187.829  21.270  1.00 26.46           C
ATOM   3003 1HD2 LEU A 315       5.355 187.594  21.196  1.00 57.86           H
ATOM   3004 2HD2 LEU A 315       6.567 188.590  22.035  1.00 63.60           H
ATOM   3005 3HD2 LEU A 315       6.768 188.206  20.310  1.00 61.10           H
ATOM   3006  N   GLY A 316      10.286 185.242  19.565  1.00  8.95           N
ATOM   3007  H   GLY A 316      10.843 186.084  19.630  1.00  9.58           H
ATOM   3008  CA  GLY A 316      10.328 184.468  18.337  1.00  9.65           C
ATOM   3009 1HA  GLY A 316       9.310 184.295  17.989  1.00 11.32           H
ATOM   3010 2HA  GLY A 316      10.873 185.025  17.575  1.00 10.92           H
ATOM   3011  C   GLY A 316      11.006 183.128  18.536  1.00  9.57           C
ATOM   3012  O   GLY A 316      10.545 182.104  18.031  1.00 10.99           O
ATOM   3013  N   VAL A 317      12.102 183.136  19.289  1.00  9.72           N
ATOM   3014  H   VAL A 317      12.443 184.016  19.652  1.00 10.27           H
ATOM   3015  CA  VAL A 317      12.818 181.911  19.634  1.00 10.77           C
ATOM   3016  HA  VAL A 317      13.064 181.373  18.719  1.00 12.23           H
ATOM   3017  C   VAL A 317      11.920 181.016  20.480  1.00 10.93           C
ATOM   3018  O   VAL A 317      11.856 179.811  20.250  1.00 12.27           O
ATOM   3019  CB  VAL A 317      14.122 182.186  20.417  1.00 12.36           C
ATOM   3020  HB  VAL A 317      13.892 182.811  21.279  1.00 13.47           H
ATOM   3021  CG1 VAL A 317      14.736 180.882  20.922  1.00 15.58           C
ATOM   3022 1HG1 VAL A 317      14.759 180.147  20.119  1.00 44.28           H
ATOM   3023 2HG1 VAL A 317      14.138 180.493  21.747  1.00 45.17           H
ATOM   3024 3HG1 VAL A 317      15.751 181.060  21.276  1.00 44.53           H
ATOM   3025  CG2 VAL A 317      15.123 182.927  19.535  1.00 14.44           C
ATOM   3026 1HG2 VAL A 317      16.045 183.100  20.089  1.00 43.68           H
ATOM   3027 2HG2 VAL A 317      14.711 183.890  19.238  1.00 41.13           H
ATOM   3028 3HG2 VAL A 317      15.343 182.337  18.645  1.00 44.88           H
ATOM   3029  N   LEU A 318      11.224 181.604  21.448  1.00 10.78           N
ATOM   3030  H   LEU A 318      11.321 182.599  21.596  1.00 11.34           H
ATOM   3031  CA  LEU A 318      10.327 180.857  22.323  1.00 11.18           C
ATOM   3032  HA  LEU A 318      10.887 180.043  22.786  1.00 13.38           H
ATOM   3033  C   LEU A 318       9.154 180.252  21.556  1.00 11.09           C
ATOM   3034  O   LEU A 318       8.736 179.131  21.835  1.00 13.02           O
ATOM   3035  CB  LEU A 318       9.785 181.783  23.414  1.00 11.31           C
ATOM   3036 1HB  LEU A 318      10.620 182.305  23.884  1.00 13.34           H
ATOM   3037 2HB  LEU A 318       9.148 182.527  22.937  1.00 12.07           H
ATOM   3038  CG  LEU A 318       8.971 181.081  24.504  1.00 14.06           C
ATOM   3039  HG  LEU A 318       8.366 180.299  24.046  1.00 46.55           H
ATOM   3040  CD1 LEU A 318       9.879 180.446  25.550  1.00 45.45           C
ATOM   3041 1HD1 LEU A 318      10.518 179.702  25.075  1.00 85.84           H
ATOM   3042 2HD1 LEU A 318      10.497 181.214  26.015  1.00 96.63           H
ATOM   3043 3HD1 LEU A 318       9.270 179.959  26.312  1.00 87.90           H
ATOM   3044  CD2 LEU A 318       8.033 182.083  25.156  1.00 31.74           C
ATOM   3045 1HD2 LEU A 318       8.604 182.919  25.558  1.00 74.19           H
ATOM   3046 2HD2 LEU A 318       7.484 181.599  25.963  1.00 70.24           H
ATOM   3047 3HD2 LEU A 318       7.324 182.452  24.415  1.00 73.21           H
ATOM   3048  N   CYS A 319       8.617 181.002  20.600  1.00 10.39           N
ATOM   3049  H   CYS A 319       8.983 181.929  20.432  1.00 10.51           H
ATOM   3050  CA  CYS A 319       7.518 180.521  19.770  1.00 10.96           C
ATOM   3051  HA  CYS A 319       6.690 180.217  20.411  1.00 11.82           H
ATOM   3052  C   CYS A 319       7.955 179.309  18.951  1.00 12.53           C
ATOM   3053  O   CYS A 319       7.218 178.331  18.833  1.00 15.35           O
ATOM   3054  CB  CYS A 319       7.051 181.646  18.844  1.00 11.42           C
ATOM   3055 1HB  CYS A 319       6.894 182.546  19.439  1.00 18.84           H
ATOM   3056 2HB  CYS A 319       7.841 181.853  18.122  1.00 16.12           H
ATOM   3057  SG  CYS A 319       5.520 181.258  17.958  1.00 23.01           S
ATOM   3058  HG  CYS A 319       5.850 180.013  17.595  1.00 57.67           H
ATOM   3059  N   TYR A 320       9.153 179.381  18.379  1.00 12.48           N
ATOM   3060  H   TYR A 320       9.699 180.227  18.470  1.00 12.60           H
ATOM   3061  CA  TYR A 320       9.734 178.253  17.658  1.00 13.89           C
ATOM   3062  HA  TYR A 320       9.033 177.912  16.897  1.00 15.02           H
ATOM   3063  C   TYR A 320      10.008 177.093  18.613  1.00 15.08           C
ATOM   3064  O   TYR A 320       9.690 175.945  18.310  1.00 17.41           O
ATOM   3065  CB  TYR A 320      11.033 178.694  16.978  1.00 14.43           C
ATOM   3066 1HB  TYR A 320      10.843 179.606  16.413  1.00 14.85           H
ATOM   3067 2HB  TYR A 320      11.767 178.923  17.751  1.00 15.15           H
ATOM   3068  CG  TYR A 320      11.632 177.660  16.048  1.00 16.30           C
ATOM   3069  CD1 TYR A 320      12.408 176.618  16.553  1.00 18.53           C
ATOM   3070  HD1 TYR A 320      12.544 176.524  17.620  1.00 19.82           H
ATOM   3071  CD2 TYR A 320      11.457 177.744  14.665  1.00 18.50           C
ATOM   3072  HD2 TYR A 320      10.837 178.524  14.249  1.00 20.42           H
ATOM   3073  CE1 TYR A 320      13.024 175.702  15.703  1.00 21.74           C
ATOM   3074  HE1 TYR A 320      13.628 174.906  16.112  1.00 25.52           H
ATOM   3075  CE2 TYR A 320      12.086 176.841  13.809  1.00 21.56           C
ATOM   3076  HE2 TYR A 320      11.968 176.934  12.739  1.00 25.30           H
ATOM   3077  CZ  TYR A 320      12.875 175.830  14.333  1.00 22.80           C
ATOM   3078  OH  TYR A 320      13.527 174.950  13.502  1.00 28.01           O
ATOM   3079  HH  TYR A 320      13.458 175.192  12.575  1.00 31.86           H
ATOM   3080  N   GLU A 321      10.608 177.387  19.761  1.00 14.66           N
ATOM   3081  H   GLU A 321      10.839 178.350  19.971  1.00 14.19           H
ATOM   3082  CA  GLU A 321      10.982 176.364  20.734  1.00 16.45           C
ATOM   3083  HA  GLU A 321      11.587 175.614  20.225  1.00 20.10           H
ATOM   3084  C   GLU A 321       9.781 175.646  21.345  1.00 16.09           C
ATOM   3085  O   GLU A 321       9.854 174.449  21.616  1.00 20.24           O
ATOM   3086  CB  GLU A 321      11.834 176.988  21.843  1.00 17.44           C
ATOM   3087 1HB  GLU A 321      12.644 177.551  21.380  1.00 40.67           H
ATOM   3088 2HB  GLU A 321      11.217 177.681  22.416  1.00 37.25           H
ATOM   3089  CG  GLU A 321      12.444 175.974  22.798  1.00 40.15           C
ATOM   3090 1HG  GLU A 321      11.644 175.453  23.326  1.00 99.36           H
ATOM   3091 2HG  GLU A 321      13.015 175.245  22.222  1.00 96.31           H
ATOM   3092  CD  GLU A 321      13.360 176.626  23.815  1.00 35.78           C
ATOM   3093  OE1 GLU A 321      12.936 177.593  24.482  1.00 79.67           O
ATOM   3094  OE2 GLU A 321      14.513 176.167  23.961  1.00 67.43           O
ATOM   3095  N   PHE A 322       8.672 176.345  21.560  1.00 13.71           N
ATOM   3096  H   PHE A 322       8.657 177.340  21.376  1.00 13.45           H
ATOM   3097  CA  PHE A 322       7.455 175.691  22.032  1.00 13.70           C
ATOM   3098  HA  PHE A 322       7.690 175.067  22.893  1.00 15.22           H
ATOM   3099  C   PHE A 322       6.866 174.773  20.965  1.00 14.85           C
ATOM   3100  O   PHE A 322       6.388 173.683  21.274  1.00 18.19           O
ATOM   3101  CB  PHE A 322       6.365 176.711  22.379  1.00 12.40           C
ATOM   3102 1HB  PHE A 322       6.330 177.459  21.588  1.00 12.85           H
ATOM   3103 2HB  PHE A 322       5.407 176.191  22.389  1.00 13.64           H
ATOM   3104  CG  PHE A 322       6.525 177.411  23.704  1.00 12.29           C
ATOM   3105  CD1 PHE A 322       5.924 178.654  23.873  1.00 23.06           C
ATOM   3106  HD1 PHE A 322       5.447 179.137  23.032  1.00 55.24           H
ATOM   3107  CD2 PHE A 322       7.163 176.827  24.798  1.00 39.06           C
ATOM   3108  HD2 PHE A 322       7.649 175.868  24.705  1.00 85.34           H
ATOM   3109  CE1 PHE A 322       5.903 179.280  25.115  1.00 26.38           C
ATOM   3110  HE1 PHE A 322       5.410 180.234  25.232  1.00 62.39           H
ATOM   3111  CE2 PHE A 322       7.169 177.458  26.039  1.00 39.97           C
ATOM   3112  HE2 PHE A 322       7.664 176.992  26.878  1.00 85.28           H
ATOM   3113  CZ  PHE A 322       6.528 178.680  26.202  1.00 16.54           C
ATOM   3114  HZ  PHE A 322       6.516 179.163  27.168  1.00 20.07           H
ATOM   3115  N   LEU A 323       6.852 175.245  19.724  1.00 14.62           N
ATOM   3116  H   LEU A 323       7.309 176.125  19.525  1.00 15.44           H
ATOM   3117  CA  LEU A 323       6.159 174.559  18.638  1.00 15.85           C
ATOM   3118  HA  LEU A 323       5.224 174.152  19.025  1.00 17.35           H
ATOM   3119  C   LEU A 323       6.961 173.406  18.041  1.00 17.10           C
ATOM   3120  O   LEU A 323       6.391 172.409  17.604  1.00 20.92           O
ATOM   3121  CB  LEU A 323       5.838 175.582  17.546  1.00 17.88           C
ATOM   3122 1HB  LEU A 323       5.343 176.427  18.022  1.00 35.64           H
ATOM   3123 2HB  LEU A 323       6.781 175.943  17.135  1.00 39.66           H
ATOM   3124  CG  LEU A 323       4.962 175.125  16.376  1.00 29.37           C
ATOM   3125  HG  LEU A 323       5.506 174.386  15.788  1.00 83.39           H
ATOM   3126  CD1 LEU A 323       3.636 174.521  16.819  1.00 66.10           C
ATOM   3127 1HD1 LEU A 323       3.816 173.554  17.289  1.00115.45           H
ATOM   3128 2HD1 LEU A 323       2.989 174.376  15.954  1.00114.64           H
ATOM   3129 3HD1 LEU A 323       3.150 175.183  17.536  1.00110.10           H
ATOM   3130  CD2 LEU A 323       4.688 176.343  15.506  1.00 58.95           C
ATOM   3131 1HD2 LEU A 323       4.095 176.046  14.641  1.00 99.55           H
ATOM   3132 2HD2 LEU A 323       4.139 177.091  16.078  1.00105.80           H
ATOM   3133 3HD2 LEU A 323       5.632 176.769  15.167  1.00107.49           H
ATOM   3134  N   VAL A 324       8.280 173.559  18.001  1.00 17.02           N
ATOM   3135  H   VAL A 324       8.684 174.416  18.356  1.00 16.79           H
ATOM   3136  CA  VAL A 324       9.179 172.550  17.446  1.00 19.51           C
ATOM   3137  HA  VAL A 324       8.607 171.897  16.788  1.00 22.11           H
ATOM   3138  C   VAL A 324       9.795 171.684  18.540  1.00 22.36           C
ATOM   3139  O   VAL A 324      10.027 170.492  18.337  1.00 29.05           O
ATOM   3140  CB  VAL A 324      10.304 173.202  16.609  1.00 19.59           C
ATOM   3141  HB  VAL A 324      10.876 173.875  17.247  1.00 19.18           H
ATOM   3142  CG1 VAL A 324      11.252 172.145  16.048  1.00 25.16           C
ATOM   3143 1HG1 VAL A 324      10.687 171.398  15.492  1.00 52.36           H
ATOM   3144 2HG1 VAL A 324      11.781 171.657  16.866  1.00 55.97           H
ATOM   3145 3HG1 VAL A 324      11.980 172.619  15.388  1.00 56.23           H
ATOM   3146  CG2 VAL A 324       9.702 174.008  15.457  1.00 20.72           C
ATOM   3147 1HG2 VAL A 324       9.139 174.854  15.853  1.00 49.45           H
ATOM   3148 2HG2 VAL A 324       9.036 173.375  14.870  1.00 49.63           H
ATOM   3149 3HG2 VAL A 324      10.498 174.385  14.817  1.00 48.72           H
ATOM   3150  N   GLY A 325      10.038 172.278  19.704  1.00 20.84           N
ATOM   3151  H   GLY A 325       9.778 173.246  19.839  1.00 19.28           H
ATOM   3152  CA  GLY A 325      10.627 171.570  20.828  1.00 24.57           C
ATOM   3153 1HA  GLY A 325      10.097 171.868  21.733  1.00 24.55           H
ATOM   3154 2HA  GLY A 325      10.481 170.498  20.697  1.00 29.00           H
ATOM   3155  C   GLY A 325      12.104 171.830  21.056  1.00 29.30           C
ATOM   3156  O   GLY A 325      12.690 171.282  21.989  1.00 42.88           O
ATOM   3157  N   LYS A 326      12.717 172.649  20.207  1.00 26.99           N
ATOM   3158  H   LYS A 326      12.184 173.070  19.459  1.00 26.08           H
ATOM   3159  CA  LYS A 326      14.141 172.966  20.309  1.00 32.71           C
ATOM   3160  HA  LYS A 326      14.407 172.976  21.365  1.00 43.15           H
ATOM   3161  C   LYS A 326      14.439 174.342  19.717  1.00 27.67           C
ATOM   3162  O   LYS A 326      13.676 174.820  18.880  1.00 24.24           O
ATOM   3163  CB  LYS A 326      14.965 171.883  19.605  1.00 43.15           C
ATOM   3164 1HB  LYS A 326      16.023 172.031  19.823  1.00 87.99           H
ATOM   3165 2HB  LYS A 326      14.665 170.922  20.023  1.00 69.33           H
ATOM   3166  CG  LYS A 326      14.774 171.814  18.095  1.00 74.50           C
ATOM   3167 1HG  LYS A 326      13.706 171.820  17.878  1.00116.40           H
ATOM   3168 2HG  LYS A 326      15.237 172.680  17.622  1.00135.75           H
ATOM   3169  CD  LYS A 326      15.363 170.530  17.527  1.00 91.00           C
ATOM   3170 1HD  LYS A 326      16.424 170.479  17.771  1.00124.33           H
ATOM   3171 2HD  LYS A 326      14.852 169.680  17.980  1.00113.05           H
ATOM   3172  CE  LYS A 326      15.187 170.467  16.019  1.00172.28           C
ATOM   3173 1HE  LYS A 326      14.135 170.635  15.776  1.00230.13           H
ATOM   3174 2HE  LYS A 326      15.778 171.262  15.560  1.00245.04           H
ATOM   3175  NZ  LYS A 326      15.636 169.121  15.530  1.00228.72           N
ATOM   3176 1HZ  LYS A 326      15.050 168.391  15.912  1.00271.31           H
ATOM   3177 2HZ  LYS A 326      16.592 168.951  15.811  1.00273.12           H
ATOM   3178 3HZ  LYS A 326      15.591 169.082  14.520  1.00274.33           H
ATOM   3179  N   PRO A 327      15.529 175.002  20.145  1.00 35.44           N
ATOM   3180  CA  PRO A 327      15.808 176.324  19.571  1.00 36.66           C
ATOM   3181  HA  PRO A 327      14.961 176.982  19.762  1.00 37.12           H
ATOM   3182  C   PRO A 327      16.138 176.311  18.078  1.00 31.27           C
ATOM   3183  O   PRO A 327      16.631 175.308  17.562  1.00 34.11           O
ATOM   3184  CB  PRO A 327      17.034 176.801  20.356  1.00 55.49           C
ATOM   3185 1HB  PRO A 327      17.938 176.638  19.769  1.00 60.83           H
ATOM   3186 2HB  PRO A 327      16.936 177.856  20.614  1.00 72.70           H
ATOM   3187  CG  PRO A 327      17.066 175.966  21.588  1.00 74.65           C
ATOM   3188 1HG  PRO A 327      18.083 175.880  21.969  1.00105.25           H
ATOM   3189 2HG  PRO A 327      16.407 176.392  22.344  1.00108.18           H
ATOM   3190  CD  PRO A 327      16.551 174.631  21.140  1.00 52.80           C
ATOM   3191 1HD  PRO A 327      17.346 174.050  20.672  1.00 61.87           H
ATOM   3192 2HD  PRO A 327      16.113 174.093  21.980  1.00 58.92           H
ATOM   3193  N   PRO A 328      15.890 177.421  17.363  1.00 29.59           N
ATOM   3194  CA  PRO A 328      16.184 177.446  15.925  1.00 29.12           C
ATOM   3195  HA  PRO A 328      15.813 176.531  15.462  1.00 30.15           H
ATOM   3196  C   PRO A 328      17.645 177.632  15.516  1.00 32.31           C
ATOM   3197  O   PRO A 328      18.009 177.314  14.384  1.00 38.47           O
ATOM   3198  CB  PRO A 328      15.349 178.630  15.434  1.00 30.86           C
ATOM   3199 1HB  PRO A 328      15.816 179.101  14.570  1.00 31.52           H
ATOM   3200 2HB  PRO A 328      14.337 178.306  15.194  1.00 36.36           H
ATOM   3201  CG  PRO A 328      15.324 179.563  16.586  1.00 35.22           C
ATOM   3202 1HG  PRO A 328      16.231 180.166  16.592  1.00 48.37           H
ATOM   3203 2HG  PRO A 328      14.442 180.202  16.541  1.00 39.43           H
ATOM   3204  CD  PRO A 328      15.281 178.688  17.807  1.00 32.06           C
ATOM   3205 1HD  PRO A 328      15.868 179.134  18.610  1.00 43.11           H
ATOM   3206 2HD  PRO A 328      14.250 178.524  18.121  1.00 30.36           H
ATOM   3207  N   PHE A 329      18.480 178.164  16.403  1.00 33.93           N
ATOM   3208  H   PHE A 329      18.151 178.375  17.333  1.00 35.08           H
ATOM   3209  CA  PHE A 329      19.863 178.490  16.059  1.00 38.31           C
ATOM   3210  HA  PHE A 329      19.983 178.415  14.978  1.00 40.91           H
ATOM   3211  C   PHE A 329      20.891 177.561  16.697  1.00 48.58           C
ATOM   3212  O   PHE A 329      22.095 177.759  16.537  1.00 52.06           O
ATOM   3213  CB  PHE A 329      20.183 179.930  16.472  1.00 35.13           C
ATOM   3214 1HB  PHE A 329      20.118 180.008  17.558  1.00 36.62           H
ATOM   3215 2HB  PHE A 329      21.208 180.153  16.176  1.00 41.30           H
ATOM   3216  CG  PHE A 329      19.277 180.957  15.851  1.00 28.53           C
ATOM   3217  CD1 PHE A 329      19.295 181.180  14.478  1.00 30.22           C
ATOM   3218  HD1 PHE A 329      19.982 180.629  13.852  1.00 36.83           H
ATOM   3219  CD2 PHE A 329      18.399 181.693  16.639  1.00 24.93           C
ATOM   3220  HD2 PHE A 329      18.389 181.551  17.710  1.00 27.58           H
ATOM   3221  CE1 PHE A 329      18.428 182.098  13.893  1.00 27.30           C
ATOM   3222  HE1 PHE A 329      18.443 182.249  12.824  1.00 31.84           H
ATOM   3223  CE2 PHE A 329      17.520 182.606  16.062  1.00 22.14           C
ATOM   3224  HE2 PHE A 329      16.833 183.161  16.684  1.00 22.47           H
ATOM   3225  CZ  PHE A 329      17.534 182.809  14.686  1.00 22.99           C
ATOM   3226  HZ  PHE A 329      16.860 183.523  14.235  1.00 23.96           H
ATOM   3227  N   GLU A 330      20.424 176.555  17.429  1.00 79.36           N
ATOM   3228  H   GLU A 330      19.430 176.378  17.452  1.00109.88           H
ATOM   3229  CA  GLU A 330      21.311 175.667  18.174  1.00102.76           C
ATOM   3230  HA  GLU A 330      21.961 176.279  18.799  1.00 96.94           H
ATOM   3231  C   GLU A 330      22.192 174.843  17.237  1.00106.24           C
ATOM   3232  O   GLU A 330      21.698 174.199  16.312  1.00133.19           O
ATOM   3233  CB  GLU A 330      20.483 174.740  19.068  1.00156.40           C
ATOM   3234 1HB  GLU A 330      19.817 175.353  19.675  1.00172.47           H
ATOM   3235 2HB  GLU A 330      19.871 174.096  18.437  1.00168.85           H
ATOM   3236  CG  GLU A 330      21.308 173.862  19.998  1.00235.45           C
ATOM   3237 1HG  GLU A 330      20.654 173.125  20.465  1.00290.77           H
ATOM   3238 2HG  GLU A 330      22.061 173.335  19.412  1.00260.70           H
ATOM   3239  CD  GLU A 330      22.003 174.670  21.076  1.00349.72           C
ATOM   3240  OE1 GLU A 330      21.310 175.326  21.884  1.00450.29           O
ATOM   3241  OE2 GLU A 330      23.252 174.665  21.103  1.00456.59           O
ATOM   3242  N   ALA A 331      23.501 174.874  17.471  1.00 99.59           N
ATOM   3243  H   ALA A 331      23.865 175.431  18.230  1.00101.22           H
ATOM   3244  CA  ALA A 331      24.456 174.165  16.623  1.00105.58           C
ATOM   3245  HA  ALA A 331      23.906 173.477  15.981  1.00117.89           H
ATOM   3246  C   ALA A 331      25.483 173.348  17.406  1.00115.36           C
ATOM   3247  O   ALA A 331      26.454 172.857  16.829  1.00100.86           O
ATOM   3248  CB  ALA A 331      25.175 175.169  15.734  1.00 97.26           C
ATOM   3249 1HB  ALA A 331      25.814 175.807  16.345  1.00121.22           H
ATOM   3250 2HB  ALA A 331      24.443 175.786  15.212  1.00128.54           H
ATOM   3251 3HB  ALA A 331      25.785 174.639  15.003  1.00123.41           H
ATOM   3252  N   ASN A 332      25.277 173.229  18.715  1.00210.51           N
ATOM   3253  H   ASN A 332      24.437 173.631  19.106  1.00311.49           H
ATOM   3254  CA  ASN A 332      26.189 172.561  19.645  1.00246.74           C
ATOM   3255  HA  ASN A 332      25.757 172.643  20.644  1.00280.99           H
ATOM   3256  C   ASN A 332      27.588 173.172  19.730  1.00197.41           C
ATOM   3257  O   ASN A 332      28.423 172.716  20.511  1.00193.55           O
ATOM   3258  CB  ASN A 332      26.308 171.068  19.321  1.00334.98           C
ATOM   3259 1HB  ASN A 332      26.499 170.938  18.257  1.00328.90           H
ATOM   3260 2HB  ASN A 332      27.151 170.658  19.876  1.00414.95           H
ATOM   3261  CG  ASN A 332      25.072 170.282  19.702  1.00427.70           C
ATOM   3262  OD1 ASN A 332      24.088 170.826  20.198  1.00485.17           O
ATOM   3263  ND2 ASN A 332      25.125 168.977  19.487  1.00558.13           N
ATOM   3264 1HD2 ASN A 332      24.332 168.405  19.733  1.00677.98           H
ATOM   3265 2HD2 ASN A 332      25.952 168.566  19.080  1.00607.21           H
ATOM   3266  N   THR A 333      27.847 174.209  18.942  1.00173.94           N
ATOM   3267  H   THR A 333      27.126 174.539  18.316  1.00191.68           H
ATOM   3268  CA  THR A 333      29.140 174.886  18.917  1.00141.80           C
ATOM   3269  HA  THR A 333      29.762 174.516  19.732  1.00149.07           H
ATOM   3270  C   THR A 333      28.905 176.382  19.091  1.00123.74           C
ATOM   3271  O   THR A 333      28.087 176.966  18.382  1.00114.54           O
ATOM   3272  CB  THR A 333      29.866 174.640  17.579  1.00136.95           C
ATOM   3273  HB  THR A 333      29.281 175.075  16.768  1.00170.45           H
ATOM   3274  OG1 THR A 333      29.990 173.230  17.361  1.00198.37           O
ATOM   3275  HG1 THR A 333      29.109 172.847  17.358  1.00254.68           H
ATOM   3276  CG2 THR A 333      31.260 175.254  17.576  1.00161.34           C
ATOM   3277 1HG2 THR A 333      31.828 174.884  18.430  1.00206.76           H
ATOM   3278 2HG2 THR A 333      31.186 176.340  17.629  1.00201.52           H
ATOM   3279 3HG2 THR A 333      31.775 174.976  16.656  1.00211.07           H
ATOM   3280  N   TYR A 334      29.605 177.000  20.036  1.00124.20           N
ATOM   3281  H   TYR A 334      30.277 176.485  20.586  1.00136.18           H
ATOM   3282  CA  TYR A 334      29.417 178.420  20.323  1.00117.25           C
ATOM   3283  HA  TYR A 334      28.390 178.577  20.653  1.00121.26           H
ATOM   3284  C   TYR A 334      29.646 179.295  19.093  1.00103.20           C
ATOM   3285  O   TYR A 334      28.859 180.199  18.818  1.00 89.02           O
ATOM   3286  CB  TYR A 334      30.366 178.847  21.447  1.00127.07           C
ATOM   3287 1HB  TYR A 334      30.283 178.134  22.267  1.00137.38           H
ATOM   3288 2HB  TYR A 334      31.389 178.817  21.072  1.00146.26           H
ATOM   3289  CG  TYR A 334      30.092 180.235  21.983  1.00147.63           C
ATOM   3290  CD1 TYR A 334      29.230 180.429  23.064  1.00241.25           C
ATOM   3291  HD1 TYR A 334      28.729 179.581  23.509  1.00327.89           H
ATOM   3292  CD2 TYR A 334      30.709 181.353  21.418  1.00172.74           C
ATOM   3293  HD2 TYR A 334      31.370 181.231  20.572  1.00216.59           H
ATOM   3294  CE1 TYR A 334      29.011 181.703  23.584  1.00312.63           C
ATOM   3295  HE1 TYR A 334      28.347 181.839  24.426  1.00463.06           H
ATOM   3296  CE2 TYR A 334      30.480 182.630  21.925  1.00229.42           C
ATOM   3297  HE2 TYR A 334      30.954 183.488  21.472  1.00306.67           H
ATOM   3298  CZ  TYR A 334      29.639 182.797  23.012  1.00275.94           C
ATOM   3299  OH  TYR A 334      29.424 184.056  23.521  1.00380.77           O
ATOM   3300  HH  TYR A 334      28.807 184.061  24.256  1.00434.85           H
ATOM   3301  N   GLN A 335      30.716 179.027  18.351  1.00111.79           N
ATOM   3302  H   GLN A 335      31.313 178.251  18.596  1.00126.44           H
ATOM   3303  CA  GLN A 335      31.060 179.834  17.183  1.00108.55           C
ATOM   3304  HA  GLN A 335      31.091 180.883  17.477  1.00105.57           H
ATOM   3305  C   GLN A 335      30.026 179.695  16.069  1.00 98.39           C
ATOM   3306  O   GLN A 335      29.695 180.668  15.393  1.00 92.44           O
ATOM   3307  CB  GLN A 335      32.433 179.430  16.637  1.00129.81           C
ATOM   3308 1HB  GLN A 335      32.395 178.381  16.343  1.00177.04           H
ATOM   3309 2HB  GLN A 335      32.633 180.023  15.745  1.00165.59           H
ATOM   3310  CG  GLN A 335      33.596 179.619  17.605  1.00160.44           C
ATOM   3311 1HG  GLN A 335      33.409 179.043  18.511  1.00205.74           H
ATOM   3312 2HG  GLN A 335      34.502 179.237  17.135  1.00207.96           H
ATOM   3313  CD  GLN A 335      33.826 181.068  17.984  1.00244.90           C
ATOM   3314  OE1 GLN A 335      33.376 181.988  17.304  1.00315.50           O
ATOM   3315  NE2 GLN A 335      34.541 181.284  19.078  1.00367.17           N
ATOM   3316 1HE2 GLN A 335      34.716 182.235  19.369  1.00499.85           H
ATOM   3317 2HE2 GLN A 335      34.910 180.509  19.608  1.00402.71           H
ATOM   3318  N   GLU A 336      29.521 178.484  15.859  1.00101.49           N
ATOM   3319  H   GLU A 336      29.814 177.707  16.433  1.00112.90           H
ATOM   3320  CA  GLU A 336      28.531 178.255  14.811  1.00 95.54           C
ATOM   3321  HA  GLU A 336      28.850 178.792  13.918  1.00 95.58           H
ATOM   3322  C   GLU A 336      27.168 178.803  15.224  1.00 80.74           C
ATOM   3323  O   GLU A 336      26.441 179.347  14.396  1.00 74.27           O
ATOM   3324  CB  GLU A 336      28.439 176.765  14.469  1.00111.31           C
ATOM   3325 1HB  GLU A 336      29.445 176.397  14.268  1.00126.11           H
ATOM   3326 2HB  GLU A 336      28.049 176.230  15.335  1.00114.24           H
ATOM   3327  CG  GLU A 336      27.558 176.453  13.266  1.00112.15           C
ATOM   3328 1HG  GLU A 336      27.426 175.373  13.200  1.00132.35           H
ATOM   3329 2HG  GLU A 336      26.580 176.909  13.418  1.00115.05           H
ATOM   3330  CD  GLU A 336      28.132 176.961  11.955  1.00125.40           C
ATOM   3331  OE1 GLU A 336      27.373 177.052  10.967  1.00160.78           O
ATOM   3332  OE2 GLU A 336      29.336 177.288  11.889  1.00178.84           O
ATOM   3333  N   THR A 337      26.826 178.687  16.502  1.00 78.64           N
ATOM   3334  H   THR A 337      27.445 178.208  17.143  1.00 88.65           H
ATOM   3335  CA  THR A 337      25.588 179.261  17.023  1.00 66.27           C
ATOM   3336  HA  THR A 337      24.748 178.874  16.446  1.00 63.26           H
ATOM   3337  C   THR A 337      25.622 180.779  16.866  1.00 60.02           C
ATOM   3338  O   THR A 337      24.635 181.390  16.458  1.00 53.76           O
ATOM   3339  CB  THR A 337      25.379 178.892  18.506  1.00 67.39           C
ATOM   3340  HB  THR A 337      26.177 179.334  19.103  1.00 74.79           H
ATOM   3341  OG1 THR A 337      25.425 177.467  18.651  1.00 78.28           O
ATOM   3342  HG1 THR A 337      26.315 177.173  18.442  1.00131.65           H
ATOM   3343  CG2 THR A 337      24.035 179.386  19.025  1.00 57.09           C
ATOM   3344 1HG2 THR A 337      23.229 178.976  18.415  1.00 78.17           H
ATOM   3345 2HG2 THR A 337      24.002 180.474  18.985  1.00 86.81           H
ATOM   3346 3HG2 THR A 337      23.905 179.062  20.057  1.00 85.29           H
ATOM   3347  N   TYR A 338      26.767 181.386  17.163  1.00 64.46           N
ATOM   3348  H   TYR A 338      27.539 180.840  17.521  1.00 71.80           H
ATOM   3349  CA  TYR A 338      26.974 182.818  16.962  1.00 62.13           C
ATOM   3350  HA  TYR A 338      26.266 183.375  17.575  1.00 57.05           H
ATOM   3351  C   TYR A 338      26.733 183.152  15.491  1.00 60.24           C
ATOM   3352  O   TYR A 338      25.978 184.065  15.156  1.00 55.40           O
ATOM   3353  CB  TYR A 338      28.407 183.175  17.375  1.00 73.00           C
ATOM   3354 1HB  TYR A 338      28.625 182.650  18.305  1.00 82.52           H
ATOM   3355 2HB  TYR A 338      29.089 182.789  16.618  1.00 79.89           H
ATOM   3356  CG  TYR A 338      28.744 184.637  17.600  1.00 74.51           C
ATOM   3357  CD1 TYR A 338      29.941 184.971  18.235  1.00 98.50           C
ATOM   3358  HD1 TYR A 338      30.603 184.186  18.571  1.00165.26           H
ATOM   3359  CD2 TYR A 338      27.912 185.679  17.181  1.00135.28           C
ATOM   3360  HD2 TYR A 338      26.965 185.472  16.708  1.00229.78           H
ATOM   3361  CE1 TYR A 338      30.305 186.301  18.436  1.00109.86           C
ATOM   3362  HE1 TYR A 338      31.237 186.542  18.926  1.00184.42           H
ATOM   3363  CE2 TYR A 338      28.276 187.011  17.374  1.00147.71           C
ATOM   3364  HE2 TYR A 338      27.627 187.804  17.034  1.00251.23           H
ATOM   3365  CZ  TYR A 338      29.472 187.315  18.000  1.00 98.06           C
ATOM   3366  OH  TYR A 338      29.844 188.627  18.184  1.00119.61           O
ATOM   3367  HH  TYR A 338      29.187 189.248  17.864  1.00138.68           H
ATOM   3368  N   LYS A 339      27.361 182.384  14.607  1.00 66.61           N
ATOM   3369  H   LYS A 339      27.959 181.640  14.942  1.00 73.58           H
ATOM   3370  CA  LYS A 339      27.224 182.571  13.165  1.00 67.68           C
ATOM   3371  HA  LYS A 339      27.554 183.579  12.913  1.00 67.98           H
ATOM   3372  C   LYS A 339      25.777 182.435  12.701  1.00 59.98           C
ATOM   3373  O   LYS A 339      25.325 183.205  11.854  1.00 58.38           O
ATOM   3374  CB  LYS A 339      28.117 181.555  12.447  1.00 81.21           C
ATOM   3375 1HB  LYS A 339      29.116 181.620  12.878  1.00105.56           H
ATOM   3376 2HB  LYS A 339      27.727 180.556  12.639  1.00105.74           H
ATOM   3377  CG  LYS A 339      28.222 181.748  10.940  1.00116.46           C
ATOM   3378 1HG  LYS A 339      27.219 181.781  10.516  1.00153.81           H
ATOM   3379 2HG  LYS A 339      28.724 182.693  10.731  1.00158.68           H
ATOM   3380  CD  LYS A 339      28.994 180.611  10.282  1.00152.74           C
ATOM   3381 1HD  LYS A 339      28.532 179.662  10.557  1.00193.68           H
ATOM   3382 2HD  LYS A 339      28.934 180.724   9.200  1.00196.86           H
ATOM   3383  CE  LYS A 339      30.459 180.595  10.695  1.00217.28           C
ATOM   3384 1HE  LYS A 339      30.907 181.562  10.457  1.00268.80           H
ATOM   3385 2HE  LYS A 339      30.523 180.444  11.775  1.00265.68           H
ATOM   3386  NZ  LYS A 339      31.169 179.490   9.973  1.00304.57           N
ATOM   3387 1HZ  LYS A 339      32.151 179.484  10.216  1.00361.30           H
ATOM   3388 2HZ  LYS A 339      31.084 179.603   8.972  1.00354.67           H
ATOM   3389 3HZ  LYS A 339      30.775 178.595  10.232  1.00354.65           H
ATOM   3390  N   ARG A 340      25.050 181.466  13.246  1.00 58.10           N
ATOM   3391  H   ARG A 340      25.477 180.850  13.925  1.00 62.05           H
ATOM   3392  CA  ARG A 340      23.649 181.258  12.883  1.00 52.82           C
ATOM   3393  HA  ARG A 340      23.572 181.263  11.795  1.00 56.32           H
ATOM   3394  C   ARG A 340      22.751 182.384  13.377  1.00 43.34           C
ATOM   3395  O   ARG A 340      21.859 182.811  12.649  1.00 41.53           O
ATOM   3396  CB  ARG A 340      23.131 179.910  13.393  1.00 56.94           C
ATOM   3397 1HB  ARG A 340      23.354 179.816  14.456  1.00 59.65           H
ATOM   3398 2HB  ARG A 340      22.048 179.889  13.265  1.00 57.85           H
ATOM   3399  CG  ARG A 340      23.715 178.719  12.647  1.00 68.71           C
ATOM   3400 1HG  ARG A 340      23.554 178.855  11.578  1.00 80.18           H
ATOM   3401 2HG  ARG A 340      24.787 178.666  12.833  1.00 79.42           H
ATOM   3402  CD  ARG A 340      23.076 177.407  13.070  1.00 78.33           C
ATOM   3403 1HD  ARG A 340      23.177 177.289  14.150  1.00 88.02           H
ATOM   3404 2HD  ARG A 340      22.016 177.426  12.812  1.00 93.76           H
ATOM   3405  NE  ARG A 340      23.728 176.289  12.389  1.00102.52           N
ATOM   3406  HE  ARG A 340      24.495 176.511  11.772  1.00127.73           H
ATOM   3407  CZ  ARG A 340      23.397 175.011  12.521  1.00127.15           C
ATOM   3408  NH1 ARG A 340      22.424 174.599  13.308  1.00141.16           N
ATOM   3409 1HH1 ARG A 340      21.926 175.267  13.876  1.00136.23           H
ATOM   3410 2HH1 ARG A 340      22.195 173.619  13.351  1.00183.73           H
ATOM   3411  NH2 ARG A 340      24.075 174.108  11.844  1.00178.37           N
ATOM   3412 1HH2 ARG A 340      24.823 174.408  11.239  1.00207.11           H
ATOM   3413 2HH2 ARG A 340      23.841 173.133  11.945  1.00215.68           H
ATOM   3414  N   ILE A 341      22.987 182.883  14.584  1.00 40.74           N
ATOM   3415  H   ILE A 341      23.716 182.483  15.160  1.00 44.88           H
ATOM   3416  CA  ILE A 341      22.222 184.020  15.094  1.00 34.45           C
ATOM   3417  HA  ILE A 341      21.159 183.793  15.018  1.00 32.05           H
ATOM   3418  C   ILE A 341      22.496 185.247  14.227  1.00 34.43           C
ATOM   3419  O   ILE A 341      21.569 185.955  13.837  1.00 31.95           O
ATOM   3420  CB  ILE A 341      22.559 184.341  16.568  1.00 34.24           C
ATOM   3421  HB  ILE A 341      23.638 184.473  16.655  1.00 38.69           H
ATOM   3422  CG1 ILE A 341      22.127 183.188  17.481  1.00 35.63           C
ATOM   3423 1HG1 ILE A 341      21.046 183.230  17.618  1.00 33.11           H
ATOM   3424 2HG1 ILE A 341      22.370 182.240  17.001  1.00 40.28           H
ATOM   3425  CG2 ILE A 341      21.878 185.635  17.011  1.00 31.43           C
ATOM   3426 1HG2 ILE A 341      20.807 185.581  16.814  1.00 56.87           H
ATOM   3427 2HG2 ILE A 341      22.305 186.476  16.465  1.00 60.69           H
ATOM   3428 3HG2 ILE A 341      22.037 185.800  18.076  1.00 59.41           H
ATOM   3429  CD1 ILE A 341      22.793 183.204  18.840  1.00 40.30           C
ATOM   3430 1HD1 ILE A 341      22.471 184.079  19.404  1.00 67.09           H
ATOM   3431 2HD1 ILE A 341      23.876 183.229  18.716  1.00 70.54           H
ATOM   3432 3HD1 ILE A 341      22.516 182.304  19.386  1.00 71.42           H
ATOM   3433  N   SER A 342      23.764 185.490  13.910  1.00 39.99           N
ATOM   3434  H   SER A 342      24.486 184.852  14.217  1.00 44.24           H
ATOM   3435  CA  SER A 342      24.158 186.680  13.159  1.00 42.22           C
ATOM   3436  HA  SER A 342      23.758 187.558  13.665  1.00 40.61           H
ATOM   3437  C   SER A 342      23.639 186.694  11.724  1.00 42.02           C
ATOM   3438  O   SER A 342      23.412 187.755  11.146  1.00 44.22           O
ATOM   3439  CB  SER A 342      25.684 186.793  13.129  1.00 52.22           C
ATOM   3440 1HB  SER A 342      26.098 185.939  12.594  1.00 58.77           H
ATOM   3441 2HB  SER A 342      25.964 187.709  12.609  1.00 91.58           H
ATOM   3442  OG  SER A 342      26.213 186.819  14.444  1.00106.68           O
ATOM   3443  HG  SER A 342      26.063 185.962  14.849  1.00134.63           H
ATOM   3444  N   ARG A 343      23.460 185.514  11.139  1.00 44.58           N
ATOM   3445  H   ARG A 343      23.679 184.672  11.654  1.00 48.33           H
ATOM   3446  CA  ARG A 343      22.943 185.390   9.777  1.00 46.25           C
ATOM   3447  HA  ARG A 343      23.147 186.309   9.228  1.00 48.85           H
ATOM   3448  C   ARG A 343      21.435 185.170   9.744  1.00 41.05           C
ATOM   3449  O   ARG A 343      20.835 185.161   8.671  1.00 46.47           O
ATOM   3450  CB  ARG A 343      23.621 184.218   9.063  1.00 56.54           C
ATOM   3451 1HB  ARG A 343      23.505 183.325   9.676  1.00 68.62           H
ATOM   3452 2HB  ARG A 343      23.112 184.049   8.113  1.00 62.92           H
ATOM   3453  CG  ARG A 343      25.101 184.433   8.782  1.00 82.71           C
ATOM   3454 1HG  ARG A 343      25.223 185.322   8.163  1.00103.13           H
ATOM   3455 2HG  ARG A 343      25.631 184.581   9.723  1.00112.11           H
ATOM   3456  CD  ARG A 343      25.694 183.234   8.059  1.00107.64           C
ATOM   3457 1HD  ARG A 343      25.535 182.342   8.667  1.00162.47           H
ATOM   3458 2HD  ARG A 343      25.177 183.104   7.108  1.00112.70           H
ATOM   3459  NE  ARG A 343      27.126 183.405   7.814  1.00181.95           N
ATOM   3460  HE  ARG A 343      27.551 184.258   8.145  1.00252.97           H
ATOM   3461  CZ  ARG A 343      27.902 182.532   7.186  1.00248.73           C
ATOM   3462  NH1 ARG A 343      27.449 181.386   6.718  1.00257.70           N
ATOM   3463 1HH1 ARG A 343      26.472 181.160   6.823  1.00227.21           H
ATOM   3464 2HH1 ARG A 343      28.080 180.754   6.251  1.00356.16           H
ATOM   3465  NH2 ARG A 343      29.182 182.803   7.041  1.00406.04           N
ATOM   3466 1HH2 ARG A 343      29.545 183.672   7.402  1.00496.57           H
ATOM   3467 2HH2 ARG A 343      29.781 182.147   6.565  1.00497.90           H
ATOM   3468  N   VAL A 344      20.844 184.976  10.918  1.00 34.96           N
ATOM   3469  H   VAL A 344      21.391 185.072  11.761  1.00 35.39           H
ATOM   3470  CA  VAL A 344      19.449 184.555  11.046  1.00 31.37           C
ATOM   3471  HA  VAL A 344      19.246 184.347  12.096  1.00 29.84           H
ATOM   3472  C   VAL A 344      19.285 183.256  10.260  1.00 36.25           C
ATOM   3473  O   VAL A 344      18.384 183.090   9.439  1.00 41.51           O
ATOM   3474  CB  VAL A 344      18.430 185.615  10.563  1.00 29.96           C
ATOM   3475  HB  VAL A 344      18.386 185.598   9.474  1.00 41.80           H
ATOM   3476  CG1 VAL A 344      17.041 185.301  11.113  1.00 42.40           C
ATOM   3477 1HG1 VAL A 344      16.322 186.016  10.714  1.00 79.29           H
ATOM   3478 2HG1 VAL A 344      17.049 185.364  12.201  1.00 75.69           H
ATOM   3479 3HG1 VAL A 344      16.745 184.296  10.812  1.00 77.73           H
ATOM   3480  CG2 VAL A 344      18.837 187.023  11.003  1.00 44.92           C
ATOM   3481 1HG2 VAL A 344      18.032 187.722  10.775  1.00 80.37           H
ATOM   3482 2HG2 VAL A 344      19.734 187.332  10.468  1.00 79.17           H
ATOM   3483 3HG2 VAL A 344      19.031 187.036  12.076  1.00 82.34           H
ATOM   3484  N   GLU A 345      20.199 182.325  10.508  1.00 40.35           N
ATOM   3485  H   GLU A 345      20.891 182.491  11.227  1.00 41.55           H
ATOM   3486  CA  GLU A 345      20.249 181.066   9.772  1.00 46.80           C
ATOM   3487  HA  GLU A 345      19.759 181.209   8.808  1.00 49.32           H
ATOM   3488  C   GLU A 345      19.513 179.962  10.524  1.00 43.94           C
ATOM   3489  O   GLU A 345      20.050 179.342  11.444  1.00 56.15           O
ATOM   3490  CB  GLU A 345      21.703 180.653   9.530  1.00 61.28           C
ATOM   3491 1HB  GLU A 345      22.246 181.504   9.120  1.00 97.81           H
ATOM   3492 2HB  GLU A 345      22.153 180.391  10.487  1.00 82.70           H
ATOM   3493  CG  GLU A 345      21.867 179.475   8.583  1.00 90.80           C
ATOM   3494 1HG  GLU A 345      22.862 179.049   8.717  1.00145.38           H
ATOM   3495 2HG  GLU A 345      21.130 178.711   8.830  1.00153.09           H
ATOM   3496  CD  GLU A 345      21.700 179.883   7.132  1.00109.14           C
ATOM   3497  OE1 GLU A 345      20.723 179.444   6.489  1.00163.70           O
ATOM   3498  OE2 GLU A 345      22.550 180.650   6.635  1.00166.34           O
ATOM   3499  N   PHE A 346      18.274 179.713  10.115  1.00 42.45           N
ATOM   3500  H   PHE A 346      17.863 180.272   9.380  1.00 52.10           H
ATOM   3501  CA  PHE A 346      17.461 178.649  10.692  1.00 40.69           C
ATOM   3502  HA  PHE A 346      18.109 177.804  10.927  1.00 46.83           H
ATOM   3503  C   PHE A 346      16.414 178.207   9.673  1.00 39.26           C
ATOM   3504  O   PHE A 346      16.197 178.883   8.667  1.00 42.55           O
ATOM   3505  CB  PHE A 346      16.794 179.125  11.986  1.00 38.91           C
ATOM   3506 1HB  PHE A 346      16.479 178.245  12.547  1.00 47.13           H
ATOM   3507 2HB  PHE A 346      17.529 179.662  12.584  1.00 41.39           H
ATOM   3508  CG  PHE A 346      15.589 180.001  11.775  1.00 34.85           C
ATOM   3509  CD1 PHE A 346      15.720 181.336  11.404  1.00 52.47           C
ATOM   3510  HD1 PHE A 346      16.703 181.761  11.262  1.00 96.98           H
ATOM   3511  CD2 PHE A 346      14.314 179.481  11.969  1.00 64.12           C
ATOM   3512  HD2 PHE A 346      14.194 178.450  12.269  1.00117.26           H
ATOM   3513  CE1 PHE A 346      14.595 182.132  11.202  1.00 58.28           C
ATOM   3514  HE1 PHE A 346      14.707 183.161  10.895  1.00107.04           H
ATOM   3515  CE2 PHE A 346      13.185 180.274  11.792  1.00 70.06           C
ATOM   3516  HE2 PHE A 346      12.203 179.860  11.966  1.00127.97           H
ATOM   3517  CZ  PHE A 346      13.324 181.598  11.390  1.00 46.52           C
ATOM   3518  HZ  PHE A 346      12.450 182.212  11.233  1.00 58.57           H
ATOM   3519  N   THR A 347      15.759 177.080   9.927  1.00 39.10           N
ATOM   3520  H   THR A 347      15.953 176.563  10.773  1.00 41.45           H
ATOM   3521  CA  THR A 347      14.725 176.568   9.032  1.00 39.87           C
ATOM   3522  HA  THR A 347      14.346 177.394   8.431  1.00 42.75           H
ATOM   3523  C   THR A 347      13.559 175.995   9.833  1.00 34.34           C
ATOM   3524  O   THR A 347      13.672 175.762  11.037  1.00 37.86           O
ATOM   3525  CB  THR A 347      15.293 175.503   8.068  1.00 53.32           C
ATOM   3526  HB  THR A 347      16.217 175.881   7.631  1.00 85.51           H
ATOM   3527  OG1 THR A 347      14.348 175.268   7.016  1.00 97.39           O
ATOM   3528  HG1 THR A 347      14.689 174.566   6.454  1.00140.70           H
ATOM   3529  CG2 THR A 347      15.589 174.183   8.774  1.00112.81           C
ATOM   3530 1HG2 THR A 347      14.663 173.742   9.143  1.00168.26           H
ATOM   3531 2HG2 THR A 347      16.268 174.355   9.610  1.00165.42           H
ATOM   3532 3HG2 THR A 347      16.057 173.495   8.071  1.00172.18           H
ATOM   3533  N   PHE A 348      12.432 175.772   9.164  1.00 34.33           N
ATOM   3534  H   PHE A 348      12.401 175.935   8.168  1.00 40.26           H
ATOM   3535  CA  PHE A 348      11.238 175.230   9.805  1.00 32.97           C
ATOM   3536  HA  PHE A 348      11.332 175.339  10.885  1.00 31.78           H
ATOM   3537  C   PHE A 348      11.087 173.750   9.462  1.00 37.28           C
ATOM   3538  O   PHE A 348      11.329 173.346   8.325  1.00 44.64           O
ATOM   3539  CB  PHE A 348       9.989 175.982   9.338  1.00 32.93           C
ATOM   3540 1HB  PHE A 348       9.915 175.903   8.253  1.00 36.91           H
ATOM   3541 2HB  PHE A 348       9.115 175.497   9.772  1.00 35.99           H
ATOM   3542  CG  PHE A 348       9.973 177.434   9.729  1.00 29.38           C
ATOM   3543  CD1 PHE A 348       9.584 177.812  11.010  1.00 26.96           C
ATOM   3544  HD1 PHE A 348       9.318 177.058  11.735  1.00 28.95           H
ATOM   3545  CD2 PHE A 348      10.333 178.421   8.817  1.00 32.98           C
ATOM   3546  HD2 PHE A 348      10.649 178.143   7.822  1.00 39.68           H
ATOM   3547  CE1 PHE A 348       9.538 179.155  11.372  1.00 26.35           C
ATOM   3548  HE1 PHE A 348       9.243 179.434  12.372  1.00 28.26           H
ATOM   3549  CE2 PHE A 348      10.285 179.768   9.168  1.00 32.27           C
ATOM   3550  HE2 PHE A 348      10.567 180.525   8.452  1.00 38.86           H
ATOM   3551  CZ  PHE A 348       9.883 180.136  10.448  1.00 28.03           C
ATOM   3552  HZ  PHE A 348       9.847 181.179  10.725  1.00 30.11           H
ATOM   3553  N   PRO A 349      10.674 172.921  10.433  1.00 36.48           N
ATOM   3554  CA  PRO A 349       9.984 171.692  10.026  1.00 41.35           C
ATOM   3555  HA  PRO A 349      10.659 171.066   9.442  1.00 46.54           H
ATOM   3556  C   PRO A 349       8.703 171.931   9.231  1.00 42.71           C
ATOM   3557  O   PRO A 349       8.065 172.977   9.341  1.00 41.38           O
ATOM   3558  CB  PRO A 349       9.656 171.017  11.359  1.00 44.31           C
ATOM   3559 1HB  PRO A 349       8.636 171.263  11.656  1.00 57.51           H
ATOM   3560 2HB  PRO A 349       9.783 169.937  11.283  1.00 58.63           H
ATOM   3561  CG  PRO A 349      10.627 171.589  12.331  1.00 40.54           C
ATOM   3562 1HG  PRO A 349      10.228 171.536  13.344  1.00 54.42           H
ATOM   3563 2HG  PRO A 349      11.579 171.063  12.262  1.00 57.82           H
ATOM   3564  CD  PRO A 349      10.792 173.015  11.899  1.00 34.36           C
ATOM   3565 1HD  PRO A 349       9.996 173.637  12.310  1.00 33.92           H
ATOM   3566 2HD  PRO A 349      11.774 173.392  12.188  1.00 38.76           H
ATOM   3567  N   ASP A 350       8.332 170.933   8.435  1.00 49.98           N
ATOM   3568  H   ASP A 350       8.875 170.082   8.418  1.00 54.69           H
ATOM   3569  CA  ASP A 350       7.186 171.024   7.534  1.00 57.04           C
ATOM   3570  HA  ASP A 350       7.309 171.899   6.894  1.00 59.39           H
ATOM   3571  C   ASP A 350       5.851 171.168   8.261  1.00 55.83           C
ATOM   3572  O   ASP A 350       4.909 171.747   7.721  1.00 67.08           O
ATOM   3573  CB  ASP A 350       7.126 169.773   6.654  1.00 72.70           C
ATOM   3574 1HB  ASP A 350       7.133 168.889   7.293  1.00 81.29           H
ATOM   3575 2HB  ASP A 350       6.194 169.785   6.089  1.00120.25           H
ATOM   3576  CG  ASP A 350       8.284 169.684   5.679  1.00118.57           C
ATOM   3577  OD1 ASP A 350       8.077 169.949   4.476  1.00187.35           O
ATOM   3578  OD2 ASP A 350       9.404 169.334   6.108  1.00193.83           O
ATOM   3579  N   PHE A 351       5.760 170.639   9.476  1.00 50.47           N
ATOM   3580  H   PHE A 351       6.565 170.180   9.879  1.00 49.74           H
ATOM   3581  CA  PHE A 351       4.525 170.711  10.253  1.00 53.56           C
ATOM   3582  HA  PHE A 351       3.697 170.464   9.589  1.00 63.25           H
ATOM   3583  C   PHE A 351       4.231 172.101  10.815  1.00 47.38           C
ATOM   3584  O   PHE A 351       3.137 172.344  11.325  1.00 55.13           O
ATOM   3585  CB  PHE A 351       4.531 169.675  11.382  1.00 58.48           C
ATOM   3586 1HB  PHE A 351       3.556 169.693  11.868  1.00 70.08           H
ATOM   3587 2HB  PHE A 351       4.673 168.686  10.946  1.00 76.23           H
ATOM   3588  CG  PHE A 351       5.592 169.894  12.427  1.00 50.16           C
ATOM   3589  CD1 PHE A 351       5.429 170.853  13.422  1.00 74.67           C
ATOM   3590  HD1 PHE A 351       4.546 171.474  13.431  1.00116.40           H
ATOM   3591  CD2 PHE A 351       6.730 169.094  12.450  1.00 67.44           C
ATOM   3592  HD2 PHE A 351       6.876 168.346  11.685  1.00105.06           H
ATOM   3593  CE1 PHE A 351       6.390 171.021  14.416  1.00 88.94           C
ATOM   3594  HE1 PHE A 351       6.259 171.783  15.170  1.00143.23           H
ATOM   3595  CE2 PHE A 351       7.679 169.229  13.462  1.00 78.93           C
ATOM   3596  HE2 PHE A 351       8.546 168.586  13.480  1.00123.68           H
ATOM   3597  CZ  PHE A 351       7.513 170.202  14.442  1.00 76.28           C
ATOM   3598  HZ  PHE A 351       8.249 170.313  15.225  1.00100.78           H
ATOM   3599  N   VAL A 352       5.185 173.021  10.719  1.00 38.57           N
ATOM   3600  H   VAL A 352       6.051 172.795  10.249  1.00 38.24           H
ATOM   3601  CA  VAL A 352       4.988 174.377  11.224  1.00 34.05           C
ATOM   3602  HA  VAL A 352       4.483 174.316  12.187  1.00 37.97           H
ATOM   3603  C   VAL A 352       4.090 175.140  10.254  1.00 33.82           C
ATOM   3604  O   VAL A 352       4.497 175.487   9.145  1.00 36.48           O
ATOM   3605  CB  VAL A 352       6.314 175.145  11.411  1.00 30.31           C
ATOM   3606  HB  VAL A 352       6.814 175.231  10.447  1.00 40.16           H
ATOM   3607  CG1 VAL A 352       6.047 176.545  11.952  1.00 41.59           C
ATOM   3608 1HG1 VAL A 352       5.403 177.092  11.264  1.00 77.84           H
ATOM   3609 2HG1 VAL A 352       6.988 177.084  12.065  1.00 76.91           H
ATOM   3610 3HG1 VAL A 352       5.554 176.477  12.920  1.00 74.48           H
ATOM   3611  CG2 VAL A 352       7.233 174.402  12.377  1.00 46.56           C
ATOM   3612 1HG2 VAL A 352       7.517 173.440  11.950  1.00 79.98           H
ATOM   3613 2HG2 VAL A 352       6.721 174.239  13.326  1.00 83.89           H
ATOM   3614 3HG2 VAL A 352       8.133 174.991  12.552  1.00 84.24           H
ATOM   3615  N   THR A 353       2.854 175.381  10.680  1.00 34.99           N
ATOM   3616  H   THR A 353       2.581 175.076  11.603  1.00 38.27           H
ATOM   3617  CA  THR A 353       1.852 176.040   9.845  1.00 36.38           C
ATOM   3618  HA  THR A 353       1.724 175.442   8.943  1.00 39.53           H
ATOM   3619  C   THR A 353       2.290 177.435   9.407  1.00 33.34           C
ATOM   3620  O   THR A 353       3.070 178.099  10.088  1.00 30.06           O
ATOM   3621  CB  THR A 353       0.486 176.108  10.563  1.00 42.68           C
ATOM   3622  HB  THR A 353       0.249 175.120  10.958  1.00 84.41           H
ATOM   3623  OG1 THR A 353      -0.530 176.486   9.626  1.00 58.11           O
ATOM   3624  HG1 THR A 353      -1.384 176.394  10.053  1.00 90.50           H
ATOM   3625  CG2 THR A 353       0.481 177.108  11.715  1.00 57.16           C
ATOM   3626 1HG2 THR A 353       0.625 178.117  11.329  1.00 92.54           H
ATOM   3627 2HG2 THR A 353       1.279 176.868  12.418  1.00101.08           H
ATOM   3628 3HG2 THR A 353      -0.477 177.056  12.231  1.00 97.11           H
ATOM   3629  N   GLU A 354       1.784 177.876   8.261  1.00 37.02           N
ATOM   3630  H   GLU A 354       1.086 177.325   7.781  1.00 42.66           H
ATOM   3631  CA  GLU A 354       2.209 179.126   7.634  1.00 36.56           C
ATOM   3632  HA  GLU A 354       3.268 179.047   7.385  1.00 37.31           H
ATOM   3633  C   GLU A 354       2.039 180.342   8.541  1.00 32.72           C
ATOM   3634  O   GLU A 354       2.880 181.241   8.544  1.00 32.22           O
ATOM   3635  CB  GLU A 354       1.406 179.333   6.346  1.00 45.97           C
ATOM   3636 1HB  GLU A 354       1.471 178.424   5.747  1.00 70.98           H
ATOM   3637 2HB  GLU A 354       0.360 179.478   6.618  1.00 62.66           H
ATOM   3638  CG  GLU A 354       1.841 180.515   5.489  1.00 61.69           C
ATOM   3639 1HG  GLU A 354       1.046 180.734   4.775  1.00 84.17           H
ATOM   3640 2HG  GLU A 354       1.975 181.388   6.127  1.00 89.45           H
ATOM   3641  CD  GLU A 354       3.125 180.258   4.722  1.00 97.15           C
ATOM   3642  OE1 GLU A 354       3.667 181.215   4.131  1.00151.80           O
ATOM   3643  OE2 GLU A 354       3.601 179.103   4.691  1.00149.40           O
ATOM   3644  N   GLY A 355       0.964 180.369   9.322  1.00 33.47           N
ATOM   3645  H   GLY A 355       0.314 179.597   9.307  1.00 37.71           H
ATOM   3646  CA  GLY A 355       0.719 181.491  10.212  1.00 32.32           C
ATOM   3647 1HA  GLY A 355       0.782 182.415   9.637  1.00 34.80           H
ATOM   3648 2HA  GLY A 355      -0.284 181.407  10.631  1.00 37.84           H
ATOM   3649  C   GLY A 355       1.720 181.577  11.348  1.00 26.14           C
ATOM   3650  O   GLY A 355       1.948 182.650  11.908  1.00 26.14           O
ATOM   3651  N   ALA A 356       2.331 180.446  11.684  1.00 24.94           N
ATOM   3652  H   ALA A 356       2.105 179.592  11.194  1.00 29.06           H
ATOM   3653  CA  ALA A 356       3.377 180.402  12.699  1.00 21.26           C
ATOM   3654  HA  ALA A 356       3.160 181.144  13.468  1.00 20.60           H
ATOM   3655  C   ALA A 356       4.728 180.738  12.074  1.00 20.26           C
ATOM   3656  O   ALA A 356       5.554 181.399  12.703  1.00 19.20           O
ATOM   3657  CB  ALA A 356       3.428 179.025  13.347  1.00 22.77           C
ATOM   3658 1HB  ALA A 356       2.452 178.779  13.764  1.00 50.87           H
ATOM   3659 2HB  ALA A 356       4.171 179.028  14.145  1.00 51.77           H
ATOM   3660 3HB  ALA A 356       3.700 178.277  12.603  1.00 51.10           H
ATOM   3661  N   ARG A 357       4.958 180.301  10.838  1.00 22.90           N
ATOM   3662  H   ARG A 357       4.240 179.778  10.353  1.00 26.03           H
ATOM   3663  CA  ARG A 357       6.221 180.579  10.158  1.00 23.80           C
ATOM   3664  HA  ARG A 357       7.040 180.239  10.790  1.00 23.95           H
ATOM   3665  C   ARG A 357       6.396 182.079   9.959  1.00 23.55           C
ATOM   3666  O   ARG A 357       7.493 182.606  10.133  1.00 24.29           O
ATOM   3667  CB  ARG A 357       6.316 179.894   8.790  1.00 28.97           C
ATOM   3668 1HB  ARG A 357       5.527 180.284   8.147  1.00 68.86           H
ATOM   3669 2HB  ARG A 357       7.274 180.167   8.349  1.00 43.51           H
ATOM   3670  CG  ARG A 357       6.212 178.375   8.808  1.00 36.35           C
ATOM   3671 1HG  ARG A 357       6.743 177.996   9.681  1.00 50.01           H
ATOM   3672 2HG  ARG A 357       5.162 178.097   8.890  1.00 75.45           H
ATOM   3673  CD  ARG A 357       6.798 177.709   7.568  1.00 70.87           C
ATOM   3674 1HD  ARG A 357       7.885 177.777   7.616  1.00136.10           H
ATOM   3675 2HD  ARG A 357       6.531 176.652   7.593  1.00 78.47           H
ATOM   3676  NE  ARG A 357       6.327 178.285   6.308  1.00130.09           N
ATOM   3677  HE  ARG A 357       5.394 178.038   6.013  1.00135.38           H
ATOM   3678  CZ  ARG A 357       7.029 179.080   5.509  1.00256.09           C
ATOM   3679  NH1 ARG A 357       8.260 179.468   5.780  1.00316.40           N
ATOM   3680 1HH1 ARG A 357       8.697 179.168   6.637  1.00254.96           H
ATOM   3681 2HH1 ARG A 357       8.743 180.067   5.129  1.00475.90           H
ATOM   3682  NH2 ARG A 357       6.483 179.511   4.392  1.00408.54           N
ATOM   3683 1HH2 ARG A 357       5.537 179.237   4.174  1.00407.83           H
ATOM   3684 2HH2 ARG A 357       7.007 180.113   3.777  1.00577.40           H
ATOM   3685  N   ASP A 358       5.313 182.746   9.578  1.00 24.11           N
ATOM   3686  H   ASP A 358       4.443 182.248   9.444  1.00 26.08           H
ATOM   3687  CA  ASP A 358       5.344 184.181   9.316  1.00 24.13           C
ATOM   3688  HA  ASP A 358       6.148 184.386   8.608  1.00 26.62           H
ATOM   3689  C   ASP A 358       5.620 184.984  10.584  1.00 20.59           C
ATOM   3690  O   ASP A 358       6.400 185.933  10.561  1.00 22.16           O
ATOM   3691  CB  ASP A 358       4.017 184.633   8.705  1.00 28.19           C
ATOM   3692 1HB  ASP A 358       3.766 183.975   7.873  1.00 36.67           H
ATOM   3693 2HB  ASP A 358       3.235 184.553   9.460  1.00 31.26           H
ATOM   3694  CG  ASP A 358       4.068 186.062   8.200  1.00 33.70           C
ATOM   3695  OD1 ASP A 358       3.021 186.740   8.253  1.00 70.29           O
ATOM   3696  OD2 ASP A 358       5.138 186.506   7.733  1.00 68.88           O
ATOM   3697  N   LEU A 359       4.985 184.618  11.693  1.00 18.42           N
ATOM   3698  H   LEU A 359       4.345 183.836  11.670  1.00 20.23           H
ATOM   3699  CA  LEU A 359       5.193 185.329  12.951  1.00 15.60           C
ATOM   3700  HA  LEU A 359       5.049 186.396  12.773  1.00 17.43           H
ATOM   3701  C   LEU A 359       6.614 185.131  13.468  1.00 12.98           C
ATOM   3702  O   LEU A 359       7.248 186.076  13.934  1.00 12.76           O
ATOM   3703  CB  LEU A 359       4.197 184.859  14.016  1.00 16.49           C
ATOM   3704 1HB  LEU A 359       3.183 185.030  13.653  1.00 19.98           H
ATOM   3705 2HB  LEU A 359       4.331 183.787  14.154  1.00 17.93           H
ATOM   3706  CG  LEU A 359       4.358 185.530  15.385  1.00 17.60           C
ATOM   3707  HG  LEU A 359       5.381 185.374  15.726  1.00 22.74           H
ATOM   3708  CD1 LEU A 359       4.089 187.030  15.352  1.00 27.20           C
ATOM   3709 1HD1 LEU A 359       4.734 187.511  14.617  1.00 58.78           H
ATOM   3710 2HD1 LEU A 359       4.302 187.455  16.333  1.00 61.42           H
ATOM   3711 3HD1 LEU A 359       3.046 187.212  15.097  1.00 58.48           H
ATOM   3712  CD2 LEU A 359       3.425 184.876  16.391  1.00 27.27           C
ATOM   3713 1HD2 LEU A 359       2.390 185.021  16.084  1.00 60.21           H
ATOM   3714 2HD2 LEU A 359       3.578 185.321  17.374  1.00 59.64           H
ATOM   3715 3HD2 LEU A 359       3.643 183.809  16.447  1.00 59.21           H
ATOM   3716  N   ILE A 360       7.106 183.899  13.400  1.00 12.83           N
ATOM   3717  H   ILE A 360       6.540 183.160  13.003  1.00 14.53           H
ATOM   3718  CA  ILE A 360       8.452 183.581  13.866  1.00 11.83           C
ATOM   3719  HA  ILE A 360       8.566 183.951  14.885  1.00 11.48           H
ATOM   3720  C   ILE A 360       9.477 184.310  13.001  1.00 12.57           C
ATOM   3721  O   ILE A 360      10.466 184.827  13.519  1.00 12.90           O
ATOM   3722  CB  ILE A 360       8.709 182.056  13.873  1.00 13.31           C
ATOM   3723  HB  ILE A 360       8.473 181.661  12.884  1.00 14.87           H
ATOM   3724  CG1 ILE A 360       7.811 181.376  14.914  1.00 14.41           C
ATOM   3725 1HG1 ILE A 360       8.210 181.587  15.906  1.00 16.32           H
ATOM   3726 2HG1 ILE A 360       6.812 181.808  14.859  1.00 15.39           H
ATOM   3727  CG2 ILE A 360      10.174 181.758  14.184  1.00 15.31           C
ATOM   3728 1HG2 ILE A 360      10.447 182.194  15.145  1.00 42.34           H
ATOM   3729 2HG2 ILE A 360      10.808 182.179  13.404  1.00 46.11           H
ATOM   3730 3HG2 ILE A 360      10.337 180.681  14.218  1.00 43.17           H
ATOM   3731  CD1 ILE A 360       7.671 179.872  14.762  1.00 17.66           C
ATOM   3732 1HD1 ILE A 360       8.640 179.392  14.900  1.00 46.44           H
ATOM   3733 2HD1 ILE A 360       7.289 179.635  13.769  1.00 46.29           H
ATOM   3734 3HD1 ILE A 360       6.977 179.496  15.513  1.00 47.25           H
ATOM   3735  N   SER A 361       9.244 184.380  11.695  1.00 14.54           N
ATOM   3736  H   SER A 361       8.414 183.950  11.309  1.00 15.88           H
ATOM   3737  CA  SER A 361      10.152 185.082  10.792  1.00 16.32           C
ATOM   3738  HA  SER A 361      11.166 184.727  10.978  1.00 17.40           H
ATOM   3739  C   SER A 361      10.133 186.592  11.017  1.00 15.40           C
ATOM   3740  O   SER A 361      11.163 187.256  10.898  1.00 18.30           O
ATOM   3741  CB  SER A 361       9.788 184.786   9.335  1.00 21.48           C
ATOM   3742 1HB  SER A 361       8.782 185.154   9.135  1.00 31.73           H
ATOM   3743 2HB  SER A 361      10.491 185.299   8.679  1.00 33.88           H
ATOM   3744  OG  SER A 361       9.833 183.394   9.075  1.00 30.06           O
ATOM   3745  HG  SER A 361       9.067 182.985   9.486  1.00 42.05           H
ATOM   3746  N   ARG A 362       8.964 187.141  11.331  1.00 14.32           N
ATOM   3747  H   ARG A 362       8.137 186.557  11.366  1.00 15.58           H
ATOM   3748  CA  ARG A 362       8.827 188.567  11.619  1.00 14.31           C
ATOM   3749  HA  ARG A 362       9.362 189.134  10.857  1.00 16.74           H
ATOM   3750  C   ARG A 362       9.447 188.949  12.959  1.00 12.13           C
ATOM   3751  O   ARG A 362       9.948 190.061  13.116  1.00 13.65           O
ATOM   3752  CB  ARG A 362       7.352 188.977  11.588  1.00 17.09           C
ATOM   3753 1HB  ARG A 362       6.775 188.267  12.182  1.00 19.89           H
ATOM   3754 2HB  ARG A 362       7.257 189.961  12.045  1.00 20.65           H
ATOM   3755  CG  ARG A 362       6.761 189.057  10.187  1.00 27.22           C
ATOM   3756 1HG  ARG A 362       7.257 189.859   9.640  1.00 39.54           H
ATOM   3757 2HG  ARG A 362       6.930 188.118   9.661  1.00 36.72           H
ATOM   3758  CD  ARG A 362       5.269 189.341  10.236  1.00 36.06           C
ATOM   3759 1HD  ARG A 362       4.763 188.501  10.714  1.00 67.43           H
ATOM   3760 2HD  ARG A 362       5.093 190.237  10.833  1.00 53.66           H
ATOM   3761  NE  ARG A 362       4.722 189.539   8.895  1.00 42.75           N
ATOM   3762  HE  ARG A 362       5.360 189.450   8.118  1.00 62.11           H
ATOM   3763  CZ  ARG A 362       3.453 189.812   8.619  1.00 62.16           C
ATOM   3764  NH1 ARG A 362       2.534 189.962   9.553  1.00 73.31           N
ATOM   3765 1HH1 ARG A 362       2.788 189.830  10.522  1.00 64.23           H
ATOM   3766 2HH1 ARG A 362       1.590 190.197   9.288  1.00116.65           H
ATOM   3767  NH2 ARG A 362       3.095 189.965   7.362  1.00110.75           N
ATOM   3768 1HH2 ARG A 362       3.787 189.847   6.638  1.00129.02           H
ATOM   3769 2HH2 ARG A 362       2.136 190.183   7.140  1.00154.13           H
ATOM   3770  N   LEU A 363       9.406 188.040  13.926  1.00 10.51           N
ATOM   3771  H   LEU A 363       8.961 187.150  13.748  1.00 11.41           H
ATOM   3772  CA  LEU A 363       9.988 188.287  15.242  1.00  9.48           C
ATOM   3773  HA  LEU A 363       9.803 189.325  15.519  1.00 10.36           H
ATOM   3774  C   LEU A 363      11.500 188.085  15.266  1.00  9.54           C
ATOM   3775  O   LEU A 363      12.185 188.664  16.107  1.00 10.78           O
ATOM   3776  CB  LEU A 363       9.337 187.377  16.288  1.00  9.26           C
ATOM   3777 1HB  LEU A 363       9.333 186.362  15.891  1.00 10.10           H
ATOM   3778 2HB  LEU A 363       9.970 187.382  17.175  1.00  9.44           H
ATOM   3779  CG  LEU A 363       7.913 187.727  16.732  1.00 10.62           C
ATOM   3780  HG  LEU A 363       7.286 187.855  15.850  1.00 12.00           H
ATOM   3781  CD1 LEU A 363       7.341 186.592  17.573  1.00 12.46           C
ATOM   3782 1HD1 LEU A 363       7.925 186.479  18.486  1.00 39.52           H
ATOM   3783 2HD1 LEU A 363       7.372 185.664  17.003  1.00 41.83           H
ATOM   3784 3HD1 LEU A 363       6.307 186.818  17.832  1.00 40.72           H
ATOM   3785  CD2 LEU A 363       7.884 189.019  17.541  1.00 12.54           C
ATOM   3786 1HD2 LEU A 363       8.233 189.851  16.930  1.00 41.99           H
ATOM   3787 2HD2 LEU A 363       8.523 188.921  18.418  1.00 41.14           H
ATOM   3788 3HD2 LEU A 363       6.864 189.223  17.864  1.00 40.66           H
ATOM   3789  N   LEU A 364      12.022 187.282  14.345  1.00 10.35           N
ATOM   3790  H   LEU A 364      11.413 186.844  13.667  1.00 11.61           H
ATOM   3791  CA  LEU A 364      13.456 187.012  14.267  1.00 11.38           C
ATOM   3792  HA  LEU A 364      13.915 187.297  15.214  1.00 11.49           H
ATOM   3793  C   LEU A 364      14.150 187.829  13.180  1.00 13.28           C
ATOM   3794  O   LEU A 364      15.091 187.364  12.537  1.00 17.77           O
ATOM   3795  CB  LEU A 364      13.708 185.516  14.047  1.00 12.68           C
ATOM   3796 1HB  LEU A 364      13.213 185.223  13.121  1.00 14.03           H
ATOM   3797 2HB  LEU A 364      14.779 185.376  13.906  1.00 15.66           H
ATOM   3798  CG  LEU A 364      13.263 184.556  15.155  1.00 12.76           C
ATOM   3799  HG  LEU A 364      12.197 184.689  15.339  1.00 20.44           H
ATOM   3800  CD1 LEU A 364      13.503 183.119  14.715  1.00 22.76           C
ATOM   3801 1HD1 LEU A 364      13.153 182.437  15.490  1.00 53.49           H
ATOM   3802 2HD1 LEU A 364      14.566 182.956  14.540  1.00 55.10           H
ATOM   3803 3HD1 LEU A 364      12.951 182.926  13.796  1.00 57.70           H
ATOM   3804  CD2 LEU A 364      14.010 184.809  16.456  1.00 19.58           C
ATOM   3805 1HD2 LEU A 364      15.084 184.755  16.281  1.00 51.99           H
ATOM   3806 2HD2 LEU A 364      13.723 184.057  17.189  1.00 50.72           H
ATOM   3807 3HD2 LEU A 364      13.753 185.795  16.843  1.00 52.48           H
ATOM   3808  N   LYS A 365      13.708 189.066  12.986  1.00 14.10           N
ATOM   3809  H   LYS A 365      12.904 189.390  13.505  1.00 16.36           H
ATOM   3810  CA  LYS A 365      14.386 189.985  12.074  1.00 15.31           C
ATOM   3811  HA  LYS A 365      14.636 189.448  11.159  1.00 18.01           H
ATOM   3812  C   LYS A 365      15.683 190.469  12.714  1.00 14.97           C
ATOM   3813  O   LYS A 365      15.720 190.776  13.904  1.00 14.44           O
ATOM   3814  CB  LYS A 365      13.488 191.184  11.747  1.00 16.85           C
ATOM   3815 1HB  LYS A 365      13.193 191.652  12.686  1.00 19.19           H
ATOM   3816 2HB  LYS A 365      14.058 191.915  11.174  1.00 20.23           H
ATOM   3817  CG  LYS A 365      12.225 190.831  10.972  1.00 21.54           C
ATOM   3818 1HG  LYS A 365      11.753 189.968  11.440  1.00 35.87           H
ATOM   3819 2HG  LYS A 365      11.534 191.673  11.017  1.00 39.97           H
ATOM   3820  CD  LYS A 365      12.501 190.507   9.511  1.00 30.76           C
ATOM   3821 1HD  LYS A 365      12.931 191.383   9.025  1.00 57.55           H
ATOM   3822 2HD  LYS A 365      13.205 189.678   9.450  1.00 52.70           H
ATOM   3823  CE  LYS A 365      11.217 190.109   8.803  1.00 42.42           C
ATOM   3824 1HE  LYS A 365      10.809 189.225   9.299  1.00 64.02           H
ATOM   3825 2HE  LYS A 365      10.492 190.921   8.891  1.00 76.96           H
ATOM   3826  NZ  LYS A 365      11.508 189.812   7.362  1.00 78.90           N
ATOM   3827 1HZ  LYS A 365      11.875 190.631   6.896  1.00121.43           H
ATOM   3828 2HZ  LYS A 365      10.663 189.521   6.888  1.00117.01           H
ATOM   3829 3HZ  LYS A 365      12.186 189.065   7.290  1.00119.17           H
ATOM   3830  N   HIS A 366      16.747 190.550  11.922  1.00 17.58           N
ATOM   3831  H   HIS A 366      16.682 190.254  10.960  1.00 20.20           H
ATOM   3832  CA  HIS A 366      18.023 191.056  12.419  1.00 18.87           C
ATOM   3833  HA  HIS A 366      18.335 190.455  13.273  1.00 19.68           H
ATOM   3834  C   HIS A 366      17.879 192.506  12.880  1.00 18.37           C
ATOM   3835  O   HIS A 366      18.489 192.924  13.863  1.00 20.06           O
ATOM   3836  CB  HIS A 366      19.093 190.961  11.327  1.00 23.34           C
ATOM   3837 1HB  HIS A 366      19.025 189.982  10.853  1.00 25.54           H
ATOM   3838 2HB  HIS A 366      18.892 191.723  10.574  1.00 25.20           H
ATOM   3839  CG  HIS A 366      20.490 191.145  11.835  1.00 28.57           C
ATOM   3840  ND1 HIS A 366      20.953 192.295  12.436  1.00 42.54           N
ATOM   3841  HD1 HIS A 366      20.417 193.130  12.619  1.00 81.21           H
ATOM   3842  CD2 HIS A 366      21.549 190.295  11.842  1.00 58.74           C
ATOM   3843  HD2 HIS A 366      21.536 189.290  11.446  1.00114.52           H
ATOM   3844  CE1 HIS A 366      22.234 192.097  12.774  1.00 42.14           C
ATOM   3845  HE1 HIS A 366      22.855 192.829  13.269  1.00 60.97           H
ATOM   3846  NE2 HIS A 366      22.637 190.889  12.434  1.00 54.61           N
ATOM   3847  N   ASN A 367      17.073 193.279  12.159  1.00 19.21           N
ATOM   3848  H   ASN A 367      16.601 192.891  11.356  1.00 20.68           H
ATOM   3849  CA  ASN A 367      16.803 194.668  12.514  1.00 20.49           C
ATOM   3850  HA  ASN A 367      17.717 195.128  12.891  1.00 23.50           H
ATOM   3851  C   ASN A 367      15.713 194.728  13.585  1.00 18.10           C
ATOM   3852  O   ASN A 367      14.573 194.349  13.314  1.00 17.70           O
ATOM   3853  CB  ASN A 367      16.347 195.419  11.261  1.00 24.87           C
ATOM   3854 1HB  ASN A 367      17.053 195.232  10.453  1.00 29.18           H
ATOM   3855 2HB  ASN A 367      15.368 195.044  10.967  1.00 25.29           H
ATOM   3856  CG  ASN A 367      16.243 196.912  11.482  1.00 30.71           C
ATOM   3857  OD1 ASN A 367      16.176 197.390  12.612  1.00 34.35           O
ATOM   3858  ND2 ASN A 367      16.233 197.663  10.393  1.00 55.17           N
ATOM   3859 1HD2 ASN A 367      16.162 198.665  10.483  1.00 65.58           H
ATOM   3860 2HD2 ASN A 367      16.286 197.232   9.481  1.00 78.00           H
ATOM   3861  N   PRO A 368      16.028 195.209  14.800  1.00 19.29           N
ATOM   3862  CA  PRO A 368      14.966 195.234  15.814  1.00 18.61           C
ATOM   3863  HA  PRO A 368      14.634 194.216  16.014  1.00 17.66           H
ATOM   3864  C   PRO A 368      13.747 196.087  15.477  1.00 19.12           C
ATOM   3865  O   PRO A 368      12.660 195.844  15.998  1.00 19.27           O
ATOM   3866  CB  PRO A 368      15.669 195.801  17.051  1.00 23.39           C
ATOM   3867 1HB  PRO A 368      15.483 196.872  17.131  1.00 32.13           H
ATOM   3868 2HB  PRO A 368      15.329 195.288  17.950  1.00 28.70           H
ATOM   3869  CG  PRO A 368      17.115 195.543  16.824  1.00 29.84           C
ATOM   3870 1HG  PRO A 368      17.726 196.253  17.381  1.00 48.72           H
ATOM   3871 2HG  PRO A 368      17.358 194.519  17.105  1.00 43.59           H
ATOM   3872  CD  PRO A 368      17.295 195.726  15.346  1.00 24.00           C
ATOM   3873 1HD  PRO A 368      17.416 196.781  15.101  1.00 29.56           H
ATOM   3874 2HD  PRO A 368      18.146 195.140  14.997  1.00 28.18           H
ATOM   3875  N   SER A 369      13.921 197.087  14.620  1.00 22.55           N
ATOM   3876  H   SER A 369      14.830 197.236  14.205  1.00 25.10           H
ATOM   3877  CA  SER A 369      12.825 197.973  14.233  1.00 25.92           C
ATOM   3878  HA  SER A 369      12.295 198.287  15.132  1.00 27.55           H
ATOM   3879  C   SER A 369      11.812 197.288  13.320  1.00 24.99           C
ATOM   3880  O   SER A 369      10.688 197.764  13.169  1.00 31.33           O
ATOM   3881  CB  SER A 369      13.375 199.220  13.536  1.00 34.36           C
ATOM   3882 1HB  SER A 369      12.551 199.904  13.331  1.00 61.01           H
ATOM   3883 2HB  SER A 369      14.090 199.713  14.194  1.00 58.63           H
ATOM   3884  OG  SER A 369      14.017 198.886  12.318  1.00 88.47           O
ATOM   3885  HG  SER A 369      14.810 198.383  12.520  1.00119.96           H
ATOM   3886  N   GLN A 370      12.204 196.168  12.721  1.00 22.32           N
ATOM   3887  H   GLN A 370      13.132 195.807  12.897  1.00 22.60           H
ATOM   3888  CA  GLN A 370      11.320 195.410  11.840  1.00 22.88           C
ATOM   3889  HA  GLN A 370      10.577 196.088  11.418  1.00 27.54           H
ATOM   3890  C   GLN A 370      10.567 194.306  12.578  1.00 19.86           C
ATOM   3891  O   GLN A 370       9.716 193.636  11.991  1.00 23.88           O
ATOM   3892  CB  GLN A 370      12.124 194.795  10.691  1.00 24.86           C
ATOM   3893 1HB  GLN A 370      12.918 194.176  11.110  1.00 36.75           H
ATOM   3894 2HB  GLN A 370      11.462 194.153  10.109  1.00 38.04           H
ATOM   3895  CG  GLN A 370      12.741 195.819   9.750  1.00 38.23           C
ATOM   3896 1HG  GLN A 370      11.953 196.464   9.363  1.00 70.94           H
ATOM   3897 2HG  GLN A 370      13.453 196.433  10.302  1.00 68.31           H
ATOM   3898  CD  GLN A 370      13.460 195.166   8.587  1.00 58.81           C
ATOM   3899  OE1 GLN A 370      14.407 194.405   8.773  1.00 89.45           O
ATOM   3900  NE2 GLN A 370      13.021 195.465   7.373  1.00105.53           N
ATOM   3901 1HE2 GLN A 370      13.473 195.053   6.570  1.00144.98           H
ATOM   3902 2HE2 GLN A 370      12.245 196.100   7.257  1.00138.15           H
ATOM   3903  N   ARG A 371      10.863 194.119  13.861  1.00 16.40           N
ATOM   3904  H   ARG A 371      11.562 194.706  14.298  1.00 17.43           H
ATOM   3905  CA  ARG A 371      10.176 193.119  14.676  1.00 14.42           C
ATOM   3906  HA  ARG A 371       9.999 192.232  14.067  1.00 15.10           H
ATOM   3907  C   ARG A 371       8.836 193.693  15.130  1.00 16.51           C
ATOM   3908  O   ARG A 371       8.788 194.817  15.629  1.00 19.94           O
ATOM   3909  CB  ARG A 371      11.012 192.744  15.902  1.00 12.34           C
ATOM   3910 1HB  ARG A 371      11.171 193.645  16.496  1.00 13.79           H
ATOM   3911 2HB  ARG A 371      10.446 192.034  16.506  1.00 13.04           H
ATOM   3912  CG  ARG A 371      12.367 192.134  15.575  1.00 11.42           C
ATOM   3913 1HG  ARG A 371      12.226 191.183  15.061  1.00 12.32           H
ATOM   3914 2HG  ARG A 371      12.910 192.812  14.917  1.00 13.59           H
ATOM   3915  CD  ARG A 371      13.202 191.913  16.828  1.00 11.02           C
ATOM   3916 1HD  ARG A 371      13.164 192.816  17.438  1.00 12.91           H
ATOM   3917 2HD  ARG A 371      12.793 191.077  17.398  1.00 11.98           H
ATOM   3918  NE  ARG A 371      14.588 191.632  16.458  1.00 11.54           N
ATOM   3919  HE  ARG A 371      14.749 191.273  15.528  1.00 12.93           H
ATOM   3920  CZ  ARG A 371      15.654 191.835  17.221  1.00 12.52           C
ATOM   3921  NH1 ARG A 371      15.582 192.319  18.445  1.00 13.78           N
ATOM   3922 1HH1 ARG A 371      14.677 192.484  18.861  1.00 13.71           H
ATOM   3923 2HH1 ARG A 371      16.435 192.514  18.946  1.00 15.93           H
ATOM   3924  NH2 ARG A 371      16.845 191.583  16.721  1.00 14.77           N
ATOM   3925 1HH2 ARG A 371      16.906 191.220  15.781  1.00 16.33           H
ATOM   3926 2HH2 ARG A 371      17.671 191.763  17.270  1.00 16.69           H
ATOM   3927  N   PRO A 372       7.734 192.946  14.960  1.00 16.51           N
ATOM   3928  CA  PRO A 372       6.477 193.554  15.410  1.00 19.26           C
ATOM   3929  HA  PRO A 372       6.357 194.540  14.959  1.00 21.73           H
ATOM   3930  C   PRO A 372       6.401 193.669  16.929  1.00 21.19           C
ATOM   3931  O   PRO A 372       6.796 192.755  17.653  1.00 25.72           O
ATOM   3932  CB  PRO A 372       5.414 192.593  14.872  1.00 21.19           C
ATOM   3933 1HB  PRO A 372       4.556 192.552  15.542  1.00 29.73           H
ATOM   3934 2HB  PRO A 372       5.108 192.894  13.870  1.00 27.87           H
ATOM   3935  CG  PRO A 372       6.105 191.275  14.821  1.00 22.31           C
ATOM   3936 1HG  PRO A 372       6.116 190.822  15.812  1.00 37.00           H
ATOM   3937 2HG  PRO A 372       5.625 190.613  14.100  1.00 31.97           H
ATOM   3938  CD  PRO A 372       7.506 191.608  14.387  1.00 16.62           C
ATOM   3939 1HD  PRO A 372       8.213 190.884  14.793  1.00 18.23           H
ATOM   3940 2HD  PRO A 372       7.572 191.651  13.300  1.00 17.68           H
ATOM   3941  N   MET A 373       5.884 194.797  17.404  1.00 22.33           N
ATOM   3942  H   MET A 373       5.585 195.517  16.764  1.00 23.98           H
ATOM   3943  CA  MET A 373       5.709 195.022  18.835  1.00 25.38           C
ATOM   3944  HA  MET A 373       6.648 194.826  19.354  1.00 30.37           H
ATOM   3945  C   MET A 373       4.649 194.057  19.357  1.00 22.30           C
ATOM   3946  O   MET A 373       3.860 193.517  18.584  1.00 21.88           O
ATOM   3947  CB  MET A 373       5.280 196.468  19.099  1.00 31.59           C
ATOM   3948 1HB  MET A 373       4.384 196.676  18.515  1.00 55.80           H
ATOM   3949 2HB  MET A 373       5.034 196.574  20.156  1.00 54.48           H
ATOM   3950  CG  MET A 373       6.349 197.496  18.755  1.00 75.62           C
ATOM   3951 1HG  MET A 373       7.237 197.293  19.354  1.00131.43           H
ATOM   3952 2HG  MET A 373       6.612 197.406  17.701  1.00125.03           H
ATOM   3953  SD  MET A 373       5.801 199.185  19.077  1.00149.99           S
ATOM   3954  CE  MET A 373       4.715 199.509  17.682  1.00190.35           C
ATOM   3955 1HE  MET A 373       4.358 200.538  17.732  1.00246.26           H
ATOM   3956 2HE  MET A 373       3.863 198.830  17.714  1.00243.13           H
ATOM   3957 3HE  MET A 373       5.263 199.362  16.751  1.00240.54           H
ATOM   3958  N   LEU A 374       4.611 193.847  20.668  1.00 23.50           N
ATOM   3959  H   LEU A 374       5.219 194.376  21.277  1.00 27.15           H
ATOM   3960  CA  LEU A 374       3.715 192.854  21.257  1.00 23.06           C
ATOM   3961  HA  LEU A 374       3.977 191.873  20.862  1.00 22.65           H
ATOM   3962  C   LEU A 374       2.245 193.094  20.926  1.00 24.17           C
ATOM   3963  O   LEU A 374       1.470 192.144  20.812  1.00 25.91           O
ATOM   3964  CB  LEU A 374       3.876 192.840  22.780  1.00 27.63           C
ATOM   3965 1HB  LEU A 374       3.605 193.829  23.149  1.00 41.52           H
ATOM   3966 2HB  LEU A 374       3.155 192.131  23.187  1.00 40.97           H
ATOM   3967  CG  LEU A 374       5.254 192.488  23.348  1.00 27.11           C
ATOM   3968  HG  LEU A 374       6.005 193.130  22.889  1.00 45.95           H
ATOM   3969  CD1 LEU A 374       5.228 192.768  24.840  1.00 51.59           C
ATOM   3970 1HD1 LEU A 374       4.474 192.143  25.319  1.00 81.89           H
ATOM   3971 2HD1 LEU A 374       4.985 193.816  25.010  1.00 98.06           H
ATOM   3972 3HD1 LEU A 374       6.207 192.553  25.267  1.00 91.25           H
ATOM   3973  CD2 LEU A 374       5.625 191.034  23.093  1.00 39.80           C
ATOM   3974 1HD2 LEU A 374       4.852 190.377  23.493  1.00 77.00           H
ATOM   3975 2HD2 LEU A 374       6.575 190.810  23.577  1.00 75.07           H
ATOM   3976 3HD2 LEU A 374       5.724 190.865  22.021  1.00 75.75           H
ATOM   3977  N   ARG A 375       1.859 194.356  20.773  1.00 26.78           N
ATOM   3978  H   ARG A 375       2.537 195.097  20.884  1.00 28.31           H
ATOM   3979  CA  ARG A 375       0.481 194.701  20.430  1.00 31.69           C
ATOM   3980  HA  ARG A 375      -0.184 194.148  21.094  1.00 37.12           H
ATOM   3981  C   ARG A 375       0.137 194.285  19.004  1.00 29.56           C
ATOM   3982  O   ARG A 375      -1.011 193.964  18.704  1.00 37.16           O
ATOM   3983  CB  ARG A 375       0.246 196.201  20.628  1.00 39.41           C
ATOM   3984 1HB  ARG A 375       0.741 196.508  21.550  1.00 64.47           H
ATOM   3985 2HB  ARG A 375       0.697 196.746  19.798  1.00 65.54           H
ATOM   3986  CG  ARG A 375      -1.226 196.578  20.734  1.00 87.37           C
ATOM   3987 1HG  ARG A 375      -1.737 196.322  19.806  1.00144.92           H
ATOM   3988 2HG  ARG A 375      -1.673 196.006  21.548  1.00142.86           H
ATOM   3989  CD  ARG A 375      -1.418 198.062  21.023  1.00147.30           C
ATOM   3990 1HD  ARG A 375      -2.438 198.224  21.372  1.00183.84           H
ATOM   3991 2HD  ARG A 375      -0.738 198.357  21.823  1.00182.05           H
ATOM   3992  NE  ARG A 375      -1.173 198.900  19.849  1.00266.14           N
ATOM   3993  HE  ARG A 375      -0.243 199.276  19.737  1.00313.52           H
ATOM   3994  CZ  ARG A 375      -2.075 199.212  18.927  1.00428.54           C
ATOM   3995  NH1 ARG A 375      -1.726 199.999  17.931  1.00648.86           N
ATOM   3996 1HH1 ARG A 375      -0.776 200.332  17.876  1.00688.18           H
ATOM   3997 2HH1 ARG A 375      -2.408 200.251  17.233  1.00855.12           H
ATOM   3998  NH2 ARG A 375      -3.325 198.794  18.980  1.00500.01           N
ATOM   3999 1HH2 ARG A 375      -3.615 198.186  19.729  1.00420.99           H
ATOM   4000 2HH2 ARG A 375      -3.973 199.080  18.262  1.00712.51           H
ATOM   4001  N   GLU A 376       1.142 194.284  18.136  1.00 25.11           N
ATOM   4002  H   GLU A 376       2.064 194.549  18.450  1.00 25.19           H
ATOM   4003  CA  GLU A 376       0.984 193.864  16.747  1.00 24.76           C
ATOM   4004  HA  GLU A 376       0.019 194.207  16.373  1.00 29.46           H
ATOM   4005  C   GLU A 376       1.025 192.342  16.627  1.00 22.61           C
ATOM   4006  O   GLU A 376       0.382 191.769  15.749  1.00 25.95           O
ATOM   4007  CB  GLU A 376       2.096 194.458  15.876  1.00 25.42           C
ATOM   4008 1HB  GLU A 376       3.053 194.076  16.229  1.00 42.84           H
ATOM   4009 2HB  GLU A 376       1.950 194.114  14.851  1.00 43.21           H
ATOM   4010  CG  GLU A 376       2.166 195.979  15.872  1.00 74.21           C
ATOM   4011 1HG  GLU A 376       2.400 196.329  16.878  1.00136.11           H
ATOM   4012 2HG  GLU A 376       2.973 196.290  15.208  1.00119.55           H
ATOM   4013  CD  GLU A 376       0.872 196.624  15.412  1.00118.30           C
ATOM   4014  OE1 GLU A 376       0.364 196.256  14.331  1.00177.30           O
ATOM   4015  OE2 GLU A 376       0.363 197.511  16.130  1.00193.13           O
ATOM   4016  N   VAL A 377       1.768 191.686  17.513  1.00 20.21           N
ATOM   4017  H   VAL A 377       2.289 192.213  18.200  1.00 21.09           H
ATOM   4018  CA  VAL A 377       1.828 190.225  17.562  1.00 19.42           C
ATOM   4019  HA  VAL A 377       2.191 189.845  16.607  1.00 20.31           H
ATOM   4020  C   VAL A 377       0.431 189.655  17.787  1.00 22.30           C
ATOM   4021  O   VAL A 377       0.058 188.651  17.181  1.00 25.37           O
ATOM   4022  CB  VAL A 377       2.762 189.716  18.685  1.00 19.27           C
ATOM   4023  HB  VAL A 377       2.474 190.190  19.623  1.00 22.45           H
ATOM   4024  CG1 VAL A 377       2.649 188.204  18.863  1.00 21.82           C
ATOM   4025 1HG1 VAL A 377       2.745 187.707  17.898  1.00 51.41           H
ATOM   4026 2HG1 VAL A 377       1.680 187.959  19.298  1.00 49.19           H
ATOM   4027 3HG1 VAL A 377       3.433 187.852  19.533  1.00 51.64           H
ATOM   4028  CG2 VAL A 377       4.210 190.085  18.379  1.00 21.25           C
ATOM   4029 1HG2 VAL A 377       4.525 189.604  17.453  1.00 49.33           H
ATOM   4030 2HG2 VAL A 377       4.851 189.754  19.195  1.00 49.64           H
ATOM   4031 3HG2 VAL A 377       4.305 191.165  18.271  1.00 51.95           H
ATOM   4032  N   LEU A 378      -0.342 190.313  18.644  1.00 25.04           N
ATOM   4033  H   LEU A 378       0.011 191.154  19.080  1.00 25.20           H
ATOM   4034  CA  LEU A 378      -1.708 189.895  18.947  1.00 31.23           C
ATOM   4035  HA  LEU A 378      -1.706 188.840  19.220  1.00 33.04           H
ATOM   4036  C   LEU A 378      -2.636 190.052  17.746  1.00 36.50           C
ATOM   4037  O   LEU A 378      -3.649 189.362  17.643  1.00 53.55           O
ATOM   4038  CB  LEU A 378      -2.251 190.715  20.121  1.00 36.22           C
ATOM   4039 1HB  LEU A 378      -2.159 191.769  19.858  1.00 39.16           H
ATOM   4040 2HB  LEU A 378      -3.314 190.495  20.218  1.00 44.86           H
ATOM   4041  CG  LEU A 378      -1.600 190.502  21.491  1.00 37.96           C
ATOM   4042  HG  LEU A 378      -0.518 190.584  21.389  1.00 41.43           H
ATOM   4043  CD1 LEU A 378      -2.075 191.582  22.454  1.00 52.96           C
ATOM   4044 1HD1 LEU A 378      -1.591 191.446  23.421  1.00 87.33           H
ATOM   4045 2HD1 LEU A 378      -3.156 191.516  22.579  1.00 84.02           H
ATOM   4046 3HD1 LEU A 378      -1.815 192.564  22.059  1.00 88.51           H
ATOM   4047  CD2 LEU A 378      -1.936 189.124  22.048  1.00 45.37           C
ATOM   4048 1HD2 LEU A 378      -1.484 188.354  21.423  1.00 78.68           H
ATOM   4049 2HD2 LEU A 378      -3.017 188.987  22.070  1.00 76.55           H
ATOM   4050 3HD2 LEU A 378      -1.541 189.034  23.060  1.00 76.00           H
ATOM   4051  N   GLU A 379      -2.286 190.965  16.847  1.00 30.52           N
ATOM   4052  H   GLU A 379      -1.423 191.476  16.975  1.00 27.39           H
ATOM   4053  CA  GLU A 379      -3.092 191.262  15.666  1.00 35.48           C
ATOM   4054  HA  GLU A 379      -4.144 191.145  15.925  1.00 40.56           H
ATOM   4055  C   GLU A 379      -2.801 190.332  14.489  1.00 34.72           C
ATOM   4056  O   GLU A 379      -3.492 190.374  13.471  1.00 42.02           O
ATOM   4057  CB  GLU A 379      -2.848 192.713  15.241  1.00 41.51           C
ATOM   4058 1HB  GLU A 379      -2.485 193.272  16.104  1.00 56.42           H
ATOM   4059 2HB  GLU A 379      -2.071 192.729  14.478  1.00 65.88           H
ATOM   4060  CG  GLU A 379      -4.083 193.418  14.700  1.00 76.41           C
ATOM   4061 1HG  GLU A 379      -3.775 194.336  14.198  1.00129.13           H
ATOM   4062 2HG  GLU A 379      -4.571 192.772  13.970  1.00131.95           H
ATOM   4063  CD  GLU A 379      -5.074 193.765  15.797  1.00102.40           C
ATOM   4064  OE1 GLU A 379      -4.720 194.541  16.709  1.00159.32           O
ATOM   4065  OE2 GLU A 379      -6.221 193.270  15.749  1.00159.78           O
ATOM   4066  N   HIS A 380      -1.791 189.478  14.617  1.00 30.00           N
ATOM   4067  H   HIS A 380      -1.248 189.472  15.470  1.00 28.22           H
ATOM   4068  CA  HIS A 380      -1.487 188.514  13.564  1.00 30.61           C
ATOM   4069  HA  HIS A 380      -1.439 189.046  12.614  1.00 34.76           H
ATOM   4070  C   HIS A 380      -2.620 187.490  13.509  1.00 32.53           C
ATOM   4071  O   HIS A 380      -3.116 187.067  14.553  1.00 30.71           O
ATOM   4072  CB  HIS A 380      -0.154 187.808  13.823  1.00 28.10           C
ATOM   4073 1HB  HIS A 380      -0.104 187.524  14.875  1.00 33.21           H
ATOM   4074 2HB  HIS A 380      -0.120 186.898  13.223  1.00 38.77           H
ATOM   4075  CG  HIS A 380       1.047 188.634  13.476  1.00 34.01           C
ATOM   4076  ND1 HIS A 380       1.304 189.889  13.979  1.00 52.41           N
ATOM   4077  HD1 HIS A 380       0.726 190.407  14.628  1.00 67.87           H
ATOM   4078  CD2 HIS A 380       2.084 188.375  12.639  1.00 58.46           C
ATOM   4079  HD2 HIS A 380       2.198 187.467  12.066  1.00 84.00           H
ATOM   4080  CE1 HIS A 380       2.455 190.320  13.446  1.00 81.05           C
ATOM   4081  HE1 HIS A 380       2.897 191.284  13.653  1.00124.49           H
ATOM   4082  NE2 HIS A 380       2.972 189.423  12.629  1.00 83.21           N
ATOM   4083  N   PRO A 381      -3.053 187.077  12.306  1.00 39.75           N
ATOM   4084  CA  PRO A 381      -4.225 186.192  12.302  1.00 44.05           C
ATOM   4085  HA  PRO A 381      -5.072 186.716  12.745  1.00 47.76           H
ATOM   4086  C   PRO A 381      -4.044 184.859  13.022  1.00 37.43           C
ATOM   4087  O   PRO A 381      -5.010 184.281  13.518  1.00 39.34           O
ATOM   4088  CB  PRO A 381      -4.486 185.955  10.812  1.00 58.74           C
ATOM   4089 1HB  PRO A 381      -4.025 185.020  10.493  1.00 64.34           H
ATOM   4090 2HB  PRO A 381      -5.557 185.939  10.611  1.00 73.29           H
ATOM   4091  CG  PRO A 381      -3.845 187.110  10.124  1.00 70.95           C
ATOM   4092 1HG  PRO A 381      -3.583 186.851   9.098  1.00 93.26           H
ATOM   4093 2HG  PRO A 381      -4.511 187.973  10.145  1.00 95.34           H
ATOM   4094  CD  PRO A 381      -2.614 187.389  10.934  1.00 51.30           C
ATOM   4095 1HD  PRO A 381      -1.797 186.732  10.633  1.00 52.58           H
ATOM   4096 2HD  PRO A 381      -2.331 188.437  10.836  1.00 55.79           H
ATOM   4097  N   TRP A 382      -2.812 184.363  13.072  1.00 33.93           N
ATOM   4098  H   TRP A 382      -2.060 184.860  12.617  1.00 36.91           H
ATOM   4099  CA  TRP A 382      -2.506 183.123  13.778  1.00 30.59           C
ATOM   4100  HA  TRP A 382      -3.159 182.334  13.405  1.00 34.85           H
ATOM   4101  C   TRP A 382      -2.746 183.248  15.280  1.00 25.30           C
ATOM   4102  O   TRP A 382      -3.177 182.294  15.928  1.00 27.92           O
ATOM   4103  CB  TRP A 382      -1.053 182.725  13.506  1.00 32.20           C
ATOM   4104 1HB  TRP A 382      -0.897 182.698  12.428  1.00 40.90           H
ATOM   4105 2HB  TRP A 382      -0.394 183.485  13.926  1.00 31.36           H
ATOM   4106  CG  TRP A 382      -0.679 181.392  14.082  1.00 31.28           C
ATOM   4107  CD1 TRP A 382      -1.174 180.169  13.739  1.00 41.40           C
ATOM   4108  HD1 TRP A 382      -1.919 180.004  12.974  1.00 54.18           H
ATOM   4109  CD2 TRP A 382       0.274 181.138  15.125  1.00 27.97           C
ATOM   4110  NE1 TRP A 382      -0.611 179.176  14.498  1.00 42.57           N
ATOM   4111  HE1 TRP A 382      -0.838 178.195  14.417  1.00 57.21           H
ATOM   4112  CE2 TRP A 382       0.294 179.743  15.356  1.00 32.29           C
ATOM   4113  CE3 TRP A 382       1.137 181.952  15.870  1.00 31.05           C
ATOM   4114  HE3 TRP A 382       1.147 183.020  15.716  1.00 36.84           H
ATOM   4115  CZ2 TRP A 382       1.154 179.154  16.289  1.00 34.37           C
ATOM   4116  HZ2 TRP A 382       1.170 178.085  16.435  1.00 42.52           H
ATOM   4117  CZ3 TRP A 382       1.976 181.368  16.818  1.00 36.26           C
ATOM   4118  HZ3 TRP A 382       2.633 181.990  17.407  1.00 47.78           H
ATOM   4119  CH2 TRP A 382       1.983 179.974  17.012  1.00 35.27           C
ATOM   4120  HH2 TRP A 382       2.657 179.543  17.737  1.00 42.57           H
ATOM   4121  N   ILE A 383      -2.479 184.426  15.833  1.00 22.45           N
ATOM   4122  H   ILE A 383      -2.142 185.183  15.255  1.00 25.09           H
ATOM   4123  CA  ILE A 383      -2.717 184.687  17.251  1.00 20.62           C
ATOM   4124  HA  ILE A 383      -2.548 183.770  17.816  1.00 21.72           H
ATOM   4125  C   ILE A 383      -4.174 185.093  17.451  1.00 23.28           C
ATOM   4126  O   ILE A 383      -4.832 184.612  18.371  1.00 26.30           O
ATOM   4127  CB  ILE A 383      -1.788 185.793  17.805  1.00 20.48           C
ATOM   4128  HB  ILE A 383      -1.953 186.700  17.223  1.00 22.74           H
ATOM   4129  CG1 ILE A 383      -0.311 185.402  17.668  1.00 22.34           C
ATOM   4130 1HG1 ILE A 383      -0.090 185.236  16.614  1.00 31.33           H
ATOM   4131 2HG1 ILE A 383       0.293 186.247  17.999  1.00 28.09           H
ATOM   4132  CG2 ILE A 383      -2.127 186.099  19.263  1.00 25.44           C
ATOM   4133 1HG2 ILE A 383      -3.075 186.634  19.314  1.00 57.34           H
ATOM   4134 2HG2 ILE A 383      -1.345 186.719  19.702  1.00 53.16           H
ATOM   4135 3HG2 ILE A 383      -2.208 185.171  19.828  1.00 54.90           H
ATOM   4136  CD1 ILE A 383       0.137 184.177  18.449  1.00 34.07           C
ATOM   4137 1HD1 ILE A 383       1.203 184.017  18.287  1.00 68.44           H
ATOM   4138 2HD1 ILE A 383      -0.410 183.297  18.110  1.00 67.94           H
ATOM   4139 3HD1 ILE A 383      -0.037 184.326  19.515  1.00 65.52           H
ATOM   4140  N   THR A 384      -4.686 185.959  16.583  1.00 28.14           N
ATOM   4141  H   THR A 384      -4.112 186.307  15.826  1.00 30.75           H
ATOM   4142  CA  THR A 384      -6.059 186.449  16.691  1.00 37.09           C
ATOM   4143  HA  THR A 384      -6.159 186.990  17.632  1.00 41.87           H
ATOM   4144  C   THR A 384      -7.070 185.305  16.692  1.00 38.09           C
ATOM   4145  O   THR A 384      -8.021 185.311  17.472  1.00 47.02           O
ATOM   4146  CB  THR A 384      -6.402 187.415  15.538  1.00 50.72           C
ATOM   4147  HB  THR A 384      -6.386 186.868  14.595  1.00101.71           H
ATOM   4148  OG1 THR A 384      -5.430 188.466  15.486  1.00 45.68           O
ATOM   4149  HG1 THR A 384      -4.558 188.074  15.401  1.00 73.87           H
ATOM   4150  CG2 THR A 384      -7.778 188.042  15.726  1.00 97.91           C
ATOM   4151 1HG2 THR A 384      -7.945 188.784  14.945  1.00146.73           H
ATOM   4152 2HG2 THR A 384      -7.832 188.527  16.700  1.00146.94           H
ATOM   4153 3HG2 THR A 384      -8.547 187.273  15.658  1.00147.47           H
ATOM   4154  N   ALA A 385      -6.866 184.313  15.830  1.00 35.77           N
ATOM   4155  H   ALA A 385      -6.056 184.332  15.225  1.00 34.82           H
ATOM   4156  CA  ALA A 385      -7.790 183.187  15.715  1.00 41.08           C
ATOM   4157  HA  ALA A 385      -8.796 183.578  15.563  1.00 48.88           H
ATOM   4158  C   ALA A 385      -7.816 182.318  16.969  1.00 42.34           C
ATOM   4159  O   ALA A 385      -8.839 181.714  17.292  1.00 61.56           O
ATOM   4160  CB  ALA A 385      -7.418 182.335  14.508  1.00 48.49           C
ATOM   4161 1HB  ALA A 385      -7.454 182.944  13.604  1.00 79.59           H
ATOM   4162 2HB  ALA A 385      -8.123 181.510  14.415  1.00 80.54           H
ATOM   4163 3HB  ALA A 385      -6.411 181.936  14.637  1.00 78.03           H
ATOM   4164  N   ASN A 386      -6.688 182.245  17.669  1.00 34.97           N
ATOM   4165  H   ASN A 386      -5.890 182.792  17.379  1.00 31.73           H
ATOM   4166  CA  ASN A 386      -6.564 181.404  18.856  1.00 47.68           C
ATOM   4167  HA  ASN A 386      -7.328 180.626  18.812  1.00 47.77           H
ATOM   4168  C   ASN A 386      -6.787 182.173  20.156  1.00 74.92           C
ATOM   4169  O   ASN A 386      -7.136 181.579  21.175  1.00120.09           O
ATOM   4170  CB  ASN A 386      -5.193 180.727  18.849  1.00 70.00           C
ATOM   4171 1HB  ASN A 386      -4.422 181.477  18.675  1.00 50.59           H
ATOM   4172 2HB  ASN A 386      -5.021 180.269  19.823  1.00117.64           H
ATOM   4173  CG  ASN A 386      -5.094 179.644  17.798  1.00159.19           C
ATOM   4174  OD1 ASN A 386      -5.865 178.688  17.808  1.00276.43           O
ATOM   4175  ND2 ASN A 386      -4.157 179.787  16.875  1.00207.88           N
ATOM   4176 1HD2 ASN A 386      -4.019 179.059  16.191  1.00337.43           H
ATOM   4177 2HD2 ASN A 386      -3.601 180.630  16.844  1.00178.84           H
ATOM   4178  N   SER A 387      -6.622 183.491  20.126  1.00 84.00           N
ATOM   4179  H   SER A 387      -6.166 183.923  19.333  1.00 77.06           H
ATOM   4180  CA  SER A 387      -7.123 184.348  21.197  1.00139.83           C
ATOM   4181  HA  SER A 387      -6.772 183.964  22.155  1.00171.43           H
ATOM   4182  C   SER A 387      -8.649 184.330  21.199  1.00221.43           C
ATOM   4183  O   SER A 387      -9.285 184.529  22.234  1.00304.44           O
ATOM   4184  CB  SER A 387      -6.620 185.783  21.021  1.00153.26           C
ATOM   4185 1HB  SER A 387      -6.907 186.371  21.892  1.00201.82           H
ATOM   4186 2HB  SER A 387      -5.533 185.774  20.940  1.00188.24           H
ATOM   4187  OG  SER A 387      -7.169 186.382  19.860  1.00170.95           O
ATOM   4188  HG  SER A 387      -7.277 185.707  19.185  1.00194.67           H
ATOM   4189  N   SER A 388      -9.222 184.066  20.030  1.00260.42           N
ATOM   4190  H   SER A 388      -8.633 183.936  19.219  1.00233.06           H
ATOM   4191  CA  SER A 388     -10.663 183.920  19.850  1.00411.82           C
ATOM   4192  HA  SER A 388     -11.179 184.296  20.733  1.00533.64           H
ATOM   4193  C   SER A 388     -11.030 182.450  19.660  1.00466.67           C
ATOM   4194  O   SER A 388     -11.894 182.108  18.851  1.00479.77           O
ATOM   4195  CB  SER A 388     -11.110 184.736  18.634  1.00481.91           C
ATOM   4196 1HB  SER A 388     -10.789 185.770  18.759  1.00522.23           H
ATOM   4197 2HB  SER A 388     -10.646 184.326  17.737  1.00488.94           H
ATOM   4198  OG  SER A 388     -12.519 184.699  18.492  1.00646.28           O
ATOM   4199  HG  SER A 388     -12.791 183.779  18.437  1.00709.16           H
ATOM   4200  N   LYS A 389     -10.365 181.577  20.411  1.00587.19           N
ATOM   4201  H   LYS A 389      -9.670 181.917  21.061  1.00643.01           H
ATOM   4202  CA  LYS A 389     -10.624 180.141  20.344  1.00733.44           C
ATOM   4203  HA  LYS A 389     -10.479 179.825  19.311  1.00719.63           H
ATOM   4204  C   LYS A 389     -12.077 179.860  20.722  1.00843.96           C
ATOM   4205  O   LYS A 389     -12.669 180.599  21.508  1.00909.51           O
ATOM   4206  CB  LYS A 389      -9.652 179.373  21.245  1.00938.15           C
ATOM   4207 1HB  LYS A 389      -9.775 178.305  21.063  1.00999.99           H
ATOM   4208 2HB  LYS A 389      -8.636 179.647  20.963  1.00999.99           H
ATOM   4209  CG  LYS A 389      -9.822 179.625  22.738  1.00999.99           C
ATOM   4210 1HG  LYS A 389      -9.763 180.696  22.933  1.00966.31           H
ATOM   4211 2HG  LYS A 389     -10.797 179.257  23.058  1.00999.99           H
ATOM   4212  CD  LYS A 389      -8.731 178.919  23.531  1.00999.99           C
ATOM   4213 1HD  LYS A 389      -8.743 177.856  23.291  1.00999.99           H
ATOM   4214 2HD  LYS A 389      -7.764 179.337  23.250  1.00999.99           H
ATOM   4215  CE  LYS A 389      -8.932 179.092  25.028  1.00999.99           C
ATOM   4216 1HE  LYS A 389      -9.018 180.157  25.254  1.00999.99           H
ATOM   4217 2HE  LYS A 389      -9.863 178.600  25.322  1.00999.99           H
ATOM   4218  NZ  LYS A 389      -7.763 178.489  25.748  1.00999.99           N
ATOM   4219 1HZ  LYS A 389      -7.709 177.499  25.552  1.00999.99           H
ATOM   4220 2HZ  LYS A 389      -7.873 178.607  26.747  1.00999.99           H
ATOM   4221 3HZ  LYS A 389      -6.901 178.931  25.457  1.00999.99           H
ATOM   4222  N   PRO A 390     -12.683 178.808  20.147  1.00961.27           N
ATOM   4223  CA  PRO A 390     -14.141 178.728  20.297  1.00999.99           C
ATOM   4224  HA  PRO A 390     -14.589 179.689  20.046  1.00999.99           H
ATOM   4225  C   PRO A 390     -14.658 178.299  21.667  1.00999.99           C
ATOM   4226  O   PRO A 390     -15.829 178.519  21.976  1.00999.99           O
ATOM   4227  CB  PRO A 390     -14.530 177.695  19.237  1.00999.99           C
ATOM   4228 1HB  PRO A 390     -15.422 177.147  19.540  1.00999.99           H
ATOM   4229 2HB  PRO A 390     -14.687 178.184  18.275  1.00999.99           H
ATOM   4230  CG  PRO A 390     -13.345 176.794  19.165  1.00999.99           C
ATOM   4231 1HG  PRO A 390     -13.355 176.091  19.998  1.00999.99           H
ATOM   4232 2HG  PRO A 390     -13.322 176.263  18.213  1.00999.99           H
ATOM   4233  CD  PRO A 390     -12.173 177.730  19.280  1.00998.00           C
ATOM   4234 1HD  PRO A 390     -11.326 177.224  19.743  1.00999.99           H
ATOM   4235 2HD  PRO A 390     -11.903 178.126  18.301  1.00889.40           H
ATOM   4236  N   SER A 391     -13.817 177.669  22.480  1.00999.99           N
ATOM   4237  H   SER A 391     -12.856 177.525  22.205  1.00999.99           H
ATOM   4238  CA  SER A 391     -14.255 177.157  23.775  1.00999.99           C
ATOM   4239  HA  SER A 391     -14.956 177.869  24.211  1.00999.99           H
ATOM   4240  C   SER A 391     -13.119 176.927  24.768  1.00999.99           C
ATOM   4241  O   SER A 391     -11.952 176.824  24.390  1.00999.99           O
ATOM   4242  CB  SER A 391     -14.981 175.826  23.566  1.00999.99           C
ATOM   4243 1HB  SER A 391     -15.420 175.499  24.509  1.00999.99           H
ATOM   4244 2HB  SER A 391     -15.774 175.961  22.831  1.00999.99           H
ATOM   4245  OG  SER A 391     -14.077 174.836  23.104  1.00999.99           O
ATOM   4246  HG  SER A 391     -13.385 175.270  22.600  1.00999.99           H
ATOM   4247  N   ASN A 392     -13.498 176.815  26.038  1.00999.99           N
ATOM   4248  H   ASN A 392     -14.256 177.390  26.375  1.00999.99           H
ATOM   4249  CA  ASN A 392     -12.919 175.841  26.960  1.00999.99           C
ATOM   4250  HA  ASN A 392     -13.127 174.841  26.577  1.00999.99           H
ATOM   4251  C   ASN A 392     -11.404 175.946  27.126  1.00999.99           C
ATOM   4252  O   ASN A 392     -10.749 174.885  27.062  1.00999.99           O
ATOM   4253  OXT ASN A 392     -10.905 177.072  27.335  1.00999.99           O
ATOM   4254  CB  ASN A 392     -13.610 175.994  28.320  1.00999.99           C
ATOM   4255 1HB  ASN A 392     -13.528 177.029  28.651  1.00999.99           H
ATOM   4256 2HB  ASN A 392     -14.665 175.739  28.217  1.00999.99           H
ATOM   4257  CG  ASN A 392     -13.020 175.089  29.379  1.00999.99           C
ATOM   4258  OD1 ASN A 392     -13.312 173.897  29.422  1.00999.99           O
ATOM   4259  ND2 ASN A 392     -12.195 175.651  30.247  1.00999.99           N
ATOM   4260 1HD2 ASN A 392     -11.796 175.087  30.982  1.00999.99           H
ATOM   4261 2HD2 ASN A 392     -11.959 176.628  30.159  1.00999.99           H
TER    4262      ASN A 392 
HETATM 4263  CH3 ACE B 517      -4.873 173.913  48.731  1.00446.27           C
HETATM 4264 1HH3 ACE B 517      -5.930 174.177  48.690  1.00506.22           H
HETATM 4265 2HH3 ACE B 517      -4.486 173.776  47.723  1.00506.38           H
HETATM 4266 3HH3 ACE B 517      -4.320 174.706  49.234  1.00509.21           H
HETATM 4267  C   ACE B 517      -4.707 172.624  49.513  1.00341.20           C
HETATM 4268  O   ACE B 517      -3.968 172.588  50.494  1.00332.43           O
ATOM   4269  N   LEU B 518      -5.391 171.578  49.060  1.00335.14           N
ATOM   4270  H   LEU B 518      -5.951 171.684  48.228  1.00396.04           H
ATOM   4271  CA  LEU B 518      -5.360 170.272  49.714  1.00318.63           C
ATOM   4272  HA  LEU B 518      -5.531 170.409  50.782  1.00347.76           H
ATOM   4273  C   LEU B 518      -4.005 169.588  49.552  1.00258.82           C
ATOM   4274  O   LEU B 518      -3.585 168.817  50.412  1.00264.41           O
ATOM   4275  CB  LEU B 518      -6.452 169.361  49.145  1.00443.87           C
ATOM   4276 1HB  LEU B 518      -6.258 169.239  48.080  1.00501.26           H
ATOM   4277 2HB  LEU B 518      -6.339 168.381  49.610  1.00496.19           H
ATOM   4278  CG  LEU B 518      -7.916 169.785  49.310  1.00583.44           C
ATOM   4279  HG  LEU B 518      -8.045 170.776  48.877  1.00606.23           H
ATOM   4280  CD1 LEU B 518      -8.328 169.840  50.777  1.00742.04           C
ATOM   4281 1HD1 LEU B 518      -8.162 168.869  51.245  1.00819.90           H
ATOM   4282 2HD1 LEU B 518      -9.384 170.100  50.849  1.00822.40           H
ATOM   4283 3HD1 LEU B 518      -7.741 170.598  51.295  1.00827.70           H
ATOM   4284  CD2 LEU B 518      -8.818 168.813  48.560  1.00742.77           C
ATOM   4285 1HD2 LEU B 518      -8.716 167.813  48.980  1.00829.18           H
ATOM   4286 2HD2 LEU B 518      -9.855 169.138  48.648  1.00822.50           H
ATOM   4287 3HD2 LEU B 518      -8.540 168.794  47.506  1.00820.00           H
ATOM   4288  N   GLU B 519      -3.322 169.882  48.451  1.00252.38           N
ATOM   4289  H   GLU B 519      -3.718 170.527  47.782  1.00277.83           H
ATOM   4290  CA  GLU B 519      -1.994 169.331  48.189  1.00266.17           C
ATOM   4291  HA  GLU B 519      -2.011 168.265  48.415  1.00315.66           H
ATOM   4292  C   GLU B 519      -0.927 169.963  49.080  1.00212.93           C
ATOM   4293  O   GLU B 519       0.159 169.411  49.248  1.00252.21           O
ATOM   4294  CB  GLU B 519      -1.627 169.492  46.709  1.00355.90           C
ATOM   4295 1HB  GLU B 519      -0.744 168.883  46.515  1.00386.63           H
ATOM   4296 2HB  GLU B 519      -2.443 169.091  46.108  1.00467.42           H
ATOM   4297  CG  GLU B 519      -1.330 170.909  46.229  1.00409.93           C
ATOM   4298 1HG  GLU B 519      -0.950 171.507  47.056  1.00435.62           H
ATOM   4299 2HG  GLU B 519      -0.553 170.858  45.466  1.00464.99           H
ATOM   4300  CD  GLU B 519      -2.541 171.603  45.632  1.00519.17           C
ATOM   4301  OE1 GLU B 519      -2.486 171.985  44.444  1.00624.74           O
ATOM   4302  OE2 GLU B 519      -3.554 171.790  46.340  1.00613.63           O
ATOM   4303  N   LEU B 520      -1.245 171.116  49.659  1.00175.15           N
ATOM   4304  H   LEU B 520      -2.169 171.498  49.515  1.00182.96           H
ATOM   4305  CA  LEU B 520      -0.313 171.848  50.512  1.00174.19           C
ATOM   4306  HA  LEU B 520       0.704 171.674  50.159  1.00201.49           H
ATOM   4307  C   LEU B 520      -0.404 171.371  51.959  1.00156.46           C
ATOM   4308  O   LEU B 520       0.451 171.685  52.787  1.00176.81           O
ATOM   4309  CB  LEU B 520      -0.621 173.347  50.440  1.00223.62           C
ATOM   4310 1HB  LEU B 520      -1.610 173.502  50.870  1.00233.66           H
ATOM   4311 2HB  LEU B 520       0.100 173.870  51.068  1.00263.03           H
ATOM   4312  CG  LEU B 520      -0.608 173.992  49.050  1.00298.49           C
ATOM   4313  HG  LEU B 520      -1.286 173.442  48.399  1.00315.54           H
ATOM   4314  CD1 LEU B 520      -1.119 175.424  49.148  1.00384.57           C
ATOM   4315 1HD1 LEU B 520      -2.128 175.423  49.561  1.00438.22           H
ATOM   4316 2HD1 LEU B 520      -1.141 175.871  48.154  1.00441.62           H
ATOM   4317 3HD1 LEU B 520      -0.467 176.010  49.795  1.00444.97           H
ATOM   4318  CD2 LEU B 520       0.781 173.975  48.421  1.00388.18           C
ATOM   4319 1HD2 LEU B 520       0.773 174.556  47.499  1.00446.59           H
ATOM   4320 2HD2 LEU B 520       1.061 172.947  48.189  1.00448.45           H
ATOM   4321 3HD2 LEU B 520       1.509 174.397  49.113  1.00449.90           H
ATOM   4322  N   LYS B 521      -1.459 170.618  52.251  1.00156.15           N
ATOM   4323  H   LYS B 521      -2.119 170.410  51.514  1.00168.35           H
ATOM   4324  CA  LYS B 521      -1.699 170.049  53.576  1.00175.52           C
ATOM   4325  HA  LYS B 521      -1.525 170.813  54.333  1.00203.78           H
ATOM   4326  C   LYS B 521      -0.766 168.879  53.868  1.00151.11           C
ATOM   4327  O   LYS B 521      -0.484 168.565  55.023  1.00180.33           O
ATOM   4328  CB  LYS B 521      -3.150 169.566  53.655  1.00230.20           C
ATOM   4329 1HB  LYS B 521      -3.804 170.372  53.321  1.00256.69           H
ATOM   4330 2HB  LYS B 521      -3.269 168.723  52.974  1.00286.18           H
ATOM   4331  CG  LYS B 521      -3.586 169.128  55.045  1.00293.24           C
ATOM   4332 1HG  LYS B 521      -2.914 168.349  55.404  1.00348.58           H
ATOM   4333 2HG  LYS B 521      -3.537 169.980  55.722  1.00327.05           H
ATOM   4334  CD  LYS B 521      -5.004 168.578  55.030  1.00378.09           C
ATOM   4335 1HD  LYS B 521      -5.682 169.340  54.644  1.00409.74           H
ATOM   4336 2HD  LYS B 521      -5.039 167.704  54.380  1.00424.59           H
ATOM   4337  CE  LYS B 521      -5.434 168.179  56.432  1.00503.74           C
ATOM   4338 1HE  LYS B 521      -4.724 167.444  56.819  1.00567.49           H
ATOM   4339 2HE  LYS B 521      -5.402 169.060  57.077  1.00566.36           H
ATOM   4340  NZ  LYS B 521      -6.818 167.604  56.388  1.00625.09           N
ATOM   4341 1HZ  LYS B 521      -7.108 167.314  57.312  1.00689.51           H
ATOM   4342 2HZ  LYS B 521      -7.475 168.292  56.043  1.00691.61           H
ATOM   4343 3HZ  LYS B 521      -6.842 166.799  55.777  1.00685.60           H
ATOM   4344  N   GLU B 522      -0.313 168.223  52.806  1.00129.55           N
ATOM   4345  H   GLU B 522      -0.536 168.566  51.883  1.00129.62           H
ATOM   4346  CA  GLU B 522       0.498 167.014  52.921  1.00137.68           C
ATOM   4347  HA  GLU B 522       0.307 166.551  53.890  1.00168.10           H
ATOM   4348  C   GLU B 522       1.993 167.317  52.840  1.00111.10           C
ATOM   4349  O   GLU B 522       2.823 166.410  52.793  1.00130.07           O
ATOM   4350  CB  GLU B 522       0.115 166.026  51.816  1.00174.87           C
ATOM   4351 1HB  GLU B 522       0.414 166.445  50.855  1.00180.88           H
ATOM   4352 2HB  GLU B 522       0.670 165.101  51.972  1.00220.12           H
ATOM   4353  CG  GLU B 522      -1.371 165.694  51.747  1.00253.73           C
ATOM   4354 1HG  GLU B 522      -1.922 166.588  51.451  1.00285.83           H
ATOM   4355 2HG  GLU B 522      -1.526 164.932  50.983  1.00315.45           H
ATOM   4356  CD  GLU B 522      -1.923 165.192  53.067  1.00336.58           C
ATOM   4357  OE1 GLU B 522      -2.948 165.733  53.536  1.00422.97           O
ATOM   4358  OE2 GLU B 522      -1.345 164.246  53.644  1.00416.82           O
ATOM   4359  N   GLU B 523       2.336 168.600  52.827  1.00 84.80           N
ATOM   4360  H   GLU B 523       1.616 169.306  52.878  1.00 85.40           H
ATOM   4361  CA  GLU B 523       3.729 169.030  52.764  1.00 70.26           C
ATOM   4362  HA  GLU B 523       4.289 168.292  52.189  1.00 77.33           H
ATOM   4363  C   GLU B 523       4.354 169.119  54.154  1.00 66.14           C
ATOM   4364  O   GLU B 523       3.719 169.556  55.114  1.00 74.58           O
ATOM   4365  CB  GLU B 523       3.841 170.389  52.068  1.00 61.98           C
ATOM   4366 1HB  GLU B 523       3.242 171.112  52.622  1.00 62.18           H
ATOM   4367 2HB  GLU B 523       4.882 170.712  52.107  1.00 58.33           H
ATOM   4368  CG  GLU B 523       3.391 170.406  50.612  1.00 71.91           C
ATOM   4369 1HG  GLU B 523       2.393 169.975  50.539  1.00 81.85           H
ATOM   4370 2HG  GLU B 523       3.338 171.443  50.280  1.00 72.76           H
ATOM   4371  CD  GLU B 523       4.327 169.647  49.688  1.00 83.43           C
ATOM   4372  OE1 GLU B 523       5.368 169.127  50.146  1.00105.80           O
ATOM   4373  OE2 GLU B 523       4.039 169.578  48.474  1.00137.82           O
ATOM   4374  N   SER B 524       5.615 168.711  54.256  1.00 62.89           N
ATOM   4375  H   SER B 524       6.112 168.404  53.432  1.00 68.67           H
ATOM   4376  CA  SER B 524       6.328 168.702  55.529  1.00 60.52           C
ATOM   4377  HA  SER B 524       5.682 169.124  56.298  1.00 65.67           H
ATOM   4378  C   SER B 524       7.589 169.554  55.437  1.00 48.02           C
ATOM   4379  O   SER B 524       8.262 169.577  54.405  1.00 48.27           O
ATOM   4380  CB  SER B 524       6.680 167.265  55.921  1.00 77.78           C
ATOM   4381 1HB  SER B 524       5.765 166.674  55.959  1.00107.00           H
ATOM   4382 2HB  SER B 524       7.347 166.841  55.171  1.00112.57           H
ATOM   4383  OG  SER B 524       7.312 167.227  57.189  1.00116.05           O
ATOM   4384  HG  SER B 524       7.444 166.308  57.436  1.00162.03           H
ATOM   4385  N   PHE B 525       7.884 170.272  56.515  1.00 44.83           N
ATOM   4386  H   PHE B 525       7.342 170.151  57.359  1.00 51.18           H
ATOM   4387  CA  PHE B 525       8.943 171.275  56.529  1.00 39.18           C
ATOM   4388  HA  PHE B 525       9.554 171.172  55.632  1.00 37.14           H
ATOM   4389  C   PHE B 525       9.841 171.112  57.751  1.00 43.28           C
ATOM   4390  O   PHE B 525       9.396 170.665  58.809  1.00 53.10           O
ATOM   4391  CB  PHE B 525       8.327 172.677  56.550  1.00 38.29           C
ATOM   4392 1HB  PHE B 525       7.734 172.784  57.458  1.00 44.47           H
ATOM   4393 2HB  PHE B 525       9.138 173.405  56.580  1.00 38.89           H
ATOM   4394  CG  PHE B 525       7.457 172.982  55.362  1.00 36.25           C
ATOM   4395  CD1 PHE B 525       7.991 173.619  54.247  1.00 33.83           C
ATOM   4396  HD1 PHE B 525       9.019 173.949  54.259  1.00 34.01           H
ATOM   4397  CD2 PHE B 525       6.108 172.642  55.357  1.00 42.14           C
ATOM   4398  HD2 PHE B 525       5.665 172.184  56.229  1.00 48.91           H
ATOM   4399  CE1 PHE B 525       7.218 173.834  53.110  1.00 36.42           C
ATOM   4400  HE1 PHE B 525       7.654 174.306  52.242  1.00 38.88           H
ATOM   4401  CE2 PHE B 525       5.320 172.872  54.232  1.00 44.86           C
ATOM   4402  HE2 PHE B 525       4.277 172.591  54.238  1.00 53.56           H
ATOM   4403  CZ  PHE B 525       5.881 173.451  53.099  1.00 41.48           C
ATOM   4404  HZ  PHE B 525       5.278 173.610  52.217  1.00 47.40           H
ATOM   4405  N   ARG B 526      11.107 171.490  57.602  1.00 40.05           N
ATOM   4406  H   ARG B 526      11.421 171.826  56.700  1.00 36.27           H
ATOM   4407  CA  ARG B 526      12.080 171.468  58.691  1.00 45.30           C
ATOM   4408  HA  ARG B 526      11.574 171.257  59.633  1.00 51.88           H
ATOM   4409  C   ARG B 526      12.752 172.831  58.791  1.00 44.01           C
ATOM   4410  O   ARG B 526      12.778 173.589  57.823  1.00 39.29           O
ATOM   4411  CB  ARG B 526      13.147 170.402  58.428  1.00 51.68           C
ATOM   4412 1HB  ARG B 526      13.628 170.619  57.473  1.00 59.73           H
ATOM   4413 2HB  ARG B 526      13.901 170.475  59.211  1.00 76.03           H
ATOM   4414  CG  ARG B 526      12.620 168.973  58.403  1.00 76.15           C
ATOM   4415 1HG  ARG B 526      12.116 168.769  59.348  1.00117.03           H
ATOM   4416 2HG  ARG B 526      11.903 168.862  57.590  1.00100.03           H
ATOM   4417  CD  ARG B 526      13.747 167.966  58.219  1.00 96.03           C
ATOM   4418 1HD  ARG B 526      14.514 168.156  58.972  1.00128.58           H
ATOM   4419 2HD  ARG B 526      13.350 166.962  58.373  1.00133.39           H
ATOM   4420  NE  ARG B 526      14.347 168.042  56.887  1.00138.29           N
ATOM   4421  HE  ARG B 526      13.897 168.642  56.212  1.00174.89           H
ATOM   4422  CZ  ARG B 526      15.440 167.395  56.500  1.00215.02           C
ATOM   4423  NH1 ARG B 526      16.101 166.580  57.298  1.00259.36           N
ATOM   4424 1HH1 ARG B 526      15.772 166.432  58.239  1.00246.39           H
ATOM   4425 2HH1 ARG B 526      16.941 166.136  56.963  1.00366.86           H
ATOM   4426  NH2 ARG B 526      15.858 167.530  55.259  1.00340.53           N
ATOM   4427 1HH2 ARG B 526      15.345 168.129  54.631  1.00393.33           H
ATOM   4428 2HH2 ARG B 526      16.697 167.056  54.964  1.00442.41           H
ATOM   4429  N   ASP B 527      13.307 173.145  59.956  1.00 53.96           N
ATOM   4430  H   ASP B 527      13.265 172.497  60.729  1.00 62.40           H
ATOM   4431  CA  ASP B 527      14.057 174.387  60.111  1.00 59.59           C
ATOM   4432  HA  ASP B 527      13.389 175.229  59.932  1.00 58.33           H
ATOM   4433  C   ASP B 527      15.180 174.414  59.075  1.00 57.09           C
ATOM   4434  O   ASP B 527      15.701 173.362  58.705  1.00 61.48           O
ATOM   4435  CB  ASP B 527      14.635 174.496  61.524  1.00 81.52           C
ATOM   4436 1HB  ASP B 527      15.188 173.581  61.742  1.00 82.42           H
ATOM   4437 2HB  ASP B 527      15.327 175.339  61.543  1.00125.83           H
ATOM   4438  CG  ASP B 527      13.555 174.713  62.570  1.00124.39           C
ATOM   4439  OD1 ASP B 527      13.020 174.868  63.688  1.00188.20           O
ATOM   4440  OD2 ASP B 527      14.545 174.664  63.331  1.00189.99           O
ATOM   4441  N   PRO B 528      15.565 175.602  58.581  1.00 56.57           N
ATOM   4442  CA  PRO B 528      16.602 175.590  57.542  1.00 58.95           C
ATOM   4443  HA  PRO B 528      16.236 175.049  56.669  1.00 57.84           H
ATOM   4444  C   PRO B 528      17.942 174.987  57.954  1.00 69.31           C
ATOM   4445  O   PRO B 528      18.744 174.618  57.098  1.00 75.66           O
ATOM   4446  CB  PRO B 528      16.772 177.073  57.202  1.00 64.27           C
ATOM   4447 1HB  PRO B 528      17.601 177.497  57.768  1.00 80.88           H
ATOM   4448 2HB  PRO B 528      16.937 177.202  56.132  1.00 67.88           H
ATOM   4449  CG  PRO B 528      15.487 177.703  57.605  1.00 62.81           C
ATOM   4450 1HG  PRO B 528      15.617 178.768  57.790  1.00 78.58           H
ATOM   4451 2HG  PRO B 528      14.729 177.536  56.840  1.00 67.55           H
ATOM   4452  CD  PRO B 528      15.120 176.978  58.866  1.00 59.05           C
ATOM   4453 1HD  PRO B 528      15.663 177.390  59.718  1.00 67.60           H
ATOM   4454 2HD  PRO B 528      14.043 177.026  59.029  1.00 61.39           H
ATOM   4455  N   ALA B 529      18.180 174.875  59.257  1.00 80.99           N
ATOM   4456  H   ALA B 529      17.485 175.197  59.914  1.00 83.95           H
ATOM   4457  CA  ALA B 529      19.388 174.245  59.784  1.00102.18           C
ATOM   4458  HA  ALA B 529      20.257 174.702  59.311  1.00110.35           H
ATOM   4459  C   ALA B 529      19.446 172.745  59.499  1.00107.56           C
ATOM   4460  O   ALA B 529      20.507 172.132  59.601  1.00130.70           O
ATOM   4461  CB  ALA B 529      19.475 174.488  61.285  1.00127.79           C
ATOM   4462 1HB  ALA B 529      20.401 174.062  61.669  1.00161.79           H
ATOM   4463 2HB  ALA B 529      18.627 174.015  61.782  1.00166.44           H
ATOM   4464 3HB  ALA B 529      19.461 175.560  61.485  1.00162.32           H
ATOM   4465  N   GLU B 530      18.310 172.148  59.153  1.00 98.12           N
ATOM   4466  H   GLU B 530      17.461 172.693  59.077  1.00 87.74           H
ATOM   4467  CA  GLU B 530      18.240 170.720  58.851  1.00113.24           C
ATOM   4468  HA  GLU B 530      19.038 170.199  59.379  1.00134.16           H
ATOM   4469  C   GLU B 530      18.400 170.432  57.360  1.00103.08           C
ATOM   4470  O   GLU B 530      18.552 169.277  56.961  1.00126.29           O
ATOM   4471  CB  GLU B 530      16.890 170.156  59.303  1.00133.91           C
ATOM   4472 1HB  GLU B 530      16.104 170.657  58.739  1.00146.40           H
ATOM   4473 2HB  GLU B 530      16.859 169.095  59.057  1.00180.75           H
ATOM   4474  CG  GLU B 530      16.590 170.314  60.787  1.00167.01           C
ATOM   4475 1HG  GLU B 530      16.539 171.374  61.034  1.00199.99           H
ATOM   4476 2HG  GLU B 530      15.616 169.868  60.996  1.00211.86           H
ATOM   4477  CD  GLU B 530      17.633 169.646  61.663  1.00216.50           C
ATOM   4478  OE1 GLU B 530      17.895 168.440  61.471  1.00293.24           O
ATOM   4479  OE2 GLU B 530      18.189 170.319  62.557  1.00271.96           O
ATOM   4480  N   VAL B 531      18.343 171.476  56.540  1.00 85.71           N
ATOM   4481  H   VAL B 531      18.268 172.404  56.934  1.00 81.43           H
ATOM   4482  CA  VAL B 531      18.364 171.328  55.085  1.00 89.45           C
ATOM   4483  HA  VAL B 531      18.392 170.266  54.847  1.00106.00           H
ATOM   4484  C   VAL B 531      19.586 171.981  54.444  1.00 87.82           C
ATOM   4485  O   VAL B 531      20.193 171.412  53.535  1.00108.34           O
ATOM   4486  CB  VAL B 531      17.096 171.928  54.436  1.00 99.19           C
ATOM   4487  HB  VAL B 531      17.069 172.999  54.637  1.00130.28           H
ATOM   4488  CG1 VAL B 531      17.111 171.717  52.924  1.00134.06           C
ATOM   4489 1HG1 VAL B 531      16.166 172.051  52.495  1.00177.27           H
ATOM   4490 2HG1 VAL B 531      17.252 170.659  52.699  1.00175.38           H
ATOM   4491 3HG1 VAL B 531      17.922 172.293  52.480  1.00186.58           H
ATOM   4492  CG2 VAL B 531      15.838 171.296  55.030  1.00131.95           C
ATOM   4493 1HG2 VAL B 531      14.959 171.629  54.477  1.00165.65           H
ATOM   4494 2HG2 VAL B 531      15.731 171.596  56.073  1.00180.71           H
ATOM   4495 3HG2 VAL B 531      15.907 170.210  54.971  1.00181.74           H
ATOM   4496  N   LEU B 532      19.937 173.179  54.901  1.00 81.05           N
ATOM   4497  H   LEU B 532      19.446 173.570  55.694  1.00 74.57           H
ATOM   4498  CA  LEU B 532      21.026 173.954  54.311  1.00100.36           C
ATOM   4499  HA  LEU B 532      21.059 173.750  53.240  1.00118.98           H
ATOM   4500  C   LEU B 532      22.377 173.549  54.895  1.00119.82           C
ATOM   4501  O   LEU B 532      23.379 173.729  54.171  1.00178.27           O
ATOM   4502  OXT LEU B 532      22.425 173.091  56.055  1.00147.03           O
ATOM   4503  CB  LEU B 532      20.774 175.448  54.542  1.00106.07           C
ATOM   4504 1HB  LEU B 532      20.770 175.615  55.620  1.00133.81           H
ATOM   4505 2HB  LEU B 532      21.618 176.001  54.130  1.00130.93           H
ATOM   4506  CG  LEU B 532      19.494 176.072  53.980  1.00105.03           C
ATOM   4507  HG  LEU B 532      18.628 175.536  54.369  1.00128.97           H
ATOM   4508  CD1 LEU B 532      19.425 177.516  54.452  1.00151.04           C
ATOM   4509 1HD1 LEU B 532      18.527 177.988  54.051  1.00200.66           H
ATOM   4510 2HD1 LEU B 532      19.386 177.540  55.541  1.00200.31           H
ATOM   4511 3HD1 LEU B 532      20.305 178.060  54.111  1.00200.06           H
ATOM   4512  CD2 LEU B 532      19.466 176.021  52.459  1.00150.55           C
ATOM   4513 1HD2 LEU B 532      18.577 176.536  52.094  1.00201.21           H
ATOM   4514 2HD2 LEU B 532      20.358 176.499  52.056  1.00203.00           H
ATOM   4515 3HD2 LEU B 532      19.431 174.981  52.132  1.00196.54           H
TER    4516      LEU B 532 
CONECT 2570 2568 2571 2583                                   
CONECT 2583 2570 2584 2585                                   
CONECT 2584 2583                                             
CONECT 2585 2583 2586 2587 2588                              
CONECT 2586 2585                                             
CONECT 2587 2585                                             
CONECT 2588 2585                                             
CONECT 2589 2590 2591 2592 2593                              
CONECT 2590 2589                                             
CONECT 2591 2589                                             
CONECT 2592 2589                                             
CONECT 2593 2589 2594 2595                                   
CONECT 2594 2593                                             
CONECT 2595 2593 2596 2597                                   
CONECT 4263 4264 4265 4266 4267                              
CONECT 4264 4263                                             
CONECT 4265 4263                                             
CONECT 4266 4263                                             
CONECT 4267 4263 4268 4269                                   
CONECT 4268 4267                                             
CONECT 4269 4267 4270 4271                                   
END
