# Supplementary material for: Constrained TACC3 peptidomimetics for a non-canonical protein–protein interface elucidate allosteric communication in Aurora-A kinase
Source: Chem Sci. 2024 Nov 28;16(1):354–63. doi: 10.1039/d4sc06100d (PMC11604048; doi:10.1039/d4sc06100d)
Supplement: SC-016-D4SC06100D-s001 [file SC-016-D4SC06100D-s001.zip › aura_tacc3 518_532_run1_energymin.pdb]

REMARK YASARA *************************************************************
REMARK YASARA *                                                           *
REMARK YASARA *                     Y  A  S  A  R  A                      *
REMARK YASARA *                                                           *
REMARK YASARA *   Yet Another Scientific Artificial Reality Application   *
REMARK YASARA *                                                           *
REMARK YASARA *            MOLECULE STRUCTURE FILE, PDB FORMAT            *
REMARK YASARA *                                                           *
REMARK YASARA * Just use YASARA every day to make your questions go away! *
REMARK YASARA *                                                           *
REMARK YASARA *                      www.YASARA.org                       *
REMARK YASARA *                                                           *
REMARK YASARA *************************************************************
REMARK YASARA
REMARK YASARA Written on:        Wed Oct 23 08:03:13 2024
REMARK YASARA Number of models: 1
REMARK YASARA Number of atoms:   4514
REMARK YASARA Please address questions or suggestions to: Eliza@yasara.org
REMARK YASARA
REMARK   2 RESOLUTION. 2.02 ANGSTROMS.
REMARK 290 CRYSTALLOGRAPHIC SYMMETRY TRANSFORMATIONS
REMARK 290 THE FOLLOWING TRANSFORMATIONS OPERATE ON THE ATOM/HETATM
REMARK 290 RECORDS IN THIS ENTRY TO PRODUCE CRYSTALLOGRAPHICALLY
REMARK 290 RELATED MOLECULES.
REMARK 290   SMTRY1   1  1.000000  0.000000  0.000000        0.00000
REMARK 290   SMTRY2   1  0.000000  1.000000  0.000000        0.00000
REMARK 290   SMTRY3   1  0.000000  0.000000  1.000000        0.00000
REMARK 290   SMTRY1   2 -1.000000  0.000000  0.000000        0.00000
REMARK 290   SMTRY2   2  0.000000 -1.000000  0.000000        0.00000
REMARK 290   SMTRY3   2  0.000000  0.000000  1.000000        0.00000
REMARK 290   SMTRY1   3 -1.000000  0.000000  0.000000        0.00000
REMARK 290   SMTRY2   3  0.000000  1.000000  0.000000        0.00000
REMARK 290   SMTRY3   3  0.000000  0.000000 -1.000000        0.00000
REMARK 290   SMTRY1   4  1.000000  0.000000  0.000000        0.00000
REMARK 290   SMTRY2   4  0.000000 -1.000000  0.000000        0.00000
REMARK 290   SMTRY3   4  0.000000  0.000000 -1.000000        0.00000
REMARK 290   SMTRY1   5  0.000000  0.000000  1.000000        0.00000
REMARK 290   SMTRY2   5  1.000000  0.000000  0.000000        0.00000
REMARK 290   SMTRY3   5  0.000000  1.000000  0.000000        0.00000
REMARK 290   SMTRY1   6  0.000000  0.000000  1.000000        0.00000
REMARK 290   SMTRY2   6 -1.000000  0.000000  0.000000        0.00000
REMARK 290   SMTRY3   6  0.000000 -1.000000  0.000000        0.00000
REMARK 290   SMTRY1   7  0.000000  0.000000 -1.000000        0.00000
REMARK 290   SMTRY2   7 -1.000000  0.000000  0.000000        0.00000
REMARK 290   SMTRY3   7  0.000000  1.000000  0.000000        0.00000
REMARK 290   SMTRY1   8  0.000000  0.000000 -1.000000        0.00000
REMARK 290   SMTRY2   8  1.000000  0.000000  0.000000        0.00000
REMARK 290   SMTRY3   8  0.000000 -1.000000  0.000000        0.00000
REMARK 290   SMTRY1   9  0.000000  1.000000  0.000000        0.00000
REMARK 290   SMTRY2   9  0.000000  0.000000  1.000000        0.00000
REMARK 290   SMTRY3   9  1.000000  0.000000  0.000000        0.00000
REMARK 290   SMTRY1  10  0.000000 -1.000000  0.000000        0.00000
REMARK 290   SMTRY2  10  0.000000  0.000000  1.000000        0.00000
REMARK 290   SMTRY3  10 -1.000000  0.000000  0.000000        0.00000
REMARK 290   SMTRY1  11  0.000000  1.000000  0.000000        0.00000
REMARK 290   SMTRY2  11  0.000000  0.000000 -1.000000        0.00000
REMARK 290   SMTRY3  11 -1.000000  0.000000  0.000000        0.00000
REMARK 290   SMTRY1  12  0.000000 -1.000000  0.000000        0.00000
REMARK 290   SMTRY2  12  0.000000  0.000000 -1.000000        0.00000
REMARK 290   SMTRY3  12  1.000000  0.000000  0.000000        0.00000
REMARK 290   SMTRY1  13  1.000000  0.000000  0.000000       68.52000
REMARK 290   SMTRY2  13  0.000000  1.000000  0.000000       68.52000
REMARK 290   SMTRY3  13  0.000000  0.000000  1.000000       68.52000
REMARK 290   SMTRY1  14 -1.000000  0.000000  0.000000       68.52000
REMARK 290   SMTRY2  14  0.000000 -1.000000  0.000000       68.52000
REMARK 290   SMTRY3  14  0.000000  0.000000  1.000000       68.52000
REMARK 290   SMTRY1  15 -1.000000  0.000000  0.000000       68.52000
REMARK 290   SMTRY2  15  0.000000  1.000000  0.000000       68.52000
REMARK 290   SMTRY3  15  0.000000  0.000000 -1.000000       68.52000
REMARK 290   SMTRY1  16  1.000000  0.000000  0.000000       68.52000
REMARK 290   SMTRY2  16  0.000000 -1.000000  0.000000       68.52000
REMARK 290   SMTRY3  16  0.000000  0.000000 -1.000000       68.52000
REMARK 290   SMTRY1  17  0.000000  0.000000  1.000000       68.52000
REMARK 290   SMTRY2  17  1.000000  0.000000  0.000000       68.52000
REMARK 290   SMTRY3  17  0.000000  1.000000  0.000000       68.52000
REMARK 290   SMTRY1  18  0.000000  0.000000  1.000000       68.52000
REMARK 290   SMTRY2  18 -1.000000  0.000000  0.000000       68.52000
REMARK 290   SMTRY3  18  0.000000 -1.000000  0.000000       68.52000
REMARK 290   SMTRY1  19  0.000000  0.000000 -1.000000       68.52000
REMARK 290   SMTRY2  19 -1.000000  0.000000  0.000000       68.52000
REMARK 290   SMTRY3  19  0.000000  1.000000  0.000000       68.52000
REMARK 290   SMTRY1  20  0.000000  0.000000 -1.000000       68.52000
REMARK 290   SMTRY2  20  1.000000  0.000000  0.000000       68.52000
REMARK 290   SMTRY3  20  0.000000 -1.000000  0.000000       68.52000
REMARK 290   SMTRY1  21  0.000000  1.000000  0.000000       68.52000
REMARK 290   SMTRY2  21  0.000000  0.000000  1.000000       68.52000
REMARK 290   SMTRY3  21  1.000000  0.000000  0.000000       68.52000
REMARK 290   SMTRY1  22  0.000000 -1.000000  0.000000       68.52000
REMARK 290   SMTRY2  22  0.000000  0.000000  1.000000       68.52000
REMARK 290   SMTRY3  22 -1.000000  0.000000  0.000000       68.52000
REMARK 290   SMTRY1  23  0.000000  1.000000  0.000000       68.52000
REMARK 290   SMTRY2  23  0.000000  0.000000 -1.000000       68.52000
REMARK 290   SMTRY3  23 -1.000000  0.000000  0.000000       68.52000
REMARK 290   SMTRY1  24  0.000000 -1.000000  0.000000       68.52000
REMARK 290   SMTRY2  24  0.000000  0.000000 -1.000000       68.52000
REMARK 290   SMTRY3  24  1.000000  0.000000  0.000000       68.52000
REMARK 350 COORDINATES FOR A COMPLETE MULTIMER REPRESENTING THE KNOWN
REMARK 350 BIOLOGICALLY SIGNIFICANT OLIGOMERIZATION STATE OF THE
REMARK 350 MOLECULE CAN BE GENERATED BY APPLYING BIOMT TRANSFORMATIONS
REMARK 350 GIVEN BELOW. BOTH NON-CRYSTALLOGRAPHIC AND
REMARK 350 CRYSTALLOGRAPHIC OPERATIONS ARE GIVEN.
REMARK 350
REMARK 350 BIOMOLECULE: 1
REMARK 350 APPLY THE FOLLOWING TO CHAINS: A, B
REMARK 350   BIOMT1   1  1.000000  0.000000  0.000000        0.00000
REMARK 350   BIOMT2   1  0.000000  1.000000  0.000000        0.00000
REMARK 350   BIOMT3   1  0.000000  0.000000  1.000000        0.00000
COMPND    MOL_ID: 1;
COMPND   2 MOLECULE: AURORA KINASE A;
COMPND   3 CHAIN: A;
COMPND   4 MOL_ID: 2;
COMPND   5 MOLECULE: TRANSFORMING ACIDIC COILED-COIL-CONTAINING PROTEIN 3;
COMPND   6 CHAIN: B;
SEQRES   1 A  258  ARG GLN TRP ALA LEU GLU ASP PHE GLU ILE GLY ARG PRO 
SEQRES   2 A  258  LEU GLY LYS GLY LYS PHE GLY ASN VAL TYR LEU ALA ARG 
SEQRES   3 A  258  GLU LYS GLN SER LYS PHE ILE LEU ALA LEU LYS VAL LEU 
SEQRES   4 A  258  PHE LYS ALA GLN LEU GLU LYS ALA GLY VAL GLU HIS GLN 
SEQRES   5 A  258  LEU ARG ARG GLU VAL GLU ILE GLN SER HIS LEU ARG HIS 
SEQRES   6 A  258  PRO ASN ILE LEU ARG LEU TYR GLY TYR PHE HIS ASP ALA 
SEQRES   7 A  258  THR ARG VAL TYR LEU ILE LEU GLU TYR ALA PRO LEU GLY 
SEQRES   8 A  258  THR VAL TYR ARG GLU LEU GLN LYS LEU SER LYS PHE ASP 
SEQRES   9 A  258  GLU GLN ARG THR ALA THR TYR ILE THR GLU LEU ALA ASN 
SEQRES  10 A  258  ALA LEU SER TYR CYS HIS SER LYS ARG VAL ILE HIS ARG 
SEQRES  11 A  258  ASP ILE LYS PRO GLU ASN LEU LEU LEU GLY SER ALA GLY 
SEQRES  12 A  258  GLU LEU LYS ILE ALA ASN PHE GLY TRP SER VAL HIS ALA 
SEQRES  13 A  258  GLY THR LEU ASP TYR LEU PRO PRO GLU MET ILE GLU GLY 
SEQRES  14 A  258  ARG MET HIS ASP GLU LYS VAL ASP LEU TRP SER LEU GLY 
SEQRES  15 A  258  VAL LEU CYS TYR GLU PHE LEU VAL GLY LYS PRO PRO PHE 
SEQRES  16 A  258  GLU ALA ASN THR TYR GLN GLU THR TYR LYS ARG ILE SER 
SEQRES  17 A  258  ARG VAL GLU PHE THR PHE PRO ASP PHE VAL THR GLU GLY 
SEQRES  18 A  258  ALA ARG ASP LEU ILE SER ARG LEU LEU LYS HIS ASN PRO 
SEQRES  19 A  258  SER GLN ARG PRO MET LEU ARG GLU VAL LEU GLU HIS PRO 
SEQRES  20 A  258  TRP ILE THR ALA ASN SER SER LYS PRO SER ASN 
SEQRES   1 B   15  LEU GLU LEU LYS GLU GLU SER PHE ARG ASP PRO ALA GLU 
SEQRES   2 B   15  VAL LEU 
LINK         C   HIS A 280                 N   NME A 281                  1.34
LINK         C   ACE A 289                 N   ALA A 290                  1.33
LINK         C   ACE B 517                 N   LEU B 518                  1.35
CRYST1  137.040  137.040  137.040  90.00  90.00  90.00 I 2 3        24
ORIGX1      1.000000  0.000000  0.000000        0.00000
ORIGX2      0.000000  1.000000  0.000000        0.00000
ORIGX3      0.000000  0.000000  1.000000        0.00000
SCALE1      0.007297  0.000000  0.000000        0.00000
SCALE2      0.000000  0.007297  0.000000        0.00000
SCALE3      0.000000  0.000000  0.007297        0.00000
ATOM      1  N   ARG A 126      -6.078 157.381  21.765  1.00 72.14           N
ATOM      2 1H   ARG A 126      -6.608 156.576  22.067  1.00 72.14           H
ATOM      3 2H   ARG A 126      -5.093 157.159  21.774  1.00 72.14           H
ATOM      4 3H   ARG A 126      -6.357 157.637  20.828  1.00 72.14           H
ATOM      5  CA  ARG A 126      -6.318 158.505  22.695  1.00 64.21           C
ATOM      6  HA  ARG A 126      -7.380 158.745  22.656  1.00 64.21           H
ATOM      7  C   ARG A 126      -5.516 159.724  22.233  1.00 59.66           C
ATOM      8  O   ARG A 126      -4.408 159.559  21.731  1.00 62.07           O
ATOM      9  CB  ARG A 126      -5.969 158.107  24.141  1.00  0.00           C
ATOM     10 1HB  ARG A 126      -6.408 157.134  24.359  1.00  0.00           H
ATOM     11 2HB  ARG A 126      -4.887 158.035  24.250  1.00  0.00           H
ATOM     12  CG  ARG A 126      -6.499 159.125  25.168  1.00  0.00           C
ATOM     13 1HG  ARG A 126      -6.110 160.115  24.932  1.00  0.00           H
ATOM     14 2HG  ARG A 126      -7.587 159.156  25.114  1.00  0.00           H
ATOM     15  CD  ARG A 126      -6.089 158.769  26.609  1.00  0.00           C
ATOM     16 1HD  ARG A 126      -5.014 158.591  26.638  1.00  0.00           H
ATOM     17 2HD  ARG A 126      -6.297 159.619  27.259  1.00  0.00           H
ATOM     18  NE  ARG A 126      -6.780 157.582  27.145  1.00  0.00           N
ATOM     19  HE  ARG A 126      -6.286 156.715  26.991  1.00  0.00           H
ATOM     20  CZ  ARG A 126      -7.831 157.623  27.970  1.00  0.00           C
ATOM     21  NH1 ARG A 126      -8.179 156.569  28.643  1.00  0.00           N
ATOM     22 1HH1 ARG A 126      -7.632 155.721  28.587  1.00  0.00           H
ATOM     23 2HH1 ARG A 126      -8.910 156.654  29.335  1.00  0.00           H
ATOM     24  NH2 ARG A 126      -8.541 158.695  28.152  1.00  0.00           N
ATOM     25 1HH2 ARG A 126      -8.345 159.516  27.598  1.00  0.00           H
ATOM     26 2HH2 ARG A 126      -9.214 158.742  28.904  1.00  0.00           H
ATOM     27  N   GLN A 127      -6.099 160.920  22.336  1.00 60.44           N
ATOM     28  H   GLN A 127      -7.046 160.963  22.685  1.00 60.44           H
ATOM     29  CA  GLN A 127      -5.531 162.193  21.856  1.00 59.82           C
ATOM     30  HA  GLN A 127      -4.447 162.174  21.972  1.00 59.82           H
ATOM     31  C   GLN A 127      -6.079 163.367  22.698  1.00 52.83           C
ATOM     32  O   GLN A 127      -7.231 163.326  23.148  1.00 52.41           O
ATOM     33  CB  GLN A 127      -5.874 162.429  20.366  1.00 56.47           C
ATOM     34 1HB  GLN A 127      -6.958 162.439  20.247  1.00 56.47           H
ATOM     35 2HB  GLN A 127      -5.513 163.425  20.109  1.00 56.47           H
ATOM     36  CG  GLN A 127      -5.296 161.436  19.318  1.00 69.03           C
ATOM     37 1HG  GLN A 127      -5.283 161.941  18.352  1.00 69.03           H
ATOM     38 2HG  GLN A 127      -4.263 161.199  19.571  1.00 69.03           H
ATOM     39  CD  GLN A 127      -6.070 160.114  19.160  1.00 74.60           C
ATOM     40  OE1 GLN A 127      -7.054 159.822  19.826  1.00 75.42           O
ATOM     41  NE2 GLN A 127      -5.664 159.215  18.301  1.00 78.58           N
ATOM     42 1HE2 GLN A 127      -6.159 158.335  18.302  1.00 78.58           H
ATOM     43 2HE2 GLN A 127      -4.870 159.347  17.691  1.00 78.58           H
ATOM     44  N   TRP A 128      -5.285 164.425  22.893  1.00 49.44           N
ATOM     45  H   TRP A 128      -4.354 164.437  22.502  1.00 49.44           H
ATOM     46  CA  TRP A 128      -5.714 165.635  23.601  1.00 49.56           C
ATOM     47  HA  TRP A 128      -6.064 165.340  24.591  1.00 49.56           H
ATOM     48  C   TRP A 128      -6.879 166.360  22.886  1.00 47.81           C
ATOM     49  O   TRP A 128      -6.918 166.435  21.657  1.00 55.16           O
ATOM     50  CB  TRP A 128      -4.536 166.599  23.802  1.00 42.68           C
ATOM     51 1HB  TRP A 128      -4.027 166.737  22.848  1.00 42.68           H
ATOM     52 2HB  TRP A 128      -4.951 167.566  24.087  1.00 42.68           H
ATOM     53  CG  TRP A 128      -3.510 166.197  24.836  1.00 43.28           C
ATOM     54  CD1 TRP A 128      -2.195 165.973  24.616  1.00 45.28           C
ATOM     55  HD1 TRP A 128      -1.675 166.012  23.670  1.00 45.28           H
ATOM     56  CD2 TRP A 128      -3.682 166.047  26.279  1.00 38.96           C
ATOM     57  NE1 TRP A 128      -1.555 165.690  25.779  1.00 43.54           N
ATOM     58  HE1 TRP A 128      -0.572 165.468  25.847  1.00 43.54           H
ATOM     59  CE2 TRP A 128      -2.407 165.743  26.849  1.00 45.43           C
ATOM     60  CE3 TRP A 128      -4.779 166.130  27.164  1.00 37.20           C
ATOM     61  HE3 TRP A 128      -5.761 166.344  26.769  1.00 37.20           H
ATOM     62  CZ2 TRP A 128      -2.230 165.565  28.226  1.00 47.61           C
ATOM     63  HZ2 TRP A 128      -1.248 165.351  28.621  1.00 47.61           H
ATOM     64  CZ3 TRP A 128      -4.613 165.930  28.547  1.00 44.09           C
ATOM     65  HZ3 TRP A 128      -5.474 165.984  29.198  1.00 44.09           H
ATOM     66  CH2 TRP A 128      -3.340 165.664  29.080  1.00 48.02           C
ATOM     67  HH2 TRP A 128      -3.213 165.517  30.142  1.00 48.02           H
ATOM     68  N   ALA A 129      -7.808 166.906  23.676  1.00 47.86           N
ATOM     69  H   ALA A 129      -7.716 166.776  24.673  1.00 47.86           H
ATOM     70  CA  ALA A 129      -8.896 167.809  23.246  1.00 48.24           C
ATOM     71  HA  ALA A 129      -8.490 168.561  22.570  1.00 48.24           H
ATOM     72  C   ALA A 129      -9.497 168.539  24.466  1.00 47.89           C
ATOM     73  O   ALA A 129      -9.238 168.176  25.614  1.00 41.64           O
ATOM     74  CB  ALA A 129      -9.984 167.015  22.513  1.00 47.82           C
ATOM     75 1HB  ALA A 129      -9.557 166.542  21.629  1.00 47.82           H
ATOM     76 2HB  ALA A 129     -10.792 167.684  22.213  1.00 47.82           H
ATOM     77 3HB  ALA A 129     -10.376 166.249  23.182  1.00 47.82           H
ATOM     78  N   LEU A 130     -10.336 169.549  24.219  1.00 46.98           N
ATOM     79  H   LEU A 130     -10.537 169.783  23.257  1.00 46.98           H
ATOM     80  CA  LEU A 130     -10.849 170.469  25.239  1.00 45.96           C
ATOM     81  HA  LEU A 130      -9.987 170.908  25.742  1.00 45.96           H
ATOM     82  C   LEU A 130     -11.734 169.804  26.325  1.00 43.85           C
ATOM     83  O   LEU A 130     -11.822 170.312  27.439  1.00 39.86           O
ATOM     84  CB  LEU A 130     -11.613 171.589  24.500  1.00 45.31           C
ATOM     85 1HB  LEU A 130     -10.965 171.987  23.719  1.00 45.31           H
ATOM     86 2HB  LEU A 130     -12.480 171.146  24.011  1.00 45.31           H
ATOM     87  CG  LEU A 130     -12.099 172.756  25.373  1.00 39.28           C
ATOM     88  HG  LEU A 130     -12.822 172.377  26.095  1.00 39.28           H
ATOM     89  CD1 LEU A 130     -10.946 173.451  26.105  1.00 37.61           C
ATOM     90 1HD1 LEU A 130     -11.314 174.361  26.579  1.00 37.61           H
ATOM     91 2HD1 LEU A 130     -10.160 173.703  25.393  1.00 37.61           H
ATOM     92 3HD1 LEU A 130     -10.546 172.780  26.866  1.00 37.61           H
ATOM     93  CD2 LEU A 130     -12.803 173.768  24.474  1.00 37.68           C
ATOM     94 1HD2 LEU A 130     -13.222 174.565  25.088  1.00 37.68           H
ATOM     95 2HD2 LEU A 130     -13.604 173.269  23.929  1.00 37.68           H
ATOM     96 3HD2 LEU A 130     -12.090 174.191  23.766  1.00 37.68           H
ATOM     97  N   GLU A 131     -12.374 168.670  26.026  1.00 44.79           N
ATOM     98  H   GLU A 131     -12.174 168.194  25.158  1.00 44.79           H
ATOM     99  CA  GLU A 131     -13.341 168.025  26.920  1.00 40.08           C
ATOM    100  HA  GLU A 131     -13.974 168.820  27.314  1.00 40.08           H
ATOM    101  C   GLU A 131     -12.687 167.311  28.137  1.00 38.50           C
ATOM    102  O   GLU A 131     -13.387 166.814  29.015  1.00 37.94           O
ATOM    103  CB  GLU A 131     -14.240 167.077  26.098  1.00 41.71           C
ATOM    104 1HB  GLU A 131     -14.642 167.643  25.258  1.00 41.71           H
ATOM    105 2HB  GLU A 131     -13.630 166.271  25.689  1.00 41.71           H
ATOM    106  CG  GLU A 131     -15.434 166.432  26.850  1.00 42.31           C
ATOM    107 1HG  GLU A 131     -16.089 165.972  26.110  1.00 42.31           H
ATOM    108 2HG  GLU A 131     -15.069 165.642  27.506  1.00 42.31           H
ATOM    109  CD  GLU A 131     -16.254 167.424  27.683  1.00 52.31           C
ATOM    110  OE1 GLU A 131     -16.417 168.591  27.265  1.00 52.01           O
ATOM    111  OE2 GLU A 131     -16.729 167.065  28.786  1.00 53.16           O
ATOM    112  N   ASP A 132     -11.355 167.275  28.234  1.00 36.79           N
ATOM    113  H   ASP A 132     -10.797 167.738  27.531  1.00 36.79           H
ATOM    114  CA  ASP A 132     -10.644 166.788  29.421  1.00 36.72           C
ATOM    115  HA  ASP A 132     -11.116 165.859  29.740  1.00 36.72           H
ATOM    116  C   ASP A 132     -10.716 167.768  30.638  1.00 40.71           C
ATOM    117  O   ASP A 132     -10.407 167.354  31.755  1.00 36.58           O
ATOM    118  CB  ASP A 132      -9.183 166.467  29.032  1.00 36.92           C
ATOM    119 1HB  ASP A 132      -8.865 167.133  28.229  1.00 36.92           H
ATOM    120 2HB  ASP A 132      -8.531 166.664  29.883  1.00 36.92           H
ATOM    121  CG  ASP A 132      -8.940 165.014  28.570  1.00 45.68           C
ATOM    122  OD1 ASP A 132      -9.790 164.124  28.810  1.00 44.42           O
ATOM    123  OD2 ASP A 132      -7.872 164.741  27.977  1.00 43.83           O
ATOM    124  N   PHE A 133     -11.142 169.030  30.471  1.00 33.63           N
ATOM    125  H   PHE A 133     -11.453 169.328  29.557  1.00 33.63           H
ATOM    126  CA  PHE A 133     -10.849 170.110  31.433  1.00 34.74           C
ATOM    127  HA  PHE A 133     -10.250 169.674  32.233  1.00 34.74           H
ATOM    128  C   PHE A 133     -12.074 170.800  32.107  1.00 39.89           C
ATOM    129  O   PHE A 133     -13.214 170.692  31.660  1.00 37.10           O
ATOM    130  CB  PHE A 133      -9.937 171.142  30.745  1.00 32.58           C
ATOM    131 1HB  PHE A 133     -10.497 171.640  29.954  1.00 32.58           H
ATOM    132 2HB  PHE A 133      -9.640 171.901  31.470  1.00 32.58           H
ATOM    133  CG  PHE A 133      -8.683 170.527  30.142  1.00 36.88           C
ATOM    134  CD1 PHE A 133      -7.626 170.120  30.979  1.00 35.10           C
ATOM    135  HD1 PHE A 133      -7.677 170.296  32.043  1.00 35.10           H
ATOM    136  CD2 PHE A 133      -8.609 170.275  28.761  1.00 35.21           C
ATOM    137  HD2 PHE A 133      -9.425 170.577  28.121  1.00 35.21           H
ATOM    138  CE1 PHE A 133      -6.519 169.442  30.441  1.00 36.82           C
ATOM    139  HE1 PHE A 133      -5.719 169.102  31.083  1.00 36.82           H
ATOM    140  CE2 PHE A 133      -7.508 169.591  28.223  1.00 36.85           C
ATOM    141  HE2 PHE A 133      -7.485 169.360  27.168  1.00 36.85           H
ATOM    142  CZ  PHE A 133      -6.467 169.166  29.064  1.00 38.26           C
ATOM    143  HZ  PHE A 133      -5.642 168.604  28.652  1.00 38.26           H
ATOM    144  N   GLU A 134     -11.786 171.542  33.182  1.00 33.49           N
ATOM    145  H   GLU A 134     -10.836 171.483  33.520  1.00 33.49           H
ATOM    146  CA  GLU A 134     -12.618 172.591  33.820  1.00 35.17           C
ATOM    147  HA  GLU A 134     -13.458 172.835  33.169  1.00 35.17           H
ATOM    148  C   GLU A 134     -11.765 173.867  33.993  1.00 36.80           C
ATOM    149  O   GLU A 134     -10.560 173.777  34.253  1.00 37.44           O
ATOM    150  CB  GLU A 134     -13.164 172.153  35.198  1.00 37.98           C
ATOM    151 1HB  GLU A 134     -12.318 172.030  35.873  1.00 37.98           H
ATOM    152 2HB  GLU A 134     -13.800 172.951  35.580  1.00 37.98           H
ATOM    153  CG  GLU A 134     -13.977 170.843  35.190  1.00 46.16           C
ATOM    154 1HG  GLU A 134     -14.921 171.010  34.672  1.00 46.16           H
ATOM    155 2HG  GLU A 134     -13.404 170.095  34.641  1.00 46.16           H
ATOM    156  CD  GLU A 134     -14.287 170.281  36.590  1.00 54.96           C
ATOM    157  OE1 GLU A 134     -15.416 169.774  36.794  1.00 58.41           O
ATOM    158  OE2 GLU A 134     -13.397 170.252  37.481  1.00 56.09           O
ATOM    159  N   ILE A 135     -12.360 175.060  33.873  1.00 35.78           N
ATOM    160  H   ILE A 135     -13.353 175.093  33.691  1.00 35.78           H
ATOM    161  CA  ILE A 135     -11.655 176.352  33.862  1.00 33.36           C
ATOM    162  HA  ILE A 135     -10.591 176.149  33.984  1.00 33.36           H
ATOM    163  C   ILE A 135     -12.096 177.257  35.041  1.00 38.82           C
ATOM    164  O   ILE A 135     -13.287 177.475  35.281  1.00 34.91           O
ATOM    165  CB  ILE A 135     -11.788 177.055  32.486  1.00 38.60           C
ATOM    166  HB  ILE A 135     -12.840 177.295  32.335  1.00 38.60           H
ATOM    167  CG1 ILE A 135     -11.321 176.127  31.336  1.00 38.75           C
ATOM    168 1HG1 ILE A 135     -10.341 175.730  31.604  1.00 38.75           H
ATOM    169 2HG1 ILE A 135     -12.023 175.295  31.272  1.00 38.75           H
ATOM    170  CG2 ILE A 135     -10.974 178.362  32.488  1.00 37.04           C
ATOM    171 1HG2 ILE A 135     -11.091 178.874  31.532  1.00 37.04           H
ATOM    172 2HG2 ILE A 135      -9.924 178.111  32.640  1.00 37.04           H
ATOM    173 3HG2 ILE A 135     -11.312 179.014  33.293  1.00 37.04           H
ATOM    174  CD1 ILE A 135     -11.225 176.772  29.945  1.00 40.40           C
ATOM    175 1HD1 ILE A 135     -11.093 175.986  29.202  1.00 40.40           H
ATOM    176 2HD1 ILE A 135     -10.373 177.452  29.910  1.00 40.40           H
ATOM    177 3HD1 ILE A 135     -12.140 177.325  29.731  1.00 40.40           H
ATOM    178  N   GLY A 136     -11.109 177.787  35.765  1.00 33.87           N
ATOM    179  H   GLY A 136     -10.163 177.577  35.480  1.00 33.87           H
ATOM    180  CA  GLY A 136     -11.248 178.728  36.892  1.00 31.49           C
ATOM    181 1HA  GLY A 136     -12.242 178.646  37.332  1.00 31.49           H
ATOM    182 2HA  GLY A 136     -10.520 178.458  37.658  1.00 31.49           H
ATOM    183  C   GLY A 136     -11.012 180.194  36.493  1.00 36.36           C
ATOM    184  O   GLY A 136     -11.376 180.625  35.396  1.00 32.74           O
ATOM    185  N   ARG A 137     -10.420 180.985  37.398  1.00 34.89           N
ATOM    186  H   ARG A 137     -10.146 180.593  38.288  1.00 34.89           H
ATOM    187  CA  ARG A 137     -10.093 182.401  37.181  1.00 34.28           C
ATOM    188  HA  ARG A 137     -11.007 182.872  36.819  1.00 34.28           H
ATOM    189  C   ARG A 137      -9.000 182.610  36.101  1.00 36.45           C
ATOM    190  O   ARG A 137      -8.079 181.793  36.001  1.00 31.39           O
ATOM    191  CB  ARG A 137      -9.735 183.103  38.507  1.00 37.91           C
ATOM    192 1HB  ARG A 137      -9.521 184.152  38.303  1.00 37.91           H
ATOM    193 2HB  ARG A 137     -10.607 183.063  39.160  1.00 37.91           H
ATOM    194  CG  ARG A 137      -8.533 182.504  39.270  1.00 38.01           C
ATOM    195 1HG  ARG A 137      -8.754 181.467  39.524  1.00 38.01           H
ATOM    196 2HG  ARG A 137      -7.636 182.536  38.652  1.00 38.01           H
ATOM    197  CD  ARG A 137      -8.260 183.280  40.571  1.00 38.35           C
ATOM    198 1HD  ARG A 137      -7.780 184.233  40.351  1.00 38.35           H
ATOM    199 2HD  ARG A 137      -9.208 183.486  41.069  1.00 38.35           H
ATOM    200  NE  ARG A 137      -7.400 182.511  41.483  1.00 40.43           N
ATOM    201  HE  ARG A 137      -7.914 181.997  42.184  1.00 40.43           H
ATOM    202  CZ  ARG A 137      -6.059 182.467  41.472  1.00 44.03           C
ATOM    203  NH1 ARG A 137      -5.303 183.232  40.749  1.00 37.08           N
ATOM    204 1HH1 ARG A 137      -5.715 184.001  40.241  1.00 37.08           H
ATOM    205 2HH1 ARG A 137      -4.333 183.272  41.028  1.00 37.08           H
ATOM    206  NH2 ARG A 137      -5.431 181.611  42.208  1.00 46.02           N
ATOM    207 1HH2 ARG A 137      -5.957 181.011  42.828  1.00 46.02           H
ATOM    208 2HH2 ARG A 137      -4.424 181.649  42.276  1.00 46.02           H
ATOM    209  N   PRO A 138      -9.043 183.707  35.319  1.00 39.83           N
ATOM    210  CA  PRO A 138      -7.946 184.093  34.432  1.00 35.36           C
ATOM    211  HA  PRO A 138      -7.773 183.294  33.712  1.00 35.36           H
ATOM    212  C   PRO A 138      -6.638 184.379  35.176  1.00 35.46           C
ATOM    213  O   PRO A 138      -6.640 184.740  36.356  1.00 38.29           O
ATOM    214  CB  PRO A 138      -8.420 185.340  33.683  1.00 42.44           C
ATOM    215 1HB  PRO A 138      -8.052 186.237  34.183  1.00 42.44           H
ATOM    216 2HB  PRO A 138      -8.116 185.328  32.636  1.00 42.44           H
ATOM    217  CG  PRO A 138      -9.930 185.264  33.790  1.00 42.67           C
ATOM    218 1HG  PRO A 138     -10.383 186.255  33.765  1.00 42.67           H
ATOM    219 2HG  PRO A 138     -10.331 184.625  33.003  1.00 42.67           H
ATOM    220  CD  PRO A 138     -10.146 184.623  35.146  1.00 43.16           C
ATOM    221 1HD  PRO A 138     -10.129 185.377  35.933  1.00 43.16           H
ATOM    222 2HD  PRO A 138     -11.087 184.073  35.146  1.00 43.16           H
ATOM    223  N   LEU A 139      -5.525 184.274  34.452  1.00 38.77           N
ATOM    224  H   LEU A 139      -5.622 183.923  33.510  1.00 38.77           H
ATOM    225  CA  LEU A 139      -4.164 184.629  34.879  1.00 37.80           C
ATOM    226  HA  LEU A 139      -4.207 185.053  35.882  1.00 37.80           H
ATOM    227  C   LEU A 139      -3.519 185.703  33.955  1.00 40.66           C
ATOM    228  O   LEU A 139      -2.445 186.215  34.275  1.00 42.85           O
ATOM    229  CB  LEU A 139      -3.305 183.340  34.927  1.00 35.99           C
ATOM    230 1HB  LEU A 139      -3.274 182.921  33.921  1.00 35.99           H
ATOM    231 2HB  LEU A 139      -2.289 183.626  35.202  1.00 35.99           H
ATOM    232  CG  LEU A 139      -3.791 182.249  35.900  1.00 37.17           C
ATOM    233  HG  LEU A 139      -4.834 182.025  35.676  1.00 37.17           H
ATOM    234  CD1 LEU A 139      -2.972 180.971  35.700  1.00 34.11           C
ATOM    235 1HD1 LEU A 139      -3.334 180.205  36.385  1.00 34.11           H
ATOM    236 2HD1 LEU A 139      -1.920 181.172  35.901  1.00 34.11           H
ATOM    237 3HD1 LEU A 139      -3.087 180.625  34.673  1.00 34.11           H
ATOM    238  CD2 LEU A 139      -3.670 182.678  37.362  1.00 38.14           C
ATOM    239 1HD2 LEU A 139      -4.007 181.866  38.007  1.00 38.14           H
ATOM    240 2HD2 LEU A 139      -4.292 183.558  37.531  1.00 38.14           H
ATOM    241 3HD2 LEU A 139      -2.631 182.918  37.591  1.00 38.14           H
ATOM    242  N   GLY A 140      -4.143 186.038  32.821  1.00 37.27           N
ATOM    243  H   GLY A 140      -4.987 185.545  32.567  1.00 37.27           H
ATOM    244  CA  GLY A 140      -3.745 187.144  31.938  1.00 41.07           C
ATOM    245 1HA  GLY A 140      -4.080 188.079  32.389  1.00 41.07           H
ATOM    246 2HA  GLY A 140      -2.660 187.182  31.843  1.00 41.07           H
ATOM    247  C   GLY A 140      -4.351 187.044  30.527  1.00 46.59           C
ATOM    248  O   GLY A 140      -4.746 185.959  30.097  1.00 36.63           O
ATOM    249  N   LYS A 141      -4.410 188.169  29.806  1.00 43.13           N
ATOM    250  H   LYS A 141      -4.120 189.026  30.254  1.00 43.13           H
ATOM    251  CA  LYS A 141      -4.984 188.317  28.453  1.00 46.32           C
ATOM    252  HA  LYS A 141      -4.976 187.345  27.959  1.00 46.32           H
ATOM    253  C   LYS A 141      -4.161 189.298  27.596  1.00 51.01           C
ATOM    254  O   LYS A 141      -3.511 190.202  28.126  1.00 54.16           O
ATOM    255  CB  LYS A 141      -6.453 188.797  28.532  1.00 43.53           C
ATOM    256 1HB  LYS A 141      -6.449 189.851  28.808  1.00 43.53           H
ATOM    257 2HB  LYS A 141      -6.892 188.705  27.539  1.00 43.53           H
ATOM    258  CG  LYS A 141      -7.332 188.041  29.540  1.00 49.40           C
ATOM    259 1HG  LYS A 141      -7.217 186.970  29.374  1.00 49.40           H
ATOM    260 2HG  LYS A 141      -7.001 188.287  30.549  1.00 49.40           H
ATOM    261  CD  LYS A 141      -8.808 188.430  29.384  1.00 56.14           C
ATOM    262 1HD  LYS A 141      -8.886 189.517  29.347  1.00 56.14           H
ATOM    263 2HD  LYS A 141      -9.185 188.017  28.448  1.00 56.14           H
ATOM    264  CE  LYS A 141      -9.642 187.911  30.565  1.00 59.15           C
ATOM    265 1HE  LYS A 141      -9.376 186.870  30.752  1.00 59.15           H
ATOM    266 2HE  LYS A 141      -9.391 188.491  31.453  1.00 59.15           H
ATOM    267  NZ  LYS A 141     -11.093 188.015  30.286  1.00 61.91           N
ATOM    268 1HZ  LYS A 141     -11.611 187.886  31.143  1.00 61.91           H
ATOM    269 2HZ  LYS A 141     -11.354 187.299  29.623  1.00 61.91           H
ATOM    270 3HZ  LYS A 141     -11.300 188.924  29.899  1.00 61.91           H
ATOM    271  N   GLY A 142      -4.206 189.152  26.274  1.00 46.89           N
ATOM    272  H   GLY A 142      -4.728 188.377  25.889  1.00 46.89           H
ATOM    273  CA  GLY A 142      -3.482 189.997  25.322  1.00 50.58           C
ATOM    274 1HA  GLY A 142      -3.701 191.042  25.538  1.00 50.58           H
ATOM    275 2HA  GLY A 142      -2.411 189.842  25.451  1.00 50.58           H
ATOM    276  C   GLY A 142      -3.837 189.723  23.849  1.00 52.72           C
ATOM    277  O   GLY A 142      -4.757 188.960  23.549  1.00 49.92           O
ATOM    278  N   LYS A 143      -3.122 190.367  22.918  1.00 50.84           N
ATOM    279  H   LYS A 143      -2.409 191.010  23.230  1.00 50.84           H
ATOM    280  CA  LYS A 143      -3.401 190.364  21.472  1.00 52.00           C
ATOM    281  HA  LYS A 143      -4.380 190.822  21.331  1.00 52.00           H
ATOM    282  C   LYS A 143      -3.455 188.950  20.829  1.00 48.07           C
ATOM    283  O   LYS A 143      -4.230 188.751  19.898  1.00 47.24           O
ATOM    284  CB  LYS A 143      -2.369 191.275  20.775  1.00  0.00           C
ATOM    285 1HB  LYS A 143      -2.311 192.213  21.327  1.00  0.00           H
ATOM    286 2HB  LYS A 143      -1.396 190.786  20.819  1.00  0.00           H
ATOM    287  CG  LYS A 143      -2.724 191.596  19.313  1.00  0.00           C
ATOM    288 1HG  LYS A 143      -2.599 190.693  18.717  1.00  0.00           H
ATOM    289 2HG  LYS A 143      -3.764 191.919  19.270  1.00  0.00           H
ATOM    290  CD  LYS A 143      -1.826 192.717  18.759  1.00  0.00           C
ATOM    291 1HD  LYS A 143      -1.915 193.588  19.408  1.00  0.00           H
ATOM    292 2HD  LYS A 143      -0.792 192.369  18.766  1.00  0.00           H
ATOM    293  CE  LYS A 143      -2.226 193.129  17.334  1.00  0.00           C
ATOM    294 1HE  LYS A 143      -2.129 192.264  16.678  1.00  0.00           H
ATOM    295 2HE  LYS A 143      -3.271 193.437  17.339  1.00  0.00           H
ATOM    296  NZ  LYS A 143      -1.374 194.237  16.835  1.00  0.00           N
ATOM    297 1HZ  LYS A 143      -1.659 194.497  15.902  1.00  0.00           H
ATOM    298 2HZ  LYS A 143      -0.417 193.914  16.818  1.00  0.00           H
ATOM    299 3HZ  LYS A 143      -1.449 195.038  17.446  1.00  0.00           H
ATOM    300  N   PHE A 144      -2.694 187.969  21.325  1.00 41.90           N
ATOM    301  H   PHE A 144      -2.075 188.162  22.100  1.00 41.90           H
ATOM    302  CA  PHE A 144      -2.755 186.581  20.862  1.00 43.84           C
ATOM    303  HA  PHE A 144      -2.961 186.587  19.791  1.00 43.84           H
ATOM    304  C   PHE A 144      -3.856 185.726  21.543  1.00 43.99           C
ATOM    305  O   PHE A 144      -4.274 184.729  20.953  1.00 40.36           O
ATOM    306  CB  PHE A 144      -1.401 185.881  21.067  1.00 45.61           C
ATOM    307 1HB  PHE A 144      -1.085 186.009  22.102  1.00 45.61           H
ATOM    308 2HB  PHE A 144      -1.554 184.813  20.912  1.00 45.61           H
ATOM    309  CG  PHE A 144      -0.265 186.341  20.157  1.00 53.24           C
ATOM    310  CD1 PHE A 144      -0.389 186.200  18.762  1.00 54.23           C
ATOM    311  HD1 PHE A 144      -1.305 185.821  18.332  1.00 54.23           H
ATOM    312  CD2 PHE A 144       0.947 186.802  20.700  1.00 55.09           C
ATOM    313  HD2 PHE A 144       1.057 186.876  21.772  1.00 55.09           H
ATOM    314  CE1 PHE A 144       0.684 186.539  17.919  1.00 57.13           C
ATOM    315  HE1 PHE A 144       0.582 186.439  16.849  1.00 57.13           H
ATOM    316  CE2 PHE A 144       2.022 187.131  19.856  1.00 59.67           C
ATOM    317  HE2 PHE A 144       2.954 187.466  20.287  1.00 59.67           H
ATOM    318  CZ  PHE A 144       1.890 187.006  18.463  1.00 59.71           C
ATOM    319  HZ  PHE A 144       2.721 187.262  17.823  1.00 59.71           H
ATOM    320  N   GLY A 145      -4.303 186.055  22.762  1.00 43.46           N
ATOM    321  H   GLY A 145      -4.034 186.930  23.188  1.00 43.46           H
ATOM    322  CA  GLY A 145      -5.194 185.190  23.537  1.00 41.24           C
ATOM    323 1HA  GLY A 145      -6.222 185.345  23.208  1.00 41.24           H
ATOM    324 2HA  GLY A 145      -4.938 184.153  23.322  1.00 41.24           H
ATOM    325  C   GLY A 145      -5.143 185.390  25.065  1.00 40.70           C
ATOM    326  O   GLY A 145      -5.016 186.511  25.553  1.00 37.99           O
ATOM    327  N   ASN A 146      -5.274 184.290  25.809  1.00 36.16           N
ATOM    328  H   ASN A 146      -5.275 183.402  25.328  1.00 36.16           H
ATOM    329  CA  ASN A 146      -5.565 184.246  27.251  1.00 36.10           C
ATOM    330  HA  ASN A 146      -5.308 185.203  27.704  1.00 36.10           H
ATOM    331  C   ASN A 146      -4.762 183.145  27.984  1.00 33.84           C
ATOM    332  O   ASN A 146      -4.296 182.183  27.373  1.00 34.41           O
ATOM    333  CB  ASN A 146      -7.076 183.999  27.441  1.00 38.99           C
ATOM    334 1HB  ASN A 146      -7.303 182.982  27.121  1.00 38.99           H
ATOM    335 2HB  ASN A 146      -7.313 184.065  28.503  1.00 38.99           H
ATOM    336  CG  ASN A 146      -7.968 184.974  26.671  1.00 43.93           C
ATOM    337  OD1 ASN A 146      -8.123 186.130  27.027  1.00 47.31           O
ATOM    338  ND2 ASN A 146      -8.595 184.547  25.600  1.00 47.84           N
ATOM    339 1HD2 ASN A 146      -9.237 185.181  25.146  1.00 47.84           H
ATOM    340 2HD2 ASN A 146      -8.542 183.583  25.302  1.00 47.84           H
ATOM    341  N   VAL A 147      -4.678 183.242  29.312  1.00 35.23           N
ATOM    342  H   VAL A 147      -5.015 184.087  29.750  1.00 35.23           H
ATOM    343  CA  VAL A 147      -4.254 182.167  30.228  1.00 34.42           C
ATOM    344  HA  VAL A 147      -4.244 181.227  29.676  1.00 34.42           H
ATOM    345  C   VAL A 147      -5.269 182.055  31.372  1.00 33.10           C
ATOM    346  O   VAL A 147      -5.673 183.074  31.933  1.00 36.34           O
ATOM    347  CB  VAL A 147      -2.837 182.396  30.807  1.00 35.55           C
ATOM    348  HB  VAL A 147      -2.897 183.211  31.529  1.00 35.55           H
ATOM    349  CG1 VAL A 147      -2.322 181.141  31.527  1.00 33.90           C
ATOM    350 1HG1 VAL A 147      -1.328 181.343  31.927  1.00 33.90           H
ATOM    351 2HG1 VAL A 147      -2.267 180.315  30.818  1.00 33.90           H
ATOM    352 3HG1 VAL A 147      -2.996 180.878  32.342  1.00 33.90           H
ATOM    353  CG2 VAL A 147      -1.799 182.788  29.752  1.00 37.46           C
ATOM    354 1HG2 VAL A 147      -0.808 182.834  30.204  1.00 37.46           H
ATOM    355 2HG2 VAL A 147      -2.058 183.766  29.345  1.00 37.46           H
ATOM    356 3HG2 VAL A 147      -1.800 182.049  28.951  1.00 37.46           H
ATOM    357  N   TYR A 148      -5.635 180.831  31.752  1.00 28.38           N
ATOM    358  H   TYR A 148      -5.309 180.037  31.219  1.00 28.38           H
ATOM    359  CA  TYR A 148      -6.536 180.540  32.873  1.00 29.11           C
ATOM    360  HA  TYR A 148      -6.747 181.463  33.413  1.00 29.11           H
ATOM    361  C   TYR A 148      -5.917 179.531  33.851  1.00 34.01           C
ATOM    362  O   TYR A 148      -5.197 178.617  33.447  1.00 32.58           O
ATOM    363  CB  TYR A 148      -7.872 179.990  32.361  1.00 32.23           C
ATOM    364 1HB  TYR A 148      -7.708 178.986  31.969  1.00 32.23           H
ATOM    365 2HB  TYR A 148      -8.548 179.903  33.212  1.00 32.23           H
ATOM    366  CG  TYR A 148      -8.547 180.829  31.286  1.00 31.78           C
ATOM    367  CD1 TYR A 148      -9.402 181.888  31.647  1.00 34.68           C
ATOM    368  HD1 TYR A 148      -9.615 182.089  32.686  1.00 34.68           H
ATOM    369  CD2 TYR A 148      -8.314 180.542  29.927  1.00 33.62           C
ATOM    370  HD2 TYR A 148      -7.667 179.724  29.646  1.00 33.62           H
ATOM    371  CE1 TYR A 148      -9.995 182.685  30.652  1.00 36.73           C
ATOM    372  HE1 TYR A 148     -10.653 183.498  30.921  1.00 36.73           H
ATOM    373  CE2 TYR A 148      -8.918 181.322  28.927  1.00 33.98           C
ATOM    374  HE2 TYR A 148      -8.748 181.104  27.883  1.00 33.98           H
ATOM    375  CZ  TYR A 148      -9.747 182.405  29.291  1.00 33.48           C
ATOM    376  OH  TYR A 148     -10.288 183.191  28.324  1.00 40.30           O
ATOM    377  HH  TYR A 148     -10.640 184.020  28.658  1.00 40.30           H
ATOM    378  N   LEU A 149      -6.255 179.672  35.131  1.00 33.49           N
ATOM    379  H   LEU A 149      -6.869 180.434  35.383  1.00 33.49           H
ATOM    380  CA  LEU A 149      -6.092 178.603  36.118  1.00 31.61           C
ATOM    381  HA  LEU A 149      -5.103 178.158  36.006  1.00 31.61           H
ATOM    382  C   LEU A 149      -7.148 177.524  35.835  1.00 35.24           C
ATOM    383  O   LEU A 149      -8.334 177.837  35.748  1.00 33.23           O
ATOM    384  CB  LEU A 149      -6.216 179.243  37.519  1.00 28.54           C
ATOM    385 1HB  LEU A 149      -5.469 180.033  37.599  1.00 28.54           H
ATOM    386 2HB  LEU A 149      -7.198 179.710  37.594  1.00 28.54           H
ATOM    387  CG  LEU A 149      -6.047 178.292  38.710  1.00 38.55           C
ATOM    388  HG  LEU A 149      -6.921 177.645  38.774  1.00 38.55           H
ATOM    389  CD1 LEU A 149      -4.787 177.439  38.606  1.00 30.27           C
ATOM    390 1HD1 LEU A 149      -4.608 176.954  39.565  1.00 30.27           H
ATOM    391 2HD1 LEU A 149      -3.938 178.076  38.356  1.00 30.27           H
ATOM    392 3HD1 LEU A 149      -4.912 176.680  37.833  1.00 30.27           H
ATOM    393  CD2 LEU A 149      -5.935 179.130  39.983  1.00 41.66           C
ATOM    394 1HD2 LEU A 149      -5.863 178.468  40.846  1.00 41.66           H
ATOM    395 2HD2 LEU A 149      -6.820 179.758  40.080  1.00 41.66           H
ATOM    396 3HD2 LEU A 149      -5.046 179.759  39.932  1.00 41.66           H
ATOM    397  N   ALA A 150      -6.735 176.277  35.635  1.00 30.14           N
ATOM    398  H   ALA A 150      -5.751 176.064  35.724  1.00 30.14           H
ATOM    399  CA  ALA A 150      -7.590 175.205  35.111  1.00 36.05           C
ATOM    400  HA  ALA A 150      -8.627 175.405  35.380  1.00 36.05           H
ATOM    401  C   ALA A 150      -7.207 173.828  35.706  1.00 35.55           C
ATOM    402  O   ALA A 150      -6.253 173.702  36.480  1.00 34.15           O
ATOM    403  CB  ALA A 150      -7.495 175.239  33.579  1.00 31.87           C
ATOM    404 1HB  ALA A 150      -7.833 176.211  33.219  1.00 31.87           H
ATOM    405 2HB  ALA A 150      -8.118 174.455  33.149  1.00 31.87           H
ATOM    406 3HB  ALA A 150      -6.458 175.083  33.284  1.00 31.87           H
ATOM    407  N   ARG A 151      -7.995 172.804  35.372  1.00 32.99           N
ATOM    408  H   ARG A 151      -8.786 172.993  34.772  1.00 32.99           H
ATOM    409  CA  ARG A 151      -7.947 171.470  35.986  1.00 37.14           C
ATOM    410  HA  ARG A 151      -6.928 171.254  36.308  1.00 37.14           H
ATOM    411  C   ARG A 151      -8.390 170.396  34.990  1.00 31.98           C
ATOM    412  O   ARG A 151      -9.310 170.633  34.218  1.00 35.51           O
ATOM    413  CB  ARG A 151      -8.860 171.530  37.221  1.00 40.92           C
ATOM    414 1HB  ARG A 151      -8.497 172.321  37.877  1.00 40.92           H
ATOM    415 2HB  ARG A 151      -9.872 171.788  36.908  1.00 40.92           H
ATOM    416  CG  ARG A 151      -8.902 170.212  38.006  1.00 41.52           C
ATOM    417 1HG  ARG A 151      -9.443 169.456  37.437  1.00 41.52           H
ATOM    418 2HG  ARG A 151      -7.880 169.874  38.173  1.00 41.52           H
ATOM    419  CD  ARG A 151      -9.592 170.407  39.361  1.00 44.75           C
ATOM    420 1HD  ARG A 151      -9.480 169.501  39.958  1.00 44.75           H
ATOM    421 2HD  ARG A 151      -9.099 171.226  39.886  1.00 44.75           H
ATOM    422  NE  ARG A 151     -11.025 170.718  39.232  1.00 45.06           N
ATOM    423  HE  ARG A 151     -11.460 170.472  38.354  1.00 45.06           H
ATOM    424  CZ  ARG A 151     -11.745 171.321  40.189  1.00 49.65           C
ATOM    425  NH1 ARG A 151     -11.237 171.689  41.332  1.00 50.84           N
ATOM    426 1HH1 ARG A 151     -10.279 171.455  41.546  1.00 50.84           H
ATOM    427 2HH1 ARG A 151     -11.770 172.267  41.966  1.00 50.84           H
ATOM    428  NH2 ARG A 151     -13.002 171.536  39.965  1.00 54.05           N
ATOM    429 1HH2 ARG A 151     -13.403 171.210  39.096  1.00 54.05           H
ATOM    430 2HH2 ARG A 151     -13.592 171.962  40.665  1.00 54.05           H
ATOM    431  N   GLU A 152      -7.763 169.223  35.006  1.00 30.94           N
ATOM    432  H   GLU A 152      -7.024 169.071  35.678  1.00 30.94           H
ATOM    433  CA  GLU A 152      -8.192 168.043  34.237  1.00 35.35           C
ATOM    434  HA  GLU A 152      -8.738 168.381  33.356  1.00 35.35           H
ATOM    435  C   GLU A 152      -9.166 167.170  35.078  1.00 36.90           C
ATOM    436  O   GLU A 152      -8.984 167.030  36.286  1.00 34.50           O
ATOM    437  CB  GLU A 152      -6.938 167.314  33.720  1.00 33.34           C
ATOM    438 1HB  GLU A 152      -6.299 168.057  33.242  1.00 33.34           H
ATOM    439 2HB  GLU A 152      -6.374 166.903  34.558  1.00 33.34           H
ATOM    440  CG  GLU A 152      -7.201 166.178  32.709  1.00 36.60           C
ATOM    441 1HG  GLU A 152      -7.861 166.558  31.930  1.00 36.60           H
ATOM    442 2HG  GLU A 152      -6.254 165.904  32.244  1.00 36.60           H
ATOM    443  CD  GLU A 152      -7.831 164.931  33.331  1.00 45.35           C
ATOM    444  OE1 GLU A 152      -7.394 164.558  34.443  1.00 42.91           O
ATOM    445  OE2 GLU A 152      -8.794 164.370  32.752  1.00 50.18           O
ATOM    446  N   LYS A 153     -10.241 166.633  34.486  1.00 37.80           N
ATOM    447  H   LYS A 153     -10.356 166.742  33.488  1.00 37.80           H
ATOM    448  CA  LYS A 153     -11.388 166.057  35.209  1.00 42.82           C
ATOM    449  HA  LYS A 153     -11.588 166.715  36.054  1.00 42.82           H
ATOM    450  C   LYS A 153     -11.173 164.627  35.774  1.00 40.21           C
ATOM    451  O   LYS A 153     -11.836 164.283  36.753  1.00 46.30           O
ATOM    452  CB  LYS A 153     -12.631 166.092  34.312  1.00 43.05           C
ATOM    453 1HB  LYS A 153     -12.364 165.727  33.320  1.00 43.05           H
ATOM    454 2HB  LYS A 153     -13.397 165.444  34.740  1.00 43.05           H
ATOM    455  CG  LYS A 153     -13.188 167.524  34.232  1.00 49.33           C
ATOM    456 1HG  LYS A 153     -13.474 167.842  35.235  1.00 49.33           H
ATOM    457 2HG  LYS A 153     -12.398 168.185  33.874  1.00 49.33           H
ATOM    458  CD  LYS A 153     -14.412 167.683  33.319  1.00 56.82           C
ATOM    459 1HD  LYS A 153     -15.166 166.953  33.610  1.00 56.82           H
ATOM    460 2HD  LYS A 153     -14.826 168.682  33.455  1.00 56.82           H
ATOM    461  CE  LYS A 153     -14.043 167.500  31.843  1.00 54.87           C
ATOM    462 1HE  LYS A 153     -13.129 168.056  31.632  1.00 54.87           H
ATOM    463 2HE  LYS A 153     -13.848 166.445  31.653  1.00 54.87           H
ATOM    464  NZ  LYS A 153     -15.118 167.987  30.949  1.00 56.42           N
ATOM    465 1HZ  LYS A 153     -15.033 167.526  30.055  1.00 56.42           H
ATOM    466 2HZ  LYS A 153     -15.032 168.985  30.824  1.00 56.42           H
ATOM    467 3HZ  LYS A 153     -16.018 167.774  31.354  1.00 56.42           H
ATOM    468  N   GLN A 154     -10.269 163.814  35.230  1.00 39.35           N
ATOM    469  H   GLN A 154      -9.728 164.118  34.433  1.00 39.35           H
ATOM    470  CA  GLN A 154      -9.911 162.524  35.819  1.00 38.57           C
ATOM    471  HA  GLN A 154     -10.825 162.016  36.127  1.00 38.57           H
ATOM    472  C   GLN A 154      -9.022 162.703  37.070  1.00 44.44           C
ATOM    473  O   GLN A 154      -9.341 162.227  38.161  1.00 39.84           O
ATOM    474  CB  GLN A 154      -9.250 161.633  34.755  1.00  0.00           C
ATOM    475 1HB  GLN A 154      -9.981 161.438  33.972  1.00  0.00           H
ATOM    476 2HB  GLN A 154      -8.398 162.142  34.303  1.00  0.00           H
ATOM    477  CG  GLN A 154      -8.771 160.288  35.328  1.00  0.00           C
ATOM    478 1HG  GLN A 154      -7.694 160.336  35.487  1.00  0.00           H
ATOM    479 2HG  GLN A 154      -9.234 160.111  36.299  1.00  0.00           H
ATOM    480  CD  GLN A 154      -9.084 159.105  34.408  1.00  0.00           C
ATOM    481  OE1 GLN A 154     -10.223 158.859  34.038  1.00  0.00           O
ATOM    482  NE2 GLN A 154      -8.103 158.312  34.057  1.00  0.00           N
ATOM    483 1HE2 GLN A 154      -8.316 157.523  33.464  1.00  0.00           H
ATOM    484 2HE2 GLN A 154      -7.142 158.539  34.269  1.00  0.00           H
ATOM    485  N   SER A 155      -7.913 163.412  36.897  1.00 35.82           N
ATOM    486  H   SER A 155      -7.748 163.779  35.971  1.00 35.82           H
ATOM    487  CA  SER A 155      -6.849 163.601  37.883  1.00 37.09           C
ATOM    488  HA  SER A 155      -6.705 162.666  38.424  1.00 37.09           H
ATOM    489  C   SER A 155      -7.130 164.716  38.903  1.00 37.82           C
ATOM    490  O   SER A 155      -6.577 164.672  40.000  1.00 34.31           O
ATOM    491  CB  SER A 155      -5.548 163.909  37.127  1.00 32.46           C
ATOM    492 1HB  SER A 155      -4.739 164.018  37.849  1.00 32.46           H
ATOM    493 2HB  SER A 155      -5.320 163.076  36.462  1.00 32.46           H
ATOM    494  OG  SER A 155      -5.653 165.100  36.357  1.00 33.40           O
ATOM    495  HG  SER A 155      -6.262 164.926  35.636  1.00 33.40           H
ATOM    496  N   LYS A 156      -7.950 165.716  38.552  1.00 35.06           N
ATOM    497  H   LYS A 156      -8.323 165.702  37.613  1.00 35.06           H
ATOM    498  CA  LYS A 156      -8.250 166.943  39.331  1.00 35.18           C
ATOM    499  HA  LYS A 156      -8.815 167.576  38.648  1.00 35.18           H
ATOM    500  C   LYS A 156      -6.980 167.764  39.746  1.00 31.25           C
ATOM    501  O   LYS A 156      -7.076 168.690  40.546  1.00 32.64           O
ATOM    502  CB  LYS A 156      -9.212 166.617  40.490  1.00 38.78           C
ATOM    503 1HB  LYS A 156      -8.769 165.825  41.094  1.00 38.78           H
ATOM    504 2HB  LYS A 156      -9.310 167.503  41.117  1.00 38.78           H
ATOM    505  CG  LYS A 156     -10.621 166.170  40.035  1.00 43.06           C
ATOM    506 1HG  LYS A 156     -10.502 165.385  39.288  1.00 43.06           H
ATOM    507 2HG  LYS A 156     -11.135 165.742  40.895  1.00 43.06           H
ATOM    508  CD  LYS A 156     -11.501 167.293  39.467  1.00 48.56           C
ATOM    509 1HD  LYS A 156     -11.685 168.027  40.251  1.00 48.56           H
ATOM    510 2HD  LYS A 156     -10.980 167.759  38.630  1.00 48.56           H
ATOM    511  CE  LYS A 156     -12.832 166.710  38.967  1.00 59.09           C
ATOM    512 1HE  LYS A 156     -12.639 166.104  38.081  1.00 59.09           H
ATOM    513 2HE  LYS A 156     -13.232 166.044  39.731  1.00 59.09           H
ATOM    514  NZ  LYS A 156     -13.844 167.750  38.660  1.00 59.61           N
ATOM    515 1HZ  LYS A 156     -14.629 167.282  38.231  1.00 59.61           H
ATOM    516 2HZ  LYS A 156     -13.491 168.459  38.033  1.00 59.61           H
ATOM    517 3HZ  LYS A 156     -14.140 168.181  39.524  1.00 59.61           H
ATOM    518  N   PHE A 157      -5.836 167.474  39.125  1.00 29.51           N
ATOM    519  H   PHE A 157      -5.863 166.726  38.447  1.00 29.51           H
ATOM    520  CA  PHE A 157      -4.560 168.186  39.263  1.00 30.57           C
ATOM    521  HA  PHE A 157      -4.338 168.312  40.323  1.00 30.57           H
ATOM    522  C   PHE A 157      -4.602 169.592  38.618  1.00 33.86           C
ATOM    523  O   PHE A 157      -5.257 169.794  37.590  1.00 32.12           O
ATOM    524  CB  PHE A 157      -3.479 167.289  38.642  1.00 28.72           C
ATOM    525 1HB  PHE A 157      -3.448 166.353  39.199  1.00 28.72           H
ATOM    526 2HB  PHE A 157      -3.789 167.043  37.626  1.00 28.72           H
ATOM    527  CG  PHE A 157      -2.067 167.865  38.588  1.00 30.14           C
ATOM    528  CD1 PHE A 157      -1.226 167.803  39.716  1.00 34.53           C
ATOM    529  HD1 PHE A 157      -1.589 167.391  40.646  1.00 34.53           H
ATOM    530  CD2 PHE A 157      -1.583 168.423  37.394  1.00 32.50           C
ATOM    531  HD2 PHE A 157      -2.230 168.482  36.532  1.00 32.50           H
ATOM    532  CE1 PHE A 157       0.090 168.295  39.644  1.00 35.52           C
ATOM    533  HE1 PHE A 157       0.726 168.283  40.517  1.00 35.52           H
ATOM    534  CE2 PHE A 157      -0.262 168.900  37.316  1.00 31.49           C
ATOM    535  HE2 PHE A 157       0.097 169.321  36.388  1.00 31.49           H
ATOM    536  CZ  PHE A 157       0.575 168.835  38.441  1.00 36.77           C
ATOM    537  HZ  PHE A 157       1.582 169.222  38.381  1.00 36.77           H
ATOM    538  N   ILE A 158      -3.911 170.561  39.229  1.00 29.36           N
ATOM    539  H   ILE A 158      -3.375 170.329  40.053  1.00 29.36           H
ATOM    540  CA  ILE A 158      -3.896 171.976  38.823  1.00 34.08           C
ATOM    541  HA  ILE A 158      -4.905 172.244  38.511  1.00 34.08           H
ATOM    542  C   ILE A 158      -2.945 172.206  37.633  1.00 33.85           C
ATOM    543  O   ILE A 158      -1.805 171.735  37.630  1.00 31.00           O
ATOM    544  CB  ILE A 158      -3.507 172.904  40.006  1.00 35.98           C
ATOM    545  HB  ILE A 158      -2.475 172.680  40.277  1.00 35.98           H
ATOM    546  CG1 ILE A 158      -4.382 172.681  41.253  1.00 35.97           C
ATOM    547 1HG1 ILE A 158      -5.393 173.024  41.033  1.00 35.97           H
ATOM    548 2HG1 ILE A 158      -4.427 171.611  41.458  1.00 35.97           H
ATOM    549  CG2 ILE A 158      -3.566 174.382  39.578  1.00 34.27           C
ATOM    550 1HG2 ILE A 158      -3.340 175.022  40.431  1.00 34.27           H
ATOM    551 2HG2 ILE A 158      -4.572 174.598  39.218  1.00 34.27           H
ATOM    552 3HG2 ILE A 158      -2.847 174.569  38.781  1.00 34.27           H
ATOM    553  CD1 ILE A 158      -3.838 173.358  42.521  1.00 44.35           C
ATOM    554 1HD1 ILE A 158      -2.777 173.131  42.626  1.00 44.35           H
ATOM    555 2HD1 ILE A 158      -4.379 172.973  43.385  1.00 44.35           H
ATOM    556 3HD1 ILE A 158      -3.974 174.438  42.459  1.00 44.35           H
ATOM    557  N   LEU A 159      -3.379 173.008  36.659  1.00 27.83           N
ATOM    558  H   LEU A 159      -4.321 173.367  36.714  1.00 27.83           H
ATOM    559  CA  LEU A 159      -2.594 173.406  35.485  1.00 30.56           C
ATOM    560  HA  LEU A 159      -1.542 173.432  35.772  1.00 30.56           H
ATOM    561  C   LEU A 159      -2.980 174.826  34.996  1.00 31.97           C
ATOM    562  O   LEU A 159      -4.037 175.360  35.332  1.00 30.38           O
ATOM    563  CB  LEU A 159      -2.734 172.304  34.400  1.00 32.10           C
ATOM    564 1HB  LEU A 159      -2.085 172.574  33.568  1.00 32.10           H
ATOM    565 2HB  LEU A 159      -2.337 171.378  34.816  1.00 32.10           H
ATOM    566  CG  LEU A 159      -4.158 172.036  33.879  1.00 38.38           C
ATOM    567  HG  LEU A 159      -4.866 172.243  34.682  1.00 38.38           H
ATOM    568  CD1 LEU A 159      -4.508 172.907  32.670  1.00 34.40           C
ATOM    569 1HD1 LEU A 159      -5.506 172.649  32.318  1.00 34.40           H
ATOM    570 2HD1 LEU A 159      -3.785 172.738  31.872  1.00 34.40           H
ATOM    571 3HD1 LEU A 159      -4.486 173.956  32.965  1.00 34.40           H
ATOM    572  CD2 LEU A 159      -4.322 170.567  33.487  1.00 38.76           C
ATOM    573 1HD2 LEU A 159      -5.334 170.402  33.120  1.00 38.76           H
ATOM    574 2HD2 LEU A 159      -4.146 169.943  34.364  1.00 38.76           H
ATOM    575 3HD2 LEU A 159      -3.605 170.309  32.708  1.00 38.76           H
ATOM    576  N   ALA A 160      -2.107 175.445  34.206  1.00 26.18           N
ATOM    577  H   ALA A 160      -1.281 174.937  33.924  1.00 26.18           H
ATOM    578  CA  ALA A 160      -2.363 176.716  33.528  1.00 28.79           C
ATOM    579  HA  ALA A 160      -3.190 177.235  34.012  1.00 28.79           H
ATOM    580  C   ALA A 160      -2.753 176.450  32.061  1.00 32.77           C
ATOM    581  O   ALA A 160      -1.903 176.140  31.225  1.00 33.85           O
ATOM    582  CB  ALA A 160      -1.116 177.596  33.661  1.00 31.22           C
ATOM    583 1HB  ALA A 160      -0.920 177.793  34.715  1.00 31.22           H
ATOM    584 2HB  ALA A 160      -1.279 178.538  33.138  1.00 31.22           H
ATOM    585 3HB  ALA A 160      -0.261 177.080  33.223  1.00 31.22           H
ATOM    586  N   LEU A 161      -4.042 176.555  31.736  1.00 34.92           N
ATOM    587  H   LEU A 161      -4.694 176.906  32.424  1.00 34.92           H
ATOM    588  CA  LEU A 161      -4.526 176.404  30.371  1.00 33.07           C
ATOM    589  HA  LEU A 161      -3.906 175.658  29.874  1.00 33.07           H
ATOM    590  C   LEU A 161      -4.368 177.740  29.621  1.00 31.90           C
ATOM    591  O   LEU A 161      -5.148 178.676  29.812  1.00 30.70           O
ATOM    592  CB  LEU A 161      -5.971 175.859  30.386  1.00 33.46           C
ATOM    593 1HB  LEU A 161      -5.977 174.922  30.942  1.00 33.46           H
ATOM    594 2HB  LEU A 161      -6.601 176.576  30.913  1.00 33.46           H
ATOM    595  CG  LEU A 161      -6.576 175.599  28.993  1.00 34.77           C
ATOM    596  HG  LEU A 161      -6.650 176.549  28.465  1.00 34.77           H
ATOM    597  CD1 LEU A 161      -5.751 174.619  28.152  1.00 34.54           C
ATOM    598 1HD1 LEU A 161      -6.304 174.376  27.245  1.00 34.54           H
ATOM    599 2HD1 LEU A 161      -5.572 173.709  28.725  1.00 34.54           H
ATOM    600 3HD1 LEU A 161      -4.798 175.075  27.886  1.00 34.54           H
ATOM    601  CD2 LEU A 161      -7.981 175.017  29.152  1.00 32.12           C
ATOM    602 1HD2 LEU A 161      -8.444 174.911  28.171  1.00 32.12           H
ATOM    603 2HD2 LEU A 161      -8.577 175.694  29.764  1.00 32.12           H
ATOM    604 3HD2 LEU A 161      -7.925 174.042  29.635  1.00 32.12           H
ATOM    605  N   LYS A 162      -3.331 177.832  28.785  1.00 29.12           N
ATOM    606  H   LYS A 162      -2.735 177.023  28.679  1.00 29.12           H
ATOM    607  CA  LYS A 162      -3.094 178.947  27.862  1.00 31.88           C
ATOM    608  HA  LYS A 162      -3.508 179.856  28.298  1.00 31.88           H
ATOM    609  C   LYS A 162      -3.816 178.677  26.529  1.00 33.47           C
ATOM    610  O   LYS A 162      -3.841 177.546  26.049  1.00 36.66           O
ATOM    611  CB  LYS A 162      -1.569 179.157  27.740  1.00 30.62           C
ATOM    612 1HB  LYS A 162      -1.187 179.466  28.713  1.00 30.62           H
ATOM    613 2HB  LYS A 162      -1.110 178.198  27.500  1.00 30.62           H
ATOM    614  CG  LYS A 162      -1.153 180.191  26.683  1.00 36.69           C
ATOM    615 1HG  LYS A 162      -1.479 179.843  25.703  1.00 36.69           H
ATOM    616 2HG  LYS A 162      -1.654 181.135  26.898  1.00 36.69           H
ATOM    617  CD  LYS A 162       0.372 180.415  26.638  1.00 39.21           C
ATOM    618 1HD  LYS A 162       0.851 179.470  26.380  1.00 39.21           H
ATOM    619 2HD  LYS A 162       0.591 181.135  25.850  1.00 39.21           H
ATOM    620  CE  LYS A 162       0.944 180.928  27.964  1.00 39.65           C
ATOM    621 1HE  LYS A 162       0.494 181.894  28.195  1.00 39.65           H
ATOM    622 2HE  LYS A 162       0.681 180.229  28.758  1.00 39.65           H
ATOM    623  NZ  LYS A 162       2.414 181.067  27.911  1.00 44.45           N
ATOM    624 1HZ  LYS A 162       2.762 181.334  28.820  1.00 44.45           H
ATOM    625 2HZ  LYS A 162       2.636 181.788  27.239  1.00 44.45           H
ATOM    626 3HZ  LYS A 162       2.844 180.198  27.627  1.00 44.45           H
ATOM    627  N   VAL A 163      -4.425 179.713  25.959  1.00 31.67           N
ATOM    628  H   VAL A 163      -4.344 180.618  26.401  1.00 31.67           H
ATOM    629  CA  VAL A 163      -5.385 179.617  24.849  1.00 32.62           C
ATOM    630  HA  VAL A 163      -5.235 178.673  24.325  1.00 32.62           H
ATOM    631  C   VAL A 163      -5.158 180.770  23.871  1.00 34.90           C
ATOM    632  O   VAL A 163      -5.226 181.931  24.266  1.00 37.66           O
ATOM    633  CB  VAL A 163      -6.835 179.645  25.374  1.00 35.35           C
ATOM    634  HB  VAL A 163      -7.038 180.641  25.768  1.00 35.35           H
ATOM    635  CG1 VAL A 163      -7.816 179.365  24.235  1.00 34.41           C
ATOM    636 1HG1 VAL A 163      -8.831 179.359  24.633  1.00 34.41           H
ATOM    637 2HG1 VAL A 163      -7.593 178.393  23.794  1.00 34.41           H
ATOM    638 3HG1 VAL A 163      -7.729 180.139  23.473  1.00 34.41           H
ATOM    639  CG2 VAL A 163      -7.086 178.635  26.502  1.00 32.18           C
ATOM    640 1HG2 VAL A 163      -8.153 178.579  26.717  1.00 32.18           H
ATOM    641 2HG2 VAL A 163      -6.550 178.953  27.396  1.00 32.18           H
ATOM    642 3HG2 VAL A 163      -6.726 177.654  26.191  1.00 32.18           H
ATOM    643  N   LEU A 164      -4.878 180.463  22.605  1.00 29.97           N
ATOM    644  H   LEU A 164      -4.875 179.489  22.339  1.00 29.97           H
ATOM    645  CA  LEU A 164      -4.461 181.423  21.577  1.00 35.46           C
ATOM    646  HA  LEU A 164      -4.504 182.432  21.989  1.00 35.46           H
ATOM    647  C   LEU A 164      -5.403 181.362  20.358  1.00 38.34           C
ATOM    648  O   LEU A 164      -5.819 180.281  19.942  1.00 38.03           O
ATOM    649  CB  LEU A 164      -2.993 181.142  21.164  1.00 35.75           C
ATOM    650 1HB  LEU A 164      -2.975 180.200  20.617  1.00 35.75           H
ATOM    651 2HB  LEU A 164      -2.681 181.933  20.483  1.00 35.75           H
ATOM    652  CG  LEU A 164      -1.970 181.042  22.313  1.00 39.97           C
ATOM    653  HG  LEU A 164      -2.290 180.252  22.992  1.00 39.97           H
ATOM    654  CD1 LEU A 164      -0.604 180.649  21.753  1.00 43.86           C
ATOM    655 1HD1 LEU A 164       0.091 180.508  22.581  1.00 43.86           H
ATOM    656 2HD1 LEU A 164      -0.231 181.433  21.094  1.00 43.86           H
ATOM    657 3HD1 LEU A 164      -0.695 179.718  21.193  1.00 43.86           H
ATOM    658  CD2 LEU A 164      -1.807 182.342  23.104  1.00 38.45           C
ATOM    659 1HD2 LEU A 164      -1.074 182.190  23.896  1.00 38.45           H
ATOM    660 2HD2 LEU A 164      -2.764 182.625  23.544  1.00 38.45           H
ATOM    661 3HD2 LEU A 164      -1.465 183.134  22.438  1.00 38.45           H
ATOM    662  N   PHE A 165      -5.736 182.511  19.771  1.00 39.52           N
ATOM    663  H   PHE A 165      -5.338 183.373  20.115  1.00 39.52           H
ATOM    664  CA  PHE A 165      -6.590 182.599  18.589  1.00 40.27           C
ATOM    665  HA  PHE A 165      -7.394 181.868  18.678  1.00 40.27           H
ATOM    666  C   PHE A 165      -5.802 182.297  17.302  1.00 40.11           C
ATOM    667  O   PHE A 165      -4.816 182.980  17.008  1.00 42.22           O
ATOM    668  CB  PHE A 165      -7.220 183.993  18.499  1.00 40.68           C
ATOM    669 1HB  PHE A 165      -6.433 184.714  18.276  1.00 40.68           H
ATOM    670 2HB  PHE A 165      -7.909 184.002  17.654  1.00 40.68           H
ATOM    671  CG  PHE A 165      -7.970 184.463  19.740  1.00 45.07           C
ATOM    672  CD1 PHE A 165      -9.197 183.870  20.095  1.00 49.29           C
ATOM    673  HD1 PHE A 165      -9.595 183.048  19.518  1.00 49.29           H
ATOM    674  CD2 PHE A 165      -7.482 185.549  20.489  1.00 48.63           C
ATOM    675  HD2 PHE A 165      -6.550 186.014  20.204  1.00 48.63           H
ATOM    676  CE1 PHE A 165      -9.941 184.383  21.173  1.00 52.69           C
ATOM    677  HE1 PHE A 165     -10.905 183.963  21.418  1.00 52.69           H
ATOM    678  CE2 PHE A 165      -8.216 186.049  21.577  1.00 45.60           C
ATOM    679  HE2 PHE A 165      -7.838 186.895  22.132  1.00 45.60           H
ATOM    680  CZ  PHE A 165      -9.449 185.469  21.918  1.00 53.22           C
ATOM    681  HZ  PHE A 165     -10.023 185.878  22.735  1.00 53.22           H
ATOM    682  N   LYS A 166      -6.274 181.344  16.484  1.00 38.27           N
ATOM    683  H   LYS A 166      -7.112 180.840  16.736  1.00 38.27           H
ATOM    684  CA  LYS A 166      -5.640 180.960  15.215  1.00 43.35           C
ATOM    685  HA  LYS A 166      -4.661 180.533  15.436  1.00 43.35           H
ATOM    686  C   LYS A 166      -5.432 182.173  14.284  1.00 44.08           C
ATOM    687  O   LYS A 166      -4.311 182.410  13.839  1.00 44.64           O
ATOM    688  CB  LYS A 166      -6.474 179.893  14.489  1.00 44.93           C
ATOM    689 1HB  LYS A 166      -7.530 180.140  14.598  1.00 44.93           H
ATOM    690 2HB  LYS A 166      -6.235 179.925  13.426  1.00 44.93           H
ATOM    691  CG  LYS A 166      -6.196 178.475  14.997  1.00 49.22           C
ATOM    692 1HG  LYS A 166      -5.119 178.313  15.030  1.00 49.22           H
ATOM    693 2HG  LYS A 166      -6.611 178.367  15.999  1.00 49.22           H
ATOM    694  CD  LYS A 166      -6.818 177.447  14.044  1.00 47.37           C
ATOM    695 1HD  LYS A 166      -7.904 177.516  14.106  1.00 47.37           H
ATOM    696 2HD  LYS A 166      -6.505 177.674  13.024  1.00 47.37           H
ATOM    697  CE  LYS A 166      -6.356 176.029  14.391  1.00 47.06           C
ATOM    698 1HE  LYS A 166      -5.279 176.034  14.556  1.00 47.06           H
ATOM    699 2HE  LYS A 166      -6.842 175.710  15.313  1.00 47.06           H
ATOM    700  NZ  LYS A 166      -6.666 175.093  13.287  1.00 48.32           N
ATOM    701 1HZ  LYS A 166      -6.215 174.210  13.480  1.00 48.32           H
ATOM    702 2HZ  LYS A 166      -6.305 175.473  12.424  1.00 48.32           H
ATOM    703 3HZ  LYS A 166      -7.662 174.951  13.203  1.00 48.32           H
ATOM    704  N   ALA A 167      -6.476 182.980  14.092  1.00 40.52           N
ATOM    705  H   ALA A 167      -7.376 182.691  14.449  1.00 40.52           H
ATOM    706  CA  ALA A 167      -6.444 184.173  13.253  1.00 50.46           C
ATOM    707  HA  ALA A 167      -6.176 183.877  12.239  1.00 50.46           H
ATOM    708  C   ALA A 167      -5.417 185.234  13.721  1.00 55.96           C
ATOM    709  O   ALA A 167      -4.808 185.906  12.890  1.00 52.31           O
ATOM    710  CB  ALA A 167      -7.858 184.759  13.215  1.00 42.16           C
ATOM    711 1HB  ALA A 167      -8.560 183.995  12.881  1.00 42.16           H
ATOM    712 2HB  ALA A 167      -7.878 185.600  12.521  1.00 42.16           H
ATOM    713 3HB  ALA A 167      -8.140 185.102  14.210  1.00 42.16           H
ATOM    714  N   GLN A 168      -5.186 185.406  15.029  1.00 46.35           N
ATOM    715  H   GLN A 168      -5.645 184.821  15.713  1.00 46.35           H
ATOM    716  CA  GLN A 168      -4.233 186.393  15.535  1.00 48.13           C
ATOM    717  HA  GLN A 168      -4.339 187.282  14.914  1.00 48.13           H
ATOM    718  C   GLN A 168      -2.762 185.915  15.419  1.00 47.14           C
ATOM    719  O   GLN A 168      -1.876 186.744  15.203  1.00 54.41           O
ATOM    720  CB  GLN A 168      -4.572 186.800  16.981  1.00 50.79           C
ATOM    721 1HB  GLN A 168      -4.567 185.917  17.621  1.00 50.79           H
ATOM    722 2HB  GLN A 168      -3.803 187.482  17.343  1.00 50.79           H
ATOM    723  CG  GLN A 168      -5.944 187.495  17.129  1.00 56.17           C
ATOM    724 1HG  GLN A 168      -6.732 186.795  16.851  1.00 56.17           H
ATOM    725 2HG  GLN A 168      -6.097 187.762  18.175  1.00 56.17           H
ATOM    726  CD  GLN A 168      -6.100 188.766  16.276  1.00 66.07           C
ATOM    727  OE1 GLN A 168      -5.144 189.353  15.777  1.00 64.68           O
ATOM    728  NE2 GLN A 168      -7.306 189.249  16.092  1.00 63.56           N
ATOM    729 1HE2 GLN A 168      -7.457 189.994  15.427  1.00 63.56           H
ATOM    730 2HE2 GLN A 168      -8.071 188.918  16.662  1.00 63.56           H
ATOM    731  N   LEU A 169      -2.521 184.602  15.487  1.00 43.39           N
ATOM    732  H   LEU A 169      -3.289 183.980  15.693  1.00 43.39           H
ATOM    733  CA  LEU A 169      -1.247 183.973  15.126  1.00 47.46           C
ATOM    734  HA  LEU A 169      -0.433 184.490  15.634  1.00 47.46           H
ATOM    735  C   LEU A 169      -0.989 184.082  13.600  1.00 52.10           C
ATOM    736  O   LEU A 169       0.095 184.464  13.166  1.00 51.11           O
ATOM    737  CB  LEU A 169      -1.279 182.498  15.591  1.00 43.17           C
ATOM    738 1HB  LEU A 169      -2.137 182.015  15.124  1.00 43.17           H
ATOM    739 2HB  LEU A 169      -0.386 182.003  15.209  1.00 43.17           H
ATOM    740  CG  LEU A 169      -1.367 182.286  17.114  1.00 44.56           C
ATOM    741  HG  LEU A 169      -2.122 182.962  17.515  1.00 44.56           H
ATOM    742  CD1 LEU A 169      -1.800 180.853  17.432  1.00 36.68           C
ATOM    743 1HD1 LEU A 169      -1.804 180.704  18.512  1.00 36.68           H
ATOM    744 2HD1 LEU A 169      -1.110 180.147  16.970  1.00 36.68           H
ATOM    745 3HD1 LEU A 169      -2.803 180.693  17.039  1.00 36.68           H
ATOM    746  CD2 LEU A 169      -0.039 182.571  17.820  1.00 42.44           C
ATOM    747 1HD2 LEU A 169      -0.173 182.447  18.895  1.00 42.44           H
ATOM    748 2HD2 LEU A 169       0.272 183.594  17.608  1.00 42.44           H
ATOM    749 3HD2 LEU A 169       0.724 181.878  17.466  1.00 42.44           H
ATOM    750  N   GLU A 170      -2.012 183.831  12.784  1.00 50.32           N
ATOM    751  H   GLU A 170      -2.869 183.476  13.183  1.00 50.32           H
ATOM    752  CA  GLU A 170      -1.965 183.925  11.318  1.00 52.77           C
ATOM    753  HA  GLU A 170      -1.151 183.302  10.949  1.00 52.77           H
ATOM    754  C   GLU A 170      -1.726 185.367  10.813  1.00 53.46           C
ATOM    755  O   GLU A 170      -0.923 185.573   9.899  1.00 59.67           O
ATOM    756  CB  GLU A 170      -3.285 183.376  10.761  1.00 52.02           C
ATOM    757 1HB  GLU A 170      -4.104 183.761  11.368  1.00 52.02           H
ATOM    758 2HB  GLU A 170      -3.436 183.709   9.734  1.00 52.02           H
ATOM    759  CG  GLU A 170      -3.312 181.844  10.799  1.00 61.22           C
ATOM    760 1HG  GLU A 170      -2.853 181.470   9.883  1.00 61.22           H
ATOM    761 2HG  GLU A 170      -2.714 181.495  11.641  1.00 61.22           H
ATOM    762  CD  GLU A 170      -4.721 181.244  10.918  1.00 66.37           C
ATOM    763  OE1 GLU A 170      -5.718 181.932  10.597  1.00 67.67           O
ATOM    764  OE2 GLU A 170      -4.808 180.062  11.329  1.00 69.92           O
ATOM    765  N   LYS A 171      -2.348 186.373  11.438  1.00 55.00           N
ATOM    766  H   LYS A 171      -3.070 186.155  12.110  1.00 55.00           H
ATOM    767  CA  LYS A 171      -2.104 187.797  11.180  1.00 55.71           C
ATOM    768  HA  LYS A 171      -2.217 187.970  10.109  1.00 55.71           H
ATOM    769  C   LYS A 171      -0.679 188.233  11.585  1.00 59.54           C
ATOM    770  O   LYS A 171      -0.138 189.167  11.002  1.00 60.31           O
ATOM    771  CB  LYS A 171      -3.199 188.615  11.899  1.00 57.95           C
ATOM    772 1HB  LYS A 171      -4.171 188.229  11.592  1.00 57.95           H
ATOM    773 2HB  LYS A 171      -3.088 188.463  12.973  1.00 57.95           H
ATOM    774  CG  LYS A 171      -3.177 190.119  11.585  1.00 64.09           C
ATOM    775 1HG  LYS A 171      -2.226 190.533  11.917  1.00 64.09           H
ATOM    776 2HG  LYS A 171      -3.271 190.253  10.507  1.00 64.09           H
ATOM    777  CD  LYS A 171      -4.329 190.853  12.293  1.00 70.26           C
ATOM    778 1HD  LYS A 171      -5.265 190.348  12.052  1.00 70.26           H
ATOM    779 2HD  LYS A 171      -4.171 190.791  13.370  1.00 70.26           H
ATOM    780  CE  LYS A 171      -4.473 192.328  11.865  1.00 77.62           C
ATOM    781 1HE  LYS A 171      -4.634 192.358  10.787  1.00 77.62           H
ATOM    782 2HE  LYS A 171      -5.365 192.737  12.340  1.00 77.62           H
ATOM    783  NZ  LYS A 171      -3.296 193.155  12.225  1.00 75.94           N
ATOM    784 1HZ  LYS A 171      -3.474 194.116  11.972  1.00 75.94           H
ATOM    785 2HZ  LYS A 171      -2.482 192.821  11.729  1.00 75.94           H
ATOM    786 3HZ  LYS A 171      -3.134 193.093  13.220  1.00 75.94           H
ATOM    787  N   ALA A 172      -0.052 187.545  12.541  1.00 55.41           N
ATOM    788  H   ALA A 172      -0.544 186.791  12.997  1.00 55.41           H
ATOM    789  CA  ALA A 172       1.339 187.763  12.931  1.00 56.42           C
ATOM    790  HA  ALA A 172       1.578 188.815  12.778  1.00 56.42           H
ATOM    791  C   ALA A 172       2.371 186.936  12.106  1.00 52.54           C
ATOM    792  O   ALA A 172       3.571 187.169  12.262  1.00 55.53           O
ATOM    793  CB  ALA A 172       1.455 187.492  14.433  1.00 52.84           C
ATOM    794 1HB  ALA A 172       0.770 188.145  14.973  1.00 52.84           H
ATOM    795 2HB  ALA A 172       2.477 187.684  14.762  1.00 52.84           H
ATOM    796 3HB  ALA A 172       1.199 186.451  14.632  1.00 52.84           H
ATOM    797  N   GLY A 173       1.944 186.010  11.236  1.00 54.35           N
ATOM    798  H   GLY A 173       0.953 185.841  11.136  1.00 54.35           H
ATOM    799  CA  GLY A 173       2.827 185.167  10.408  1.00 55.93           C
ATOM    800 1HA  GLY A 173       2.228 184.698   9.627  1.00 55.93           H
ATOM    801 2HA  GLY A 173       3.583 185.789   9.928  1.00 55.93           H
ATOM    802  C   GLY A 173       3.560 184.042  11.178  1.00 61.32           C
ATOM    803  O   GLY A 173       4.630 183.590  10.762  1.00 58.76           O
ATOM    804  N   VAL A 174       3.030 183.625  12.333  1.00 55.65           N
ATOM    805  H   VAL A 174       2.127 183.981  12.610  1.00 55.65           H
ATOM    806  CA  VAL A 174       3.682 182.705  13.281  1.00 54.39           C
ATOM    807  HA  VAL A 174       4.718 182.593  12.960  1.00 54.39           H
ATOM    808  C   VAL A 174       3.046 181.290  13.309  1.00 57.12           C
ATOM    809  O   VAL A 174       3.288 180.526  14.247  1.00 56.01           O
ATOM    810  CB  VAL A 174       3.793 183.324  14.691  1.00 53.33           C
ATOM    811  HB  VAL A 174       4.372 182.645  15.317  1.00 53.33           H
ATOM    812  CG1 VAL A 174       4.553 184.654  14.621  1.00 53.75           C
ATOM    813 1HG1 VAL A 174       4.757 185.004  15.633  1.00 53.75           H
ATOM    814 2HG1 VAL A 174       3.954 185.396  14.093  1.00 53.75           H
ATOM    815 3HG1 VAL A 174       5.493 184.502  14.092  1.00 53.75           H
ATOM    816  CG2 VAL A 174       2.432 183.545  15.358  1.00 47.61           C
ATOM    817 1HG2 VAL A 174       2.578 183.869  16.389  1.00 47.61           H
ATOM    818 2HG2 VAL A 174       1.864 182.616  15.345  1.00 47.61           H
ATOM    819 3HG2 VAL A 174       1.887 184.313  14.810  1.00 47.61           H
ATOM    820  N   GLU A 175       2.244 180.936  12.300  1.00 53.88           N
ATOM    821  H   GLU A 175       2.097 181.590  11.545  1.00 53.88           H
ATOM    822  CA  GLU A 175       1.615 179.617  12.153  1.00 59.12           C
ATOM    823  HA  GLU A 175       0.886 179.483  12.952  1.00 59.12           H
ATOM    824  C   GLU A 175       2.657 178.491  12.251  1.00 59.94           C
ATOM    825  O   GLU A 175       2.465 177.547  13.013  1.00 58.21           O
ATOM    826  CB  GLU A 175       0.872 179.465  10.811  1.00 56.90           C
ATOM    827 1HB  GLU A 175       1.586 179.350   9.996  1.00 56.90           H
ATOM    828 2HB  GLU A 175       0.308 178.534  10.864  1.00 56.90           H
ATOM    829  CG  GLU A 175      -0.102 180.604  10.448  1.00 64.00           C
ATOM    830 1HG  GLU A 175      -0.965 180.161   9.953  1.00 64.00           H
ATOM    831 2HG  GLU A 175      -0.437 181.108  11.355  1.00 64.00           H
ATOM    832  CD  GLU A 175       0.538 181.631   9.513  1.00 67.79           C
ATOM    833  OE1 GLU A 175       1.574 182.213   9.892  1.00 61.17           O
ATOM    834  OE2 GLU A 175       0.029 181.823   8.384  1.00 70.29           O
ATOM    835  N   HIS A 176       3.769 178.617  11.516  1.00 58.13           N
ATOM    836  H   HIS A 176       3.872 179.432  10.929  1.00 58.13           H
ATOM    837  CA  HIS A 176       4.865 177.657  11.529  1.00 60.59           C
ATOM    838  HA  HIS A 176       4.440 176.659  11.419  1.00 60.59           H
ATOM    839  C   HIS A 176       5.658 177.692  12.854  1.00 58.13           C
ATOM    840  O   HIS A 176       5.850 176.642  13.467  1.00 53.57           O
ATOM    841  CB  HIS A 176       5.773 177.896  10.313  1.00 65.11           C
ATOM    842 1HB  HIS A 176       5.232 177.615   9.410  1.00 65.11           H
ATOM    843 2HB  HIS A 176       6.010 178.958  10.243  1.00 65.11           H
ATOM    844  CG  HIS A 176       7.069 177.112  10.367  1.00 70.83           C
ATOM    845  ND1 HIS A 176       7.207 175.752  10.501  1.00 78.94           N
ATOM    846  HD1 HIS A 176       6.492 175.041  10.555  1.00 78.94           H
ATOM    847  CD2 HIS A 176       8.340 177.614  10.422  1.00 74.79           C
ATOM    848  HD2 HIS A 176       8.667 178.643  10.396  1.00 74.79           H
ATOM    849  CE1 HIS A 176       8.489 175.477  10.617  1.00 78.46           C
ATOM    850  HE1 HIS A 176       8.948 174.508  10.747  1.00 78.46           H
ATOM    851  NE2 HIS A 176       9.228 176.574  10.546  1.00 79.08           N
ATOM    852  N   GLN A 177       6.100 178.871  13.311  1.00 49.01           N
ATOM    853  H   GLN A 177       5.947 179.704  12.761  1.00 49.01           H
ATOM    854  CA  GLN A 177       7.045 178.978  14.424  1.00 55.07           C
ATOM    855  HA  GLN A 177       7.973 178.498  14.113  1.00 55.07           H
ATOM    856  C   GLN A 177       6.557 178.279  15.713  1.00 54.00           C
ATOM    857  O   GLN A 177       7.324 177.540  16.331  1.00 46.17           O
ATOM    858  CB  GLN A 177       7.356 180.454  14.702  1.00 52.89           C
ATOM    859 1HB  GLN A 177       7.763 180.912  13.801  1.00 52.89           H
ATOM    860 2HB  GLN A 177       6.447 180.981  14.993  1.00 52.89           H
ATOM    861  CG  GLN A 177       8.387 180.585  15.833  1.00 64.21           C
ATOM    862 1HG  GLN A 177       7.976 180.150  16.744  1.00 64.21           H
ATOM    863 2HG  GLN A 177       9.276 180.009  15.575  1.00 64.21           H
ATOM    864  CD  GLN A 177       8.805 182.031  16.123  1.00 69.64           C
ATOM    865  OE1 GLN A 177       8.640 182.939  15.319  1.00 65.74           O
ATOM    866  NE2 GLN A 177       9.336 182.276  17.296  1.00 72.37           N
ATOM    867 1HE2 GLN A 177       9.643 183.210  17.528  1.00 72.37           H
ATOM    868 2HE2 GLN A 177       9.534 181.509  17.922  1.00 72.37           H
ATOM    869  N   LEU A 178       5.289 178.470  16.104  1.00 51.46           N
ATOM    870  H   LEU A 178       4.683 179.055  15.548  1.00 51.46           H
ATOM    871  CA  LEU A 178       4.729 177.924  17.341  1.00 47.96           C
ATOM    872  HA  LEU A 178       5.264 178.372  18.178  1.00 47.96           H
ATOM    873  C   LEU A 178       4.897 176.390  17.438  1.00 45.04           C
ATOM    874  O   LEU A 178       5.095 175.858  18.529  1.00 44.96           O
ATOM    875  CB  LEU A 178       3.238 178.331  17.428  1.00 48.12           C
ATOM    876 1HB  LEU A 178       3.184 179.419  17.399  1.00 48.12           H
ATOM    877 2HB  LEU A 178       2.729 177.934  16.550  1.00 48.12           H
ATOM    878  CG  LEU A 178       2.487 177.831  18.677  1.00 49.56           C
ATOM    879  HG  LEU A 178       2.510 176.741  18.681  1.00 49.56           H
ATOM    880  CD1 LEU A 178       3.100 178.355  19.975  1.00 48.31           C
ATOM    881 1HD1 LEU A 178       2.490 178.036  20.820  1.00 48.31           H
ATOM    882 2HD1 LEU A 178       3.132 179.444  19.940  1.00 48.31           H
ATOM    883 3HD1 LEU A 178       4.112 177.965  20.088  1.00 48.31           H
ATOM    884  CD2 LEU A 178       1.025 178.282  18.633  1.00 47.71           C
ATOM    885 1HD2 LEU A 178       0.498 177.874  19.495  1.00 47.71           H
ATOM    886 2HD2 LEU A 178       0.564 177.914  17.717  1.00 47.71           H
ATOM    887 3HD2 LEU A 178       0.972 179.370  18.655  1.00 47.71           H
ATOM    888  N   ARG A 179       4.879 175.696  16.294  1.00 46.10           N
ATOM    889  H   ARG A 179       4.788 176.215  15.432  1.00 46.10           H
ATOM    890  CA  ARG A 179       5.052 174.243  16.165  1.00 46.54           C
ATOM    891  HA  ARG A 179       4.323 173.741  16.801  1.00 46.54           H
ATOM    892  C   ARG A 179       6.461 173.808  16.613  1.00 48.25           C
ATOM    893  O   ARG A 179       6.597 172.752  17.227  1.00 45.81           O
ATOM    894  CB  ARG A 179       4.787 173.824  14.707  1.00 53.68           C
ATOM    895 1HB  ARG A 179       5.599 174.192  14.081  1.00 53.68           H
ATOM    896 2HB  ARG A 179       4.781 172.735  14.644  1.00 53.68           H
ATOM    897  CG  ARG A 179       3.454 174.349  14.130  1.00 61.61           C
ATOM    898 1HG  ARG A 179       2.618 173.819  14.585  1.00 61.61           H
ATOM    899 2HG  ARG A 179       3.341 175.410  14.350  1.00 61.61           H
ATOM    900  CD  ARG A 179       3.400 174.150  12.609  1.00 67.97           C
ATOM    901 1HD  ARG A 179       4.325 174.545  12.189  1.00 67.97           H
ATOM    902 2HD  ARG A 179       3.313 173.089  12.371  1.00 67.97           H
ATOM    903  NE  ARG A 179       2.261 174.868  12.020  1.00 76.38           N
ATOM    904  HE  ARG A 179       1.614 175.252  12.695  1.00 76.38           H
ATOM    905  CZ  ARG A 179       2.149 175.191  10.725  1.00 75.07           C
ATOM    906  NH1 ARG A 179       3.042 174.833   9.847  1.00 71.65           N
ATOM    907 1HH1 ARG A 179       3.829 174.273  10.142  1.00 71.65           H
ATOM    908 2HH1 ARG A 179       2.969 175.135   8.886  1.00 71.65           H
ATOM    909  NH2 ARG A 179       1.130 175.896  10.327  1.00 81.13           N
ATOM    910 1HH2 ARG A 179       0.440 176.176  11.009  1.00 81.13           H
ATOM    911 2HH2 ARG A 179       1.038 176.189   9.365  1.00 81.13           H
ATOM    912  N   ARG A 180       7.486 174.635  16.367  1.00 50.17           N
ATOM    913  H   ARG A 180       7.294 175.518  15.915  1.00 50.17           H
ATOM    914  CA  ARG A 180       8.850 174.439  16.869  1.00 50.43           C
ATOM    915  HA  ARG A 180       9.110 173.390  16.727  1.00 50.43           H
ATOM    916  C   ARG A 180       8.937 174.759  18.373  1.00 41.88           C
ATOM    917  O   ARG A 180       9.521 173.984  19.118  1.00 44.09           O
ATOM    918  CB  ARG A 180       9.838 175.288  16.048  1.00  0.00           C
ATOM    919 1HB  ARG A 180       9.548 175.253  14.998  1.00  0.00           H
ATOM    920 2HB  ARG A 180       9.815 176.324  16.386  1.00  0.00           H
ATOM    921  CG  ARG A 180      11.282 174.765  16.174  1.00  0.00           C
ATOM    922 1HG  ARG A 180      11.559 174.710  17.227  1.00  0.00           H
ATOM    923 2HG  ARG A 180      11.334 173.759  15.757  1.00  0.00           H
ATOM    924  CD  ARG A 180      12.322 175.645  15.446  1.00  0.00           C
ATOM    925 1HD  ARG A 180      12.411 176.591  15.980  1.00  0.00           H
ATOM    926 2HD  ARG A 180      13.297 175.158  15.472  1.00  0.00           H
ATOM    927  NE  ARG A 180      11.975 175.928  14.040  1.00  0.00           N
ATOM    928  HE  ARG A 180      11.624 176.863  13.884  1.00  0.00           H
ATOM    929  CZ  ARG A 180      12.076 175.066  13.025  1.00  0.00           C
ATOM    930  NH1 ARG A 180      11.593 175.359  11.855  1.00  0.00           N
ATOM    931 1HH1 ARG A 180      11.041 176.195  11.723  1.00  0.00           H
ATOM    932 2HH1 ARG A 180      11.755 174.733  11.079  1.00  0.00           H
ATOM    933  NH2 ARG A 180      12.636 173.900  13.143  1.00  0.00           N
ATOM    934 1HH2 ARG A 180      13.117 173.659  13.998  1.00  0.00           H
ATOM    935 2HH2 ARG A 180      12.509 173.204  12.422  1.00  0.00           H
ATOM    936  N   GLU A 181       8.302 175.835  18.842  1.00 40.22           N
ATOM    937  H   GLU A 181       7.837 176.463  18.202  1.00 40.22           H
ATOM    938  CA  GLU A 181       8.335 176.229  20.249  1.00 43.01           C
ATOM    939  HA  GLU A 181       9.375 176.387  20.531  1.00 43.01           H
ATOM    940  C   GLU A 181       7.757 175.138  21.187  1.00 41.34           C
ATOM    941  O   GLU A 181       8.336 174.849  22.234  1.00 43.07           O
ATOM    942  CB  GLU A 181       7.564 177.540  20.492  1.00 45.83           C
ATOM    943 1HB  GLU A 181       6.497 177.352  20.372  1.00 45.83           H
ATOM    944 2HB  GLU A 181       7.728 177.823  21.532  1.00 45.83           H
ATOM    945  CG  GLU A 181       7.938 178.752  19.603  1.00 52.94           C
ATOM    946 1HG  GLU A 181       7.608 178.552  18.583  1.00 52.94           H
ATOM    947 2HG  GLU A 181       7.384 179.619  19.960  1.00 52.94           H
ATOM    948  CD  GLU A 181       9.432 179.099  19.577  1.00 58.23           C
ATOM    949  OE1 GLU A 181      10.190 178.659  20.467  1.00 56.02           O
ATOM    950  OE2 GLU A 181       9.856 179.857  18.673  1.00 60.59           O
ATOM    951  N   VAL A 182       6.644 174.495  20.811  1.00 41.63           N
ATOM    952  H   VAL A 182       6.162 174.770  19.967  1.00 41.63           H
ATOM    953  CA  VAL A 182       6.047 173.404  21.584  1.00 43.73           C
ATOM    954  HA  VAL A 182       6.059 173.709  22.630  1.00 43.73           H
ATOM    955  C   VAL A 182       6.847 172.082  21.471  1.00 43.62           C
ATOM    956  O   VAL A 182       6.873 171.302  22.425  1.00 42.65           O
ATOM    957  CB  VAL A 182       4.558 173.175  21.220  1.00 43.31           C
ATOM    958  HB  VAL A 182       4.166 172.405  21.884  1.00 43.31           H
ATOM    959  CG1 VAL A 182       3.722 174.436  21.479  1.00 39.85           C
ATOM    960 1HG1 VAL A 182       2.670 174.200  21.319  1.00 39.85           H
ATOM    961 2HG1 VAL A 182       4.023 175.235  20.802  1.00 39.85           H
ATOM    962 3HG1 VAL A 182       3.870 174.758  22.510  1.00 39.85           H
ATOM    963  CG2 VAL A 182       4.329 172.705  19.779  1.00 49.77           C
ATOM    964 1HG2 VAL A 182       3.260 172.568  19.615  1.00 49.77           H
ATOM    965 2HG2 VAL A 182       4.846 171.759  19.616  1.00 49.77           H
ATOM    966 3HG2 VAL A 182       4.710 173.453  19.083  1.00 49.77           H
ATOM    967  N   GLU A 183       7.545 171.848  20.357  1.00 44.15           N
ATOM    968  H   GLU A 183       7.497 172.512  19.598  1.00 44.15           H
ATOM    969  CA  GLU A 183       8.467 170.718  20.176  1.00 48.09           C
ATOM    970  HA  GLU A 183       7.973 169.807  20.512  1.00 48.09           H
ATOM    971  C   GLU A 183       9.758 170.889  21.014  1.00 44.52           C
ATOM    972  O   GLU A 183      10.304 169.910  21.525  1.00 44.14           O
ATOM    973  CB  GLU A 183       8.770 170.567  18.675  1.00 52.19           C
ATOM    974 1HB  GLU A 183       7.839 170.370  18.144  1.00 52.19           H
ATOM    975 2HB  GLU A 183       9.161 171.516  18.309  1.00 52.19           H
ATOM    976  CG  GLU A 183       9.780 169.456  18.302  1.00 59.00           C
ATOM    977 1HG  GLU A 183      10.060 169.608  17.260  1.00 59.00           H
ATOM    978 2HG  GLU A 183      10.689 169.558  18.894  1.00 59.00           H
ATOM    979  CD  GLU A 183       9.253 168.021  18.461  1.00 65.67           C
ATOM    980  OE1 GLU A 183       8.366 167.759  19.296  1.00 73.96           O
ATOM    981  OE2 GLU A 183       9.768 167.126  17.747  1.00 72.97           O
ATOM    982  N   ILE A 184      10.228 172.125  21.220  1.00 41.14           N
ATOM    983  H   ILE A 184       9.824 172.896  20.707  1.00 41.14           H
ATOM    984  CA  ILE A 184      11.265 172.459  22.199  1.00 42.87           C
ATOM    985  HA  ILE A 184      12.113 171.790  22.051  1.00 42.87           H
ATOM    986  C   ILE A 184      10.712 172.222  23.620  1.00 42.67           C
ATOM    987  O   ILE A 184      11.273 171.427  24.376  1.00 40.67           O
ATOM    988  CB  ILE A 184      11.788 173.910  22.010  1.00 43.69           C
ATOM    989  HB  ILE A 184      10.926 174.576  22.029  1.00 43.69           H
ATOM    990  CG1 ILE A 184      12.501 174.072  20.653  1.00 41.95           C
ATOM    991 1HG1 ILE A 184      13.463 173.562  20.706  1.00 41.95           H
ATOM    992 2HG1 ILE A 184      11.902 173.578  19.888  1.00 41.95           H
ATOM    993  CG2 ILE A 184      12.741 174.322  23.154  1.00 41.03           C
ATOM    994 1HG2 ILE A 184      13.092 175.339  22.981  1.00 41.03           H
ATOM    995 2HG2 ILE A 184      13.592 173.641  23.170  1.00 41.03           H
ATOM    996 3HG2 ILE A 184      12.218 174.275  24.109  1.00 41.03           H
ATOM    997  CD1 ILE A 184      12.700 175.528  20.209  1.00 45.03           C
ATOM    998 1HD1 ILE A 184      13.096 175.535  19.194  1.00 45.03           H
ATOM    999 2HD1 ILE A 184      13.401 176.029  20.877  1.00 45.03           H
ATOM   1000 3HD1 ILE A 184      11.743 176.048  20.230  1.00 45.03           H
ATOM   1001  N   GLN A 185       9.610 172.889  23.980  1.00 38.35           N
ATOM   1002  H   GLN A 185       9.187 173.525  23.320  1.00 38.35           H
ATOM   1003  CA  GLN A 185       9.152 172.961  25.364  1.00 39.90           C
ATOM   1004  HA  GLN A 185      10.013 173.245  25.967  1.00 39.90           H
ATOM   1005  C   GLN A 185       8.617 171.615  25.909  1.00 39.81           C
ATOM   1006  O   GLN A 185       8.869 171.290  27.068  1.00 40.40           O
ATOM   1007  CB  GLN A 185       8.108 174.082  25.501  1.00 39.99           C
ATOM   1008 1HB  GLN A 185       8.474 174.981  25.004  1.00 39.99           H
ATOM   1009 2HB  GLN A 185       7.170 173.776  25.039  1.00 39.99           H
ATOM   1010  CG  GLN A 185       7.849 174.405  26.981  1.00 38.08           C
ATOM   1011 1HG  GLN A 185       7.473 173.519  27.492  1.00 38.08           H
ATOM   1012 2HG  GLN A 185       8.801 174.670  27.439  1.00 38.08           H
ATOM   1013  CD  GLN A 185       6.860 175.558  27.209  1.00 43.75           C
ATOM   1014  OE1 GLN A 185       6.037 175.906  26.374  1.00 42.71           O
ATOM   1015  NE2 GLN A 185       6.898 176.164  28.372  1.00 41.82           N
ATOM   1016 1HE2 GLN A 185       6.278 176.939  28.560  1.00 41.82           H
ATOM   1017 2HE2 GLN A 185       7.610 175.913  29.043  1.00 41.82           H
ATOM   1018  N   SER A 186       7.914 170.804  25.110  1.00 42.83           N
ATOM   1019  H   SER A 186       7.718 171.068  24.155  1.00 42.83           H
ATOM   1020  CA  SER A 186       7.349 169.529  25.566  1.00 42.61           C
ATOM   1021  HA  SER A 186       6.727 169.734  26.437  1.00 42.61           H
ATOM   1022  C   SER A 186       8.424 168.498  25.985  1.00 43.99           C
ATOM   1023  O   SER A 186       8.156 167.662  26.848  1.00 47.93           O
ATOM   1024  CB  SER A 186       6.426 168.911  24.505  1.00 43.08           C
ATOM   1025 1HB  SER A 186       6.041 167.964  24.883  1.00 43.08           H
ATOM   1026 2HB  SER A 186       5.588 169.586  24.333  1.00 43.08           H
ATOM   1027  OG  SER A 186       7.090 168.657  23.280  1.00 51.76           O
ATOM   1028  HG  SER A 186       7.111 169.475  22.778  1.00 51.76           H
ATOM   1029  N   HIS A 187       9.641 168.574  25.437  1.00 44.51           N
ATOM   1030  H   HIS A 187       9.816 169.266  24.723  1.00 44.51           H
ATOM   1031  CA  HIS A 187      10.769 167.716  25.811  1.00 47.49           C
ATOM   1032  HA  HIS A 187      10.379 166.722  26.032  1.00 47.49           H
ATOM   1033  C   HIS A 187      11.536 168.195  27.083  1.00 47.48           C
ATOM   1034  O   HIS A 187      12.366 167.450  27.609  1.00 47.78           O
ATOM   1035  CB  HIS A 187      11.705 167.559  24.599  1.00 51.73           C
ATOM   1036 1HB  HIS A 187      11.973 168.543  24.216  1.00 51.73           H
ATOM   1037 2HB  HIS A 187      12.624 167.069  24.922  1.00 51.73           H
ATOM   1038  CG  HIS A 187      11.105 166.749  23.461  1.00 58.57           C
ATOM   1039  ND1 HIS A 187      10.373 167.207  22.392  1.00 62.83           N
ATOM   1040  HD1 HIS A 187      10.199 168.158  22.099  1.00 62.83           H
ATOM   1041  CD2 HIS A 187      11.152 165.390  23.305  1.00 55.20           C
ATOM   1042  HD2 HIS A 187      11.636 164.657  23.935  1.00 55.20           H
ATOM   1043  CE1 HIS A 187      10.038 166.170  21.648  1.00 60.64           C
ATOM   1044  HE1 HIS A 187       9.493 166.177  20.715  1.00 60.64           H
ATOM   1045  NE2 HIS A 187      10.464 165.026  22.172  1.00 63.08           N
ATOM   1046  N   LEU A 188      11.281 169.397  27.615  1.00 38.31           N
ATOM   1047  H   LEU A 188      10.565 169.985  27.214  1.00 38.31           H
ATOM   1048  CA  LEU A 188      11.943 169.902  28.823  1.00 40.61           C
ATOM   1049  HA  LEU A 188      12.972 169.541  28.821  1.00 40.61           H
ATOM   1050  C   LEU A 188      11.261 169.385  30.110  1.00 41.88           C
ATOM   1051  O   LEU A 188      10.066 169.588  30.326  1.00 44.07           O
ATOM   1052  CB  LEU A 188      12.000 171.444  28.803  1.00 40.42           C
ATOM   1053 1HB  LEU A 188      10.980 171.824  28.736  1.00 40.42           H
ATOM   1054 2HB  LEU A 188      12.424 171.784  29.748  1.00 40.42           H
ATOM   1055  CG  LEU A 188      12.829 172.034  27.650  1.00 39.34           C
ATOM   1056  HG  LEU A 188      12.428 171.664  26.707  1.00 39.34           H
ATOM   1057  CD1 LEU A 188      12.710 173.553  27.658  1.00 39.34           C
ATOM   1058 1HD1 LEU A 188      13.235 173.940  26.784  1.00 39.34           H
ATOM   1059 2HD1 LEU A 188      13.159 173.963  28.563  1.00 39.34           H
ATOM   1060 3HD1 LEU A 188      11.660 173.842  27.609  1.00 39.34           H
ATOM   1061  CD2 LEU A 188      14.316 171.678  27.741  1.00 40.07           C
ATOM   1062 1HD2 LEU A 188      14.849 172.197  26.945  1.00 40.07           H
ATOM   1063 2HD2 LEU A 188      14.445 170.602  27.625  1.00 40.07           H
ATOM   1064 3HD2 LEU A 188      14.714 171.990  28.707  1.00 40.07           H
ATOM   1065  N   ARG A 189      12.040 168.721  30.972  1.00 37.01           N
ATOM   1066  H   ARG A 189      13.010 168.583  30.726  1.00 37.01           H
ATOM   1067  CA  ARG A 189      11.588 168.060  32.209  1.00 42.47           C
ATOM   1068  HA  ARG A 189      10.685 168.557  32.564  1.00 42.47           H
ATOM   1069  C   ARG A 189      12.665 168.187  33.308  1.00 39.64           C
ATOM   1070  O   ARG A 189      13.616 167.408  33.350  1.00 36.03           O
ATOM   1071  CB  ARG A 189      11.223 166.593  31.893  1.00 43.40           C
ATOM   1072 1HB  ARG A 189      12.024 166.132  31.315  1.00 43.40           H
ATOM   1073 2HB  ARG A 189      11.114 166.041  32.827  1.00 43.40           H
ATOM   1074  CG  ARG A 189       9.909 166.455  31.094  1.00 55.49           C
ATOM   1075 1HG  ARG A 189       9.100 166.904  31.671  1.00 55.49           H
ATOM   1076 2HG  ARG A 189       9.988 166.990  30.148  1.00 55.49           H
ATOM   1077  CD  ARG A 189       9.538 164.989  30.795  1.00 64.16           C
ATOM   1078 1HD  ARG A 189       9.564 164.401  31.712  1.00 64.16           H
ATOM   1079 2HD  ARG A 189       8.529 164.964  30.384  1.00 64.16           H
ATOM   1080  NE  ARG A 189      10.471 164.411  29.823  1.00 73.99           N
ATOM   1081  HE  ARG A 189      11.373 164.865  29.789  1.00 73.99           H
ATOM   1082  CZ  ARG A 189      10.202 163.402  28.978  1.00 74.27           C
ATOM   1083  NH1 ARG A 189       9.082 162.747  28.953  1.00 71.72           N
ATOM   1084 1HH1 ARG A 189       8.360 162.932  29.634  1.00 71.72           H
ATOM   1085 2HH1 ARG A 189       8.978 161.984  28.300  1.00 71.72           H
ATOM   1086  NH2 ARG A 189      11.131 163.050  28.150  1.00 75.65           N
ATOM   1087 1HH2 ARG A 189      12.014 163.539  28.199  1.00 75.65           H
ATOM   1088 2HH2 ARG A 189      11.002 162.309  27.475  1.00 75.65           H
ATOM   1089  N   HIS A 190      12.548 169.236  34.119  1.00 30.95           N
ATOM   1090  H   HIS A 190      11.728 169.814  34.002  1.00 30.95           H
ATOM   1091  CA  HIS A 190      13.520 169.697  35.130  1.00 32.99           C
ATOM   1092  HA  HIS A 190      13.947 168.841  35.652  1.00 32.99           H
ATOM   1093  C   HIS A 190      12.809 170.588  36.167  1.00 33.71           C
ATOM   1094  O   HIS A 190      12.054 171.461  35.734  1.00 31.67           O
ATOM   1095  CB  HIS A 190      14.634 170.471  34.402  1.00 30.42           C
ATOM   1096 1HB  HIS A 190      15.130 169.789  33.711  1.00 30.42           H
ATOM   1097 2HB  HIS A 190      14.174 171.261  33.808  1.00 30.42           H
ATOM   1098  CG  HIS A 190      15.686 171.095  35.301  1.00 32.23           C
ATOM   1099  ND1 HIS A 190      15.550 172.190  36.122  1.00 29.28           N
ATOM   1100  HD1 HIS A 190      14.780 172.840  36.196  1.00 29.28           H
ATOM   1101  CD2 HIS A 190      16.962 170.648  35.498  1.00 32.17           C
ATOM   1102  HD2 HIS A 190      17.461 169.800  35.052  1.00 32.17           H
ATOM   1103  CE1 HIS A 190      16.682 172.360  36.773  1.00 31.59           C
ATOM   1104  HE1 HIS A 190      16.926 173.133  37.487  1.00 31.59           H
ATOM   1105  NE2 HIS A 190      17.573 171.441  36.434  1.00 30.61           N
ATOM   1106  N   PRO A 191      13.002 170.465  37.498  1.00 32.25           N
ATOM   1107  CA  PRO A 191      12.113 171.112  38.478  1.00 33.66           C
ATOM   1108  HA  PRO A 191      11.117 170.690  38.350  1.00 33.66           H
ATOM   1109  C   PRO A 191      11.993 172.650  38.373  1.00 31.18           C
ATOM   1110  O   PRO A 191      10.883 173.175  38.433  1.00 30.94           O
ATOM   1111  CB  PRO A 191      12.632 170.689  39.851  1.00 37.95           C
ATOM   1112 1HB  PRO A 191      13.339 171.428  40.227  1.00 37.95           H
ATOM   1113 2HB  PRO A 191      11.824 170.540  40.568  1.00 37.95           H
ATOM   1114  CG  PRO A 191      13.340 169.376  39.581  1.00 41.03           C
ATOM   1115 1HG  PRO A 191      14.159 169.201  40.279  1.00 41.03           H
ATOM   1116 2HG  PRO A 191      12.626 168.553  39.612  1.00 41.03           H
ATOM   1117  CD  PRO A 191      13.885 169.539  38.173  1.00 36.33           C
ATOM   1118 1HD  PRO A 191      14.896 169.944  38.194  1.00 36.33           H
ATOM   1119 2HD  PRO A 191      13.866 168.576  37.664  1.00 36.33           H
ATOM   1120  N   ASN A 192      13.096 173.384  38.164  1.00 30.92           N
ATOM   1121  H   ASN A 192      14.001 172.953  38.284  1.00 30.92           H
ATOM   1122  CA  ASN A 192      13.088 174.838  37.957  1.00 29.03           C
ATOM   1123  HA  ASN A 192      12.359 175.249  38.655  1.00 29.03           H
ATOM   1124  C   ASN A 192      12.629 175.297  36.526  1.00 29.44           C
ATOM   1125  O   ASN A 192      12.692 176.486  36.210  1.00 28.82           O
ATOM   1126  CB  ASN A 192      14.457 175.437  38.354  1.00 28.69           C
ATOM   1127 1HB  ASN A 192      15.252 174.972  37.769  1.00 28.69           H
ATOM   1128 2HB  ASN A 192      14.457 176.500  38.116  1.00 28.69           H
ATOM   1129  CG  ASN A 192      14.776 175.264  39.843  1.00 34.99           C
ATOM   1130  OD1 ASN A 192      15.745 174.625  40.224  1.00 33.69           O
ATOM   1131  ND2 ASN A 192      13.951 175.786  40.716  1.00 30.92           N
ATOM   1132 1HD2 ASN A 192      14.111 175.613  41.698  1.00 30.92           H
ATOM   1133 2HD2 ASN A 192      13.218 176.418  40.428  1.00 30.92           H
ATOM   1134  N   ILE A 193      12.160 174.390  35.658  1.00 29.13           N
ATOM   1135  H   ILE A 193      12.033 173.436  35.964  1.00 29.13           H
ATOM   1136  CA  ILE A 193      11.598 174.716  34.330  1.00 30.26           C
ATOM   1137  HA  ILE A 193      11.748 175.777  34.132  1.00 30.26           H
ATOM   1138  C   ILE A 193      10.081 174.439  34.337  1.00 30.05           C
ATOM   1139  O   ILE A 193       9.650 173.326  34.623  1.00 29.65           O
ATOM   1140  CB  ILE A 193      12.326 173.952  33.194  1.00 27.64           C
ATOM   1141  HB  ILE A 193      12.198 172.884  33.374  1.00 27.64           H
ATOM   1142  CG1 ILE A 193      13.840 174.277  33.205  1.00 30.58           C
ATOM   1143 1HG1 ILE A 193      13.951 175.361  33.171  1.00 30.58           H
ATOM   1144 2HG1 ILE A 193      14.255 173.915  34.145  1.00 30.58           H
ATOM   1145  CG2 ILE A 193      11.691 174.288  31.830  1.00 29.42           C
ATOM   1146 1HG2 ILE A 193      12.205 173.736  31.043  1.00 29.42           H
ATOM   1147 2HG2 ILE A 193      11.785 175.358  31.644  1.00 29.42           H
ATOM   1148 3HG2 ILE A 193      10.637 174.012  31.840  1.00 29.42           H
ATOM   1149  CD1 ILE A 193      14.665 173.664  32.064  1.00 31.44           C
ATOM   1150 1HD1 ILE A 193      15.724 173.781  32.293  1.00 31.44           H
ATOM   1151 2HD1 ILE A 193      14.435 174.178  31.131  1.00 31.44           H
ATOM   1152 3HD1 ILE A 193      14.430 172.605  31.963  1.00 31.44           H
ATOM   1153  N   LEU A 194       9.280 175.447  33.989  1.00 31.95           N
ATOM   1154  H   LEU A 194       9.693 176.332  33.730  1.00 31.95           H
ATOM   1155  CA  LEU A 194       7.817 175.361  33.920  1.00 34.00           C
ATOM   1156  HA  LEU A 194       7.434 174.954  34.855  1.00 34.00           H
ATOM   1157  C   LEU A 194       7.384 174.419  32.776  1.00 39.07           C
ATOM   1158  O   LEU A 194       7.641 174.740  31.612  1.00 35.83           O
ATOM   1159  CB  LEU A 194       7.321 176.814  33.718  1.00 39.32           C
ATOM   1160 1HB  LEU A 194       7.892 177.461  34.384  1.00 39.32           H
ATOM   1161 2HB  LEU A 194       7.553 177.110  32.695  1.00 39.32           H
ATOM   1162  CG  LEU A 194       5.837 177.075  33.979  1.00 39.60           C
ATOM   1163  HG  LEU A 194       5.246 176.282  33.520  1.00 39.60           H
ATOM   1164  CD1 LEU A 194       5.559 177.161  35.482  1.00 32.58           C
ATOM   1165 1HD1 LEU A 194       4.487 177.277  35.642  1.00 32.58           H
ATOM   1166 2HD1 LEU A 194       6.084 178.017  35.905  1.00 32.58           H
ATOM   1167 3HD1 LEU A 194       5.902 176.247  35.968  1.00 32.58           H
ATOM   1168  CD2 LEU A 194       5.449 178.405  33.334  1.00 38.74           C
ATOM   1169 1HD2 LEU A 194       4.445 178.684  33.655  1.00 38.74           H
ATOM   1170 2HD2 LEU A 194       5.468 178.298  32.250  1.00 38.74           H
ATOM   1171 3HD2 LEU A 194       6.155 179.178  33.637  1.00 38.74           H
ATOM   1172  N   ARG A 195       6.778 173.257  33.060  1.00 32.58           N
ATOM   1173  H   ARG A 195       6.619 173.005  34.025  1.00 32.58           H
ATOM   1174  CA  ARG A 195       6.395 172.245  32.058  1.00 36.59           C
ATOM   1175  HA  ARG A 195       7.293 171.975  31.503  1.00 36.59           H
ATOM   1176  C   ARG A 195       5.339 172.735  31.040  1.00 38.05           C
ATOM   1177  O   ARG A 195       4.466 173.540  31.357  1.00 31.22           O
ATOM   1178  CB  ARG A 195       5.859 170.963  32.733  1.00 37.70           C
ATOM   1179 1HB  ARG A 195       5.349 171.206  33.666  1.00 37.70           H
ATOM   1180 2HB  ARG A 195       5.111 170.508  32.083  1.00 37.70           H
ATOM   1181  CG  ARG A 195       6.947 169.913  33.033  1.00 49.10           C
ATOM   1182 1HG  ARG A 195       7.882 170.163  32.532  1.00 49.10           H
ATOM   1183 2HG  ARG A 195       7.127 169.897  34.108  1.00 49.10           H
ATOM   1184  CD  ARG A 195       6.516 168.503  32.588  1.00 58.22           C
ATOM   1185 1HD  ARG A 195       7.210 167.773  33.006  1.00 58.22           H
ATOM   1186 2HD  ARG A 195       5.515 168.295  32.967  1.00 58.22           H
ATOM   1187  NE  ARG A 195       6.506 168.359  31.120  1.00 61.17           N
ATOM   1188  HE  ARG A 195       6.939 169.118  30.614  1.00 61.17           H
ATOM   1189  CZ  ARG A 195       5.984 167.321  30.448  1.00 57.73           C
ATOM   1190  NH1 ARG A 195       5.403 166.321  31.043  1.00 65.59           N
ATOM   1191 1HH1 ARG A 195       5.399 166.275  32.052  1.00 65.59           H
ATOM   1192 2HH1 ARG A 195       4.912 165.623  30.503  1.00 65.59           H
ATOM   1193  NH2 ARG A 195       6.065 167.295  29.153  1.00 58.10           N
ATOM   1194 1HH2 ARG A 195       6.504 168.068  28.674  1.00 58.10           H
ATOM   1195 2HH2 ARG A 195       5.705 166.512  28.626  1.00 58.10           H
ATOM   1196  N   LEU A 196       5.379 172.124  29.854  1.00 33.49           N
ATOM   1197  H   LEU A 196       6.169 171.519  29.684  1.00 33.49           H
ATOM   1198  CA  LEU A 196       4.247 171.987  28.922  1.00 34.69           C
ATOM   1199  HA  LEU A 196       3.398 172.567  29.282  1.00 34.69           H
ATOM   1200  C   LEU A 196       3.834 170.503  28.881  1.00 38.35           C
ATOM   1201  O   LEU A 196       4.509 169.692  28.248  1.00 34.16           O
ATOM   1202  CB  LEU A 196       4.676 172.532  27.535  1.00 39.94           C
ATOM   1203 1HB  LEU A 196       4.941 173.582  27.656  1.00 39.94           H
ATOM   1204 2HB  LEU A 196       5.570 171.991  27.226  1.00 39.94           H
ATOM   1205  CG  LEU A 196       3.631 172.413  26.412  1.00 39.35           C
ATOM   1206  HG  LEU A 196       3.305 171.375  26.347  1.00 39.35           H
ATOM   1207  CD1 LEU A 196       2.414 173.309  26.647  1.00 36.06           C
ATOM   1208 1HD1 LEU A 196       1.721 173.198  25.812  1.00 36.06           H
ATOM   1209 2HD1 LEU A 196       2.731 174.350  26.721  1.00 36.06           H
ATOM   1210 3HD1 LEU A 196       1.920 173.013  27.572  1.00 36.06           H
ATOM   1211  CD2 LEU A 196       4.263 172.811  25.077  1.00 46.86           C
ATOM   1212 1HD2 LEU A 196       3.511 172.762  24.290  1.00 46.86           H
ATOM   1213 2HD2 LEU A 196       5.076 172.123  24.847  1.00 46.86           H
ATOM   1214 3HD2 LEU A 196       4.654 173.827  25.144  1.00 46.86           H
ATOM   1215  N   TYR A 197       2.750 170.136  29.566  1.00 30.73           N
ATOM   1216  H   TYR A 197       2.192 170.843  30.023  1.00 30.73           H
ATOM   1217  CA  TYR A 197       2.264 168.753  29.670  1.00 35.26           C
ATOM   1218  HA  TYR A 197       3.098 168.113  29.960  1.00 35.26           H
ATOM   1219  C   TYR A 197       1.699 168.217  28.334  1.00 36.54           C
ATOM   1220  O   TYR A 197       1.877 167.041  28.015  1.00 39.34           O
ATOM   1221  CB  TYR A 197       1.195 168.664  30.770  1.00 34.03           C
ATOM   1222 1HB  TYR A 197       0.301 169.185  30.429  1.00 34.03           H
ATOM   1223 2HB  TYR A 197       0.925 167.616  30.902  1.00 34.03           H
ATOM   1224  CG  TYR A 197       1.589 169.232  32.133  1.00 35.53           C
ATOM   1225  CD1 TYR A 197       2.581 168.603  32.911  1.00 42.71           C
ATOM   1226  HD1 TYR A 197       3.077 167.716  32.546  1.00 42.71           H
ATOM   1227  CD2 TYR A 197       0.914 170.355  32.650  1.00 37.46           C
ATOM   1228  HD2 TYR A 197       0.145 170.841  32.068  1.00 37.46           H
ATOM   1229  CE1 TYR A 197       2.904 169.096  34.190  1.00 42.45           C
ATOM   1230  HE1 TYR A 197       3.649 168.601  34.795  1.00 42.45           H
ATOM   1231  CE2 TYR A 197       1.208 170.832  33.941  1.00 37.18           C
ATOM   1232  HE2 TYR A 197       0.650 171.663  34.347  1.00 37.18           H
ATOM   1233  CZ  TYR A 197       2.211 170.213  34.712  1.00 39.64           C
ATOM   1234  OH  TYR A 197       2.500 170.674  35.962  1.00 48.90           O
ATOM   1235  HH  TYR A 197       1.863 171.317  36.282  1.00 48.90           H
ATOM   1236  N   GLY A 198       1.093 169.084  27.516  1.00 36.07           N
ATOM   1237  H   GLY A 198       0.986 170.042  27.819  1.00 36.07           H
ATOM   1238  CA  GLY A 198       0.570 168.760  26.182  1.00 37.99           C
ATOM   1239 1HA  GLY A 198       1.370 168.365  25.558  1.00 37.99           H
ATOM   1240 2HA  GLY A 198      -0.196 167.990  26.275  1.00 37.99           H
ATOM   1241  C   GLY A 198      -0.048 169.974  25.468  1.00 35.40           C
ATOM   1242  O   GLY A 198      -0.036 171.088  25.996  1.00 35.50           O
ATOM   1243  N   TYR A 199      -0.582 169.767  24.263  1.00 35.38           N
ATOM   1244  H   TYR A 199      -0.538 168.845  23.855  1.00 35.38           H
ATOM   1245  CA  TYR A 199      -1.237 170.805  23.451  1.00 37.35           C
ATOM   1246  HA  TYR A 199      -1.806 171.449  24.121  1.00 37.35           H
ATOM   1247  C   TYR A 199      -2.227 170.203  22.424  1.00 42.72           C
ATOM   1248  O   TYR A 199      -2.105 169.034  22.054  1.00 42.33           O
ATOM   1249  CB  TYR A 199      -0.174 171.680  22.763  1.00 35.79           C
ATOM   1250 1HB  TYR A 199      -0.677 172.379  22.095  1.00 35.79           H
ATOM   1251 2HB  TYR A 199       0.317 172.276  23.532  1.00 35.79           H
ATOM   1252  CG  TYR A 199       0.901 170.943  21.967  1.00 44.02           C
ATOM   1253  CD1 TYR A 199       0.685 170.621  20.614  1.00 50.52           C
ATOM   1254  HD1 TYR A 199      -0.249 170.871  20.134  1.00 50.52           H
ATOM   1255  CD2 TYR A 199       2.127 170.613  22.577  1.00 46.22           C
ATOM   1256  HD2 TYR A 199       2.298 170.843  23.618  1.00 46.22           H
ATOM   1257  CE1 TYR A 199       1.696 169.987  19.865  1.00 49.62           C
ATOM   1258  HE1 TYR A 199       1.531 169.747  18.826  1.00 49.62           H
ATOM   1259  CE2 TYR A 199       3.141 169.977  21.835  1.00 50.22           C
ATOM   1260  HE2 TYR A 199       4.085 169.731  22.299  1.00 50.22           H
ATOM   1261  CZ  TYR A 199       2.933 169.679  20.470  1.00 53.60           C
ATOM   1262  OH  TYR A 199       3.917 169.068  19.755  1.00 55.85           O
ATOM   1263  HH  TYR A 199       3.817 169.174  18.806  1.00 55.85           H
ATOM   1264  N   PHE A 200      -3.209 171.000  21.992  1.00 38.89           N
ATOM   1265  H   PHE A 200      -3.217 171.959  22.309  1.00 38.89           H
ATOM   1266  CA  PHE A 200      -4.299 170.627  21.064  1.00 41.46           C
ATOM   1267  HA  PHE A 200      -3.892 170.008  20.264  1.00 41.46           H
ATOM   1268  C   PHE A 200      -4.926 171.884  20.409  1.00 37.68           C
ATOM   1269  O   PHE A 200      -4.539 173.007  20.733  1.00 34.48           O
ATOM   1270  CB  PHE A 200      -5.354 169.795  21.821  1.00 38.88           C
ATOM   1271 1HB  PHE A 200      -6.124 169.472  21.121  1.00 38.88           H
ATOM   1272 2HB  PHE A 200      -4.873 168.884  22.179  1.00 38.88           H
ATOM   1273  CG  PHE A 200      -6.030 170.481  23.002  1.00 41.08           C
ATOM   1274  CD1 PHE A 200      -5.460 170.414  24.288  1.00 37.44           C
ATOM   1275  HD1 PHE A 200      -4.528 169.892  24.443  1.00 37.44           H
ATOM   1276  CD2 PHE A 200      -7.243 171.168  22.817  1.00 44.31           C
ATOM   1277  HD2 PHE A 200      -7.675 171.227  21.829  1.00 44.31           H
ATOM   1278  CE1 PHE A 200      -6.094 171.037  25.378  1.00 40.21           C
ATOM   1279  HE1 PHE A 200      -5.656 170.993  26.364  1.00 40.21           H
ATOM   1280  CE2 PHE A 200      -7.874 171.792  23.906  1.00 40.96           C
ATOM   1281  HE2 PHE A 200      -8.781 172.356  23.745  1.00 40.96           H
ATOM   1282  CZ  PHE A 200      -7.306 171.721  25.187  1.00 38.17           C
ATOM   1283  HZ  PHE A 200      -7.794 172.211  26.017  1.00 38.17           H
ATOM   1284  N   HIS A 201      -5.894 171.734  19.500  1.00 34.47           N
ATOM   1285  H   HIS A 201      -6.164 170.801  19.222  1.00 34.47           H
ATOM   1286  CA  HIS A 201      -6.549 172.842  18.795  1.00 37.99           C
ATOM   1287  HA  HIS A 201      -6.540 173.718  19.443  1.00 37.99           H
ATOM   1288  C   HIS A 201      -8.030 172.547  18.433  1.00 33.24           C
ATOM   1289  O   HIS A 201      -8.540 171.440  18.608  1.00 37.61           O
ATOM   1290  CB  HIS A 201      -5.708 173.214  17.558  1.00 40.03           C
ATOM   1291 1HB  HIS A 201      -5.970 174.227  17.251  1.00 40.03           H
ATOM   1292 2HB  HIS A 201      -4.655 173.242  17.836  1.00 40.03           H
ATOM   1293  CG  HIS A 201      -5.873 172.288  16.370  1.00 42.89           C
ATOM   1294  ND1 HIS A 201      -6.893 172.309  15.449  1.00 46.40           N
ATOM   1295  HD1 HIS A 201      -7.713 172.899  15.425  1.00 46.40           H
ATOM   1296  CD2 HIS A 201      -5.064 171.251  16.005  1.00 48.30           C
ATOM   1297  HD2 HIS A 201      -4.159 170.892  16.473  1.00 48.30           H
ATOM   1298  CE1 HIS A 201      -6.691 171.335  14.593  1.00 44.47           C
ATOM   1299  HE1 HIS A 201      -7.302 171.055  13.748  1.00 44.47           H
ATOM   1300  NE2 HIS A 201      -5.574 170.677  14.871  1.00 53.36           N
ATOM   1301  N   ASP A 202      -8.716 173.557  17.894  1.00 35.91           N
ATOM   1302  H   ASP A 202      -8.256 174.453  17.813  1.00 35.91           H
ATOM   1303  CA  ASP A 202      -9.997 173.415  17.191  1.00 37.59           C
ATOM   1304  HA  ASP A 202     -10.131 172.363  16.939  1.00 37.59           H
ATOM   1305  C   ASP A 202      -9.953 174.202  15.845  1.00 40.73           C
ATOM   1306  O   ASP A 202      -8.866 174.439  15.306  1.00 38.01           O
ATOM   1307  CB  ASP A 202     -11.161 173.768  18.142  1.00 32.44           C
ATOM   1308 1HB  ASP A 202     -12.094 173.521  17.635  1.00 32.44           H
ATOM   1309 2HB  ASP A 202     -11.096 173.119  19.015  1.00 32.44           H
ATOM   1310  CG  ASP A 202     -11.245 175.226  18.627  1.00 35.18           C
ATOM   1311  OD1 ASP A 202     -11.048 176.158  17.818  1.00 39.71           O
ATOM   1312  OD2 ASP A 202     -11.579 175.443  19.815  1.00 35.22           O
ATOM   1313  N   ALA A 203     -11.101 174.554  15.262  1.00 39.61           N
ATOM   1314  H   ALA A 203     -11.978 174.346  15.719  1.00 39.61           H
ATOM   1315  CA  ALA A 203     -11.172 175.322  14.018  1.00 43.14           C
ATOM   1316  HA  ALA A 203     -10.521 174.847  13.284  1.00 43.14           H
ATOM   1317  C   ALA A 203     -10.703 176.799  14.163  1.00 41.76           C
ATOM   1318  O   ALA A 203     -10.462 177.468  13.160  1.00 40.34           O
ATOM   1319  CB  ALA A 203     -12.610 175.237  13.494  1.00 40.04           C
ATOM   1320 1HB  ALA A 203     -12.892 174.192  13.371  1.00 40.04           H
ATOM   1321 2HB  ALA A 203     -12.666 175.745  12.531  1.00 40.04           H
ATOM   1322 3HB  ALA A 203     -13.290 175.717  14.198  1.00 40.04           H
ATOM   1323  N   THR A 204     -10.559 177.310  15.390  1.00 37.50           N
ATOM   1324  H   THR A 204     -10.752 176.693  16.165  1.00 37.50           H
ATOM   1325  CA  THR A 204     -10.461 178.748  15.732  1.00 39.58           C
ATOM   1326  HA  THR A 204     -10.183 179.307  14.839  1.00 39.58           H
ATOM   1327  C   THR A 204      -9.430 179.081  16.837  1.00 40.88           C
ATOM   1328  O   THR A 204      -8.948 180.218  16.911  1.00 35.95           O
ATOM   1329  CB  THR A 204     -11.841 179.263  16.197  1.00 40.65           C
ATOM   1330  HB  THR A 204     -11.762 180.335  16.377  1.00 40.65           H
ATOM   1331  OG1 THR A 204     -12.222 178.675  17.417  1.00 34.58           O
ATOM   1332  HG1 THR A 204     -11.943 177.756  17.415  1.00 34.58           H
ATOM   1333  CG2 THR A 204     -12.965 179.066  15.180  1.00 46.30           C
ATOM   1334 1HG2 THR A 204     -13.873 179.530  15.564  1.00 46.30           H
ATOM   1335 2HG2 THR A 204     -13.142 178.003  15.014  1.00 46.30           H
ATOM   1336 3HG2 THR A 204     -12.685 179.539  14.239  1.00 46.30           H
ATOM   1337  N   ARG A 205      -9.064 178.112  17.684  1.00 37.10           N
ATOM   1338  H   ARG A 205      -9.558 177.234  17.623  1.00 37.10           H
ATOM   1339  CA  ARG A 205      -8.135 178.248  18.823  1.00 37.52           C
ATOM   1340  HA  ARG A 205      -7.647 179.221  18.777  1.00 37.52           H
ATOM   1341  C   ARG A 205      -7.050 177.159  18.819  1.00 35.68           C
ATOM   1342  O   ARG A 205      -7.258 176.066  18.296  1.00 34.62           O
ATOM   1343  CB  ARG A 205      -8.913 178.160  20.147  1.00 35.39           C
ATOM   1344 1HB  ARG A 205      -9.575 177.295  20.112  1.00 35.39           H
ATOM   1345 2HB  ARG A 205      -8.202 178.002  20.958  1.00 35.39           H
ATOM   1346  CG  ARG A 205      -9.756 179.408  20.475  1.00 36.41           C
ATOM   1347 1HG  ARG A 205      -9.108 180.282  20.525  1.00 36.41           H
ATOM   1348 2HG  ARG A 205     -10.524 179.555  19.715  1.00 36.41           H
ATOM   1349  CD  ARG A 205     -10.428 179.201  21.834  1.00 35.26           C
ATOM   1350 1HD  ARG A 205     -11.181 178.416  21.762  1.00 35.26           H
ATOM   1351 2HD  ARG A 205      -9.682 178.850  22.547  1.00 35.26           H
ATOM   1352  NE  ARG A 205     -11.057 180.421  22.360  1.00 40.51           N
ATOM   1353  HE  ARG A 205     -10.405 181.091  22.742  1.00 40.51           H
ATOM   1354  CZ  ARG A 205     -12.376 180.627  22.476  1.00 43.56           C
ATOM   1355  NH1 ARG A 205     -13.292 179.820  22.027  1.00 43.05           N
ATOM   1356 1HH1 ARG A 205     -13.024 179.022  21.468  1.00 43.05           H
ATOM   1357 2HH1 ARG A 205     -14.267 180.001  22.215  1.00 43.05           H
ATOM   1358  NH2 ARG A 205     -12.795 181.684  23.095  1.00 44.56           N
ATOM   1359 1HH2 ARG A 205     -12.145 182.354  23.481  1.00 44.56           H
ATOM   1360 2HH2 ARG A 205     -13.790 181.834  23.189  1.00 44.56           H
ATOM   1361  N   VAL A 206      -5.930 177.466  19.468  1.00 35.10           N
ATOM   1362  H   VAL A 206      -5.865 178.401  19.845  1.00 35.10           H
ATOM   1363  CA  VAL A 206      -4.847 176.541  19.861  1.00 32.27           C
ATOM   1364  HA  VAL A 206      -5.127 175.523  19.591  1.00 32.27           H
ATOM   1365  C   VAL A 206      -4.686 176.611  21.389  1.00 34.13           C
ATOM   1366  O   VAL A 206      -4.764 177.692  21.973  1.00 33.01           O
ATOM   1367  CB  VAL A 206      -3.526 176.876  19.132  1.00 37.25           C
ATOM   1368  HB  VAL A 206      -3.233 177.889  19.407  1.00 37.25           H
ATOM   1369  CG1 VAL A 206      -2.387 175.922  19.521  1.00 33.10           C
ATOM   1370 1HG1 VAL A 206      -1.504 176.159  18.928  1.00 33.10           H
ATOM   1371 2HG1 VAL A 206      -2.693 174.895  19.324  1.00 33.10           H
ATOM   1372 3HG1 VAL A 206      -2.155 176.035  20.580  1.00 33.10           H
ATOM   1373  CG2 VAL A 206      -3.691 176.821  17.606  1.00 40.43           C
ATOM   1374 1HG2 VAL A 206      -2.738 177.059  17.134  1.00 40.43           H
ATOM   1375 2HG2 VAL A 206      -4.444 177.546  17.293  1.00 40.43           H
ATOM   1376 3HG2 VAL A 206      -4.004 175.820  17.310  1.00 40.43           H
ATOM   1377  N   TYR A 207      -4.474 175.468  22.035  1.00 31.79           N
ATOM   1378  H   TYR A 207      -4.374 174.626  21.486  1.00 31.79           H
ATOM   1379  CA  TYR A 207      -4.482 175.297  23.495  1.00 30.85           C
ATOM   1380  HA  TYR A 207      -4.596 176.268  23.977  1.00 30.85           H
ATOM   1381  C   TYR A 207      -3.169 174.663  23.970  1.00 35.94           C
ATOM   1382  O   TYR A 207      -2.676 173.705  23.373  1.00 37.18           O
ATOM   1383  CB  TYR A 207      -5.665 174.416  23.911  1.00 31.19           C
ATOM   1384 1HB  TYR A 207      -5.500 173.417  23.508  1.00 31.19           H
ATOM   1385 2HB  TYR A 207      -5.662 174.326  24.998  1.00 31.19           H
ATOM   1386  CG  TYR A 207      -7.046 174.891  23.471  1.00 33.23           C
ATOM   1387  CD1 TYR A 207      -7.898 175.559  24.370  1.00 32.41           C
ATOM   1388  HD1 TYR A 207      -7.576 175.760  25.381  1.00 32.41           H
ATOM   1389  CD2 TYR A 207      -7.505 174.588  22.175  1.00 34.41           C
ATOM   1390  HD2 TYR A 207      -6.868 174.034  21.501  1.00 34.41           H
ATOM   1391  CE1 TYR A 207      -9.192 175.942  23.969  1.00 38.12           C
ATOM   1392  HE1 TYR A 207      -9.853 176.447  24.658  1.00 38.12           H
ATOM   1393  CE2 TYR A 207      -8.795 174.961  21.763  1.00 34.36           C
ATOM   1394  HE2 TYR A 207      -9.147 174.716  20.772  1.00 34.36           H
ATOM   1395  CZ  TYR A 207      -9.643 175.637  22.664  1.00 31.94           C
ATOM   1396  OH  TYR A 207     -10.899 175.991  22.286  1.00 37.11           O
ATOM   1397  HH  TYR A 207     -11.094 175.785  21.369  1.00 37.11           H
ATOM   1398  N   LEU A 208      -2.614 175.191  25.060  1.00 34.09           N
ATOM   1399  H   LEU A 208      -3.099 175.956  25.506  1.00 34.09           H
ATOM   1400  CA  LEU A 208      -1.296 174.846  25.601  1.00 35.20           C
ATOM   1401  HA  LEU A 208      -0.913 173.954  25.104  1.00 35.20           H
ATOM   1402  C   LEU A 208      -1.447 174.530  27.103  1.00 33.53           C
ATOM   1403  O   LEU A 208      -1.791 175.404  27.901  1.00 34.86           O
ATOM   1404  CB  LEU A 208      -0.321 176.022  25.326  1.00 30.21           C
ATOM   1405 1HB  LEU A 208      -0.683 176.889  25.878  1.00 30.21           H
ATOM   1406 2HB  LEU A 208       0.653 175.748  25.731  1.00 30.21           H
ATOM   1407  CG  LEU A 208      -0.163 176.448  23.854  1.00 39.47           C
ATOM   1408  HG  LEU A 208      -1.153 176.642  23.441  1.00 39.47           H
ATOM   1409  CD1 LEU A 208       0.637 177.747  23.748  1.00 34.15           C
ATOM   1410 1HD1 LEU A 208       0.753 178.013  22.697  1.00 34.15           H
ATOM   1411 2HD1 LEU A 208       1.619 177.619  24.202  1.00 34.15           H
ATOM   1412 3HD1 LEU A 208       0.096 178.538  24.266  1.00 34.15           H
ATOM   1413  CD2 LEU A 208       0.526 175.379  23.011  1.00 35.97           C
ATOM   1414 1HD2 LEU A 208       0.693 175.759  22.003  1.00 35.97           H
ATOM   1415 2HD2 LEU A 208      -0.117 174.501  22.968  1.00 35.97           H
ATOM   1416 3HD2 LEU A 208       1.482 175.108  23.460  1.00 35.97           H
ATOM   1417  N   ILE A 209      -1.238 173.263  27.469  1.00 31.78           N
ATOM   1418  H   ILE A 209      -0.915 172.606  26.774  1.00 31.78           H
ATOM   1419  CA  ILE A 209      -1.461 172.717  28.820  1.00 33.42           C
ATOM   1420  HA  ILE A 209      -2.263 173.277  29.299  1.00 33.42           H
ATOM   1421  C   ILE A 209      -0.174 172.919  29.646  1.00 36.97           C
ATOM   1422  O   ILE A 209       0.692 172.044  29.687  1.00 34.70           O
ATOM   1423  CB  ILE A 209      -1.889 171.218  28.752  1.00 30.64           C
ATOM   1424  HB  ILE A 209      -1.005 170.643  28.475  1.00 30.64           H
ATOM   1425  CG1 ILE A 209      -2.983 170.898  27.716  1.00 33.34           C
ATOM   1426 1HG1 ILE A 209      -3.922 171.334  28.058  1.00 33.34           H
ATOM   1427 2HG1 ILE A 209      -2.706 171.359  26.768  1.00 33.34           H
ATOM   1428  CG2 ILE A 209      -2.353 170.739  30.141  1.00 32.10           C
ATOM   1429 1HG2 ILE A 209      -2.326 169.650  30.167  1.00 32.10           H
ATOM   1430 2HG2 ILE A 209      -3.373 171.082  30.315  1.00 32.10           H
ATOM   1431 3HG2 ILE A 209      -1.698 171.139  30.915  1.00 32.10           H
ATOM   1432  CD1 ILE A 209      -3.160 169.395  27.453  1.00 39.63           C
ATOM   1433 1HD1 ILE A 209      -3.944 169.255  26.709  1.00 39.63           H
ATOM   1434 2HD1 ILE A 209      -3.437 168.884  28.375  1.00 39.63           H
ATOM   1435 3HD1 ILE A 209      -2.223 168.983  27.076  1.00 39.63           H
ATOM   1436  N   LEU A 210       0.003 174.101  30.236  1.00 28.99           N
ATOM   1437  H   LEU A 210      -0.743 174.782  30.216  1.00 28.99           H
ATOM   1438  CA  LEU A 210       1.220 174.486  30.960  1.00 33.15           C
ATOM   1439  HA  LEU A 210       2.057 173.919  30.553  1.00 33.15           H
ATOM   1440  C   LEU A 210       1.134 174.186  32.474  1.00 32.89           C
ATOM   1441  O   LEU A 210       0.061 174.061  33.062  1.00 31.19           O
ATOM   1442  CB  LEU A 210       1.509 175.981  30.715  1.00 29.05           C
ATOM   1443 1HB  LEU A 210       0.606 176.548  30.941  1.00 29.05           H
ATOM   1444 2HB  LEU A 210       2.282 176.301  31.414  1.00 29.05           H
ATOM   1445  CG  LEU A 210       1.973 176.294  29.287  1.00 38.32           C
ATOM   1446  HG  LEU A 210       1.374 175.713  28.585  1.00 38.32           H
ATOM   1447  CD1 LEU A 210       1.771 177.773  28.973  1.00 34.97           C
ATOM   1448 1HD1 LEU A 210       2.014 177.949  27.926  1.00 34.97           H
ATOM   1449 2HD1 LEU A 210       2.417 178.383  29.604  1.00 34.97           H
ATOM   1450 3HD1 LEU A 210       0.730 178.037  29.155  1.00 34.97           H
ATOM   1451  CD2 LEU A 210       3.455 175.971  29.092  1.00 36.09           C
ATOM   1452 1HD2 LEU A 210       3.749 176.234  28.076  1.00 36.09           H
ATOM   1453 2HD2 LEU A 210       3.614 174.905  29.253  1.00 36.09           H
ATOM   1454 3HD2 LEU A 210       4.054 176.540  29.803  1.00 36.09           H
ATOM   1455  N   GLU A 211       2.294 174.134  33.117  1.00 31.34           N
ATOM   1456  H   GLU A 211       3.145 174.153  32.573  1.00 31.34           H
ATOM   1457  CA  GLU A 211       2.434 174.140  34.570  1.00 32.75           C
ATOM   1458  HA  GLU A 211       1.792 173.359  34.978  1.00 32.75           H
ATOM   1459  C   GLU A 211       1.984 175.488  35.189  1.00 31.73           C
ATOM   1460  O   GLU A 211       2.208 176.570  34.634  1.00 30.44           O
ATOM   1461  CB  GLU A 211       3.878 173.750  34.905  1.00 33.33           C
ATOM   1462 1HB  GLU A 211       4.033 172.738  34.532  1.00 33.33           H
ATOM   1463 2HB  GLU A 211       4.555 174.415  34.368  1.00 33.33           H
ATOM   1464  CG  GLU A 211       4.240 173.783  36.400  1.00 32.38           C
ATOM   1465 1HG  GLU A 211       4.073 174.791  36.780  1.00 32.38           H
ATOM   1466 2HG  GLU A 211       3.602 173.090  36.948  1.00 32.38           H
ATOM   1467  CD  GLU A 211       5.705 173.402  36.648  1.00 33.99           C
ATOM   1468  OE1 GLU A 211       6.262 173.827  37.684  1.00 33.36           O
ATOM   1469  OE2 GLU A 211       6.318 172.693  35.821  1.00 34.69           O
ATOM   1470  N   TYR A 212       1.324 175.413  36.345  1.00 30.21           N
ATOM   1471  H   TYR A 212       1.184 174.499  36.752  1.00 30.21           H
ATOM   1472  CA  TYR A 212       0.887 176.561  37.146  1.00 30.13           C
ATOM   1473  HA  TYR A 212       0.725 177.406  36.477  1.00 30.13           H
ATOM   1474  C   TYR A 212       1.946 176.995  38.195  1.00 30.48           C
ATOM   1475  O   TYR A 212       2.833 176.222  38.541  1.00 30.09           O
ATOM   1476  CB  TYR A 212      -0.462 176.216  37.789  1.00 32.23           C
ATOM   1477 1HB  TYR A 212      -1.186 176.002  37.002  1.00 32.23           H
ATOM   1478 2HB  TYR A 212      -0.347 175.312  38.387  1.00 32.23           H
ATOM   1479  CG  TYR A 212      -1.006 177.325  38.670  1.00 28.21           C
ATOM   1480  CD1 TYR A 212      -1.290 178.586  38.109  1.00 27.09           C
ATOM   1481  HD1 TYR A 212      -1.193 178.746  37.045  1.00 27.09           H
ATOM   1482  CD2 TYR A 212      -1.149 177.118  40.055  1.00 30.64           C
ATOM   1483  HD2 TYR A 212      -0.917 176.158  40.493  1.00 30.64           H
ATOM   1484  CE1 TYR A 212      -1.727 179.640  38.930  1.00 30.92           C
ATOM   1485  HE1 TYR A 212      -1.956 180.608  38.510  1.00 30.92           H
ATOM   1486  CE2 TYR A 212      -1.607 178.162  40.878  1.00 33.43           C
ATOM   1487  HE2 TYR A 212      -1.741 178.000  41.937  1.00 33.43           H
ATOM   1488  CZ  TYR A 212      -1.902 179.421  40.316  1.00 33.11           C
ATOM   1489  OH  TYR A 212      -2.371 180.429  41.099  1.00 35.40           O
ATOM   1490  HH  TYR A 212      -2.642 180.138  41.972  1.00 35.40           H
ATOM   1491  N   ALA A 213       1.867 178.235  38.697  1.00 29.22           N
ATOM   1492  H   ALA A 213       1.061 178.797  38.463  1.00 29.22           H
ATOM   1493  CA  ALA A 213       2.727 178.753  39.773  1.00 32.92           C
ATOM   1494  HA  ALA A 213       2.983 177.930  40.440  1.00 32.92           H
ATOM   1495  C   ALA A 213       1.997 179.830  40.612  1.00 28.82           C
ATOM   1496  O   ALA A 213       1.524 180.811  40.021  1.00 32.99           O
ATOM   1497  CB  ALA A 213       4.029 179.295  39.167  1.00 28.73           C
ATOM   1498 1HB  ALA A 213       4.482 178.540  38.524  1.00 28.73           H
ATOM   1499 2HB  ALA A 213       4.718 179.547  39.973  1.00 28.73           H
ATOM   1500 3HB  ALA A 213       3.811 180.188  38.582  1.00 28.73           H
ATOM   1501  N   PRO A 214       1.871 179.687  41.950  1.00 29.67           N
ATOM   1502  CA  PRO A 214       1.002 180.539  42.766  1.00 30.45           C
ATOM   1503  HA  PRO A 214       0.087 180.761  42.217  1.00 30.45           H
ATOM   1504  C   PRO A 214       1.623 181.879  43.218  1.00 35.96           C
ATOM   1505  O   PRO A 214       0.876 182.833  43.420  1.00 35.16           O
ATOM   1506  CB  PRO A 214       0.635 179.678  43.981  1.00 33.39           C
ATOM   1507 1HB  PRO A 214       0.473 180.267  44.884  1.00 33.39           H
ATOM   1508 2HB  PRO A 214      -0.245 179.077  43.753  1.00 33.39           H
ATOM   1509  CG  PRO A 214       1.848 178.782  44.155  1.00 36.08           C
ATOM   1510 1HG  PRO A 214       2.631 179.308  44.700  1.00 36.08           H
ATOM   1511 2HG  PRO A 214       1.598 177.840  44.642  1.00 36.08           H
ATOM   1512  CD  PRO A 214       2.283 178.532  42.724  1.00 30.91           C
ATOM   1513 1HD  PRO A 214       3.366 178.424  42.665  1.00 30.91           H
ATOM   1514 2HD  PRO A 214       1.779 177.643  42.345  1.00 30.91           H
ATOM   1515  N   LEU A 215       2.948 181.998  43.389  1.00 30.96           N
ATOM   1516  H   LEU A 215       3.565 181.234  43.156  1.00 30.96           H
ATOM   1517  CA  LEU A 215       3.584 183.172  44.017  1.00 33.95           C
ATOM   1518  HA  LEU A 215       2.821 183.650  44.630  1.00 33.95           H
ATOM   1519  C   LEU A 215       4.075 184.254  42.995  1.00 35.56           C
ATOM   1520  O   LEU A 215       4.885 185.115  43.334  1.00 36.74           O
ATOM   1521  CB  LEU A 215       4.673 182.726  45.022  1.00 34.11           C
ATOM   1522 1HB  LEU A 215       5.440 182.182  44.470  1.00 34.11           H
ATOM   1523 2HB  LEU A 215       5.128 183.621  45.446  1.00 34.11           H
ATOM   1524  CG  LEU A 215       4.179 181.842  46.186  1.00 38.64           C
ATOM   1525  HG  LEU A 215       3.896 180.870  45.783  1.00 38.64           H
ATOM   1526  CD1 LEU A 215       5.304 181.640  47.201  1.00 40.80           C
ATOM   1527 1HD1 LEU A 215       4.962 180.944  47.966  1.00 40.80           H
ATOM   1528 2HD1 LEU A 215       5.566 182.591  47.664  1.00 40.80           H
ATOM   1529 3HD1 LEU A 215       6.179 181.226  46.699  1.00 40.80           H
ATOM   1530  CD2 LEU A 215       2.985 182.425  46.952  1.00 43.47           C
ATOM   1531 1HD2 LEU A 215       2.778 181.804  47.823  1.00 43.47           H
ATOM   1532 2HD2 LEU A 215       2.109 182.445  46.303  1.00 43.47           H
ATOM   1533 3HD2 LEU A 215       3.222 183.439  47.275  1.00 43.47           H
ATOM   1534  N   GLY A 216       3.529 184.256  41.778  1.00 34.49           N
ATOM   1535  H   GLY A 216       2.881 183.518  41.543  1.00 34.49           H
ATOM   1536  CA  GLY A 216       3.658 185.354  40.822  1.00 34.33           C
ATOM   1537 1HA  GLY A 216       2.918 185.214  40.034  1.00 34.33           H
ATOM   1538 2HA  GLY A 216       3.434 186.291  41.332  1.00 34.33           H
ATOM   1539  C   GLY A 216       5.044 185.488  40.160  1.00 35.34           C
ATOM   1540  O   GLY A 216       5.763 184.501  40.011  1.00 33.10           O
ATOM   1541  N   THR A 217       5.380 186.695  39.689  1.00 33.49           N
ATOM   1542  H   THR A 217       4.786 187.489  39.881  1.00 33.49           H
ATOM   1543  CA  THR A 217       6.614 186.986  38.931  1.00 38.78           C
ATOM   1544  HA  THR A 217       6.953 186.050  38.489  1.00 38.78           H
ATOM   1545  C   THR A 217       7.737 187.532  39.831  1.00 33.31           C
ATOM   1546  O   THR A 217       7.492 188.254  40.801  1.00 35.67           O
ATOM   1547  CB  THR A 217       6.380 187.953  37.744  1.00 34.46           C
ATOM   1548  HB  THR A 217       7.247 187.895  37.087  1.00 34.46           H
ATOM   1549  OG1 THR A 217       6.235 189.298  38.165  1.00 38.98           O
ATOM   1550  HG1 THR A 217       6.009 189.827  37.397  1.00 38.98           H
ATOM   1551  CG2 THR A 217       5.133 187.602  36.932  1.00 36.20           C
ATOM   1552 1HG2 THR A 217       5.153 188.154  35.993  1.00 36.20           H
ATOM   1553 2HG2 THR A 217       4.238 187.870  37.494  1.00 36.20           H
ATOM   1554 3HG2 THR A 217       5.126 186.532  36.726  1.00 36.20           H
ATOM   1555  N   VAL A 218       8.991 187.238  39.472  1.00 33.86           N
ATOM   1556  H   VAL A 218       9.167 186.674  38.653  1.00 33.86           H
ATOM   1557  CA  VAL A 218      10.173 187.728  40.193  1.00 34.37           C
ATOM   1558  HA  VAL A 218      10.051 187.465  41.244  1.00 34.37           H
ATOM   1559  C   VAL A 218      10.270 189.270  40.101  1.00 35.14           C
ATOM   1560  O   VAL A 218      10.663 189.919  41.066  1.00 34.21           O
ATOM   1561  CB  VAL A 218      11.464 187.042  39.696  1.00 36.33           C
ATOM   1562  HB  VAL A 218      11.626 187.330  38.658  1.00 36.33           H
ATOM   1563  CG1 VAL A 218      12.694 187.464  40.510  1.00 34.94           C
ATOM   1564 1HG1 VAL A 218      13.566 186.917  40.152  1.00 34.94           H
ATOM   1565 2HG1 VAL A 218      12.526 187.234  41.562  1.00 34.94           H
ATOM   1566 3HG1 VAL A 218      12.864 188.535  40.395  1.00 34.94           H
ATOM   1567  CG2 VAL A 218      11.366 185.510  39.766  1.00 34.27           C
ATOM   1568 1HG2 VAL A 218      12.304 185.075  39.421  1.00 34.27           H
ATOM   1569 2HG2 VAL A 218      10.548 185.158  39.137  1.00 34.27           H
ATOM   1570 3HG2 VAL A 218      11.186 185.211  40.799  1.00 34.27           H
ATOM   1571  N   TYR A 219       9.829 189.866  38.986  1.00 35.08           N
ATOM   1572  H   TYR A 219       9.567 189.285  38.203  1.00 35.08           H
ATOM   1573  CA  TYR A 219       9.696 191.314  38.807  1.00 36.72           C
ATOM   1574  HA  TYR A 219      10.679 191.771  38.918  1.00 36.72           H
ATOM   1575  C   TYR A 219       8.745 191.957  39.834  1.00 40.40           C
ATOM   1576  O   TYR A 219       9.109 192.968  40.438  1.00 39.12           O
ATOM   1577  CB  TYR A 219       9.191 191.601  37.389  1.00 37.15           C
ATOM   1578 1HB  TYR A 219       9.912 191.187  36.684  1.00 37.15           H
ATOM   1579 2HB  TYR A 219       8.251 191.072  37.231  1.00 37.15           H
ATOM   1580  CG  TYR A 219       8.975 193.074  37.043  1.00 47.25           C
ATOM   1581  CD1 TYR A 219      10.002 193.806  36.414  1.00 42.15           C
ATOM   1582  HD1 TYR A 219      10.960 193.347  36.215  1.00 42.15           H
ATOM   1583  CD2 TYR A 219       7.724 193.676  37.273  1.00 50.05           C
ATOM   1584  HD2 TYR A 219       6.924 193.114  37.732  1.00 50.05           H
ATOM   1585  CE1 TYR A 219       9.772 195.130  35.991  1.00 51.51           C
ATOM   1586  HE1 TYR A 219      10.546 195.683  35.480  1.00 51.51           H
ATOM   1587  CE2 TYR A 219       7.491 194.999  36.859  1.00 52.60           C
ATOM   1588  HE2 TYR A 219       6.517 195.445  36.994  1.00 52.60           H
ATOM   1589  CZ  TYR A 219       8.511 195.725  36.208  1.00 56.07           C
ATOM   1590  OH  TYR A 219       8.241 196.962  35.706  1.00 64.36           O
ATOM   1591  HH  TYR A 219       7.508 197.397  36.147  1.00 64.36           H
ATOM   1592  N   ARG A 220       7.548 191.389  40.052  1.00 36.35           N
ATOM   1593  H   ARG A 220       7.287 190.544  39.562  1.00 36.35           H
ATOM   1594  CA  ARG A 220       6.566 191.937  40.990  1.00 36.47           C
ATOM   1595  HA  ARG A 220       6.483 193.002  40.772  1.00 36.47           H
ATOM   1596  C   ARG A 220       7.033 191.786  42.455  1.00 44.03           C
ATOM   1597  O   ARG A 220       6.794 192.696  43.244  1.00 41.21           O
ATOM   1598  CB  ARG A 220       5.176 191.323  40.740  1.00  0.00           C
ATOM   1599 1HB  ARG A 220       4.912 191.472  39.693  1.00  0.00           H
ATOM   1600 2HB  ARG A 220       5.180 190.256  40.961  1.00  0.00           H
ATOM   1601  CG  ARG A 220       4.113 192.004  41.618  1.00  0.00           C
ATOM   1602 1HG  ARG A 220       4.167 191.577  42.619  1.00  0.00           H
ATOM   1603 2HG  ARG A 220       4.347 193.066  41.692  1.00  0.00           H
ATOM   1604  CD  ARG A 220       2.661 191.864  41.111  1.00  0.00           C
ATOM   1605 1HD  ARG A 220       2.438 190.814  40.919  1.00  0.00           H
ATOM   1606 2HD  ARG A 220       1.992 192.240  41.885  1.00  0.00           H
ATOM   1607  NE  ARG A 220       2.446 192.633  39.877  1.00  0.00           N
ATOM   1608  HE  ARG A 220       3.270 192.730  39.302  1.00  0.00           H
ATOM   1609  CZ  ARG A 220       1.292 193.202  39.478  1.00  0.00           C
ATOM   1610  NH1 ARG A 220       1.322 193.867  38.365  1.00  0.00           N
ATOM   1611 1HH1 ARG A 220       2.190 193.873  37.849  1.00  0.00           H
ATOM   1612 2HH1 ARG A 220       0.492 194.279  37.962  1.00  0.00           H
ATOM   1613  NH2 ARG A 220       0.161 193.135  40.127  1.00  0.00           N
ATOM   1614 1HH2 ARG A 220       0.106 192.659  41.016  1.00  0.00           H
ATOM   1615 2HH2 ARG A 220      -0.668 193.546  39.722  1.00  0.00           H
ATOM   1616  N   GLU A 221       7.757 190.718  42.791  1.00 34.74           N
ATOM   1617  H   GLU A 221       7.869 189.961  42.132  1.00 34.74           H
ATOM   1618  CA  GLU A 221       8.387 190.560  44.099  1.00 40.58           C
ATOM   1619  HA  GLU A 221       7.635 190.804  44.849  1.00 40.58           H
ATOM   1620  C   GLU A 221       9.573 191.544  44.294  1.00 40.10           C
ATOM   1621  O   GLU A 221       9.703 192.156  45.355  1.00 42.72           O
ATOM   1622  CB  GLU A 221       8.808 189.091  44.295  1.00 40.10           C
ATOM   1623 1HB  GLU A 221       7.973 188.437  44.044  1.00 40.10           H
ATOM   1624 2HB  GLU A 221       9.620 188.871  43.602  1.00 40.10           H
ATOM   1625  CG  GLU A 221       9.287 188.729  45.722  1.00 44.93           C
ATOM   1626 1HG  GLU A 221       9.777 187.756  45.677  1.00 44.93           H
ATOM   1627 2HG  GLU A 221      10.025 189.457  46.059  1.00 44.93           H
ATOM   1628  CD  GLU A 221       8.166 188.655  46.776  1.00 48.48           C
ATOM   1629  OE1 GLU A 221       7.193 189.440  46.720  1.00 53.87           O
ATOM   1630  OE2 GLU A 221       8.237 187.795  47.685  1.00 52.64           O
ATOM   1631  N   LEU A 222      10.384 191.790  43.258  1.00 39.58           N
ATOM   1632  H   LEU A 222      10.293 191.252  42.408  1.00 39.58           H
ATOM   1633  CA  LEU A 222      11.425 192.815  43.285  1.00 45.43           C
ATOM   1634  HA  LEU A 222      12.027 192.631  44.175  1.00 45.43           H
ATOM   1635  C   LEU A 222      10.825 194.240  43.415  1.00 46.33           C
ATOM   1636  O   LEU A 222      11.352 195.043  44.177  1.00 47.21           O
ATOM   1637  CB  LEU A 222      12.345 192.648  42.056  1.00 38.88           C
ATOM   1638 1HB  LEU A 222      12.696 191.617  42.031  1.00 38.88           H
ATOM   1639 2HB  LEU A 222      11.751 192.824  41.159  1.00 38.88           H
ATOM   1640  CG  LEU A 222      13.574 193.580  42.027  1.00 43.23           C
ATOM   1641  HG  LEU A 222      13.224 194.608  41.934  1.00 43.23           H
ATOM   1642  CD1 LEU A 222      14.465 193.458  43.266  1.00 39.24           C
ATOM   1643 1HD1 LEU A 222      15.346 194.085  43.128  1.00 39.24           H
ATOM   1644 2HD1 LEU A 222      14.775 192.421  43.397  1.00 39.24           H
ATOM   1645 3HD1 LEU A 222      13.917 193.789  44.148  1.00 39.24           H
ATOM   1646  CD2 LEU A 222      14.437 193.236  40.813  1.00 42.91           C
ATOM   1647 1HD2 LEU A 222      15.249 193.959  40.739  1.00 42.91           H
ATOM   1648 2HD2 LEU A 222      13.828 193.280  39.910  1.00 42.91           H
ATOM   1649 3HD2 LEU A 222      14.851 192.234  40.925  1.00 42.91           H
ATOM   1650  N   GLN A 223       9.669 194.525  42.801  1.00 46.26           N
ATOM   1651  H   GLN A 223       9.273 193.857  42.156  1.00 46.26           H
ATOM   1652  CA  GLN A 223       8.900 195.754  43.027  1.00 45.87           C
ATOM   1653  HA  GLN A 223       9.577 196.595  42.875  1.00 45.87           H
ATOM   1654  C   GLN A 223       8.327 195.884  44.471  1.00 40.94           C
ATOM   1655  O   GLN A 223       7.829 196.957  44.815  1.00 51.40           O
ATOM   1656  CB  GLN A 223       7.751 195.884  42.004  1.00 45.14           C
ATOM   1657 1HB  GLN A 223       7.218 194.938  41.901  1.00 45.14           H
ATOM   1658 2HB  GLN A 223       7.047 196.622  42.386  1.00 45.14           H
ATOM   1659  CG  GLN A 223       8.211 196.335  40.600  1.00 53.34           C
ATOM   1660 1HG  GLN A 223       8.991 197.087  40.720  1.00 53.34           H
ATOM   1661 2HG  GLN A 223       8.630 195.488  40.057  1.00 53.34           H
ATOM   1662  CD  GLN A 223       7.078 196.940  39.754  1.00 59.92           C
ATOM   1663  OE1 GLN A 223       5.891 196.781  40.024  1.00 66.86           O
ATOM   1664  NE2 GLN A 223       7.389 197.673  38.711  1.00 58.78           N
ATOM   1665 1HE2 GLN A 223       6.667 198.124  38.167  1.00 58.78           H
ATOM   1666 2HE2 GLN A 223       8.361 197.835  38.491  1.00 58.78           H
ATOM   1667  N   LYS A 224       8.373 194.836  45.309  1.00 42.92           N
ATOM   1668  H   LYS A 224       8.740 193.957  44.973  1.00 42.92           H
ATOM   1669  CA  LYS A 224       8.000 194.878  46.734  1.00 46.95           C
ATOM   1670  HA  LYS A 224       7.405 195.772  46.917  1.00 46.95           H
ATOM   1671  C   LYS A 224       9.231 194.928  47.668  1.00 53.61           C
ATOM   1672  O   LYS A 224       9.169 195.610  48.689  1.00 52.28           O
ATOM   1673  CB  LYS A 224       7.124 193.662  47.086  1.00 48.46           C
ATOM   1674 1HB  LYS A 224       7.676 192.754  46.843  1.00 48.46           H
ATOM   1675 2HB  LYS A 224       6.938 193.666  48.160  1.00 48.46           H
ATOM   1676  CG  LYS A 224       5.771 193.650  46.370  1.00 56.35           C
ATOM   1677 1HG  LYS A 224       5.152 194.458  46.761  1.00 56.35           H
ATOM   1678 2HG  LYS A 224       5.928 193.802  45.303  1.00 56.35           H
ATOM   1679  CD  LYS A 224       5.082 192.296  46.600  1.00 58.38           C
ATOM   1680 1HD  LYS A 224       5.775 191.499  46.329  1.00 58.38           H
ATOM   1681 2HD  LYS A 224       4.834 192.203  47.657  1.00 58.38           H
ATOM   1682  CE  LYS A 224       3.811 192.137  45.759  1.00 70.17           C
ATOM   1683 1HE  LYS A 224       3.102 192.919  46.033  1.00 70.17           H
ATOM   1684 2HE  LYS A 224       4.064 192.257  44.705  1.00 70.17           H
ATOM   1685  NZ  LYS A 224       3.198 190.807  45.981  1.00 74.45           N
ATOM   1686 1HZ  LYS A 224       2.305 190.762  45.511  1.00 74.45           H
ATOM   1687 2HZ  LYS A 224       3.064 190.675  46.973  1.00 74.45           H
ATOM   1688 3HZ  LYS A 224       3.803 190.081  45.623  1.00 74.45           H
ATOM   1689  N   LEU A 225      10.332 194.253  47.318  1.00 46.14           N
ATOM   1690  H   LEU A 225      10.278 193.650  46.509  1.00 46.14           H
ATOM   1691  CA  LEU A 225      11.576 194.182  48.100  1.00 41.92           C
ATOM   1692  HA  LEU A 225      11.323 194.343  49.148  1.00 41.92           H
ATOM   1693  C   LEU A 225      12.648 195.249  47.721  1.00 45.19           C
ATOM   1694  O   LEU A 225      13.573 195.475  48.502  1.00 45.90           O
ATOM   1695  CB  LEU A 225      12.166 192.758  47.961  1.00 46.40           C
ATOM   1696 1HB  LEU A 225      12.229 192.521  46.899  1.00 46.40           H
ATOM   1697 2HB  LEU A 225      13.179 192.772  48.362  1.00 46.40           H
ATOM   1698  CG  LEU A 225      11.383 191.651  48.691  1.00 46.81           C
ATOM   1699  HG  LEU A 225      10.346 191.682  48.359  1.00 46.81           H
ATOM   1700  CD1 LEU A 225      11.962 190.275  48.361  1.00 43.69           C
ATOM   1701 1HD1 LEU A 225      11.387 189.511  48.883  1.00 43.69           H
ATOM   1702 2HD1 LEU A 225      13.004 190.226  48.678  1.00 43.69           H
ATOM   1703 3HD1 LEU A 225      11.900 190.106  47.286  1.00 43.69           H
ATOM   1704  CD2 LEU A 225      11.446 191.811  50.212  1.00 52.28           C
ATOM   1705 1HD2 LEU A 225      10.905 190.988  50.678  1.00 52.28           H
ATOM   1706 2HD2 LEU A 225      10.989 192.758  50.502  1.00 52.28           H
ATOM   1707 3HD2 LEU A 225      12.486 191.794  50.538  1.00 52.28           H
ATOM   1708  N   SER A 226      12.530 195.904  46.562  1.00 40.35           N
ATOM   1709  H   SER A 226      11.758 195.633  45.970  1.00 40.35           H
ATOM   1710  CA  SER A 226      13.489 196.858  45.933  1.00 44.10           C
ATOM   1711  HA  SER A 226      13.012 197.191  45.011  1.00 44.10           H
ATOM   1712  C   SER A 226      14.874 196.267  45.551  1.00 38.49           C
ATOM   1713  O   SER A 226      15.380 196.585  44.475  1.00 39.19           O
ATOM   1714  CB  SER A 226      13.673 198.121  46.781  1.00 47.82           C
ATOM   1715 1HB  SER A 226      14.132 197.847  47.731  1.00 47.82           H
ATOM   1716 2HB  SER A 226      14.340 198.806  46.259  1.00 47.82           H
ATOM   1717  OG  SER A 226      12.441 198.781  47.019  1.00 57.29           O
ATOM   1718  HG  SER A 226      11.927 198.240  47.623  1.00 57.29           H
ATOM   1719  N   LYS A 227      15.468 195.409  46.389  1.00 39.41           N
ATOM   1720  H   LYS A 227      14.991 195.212  47.257  1.00 39.41           H
ATOM   1721  CA  LYS A 227      16.672 194.585  46.127  1.00 42.40           C
ATOM   1722  HA  LYS A 227      16.738 194.377  45.060  1.00 42.40           H
ATOM   1723  C   LYS A 227      16.539 193.244  46.873  1.00 38.28           C
ATOM   1724  O   LYS A 227      15.708 193.118  47.775  1.00 40.59           O
ATOM   1725  CB  LYS A 227      17.982 195.296  46.556  1.00 43.32           C
ATOM   1726 1HB  LYS A 227      18.031 195.277  47.645  1.00 43.32           H
ATOM   1727 2HB  LYS A 227      18.819 194.713  46.172  1.00 43.32           H
ATOM   1728  CG  LYS A 227      18.136 196.754  46.082  1.00 52.26           C
ATOM   1729 1HG  LYS A 227      17.942 196.792  45.011  1.00 52.26           H
ATOM   1730 2HG  LYS A 227      17.396 197.366  46.598  1.00 52.26           H
ATOM   1731  CD  LYS A 227      19.546 197.309  46.340  1.00 51.69           C
ATOM   1732 1HD  LYS A 227      19.919 196.896  47.278  1.00 51.69           H
ATOM   1733 2HD  LYS A 227      20.206 196.976  45.539  1.00 51.69           H
ATOM   1734  CE  LYS A 227      19.574 198.845  46.397  1.00 60.39           C
ATOM   1735 1HE  LYS A 227      20.613 199.176  46.385  1.00 60.39           H
ATOM   1736 2HE  LYS A 227      19.084 199.237  45.505  1.00 60.39           H
ATOM   1737  NZ  LYS A 227      18.905 199.351  47.619  1.00 62.96           N
ATOM   1738 1HZ  LYS A 227      19.587 199.762  48.240  1.00 62.96           H
ATOM   1739 2HZ  LYS A 227      18.452 198.576  48.082  1.00 62.96           H
ATOM   1740 3HZ  LYS A 227      18.215 200.045  47.370  1.00 62.96           H
ATOM   1741  N   PHE A 228      17.350 192.256  46.519  1.00 34.61           N
ATOM   1742  H   PHE A 228      18.014 192.429  45.778  1.00 34.61           H
ATOM   1743  CA  PHE A 228      17.431 190.940  47.170  1.00 36.31           C
ATOM   1744  HA  PHE A 228      16.588 190.808  47.849  1.00 36.31           H
ATOM   1745  C   PHE A 228      18.731 190.803  47.997  1.00 36.04           C
ATOM   1746  O   PHE A 228      19.756 191.401  47.661  1.00 38.62           O
ATOM   1747  CB  PHE A 228      17.345 189.858  46.082  1.00 32.49           C
ATOM   1748 1HB  PHE A 228      18.156 190.029  45.375  1.00 32.49           H
ATOM   1749 2HB  PHE A 228      17.529 188.885  46.537  1.00 32.49           H
ATOM   1750  CG  PHE A 228      16.038 189.762  45.282  1.00 37.11           C
ATOM   1751  CD1 PHE A 228      14.825 190.337  45.728  1.00 36.41           C
ATOM   1752  HD1 PHE A 228      14.780 190.874  46.663  1.00 36.41           H
ATOM   1753  CD2 PHE A 228      16.045 189.048  44.069  1.00 34.07           C
ATOM   1754  HD2 PHE A 228      16.958 188.580  43.735  1.00 34.07           H
ATOM   1755  CE1 PHE A 228      13.652 190.220  44.949  1.00 37.95           C
ATOM   1756  HE1 PHE A 228      12.732 190.676  45.282  1.00 37.95           H
ATOM   1757  CE2 PHE A 228      14.878 188.940  43.293  1.00 35.13           C
ATOM   1758  HE2 PHE A 228      14.907 188.392  42.363  1.00 35.13           H
ATOM   1759  CZ  PHE A 228      13.680 189.521  43.731  1.00 39.56           C
ATOM   1760  HZ  PHE A 228      12.787 189.431  43.131  1.00 39.56           H
ATOM   1761  N   ASP A 229      18.699 190.006  49.070  1.00 43.10           N
ATOM   1762  H   ASP A 229      17.856 189.508  49.319  1.00 43.10           H
ATOM   1763  CA  ASP A 229      19.913 189.660  49.810  1.00 37.94           C
ATOM   1764  HA  ASP A 229      20.502 190.574  49.895  1.00 37.94           H
ATOM   1765  C   ASP A 229      20.776 188.621  49.045  1.00 43.90           C
ATOM   1766  O   ASP A 229      20.367 188.040  48.033  1.00 35.51           O
ATOM   1767  CB  ASP A 229      19.614 189.271  51.268  1.00 40.33           C
ATOM   1768 1HB  ASP A 229      20.552 189.306  51.821  1.00 40.33           H
ATOM   1769 2HB  ASP A 229      18.966 190.033  51.700  1.00 40.33           H
ATOM   1770  CG  ASP A 229      18.967 187.896  51.487  1.00 47.68           C
ATOM   1771  OD1 ASP A 229      19.383 186.891  50.880  1.00 44.14           O
ATOM   1772  OD2 ASP A 229      18.057 187.811  52.344  1.00 48.89           O
ATOM   1773  N   GLU A 230      22.004 188.413  49.513  1.00 33.52           N
ATOM   1774  H   GLU A 230      22.318 188.935  50.319  1.00 33.52           H
ATOM   1775  CA  GLU A 230      23.003 187.585  48.834  1.00 36.86           C
ATOM   1776  HA  GLU A 230      23.028 187.878  47.784  1.00 36.86           H
ATOM   1777  C   GLU A 230      22.676 186.076  48.898  1.00 35.04           C
ATOM   1778  O   GLU A 230      23.033 185.345  47.976  1.00 37.28           O
ATOM   1779  CB  GLU A 230      24.391 187.882  49.422  1.00 39.35           C
ATOM   1780 1HB  GLU A 230      24.400 187.673  50.492  1.00 39.35           H
ATOM   1781 2HB  GLU A 230      25.135 187.259  48.923  1.00 39.35           H
ATOM   1782  CG  GLU A 230      24.740 189.356  49.196  1.00 45.31           C
ATOM   1783 1HG  GLU A 230      24.589 189.592  48.143  1.00 45.31           H
ATOM   1784 2HG  GLU A 230      24.045 189.968  49.771  1.00 45.31           H
ATOM   1785  CD  GLU A 230      26.174 189.760  49.582  1.00 49.68           C
ATOM   1786  OE1 GLU A 230      27.099 188.914  49.630  1.00 50.33           O
ATOM   1787  OE2 GLU A 230      26.367 190.970  49.823  1.00 50.36           O
ATOM   1788  N   GLN A 231      21.949 185.616  49.921  1.00 39.02           N
ATOM   1789  H   GLN A 231      21.550 186.278  50.571  1.00 39.02           H
ATOM   1790  CA  GLN A 231      21.502 184.226  50.040  1.00 38.13           C
ATOM   1791  HA  GLN A 231      22.341 183.576  49.793  1.00 38.13           H
ATOM   1792  C   GLN A 231      20.354 183.923  49.059  1.00 39.35           C
ATOM   1793  O   GLN A 231      20.399 182.922  48.336  1.00 36.90           O
ATOM   1794  CB  GLN A 231      21.107 183.956  51.497  1.00 37.89           C
ATOM   1795 1HB  GLN A 231      21.962 184.187  52.132  1.00 37.89           H
ATOM   1796 2HB  GLN A 231      20.285 184.618  51.769  1.00 37.89           H
ATOM   1797  CG  GLN A 231      20.672 182.503  51.776  1.00 42.82           C
ATOM   1798 1HG  GLN A 231      19.908 182.206  51.058  1.00 42.82           H
ATOM   1799 2HG  GLN A 231      21.526 181.836  51.654  1.00 42.82           H
ATOM   1800  CD  GLN A 231      20.111 182.330  53.192  1.00 46.69           C
ATOM   1801  OE1 GLN A 231      20.269 183.156  54.086  1.00 47.84           O
ATOM   1802  NE2 GLN A 231      19.374 181.267  53.424  1.00 41.70           N
ATOM   1803 1HE2 GLN A 231      19.005 181.093  54.348  1.00 41.70           H
ATOM   1804 2HE2 GLN A 231      19.290 180.561  52.706  1.00 41.70           H
ATOM   1805  N   ARG A 232      19.365 184.824  48.971  1.00 35.37           N
ATOM   1806  H   ARG A 232      19.377 185.615  49.598  1.00 35.37           H
ATOM   1807  CA  ARG A 232      18.305 184.796  47.962  1.00 36.70           C
ATOM   1808  HA  ARG A 232      17.744 183.868  48.073  1.00 36.70           H
ATOM   1809  C   ARG A 232      18.925 184.835  46.562  1.00 32.76           C
ATOM   1810  O   ARG A 232      18.623 183.972  45.746  1.00 34.70           O
ATOM   1811  CB  ARG A 232      17.345 185.977  48.183  1.00 34.93           C
ATOM   1812 1HB  ARG A 232      16.959 185.936  49.201  1.00 34.93           H
ATOM   1813 2HB  ARG A 232      17.876 186.920  48.053  1.00 34.93           H
ATOM   1814  CG  ARG A 232      16.158 185.943  47.205  1.00 42.57           C
ATOM   1815 1HG  ARG A 232      16.533 185.981  46.182  1.00 42.57           H
ATOM   1816 2HG  ARG A 232      15.610 185.010  47.341  1.00 42.57           H
ATOM   1817  CD  ARG A 232      15.186 187.118  47.415  1.00 43.32           C
ATOM   1818 1HD  ARG A 232      15.744 188.053  47.382  1.00 43.32           H
ATOM   1819 2HD  ARG A 232      14.462 187.131  46.601  1.00 43.32           H
ATOM   1820  NE  ARG A 232      14.469 187.032  48.695  1.00 45.62           N
ATOM   1821  HE  ARG A 232      15.056 187.221  49.494  1.00 45.62           H
ATOM   1822  CZ  ARG A 232      13.148 186.890  48.846  1.00 54.82           C
ATOM   1823  NH1 ARG A 232      12.316 186.744  47.859  1.00 54.87           N
ATOM   1824 1HH1 ARG A 232      12.654 186.545  46.929  1.00 54.87           H
ATOM   1825 2HH1 ARG A 232      11.333 186.651  48.070  1.00 54.87           H
ATOM   1826  NH2 ARG A 232      12.621 186.879  50.026  1.00 59.27           N
ATOM   1827 1HH2 ARG A 232      13.216 186.818  50.840  1.00 59.27           H
ATOM   1828 2HH2 ARG A 232      11.621 186.774  50.122  1.00 59.27           H
ATOM   1829  N   THR A 233      19.837 185.774  46.313  1.00 31.57           N
ATOM   1830  H   THR A 233      20.041 186.455  47.030  1.00 31.57           H
ATOM   1831  CA  THR A 233      20.514 185.942  45.028  1.00 31.43           C
ATOM   1832  HA  THR A 233      19.755 186.129  44.268  1.00 31.43           H
ATOM   1833  C   THR A 233      21.292 184.675  44.637  1.00 35.12           C
ATOM   1834  O   THR A 233      21.044 184.121  43.570  1.00 31.85           O
ATOM   1835  CB  THR A 233      21.448 187.158  45.044  1.00 34.86           C
ATOM   1836  HB  THR A 233      22.203 187.015  45.816  1.00 34.86           H
ATOM   1837  OG1 THR A 233      20.697 188.319  45.327  1.00 33.58           O
ATOM   1838  HG1 THR A 233      20.539 188.354  46.274  1.00 33.58           H
ATOM   1839  CG2 THR A 233      22.142 187.387  43.700  1.00 32.02           C
ATOM   1840 1HG2 THR A 233      22.822 188.232  43.803  1.00 32.02           H
ATOM   1841 2HG2 THR A 233      21.394 187.612  42.940  1.00 32.02           H
ATOM   1842 3HG2 THR A 233      22.704 186.500  43.407  1.00 32.02           H
ATOM   1843  N   ALA A 234      22.182 184.169  45.497  1.00 31.44           N
ATOM   1844  H   ALA A 234      22.361 184.636  46.375  1.00 31.44           H
ATOM   1845  CA  ALA A 234      22.973 182.973  45.210  1.00 32.77           C
ATOM   1846  HA  ALA A 234      23.546 183.148  44.299  1.00 32.77           H
ATOM   1847  C   ALA A 234      22.092 181.724  44.985  1.00 29.23           C
ATOM   1848  O   ALA A 234      22.389 180.909  44.111  1.00 30.44           O
ATOM   1849  CB  ALA A 234      23.954 182.756  46.365  1.00 34.03           C
ATOM   1850 1HB  ALA A 234      24.618 183.617  46.440  1.00 34.03           H
ATOM   1851 2HB  ALA A 234      24.542 181.857  46.180  1.00 34.03           H
ATOM   1852 3HB  ALA A 234      23.399 182.642  47.296  1.00 34.03           H
ATOM   1853  N   THR A 235      20.991 181.585  45.730  1.00 29.95           N
ATOM   1854  H   THR A 235      20.797 182.256  46.459  1.00 29.95           H
ATOM   1855  CA  THR A 235      20.044 180.474  45.591  1.00 30.82           C
ATOM   1856  HA  THR A 235      20.619 179.550  45.530  1.00 30.82           H
ATOM   1857  C   THR A 235      19.199 180.597  44.306  1.00 35.89           C
ATOM   1858  O   THR A 235      19.090 179.624  43.564  1.00 31.10           O
ATOM   1859  CB  THR A 235      19.161 180.354  46.837  1.00 33.60           C
ATOM   1860  HB  THR A 235      18.557 181.256  46.934  1.00 33.60           H
ATOM   1861  OG1 THR A 235      19.997 180.219  47.975  1.00 35.84           O
ATOM   1862  HG1 THR A 235      20.229 181.101  48.276  1.00 35.84           H
ATOM   1863  CG2 THR A 235      18.249 179.131  46.804  1.00 36.46           C
ATOM   1864 1HG2 THR A 235      17.734 179.051  47.762  1.00 36.46           H
ATOM   1865 2HG2 THR A 235      18.845 178.235  46.635  1.00 36.46           H
ATOM   1866 3HG2 THR A 235      17.515 179.235  46.005  1.00 36.46           H
ATOM   1867  N   TYR A 236      18.687 181.786  43.969  1.00 31.72           N
ATOM   1868  H   TYR A 236      18.795 182.569  44.598  1.00 31.72           H
ATOM   1869  CA  TYR A 236      17.972 182.055  42.713  1.00 33.43           C
ATOM   1870  HA  TYR A 236      17.106 181.397  42.639  1.00 33.43           H
ATOM   1871  C   TYR A 236      18.876 181.791  41.489  1.00 29.00           C
ATOM   1872  O   TYR A 236      18.469 181.129  40.535  1.00 30.88           O
ATOM   1873  CB  TYR A 236      17.491 183.520  42.681  1.00 30.14           C
ATOM   1874 1HB  TYR A 236      18.323 184.171  42.951  1.00 30.14           H
ATOM   1875 2HB  TYR A 236      17.240 183.749  41.645  1.00 30.14           H
ATOM   1876  CG  TYR A 236      16.286 183.924  43.550  1.00 35.01           C
ATOM   1877  CD1 TYR A 236      15.745 183.072  44.536  1.00 35.69           C
ATOM   1878  HD1 TYR A 236      16.193 182.112  44.744  1.00 35.69           H
ATOM   1879  CD2 TYR A 236      15.674 185.170  43.302  1.00 35.67           C
ATOM   1880  HD2 TYR A 236      16.087 185.837  42.560  1.00 35.67           H
ATOM   1881  CE1 TYR A 236      14.579 183.451  45.235  1.00 38.39           C
ATOM   1882  HE1 TYR A 236      14.165 182.789  45.982  1.00 38.39           H
ATOM   1883  CE2 TYR A 236      14.505 185.548  43.992  1.00 35.73           C
ATOM   1884  HE2 TYR A 236      14.023 186.490  43.777  1.00 35.73           H
ATOM   1885  CZ  TYR A 236      13.947 184.677  44.951  1.00 41.12           C
ATOM   1886  OH  TYR A 236      12.805 185.034  45.609  1.00 38.09           O
ATOM   1887  HH  TYR A 236      12.372 184.291  46.036  1.00 38.09           H
ATOM   1888  N   ILE A 237      20.123 182.268  41.527  1.00 29.90           N
ATOM   1889  H   ILE A 237      20.414 182.827  42.316  1.00 29.90           H
ATOM   1890  CA  ILE A 237      21.112 182.049  40.471  1.00 27.51           C
ATOM   1891  HA  ILE A 237      20.642 182.306  39.522  1.00 27.51           H
ATOM   1892  C   ILE A 237      21.518 180.550  40.395  1.00 29.53           C
ATOM   1893  O   ILE A 237      21.728 180.054  39.293  1.00 28.52           O
ATOM   1894  CB  ILE A 237      22.315 183.014  40.672  1.00 32.62           C
ATOM   1895  HB  ILE A 237      22.663 182.896  41.698  1.00 32.62           H
ATOM   1896  CG1 ILE A 237      21.908 184.500  40.483  1.00 31.25           C
ATOM   1897 1HG1 ILE A 237      21.090 184.710  41.172  1.00 31.25           H
ATOM   1898 2HG1 ILE A 237      22.756 185.116  40.782  1.00 31.25           H
ATOM   1899  CG2 ILE A 237      23.507 182.678  39.758  1.00 30.00           C
ATOM   1900 1HG2 ILE A 237      24.270 183.449  39.867  1.00 30.00           H
ATOM   1901 2HG2 ILE A 237      23.174 182.639  38.721  1.00 30.00           H
ATOM   1902 3HG2 ILE A 237      23.923 181.711  40.043  1.00 30.00           H
ATOM   1903  CD1 ILE A 237      21.455 184.939  39.083  1.00 33.09           C
ATOM   1904 1HD1 ILE A 237      21.164 185.989  39.127  1.00 33.09           H
ATOM   1905 2HD1 ILE A 237      20.604 184.339  38.759  1.00 33.09           H
ATOM   1906 3HD1 ILE A 237      22.276 184.818  38.376  1.00 33.09           H
ATOM   1907  N   THR A 238      21.536 179.807  41.509  1.00 29.08           N
ATOM   1908  H   THR A 238      21.377 180.250  42.403  1.00 29.08           H
ATOM   1909  CA  THR A 238      21.725 178.345  41.538  1.00 29.12           C
ATOM   1910  HA  THR A 238      22.639 178.107  40.995  1.00 29.12           H
ATOM   1911  C   THR A 238      20.557 177.600  40.857  1.00 30.32           C
ATOM   1912  O   THR A 238      20.789 176.747  39.997  1.00 29.97           O
ATOM   1913  CB  THR A 238      21.907 177.844  42.982  1.00 29.84           C
ATOM   1914  HB  THR A 238      21.073 178.206  43.583  1.00 29.84           H
ATOM   1915  OG1 THR A 238      23.105 178.371  43.516  1.00 30.82           O
ATOM   1916  HG1 THR A 238      22.983 179.312  43.659  1.00 30.82           H
ATOM   1917  CG2 THR A 238      21.974 176.325  43.139  1.00 38.07           C
ATOM   1918 1HG2 THR A 238      22.220 176.087  44.174  1.00 38.07           H
ATOM   1919 2HG2 THR A 238      22.743 175.922  42.480  1.00 38.07           H
ATOM   1920 3HG2 THR A 238      21.010 175.885  42.884  1.00 38.07           H
ATOM   1921  N   GLU A 239      19.309 177.948  41.193  1.00 31.63           N
ATOM   1922  H   GLU A 239      19.172 178.653  41.903  1.00 31.63           H
ATOM   1923  CA  GLU A 239      18.088 177.370  40.609  1.00 29.64           C
ATOM   1924  HA  GLU A 239      18.087 176.297  40.801  1.00 29.64           H
ATOM   1925  C   GLU A 239      18.034 177.568  39.071  1.00 30.05           C
ATOM   1926  O   GLU A 239      17.665 176.649  38.334  1.00 29.83           O
ATOM   1927  CB  GLU A 239      16.847 177.979  41.301  1.00 27.89           C
ATOM   1928 1HB  GLU A 239      16.953 179.061  41.385  1.00 27.89           H
ATOM   1929 2HB  GLU A 239      15.960 177.759  40.707  1.00 27.89           H
ATOM   1930  CG  GLU A 239      16.652 177.393  42.710  1.00 35.08           C
ATOM   1931 1HG  GLU A 239      16.579 176.310  42.608  1.00 35.08           H
ATOM   1932 2HG  GLU A 239      17.528 177.602  43.324  1.00 35.08           H
ATOM   1933  CD  GLU A 239      15.405 177.883  43.479  1.00 41.64           C
ATOM   1934  OE1 GLU A 239      14.855 178.974  43.214  1.00 39.25           O
ATOM   1935  OE2 GLU A 239      14.964 177.146  44.395  1.00 49.57           O
ATOM   1936  N   LEU A 240      18.478 178.731  38.582  1.00 28.53           N
ATOM   1937  H   LEU A 240      18.734 179.462  39.230  1.00 28.53           H
ATOM   1938  CA  LEU A 240      18.620 179.017  37.160  1.00 29.55           C
ATOM   1939  HA  LEU A 240      17.731 178.645  36.650  1.00 29.55           H
ATOM   1940  C   LEU A 240      19.851 178.320  36.524  1.00 28.22           C
ATOM   1941  O   LEU A 240      19.711 177.727  35.458  1.00 29.34           O
ATOM   1942  CB  LEU A 240      18.689 180.545  36.955  1.00 28.39           C
ATOM   1943 1HB  LEU A 240      19.504 180.936  37.563  1.00 28.39           H
ATOM   1944 2HB  LEU A 240      18.927 180.741  35.910  1.00 28.39           H
ATOM   1945  CG  LEU A 240      17.393 181.289  37.312  1.00 37.13           C
ATOM   1946  HG  LEU A 240      17.100 181.018  38.327  1.00 37.13           H
ATOM   1947  CD1 LEU A 240      17.653 182.790  37.261  1.00 35.28           C
ATOM   1948 1HD1 LEU A 240      16.742 183.326  37.528  1.00 35.28           H
ATOM   1949 2HD1 LEU A 240      17.960 183.073  36.254  1.00 35.28           H
ATOM   1950 3HD1 LEU A 240      18.444 183.042  37.967  1.00 35.28           H
ATOM   1951  CD2 LEU A 240      16.236 180.971  36.363  1.00 38.80           C
ATOM   1952 1HD2 LEU A 240      15.381 181.599  36.614  1.00 38.80           H
ATOM   1953 2HD2 LEU A 240      15.961 179.922  36.468  1.00 38.80           H
ATOM   1954 3HD2 LEU A 240      16.540 181.166  35.334  1.00 38.80           H
ATOM   1955  N   ALA A 241      21.034 178.352  37.145  1.00 29.37           N
ATOM   1956  H   ALA A 241      21.124 178.853  38.018  1.00 29.37           H
ATOM   1957  CA  ALA A 241      22.265 177.797  36.576  1.00 30.02           C
ATOM   1958  HA  ALA A 241      22.442 178.284  35.617  1.00 30.02           H
ATOM   1959  C   ALA A 241      22.168 176.274  36.323  1.00 29.41           C
ATOM   1960  O   ALA A 241      22.609 175.794  35.274  1.00 26.79           O
ATOM   1961  CB  ALA A 241      23.442 178.124  37.504  1.00 30.46           C
ATOM   1962 1HB  ALA A 241      23.558 179.206  37.574  1.00 30.46           H
ATOM   1963 2HB  ALA A 241      24.355 177.687  37.099  1.00 30.46           H
ATOM   1964 3HB  ALA A 241      23.251 177.714  38.496  1.00 30.46           H
ATOM   1965  N   ASN A 242      21.532 175.533  37.238  1.00 31.85           N
ATOM   1966  H   ASN A 242      21.210 175.971  38.088  1.00 31.85           H
ATOM   1967  CA  ASN A 242      21.225 174.120  37.054  1.00 32.29           C
ATOM   1968  HA  ASN A 242      22.156 173.578  36.887  1.00 32.29           H
ATOM   1969  C   ASN A 242      20.323 173.891  35.813  1.00 31.67           C
ATOM   1970  O   ASN A 242      20.651 173.060  34.963  1.00 30.26           O
ATOM   1971  CB  ASN A 242      20.563 173.576  38.334  1.00 32.83           C
ATOM   1972 1HB  ASN A 242      19.743 174.234  38.621  1.00 32.83           H
ATOM   1973 2HB  ASN A 242      20.132 172.599  38.114  1.00 32.83           H
ATOM   1974  CG  ASN A 242      21.521 173.435  39.522  1.00 46.39           C
ATOM   1975  OD1 ASN A 242      22.717 173.206  39.387  1.00 46.49           O
ATOM   1976  ND2 ASN A 242      21.012 173.530  40.726  1.00 45.42           N
ATOM   1977 1HD2 ASN A 242      21.621 173.453  41.528  1.00 45.42           H
ATOM   1978 2HD2 ASN A 242      20.027 173.712  40.856  1.00 45.42           H
ATOM   1979  N   ALA A 243      19.236 174.661  35.682  1.00 29.29           N
ATOM   1980  H   ALA A 243      19.051 175.365  36.382  1.00 29.29           H
ATOM   1981  CA  ALA A 243      18.275 174.557  34.582  1.00 28.51           C
ATOM   1982  HA  ALA A 243      17.942 173.522  34.505  1.00 28.51           H
ATOM   1983  C   ALA A 243      18.870 174.962  33.211  1.00 29.25           C
ATOM   1984  O   ALA A 243      18.670 174.263  32.218  1.00 31.49           O
ATOM   1985  CB  ALA A 243      17.066 175.430  34.935  1.00 28.82           C
ATOM   1986 1HB  ALA A 243      16.628 175.088  35.872  1.00 28.82           H
ATOM   1987 2HB  ALA A 243      16.327 175.351  34.137  1.00 28.82           H
ATOM   1988 3HB  ALA A 243      17.381 176.469  35.037  1.00 28.82           H
ATOM   1989  N   LEU A 244      19.641 176.052  33.162  1.00 28.73           N
ATOM   1990  H   LEU A 244      19.751 176.606  33.999  1.00 28.73           H
ATOM   1991  CA  LEU A 244      20.320 176.528  31.958  1.00 29.48           C
ATOM   1992  HA  LEU A 244      19.583 176.664  31.167  1.00 29.48           H
ATOM   1993  C   LEU A 244      21.352 175.485  31.471  1.00 30.60           C
ATOM   1994  O   LEU A 244      21.326 175.095  30.307  1.00 30.69           O
ATOM   1995  CB  LEU A 244      20.984 177.895  32.251  1.00 27.95           C
ATOM   1996 1HB  LEU A 244      21.606 177.784  33.139  1.00 27.95           H
ATOM   1997 2HB  LEU A 244      21.633 178.142  31.411  1.00 27.95           H
ATOM   1998  CG  LEU A 244      20.005 179.061  32.475  1.00 30.21           C
ATOM   1999  HG  LEU A 244      19.206 178.722  33.135  1.00 30.21           H
ATOM   2000  CD1 LEU A 244      20.726 180.229  33.152  1.00 30.40           C
ATOM   2001 1HD1 LEU A 244      20.009 181.028  33.345  1.00 30.40           H
ATOM   2002 2HD1 LEU A 244      21.517 180.600  32.501  1.00 30.40           H
ATOM   2003 3HD1 LEU A 244      21.157 179.892  34.094  1.00 30.40           H
ATOM   2004  CD2 LEU A 244      19.377 179.566  31.176  1.00 32.30           C
ATOM   2005 1HD2 LEU A 244      18.695 180.386  31.399  1.00 32.30           H
ATOM   2006 2HD2 LEU A 244      18.826 178.754  30.701  1.00 32.30           H
ATOM   2007 3HD2 LEU A 244      20.160 179.916  30.504  1.00 32.30           H
ATOM   2008  N   SER A 245      22.196 174.943  32.356  1.00 30.10           N
ATOM   2009  H   SER A 245      22.194 175.252  33.318  1.00 30.10           H
ATOM   2010  CA  SER A 245      23.178 173.924  31.990  1.00 35.38           C
ATOM   2011  HA  SER A 245      23.751 174.308  31.146  1.00 35.38           H
ATOM   2012  C   SER A 245      22.516 172.598  31.550  1.00 34.73           C
ATOM   2013  O   SER A 245      22.998 171.946  30.620  1.00 33.15           O
ATOM   2014  CB  SER A 245      24.158 173.701  33.142  1.00 30.83           C
ATOM   2015 1HB  SER A 245      24.615 174.651  33.416  1.00 30.83           H
ATOM   2016 2HB  SER A 245      23.618 173.313  34.005  1.00 30.83           H
ATOM   2017  OG  SER A 245      25.169 172.786  32.767  1.00 38.50           O
ATOM   2018  HG  SER A 245      25.595 173.118  31.974  1.00 38.50           H
ATOM   2019  N   TYR A 246      21.372 172.239  32.145  1.00 31.12           N
ATOM   2020  H   TYR A 246      21.018 172.796  32.910  1.00 31.12           H
ATOM   2021  CA  TYR A 246      20.520 171.141  31.682  1.00 30.85           C
ATOM   2022  HA  TYR A 246      21.106 170.222  31.687  1.00 30.85           H
ATOM   2023  C   TYR A 246      20.037 171.383  30.231  1.00 34.80           C
ATOM   2024  O   TYR A 246      20.219 170.511  29.381  1.00 31.15           O
ATOM   2025  CB  TYR A 246      19.355 170.952  32.669  1.00 26.92           C
ATOM   2026 1HB  TYR A 246      19.745 170.508  33.585  1.00 26.92           H
ATOM   2027 2HB  TYR A 246      18.955 171.927  32.948  1.00 26.92           H
ATOM   2028  CG  TYR A 246      18.206 170.086  32.165  1.00 30.76           C
ATOM   2029  CD1 TYR A 246      18.162 168.712  32.473  1.00 34.05           C
ATOM   2030  HD1 TYR A 246      18.949 168.258  33.056  1.00 34.05           H
ATOM   2031  CD2 TYR A 246      17.159 170.672  31.424  1.00 32.26           C
ATOM   2032  HD2 TYR A 246      17.173 171.730  31.206  1.00 32.26           H
ATOM   2033  CE1 TYR A 246      17.068 167.930  32.059  1.00 32.44           C
ATOM   2034  HE1 TYR A 246      17.012 166.886  32.329  1.00 32.44           H
ATOM   2035  CE2 TYR A 246      16.079 169.889  30.980  1.00 34.60           C
ATOM   2036  HE2 TYR A 246      15.271 170.338  30.422  1.00 34.60           H
ATOM   2037  CZ  TYR A 246      16.028 168.519  31.310  1.00 36.00           C
ATOM   2038  OH  TYR A 246      14.932 167.774  30.962  1.00 37.01           O
ATOM   2039  HH  TYR A 246      14.625 167.215  31.679  1.00 37.01           H
ATOM   2040  N   CYS A 247      19.518 172.573  29.910  1.00 29.33           N
ATOM   2041  H   CYS A 247      19.370 173.262  30.634  1.00 29.33           H
ATOM   2042  CA  CYS A 247      19.158 172.968  28.545  1.00 31.08           C
ATOM   2043  HA  CYS A 247      18.415 172.266  28.165  1.00 31.08           H
ATOM   2044  C   CYS A 247      20.375 172.921  27.580  1.00 33.19           C
ATOM   2045  O   CYS A 247      20.267 172.385  26.472  1.00 33.11           O
ATOM   2046  CB  CYS A 247      18.522 174.356  28.599  1.00 30.09           C
ATOM   2047 1HB  CYS A 247      19.094 174.990  29.277  1.00 30.09           H
ATOM   2048 2HB  CYS A 247      18.555 174.808  27.608  1.00 30.09           H
ATOM   2049  SG  CYS A 247      16.806 174.234  29.171  1.00 33.62           S
ATOM   2050  HG  CYS A 247      16.315 173.746  28.028  1.00 33.62           H
ATOM   2051  N   HIS A 248      21.546 173.395  28.017  1.00 29.06           N
ATOM   2052  H   HIS A 248      21.579 173.859  28.913  1.00 29.06           H
ATOM   2053  CA  HIS A 248      22.763 173.427  27.208  1.00 34.53           C
ATOM   2054  HA  HIS A 248      22.543 174.004  26.310  1.00 34.53           H
ATOM   2055  C   HIS A 248      23.230 172.019  26.757  1.00 38.13           C
ATOM   2056  O   HIS A 248      23.691 171.871  25.625  1.00 35.74           O
ATOM   2057  CB  HIS A 248      23.890 174.145  27.969  1.00 31.07           C
ATOM   2058 1HB  HIS A 248      24.052 173.641  28.922  1.00 31.07           H
ATOM   2059 2HB  HIS A 248      24.802 174.029  27.384  1.00 31.07           H
ATOM   2060  CG  HIS A 248      23.689 175.630  28.246  1.00 35.63           C
ATOM   2061  ND1 HIS A 248      24.618 176.486  28.792  1.00 33.16           N
ATOM   2062  HD1 HIS A 248      25.579 176.304  29.045  1.00 33.16           H
ATOM   2063  CD2 HIS A 248      22.596 176.406  27.976  1.00 31.59           C
ATOM   2064  HD2 HIS A 248      21.651 176.120  27.538  1.00 31.59           H
ATOM   2065  CE1 HIS A 248      24.099 177.697  28.822  1.00 34.08           C
ATOM   2066  HE1 HIS A 248      24.573 178.613  29.141  1.00 34.08           H
ATOM   2067  NE2 HIS A 248      22.865 177.699  28.343  1.00 33.75           N
ATOM   2068  N   SER A 249      23.030 170.974  27.575  1.00 33.80           N
ATOM   2069  H   SER A 249      22.689 171.140  28.510  1.00 33.80           H
ATOM   2070  CA  SER A 249      23.337 169.574  27.236  1.00 33.21           C
ATOM   2071  HA  SER A 249      24.404 169.503  27.027  1.00 33.21           H
ATOM   2072  C   SER A 249      22.577 169.047  25.995  1.00 40.63           C
ATOM   2073  O   SER A 249      22.974 168.050  25.384  1.00 40.59           O
ATOM   2074  CB  SER A 249      23.025 168.660  28.432  1.00 37.52           C
ATOM   2075 1HB  SER A 249      23.510 167.697  28.271  1.00 37.52           H
ATOM   2076 2HB  SER A 249      23.440 169.110  29.334  1.00 37.52           H
ATOM   2077  OG  SER A 249      21.633 168.442  28.594  1.00 38.47           O
ATOM   2078  HG  SER A 249      21.243 169.257  28.919  1.00 38.47           H
ATOM   2079  N   LYS A 250      21.474 169.719  25.638  1.00 33.10           N
ATOM   2080  H   LYS A 250      21.245 170.527  26.199  1.00 33.10           H
ATOM   2081  CA  LYS A 250      20.477 169.355  24.608  1.00 32.10           C
ATOM   2082  HA  LYS A 250      20.779 168.424  24.127  1.00 32.10           H
ATOM   2083  C   LYS A 250      20.390 170.438  23.491  1.00 33.43           C
ATOM   2084  O   LYS A 250      19.386 170.521  22.778  1.00 35.57           O
ATOM   2085  CB  LYS A 250      19.143 169.090  25.339  1.00 38.37           C
ATOM   2086 1HB  LYS A 250      18.915 169.957  25.957  1.00 38.37           H
ATOM   2087 2HB  LYS A 250      18.357 168.993  24.590  1.00 38.37           H
ATOM   2088  CG  LYS A 250      19.169 167.810  26.201  1.00 44.41           C
ATOM   2089 1HG  LYS A 250      18.787 166.985  25.601  1.00 44.41           H
ATOM   2090 2HG  LYS A 250      20.205 167.589  26.456  1.00 44.41           H
ATOM   2091  CD  LYS A 250      18.351 167.948  27.502  1.00 50.43           C
ATOM   2092 1HD  LYS A 250      18.740 168.797  28.064  1.00 50.43           H
ATOM   2093 2HD  LYS A 250      17.317 168.164  27.236  1.00 50.43           H
ATOM   2094  CE  LYS A 250      18.372 166.705  28.421  1.00 59.87           C
ATOM   2095 1HE  LYS A 250      17.869 166.963  29.353  1.00 59.87           H
ATOM   2096 2HE  LYS A 250      17.796 165.916  27.938  1.00 59.87           H
ATOM   2097  NZ  LYS A 250      19.741 166.211  28.718  1.00 57.87           N
ATOM   2098 1HZ  LYS A 250      19.716 165.631  29.544  1.00 57.87           H
ATOM   2099 2HZ  LYS A 250      20.376 166.983  28.868  1.00 57.87           H
ATOM   2100 3HZ  LYS A 250      20.057 165.663  27.931  1.00 57.87           H
ATOM   2101  N   ARG A 251      21.439 171.271  23.365  1.00 32.52           N
ATOM   2102  H   ARG A 251      22.218 171.111  23.987  1.00 32.52           H
ATOM   2103  CA  ARG A 251      21.616 172.397  22.412  1.00 35.60           C
ATOM   2104  HA  ARG A 251      22.590 172.824  22.652  1.00 35.60           H
ATOM   2105  C   ARG A 251      20.569 173.544  22.564  1.00 37.59           C
ATOM   2106  O   ARG A 251      20.479 174.415  21.699  1.00 36.97           O
ATOM   2107  CB  ARG A 251      21.749 171.823  20.979  1.00  0.00           C
ATOM   2108 1HB  ARG A 251      22.376 170.933  21.039  1.00  0.00           H
ATOM   2109 2HB  ARG A 251      20.769 171.520  20.611  1.00  0.00           H
ATOM   2110  CG  ARG A 251      22.376 172.777  19.932  1.00  0.00           C
ATOM   2111 1HG  ARG A 251      21.670 173.579  19.715  1.00  0.00           H
ATOM   2112 2HG  ARG A 251      23.287 173.219  20.337  1.00  0.00           H
ATOM   2113  CD  ARG A 251      22.734 172.078  18.599  1.00  0.00           C
ATOM   2114 1HD  ARG A 251      21.845 171.587  18.202  1.00  0.00           H
ATOM   2115 2HD  ARG A 251      23.056 172.832  17.881  1.00  0.00           H
ATOM   2116  NE  ARG A 251      23.800 171.083  18.765  1.00  0.00           N
ATOM   2117  HE  ARG A 251      23.547 170.305  19.357  1.00  0.00           H
ATOM   2118  CZ  ARG A 251      25.050 171.158  18.269  1.00  0.00           C
ATOM   2119  NH1 ARG A 251      25.882 170.223  18.594  1.00  0.00           N
ATOM   2120 1HH1 ARG A 251      25.573 169.482  19.207  1.00  0.00           H
ATOM   2121 2HH1 ARG A 251      26.861 170.314  18.365  1.00  0.00           H
ATOM   2122  NH2 ARG A 251      25.485 172.093  17.478  1.00  0.00           N
ATOM   2123 1HH2 ARG A 251      24.839 172.777  17.109  1.00  0.00           H
ATOM   2124 2HH2 ARG A 251      26.412 172.011  17.084  1.00  0.00           H
ATOM   2125  N   VAL A 252      19.797 173.568  23.654  1.00 35.22           N
ATOM   2126  H   VAL A 252      19.959 172.896  24.391  1.00 35.22           H
ATOM   2127  CA  VAL A 252      18.809 174.620  23.941  1.00 35.52           C
ATOM   2128  HA  VAL A 252      18.323 174.881  23.001  1.00 35.52           H
ATOM   2129  C   VAL A 252      19.504 175.888  24.485  1.00 31.99           C
ATOM   2130  O   VAL A 252      20.486 175.790  25.224  1.00 31.28           O
ATOM   2131  CB  VAL A 252      17.696 174.100  24.880  1.00 34.37           C
ATOM   2132  HB  VAL A 252      18.169 173.710  25.782  1.00 34.37           H
ATOM   2133  CG1 VAL A 252      16.687 175.177  25.299  1.00 32.86           C
ATOM   2134 1HG1 VAL A 252      15.905 174.717  25.903  1.00 32.86           H
ATOM   2135 2HG1 VAL A 252      16.245 175.622  24.408  1.00 32.86           H
ATOM   2136 3HG1 VAL A 252      17.189 175.951  25.880  1.00 32.86           H
ATOM   2137  CG2 VAL A 252      16.905 172.954  24.235  1.00 31.44           C
ATOM   2138 1HG2 VAL A 252      16.137 172.608  24.926  1.00 31.44           H
ATOM   2139 2HG2 VAL A 252      17.580 172.132  23.998  1.00 31.44           H
ATOM   2140 3HG2 VAL A 252      16.434 173.313  23.319  1.00 31.44           H
ATOM   2141  N   ILE A 253      18.985 177.062  24.116  1.00 33.20           N
ATOM   2142  H   ILE A 253      18.216 177.040  23.461  1.00 33.20           H
ATOM   2143  CA  ILE A 253      19.381 178.414  24.580  1.00 33.56           C
ATOM   2144  HA  ILE A 253      19.994 178.333  25.477  1.00 33.56           H
ATOM   2145  C   ILE A 253      18.103 179.197  24.942  1.00 32.99           C
ATOM   2146  O   ILE A 253      17.099 179.080  24.232  1.00 34.85           O
ATOM   2147  CB  ILE A 253      20.210 179.129  23.472  1.00 34.98           C
ATOM   2148  HB  ILE A 253      19.693 178.971  22.526  1.00 34.98           H
ATOM   2149  CG1 ILE A 253      21.612 178.482  23.383  1.00 32.55           C
ATOM   2150 1HG1 ILE A 253      22.088 178.570  24.359  1.00 32.55           H
ATOM   2151 2HG1 ILE A 253      21.482 177.425  23.152  1.00 32.55           H
ATOM   2152  CG2 ILE A 253      20.327 180.653  23.665  1.00 34.26           C
ATOM   2153 1HG2 ILE A 253      20.860 181.081  22.816  1.00 34.26           H
ATOM   2154 2HG2 ILE A 253      20.885 180.848  24.581  1.00 34.26           H
ATOM   2155 3HG2 ILE A 253      19.337 181.104  23.738  1.00 34.26           H
ATOM   2156  CD1 ILE A 253      22.549 179.068  22.321  1.00 34.06           C
ATOM   2157 1HD1 ILE A 253      23.440 178.443  22.268  1.00 34.06           H
ATOM   2158 2HD1 ILE A 253      22.834 180.087  22.586  1.00 34.06           H
ATOM   2159 3HD1 ILE A 253      22.048 179.071  21.353  1.00 34.06           H
ATOM   2160  N   HIS A 254      18.108 180.012  26.000  1.00 32.24           N
ATOM   2161  H   HIS A 254      18.957 180.133  26.533  1.00 32.24           H
ATOM   2162  CA  HIS A 254      16.954 180.818  26.408  1.00 32.66           C
ATOM   2163  HA  HIS A 254      16.461 181.119  25.484  1.00 32.66           H
ATOM   2164  C   HIS A 254      17.343 182.125  27.164  1.00 39.07           C
ATOM   2165  O   HIS A 254      16.913 182.388  28.288  1.00 37.86           O
ATOM   2166  CB  HIS A 254      15.929 179.960  27.171  1.00 36.48           C
ATOM   2167 1HB  HIS A 254      16.023 178.919  26.863  1.00 36.48           H
ATOM   2168 2HB  HIS A 254      16.103 180.000  28.246  1.00 36.48           H
ATOM   2169  CG  HIS A 254      14.526 180.437  26.880  1.00 38.75           C
ATOM   2170  ND1 HIS A 254      13.640 179.868  26.001  1.00 38.32           N
ATOM   2171  HD1 HIS A 254      13.724 179.004  25.486  1.00 38.32           H
ATOM   2172  CD2 HIS A 254      13.955 181.622  27.253  1.00 42.12           C
ATOM   2173  HD2 HIS A 254      14.367 182.403  27.874  1.00 42.12           H
ATOM   2174  CE1 HIS A 254      12.597 180.658  25.901  1.00 40.96           C
ATOM   2175  HE1 HIS A 254      11.717 180.507  25.293  1.00 40.96           H
ATOM   2176  NE2 HIS A 254      12.744 181.758  26.624  1.00 39.70           N
ATOM   2177  N   ARG A 255      18.117 182.975  26.481  1.00 41.25           N
ATOM   2178  H   ARG A 255      18.542 182.609  25.640  1.00 41.25           H
ATOM   2179  CA  ARG A 255      18.624 184.288  26.933  1.00 44.46           C
ATOM   2180  HA  ARG A 255      19.485 184.107  27.577  1.00 44.46           H
ATOM   2181  C   ARG A 255      17.618 185.159  27.711  1.00 48.09           C
ATOM   2182  O   ARG A 255      18.029 185.857  28.638  1.00 43.31           O
ATOM   2183  CB  ARG A 255      19.105 185.024  25.669  1.00 45.46           C
ATOM   2184 1HB  ARG A 255      19.748 184.371  25.079  1.00 45.46           H
ATOM   2185 2HB  ARG A 255      18.228 185.249  25.063  1.00 45.46           H
ATOM   2186  CG  ARG A 255      19.860 186.335  25.949  1.00 48.94           C
ATOM   2187 1HG  ARG A 255      19.532 186.765  26.895  1.00 48.94           H
ATOM   2188 2HG  ARG A 255      20.925 186.123  26.043  1.00 48.94           H
ATOM   2189  CD  ARG A 255      19.668 187.389  24.841  1.00 50.80           C
ATOM   2190 1HD  ARG A 255      20.212 188.296  25.107  1.00 50.80           H
ATOM   2191 2HD  ARG A 255      20.083 186.989  23.916  1.00 50.80           H
ATOM   2192  NE  ARG A 255      18.253 187.749  24.598  1.00 65.47           N
ATOM   2193  HE  ARG A 255      17.907 187.445  23.699  1.00 65.47           H
ATOM   2194  CZ  ARG A 255      17.414 188.316  25.479  1.00 65.14           C
ATOM   2195  NH1 ARG A 255      17.796 188.792  26.626  1.00 58.51           N
ATOM   2196 1HH1 ARG A 255      18.781 188.798  26.852  1.00 58.51           H
ATOM   2197 2HH1 ARG A 255      17.117 189.068  27.320  1.00 58.51           H
ATOM   2198  NH2 ARG A 255      16.146 188.376  25.217  1.00 65.80           N
ATOM   2199 1HH2 ARG A 255      15.792 187.914  24.391  1.00 65.80           H
ATOM   2200 2HH2 ARG A 255      15.505 188.704  25.925  1.00 65.80           H
ATOM   2201  N   ASP A 256      16.332 185.170  27.351  1.00 46.44           N
ATOM   2202  H   ASP A 256      16.049 184.584  26.579  1.00 46.44           H
ATOM   2203  CA  ASP A 256      15.324 186.117  27.851  1.00 43.64           C
ATOM   2204  HA  ASP A 256      15.824 187.085  27.829  1.00 43.64           H
ATOM   2205  C   ASP A 256      14.840 185.898  29.324  1.00 43.17           C
ATOM   2206  O   ASP A 256      13.668 186.093  29.645  1.00 41.10           O
ATOM   2207  CB  ASP A 256      14.141 186.207  26.869  1.00 47.38           C
ATOM   2208 1HB  ASP A 256      14.501 186.046  25.853  1.00 47.38           H
ATOM   2209 2HB  ASP A 256      13.405 185.435  27.092  1.00 47.38           H
ATOM   2210  CG  ASP A 256      13.449 187.576  26.931  1.00 54.42           C
ATOM   2211  OD1 ASP A 256      14.150 188.602  27.112  1.00 53.64           O
ATOM   2212  OD2 ASP A 256      12.222 187.646  26.694  1.00 57.02           O
ATOM   2213  N   ILE A 257      15.728 185.484  30.229  1.00 39.35           N
ATOM   2214  H   ILE A 257      16.665 185.295  29.902  1.00 39.35           H
ATOM   2215  CA  ILE A 257      15.523 185.377  31.686  1.00 38.67           C
ATOM   2216  HA  ILE A 257      14.547 184.917  31.838  1.00 38.67           H
ATOM   2217  C   ILE A 257      15.479 186.768  32.400  1.00 42.30           C
ATOM   2218  O   ILE A 257      16.151 186.988  33.410  1.00 41.03           O
ATOM   2219  CB  ILE A 257      16.574 184.412  32.314  1.00 42.97           C
ATOM   2220  HB  ILE A 257      16.441 184.447  33.395  1.00 42.97           H
ATOM   2221  CG1 ILE A 257      18.029 184.816  31.993  1.00 40.80           C
ATOM   2222 1HG1 ILE A 257      18.233 184.564  30.952  1.00 40.80           H
ATOM   2223 2HG1 ILE A 257      18.121 185.894  32.119  1.00 40.80           H
ATOM   2224  CG2 ILE A 257      16.281 182.963  31.880  1.00 42.52           C
ATOM   2225 1HG2 ILE A 257      16.932 182.283  32.430  1.00 42.52           H
ATOM   2226 2HG2 ILE A 257      16.463 182.857  30.811  1.00 42.52           H
ATOM   2227 3HG2 ILE A 257      15.239 182.725  32.097  1.00 42.52           H
ATOM   2228  CD1 ILE A 257      19.083 184.144  32.879  1.00 38.00           C
ATOM   2229 1HD1 ILE A 257      20.066 184.532  32.611  1.00 38.00           H
ATOM   2230 2HD1 ILE A 257      19.064 183.065  32.724  1.00 38.00           H
ATOM   2231 3HD1 ILE A 257      18.879 184.365  33.927  1.00 38.00           H
ATOM   2232  N   LYS A 258      14.698 187.723  31.879  1.00 35.07           N
ATOM   2233  H   LYS A 258      14.149 187.510  31.059  1.00 35.07           H
ATOM   2234  CA  LYS A 258      14.359 188.964  32.587  1.00 37.88           C
ATOM   2235  HA  LYS A 258      15.281 189.391  32.982  1.00 37.88           H
ATOM   2236  C   LYS A 258      13.422 188.677  33.788  1.00 35.13           C
ATOM   2237  O   LYS A 258      12.688 187.687  33.741  1.00 34.02           O
ATOM   2238  CB  LYS A 258      13.750 190.022  31.640  1.00 41.98           C
ATOM   2239 1HB  LYS A 258      12.756 189.685  31.346  1.00 41.98           H
ATOM   2240 2HB  LYS A 258      13.632 190.951  32.198  1.00 41.98           H
ATOM   2241  CG  LYS A 258      14.587 190.330  30.385  1.00 43.46           C
ATOM   2242 1HG  LYS A 258      15.615 190.523  30.693  1.00 43.46           H
ATOM   2243 2HG  LYS A 258      14.566 189.459  29.731  1.00 43.46           H
ATOM   2244  CD  LYS A 258      14.068 191.565  29.621  1.00 47.27           C
ATOM   2245 1HD  LYS A 258      14.091 192.421  30.295  1.00 47.27           H
ATOM   2246 2HD  LYS A 258      14.750 191.771  28.796  1.00 47.27           H
ATOM   2247  CE  LYS A 258      12.631 191.396  29.096  1.00 48.90           C
ATOM   2248 1HE  LYS A 258      12.053 190.845  29.838  1.00 48.90           H
ATOM   2249 2HE  LYS A 258      12.175 192.382  29.008  1.00 48.90           H
ATOM   2250  NZ  LYS A 258      12.572 190.698  27.792  1.00 60.35           N
ATOM   2251 1HZ  LYS A 258      11.624 190.393  27.626  1.00 60.35           H
ATOM   2252 2HZ  LYS A 258      13.187 189.897  27.805  1.00 60.35           H
ATOM   2253 3HZ  LYS A 258      12.857 191.329  27.056  1.00 60.35           H
ATOM   2254  N   PRO A 259      13.384 189.501  34.855  1.00 34.58           N
ATOM   2255  CA  PRO A 259      12.585 189.201  36.051  1.00 36.26           C
ATOM   2256  HA  PRO A 259      12.988 188.294  36.501  1.00 36.26           H
ATOM   2257  C   PRO A 259      11.070 188.978  35.818  1.00 37.25           C
ATOM   2258  O   PRO A 259      10.440 188.237  36.573  1.00 31.57           O
ATOM   2259  CB  PRO A 259      12.850 190.373  37.004  1.00 37.79           C
ATOM   2260 1HB  PRO A 259      12.144 191.183  36.821  1.00 37.79           H
ATOM   2261 2HB  PRO A 259      12.829 190.064  38.049  1.00 37.79           H
ATOM   2262  CG  PRO A 259      14.253 190.812  36.621  1.00 40.05           C
ATOM   2263 1HG  PRO A 259      14.445 191.855  36.872  1.00 40.05           H
ATOM   2264 2HG  PRO A 259      14.990 190.154  37.083  1.00 40.05           H
ATOM   2265  CD  PRO A 259      14.254 190.626  35.117  1.00 38.78           C
ATOM   2266 1HD  PRO A 259      13.864 191.515  34.623  1.00 38.78           H
ATOM   2267 2HD  PRO A 259      15.264 190.397  34.777  1.00 38.78           H
ATOM   2268  N   GLU A 260      10.458 189.582  34.794  1.00 32.97           N
ATOM   2269  H   GLU A 260      10.968 190.220  34.200  1.00 32.97           H
ATOM   2270  CA  GLU A 260       9.041 189.371  34.447  1.00 37.28           C
ATOM   2271  HA  GLU A 260       8.476 189.276  35.375  1.00 37.28           H
ATOM   2272  C   GLU A 260       8.820 188.078  33.626  1.00 36.38           C
ATOM   2273  O   GLU A 260       7.707 187.555  33.555  1.00 38.48           O
ATOM   2274  CB  GLU A 260       8.471 190.598  33.712  1.00 37.92           C
ATOM   2275 1HB  GLU A 260       7.386 190.525  33.787  1.00 37.92           H
ATOM   2276 2HB  GLU A 260       8.763 191.515  34.225  1.00 37.92           H
ATOM   2277  CG  GLU A 260       8.837 190.752  32.215  1.00 41.04           C
ATOM   2278 1HG  GLU A 260       8.802 189.788  31.707  1.00 41.04           H
ATOM   2279 2HG  GLU A 260       8.058 191.365  31.761  1.00 41.04           H
ATOM   2280  CD  GLU A 260      10.199 191.405  31.926  1.00 50.81           C
ATOM   2281  OE1 GLU A 260      11.121 191.357  32.771  1.00 43.12           O
ATOM   2282  OE2 GLU A 260      10.310 191.996  30.825  1.00 57.41           O
ATOM   2283  N   ASN A 261       9.885 187.555  33.016  1.00 32.96           N
ATOM   2284  H   ASN A 261      10.770 188.019  33.156  1.00 32.96           H
ATOM   2285  CA  ASN A 261       9.917 186.308  32.240  1.00 35.11           C
ATOM   2286  HA  ASN A 261       8.946 186.178  31.762  1.00 35.11           H
ATOM   2287  C   ASN A 261      10.153 185.046  33.131  1.00 35.89           C
ATOM   2288  O   ASN A 261      10.300 183.936  32.615  1.00 34.81           O
ATOM   2289  CB  ASN A 261      10.972 186.488  31.133  1.00 34.70           C
ATOM   2290 1HB  ASN A 261      11.923 186.786  31.574  1.00 34.70           H
ATOM   2291 2HB  ASN A 261      11.154 185.529  30.647  1.00 34.70           H
ATOM   2292  CG  ASN A 261      10.581 187.515  30.065  1.00 43.28           C
ATOM   2293  OD1 ASN A 261      11.048 188.638  30.024  1.00 47.70           O
ATOM   2294  ND2 ASN A 261       9.677 187.188  29.174  1.00 39.81           N
ATOM   2295 1HD2 ASN A 261       9.628 187.774  28.353  1.00 39.81           H
ATOM   2296 2HD2 ASN A 261       9.249 186.273  29.167  1.00 39.81           H
ATOM   2297  N   LEU A 262      10.158 185.219  34.459  1.00 30.80           N
ATOM   2298  H   LEU A 262      10.043 186.163  34.800  1.00 30.80           H
ATOM   2299  CA  LEU A 262      10.312 184.175  35.487  1.00 36.17           C
ATOM   2300  HA  LEU A 262      10.375 183.197  35.010  1.00 36.17           H
ATOM   2301  C   LEU A 262       9.095 184.153  36.446  1.00 34.52           C
ATOM   2302  O   LEU A 262       8.447 185.182  36.663  1.00 34.85           O
ATOM   2303  CB  LEU A 262      11.625 184.429  36.270  1.00 28.77           C
ATOM   2304 1HB  LEU A 262      11.536 185.394  36.770  1.00 28.77           H
ATOM   2305 2HB  LEU A 262      11.710 183.660  37.039  1.00 28.77           H
ATOM   2306  CG  LEU A 262      12.921 184.441  35.439  1.00 33.20           C
ATOM   2307  HG  LEU A 262      12.829 185.201  34.663  1.00 33.20           H
ATOM   2308  CD1 LEU A 262      14.106 184.809  36.332  1.00 33.36           C
ATOM   2309 1HD1 LEU A 262      15.012 184.853  35.727  1.00 33.36           H
ATOM   2310 2HD1 LEU A 262      14.227 184.059  37.114  1.00 33.36           H
ATOM   2311 3HD1 LEU A 262      13.925 185.783  36.786  1.00 33.36           H
ATOM   2312  CD2 LEU A 262      13.203 183.090  34.778  1.00 32.70           C
ATOM   2313 1HD2 LEU A 262      14.186 183.116  34.308  1.00 32.70           H
ATOM   2314 2HD2 LEU A 262      12.443 182.897  34.021  1.00 32.70           H
ATOM   2315 3HD2 LEU A 262      13.179 182.300  35.528  1.00 32.70           H
ATOM   2316  N   LEU A 263       8.796 182.990  37.028  1.00 28.87           N
ATOM   2317  H   LEU A 263       9.368 182.187  36.808  1.00 28.87           H
ATOM   2318  CA  LEU A 263       7.731 182.764  38.025  1.00 30.36           C
ATOM   2319  HA  LEU A 263       7.268 183.720  38.269  1.00 30.36           H
ATOM   2320  C   LEU A 263       8.293 182.168  39.343  1.00 32.05           C
ATOM   2321  O   LEU A 263       9.406 181.641  39.364  1.00 28.86           O
ATOM   2322  CB  LEU A 263       6.650 181.830  37.430  1.00 30.84           C
ATOM   2323 1HB  LEU A 263       7.155 180.982  36.967  1.00 30.84           H
ATOM   2324 2HB  LEU A 263       6.044 181.449  38.252  1.00 30.84           H
ATOM   2325  CG  LEU A 263       5.707 182.464  36.395  1.00 36.22           C
ATOM   2326  HG  LEU A 263       6.307 182.950  35.625  1.00 36.22           H
ATOM   2327  CD1 LEU A 263       4.861 181.372  35.738  1.00 36.57           C
ATOM   2328 1HD1 LEU A 263       4.247 181.811  34.952  1.00 36.57           H
ATOM   2329 2HD1 LEU A 263       4.218 180.902  36.483  1.00 36.57           H
ATOM   2330 3HD1 LEU A 263       5.524 180.622  35.306  1.00 36.57           H
ATOM   2331  CD2 LEU A 263       4.750 183.480  37.022  1.00 34.67           C
ATOM   2332 1HD2 LEU A 263       4.048 183.834  36.267  1.00 34.67           H
ATOM   2333 2HD2 LEU A 263       5.330 184.320  37.402  1.00 34.67           H
ATOM   2334 3HD2 LEU A 263       4.199 183.018  37.842  1.00 34.67           H
ATOM   2335  N   LEU A 264       7.493 182.235  40.411  1.00 30.56           N
ATOM   2336  H   LEU A 264       6.636 182.761  40.319  1.00 30.56           H
ATOM   2337  CA  LEU A 264       7.763 181.664  41.740  1.00 33.57           C
ATOM   2338  HA  LEU A 264       8.752 181.206  41.739  1.00 33.57           H
ATOM   2339  C   LEU A 264       6.737 180.559  42.101  1.00 31.20           C
ATOM   2340  O   LEU A 264       5.522 180.786  42.069  1.00 31.16           O
ATOM   2341  CB  LEU A 264       7.756 182.805  42.787  1.00 31.51           C
ATOM   2342 1HB  LEU A 264       6.786 183.299  42.739  1.00 31.51           H
ATOM   2343 2HB  LEU A 264       7.854 182.355  43.775  1.00 31.51           H
ATOM   2344  CG  LEU A 264       8.853 183.870  42.616  1.00 38.70           C
ATOM   2345  HG  LEU A 264       8.821 184.241  41.591  1.00 38.70           H
ATOM   2346  CD1 LEU A 264       8.607 185.050  43.557  1.00 35.62           C
ATOM   2347 1HD1 LEU A 264       9.386 185.799  43.414  1.00 35.62           H
ATOM   2348 2HD1 LEU A 264       8.620 184.704  44.590  1.00 35.62           H
ATOM   2349 3HD1 LEU A 264       7.635 185.489  43.332  1.00 35.62           H
ATOM   2350  CD2 LEU A 264      10.244 183.304  42.906  1.00 32.56           C
ATOM   2351 1HD2 LEU A 264      10.985 184.101  42.847  1.00 32.56           H
ATOM   2352 2HD2 LEU A 264      10.478 182.534  42.171  1.00 32.56           H
ATOM   2353 3HD2 LEU A 264      10.256 182.869  43.905  1.00 32.56           H
ATOM   2354  N   GLY A 265       7.236 179.369  42.448  1.00 31.48           N
ATOM   2355  H   GLY A 265       8.239 179.252  42.442  1.00 31.48           H
ATOM   2356  CA  GLY A 265       6.448 178.202  42.873  1.00 31.92           C
ATOM   2357 1HA  GLY A 265       5.574 178.101  42.230  1.00 31.92           H
ATOM   2358 2HA  GLY A 265       7.055 177.305  42.754  1.00 31.92           H
ATOM   2359  C   GLY A 265       5.962 178.260  44.336  1.00 33.97           C
ATOM   2360  O   GLY A 265       6.141 179.269  45.020  1.00 33.71           O
ATOM   2361  N   SER A 266       5.331 177.191  44.842  1.00 36.59           N
ATOM   2362  H   SER A 266       5.224 176.354  44.286  1.00 36.59           H
ATOM   2363  CA  SER A 266       4.722 177.166  46.179  1.00 38.60           C
ATOM   2364  HA  SER A 266       4.040 178.015  46.232  1.00 38.60           H
ATOM   2365  C   SER A 266       5.737 177.306  47.341  1.00 44.84           C
ATOM   2366  O   SER A 266       5.376 177.788  48.420  1.00 47.29           O
ATOM   2367  CB  SER A 266       3.870 175.906  46.397  1.00 39.33           C
ATOM   2368 1HB  SER A 266       3.084 176.134  47.116  1.00 39.33           H
ATOM   2369 2HB  SER A 266       3.402 175.631  45.452  1.00 39.33           H
ATOM   2370  OG  SER A 266       4.632 174.830  46.912  1.00 46.34           O
ATOM   2371  HG  SER A 266       5.155 174.465  46.194  1.00 46.34           H
ATOM   2372  N   ALA A 267       6.998 176.911  47.134  1.00 42.29           N
ATOM   2373  H   ALA A 267       7.255 176.577  46.217  1.00 42.29           H
ATOM   2374  CA  ALA A 267       8.103 177.115  48.084  1.00 44.38           C
ATOM   2375  HA  ALA A 267       7.704 177.139  49.098  1.00 44.38           H
ATOM   2376  C   ALA A 267       8.849 178.452  47.842  1.00 43.42           C
ATOM   2377  O   ALA A 267       9.747 178.800  48.608  1.00 45.15           O
ATOM   2378  CB  ALA A 267       9.056 175.916  47.986  1.00 46.58           C
ATOM   2379 1HB  ALA A 267       8.505 174.994  48.176  1.00 46.58           H
ATOM   2380 2HB  ALA A 267       9.842 176.030  48.733  1.00 46.58           H
ATOM   2381 3HB  ALA A 267       9.501 175.876  46.992  1.00 46.58           H
ATOM   2382  N   GLY A 268       8.480 179.203  46.798  1.00 40.99           N
ATOM   2383  H   GLY A 268       7.731 178.868  46.209  1.00 40.99           H
ATOM   2384  CA  GLY A 268       9.241 180.354  46.300  1.00 36.60           C
ATOM   2385 1HA  GLY A 268       8.571 180.991  45.723  1.00 36.60           H
ATOM   2386 2HA  GLY A 268       9.633 180.927  47.140  1.00 36.60           H
ATOM   2387  C   GLY A 268      10.423 179.955  45.396  1.00 34.71           C
ATOM   2388  O   GLY A 268      11.315 180.775  45.168  1.00 34.57           O
ATOM   2389  N   GLU A 269      10.455 178.717  44.899  1.00 35.09           N
ATOM   2390  H   GLU A 269       9.678 178.098  45.083  1.00 35.09           H
ATOM   2391  CA  GLU A 269      11.445 178.250  43.920  1.00 33.17           C
ATOM   2392  HA  GLU A 269      12.435 178.519  44.287  1.00 33.17           H
ATOM   2393  C   GLU A 269      11.237 178.934  42.554  1.00 32.22           C
ATOM   2394  O   GLU A 269      10.102 179.150  42.120  1.00 33.03           O
ATOM   2395  CB  GLU A 269      11.433 176.713  43.803  1.00 40.75           C
ATOM   2396 1HB  GLU A 269      12.322 176.448  43.230  1.00 40.75           H
ATOM   2397 2HB  GLU A 269      11.550 176.270  44.792  1.00 40.75           H
ATOM   2398  CG  GLU A 269      10.213 176.038  43.123  1.00 39.75           C
ATOM   2399 1HG  GLU A 269       9.859 176.625  42.275  1.00 39.75           H
ATOM   2400 2HG  GLU A 269      10.555 175.086  42.718  1.00 39.75           H
ATOM   2401  CD  GLU A 269       9.024 175.769  44.059  1.00 41.95           C
ATOM   2402  OE1 GLU A 269       8.533 176.692  44.746  1.00 45.47           O
ATOM   2403  OE2 GLU A 269       8.549 174.608  44.065  1.00 44.60           O
ATOM   2404  N   LEU A 270      12.330 179.268  41.865  1.00 32.44           N
ATOM   2405  H   LEU A 270      13.246 179.131  42.267  1.00 32.44           H
ATOM   2406  CA  LEU A 270      12.260 179.878  40.546  1.00 33.41           C
ATOM   2407  HA  LEU A 270      11.523 180.680  40.603  1.00 33.41           H
ATOM   2408  C   LEU A 270      11.782 178.862  39.489  1.00 35.35           C
ATOM   2409  O   LEU A 270      12.190 177.696  39.464  1.00 33.62           O
ATOM   2410  CB  LEU A 270      13.602 180.514  40.148  1.00 35.12           C
ATOM   2411 1HB  LEU A 270      14.409 179.933  40.593  1.00 35.12           H
ATOM   2412 2HB  LEU A 270      13.705 180.465  39.064  1.00 35.12           H
ATOM   2413  CG  LEU A 270      13.703 181.993  40.565  1.00 43.16           C
ATOM   2414  HG  LEU A 270      12.859 182.533  40.137  1.00 43.16           H
ATOM   2415  CD1 LEU A 270      13.688 182.187  42.077  1.00 45.40           C
ATOM   2416 1HD1 LEU A 270      13.804 183.248  42.301  1.00 45.40           H
ATOM   2417 2HD1 LEU A 270      14.515 181.630  42.517  1.00 45.40           H
ATOM   2418 3HD1 LEU A 270      12.746 181.829  42.491  1.00 45.40           H
ATOM   2419  CD2 LEU A 270      14.985 182.604  40.003  1.00 36.41           C
ATOM   2420 1HD2 LEU A 270      15.051 183.652  40.298  1.00 36.41           H
ATOM   2421 2HD2 LEU A 270      14.969 182.533  38.915  1.00 36.41           H
ATOM   2422 3HD2 LEU A 270      15.847 182.062  40.391  1.00 36.41           H
ATOM   2423  N   LYS A 271      10.940 179.365  38.588  1.00 30.21           N
ATOM   2424  H   LYS A 271      10.595 180.297  38.768  1.00 30.21           H
ATOM   2425  CA  LYS A 271      10.355 178.655  37.448  1.00 31.19           C
ATOM   2426  HA  LYS A 271      10.841 177.687  37.330  1.00 31.19           H
ATOM   2427  C   LYS A 271      10.587 179.484  36.181  1.00 33.92           C
ATOM   2428  O   LYS A 271      10.040 180.577  36.035  1.00 32.01           O
ATOM   2429  CB  LYS A 271       8.854 178.433  37.721  1.00 34.64           C
ATOM   2430 1HB  LYS A 271       8.395 179.400  37.928  1.00 34.64           H
ATOM   2431 2HB  LYS A 271       8.396 178.027  36.819  1.00 34.64           H
ATOM   2432  CG  LYS A 271       8.539 177.506  38.907  1.00 32.00           C
ATOM   2433 1HG  LYS A 271       9.115 177.837  39.771  1.00 32.00           H
ATOM   2434 2HG  LYS A 271       7.482 177.604  39.156  1.00 32.00           H
ATOM   2435  CD  LYS A 271       8.839 176.036  38.608  1.00 30.77           C
ATOM   2436 1HD  LYS A 271       8.254 175.718  37.745  1.00 30.77           H
ATOM   2437 2HD  LYS A 271       9.901 175.923  38.394  1.00 30.77           H
ATOM   2438  CE  LYS A 271       8.469 175.184  39.829  1.00 34.36           C
ATOM   2439 1HE  LYS A 271       9.234 175.311  40.595  1.00 34.36           H
ATOM   2440 2HE  LYS A 271       7.521 175.538  40.235  1.00 34.36           H
ATOM   2441  NZ  LYS A 271       8.330 173.760  39.461  1.00 28.22           N
ATOM   2442 1HZ  LYS A 271       8.070 173.217  40.272  1.00 28.22           H
ATOM   2443 2HZ  LYS A 271       9.203 173.412  39.089  1.00 28.22           H
ATOM   2444 3HZ  LYS A 271       7.609 173.682  38.758  1.00 28.22           H
ATOM   2445  N   ILE A 272      11.408 178.972  35.267  1.00 29.32           N
ATOM   2446  H   ILE A 272      11.884 178.105  35.472  1.00 29.32           H
ATOM   2447  CA  ILE A 272      11.686 179.587  33.968  1.00 32.90           C
ATOM   2448  HA  ILE A 272      11.978 180.624  34.135  1.00 32.90           H
ATOM   2449  C   ILE A 272      10.384 179.592  33.132  1.00 35.48           C
ATOM   2450  O   ILE A 272       9.798 178.532  32.900  1.00 35.37           O
ATOM   2451  CB  ILE A 272      12.882 178.867  33.293  1.00 32.04           C
ATOM   2452  HB  ILE A 272      12.661 177.800  33.272  1.00 32.04           H
ATOM   2453  CG1 ILE A 272      14.168 179.099  34.124  1.00 34.04           C
ATOM   2454 1HG1 ILE A 272      14.330 180.174  34.201  1.00 34.04           H
ATOM   2455 2HG1 ILE A 272      13.998 178.702  35.125  1.00 34.04           H
ATOM   2456  CG2 ILE A 272      13.083 179.341  31.848  1.00 33.40           C
ATOM   2457 1HG2 ILE A 272      13.918 178.800  31.401  1.00 33.40           H
ATOM   2458 2HG2 ILE A 272      13.300 180.409  31.849  1.00 33.40           H
ATOM   2459 3HG2 ILE A 272      12.178 179.154  31.270  1.00 33.40           H
ATOM   2460  CD1 ILE A 272      15.446 178.447  33.581  1.00 35.64           C
ATOM   2461 1HD1 ILE A 272      16.228 178.524  34.336  1.00 35.64           H
ATOM   2462 2HD1 ILE A 272      15.768 178.954  32.671  1.00 35.64           H
ATOM   2463 3HD1 ILE A 272      15.253 177.396  33.363  1.00 35.64           H
ATOM   2464  N   ALA A 273       9.902 180.774  32.725  1.00 34.36           N
ATOM   2465  H   ALA A 273      10.457 181.602  32.888  1.00 34.36           H
ATOM   2466  CA  ALA A 273       8.498 181.016  32.326  1.00 37.63           C
ATOM   2467  HA  ALA A 273       8.010 180.054  32.172  1.00 37.63           H
ATOM   2468  C   ALA A 273       8.369 181.813  30.994  1.00 43.13           C
ATOM   2469  O   ALA A 273       7.559 182.735  30.869  1.00 44.86           O
ATOM   2470  CB  ALA A 273       7.774 181.685  33.503  1.00 39.88           C
ATOM   2471 1HB  ALA A 273       7.885 181.068  34.395  1.00 39.88           H
ATOM   2472 2HB  ALA A 273       6.716 181.788  33.261  1.00 39.88           H
ATOM   2473 3HB  ALA A 273       8.202 182.671  33.687  1.00 39.88           H
ATOM   2474  N   ASN A 274       9.195 181.468  30.006  1.00 41.29           N
ATOM   2475  H   ASN A 274       9.878 180.754  30.212  1.00 41.29           H
ATOM   2476  CA  ASN A 274       9.397 182.207  28.745  1.00 43.74           C
ATOM   2477  HA  ASN A 274       8.524 182.840  28.585  1.00 43.74           H
ATOM   2478  C   ASN A 274       9.532 181.299  27.479  1.00 41.81           C
ATOM   2479  O   ASN A 274       9.528 181.826  26.365  1.00 43.38           O
ATOM   2480  CB  ASN A 274      10.606 183.154  28.915  1.00 39.74           C
ATOM   2481 1HB  ASN A 274      10.900 183.558  27.947  1.00 39.74           H
ATOM   2482 2HB  ASN A 274      10.264 183.988  29.527  1.00 39.74           H
ATOM   2483  CG  ASN A 274      11.845 182.536  29.582  1.00 43.38           C
ATOM   2484  OD1 ASN A 274      11.927 181.349  29.849  1.00 35.17           O
ATOM   2485  ND2 ASN A 274      12.836 183.329  29.917  1.00 40.17           N
ATOM   2486 1HD2 ASN A 274      13.665 182.892  30.293  1.00 40.17           H
ATOM   2487 2HD2 ASN A 274      12.836 184.317  29.708  1.00 40.17           H
ATOM   2488  N   PHE A 275       9.544 179.970  27.621  1.00 43.59           N
ATOM   2489  H   PHE A 275       9.561 179.567  28.547  1.00 43.59           H
ATOM   2490  CA  PHE A 275       9.348 179.038  26.505  1.00 45.79           C
ATOM   2491  HA  PHE A 275       9.983 179.341  25.672  1.00 45.79           H
ATOM   2492  C   PHE A 275       7.884 179.029  26.007  1.00 47.60           C
ATOM   2493  O   PHE A 275       6.941 179.283  26.768  1.00 42.77           O
ATOM   2494  CB  PHE A 275       9.763 177.621  26.911  1.00 41.92           C
ATOM   2495 1HB  PHE A 275       9.258 177.365  27.843  1.00 41.92           H
ATOM   2496 2HB  PHE A 275       9.397 176.929  26.153  1.00 41.92           H
ATOM   2497  CG  PHE A 275      11.259 177.394  27.093  1.00 36.86           C
ATOM   2498  CD1 PHE A 275      11.994 176.795  26.054  1.00 38.60           C
ATOM   2499  HD1 PHE A 275      11.514 176.545  25.119  1.00 38.60           H
ATOM   2500  CD2 PHE A 275      11.907 177.734  28.293  1.00 37.96           C
ATOM   2501  HD2 PHE A 275      11.348 178.211  29.083  1.00 37.96           H
ATOM   2502  CE1 PHE A 275      13.359 176.515  26.229  1.00 44.52           C
ATOM   2503  HE1 PHE A 275      13.919 176.046  25.434  1.00 44.52           H
ATOM   2504  CE2 PHE A 275      13.274 177.459  28.463  1.00 39.94           C
ATOM   2505  HE2 PHE A 275      13.764 177.735  29.385  1.00 39.94           H
ATOM   2506  CZ  PHE A 275      14.000 176.840  27.434  1.00 42.91           C
ATOM   2507  HZ  PHE A 275      15.052 176.635  27.570  1.00 42.91           H
ATOM   2508  N   GLY A 276       7.696 178.692  24.731  1.00 44.18           N
ATOM   2509  H   GLY A 276       8.508 178.534  24.151  1.00 44.18           H
ATOM   2510  CA  GLY A 276       6.392 178.647  24.075  1.00 47.36           C
ATOM   2511 1HA  GLY A 276       6.416 177.924  23.260  1.00 47.36           H
ATOM   2512 2HA  GLY A 276       5.635 178.311  24.783  1.00 47.36           H
ATOM   2513  C   GLY A 276       5.979 180.011  23.517  1.00 47.58           C
ATOM   2514  O   GLY A 276       6.654 180.546  22.636  1.00 44.66           O
ATOM   2515  N   TRP A 277       4.860 180.560  24.002  1.00 44.30           N
ATOM   2516  H   TRP A 277       4.381 180.115  24.772  1.00 44.30           H
ATOM   2517  CA  TRP A 277       4.232 181.768  23.452  1.00 42.08           C
ATOM   2518  HA  TRP A 277       4.998 182.359  22.950  1.00 42.08           H
ATOM   2519  C   TRP A 277       3.588 182.638  24.547  1.00 45.72           C
ATOM   2520  O   TRP A 277       2.947 182.113  25.455  1.00 52.16           O
ATOM   2521  CB  TRP A 277       3.175 181.361  22.410  1.00 46.68           C
ATOM   2522 1HB  TRP A 277       3.400 180.357  22.051  1.00 46.68           H
ATOM   2523 2HB  TRP A 277       2.196 181.314  22.887  1.00 46.68           H
ATOM   2524  CG  TRP A 277       3.102 182.295  21.235  1.00 50.09           C
ATOM   2525  CD1 TRP A 277       2.220 183.301  21.048  1.00 49.53           C
ATOM   2526  HD1 TRP A 277       1.396 183.578  21.689  1.00 49.53           H
ATOM   2527  CD2 TRP A 277       4.017 182.373  20.105  1.00 52.36           C
ATOM   2528  NE1 TRP A 277       2.551 184.018  19.945  1.00 51.18           N
ATOM   2529  HE1 TRP A 277       2.065 184.851  19.645  1.00 51.18           H
ATOM   2530  CE2 TRP A 277       3.670 183.519  19.334  1.00 55.80           C
ATOM   2531  CE3 TRP A 277       5.140 181.623  19.688  1.00 53.14           C
ATOM   2532  HE3 TRP A 277       5.436 180.755  20.257  1.00 53.14           H
ATOM   2533  CZ2 TRP A 277       4.443 183.943  18.245  1.00 54.50           C
ATOM   2534  HZ2 TRP A 277       4.191 184.857  17.729  1.00 54.50           H
ATOM   2535  CZ3 TRP A 277       5.888 182.011  18.561  1.00 57.07           C
ATOM   2536  HZ3 TRP A 277       6.748 181.427  18.268  1.00 57.07           H
ATOM   2537  CH2 TRP A 277       5.549 183.174  17.848  1.00 53.69           C
ATOM   2538  HH2 TRP A 277       6.141 183.487  17.000  1.00 53.69           H
ATOM   2539  N   SER A 278       3.714 183.960  24.457  1.00 44.60           N
ATOM   2540  H   SER A 278       4.200 184.346  23.659  1.00 44.60           H
ATOM   2541  CA  SER A 278       2.990 184.915  25.305  1.00 49.30           C
ATOM   2542  HA  SER A 278       2.912 184.504  26.311  1.00 49.30           H
ATOM   2543  C   SER A 278       1.570 185.196  24.784  1.00 49.35           C
ATOM   2544  O   SER A 278       1.256 184.957  23.619  1.00 48.59           O
ATOM   2545  CB  SER A 278       3.784 186.222  25.396  1.00 45.94           C
ATOM   2546 1HB  SER A 278       4.810 185.996  25.689  1.00 45.94           H
ATOM   2547 2HB  SER A 278       3.805 186.697  24.416  1.00 45.94           H
ATOM   2548  OG  SER A 278       3.210 187.114  26.349  1.00 46.15           O
ATOM   2549  HG  SER A 278       3.933 187.513  26.839  1.00 46.15           H
ATOM   2550  N   VAL A 279       0.707 185.765  25.628  1.00 48.20           N
ATOM   2551  H   VAL A 279       1.014 185.969  26.569  1.00 48.20           H
ATOM   2552  CA  VAL A 279      -0.535 186.414  25.190  1.00 47.11           C
ATOM   2553  HA  VAL A 279      -1.009 185.763  24.456  1.00 47.11           H
ATOM   2554  C   VAL A 279      -0.274 187.781  24.507  1.00 53.69           C
ATOM   2555  O   VAL A 279      -1.130 188.252  23.761  1.00 48.92           O
ATOM   2556  CB  VAL A 279      -1.539 186.574  26.356  1.00 47.00           C
ATOM   2557  HB  VAL A 279      -2.437 187.053  25.965  1.00 47.00           H
ATOM   2558  CG1 VAL A 279      -1.956 185.204  26.902  1.00 38.39           C
ATOM   2559 1HG1 VAL A 279      -2.736 185.346  27.649  1.00 38.39           H
ATOM   2560 2HG1 VAL A 279      -1.099 184.709  27.359  1.00 38.39           H
ATOM   2561 3HG1 VAL A 279      -2.339 184.590  26.087  1.00 38.39           H
ATOM   2562  CG2 VAL A 279      -1.017 187.434  27.514  1.00 44.07           C
ATOM   2563 1HG2 VAL A 279      -1.788 187.501  28.281  1.00 44.07           H
ATOM   2564 2HG2 VAL A 279      -0.786 188.432  27.142  1.00 44.07           H
ATOM   2565 3HG2 VAL A 279      -0.118 186.987  27.939  1.00 44.07           H
ATOM   2566  N   HIS A 280       0.891 188.397  24.732  1.00 50.53           N
ATOM   2567  H   HIS A 280       1.571 187.931  25.316  1.00 50.53           H
ATOM   2568  CA  HIS A 280       1.335 189.655  24.104  1.00 57.68           C
ATOM   2569  HA  HIS A 280       0.467 190.186  23.715  1.00 57.68           H
ATOM   2570  C   HIS A 280       2.303 189.401  22.925  1.00 53.75           C
ATOM   2571  O   HIS A 280       2.978 188.371  22.886  1.00 58.01           O
ATOM   2572  CB  HIS A 280       2.007 190.548  25.160  1.00 58.90           C
ATOM   2573 1HB  HIS A 280       2.985 190.128  25.394  1.00 58.90           H
ATOM   2574 2HB  HIS A 280       2.168 191.536  24.729  1.00 58.90           H
ATOM   2575  CG  HIS A 280       1.230 190.710  26.456  1.00 61.29           C
ATOM   2576  ND1 HIS A 280      -0.002 191.291  26.625  1.00 60.26           N
ATOM   2577  HD1 HIS A 280      -0.599 191.738  25.944  1.00 60.26           H
ATOM   2578  CD2 HIS A 280       1.588 190.249  27.693  1.00 54.80           C
ATOM   2579  HD2 HIS A 280       2.479 189.713  27.985  1.00 54.80           H
ATOM   2580  CE1 HIS A 280      -0.330 191.194  27.896  1.00 60.76           C
ATOM   2581  HE1 HIS A 280      -1.235 191.543  28.372  1.00 60.76           H
ATOM   2582  NE2 HIS A 280       0.604 190.564  28.597  1.00 54.52           N
HETATM 2583  N   NME A 281       2.417 190.354  21.985  1.00 50.53           N
HETATM 2584  H   NME A 281       1.880 191.204  22.077  1.00 50.53           H
HETATM 2585  CH3 NME A 281       3.331 190.285  20.842  1.00 50.53           C
HETATM 2586 1HH3 NME A 281       2.749 190.192  19.925  1.00 50.53           H
HETATM 2587 2HH3 NME A 281       3.999 189.428  20.937  1.00 50.53           H
HETATM 2588 3HH3 NME A 281       3.919 191.202  20.808  1.00 50.53           H
HETATM 2589  CH3 ACE A 289      15.454 202.612  23.384  1.00 64.73           C
HETATM 2590 1HH3 ACE A 289      15.363 202.387  22.321  1.00 64.73           H
HETATM 2591 2HH3 ACE A 289      15.832 203.627  23.510  1.00 64.73           H
HETATM 2592 3HH3 ACE A 289      14.478 202.525  23.860  1.00 64.73           H
HETATM 2593  C   ACE A 289      16.412 201.641  24.026  1.00 64.73           C
HETATM 2594  O   ACE A 289      16.785 200.647  23.412  1.00 64.73           O
ATOM   2595  N   ALA A 290      16.781 201.910  25.275  1.00 64.73           N
ATOM   2596  H   ALA A 290      16.401 202.726  25.732  1.00 64.73           H
ATOM   2597  CA  ALA A 290      17.577 201.002  26.108  1.00 69.42           C
ATOM   2598  HA  ALA A 290      18.476 200.710  25.566  1.00 69.42           H
ATOM   2599  C   ALA A 290      16.812 199.706  26.479  1.00 75.04           C
ATOM   2600  O   ALA A 290      17.427 198.694  26.818  1.00 68.53           O
ATOM   2601  CB  ALA A 290      17.993 201.777  27.362  1.00 59.33           C
ATOM   2602 1HB  ALA A 290      18.558 202.664  27.076  1.00 59.33           H
ATOM   2603 2HB  ALA A 290      18.615 201.132  27.982  1.00 59.33           H
ATOM   2604 3HB  ALA A 290      17.107 202.076  27.923  1.00 59.33           H
ATOM   2605  N   GLY A 291      15.475 199.728  26.364  1.00 73.08           N
ATOM   2606  H   GLY A 291      15.046 200.603  26.100  1.00 73.08           H
ATOM   2607  CA  GLY A 291      14.564 198.627  26.700  1.00 68.72           C
ATOM   2608 1HA  GLY A 291      14.487 198.559  27.785  1.00 68.72           H
ATOM   2609 2HA  GLY A 291      13.574 198.856  26.306  1.00 68.72           H
ATOM   2610  C   GLY A 291      15.011 197.267  26.152  1.00 69.07           C
ATOM   2611  O   GLY A 291      15.208 197.115  24.945  1.00 71.67           O
ATOM   2612  N   THR A 292      15.195 196.294  27.049  1.00 65.84           N
ATOM   2613  H   THR A 292      15.096 196.565  28.017  1.00 65.84           H
ATOM   2614  CA  THR A 292      15.767 194.944  26.827  1.00 70.83           C
ATOM   2615  HA  THR A 292      15.714 194.437  27.790  1.00 70.83           H
ATOM   2616  C   THR A 292      17.251 194.945  26.378  1.00 68.31           C
ATOM   2617  O   THR A 292      17.990 194.052  26.785  1.00 52.21           O
ATOM   2618  CB  THR A 292      14.879 194.111  25.893  1.00  0.00           C
ATOM   2619  HB  THR A 292      14.764 194.641  24.948  1.00  0.00           H
ATOM   2620  OG1 THR A 292      13.610 193.954  26.508  1.00  0.00           O
ATOM   2621  HG1 THR A 292      13.245 194.830  26.655  1.00  0.00           H
ATOM   2622  CG2 THR A 292      15.397 192.700  25.607  1.00  0.00           C
ATOM   2623 1HG2 THR A 292      14.639 192.145  25.054  1.00  0.00           H
ATOM   2624 2HG2 THR A 292      15.610 192.189  26.546  1.00  0.00           H
ATOM   2625 3HG2 THR A 292      16.308 192.763  25.012  1.00  0.00           H
ATOM   2626  N   LEU A 293      17.713 195.954  25.635  1.00 57.99           N
ATOM   2627  H   LEU A 293      17.073 196.691  25.375  1.00 57.99           H
ATOM   2628  CA  LEU A 293      19.105 196.109  25.207  1.00 57.74           C
ATOM   2629  HA  LEU A 293      19.362 195.212  24.645  1.00 57.74           H
ATOM   2630  C   LEU A 293      20.067 196.203  26.415  1.00 52.25           C
ATOM   2631  O   LEU A 293      21.147 195.623  26.361  1.00 44.98           O
ATOM   2632  CB  LEU A 293      19.201 197.313  24.245  1.00 62.22           C
ATOM   2633 1HB  LEU A 293      18.283 197.357  23.659  1.00 62.22           H
ATOM   2634 2HB  LEU A 293      19.258 198.224  24.842  1.00 62.22           H
ATOM   2635  CG  LEU A 293      20.390 197.230  23.266  1.00 60.27           C
ATOM   2636  HG  LEU A 293      20.587 196.180  23.052  1.00 60.27           H
ATOM   2637  CD1 LEU A 293      20.047 197.910  21.947  1.00 59.91           C
ATOM   2638 1HD1 LEU A 293      20.878 197.798  21.252  1.00 59.91           H
ATOM   2639 2HD1 LEU A 293      19.862 198.970  22.126  1.00 59.91           H
ATOM   2640 3HD1 LEU A 293      19.153 197.452  21.523  1.00 59.91           H
ATOM   2641  CD2 LEU A 293      21.668 197.884  23.782  1.00 61.55           C
ATOM   2642 1HD2 LEU A 293      22.451 197.807  23.028  1.00 61.55           H
ATOM   2643 2HD2 LEU A 293      21.985 197.371  24.690  1.00 61.55           H
ATOM   2644 3HD2 LEU A 293      21.479 198.934  24.005  1.00 61.55           H
ATOM   2645  N   ASP A 294      19.621 196.788  27.535  1.00 50.12           N
ATOM   2646  H   ASP A 294      18.756 197.307  27.486  1.00 50.12           H
ATOM   2647  CA  ASP A 294      20.304 196.792  28.840  1.00 49.77           C
ATOM   2648  HA  ASP A 294      21.172 197.450  28.787  1.00 49.77           H
ATOM   2649  C   ASP A 294      20.801 195.399  29.302  1.00 43.82           C
ATOM   2650  O   ASP A 294      21.784 195.318  30.040  1.00 43.93           O
ATOM   2651  CB  ASP A 294      19.353 197.333  29.924  1.00 50.03           C
ATOM   2652 1HB  ASP A 294      18.436 196.743  29.909  1.00 50.03           H
ATOM   2653 2HB  ASP A 294      19.820 197.180  30.897  1.00 50.03           H
ATOM   2654  CG  ASP A 294      18.978 198.818  29.793  1.00 56.00           C
ATOM   2655  OD1 ASP A 294      19.885 199.647  29.548  1.00 52.74           O
ATOM   2656  OD2 ASP A 294      17.785 199.124  30.032  1.00 62.82           O
ATOM   2657  N   TYR A 295      20.149 194.313  28.870  1.00 38.61           N
ATOM   2658  H   TYR A 295      19.383 194.441  28.225  1.00 38.61           H
ATOM   2659  CA  TYR A 295      20.465 192.928  29.243  1.00 42.34           C
ATOM   2660  HA  TYR A 295      20.995 192.944  30.195  1.00 42.34           H
ATOM   2661  C   TYR A 295      21.365 192.186  28.220  1.00 44.73           C
ATOM   2662  O   TYR A 295      21.793 191.062  28.495  1.00 46.25           O
ATOM   2663  CB  TYR A 295      19.150 192.155  29.459  1.00 42.79           C
ATOM   2664 1HB  TYR A 295      18.589 192.133  28.524  1.00 42.79           H
ATOM   2665 2HB  TYR A 295      19.392 191.122  29.707  1.00 42.79           H
ATOM   2666  CG  TYR A 295      18.237 192.708  30.552  1.00 45.60           C
ATOM   2667  CD1 TYR A 295      17.342 193.760  30.278  1.00 54.05           C
ATOM   2668  HD1 TYR A 295      17.313 194.204  29.293  1.00 54.05           H
ATOM   2669  CD2 TYR A 295      18.279 192.160  31.847  1.00 45.54           C
ATOM   2670  HD2 TYR A 295      18.959 191.350  32.067  1.00 45.54           H
ATOM   2671  CE1 TYR A 295      16.502 194.263  31.288  1.00 54.36           C
ATOM   2672  HE1 TYR A 295      15.822 195.076  31.079  1.00 54.36           H
ATOM   2673  CE2 TYR A 295      17.457 192.667  32.872  1.00 45.32           C
ATOM   2674  HE2 TYR A 295      17.499 192.244  33.864  1.00 45.32           H
ATOM   2675  CZ  TYR A 295      16.569 193.724  32.592  1.00 52.49           C
ATOM   2676  OH  TYR A 295      15.764 194.219  33.565  1.00 48.18           O
ATOM   2677  HH  TYR A 295      16.106 194.086  34.452  1.00 48.18           H
ATOM   2678  N   LEU A 296      21.617 192.755  27.036  1.00 45.00           N
ATOM   2679  H   LEU A 296      21.327 193.709  26.874  1.00 45.00           H
ATOM   2680  CA  LEU A 296      22.289 192.075  25.925  1.00 39.98           C
ATOM   2681  HA  LEU A 296      22.057 191.013  26.002  1.00 39.98           H
ATOM   2682  C   LEU A 296      23.829 192.225  25.951  1.00 38.18           C
ATOM   2683  O   LEU A 296      24.324 193.282  26.343  1.00 36.27           O
ATOM   2684  CB  LEU A 296      21.731 192.584  24.577  1.00 45.73           C
ATOM   2685 1HB  LEU A 296      21.996 193.636  24.473  1.00 45.73           H
ATOM   2686 2HB  LEU A 296      22.224 192.035  23.775  1.00 45.73           H
ATOM   2687  CG  LEU A 296      20.210 192.443  24.410  1.00 50.13           C
ATOM   2688  HG  LEU A 296      19.716 193.075  25.148  1.00 50.13           H
ATOM   2689  CD1 LEU A 296      19.822 192.919  23.015  1.00 55.07           C
ATOM   2690 1HD1 LEU A 296      18.739 192.869  22.899  1.00 55.07           H
ATOM   2691 2HD1 LEU A 296      20.297 192.276  22.275  1.00 55.07           H
ATOM   2692 3HD1 LEU A 296      20.156 193.947  22.874  1.00 55.07           H
ATOM   2693  CD2 LEU A 296      19.706 191.009  24.573  1.00 49.88           C
ATOM   2694 1HD2 LEU A 296      18.639 190.974  24.352  1.00 49.88           H
ATOM   2695 2HD2 LEU A 296      19.877 190.679  25.598  1.00 49.88           H
ATOM   2696 3HD2 LEU A 296      20.241 190.353  23.886  1.00 49.88           H
ATOM   2697  N   PRO A 297      24.588 191.208  25.497  1.00 36.06           N
ATOM   2698  CA  PRO A 297      26.034 191.295  25.307  1.00 38.58           C
ATOM   2699  HA  PRO A 297      26.477 191.854  26.131  1.00 38.58           H
ATOM   2700  C   PRO A 297      26.440 191.986  23.988  1.00 37.80           C
ATOM   2701  O   PRO A 297      25.618 192.091  23.068  1.00 38.90           O
ATOM   2702  CB  PRO A 297      26.513 189.846  25.338  1.00 36.05           C
ATOM   2703 1HB  PRO A 297      27.421 189.693  24.755  1.00 36.05           H
ATOM   2704 2HB  PRO A 297      26.669 189.519  26.366  1.00 36.05           H
ATOM   2705  CG  PRO A 297      25.354 189.100  24.716  1.00 38.45           C
ATOM   2706 1HG  PRO A 297      25.424 189.135  23.629  1.00 38.45           H
ATOM   2707 2HG  PRO A 297      25.311 188.074  25.082  1.00 38.45           H
ATOM   2708  CD  PRO A 297      24.132 189.870  25.184  1.00 39.56           C
ATOM   2709 1HD  PRO A 297      23.384 189.915  24.393  1.00 39.56           H
ATOM   2710 2HD  PRO A 297      23.722 189.405  26.081  1.00 39.56           H
ATOM   2711  N   PRO A 298      27.719 192.397  23.839  1.00 36.87           N
ATOM   2712  CA  PRO A 298      28.207 193.124  22.664  1.00 40.88           C
ATOM   2713  HA  PRO A 298      27.703 194.090  22.625  1.00 40.88           H
ATOM   2714  C   PRO A 298      27.986 192.408  21.320  1.00 43.15           C
ATOM   2715  O   PRO A 298      27.527 193.026  20.366  1.00 42.22           O
ATOM   2716  CB  PRO A 298      29.699 193.363  22.921  1.00 40.43           C
ATOM   2717 1HB  PRO A 298      30.288 192.553  22.491  1.00 40.43           H
ATOM   2718 2HB  PRO A 298      30.030 194.327  22.535  1.00 40.43           H
ATOM   2719  CG  PRO A 298      29.811 193.342  24.435  1.00 37.90           C
ATOM   2720 1HG  PRO A 298      30.799 193.024  24.769  1.00 37.90           H
ATOM   2721 2HG  PRO A 298      29.553 194.319  24.843  1.00 37.90           H
ATOM   2722  CD  PRO A 298      28.769 192.316  24.831  1.00 37.99           C
ATOM   2723 1HD  PRO A 298      29.202 191.316  24.826  1.00 37.99           H
ATOM   2724 2HD  PRO A 298      28.366 192.567  25.813  1.00 37.99           H
ATOM   2725  N   GLU A 299      28.265 191.107  21.217  1.00 39.86           N
ATOM   2726  H   GLU A 299      28.628 190.610  22.019  1.00 39.86           H
ATOM   2727  CA  GLU A 299      28.227 190.361  19.951  1.00 40.03           C
ATOM   2728  HA  GLU A 299      28.879 190.882  19.250  1.00 40.03           H
ATOM   2729  C   GLU A 299      26.811 190.307  19.319  1.00 46.36           C
ATOM   2730  O   GLU A 299      26.680 190.299  18.094  1.00 40.97           O
ATOM   2731  CB  GLU A 299      28.810 188.944  20.131  1.00 36.15           C
ATOM   2732 1HB  GLU A 299      28.795 188.462  19.153  1.00 36.15           H
ATOM   2733 2HB  GLU A 299      29.858 189.014  20.424  1.00 36.15           H
ATOM   2734  CG  GLU A 299      28.096 188.004  21.135  1.00 37.99           C
ATOM   2735 1HG  GLU A 299      27.016 188.102  21.034  1.00 37.99           H
ATOM   2736 2HG  GLU A 299      28.358 186.979  20.871  1.00 37.99           H
ATOM   2737  CD  GLU A 299      28.469 188.235  22.610  1.00 40.32           C
ATOM   2738  OE1 GLU A 299      29.227 189.176  22.941  1.00 34.80           O
ATOM   2739  OE2 GLU A 299      27.992 187.478  23.477  1.00 36.96           O
ATOM   2740  N   MET A 300      25.748 190.351  20.131  1.00 41.86           N
ATOM   2741  H   MET A 300      25.891 190.447  21.126  1.00 41.86           H
ATOM   2742  CA  MET A 300      24.384 190.454  19.634  1.00 39.90           C
ATOM   2743  HA  MET A 300      24.231 189.680  18.883  1.00 39.90           H
ATOM   2744  C   MET A 300      24.151 191.824  18.970  1.00 43.65           C
ATOM   2745  O   MET A 300      23.823 191.895  17.782  1.00 47.83           O
ATOM   2746  CB  MET A 300      23.369 190.209  20.759  1.00 43.56           C
ATOM   2747 1HB  MET A 300      23.600 190.831  21.624  1.00 43.56           H
ATOM   2748 2HB  MET A 300      22.380 190.482  20.388  1.00 43.56           H
ATOM   2749  CG  MET A 300      23.348 188.738  21.194  1.00 41.39           C
ATOM   2750 1HG  MET A 300      23.208 188.111  20.313  1.00 41.39           H
ATOM   2751 2HG  MET A 300      24.317 188.488  21.626  1.00 41.39           H
ATOM   2752  SD  MET A 300      22.050 188.326  22.410  1.00 44.15           S
ATOM   2753  CE  MET A 300      20.557 188.604  21.414  1.00 40.80           C
ATOM   2754 1HE  MET A 300      19.683 188.274  21.976  1.00 40.80           H
ATOM   2755 2HE  MET A 300      20.631 188.033  20.488  1.00 40.80           H
ATOM   2756 3HE  MET A 300      20.462 189.664  21.181  1.00 40.80           H
ATOM   2757  N   ILE A 301      24.359 192.908  19.720  1.00 42.72           N
ATOM   2758  H   ILE A 301      24.717 192.795  20.657  1.00 42.72           H
ATOM   2759  CA  ILE A 301      24.051 194.281  19.300  1.00 48.85           C
ATOM   2760  HA  ILE A 301      23.051 194.265  18.867  1.00 48.85           H
ATOM   2761  C   ILE A 301      25.021 194.795  18.199  1.00 50.42           C
ATOM   2762  O   ILE A 301      24.625 195.598  17.358  1.00 43.17           O
ATOM   2763  CB  ILE A 301      23.974 195.212  20.545  1.00 45.25           C
ATOM   2764  HB  ILE A 301      23.588 196.175  20.208  1.00 45.25           H
ATOM   2765  CG1 ILE A 301      25.349 195.458  21.204  1.00 45.36           C
ATOM   2766 1HG1 ILE A 301      25.762 194.493  21.501  1.00 45.36           H
ATOM   2767 2HG1 ILE A 301      26.005 195.914  20.463  1.00 45.36           H
ATOM   2768  CG2 ILE A 301      22.950 194.655  21.556  1.00 52.44           C
ATOM   2769 1HG2 ILE A 301      22.736 195.417  22.305  1.00 52.44           H
ATOM   2770 2HG2 ILE A 301      23.355 193.769  22.044  1.00 52.44           H
ATOM   2771 3HG2 ILE A 301      22.031 194.393  21.031  1.00 52.44           H
ATOM   2772  CD1 ILE A 301      25.327 196.365  22.439  1.00 46.70           C
ATOM   2773 1HD1 ILE A 301      26.353 196.595  22.727  1.00 46.70           H
ATOM   2774 2HD1 ILE A 301      24.823 195.860  23.263  1.00 46.70           H
ATOM   2775 3HD1 ILE A 301      24.800 197.290  22.202  1.00 46.70           H
ATOM   2776  N   GLU A 302      26.250 194.277  18.139  1.00 45.71           N
ATOM   2777  H   GLU A 302      26.559 193.689  18.899  1.00 45.71           H
ATOM   2778  CA  GLU A 302      27.232 194.499  17.059  1.00 49.89           C
ATOM   2779  HA  GLU A 302      27.130 195.526  16.707  1.00 49.89           H
ATOM   2780  C   GLU A 302      27.015 193.570  15.827  1.00 48.22           C
ATOM   2781  O   GLU A 302      27.831 193.558  14.905  1.00 55.40           O
ATOM   2782  CB  GLU A 302      28.658 194.366  17.621  1.00 41.28           C
ATOM   2783 1HB  GLU A 302      28.778 193.385  18.082  1.00 41.28           H
ATOM   2784 2HB  GLU A 302      29.376 194.461  16.806  1.00 41.28           H
ATOM   2785  CG  GLU A 302      28.969 195.444  18.675  1.00 47.48           C
ATOM   2786 1HG  GLU A 302      28.865 196.422  18.205  1.00 47.48           H
ATOM   2787 2HG  GLU A 302      28.253 195.391  19.495  1.00 47.48           H
ATOM   2788  CD  GLU A 302      30.387 195.333  19.259  1.00 59.95           C
ATOM   2789  OE1 GLU A 302      31.089 194.317  19.026  1.00 60.36           O
ATOM   2790  OE2 GLU A 302      30.828 196.309  19.913  1.00 57.89           O
ATOM   2791  N   GLY A 303      25.920 192.800  15.793  1.00 50.04           N
ATOM   2792  H   GLY A 303      25.301 192.804  16.591  1.00 50.04           H
ATOM   2793  CA  GLY A 303      25.482 192.042  14.621  1.00 46.37           C
ATOM   2794 1HA  GLY A 303      24.479 191.658  14.807  1.00 46.37           H
ATOM   2795 2HA  GLY A 303      25.436 192.714  13.764  1.00 46.37           H
ATOM   2796  C   GLY A 303      26.390 190.852  14.248  1.00 50.51           C
ATOM   2797  O   GLY A 303      26.469 190.497  13.070  1.00 53.91           O
ATOM   2798  N   ARG A 304      27.093 190.271  15.226  1.00 47.61           N
ATOM   2799  H   ARG A 304      26.943 190.595  16.171  1.00 47.61           H
ATOM   2800  CA  ARG A 304      28.047 189.157  15.072  1.00 45.48           C
ATOM   2801  HA  ARG A 304      28.429 189.152  14.052  1.00 45.48           H
ATOM   2802  C   ARG A 304      27.397 187.787  15.349  1.00 48.08           C
ATOM   2803  O   ARG A 304      26.310 187.705  15.926  1.00 44.56           O
ATOM   2804  CB  ARG A 304      29.235 189.356  16.034  1.00 49.18           C
ATOM   2805 1HB  ARG A 304      28.914 189.077  17.038  1.00 49.18           H
ATOM   2806 2HB  ARG A 304      30.037 188.678  15.743  1.00 49.18           H
ATOM   2807  CG  ARG A 304      29.810 190.788  16.091  1.00 54.01           C
ATOM   2808 1HG  ARG A 304      30.072 191.126  15.088  1.00 54.01           H
ATOM   2809 2HG  ARG A 304      29.067 191.464  16.515  1.00 54.01           H
ATOM   2810  CD  ARG A 304      31.066 190.810  16.969  1.00 60.27           C
ATOM   2811 1HD  ARG A 304      30.832 190.359  17.934  1.00 60.27           H
ATOM   2812 2HD  ARG A 304      31.852 190.216  16.503  1.00 60.27           H
ATOM   2813  NE  ARG A 304      31.567 192.176  17.191  1.00 67.93           N
ATOM   2814  HE  ARG A 304      31.126 192.676  17.949  1.00 67.93           H
ATOM   2815  CZ  ARG A 304      32.586 192.748  16.524  1.00 72.92           C
ATOM   2816  NH1 ARG A 304      33.175 192.232  15.483  1.00 76.55           N
ATOM   2817 1HH1 ARG A 304      32.803 191.402  15.044  1.00 76.55           H
ATOM   2818 2HH1 ARG A 304      33.931 192.739  15.046  1.00 76.55           H
ATOM   2819  NH2 ARG A 304      33.025 193.889  16.953  1.00 69.18           N
ATOM   2820 1HH2 ARG A 304      32.557 194.323  17.736  1.00 69.18           H
ATOM   2821 2HH2 ARG A 304      33.750 194.389  16.458  1.00 69.18           H
ATOM   2822  N   MET A 305      28.117 186.717  15.022  1.00 42.62           N
ATOM   2823  H   MET A 305      28.980 186.871  14.519  1.00 42.62           H
ATOM   2824  CA  MET A 305      27.887 185.362  15.530  1.00 48.92           C
ATOM   2825  HA  MET A 305      26.919 185.012  15.170  1.00 48.92           H
ATOM   2826  C   MET A 305      27.855 185.330  17.077  1.00 42.79           C
ATOM   2827  O   MET A 305      28.611 186.048  17.735  1.00 41.93           O
ATOM   2828  CB  MET A 305      28.988 184.444  14.960  1.00 43.48           C
ATOM   2829 1HB  MET A 305      28.869 184.380  13.879  1.00 43.48           H
ATOM   2830 2HB  MET A 305      29.959 184.896  15.161  1.00 43.48           H
ATOM   2831  CG  MET A 305      28.989 183.013  15.535  1.00 47.84           C
ATOM   2832 1HG  MET A 305      29.794 182.453  15.059  1.00 47.84           H
ATOM   2833 2HG  MET A 305      29.222 183.063  16.599  1.00 47.84           H
ATOM   2834  SD  MET A 305      27.432 182.089  15.323  1.00 61.06           S
ATOM   2835  CE  MET A 305      27.535 181.693  13.558  1.00 45.53           C
ATOM   2836 1HE  MET A 305      26.655 181.119  13.269  1.00 45.53           H
ATOM   2837 2HE  MET A 305      28.432 181.105  13.368  1.00 45.53           H
ATOM   2838 3HE  MET A 305      27.574 182.615  12.978  1.00 45.53           H
ATOM   2839  N   HIS A 306      27.024 184.463  17.664  1.00 38.53           N
ATOM   2840  H   HIS A 306      26.473 183.843  17.088  1.00 38.53           H
ATOM   2841  CA  HIS A 306      26.961 184.228  19.115  1.00 38.16           C
ATOM   2842  HA  HIS A 306      27.948 184.421  19.535  1.00 38.16           H
ATOM   2843  C   HIS A 306      26.586 182.763  19.451  1.00 37.26           C
ATOM   2844  O   HIS A 306      26.054 182.035  18.610  1.00 37.66           O
ATOM   2845  CB  HIS A 306      25.981 185.216  19.774  1.00 33.69           C
ATOM   2846 1HB  HIS A 306      26.202 185.246  20.841  1.00 33.69           H
ATOM   2847 2HB  HIS A 306      26.155 186.217  19.381  1.00 33.69           H
ATOM   2848  CG  HIS A 306      24.516 184.870  19.592  1.00 38.69           C
ATOM   2849  ND1 HIS A 306      23.728 185.124  18.497  1.00 41.20           N
ATOM   2850  HD1 HIS A 306      23.943 185.622  17.645  1.00 41.20           H
ATOM   2851  CD2 HIS A 306      23.737 184.118  20.432  1.00 38.85           C
ATOM   2852  HD2 HIS A 306      24.006 183.665  21.375  1.00 38.85           H
ATOM   2853  CE1 HIS A 306      22.555 184.557  18.702  1.00 41.20           C
ATOM   2854  HE1 HIS A 306      21.718 184.533  18.020  1.00 41.20           H
ATOM   2855  NE2 HIS A 306      22.496 183.934  19.871  1.00 43.56           N
ATOM   2856  N   ASP A 307      26.824 182.358  20.697  1.00 37.25           N
ATOM   2857  H   ASP A 307      27.291 182.996  21.325  1.00 37.25           H
ATOM   2858  CA  ASP A 307      26.493 181.033  21.259  1.00 35.82           C
ATOM   2859  HA  ASP A 307      25.752 180.547  20.625  1.00 35.82           H
ATOM   2860  C   ASP A 307      25.872 181.175  22.675  1.00 34.22           C
ATOM   2861  O   ASP A 307      25.433 182.257  23.065  1.00 34.06           O
ATOM   2862  CB  ASP A 307      27.757 180.152  21.258  1.00 34.34           C
ATOM   2863 1HB  ASP A 307      27.467 179.138  21.532  1.00 34.34           H
ATOM   2864 2HB  ASP A 307      28.158 180.115  20.246  1.00 34.34           H
ATOM   2865  CG  ASP A 307      28.882 180.605  22.207  1.00 38.57           C
ATOM   2866  OD1 ASP A 307      28.800 181.723  22.765  1.00 37.66           O
ATOM   2867  OD2 ASP A 307      29.827 179.803  22.383  1.00 42.45           O
ATOM   2868  N   GLU A 308      25.808 180.100  23.467  1.00 37.16           N
ATOM   2869  H   GLU A 308      26.217 179.225  23.171  1.00 37.16           H
ATOM   2870  CA  GLU A 308      25.169 180.109  24.789  1.00 33.01           C
ATOM   2871  HA  GLU A 308      24.163 180.503  24.644  1.00 33.01           H
ATOM   2872  C   GLU A 308      25.878 181.020  25.829  1.00 34.17           C
ATOM   2873  O   GLU A 308      25.331 181.273  26.903  1.00 34.25           O
ATOM   2874  CB  GLU A 308      24.996 178.673  25.313  1.00 31.42           C
ATOM   2875 1HB  GLU A 308      24.158 178.683  26.010  1.00 31.42           H
ATOM   2876 2HB  GLU A 308      24.714 178.021  24.486  1.00 31.42           H
ATOM   2877  CG  GLU A 308      26.211 178.041  26.030  1.00 34.34           C
ATOM   2878 1HG  GLU A 308      26.480 178.653  26.892  1.00 34.34           H
ATOM   2879 2HG  GLU A 308      25.902 177.066  26.406  1.00 34.34           H
ATOM   2880  CD  GLU A 308      27.457 177.857  25.153  1.00 39.67           C
ATOM   2881  OE1 GLU A 308      27.302 177.506  23.959  1.00 32.66           O
ATOM   2882  OE2 GLU A 308      28.588 177.939  25.692  1.00 36.81           O
ATOM   2883  N   LYS A 309      27.058 181.575  25.518  1.00 29.49           N
ATOM   2884  H   LYS A 309      27.465 181.399  24.610  1.00 29.49           H
ATOM   2885  CA  LYS A 309      27.727 182.572  26.357  1.00 33.59           C
ATOM   2886  HA  LYS A 309      27.835 182.151  27.357  1.00 33.59           H
ATOM   2887  C   LYS A 309      26.920 183.884  26.477  1.00 32.45           C
ATOM   2888  O   LYS A 309      27.221 184.684  27.368  1.00 30.21           O
ATOM   2889  CB  LYS A 309      29.127 182.859  25.788  1.00 35.56           C
ATOM   2890 1HB  LYS A 309      29.017 183.279  24.788  1.00 35.56           H
ATOM   2891 2HB  LYS A 309      29.609 183.612  26.412  1.00 35.56           H
ATOM   2892  CG  LYS A 309      30.058 181.635  25.719  1.00 34.86           C
ATOM   2893 1HG  LYS A 309      29.632 180.914  25.021  1.00 34.86           H
ATOM   2894 2HG  LYS A 309      31.020 181.953  25.317  1.00 34.86           H
ATOM   2895  CD  LYS A 309      30.259 180.931  27.061  1.00 40.73           C
ATOM   2896 1HD  LYS A 309      30.408 181.679  27.841  1.00 40.73           H
ATOM   2897 2HD  LYS A 309      29.373 180.341  27.294  1.00 40.73           H
ATOM   2898  CE  LYS A 309      31.473 179.998  26.963  1.00 53.45           C
ATOM   2899 1HE  LYS A 309      31.227 179.046  27.434  1.00 53.45           H
ATOM   2900 2HE  LYS A 309      31.682 179.798  25.912  1.00 53.45           H
ATOM   2901  NZ  LYS A 309      32.670 180.582  27.603  1.00 50.59           N
ATOM   2902 1HZ  LYS A 309      33.453 179.960  27.465  1.00 50.59           H
ATOM   2903 2HZ  LYS A 309      32.509 180.707  28.592  1.00 50.59           H
ATOM   2904 3HZ  LYS A 309      32.870 181.476  27.179  1.00 50.59           H
ATOM   2905  N   VAL A 310      25.901 184.114  25.642  1.00 30.26           N
ATOM   2906  H   VAL A 310      25.715 183.474  24.883  1.00 30.26           H
ATOM   2907  CA  VAL A 310      24.934 185.197  25.841  1.00 33.65           C
ATOM   2908  HA  VAL A 310      25.510 186.099  26.045  1.00 33.65           H
ATOM   2909  C   VAL A 310      24.018 184.933  27.057  1.00 33.88           C
ATOM   2910  O   VAL A 310      23.679 185.879  27.761  1.00 31.11           O
ATOM   2911  CB  VAL A 310      24.091 185.507  24.576  1.00 32.14           C
ATOM   2912  HB  VAL A 310      23.556 186.440  24.754  1.00 32.14           H
ATOM   2913  CG1 VAL A 310      24.972 185.723  23.342  1.00 36.51           C
ATOM   2914 1HG1 VAL A 310      24.353 186.088  22.522  1.00 36.51           H
ATOM   2915 2HG1 VAL A 310      25.442 184.784  23.053  1.00 36.51           H
ATOM   2916 3HG1 VAL A 310      25.741 186.460  23.572  1.00 36.51           H
ATOM   2917  CG2 VAL A 310      23.034 184.457  24.232  1.00 31.18           C
ATOM   2918 1HG2 VAL A 310      22.560 184.745  23.294  1.00 31.18           H
ATOM   2919 2HG2 VAL A 310      22.285 184.419  25.022  1.00 31.18           H
ATOM   2920 3HG2 VAL A 310      23.495 183.476  24.120  1.00 31.18           H
ATOM   2921  N   ASP A 311      23.686 183.675  27.368  1.00 30.83           N
ATOM   2922  H   ASP A 311      23.981 182.913  26.774  1.00 30.83           H
ATOM   2923  CA  ASP A 311      22.877 183.312  28.540  1.00 32.03           C
ATOM   2924  HA  ASP A 311      22.035 184.003  28.593  1.00 32.03           H
ATOM   2925  C   ASP A 311      23.692 183.458  29.845  1.00 31.09           C
ATOM   2926  O   ASP A 311      23.150 183.884  30.863  1.00 31.46           O
ATOM   2927  CB  ASP A 311      22.274 181.897  28.415  1.00 33.60           C
ATOM   2928 1HB  ASP A 311      23.074 181.171  28.275  1.00 33.60           H
ATOM   2929 2HB  ASP A 311      21.772 181.659  29.353  1.00 33.60           H
ATOM   2930  CG  ASP A 311      21.257 181.716  27.269  1.00 33.03           C
ATOM   2931  OD1 ASP A 311      21.166 182.590  26.382  1.00 39.24           O
ATOM   2932  OD2 ASP A 311      20.520 180.702  27.289  1.00 38.52           O
ATOM   2933  N   LEU A 312      25.008 183.209  29.803  1.00 28.52           N
ATOM   2934  H   LEU A 312      25.399 182.824  28.954  1.00 28.52           H
ATOM   2935  CA  LEU A 312      25.942 183.493  30.892  1.00 30.32           C
ATOM   2936  HA  LEU A 312      25.580 182.992  31.790  1.00 30.32           H
ATOM   2937  C   LEU A 312      26.005 185.012  31.197  1.00 29.99           C
ATOM   2938  O   LEU A 312      25.858 185.411  32.351  1.00 26.81           O
ATOM   2939  CB  LEU A 312      27.351 182.952  30.546  1.00 31.82           C
ATOM   2940 1HB  LEU A 312      27.535 183.144  29.489  1.00 31.82           H
ATOM   2941 2HB  LEU A 312      28.082 183.535  31.106  1.00 31.82           H
ATOM   2942  CG  LEU A 312      27.635 181.457  30.842  1.00 33.41           C
ATOM   2943  HG  LEU A 312      28.621 181.219  30.443  1.00 33.41           H
ATOM   2944  CD1 LEU A 312      27.665 181.195  32.349  1.00 29.21           C
ATOM   2945 1HD1 LEU A 312      27.935 180.153  32.522  1.00 29.21           H
ATOM   2946 2HD1 LEU A 312      26.689 181.396  32.790  1.00 29.21           H
ATOM   2947 3HD1 LEU A 312      28.412 181.845  32.806  1.00 29.21           H
ATOM   2948  CD2 LEU A 312      26.640 180.495  30.193  1.00 29.62           C
ATOM   2949 1HD2 LEU A 312      26.976 179.472  30.359  1.00 29.62           H
ATOM   2950 2HD2 LEU A 312      26.596 180.694  29.122  1.00 29.62           H
ATOM   2951 3HD2 LEU A 312      25.650 180.628  30.628  1.00 29.62           H
ATOM   2952  N   TRP A 313      26.150 185.862  30.174  1.00 29.16           N
ATOM   2953  H   TRP A 313      26.270 185.508  29.236  1.00 29.16           H
ATOM   2954  CA  TRP A 313      26.073 187.315  30.327  1.00 31.80           C
ATOM   2955  HA  TRP A 313      26.839 187.640  31.031  1.00 31.80           H
ATOM   2956  C   TRP A 313      24.698 187.739  30.887  1.00 32.38           C
ATOM   2957  O   TRP A 313      24.610 188.517  31.837  1.00 30.03           O
ATOM   2958  CB  TRP A 313      26.344 187.984  28.974  1.00 30.25           C
ATOM   2959 1HB  TRP A 313      27.330 187.669  28.633  1.00 30.25           H
ATOM   2960 2HB  TRP A 313      25.623 187.614  28.244  1.00 30.25           H
ATOM   2961  CG  TRP A 313      26.297 189.495  28.964  1.00 32.63           C
ATOM   2962  CD1 TRP A 313      25.177 190.254  29.003  1.00 34.04           C
ATOM   2963  HD1 TRP A 313      24.154 189.913  29.068  1.00 34.04           H
ATOM   2964  CD2 TRP A 313      27.400 190.452  28.860  1.00 31.42           C
ATOM   2965  NE1 TRP A 313      25.495 191.572  28.948  1.00 30.78           N
ATOM   2966  HE1 TRP A 313      24.816 192.319  28.979  1.00 30.78           H
ATOM   2967  CE2 TRP A 313      26.844 191.766  28.814  1.00 36.43           C
ATOM   2968  CE3 TRP A 313      28.807 190.353  28.754  1.00 34.55           C
ATOM   2969  HE3 TRP A 313      29.270 189.378  28.794  1.00 34.55           H
ATOM   2970  CZ2 TRP A 313      27.628 192.915  28.646  1.00 37.86           C
ATOM   2971  HZ2 TRP A 313      27.156 193.885  28.590  1.00 37.86           H
ATOM   2972  CZ3 TRP A 313      29.605 191.503  28.593  1.00 38.05           C
ATOM   2973  HZ3 TRP A 313      30.677 191.396  28.522  1.00 38.05           H
ATOM   2974  CH2 TRP A 313      29.020 192.780  28.528  1.00 36.84           C
ATOM   2975  HH2 TRP A 313      29.633 193.658  28.387  1.00 36.84           H
ATOM   2976  N   SER A 314      23.621 187.162  30.347  1.00 28.99           N
ATOM   2977  H   SER A 314      23.757 186.549  29.556  1.00 28.99           H
ATOM   2978  CA  SER A 314      22.241 187.401  30.770  1.00 32.46           C
ATOM   2979  HA  SER A 314      22.016 188.455  30.612  1.00 32.46           H
ATOM   2980  C   SER A 314      22.025 187.087  32.267  1.00 33.47           C
ATOM   2981  O   SER A 314      21.430 187.889  32.991  1.00 28.92           O
ATOM   2982  CB  SER A 314      21.314 186.564  29.886  1.00 32.29           C
ATOM   2983 1HB  SER A 314      21.620 186.670  28.845  1.00 32.29           H
ATOM   2984 2HB  SER A 314      21.386 185.517  30.180  1.00 32.29           H
ATOM   2985  OG  SER A 314      19.977 186.997  29.998  1.00 37.77           O
ATOM   2986  HG  SER A 314      19.418 186.389  29.508  1.00 37.77           H
ATOM   2987  N   LEU A 315      22.569 185.965  32.750  1.00 28.74           N
ATOM   2988  H   LEU A 315      23.015 185.331  32.102  1.00 28.74           H
ATOM   2989  CA  LEU A 315      22.559 185.563  34.160  1.00 28.83           C
ATOM   2990  HA  LEU A 315      21.529 185.605  34.513  1.00 28.83           H
ATOM   2991  C   LEU A 315      23.399 186.519  35.044  1.00 30.97           C
ATOM   2992  O   LEU A 315      23.005 186.816  36.171  1.00 30.96           O
ATOM   2993  CB  LEU A 315      23.057 184.099  34.229  1.00 30.68           C
ATOM   2994 1HB  LEU A 315      22.496 183.518  33.497  1.00 30.68           H
ATOM   2995 2HB  LEU A 315      24.105 184.085  33.932  1.00 30.68           H
ATOM   2996  CG  LEU A 315      22.921 183.411  35.596  1.00 34.96           C
ATOM   2997  HG  LEU A 315      23.415 184.027  36.348  1.00 34.96           H
ATOM   2998  CD1 LEU A 315      21.456 183.195  35.987  1.00 32.59           C
ATOM   2999 1HD1 LEU A 315      21.412 182.636  36.922  1.00 32.59           H
ATOM   3000 2HD1 LEU A 315      20.947 182.635  35.203  1.00 32.59           H
ATOM   3001 3HD1 LEU A 315      20.970 184.161  36.118  1.00 32.59           H
ATOM   3002  CD2 LEU A 315      23.610 182.046  35.556  1.00 35.59           C
ATOM   3003 1HD2 LEU A 315      23.518 181.563  36.528  1.00 35.59           H
ATOM   3004 2HD2 LEU A 315      24.664 182.183  35.315  1.00 35.59           H
ATOM   3005 3HD2 LEU A 315      23.141 181.423  34.794  1.00 35.59           H
ATOM   3006  N   GLY A 316      24.501 187.059  34.513  1.00 30.10           N
ATOM   3007  H   GLY A 316      24.791 186.758  33.593  1.00 30.10           H
ATOM   3008  CA  GLY A 316      25.298 188.119  35.138  1.00 32.68           C
ATOM   3009 1HA  GLY A 316      25.665 187.780  36.107  1.00 32.68           H
ATOM   3010 2HA  GLY A 316      26.151 188.337  34.496  1.00 32.68           H
ATOM   3011  C   GLY A 316      24.509 189.424  35.351  1.00 32.22           C
ATOM   3012  O   GLY A 316      24.524 189.977  36.452  1.00 32.11           O
ATOM   3013  N   VAL A 317      23.766 189.882  34.337  1.00 32.49           N
ATOM   3014  H   VAL A 317      23.807 189.420  33.439  1.00 32.49           H
ATOM   3015  CA  VAL A 317      22.892 191.051  34.439  1.00 34.47           C
ATOM   3016  HA  VAL A 317      23.497 191.884  34.796  1.00 34.47           H
ATOM   3017  C   VAL A 317      21.760 190.809  35.459  1.00 33.98           C
ATOM   3018  O   VAL A 317      21.477 191.693  36.267  1.00 31.97           O
ATOM   3019  CB  VAL A 317      22.305 191.465  33.076  1.00 33.46           C
ATOM   3020  HB  VAL A 317      21.791 190.606  32.646  1.00 33.46           H
ATOM   3021  CG1 VAL A 317      21.294 192.606  33.256  1.00 31.36           C
ATOM   3022 1HG1 VAL A 317      21.048 193.047  32.290  1.00 31.36           H
ATOM   3023 2HG1 VAL A 317      21.734 193.367  33.902  1.00 31.36           H
ATOM   3024 3HG1 VAL A 317      20.389 192.215  33.719  1.00 31.36           H
ATOM   3025  CG2 VAL A 317      23.401 191.925  32.106  1.00 32.99           C
ATOM   3026 1HG2 VAL A 317      22.943 192.247  31.171  1.00 32.99           H
ATOM   3027 2HG2 VAL A 317      24.082 191.096  31.911  1.00 32.99           H
ATOM   3028 3HG2 VAL A 317      23.955 192.755  32.545  1.00 32.99           H
ATOM   3029  N   LEU A 318      21.153 189.618  35.462  1.00 29.65           N
ATOM   3030  H   LEU A 318      21.408 188.929  34.769  1.00 29.65           H
ATOM   3031  CA  LEU A 318      20.107 189.250  36.412  1.00 31.07           C
ATOM   3032  HA  LEU A 318      19.307 189.987  36.335  1.00 31.07           H
ATOM   3033  C   LEU A 318      20.631 189.269  37.866  1.00 32.19           C
ATOM   3034  O   LEU A 318      20.000 189.853  38.745  1.00 33.87           O
ATOM   3035  CB  LEU A 318      19.546 187.869  36.019  1.00 30.10           C
ATOM   3036 1HB  LEU A 318      19.217 187.913  34.981  1.00 30.10           H
ATOM   3037 2HB  LEU A 318      20.353 187.139  36.082  1.00 30.10           H
ATOM   3038  CG  LEU A 318      18.381 187.384  36.899  1.00 40.40           C
ATOM   3039  HG  LEU A 318      18.721 187.342  37.934  1.00 40.40           H
ATOM   3040  CD1 LEU A 318      17.131 188.260  36.809  1.00 34.01           C
ATOM   3041 1HD1 LEU A 318      16.335 187.814  37.405  1.00 34.01           H
ATOM   3042 2HD1 LEU A 318      16.810 188.334  35.770  1.00 34.01           H
ATOM   3043 3HD1 LEU A 318      17.359 189.255  37.192  1.00 34.01           H
ATOM   3044  CD2 LEU A 318      17.986 185.977  36.468  1.00 39.42           C
ATOM   3045 1HD2 LEU A 318      17.183 185.618  37.112  1.00 39.42           H
ATOM   3046 2HD2 LEU A 318      18.849 185.318  36.561  1.00 39.42           H
ATOM   3047 3HD2 LEU A 318      17.645 185.987  35.433  1.00 39.42           H
ATOM   3048  N   CYS A 319      21.819 188.700  38.100  1.00 30.71           N
ATOM   3049  H   CYS A 319      22.286 188.217  37.346  1.00 30.71           H
ATOM   3050  CA  CYS A 319      22.498 188.725  39.394  1.00 28.83           C
ATOM   3051  HA  CYS A 319      21.845 188.273  40.140  1.00 28.83           H
ATOM   3052  C   CYS A 319      22.815 190.168  39.854  1.00 31.14           C
ATOM   3053  O   CYS A 319      22.696 190.477  41.040  1.00 33.09           O
ATOM   3054  CB  CYS A 319      23.776 187.889  39.282  1.00 36.33           C
ATOM   3055 1HB  CYS A 319      23.532 186.921  38.844  1.00 36.33           H
ATOM   3056 2HB  CYS A 319      24.482 188.402  38.630  1.00 36.33           H
ATOM   3057  SG  CYS A 319      24.509 187.634  40.921  1.00 36.03           S
ATOM   3058  HG  CYS A 319      24.572 188.928  41.245  1.00 36.03           H
ATOM   3059  N   TYR A 320      23.186 191.060  38.929  1.00 33.62           N
ATOM   3060  H   TYR A 320      23.312 190.763  37.972  1.00 33.62           H
ATOM   3061  CA  TYR A 320      23.380 192.474  39.222  1.00 34.18           C
ATOM   3062  HA  TYR A 320      24.038 192.547  40.088  1.00 34.18           H
ATOM   3063  C   TYR A 320      22.042 193.164  39.592  1.00 32.04           C
ATOM   3064  O   TYR A 320      21.975 193.804  40.638  1.00 36.16           O
ATOM   3065  CB  TYR A 320      24.100 193.165  38.051  1.00 34.30           C
ATOM   3066 1HB  TYR A 320      25.021 192.623  37.836  1.00 34.30           H
ATOM   3067 2HB  TYR A 320      23.475 193.107  37.160  1.00 34.30           H
ATOM   3068  CG  TYR A 320      24.450 194.629  38.301  1.00 36.10           C
ATOM   3069  CD1 TYR A 320      23.434 195.600  38.246  1.00 39.57           C
ATOM   3070  HD1 TYR A 320      22.415 195.309  38.039  1.00 39.57           H
ATOM   3071  CD2 TYR A 320      25.776 195.028  38.573  1.00 41.14           C
ATOM   3072  HD2 TYR A 320      26.570 194.297  38.616  1.00 41.14           H
ATOM   3073  CE1 TYR A 320      23.734 196.953  38.480  1.00 36.34           C
ATOM   3074  HE1 TYR A 320      22.939 197.684  38.459  1.00 36.34           H
ATOM   3075  CE2 TYR A 320      26.089 196.391  38.769  1.00 40.23           C
ATOM   3076  HE2 TYR A 320      27.108 196.702  38.949  1.00 40.23           H
ATOM   3077  CZ  TYR A 320      25.061 197.358  38.714  1.00 41.92           C
ATOM   3078  OH  TYR A 320      25.332 198.696  38.827  1.00 42.51           O
ATOM   3079  HH  TYR A 320      24.558 199.243  38.677  1.00 42.51           H
ATOM   3080  N   GLU A 321      20.969 193.033  38.796  1.00 31.31           N
ATOM   3081  H   GLU A 321      21.013 192.479  37.953  1.00 31.31           H
ATOM   3082  CA  GLU A 321      19.689 193.676  39.097  1.00 34.91           C
ATOM   3083  HA  GLU A 321      19.898 194.738  39.226  1.00 34.91           H
ATOM   3084  C   GLU A 321      19.085 193.161  40.436  1.00 38.26           C
ATOM   3085  O   GLU A 321      18.555 193.970  41.197  1.00 33.63           O
ATOM   3086  CB  GLU A 321      18.681 193.579  37.925  1.00 37.54           C
ATOM   3087 1HB  GLU A 321      19.075 194.133  37.074  1.00 37.54           H
ATOM   3088 2HB  GLU A 321      18.517 192.539  37.643  1.00 37.54           H
ATOM   3089  CG  GLU A 321      17.325 194.195  38.323  1.00 39.30           C
ATOM   3090 1HG  GLU A 321      16.762 193.454  38.890  1.00 39.30           H
ATOM   3091 2HG  GLU A 321      17.520 195.038  38.986  1.00 39.30           H
ATOM   3092  CD  GLU A 321      16.420 194.698  37.173  1.00 44.12           C
ATOM   3093  OE1 GLU A 321      16.257 194.028  36.127  1.00 42.40           O
ATOM   3094  OE2 GLU A 321      15.799 195.777  37.356  1.00 44.22           O
ATOM   3095  N   PHE A 322      19.244 191.876  40.777  1.00 32.29           N
ATOM   3096  H   PHE A 322      19.660 191.232  40.121  1.00 32.29           H
ATOM   3097  CA  PHE A 322      18.872 191.336  42.087  1.00 32.51           C
ATOM   3098  HA  PHE A 322      17.799 191.462  42.228  1.00 32.51           H
ATOM   3099  C   PHE A 322      19.583 192.082  43.249  1.00 36.67           C
ATOM   3100  O   PHE A 322      18.914 192.525  44.183  1.00 34.41           O
ATOM   3101  CB  PHE A 322      19.201 189.831  42.139  1.00 32.60           C
ATOM   3102 1HB  PHE A 322      20.235 189.691  41.823  1.00 32.60           H
ATOM   3103 2HB  PHE A 322      19.150 189.518  43.182  1.00 32.60           H
ATOM   3104  CG  PHE A 322      18.331 188.860  41.320  1.00 33.81           C
ATOM   3105  CD1 PHE A 322      17.120 189.256  40.714  1.00 35.04           C
ATOM   3106  HD1 PHE A 322      16.793 190.284  40.753  1.00 35.04           H
ATOM   3107  CD2 PHE A 322      18.727 187.511  41.231  1.00 35.99           C
ATOM   3108  HD2 PHE A 322      19.657 187.203  41.685  1.00 35.99           H
ATOM   3109  CE1 PHE A 322      16.311 188.302  40.062  1.00 35.25           C
ATOM   3110  HE1 PHE A 322      15.384 188.607  39.600  1.00 35.25           H
ATOM   3111  CE2 PHE A 322      17.930 186.565  40.566  1.00 30.64           C
ATOM   3112  HE2 PHE A 322      18.265 185.541  40.494  1.00 30.64           H
ATOM   3113  CZ  PHE A 322      16.710 186.957  39.996  1.00 34.68           C
ATOM   3114  HZ  PHE A 322      16.096 186.227  39.489  1.00 34.68           H
ATOM   3115  N   LEU A 323      20.907 192.258  43.189  1.00 34.49           N
ATOM   3116  H   LEU A 323      21.423 191.888  42.403  1.00 34.49           H
ATOM   3117  CA  LEU A 323      21.689 192.901  44.247  1.00 39.35           C
ATOM   3118  HA  LEU A 323      21.325 192.540  45.208  1.00 39.35           H
ATOM   3119  C   LEU A 323      21.588 194.447  44.257  1.00 38.30           C
ATOM   3120  O   LEU A 323      21.818 195.054  45.302  1.00 39.42           O
ATOM   3121  CB  LEU A 323      23.173 192.497  44.101  1.00 28.46           C
ATOM   3122 1HB  LEU A 323      23.504 192.771  43.099  1.00 28.46           H
ATOM   3123 2HB  LEU A 323      23.756 193.075  44.818  1.00 28.46           H
ATOM   3124  CG  LEU A 323      23.463 191.005  44.330  1.00 35.55           C
ATOM   3125  HG  LEU A 323      22.836 190.419  43.658  1.00 35.55           H
ATOM   3126  CD1 LEU A 323      24.929 190.729  44.006  1.00 31.88           C
ATOM   3127 1HD1 LEU A 323      25.136 189.665  44.120  1.00 31.88           H
ATOM   3128 2HD1 LEU A 323      25.564 191.298  44.685  1.00 31.88           H
ATOM   3129 3HD1 LEU A 323      25.133 191.031  42.978  1.00 31.88           H
ATOM   3130  CD2 LEU A 323      23.208 190.563  45.772  1.00 36.46           C
ATOM   3131 1HD2 LEU A 323      23.512 189.523  45.886  1.00 36.46           H
ATOM   3132 2HD2 LEU A 323      22.147 190.659  46.000  1.00 36.46           H
ATOM   3133 3HD2 LEU A 323      23.785 191.188  46.454  1.00 36.46           H
ATOM   3134  N   VAL A 324      21.299 195.085  43.117  1.00 36.73           N
ATOM   3135  H   VAL A 324      21.211 194.526  42.280  1.00 36.73           H
ATOM   3136  CA  VAL A 324      21.466 196.536  42.905  1.00 39.39           C
ATOM   3137  HA  VAL A 324      21.877 196.962  43.820  1.00 39.39           H
ATOM   3138  C   VAL A 324      20.129 197.272  42.612  1.00 42.49           C
ATOM   3139  O   VAL A 324      20.053 198.488  42.790  1.00 45.13           O
ATOM   3140  CB  VAL A 324      22.539 196.788  41.816  1.00 39.47           C
ATOM   3141  HB  VAL A 324      22.191 196.331  40.890  1.00 39.47           H
ATOM   3142  CG1 VAL A 324      22.776 198.278  41.540  1.00 41.77           C
ATOM   3143 1HG1 VAL A 324      23.697 198.413  40.974  1.00 41.77           H
ATOM   3144 2HG1 VAL A 324      22.848 198.814  42.486  1.00 41.77           H
ATOM   3145 3HG1 VAL A 324      21.935 198.666  40.965  1.00 41.77           H
ATOM   3146  CG2 VAL A 324      23.891 196.166  42.210  1.00 36.68           C
ATOM   3147 1HG2 VAL A 324      24.637 196.407  41.452  1.00 36.68           H
ATOM   3148 2HG2 VAL A 324      23.783 195.084  42.282  1.00 36.68           H
ATOM   3149 3HG2 VAL A 324      24.209 196.565  43.173  1.00 36.68           H
ATOM   3150  N   GLY A 325      19.064 196.563  42.228  1.00 36.48           N
ATOM   3151  H   GLY A 325      19.150 195.562  42.125  1.00 36.48           H
ATOM   3152  CA  GLY A 325      17.716 197.120  42.005  1.00 40.33           C
ATOM   3153 1HA  GLY A 325      16.990 196.315  42.117  1.00 40.33           H
ATOM   3154 2HA  GLY A 325      17.508 197.868  42.770  1.00 40.33           H
ATOM   3155  C   GLY A 325      17.485 197.778  40.625  1.00 35.74           C
ATOM   3156  O   GLY A 325      16.407 198.321  40.378  1.00 43.05           O
ATOM   3157  N   LYS A 326      18.473 197.749  39.724  1.00 37.05           N
ATOM   3158  H   LYS A 326      19.339 197.308  39.998  1.00 37.05           H
ATOM   3159  CA  LYS A 326      18.397 198.169  38.305  1.00 45.45           C
ATOM   3160  HA  LYS A 326      17.457 197.802  37.893  1.00 45.45           H
ATOM   3161  C   LYS A 326      19.548 197.511  37.503  1.00 38.69           C
ATOM   3162  O   LYS A 326      20.541 197.139  38.131  1.00 38.19           O
ATOM   3163  CB  LYS A 326      18.398 199.717  38.185  1.00 43.49           C
ATOM   3164 1HB  LYS A 326      18.449 199.967  37.125  1.00 43.49           H
ATOM   3165 2HB  LYS A 326      17.439 200.078  38.558  1.00 43.49           H
ATOM   3166  CG  LYS A 326      19.518 200.470  38.924  1.00 48.10           C
ATOM   3167 1HG  LYS A 326      19.389 200.322  39.996  1.00 48.10           H
ATOM   3168 2HG  LYS A 326      20.478 200.061  38.610  1.00 48.10           H
ATOM   3169  CD  LYS A 326      19.463 201.975  38.593  1.00 54.40           C
ATOM   3170 1HD  LYS A 326      19.574 202.095  37.515  1.00 54.40           H
ATOM   3171 2HD  LYS A 326      18.480 202.354  38.873  1.00 54.40           H
ATOM   3172  CE  LYS A 326      20.561 202.814  39.280  1.00 54.49           C
ATOM   3173 1HE  LYS A 326      21.507 202.280  39.188  1.00 54.49           H
ATOM   3174 2HE  LYS A 326      20.658 203.757  38.742  1.00 54.49           H
ATOM   3175  NZ  LYS A 326      20.261 203.107  40.701  1.00 57.83           N
ATOM   3176 1HZ  LYS A 326      20.986 203.694  41.087  1.00 57.83           H
ATOM   3177 2HZ  LYS A 326      20.215 202.243  41.222  1.00 57.83           H
ATOM   3178 3HZ  LYS A 326      19.373 203.584  40.761  1.00 57.83           H
ATOM   3179  N   PRO A 327      19.450 197.325  36.170  1.00 41.94           N
ATOM   3180  CA  PRO A 327      20.525 196.717  35.376  1.00 41.39           C
ATOM   3181  HA  PRO A 327      20.760 195.747  35.814  1.00 41.39           H
ATOM   3182  C   PRO A 327      21.841 197.547  35.363  1.00 43.65           C
ATOM   3183  O   PRO A 327      21.831 198.739  35.688  1.00 42.34           O
ATOM   3184  CB  PRO A 327      19.928 196.479  33.980  1.00 43.78           C
ATOM   3185 1HB  PRO A 327      20.627 196.723  33.180  1.00 43.78           H
ATOM   3186 2HB  PRO A 327      19.606 195.441  33.897  1.00 43.78           H
ATOM   3187  CG  PRO A 327      18.718 197.400  33.906  1.00 41.42           C
ATOM   3188 1HG  PRO A 327      19.011 198.368  33.499  1.00 41.42           H
ATOM   3189 2HG  PRO A 327      17.913 196.965  33.315  1.00 41.42           H
ATOM   3190  CD  PRO A 327      18.279 197.555  35.351  1.00 42.32           C
ATOM   3191 1HD  PRO A 327      17.902 198.563  35.526  1.00 42.32           H
ATOM   3192 2HD  PRO A 327      17.517 196.812  35.586  1.00 42.32           H
ATOM   3193  N   PRO A 328      22.995 196.940  35.008  1.00 40.16           N
ATOM   3194  CA  PRO A 328      24.321 197.540  35.197  1.00 41.46           C
ATOM   3195  HA  PRO A 328      24.416 197.845  36.239  1.00 41.46           H
ATOM   3196  C   PRO A 328      24.602 198.771  34.310  1.00 41.48           C
ATOM   3197  O   PRO A 328      25.122 199.766  34.816  1.00 41.93           O
ATOM   3198  CB  PRO A 328      25.331 196.412  34.945  1.00 39.12           C
ATOM   3199 1HB  PRO A 328      26.195 196.748  34.371  1.00 39.12           H
ATOM   3200 2HB  PRO A 328      25.656 195.992  35.897  1.00 39.12           H
ATOM   3201  CG  PRO A 328      24.563 195.364  34.154  1.00 33.93           C
ATOM   3202 1HG  PRO A 328      24.666 195.557  33.086  1.00 33.93           H
ATOM   3203 2HG  PRO A 328      24.892 194.353  34.395  1.00 33.93           H
ATOM   3204  CD  PRO A 328      23.123 195.561  34.585  1.00 40.59           C
ATOM   3205 1HD  PRO A 328      22.462 195.376  33.738  1.00 40.59           H
ATOM   3206 2HD  PRO A 328      22.890 194.899  35.419  1.00 40.59           H
ATOM   3207  N   PHE A 329      24.240 198.728  33.028  1.00 38.69           N
ATOM   3208  H   PHE A 329      23.840 197.875  32.666  1.00 38.69           H
ATOM   3209  CA  PHE A 329      24.558 199.767  32.034  1.00 43.85           C
ATOM   3210  HA  PHE A 329      25.522 200.209  32.288  1.00 43.85           H
ATOM   3211  C   PHE A 329      23.521 200.916  31.954  1.00 47.34           C
ATOM   3212  O   PHE A 329      23.733 201.877  31.213  1.00 44.82           O
ATOM   3213  CB  PHE A 329      24.703 199.080  30.666  1.00 39.23           C
ATOM   3214 1HB  PHE A 329      23.730 198.707  30.348  1.00 39.23           H
ATOM   3215 2HB  PHE A 329      25.028 199.815  29.930  1.00 39.23           H
ATOM   3216  CG  PHE A 329      25.691 197.922  30.667  1.00 41.48           C
ATOM   3217  CD1 PHE A 329      27.071 198.184  30.716  1.00 40.55           C
ATOM   3218  HD1 PHE A 329      27.427 199.204  30.745  1.00 40.55           H
ATOM   3219  CD2 PHE A 329      25.244 196.590  30.656  1.00 39.31           C
ATOM   3220  HD2 PHE A 329      24.185 196.384  30.604  1.00 39.31           H
ATOM   3221  CE1 PHE A 329      27.993 197.125  30.741  1.00 43.15           C
ATOM   3222  HE1 PHE A 329      29.051 197.336  30.780  1.00 43.15           H
ATOM   3223  CE2 PHE A 329      26.167 195.531  30.704  1.00 40.74           C
ATOM   3224  HE2 PHE A 329      25.809 194.512  30.695  1.00 40.74           H
ATOM   3225  CZ  PHE A 329      27.545 195.797  30.741  1.00 36.00           C
ATOM   3226  HZ  PHE A 329      28.248 194.977  30.769  1.00 36.00           H
ATOM   3227  N   GLU A 330      22.410 200.804  32.692  1.00 42.13           N
ATOM   3228  H   GLU A 330      22.384 200.056  33.370  1.00 42.13           H
ATOM   3229  CA  GLU A 330      21.101 201.395  32.341  1.00 50.16           C
ATOM   3230  HA  GLU A 330      20.705 200.811  31.510  1.00 50.16           H
ATOM   3231  C   GLU A 330      21.155 202.875  31.898  1.00 40.56           C
ATOM   3232  O   GLU A 330      21.672 203.735  32.625  1.00 42.24           O
ATOM   3233  CB  GLU A 330      20.130 201.215  33.522  1.00 51.50           C
ATOM   3234 1HB  GLU A 330      20.211 200.200  33.912  1.00 51.50           H
ATOM   3235 2HB  GLU A 330      20.393 201.909  34.320  1.00 51.50           H
ATOM   3236  CG  GLU A 330      18.681 201.472  33.093  1.00 55.77           C
ATOM   3237 1HG  GLU A 330      18.611 202.448  32.615  1.00 55.77           H
ATOM   3238 2HG  GLU A 330      18.397 200.718  32.359  1.00 55.77           H
ATOM   3239  CD  GLU A 330      17.682 201.423  34.257  1.00 56.45           C
ATOM   3240  OE1 GLU A 330      17.761 202.287  35.161  1.00 59.37           O
ATOM   3241  OE2 GLU A 330      16.712 200.631  34.199  1.00 64.11           O
ATOM   3242  N   ALA A 331      20.607 203.161  30.713  1.00 46.31           N
ATOM   3243  H   ALA A 331      20.232 202.400  30.163  1.00 46.31           H
ATOM   3244  CA  ALA A 331      20.635 204.480  30.074  1.00 47.88           C
ATOM   3245  HA  ALA A 331      20.935 205.213  30.823  1.00 47.88           H
ATOM   3246  C   ALA A 331      19.262 204.924  29.507  1.00 50.35           C
ATOM   3247  O   ALA A 331      18.241 204.254  29.665  1.00 49.38           O
ATOM   3248  CB  ALA A 331      21.707 204.483  28.978  1.00 50.61           C
ATOM   3249 1HB  ALA A 331      22.550 203.855  29.263  1.00 50.61           H
ATOM   3250 2HB  ALA A 331      22.048 205.509  28.839  1.00 50.61           H
ATOM   3251 3HB  ALA A 331      21.276 204.114  28.047  1.00 50.61           H
ATOM   3252  N   ASN A 332      19.260 206.099  28.871  1.00 54.42           N
ATOM   3253  H   ASN A 332      20.144 206.576  28.770  1.00 54.42           H
ATOM   3254  CA  ASN A 332      18.061 206.872  28.511  1.00 58.70           C
ATOM   3255  HA  ASN A 332      17.193 206.399  28.972  1.00 58.70           H
ATOM   3256  C   ASN A 332      17.814 206.870  26.971  1.00 56.38           C
ATOM   3257  O   ASN A 332      16.911 207.549  26.474  1.00 59.90           O
ATOM   3258  CB  ASN A 332      18.186 208.305  29.090  1.00 64.48           C
ATOM   3259 1HB  ASN A 332      18.833 208.894  28.440  1.00 64.48           H
ATOM   3260 2HB  ASN A 332      17.200 208.768  29.044  1.00 64.48           H
ATOM   3261  CG  ASN A 332      18.710 208.459  30.540  1.00 68.64           C
ATOM   3262  OD1 ASN A 332      19.461 207.667  31.100  1.00 70.64           O
ATOM   3263  ND2 ASN A 332      18.347 209.526  31.201  1.00 70.04           N
ATOM   3264 1HD2 ASN A 332      18.712 209.670  32.131  1.00 70.04           H
ATOM   3265 2HD2 ASN A 332      17.694 210.187  30.806  1.00 70.04           H
ATOM   3266  N   THR A 333      18.633 206.121  26.227  1.00 51.17           N
ATOM   3267  H   THR A 333      19.325 205.580  26.725  1.00 51.17           H
ATOM   3268  CA  THR A 333      18.684 205.997  24.747  1.00 50.52           C
ATOM   3269  HA  THR A 333      17.686 206.117  24.326  1.00 50.52           H
ATOM   3270  C   THR A 333      19.216 204.610  24.375  1.00 51.59           C
ATOM   3271  O   THR A 333      19.969 204.006  25.142  1.00 47.90           O
ATOM   3272  CB  THR A 333      19.635 207.038  24.112  1.00 51.43           C
ATOM   3273  HB  THR A 333      19.746 206.796  23.055  1.00 51.43           H
ATOM   3274  OG1 THR A 333      20.915 206.987  24.716  1.00 50.14           O
ATOM   3275  HG1 THR A 333      21.452 207.686  24.335  1.00 50.14           H
ATOM   3276  CG2 THR A 333      19.136 208.474  24.205  1.00 58.24           C
ATOM   3277 1HG2 THR A 333      19.856 209.132  23.718  1.00 58.24           H
ATOM   3278 2HG2 THR A 333      19.021 208.770  25.248  1.00 58.24           H
ATOM   3279 3HG2 THR A 333      18.175 208.548  23.698  1.00 58.24           H
ATOM   3280  N   TYR A 334      18.884 204.125  23.174  1.00 51.31           N
ATOM   3281  H   TYR A 334      18.228 204.623  22.590  1.00 51.31           H
ATOM   3282  CA  TYR A 334      19.501 202.927  22.587  1.00 54.46           C
ATOM   3283  HA  TYR A 334      19.280 202.062  23.212  1.00 54.46           H
ATOM   3284  C   TYR A 334      21.034 203.084  22.512  1.00 54.62           C
ATOM   3285  O   TYR A 334      21.768 202.185  22.917  1.00 50.26           O
ATOM   3286  CB  TYR A 334      18.870 202.711  21.201  1.00 56.26           C
ATOM   3287 1HB  TYR A 334      17.789 202.739  21.335  1.00 56.26           H
ATOM   3288 2HB  TYR A 334      19.127 203.555  20.561  1.00 56.26           H
ATOM   3289  CG  TYR A 334      19.216 201.423  20.442  1.00 56.67           C
ATOM   3290  CD1 TYR A 334      20.466 201.252  19.811  1.00 58.27           C
ATOM   3291  HD1 TYR A 334      21.236 202.004  19.907  1.00 58.27           H
ATOM   3292  CD2 TYR A 334      18.222 200.438  20.281  1.00 56.12           C
ATOM   3293  HD2 TYR A 334      17.258 200.558  20.754  1.00 56.12           H
ATOM   3294  CE1 TYR A 334      20.721 200.105  19.029  1.00 55.49           C
ATOM   3295  HE1 TYR A 334      21.676 199.979  18.542  1.00 55.49           H
ATOM   3296  CE2 TYR A 334      18.464 199.299  19.489  1.00 59.93           C
ATOM   3297  HE2 TYR A 334      17.691 198.555  19.360  1.00 59.93           H
ATOM   3298  CZ  TYR A 334      19.718 199.123  18.868  1.00 60.01           C
ATOM   3299  OH  TYR A 334      19.948 197.996  18.143  1.00 69.95           O
ATOM   3300  HH  TYR A 334      20.784 198.012  17.670  1.00 69.95           H
ATOM   3301  N   GLN A 335      21.520 204.253  22.066  1.00 52.55           N
ATOM   3302  H   GLN A 335      20.874 204.963  21.752  1.00 52.55           H
ATOM   3303  CA  GLN A 335      22.945 204.534  21.895  1.00 50.04           C
ATOM   3304  HA  GLN A 335      23.344 203.807  21.187  1.00 50.04           H
ATOM   3305  C   GLN A 335      23.750 204.421  23.205  1.00 46.70           C
ATOM   3306  O   GLN A 335      24.792 203.775  23.214  1.00 44.54           O
ATOM   3307  CB  GLN A 335      23.143 205.934  21.285  1.00 42.45           C
ATOM   3308 1HB  GLN A 335      22.678 205.961  20.299  1.00 42.45           H
ATOM   3309 2HB  GLN A 335      22.673 206.691  21.913  1.00 42.45           H
ATOM   3310  CG  GLN A 335      24.635 206.282  21.133  1.00 40.82           C
ATOM   3311 1HG  GLN A 335      25.044 206.562  22.104  1.00 40.82           H
ATOM   3312 2HG  GLN A 335      25.170 205.397  20.788  1.00 40.82           H
ATOM   3313  CD  GLN A 335      24.883 207.426  20.144  1.00 42.73           C
ATOM   3314  OE1 GLN A 335      25.208 208.543  20.520  1.00 41.90           O
ATOM   3315  NE2 GLN A 335      24.759 207.181  18.861  1.00 36.44           N
ATOM   3316 1HE2 GLN A 335      24.937 207.911  18.185  1.00 36.44           H
ATOM   3317 2HE2 GLN A 335      24.515 206.252  18.548  1.00 36.44           H
ATOM   3318  N   GLU A 336      23.321 205.055  24.297  1.00 45.75           N
ATOM   3319  H   GLU A 336      22.453 205.573  24.290  1.00 45.75           H
ATOM   3320  CA  GLU A 336      24.153 205.165  25.491  1.00 42.97           C
ATOM   3321  HA  GLU A 336      25.145 205.490  25.176  1.00 42.97           H
ATOM   3322  C   GLU A 336      24.308 203.803  26.209  1.00 51.54           C
ATOM   3323  O   GLU A 336      25.422 203.439  26.585  1.00 47.99           O
ATOM   3324  CB  GLU A 336      23.583 206.257  26.404  1.00 50.78           C
ATOM   3325 1HB  GLU A 336      23.506 207.188  25.842  1.00 50.78           H
ATOM   3326 2HB  GLU A 336      22.576 205.962  26.700  1.00 50.78           H
ATOM   3327  CG  GLU A 336      24.411 206.519  27.676  1.00 53.17           C
ATOM   3328 1HG  GLU A 336      23.879 207.247  28.290  1.00 53.17           H
ATOM   3329 2HG  GLU A 336      24.481 205.589  28.240  1.00 53.17           H
ATOM   3330  CD  GLU A 336      25.832 207.043  27.420  1.00 66.04           C
ATOM   3331  OE1 GLU A 336      26.120 207.545  26.310  1.00 66.21           O
ATOM   3332  OE2 GLU A 336      26.677 206.977  28.348  1.00 68.41           O
ATOM   3333  N   THR A 337      23.236 203.007  26.317  1.00 45.87           N
ATOM   3334  H   THR A 337      22.335 203.321  25.986  1.00 45.87           H
ATOM   3335  CA  THR A 337      23.303 201.629  26.820  1.00 50.84           C
ATOM   3336  HA  THR A 337      23.745 201.649  27.816  1.00 50.84           H
ATOM   3337  C   THR A 337      24.211 200.766  25.915  1.00 47.49           C
ATOM   3338  O   THR A 337      25.094 200.074  26.420  1.00 45.63           O
ATOM   3339  CB  THR A 337      21.891 201.029  26.968  1.00 53.70           C
ATOM   3340  HB  THR A 337      21.298 201.325  26.103  1.00 53.70           H
ATOM   3341  OG1 THR A 337      21.292 201.503  28.152  1.00 48.56           O
ATOM   3342  HG1 THR A 337      20.779 200.791  28.541  1.00 48.56           H
ATOM   3343  CG2 THR A 337      21.855 199.516  27.095  1.00 51.60           C
ATOM   3344 1HG2 THR A 337      20.816 199.200  27.194  1.00 51.60           H
ATOM   3345 2HG2 THR A 337      22.416 199.206  27.976  1.00 51.60           H
ATOM   3346 3HG2 THR A 337      22.291 199.059  26.206  1.00 51.60           H
ATOM   3347  N   TYR A 338      24.065 200.856  24.586  1.00 45.52           N
ATOM   3348  H   TYR A 338      23.342 201.452  24.210  1.00 45.52           H
ATOM   3349  CA  TYR A 338      24.895 200.143  23.603  1.00 46.59           C
ATOM   3350  HA  TYR A 338      24.778 199.070  23.757  1.00 46.59           H
ATOM   3351  C   TYR A 338      26.393 200.485  23.760  1.00 45.48           C
ATOM   3352  O   TYR A 338      27.241 199.593  23.852  1.00 45.76           O
ATOM   3353  CB  TYR A 338      24.361 200.506  22.204  1.00 45.94           C
ATOM   3354 1HB  TYR A 338      23.286 200.324  22.223  1.00 45.94           H
ATOM   3355 2HB  TYR A 338      24.494 201.575  22.038  1.00 45.94           H
ATOM   3356  CG  TYR A 338      24.941 199.766  20.991  1.00 39.03           C
ATOM   3357  CD1 TYR A 338      26.307 199.854  20.645  1.00 43.39           C
ATOM   3358  HD1 TYR A 338      26.993 200.434  21.244  1.00 43.39           H
ATOM   3359  CD2 TYR A 338      24.057 199.051  20.162  1.00 42.26           C
ATOM   3360  HD2 TYR A 338      23.007 198.997  20.410  1.00 42.26           H
ATOM   3361  CE1 TYR A 338      26.793 199.181  19.504  1.00 42.21           C
ATOM   3362  HE1 TYR A 338      27.842 199.226  19.250  1.00 42.21           H
ATOM   3363  CE2 TYR A 338      24.533 198.395  19.015  1.00 45.84           C
ATOM   3364  HE2 TYR A 338      23.852 197.840  18.387  1.00 45.84           H
ATOM   3365  CZ  TYR A 338      25.905 198.441  18.696  1.00 43.72           C
ATOM   3366  OH  TYR A 338      26.364 197.757  17.608  1.00 53.91           O
ATOM   3367  HH  TYR A 338      25.715 197.148  17.249  1.00 53.91           H
ATOM   3368  N   LYS A 339      26.712 201.784  23.842  1.00 49.25           N
ATOM   3369  H   LYS A 339      25.963 202.454  23.746  1.00 49.25           H
ATOM   3370  CA  LYS A 339      28.064 202.339  24.005  1.00 47.69           C
ATOM   3371  HA  LYS A 339      28.681 202.009  23.168  1.00 47.69           H
ATOM   3372  C   LYS A 339      28.719 201.851  25.310  1.00 47.36           C
ATOM   3373  O   LYS A 339      29.887 201.463  25.312  1.00 50.16           O
ATOM   3374  CB  LYS A 339      27.947 203.878  23.970  1.00 55.84           C
ATOM   3375 1HB  LYS A 339      27.315 204.153  23.125  1.00 55.84           H
ATOM   3376 2HB  LYS A 339      27.451 204.204  24.884  1.00 55.84           H
ATOM   3377  CG  LYS A 339      29.275 204.626  23.795  1.00 49.32           C
ATOM   3378 1HG  LYS A 339      30.012 204.201  24.475  1.00 49.32           H
ATOM   3379 2HG  LYS A 339      29.624 204.491  22.771  1.00 49.32           H
ATOM   3380  CD  LYS A 339      29.105 206.126  24.080  1.00 54.86           C
ATOM   3381 1HD  LYS A 339      29.916 206.670  23.596  1.00 54.86           H
ATOM   3382 2HD  LYS A 339      28.153 206.457  23.667  1.00 54.86           H
ATOM   3383  CE  LYS A 339      29.163 206.376  25.596  1.00 63.58           C
ATOM   3384 1HE  LYS A 339      28.489 205.678  26.092  1.00 63.58           H
ATOM   3385 2HE  LYS A 339      30.173 206.165  25.947  1.00 63.58           H
ATOM   3386  NZ  LYS A 339      28.793 207.754  25.984  1.00 64.70           N
ATOM   3387 1HZ  LYS A 339      29.066 207.895  26.947  1.00 64.70           H
ATOM   3388 2HZ  LYS A 339      27.791 207.848  25.902  1.00 64.70           H
ATOM   3389 3HZ  LYS A 339      29.245 208.444  25.402  1.00 64.70           H
ATOM   3390  N   ARG A 340      27.954 201.819  26.408  1.00 45.67           N
ATOM   3391  H   ARG A 340      27.010 202.173  26.351  1.00 45.67           H
ATOM   3392  CA  ARG A 340      28.385 201.292  27.704  1.00 45.67           C
ATOM   3393  HA  ARG A 340      29.331 201.764  27.966  1.00 45.67           H
ATOM   3394  C   ARG A 340      28.613 199.765  27.656  1.00 40.18           C
ATOM   3395  O   ARG A 340      29.649 199.321  28.139  1.00 43.66           O
ATOM   3396  CB  ARG A 340      27.360 201.670  28.783  1.00 52.03           C
ATOM   3397 1HB  ARG A 340      26.359 201.400  28.444  1.00 52.03           H
ATOM   3398 2HB  ARG A 340      27.581 201.110  29.691  1.00 52.03           H
ATOM   3399  CG  ARG A 340      27.372 203.173  29.121  1.00 57.51           C
ATOM   3400 1HG  ARG A 340      28.314 203.425  29.609  1.00 57.51           H
ATOM   3401 2HG  ARG A 340      27.278 203.775  28.217  1.00 57.51           H
ATOM   3402  CD  ARG A 340      26.212 203.491  30.064  1.00 57.83           C
ATOM   3403 1HD  ARG A 340      25.292 203.153  29.588  1.00 57.83           H
ATOM   3404 2HD  ARG A 340      26.351 202.955  31.002  1.00 57.83           H
ATOM   3405  NE  ARG A 340      26.090 204.932  30.357  1.00 65.20           N
ATOM   3406  HE  ARG A 340      26.808 205.522  29.961  1.00 65.20           H
ATOM   3407  CZ  ARG A 340      25.004 205.477  30.916  1.00 69.51           C
ATOM   3408  NH1 ARG A 340      23.980 204.763  31.275  1.00 72.34           N
ATOM   3409 1HH1 ARG A 340      23.997 203.764  31.129  1.00 72.34           H
ATOM   3410 2HH1 ARG A 340      23.142 205.208  31.621  1.00 72.34           H
ATOM   3411  NH2 ARG A 340      24.901 206.758  31.098  1.00 72.72           N
ATOM   3412 1HH2 ARG A 340      25.663 207.369  30.838  1.00 72.72           H
ATOM   3413 2HH2 ARG A 340      24.017 207.150  31.389  1.00 72.72           H
ATOM   3414  N   ILE A 341      27.725 198.980  27.035  1.00 40.25           N
ATOM   3415  H   ILE A 341      26.873 199.389  26.678  1.00 40.25           H
ATOM   3416  CA  ILE A 341      27.856 197.520  26.879  1.00 40.48           C
ATOM   3417  HA  ILE A 341      27.947 197.080  27.873  1.00 40.48           H
ATOM   3418  C   ILE A 341      29.120 197.155  26.075  1.00 44.71           C
ATOM   3419  O   ILE A 341      29.937 196.369  26.552  1.00 42.20           O
ATOM   3420  CB  ILE A 341      26.583 196.921  26.223  1.00 41.75           C
ATOM   3421  HB  ILE A 341      26.289 197.581  25.406  1.00 41.75           H
ATOM   3422  CG1 ILE A 341      25.451 196.878  27.262  1.00 39.36           C
ATOM   3423 1HG1 ILE A 341      25.620 196.032  27.929  1.00 39.36           H
ATOM   3424 2HG1 ILE A 341      25.479 197.797  27.848  1.00 39.36           H
ATOM   3425  CG2 ILE A 341      26.810 195.513  25.634  1.00 39.57           C
ATOM   3426 1HG2 ILE A 341      25.857 195.102  25.298  1.00 39.57           H
ATOM   3427 2HG2 ILE A 341      27.234 194.866  26.402  1.00 39.57           H
ATOM   3428 3HG2 ILE A 341      27.497 195.574  24.790  1.00 39.57           H
ATOM   3429  CD1 ILE A 341      24.059 196.776  26.643  1.00 40.22           C
ATOM   3430 1HD1 ILE A 341      23.314 196.885  27.431  1.00 40.22           H
ATOM   3431 2HD1 ILE A 341      23.927 195.813  26.148  1.00 40.22           H
ATOM   3432 3HD1 ILE A 341      23.938 197.578  25.915  1.00 40.22           H
ATOM   3433  N   SER A 342      29.317 197.758  24.897  1.00 41.95           N
ATOM   3434  H   SER A 342      28.617 198.400  24.553  1.00 41.95           H
ATOM   3435  CA  SER A 342      30.452 197.490  24.005  1.00 46.24           C
ATOM   3436  HA  SER A 342      30.424 196.440  23.713  1.00 46.24           H
ATOM   3437  C   SER A 342      31.820 197.751  24.684  1.00 46.08           C
ATOM   3438  O   SER A 342      32.822 197.129  24.338  1.00 49.80           O
ATOM   3439  CB  SER A 342      30.285 198.338  22.735  1.00 49.02           C
ATOM   3440 1HB  SER A 342      29.351 198.059  22.247  1.00 49.02           H
ATOM   3441 2HB  SER A 342      30.228 199.389  23.020  1.00 49.02           H
ATOM   3442  OG  SER A 342      31.356 198.171  21.828  1.00 58.21           O
ATOM   3443  HG  SER A 342      31.197 197.373  21.318  1.00 58.21           H
ATOM   3444  N   ARG A 343      31.862 198.632  25.695  1.00 46.51           N
ATOM   3445  H   ARG A 343      31.012 199.129  25.919  1.00 46.51           H
ATOM   3446  CA  ARG A 343      33.056 199.022  26.472  1.00 44.63           C
ATOM   3447  HA  ARG A 343      33.936 198.610  25.978  1.00 44.63           H
ATOM   3448  C   ARG A 343      33.047 198.463  27.927  1.00 48.52           C
ATOM   3449  O   ARG A 343      33.951 198.758  28.716  1.00 44.88           O
ATOM   3450  CB  ARG A 343      33.183 200.557  26.399  1.00 48.37           C
ATOM   3451 1HB  ARG A 343      32.312 201.022  26.861  1.00 48.37           H
ATOM   3452 2HB  ARG A 343      34.082 200.876  26.926  1.00 48.37           H
ATOM   3453  CG  ARG A 343      33.277 201.044  24.938  1.00 53.62           C
ATOM   3454 1HG  ARG A 343      34.136 200.575  24.461  1.00 53.62           H
ATOM   3455 2HG  ARG A 343      32.382 200.735  24.398  1.00 53.62           H
ATOM   3456  CD  ARG A 343      33.421 202.573  24.811  1.00 58.33           C
ATOM   3457 1HD  ARG A 343      32.615 203.057  25.363  1.00 58.33           H
ATOM   3458 2HD  ARG A 343      34.385 202.885  25.211  1.00 58.33           H
ATOM   3459  NE  ARG A 343      33.337 202.966  23.398  1.00 60.54           N
ATOM   3460  HE  ARG A 343      33.212 202.197  22.755  1.00 60.54           H
ATOM   3461  CZ  ARG A 343      33.406 204.221  22.944  1.00 63.05           C
ATOM   3462  NH1 ARG A 343      33.578 205.244  23.734  1.00 62.35           N
ATOM   3463 1HH1 ARG A 343      33.615 205.101  24.733  1.00 62.35           H
ATOM   3464 2HH1 ARG A 343      33.790 206.153  23.346  1.00 62.35           H
ATOM   3465  NH2 ARG A 343      33.278 204.468  21.675  1.00 64.24           N
ATOM   3466 1HH2 ARG A 343      33.150 203.717  21.012  1.00 64.24           H
ATOM   3467 2HH2 ARG A 343      33.172 205.428  21.378  1.00 64.24           H
ATOM   3468  N   VAL A 344      32.032 197.656  28.251  1.00 48.33           N
ATOM   3469  H   VAL A 344      31.379 197.453  27.508  1.00 48.33           H
ATOM   3470  CA  VAL A 344      31.700 197.043  29.564  1.00 42.49           C
ATOM   3471  HA  VAL A 344      30.664 196.730  29.436  1.00 42.49           H
ATOM   3472  C   VAL A 344      31.727 198.063  30.742  1.00 46.46           C
ATOM   3473  O   VAL A 344      32.169 197.778  31.855  1.00 47.93           O
ATOM   3474  CB  VAL A 344      32.473 195.735  29.839  1.00 42.62           C
ATOM   3475  HB  VAL A 344      33.442 195.994  30.266  1.00 42.62           H
ATOM   3476  CG1 VAL A 344      31.702 194.844  30.824  1.00 42.16           C
ATOM   3477 1HG1 VAL A 344      32.301 193.959  31.037  1.00 42.16           H
ATOM   3478 2HG1 VAL A 344      30.752 194.542  30.382  1.00 42.16           H
ATOM   3479 3HG1 VAL A 344      31.516 195.389  31.749  1.00 42.16           H
ATOM   3480  CG2 VAL A 344      32.707 194.890  28.577  1.00 40.60           C
ATOM   3481 1HG2 VAL A 344      33.122 193.927  28.871  1.00 40.60           H
ATOM   3482 2HG2 VAL A 344      33.407 195.403  27.918  1.00 40.60           H
ATOM   3483 3HG2 VAL A 344      31.763 194.735  28.054  1.00 40.60           H
ATOM   3484  N   GLU A 345      31.260 199.284  30.492  1.00 46.96           N
ATOM   3485  H   GLU A 345      30.843 199.465  29.590  1.00 46.96           H
ATOM   3486  CA  GLU A 345      31.217 200.364  31.473  1.00 47.44           C
ATOM   3487  HA  GLU A 345      32.123 200.319  32.077  1.00 47.44           H
ATOM   3488  C   GLU A 345      30.005 200.245  32.420  1.00 43.48           C
ATOM   3489  O   GLU A 345      28.903 200.696  32.111  1.00 45.00           O
ATOM   3490  CB  GLU A 345      31.208 201.733  30.788  1.00  0.00           C
ATOM   3491 1HB  GLU A 345      30.363 201.790  30.102  1.00  0.00           H
ATOM   3492 2HB  GLU A 345      31.075 202.477  31.574  1.00  0.00           H
ATOM   3493  CG  GLU A 345      32.495 202.063  30.012  1.00  0.00           C
ATOM   3494 1HG  GLU A 345      33.344 202.067  30.695  1.00  0.00           H
ATOM   3495 2HG  GLU A 345      32.663 201.308  29.244  1.00  0.00           H
ATOM   3496  CD  GLU A 345      32.385 203.435  29.346  1.00  0.00           C
ATOM   3497  OE1 GLU A 345      31.751 204.357  29.917  1.00  0.00           O
ATOM   3498  OE2 GLU A 345      32.863 203.597  28.200  1.00  0.00           O
ATOM   3499  N   PHE A 346      30.242 199.681  33.603  1.00 40.37           N
ATOM   3500  H   PHE A 346      31.175 199.340  33.782  1.00 40.37           H
ATOM   3501  CA  PHE A 346      29.325 199.698  34.754  1.00 44.45           C
ATOM   3502  HA  PHE A 346      28.716 200.600  34.704  1.00 44.45           H
ATOM   3503  C   PHE A 346      30.152 199.748  36.054  1.00 42.39           C
ATOM   3504  O   PHE A 346      31.348 199.451  36.040  1.00 48.08           O
ATOM   3505  CB  PHE A 346      28.386 198.480  34.707  1.00 45.05           C
ATOM   3506 1HB  PHE A 346      27.576 198.648  35.416  1.00 45.05           H
ATOM   3507 2HB  PHE A 346      27.931 198.420  33.718  1.00 45.05           H
ATOM   3508  CG  PHE A 346      29.030 197.132  35.022  1.00 40.13           C
ATOM   3509  CD1 PHE A 346      29.431 196.266  33.987  1.00 40.45           C
ATOM   3510  HD1 PHE A 346      29.294 196.553  32.955  1.00 40.45           H
ATOM   3511  CD2 PHE A 346      29.204 196.734  36.357  1.00 42.23           C
ATOM   3512  HD2 PHE A 346      28.874 197.383  37.155  1.00 42.23           H
ATOM   3513  CE1 PHE A 346      30.015 195.021  34.287  1.00 41.06           C
ATOM   3514  HE1 PHE A 346      30.312 194.350  33.495  1.00 41.06           H
ATOM   3515  CE2 PHE A 346      29.811 195.505  36.660  1.00 40.93           C
ATOM   3516  HE2 PHE A 346      29.960 195.222  37.691  1.00 40.93           H
ATOM   3517  CZ  PHE A 346      30.222 194.649  35.626  1.00 37.71           C
ATOM   3518  HZ  PHE A 346      30.688 193.705  35.866  1.00 37.71           H
ATOM   3519  N   THR A 347      29.537 200.098  37.185  1.00 46.79           N
ATOM   3520  H   THR A 347      28.559 200.350  37.158  1.00 46.79           H
ATOM   3521  CA  THR A 347      30.210 200.265  38.486  1.00 51.62           C
ATOM   3522  HA  THR A 347      31.189 199.788  38.444  1.00 51.62           H
ATOM   3523  C   THR A 347      29.407 199.640  39.633  1.00 51.38           C
ATOM   3524  O   THR A 347      28.250 200.006  39.853  1.00 50.81           O
ATOM   3525  CB  THR A 347      30.449 201.752  38.800  1.00 49.82           C
ATOM   3526  HB  THR A 347      30.759 201.843  39.841  1.00 49.82           H
ATOM   3527  OG1 THR A 347      29.250 202.500  38.611  1.00 57.34           O
ATOM   3528  HG1 THR A 347      28.555 202.054  39.101  1.00 57.34           H
ATOM   3529  CG2 THR A 347      31.545 202.351  37.922  1.00 50.74           C
ATOM   3530 1HG2 THR A 347      31.679 203.397  38.196  1.00 50.74           H
ATOM   3531 2HG2 THR A 347      31.270 202.283  36.869  1.00 50.74           H
ATOM   3532 3HG2 THR A 347      32.475 201.808  38.090  1.00 50.74           H
ATOM   3533  N   PHE A 348      30.030 198.739  40.393  1.00 47.05           N
ATOM   3534  H   PHE A 348      31.004 198.537  40.219  1.00 47.05           H
ATOM   3535  CA  PHE A 348      29.434 198.140  41.588  1.00 49.90           C
ATOM   3536  HA  PHE A 348      28.469 197.711  41.320  1.00 49.90           H
ATOM   3537  C   PHE A 348      29.213 199.189  42.689  1.00 55.84           C
ATOM   3538  O   PHE A 348      30.155 199.911  43.024  1.00 57.94           O
ATOM   3539  CB  PHE A 348      30.327 197.011  42.116  1.00 48.01           C
ATOM   3540 1HB  PHE A 348      31.313 197.417  42.342  1.00 48.01           H
ATOM   3541 2HB  PHE A 348      29.907 196.649  43.054  1.00 48.01           H
ATOM   3542  CG  PHE A 348      30.490 195.833  41.168  1.00 50.74           C
ATOM   3543  CD1 PHE A 348      29.419 194.941  40.974  1.00 46.85           C
ATOM   3544  HD1 PHE A 348      28.476 195.103  41.475  1.00 46.85           H
ATOM   3545  CD2 PHE A 348      31.714 195.595  40.519  1.00 47.85           C
ATOM   3546  HD2 PHE A 348      32.539 196.275  40.673  1.00 47.85           H
ATOM   3547  CE1 PHE A 348      29.579 193.819  40.144  1.00 44.15           C
ATOM   3548  HE1 PHE A 348      28.762 193.126  40.006  1.00 44.15           H
ATOM   3549  CE2 PHE A 348      31.877 194.469  39.697  1.00 45.06           C
ATOM   3550  HE2 PHE A 348      32.832 194.286  39.225  1.00 45.06           H
ATOM   3551  CZ  PHE A 348      30.809 193.576  39.509  1.00 44.86           C
ATOM   3552  HZ  PHE A 348      30.944 192.707  38.883  1.00 44.86           H
ATOM   3553  N   PRO A 349      28.012 199.282  43.291  1.00 54.73           N
ATOM   3554  CA  PRO A 349      27.795 200.092  44.487  1.00 48.53           C
ATOM   3555  HA  PRO A 349      27.991 201.136  44.245  1.00 48.53           H
ATOM   3556  C   PRO A 349      28.689 199.680  45.661  1.00 54.94           C
ATOM   3557  O   PRO A 349      29.016 198.505  45.827  1.00 52.42           O
ATOM   3558  CB  PRO A 349      26.323 199.913  44.849  1.00 50.69           C
ATOM   3559 1HB  PRO A 349      26.216 199.105  45.572  1.00 50.69           H
ATOM   3560 2HB  PRO A 349      25.882 200.834  45.229  1.00 50.69           H
ATOM   3561  CG  PRO A 349      25.676 199.527  43.533  1.00 46.32           C
ATOM   3562 1HG  PRO A 349      24.794 198.906  43.690  1.00 46.32           H
ATOM   3563 2HG  PRO A 349      25.434 200.419  42.956  1.00 46.32           H
ATOM   3564  CD  PRO A 349      26.758 198.729  42.833  1.00 49.20           C
ATOM   3565 1HD  PRO A 349      26.696 197.676  43.110  1.00 49.20           H
ATOM   3566 2HD  PRO A 349      26.673 198.852  41.753  1.00 49.20           H
ATOM   3567  N   ASP A 350      29.034 200.637  46.521  1.00 58.95           N
ATOM   3568  H   ASP A 350      28.766 201.593  46.334  1.00 58.95           H
ATOM   3569  CA  ASP A 350      29.987 200.426  47.616  1.00 56.05           C
ATOM   3570  HA  ASP A 350      30.917 200.070  47.174  1.00 56.05           H
ATOM   3571  C   ASP A 350      29.530 199.373  48.659  1.00 56.36           C
ATOM   3572  O   ASP A 350      30.375 198.768  49.322  1.00 50.86           O
ATOM   3573  CB  ASP A 350      30.291 201.763  48.308  1.00 65.04           C
ATOM   3574 1HB  ASP A 350      29.363 202.164  48.714  1.00 65.04           H
ATOM   3575 2HB  ASP A 350      30.974 201.578  49.137  1.00 65.04           H
ATOM   3576  CG  ASP A 350      30.918 202.826  47.391  1.00 69.92           C
ATOM   3577  OD1 ASP A 350      31.394 202.502  46.277  1.00 74.97           O
ATOM   3578  OD2 ASP A 350      30.926 204.012  47.788  1.00 80.35           O
ATOM   3579  N   PHE A 351      28.225 199.107  48.780  1.00 52.53           N
ATOM   3580  H   PHE A 351      27.566 199.627  48.219  1.00 52.53           H
ATOM   3581  CA  PHE A 351      27.675 198.053  49.636  1.00 50.26           C
ATOM   3582  HA  PHE A 351      28.161 198.124  50.609  1.00 50.26           H
ATOM   3583  C   PHE A 351      27.921 196.616  49.099  1.00 50.58           C
ATOM   3584  O   PHE A 351      27.773 195.657  49.855  1.00 51.86           O
ATOM   3585  CB  PHE A 351      26.175 198.312  49.866  1.00 55.00           C
ATOM   3586 1HB  PHE A 351      25.785 197.536  50.525  1.00 55.00           H
ATOM   3587 2HB  PHE A 351      26.074 199.257  50.400  1.00 55.00           H
ATOM   3588  CG  PHE A 351      25.287 198.371  48.622  1.00 56.48           C
ATOM   3589  CD1 PHE A 351      24.955 197.194  47.925  1.00 55.28           C
ATOM   3590  HD1 PHE A 351      25.335 196.239  48.258  1.00 55.28           H
ATOM   3591  CD2 PHE A 351      24.747 199.598  48.191  1.00 50.53           C
ATOM   3592  HD2 PHE A 351      24.977 200.499  48.740  1.00 50.53           H
ATOM   3593  CE1 PHE A 351      24.114 197.246  46.798  1.00 51.75           C
ATOM   3594  HE1 PHE A 351      23.868 196.342  46.261  1.00 51.75           H
ATOM   3595  CE2 PHE A 351      23.886 199.647  47.080  1.00 56.84           C
ATOM   3596  HE2 PHE A 351      23.474 200.596  46.770  1.00 56.84           H
ATOM   3597  CZ  PHE A 351      23.572 198.472  46.380  1.00 50.03           C
ATOM   3598  HZ  PHE A 351      22.918 198.519  45.522  1.00 50.03           H
ATOM   3599  N   VAL A 352      28.302 196.439  47.827  1.00 48.72           N
ATOM   3600  H   VAL A 352      28.451 197.239  47.228  1.00 48.72           H
ATOM   3601  CA  VAL A 352      28.466 195.119  47.205  1.00 43.13           C
ATOM   3602  HA  VAL A 352      27.613 194.513  47.510  1.00 43.13           H
ATOM   3603  C   VAL A 352      29.749 194.424  47.706  1.00 50.14           C
ATOM   3604  O   VAL A 352      30.851 194.978  47.612  1.00 52.95           O
ATOM   3605  CB  VAL A 352      28.414 195.206  45.665  1.00 45.03           C
ATOM   3606  HB  VAL A 352      29.217 195.864  45.332  1.00 45.03           H
ATOM   3607  CG1 VAL A 352      28.587 193.848  44.974  1.00 42.65           C
ATOM   3608 1HG1 VAL A 352      28.593 193.993  43.894  1.00 42.65           H
ATOM   3609 2HG1 VAL A 352      27.757 193.198  45.250  1.00 42.65           H
ATOM   3610 3HG1 VAL A 352      29.526 193.391  45.285  1.00 42.65           H
ATOM   3611  CG2 VAL A 352      27.065 195.765  45.190  1.00 43.37           C
ATOM   3612 1HG2 VAL A 352      27.030 195.745  44.101  1.00 43.37           H
ATOM   3613 2HG2 VAL A 352      26.950 196.792  45.539  1.00 43.37           H
ATOM   3614 3HG2 VAL A 352      26.258 195.152  45.592  1.00 43.37           H
ATOM   3615  N   THR A 353      29.602 193.200  48.207  1.00 46.41           N
ATOM   3616  H   THR A 353      28.671 192.808  48.227  1.00 46.41           H
ATOM   3617  CA  THR A 353      30.673 192.317  48.721  1.00 48.96           C
ATOM   3618  HA  THR A 353      31.261 192.877  49.448  1.00 48.96           H
ATOM   3619  C   THR A 353      31.614 191.830  47.607  1.00 50.06           C
ATOM   3620  O   THR A 353      31.198 191.665  46.460  1.00 51.06           O
ATOM   3621  CB  THR A 353      30.061 191.103  49.444  1.00 48.99           C
ATOM   3622  HB  THR A 353      30.867 190.431  49.737  1.00 48.99           H
ATOM   3623  OG1 THR A 353      29.173 190.407  48.586  1.00 46.27           O
ATOM   3624  HG1 THR A 353      28.529 189.952  49.133  1.00 46.27           H
ATOM   3625  CG2 THR A 353      29.302 191.525  50.701  1.00 48.50           C
ATOM   3626 1HG2 THR A 353      28.832 190.647  51.144  1.00 48.50           H
ATOM   3627 2HG2 THR A 353      28.537 192.262  50.454  1.00 48.50           H
ATOM   3628 3HG2 THR A 353      30.009 191.956  51.409  1.00 48.50           H
ATOM   3629  N   GLU A 354      32.892 191.579  47.922  1.00 47.04           N
ATOM   3630  H   GLU A 354      33.225 191.757  48.859  1.00 47.04           H
ATOM   3631  CA  GLU A 354      33.912 191.186  46.936  1.00 50.29           C
ATOM   3632  HA  GLU A 354      34.080 192.021  46.256  1.00 50.29           H
ATOM   3633  C   GLU A 354      33.497 189.961  46.091  1.00 43.81           C
ATOM   3634  O   GLU A 354      33.654 189.974  44.872  1.00 43.82           O
ATOM   3635  CB  GLU A 354      35.250 190.854  47.618  1.00  0.00           C
ATOM   3636 1HB  GLU A 354      35.098 190.091  48.381  1.00  0.00           H
ATOM   3637 2HB  GLU A 354      35.920 190.451  46.859  1.00  0.00           H
ATOM   3638  CG  GLU A 354      35.913 192.078  48.266  1.00  0.00           C
ATOM   3639 1HG  GLU A 354      35.839 192.928  47.587  1.00  0.00           H
ATOM   3640 2HG  GLU A 354      35.385 192.326  49.187  1.00  0.00           H
ATOM   3641  CD  GLU A 354      37.389 191.832  48.591  1.00  0.00           C
ATOM   3642  OE1 GLU A 354      37.740 190.740  49.098  1.00  0.00           O
ATOM   3643  OE2 GLU A 354      38.209 192.755  48.373  1.00  0.00           O
ATOM   3644  N   GLY A 355      32.916 188.937  46.720  1.00 41.33           N
ATOM   3645  H   GLY A 355      32.820 188.970  47.725  1.00 41.33           H
ATOM   3646  CA  GLY A 355      32.495 187.711  46.051  1.00 45.76           C
ATOM   3647 1HA  GLY A 355      33.354 187.249  45.565  1.00 45.76           H
ATOM   3648 2HA  GLY A 355      32.118 187.036  46.820  1.00 45.76           H
ATOM   3649  C   GLY A 355      31.391 187.911  44.999  1.00 43.53           C
ATOM   3650  O   GLY A 355      31.396 187.239  43.966  1.00 43.05           O
ATOM   3651  N   ALA A 356      30.490 188.873  45.214  1.00 43.01           N
ATOM   3652  H   ALA A 356      30.541 189.418  46.063  1.00 43.01           H
ATOM   3653  CA  ALA A 356      29.502 189.275  44.220  1.00 42.10           C
ATOM   3654  HA  ALA A 356      29.013 188.386  43.823  1.00 42.10           H
ATOM   3655  C   ALA A 356      30.151 190.029  43.037  1.00 42.76           C
ATOM   3656  O   ALA A 356      29.784 189.794  41.882  1.00 40.23           O
ATOM   3657  CB  ALA A 356      28.446 190.138  44.914  1.00 37.52           C
ATOM   3658 1HB  ALA A 356      27.942 189.553  45.684  1.00 37.52           H
ATOM   3659 2HB  ALA A 356      27.718 190.466  44.172  1.00 37.52           H
ATOM   3660 3HB  ALA A 356      28.919 191.008  45.369  1.00 37.52           H
ATOM   3661  N   ARG A 357      31.136 190.902  43.308  1.00 40.53           N
ATOM   3662  H   ARG A 357      31.441 191.027  44.263  1.00 40.53           H
ATOM   3663  CA  ARG A 357      31.873 191.643  42.281  1.00 39.30           C
ATOM   3664  HA  ARG A 357      31.137 192.142  41.650  1.00 39.30           H
ATOM   3665  C   ARG A 357      32.695 190.686  41.394  1.00 42.79           C
ATOM   3666  O   ARG A 357      32.594 190.768  40.172  1.00 41.55           O
ATOM   3667  CB  ARG A 357      32.782 192.736  42.878  1.00 46.45           C
ATOM   3668 1HB  ARG A 357      33.573 192.280  43.473  1.00 46.45           H
ATOM   3669 2HB  ARG A 357      33.247 193.278  42.054  1.00 46.45           H
ATOM   3670  CG  ARG A 357      32.019 193.739  43.759  1.00 44.17           C
ATOM   3671 1HG  ARG A 357      31.108 194.059  43.252  1.00 44.17           H
ATOM   3672 2HG  ARG A 357      31.743 193.235  44.685  1.00 44.17           H
ATOM   3673  CD  ARG A 357      32.852 194.985  44.106  1.00 50.88           C
ATOM   3674 1HD  ARG A 357      33.864 194.682  44.372  1.00 50.88           H
ATOM   3675 2HD  ARG A 357      32.887 195.645  43.240  1.00 50.88           H
ATOM   3676  NE  ARG A 357      32.258 195.714  45.238  1.00 56.56           N
ATOM   3677  HE  ARG A 357      31.753 195.126  45.886  1.00 56.56           H
ATOM   3678  CZ  ARG A 357      32.439 197.016  45.526  1.00 57.93           C
ATOM   3679  NH1 ARG A 357      33.048 197.846  44.738  1.00 59.06           N
ATOM   3680 1HH1 ARG A 357      33.408 197.532  43.847  1.00 59.06           H
ATOM   3681 2HH1 ARG A 357      33.091 198.824  44.983  1.00 59.06           H
ATOM   3682  NH2 ARG A 357      31.998 197.475  46.657  1.00 53.47           N
ATOM   3683 1HH2 ARG A 357      31.476 196.862  47.267  1.00 53.47           H
ATOM   3684 2HH2 ARG A 357      32.275 198.392  46.980  1.00 53.47           H
ATOM   3685  N   ASP A 358      33.417 189.742  41.998  1.00 42.00           N
ATOM   3686  H   ASP A 358      33.481 189.756  43.006  1.00 42.00           H
ATOM   3687  CA  ASP A 358      34.241 188.753  41.299  1.00 42.60           C
ATOM   3688  HA  ASP A 358      34.957 189.289  40.678  1.00 42.60           H
ATOM   3689  C   ASP A 358      33.381 187.864  40.369  1.00 40.57           C
ATOM   3690  O   ASP A 358      33.709 187.693  39.194  1.00 37.44           O
ATOM   3691  CB  ASP A 358      35.023 187.930  42.346  1.00 35.26           C
ATOM   3692 1HB  ASP A 358      35.408 188.613  43.103  1.00 35.26           H
ATOM   3693 2HB  ASP A 358      34.346 187.235  42.844  1.00 35.26           H
ATOM   3694  CG  ASP A 358      36.211 187.121  41.785  1.00 46.14           C
ATOM   3695  OD1 ASP A 358      36.587 187.281  40.601  1.00 51.33           O
ATOM   3696  OD2 ASP A 358      36.876 186.386  42.546  1.00 44.25           O
ATOM   3697  N   LEU A 359      32.226 187.380  40.847  1.00 39.76           N
ATOM   3698  H   LEU A 359      31.976 187.550  41.811  1.00 39.76           H
ATOM   3699  CA  LEU A 359      31.305 186.565  40.058  1.00 38.16           C
ATOM   3700  HA  LEU A 359      31.873 185.720  39.666  1.00 38.16           H
ATOM   3701  C   LEU A 359      30.703 187.330  38.860  1.00 36.56           C
ATOM   3702  O   LEU A 359      30.719 186.840  37.729  1.00 35.26           O
ATOM   3703  CB  LEU A 359      30.193 186.009  40.968  1.00 34.71           C
ATOM   3704 1HB  LEU A 359      30.657 185.430  41.766  1.00 34.71           H
ATOM   3705 2HB  LEU A 359      29.666 186.848  41.422  1.00 34.71           H
ATOM   3706  CG  LEU A 359      29.175 185.123  40.225  1.00 37.47           C
ATOM   3707  HG  LEU A 359      28.678 185.729  39.467  1.00 37.47           H
ATOM   3708  CD1 LEU A 359      29.817 183.905  39.556  1.00 34.60           C
ATOM   3709 1HD1 LEU A 359      29.032 183.293  39.112  1.00 34.60           H
ATOM   3710 2HD1 LEU A 359      30.358 183.321  40.300  1.00 34.60           H
ATOM   3711 3HD1 LEU A 359      30.507 184.232  38.778  1.00 34.60           H
ATOM   3712  CD2 LEU A 359      28.110 184.628  41.198  1.00 32.29           C
ATOM   3713 1HD2 LEU A 359      27.360 184.052  40.656  1.00 32.29           H
ATOM   3714 2HD2 LEU A 359      27.635 185.484  41.677  1.00 32.29           H
ATOM   3715 3HD2 LEU A 359      28.576 183.998  41.956  1.00 32.29           H
ATOM   3716  N   ILE A 360      30.158 188.528  39.092  1.00 32.78           N
ATOM   3717  H   ILE A 360      30.155 188.911  40.026  1.00 32.78           H
ATOM   3718  CA  ILE A 360      29.524 189.325  38.045  1.00 34.17           C
ATOM   3719  HA  ILE A 360      28.825 188.680  37.512  1.00 34.17           H
ATOM   3720  C   ILE A 360      30.584 189.811  37.022  1.00 38.38           C
ATOM   3721  O   ILE A 360      30.300 189.836  35.824  1.00 37.75           O
ATOM   3722  CB  ILE A 360      28.687 190.469  38.674  1.00 30.18           C
ATOM   3723  HB  ILE A 360      29.318 190.984  39.399  1.00 30.18           H
ATOM   3724  CG1 ILE A 360      27.457 189.889  39.406  1.00 34.57           C
ATOM   3725 1HG1 ILE A 360      26.753 189.529  38.656  1.00 34.57           H
ATOM   3726 2HG1 ILE A 360      27.786 189.039  40.004  1.00 34.57           H
ATOM   3727  CG2 ILE A 360      28.230 191.486  37.609  1.00 31.31           C
ATOM   3728 1HG2 ILE A 360      27.596 192.244  38.067  1.00 31.31           H
ATOM   3729 2HG2 ILE A 360      27.668 190.959  36.837  1.00 31.31           H
ATOM   3730 3HG2 ILE A 360      29.103 191.963  37.162  1.00 31.31           H
ATOM   3731  CD1 ILE A 360      26.747 190.865  40.353  1.00 37.99           C
ATOM   3732 1HD1 ILE A 360      25.937 190.334  40.854  1.00 37.99           H
ATOM   3733 2HD1 ILE A 360      26.339 191.708  39.795  1.00 37.99           H
ATOM   3734 3HD1 ILE A 360      27.456 191.230  41.096  1.00 37.99           H
ATOM   3735  N   SER A 361      31.816 190.102  37.458  1.00 36.14           N
ATOM   3736  H   SER A 361      32.013 190.077  38.448  1.00 36.14           H
ATOM   3737  CA  SER A 361      32.939 190.429  36.574  1.00 39.03           C
ATOM   3738  HA  SER A 361      32.677 191.325  36.011  1.00 39.03           H
ATOM   3739  C   SER A 361      33.230 189.297  35.572  1.00 41.45           C
ATOM   3740  O   SER A 361      33.363 189.577  34.378  1.00 42.33           O
ATOM   3741  CB  SER A 361      34.204 190.738  37.378  1.00 42.49           C
ATOM   3742 1HB  SER A 361      34.448 189.882  38.006  1.00 42.49           H
ATOM   3743 2HB  SER A 361      35.030 190.921  36.691  1.00 42.49           H
ATOM   3744  OG  SER A 361      34.001 191.892  38.184  1.00 45.89           O
ATOM   3745  HG  SER A 361      33.675 191.596  39.037  1.00 45.89           H
ATOM   3746  N   ARG A 362      33.240 188.036  36.033  1.00 37.86           N
ATOM   3747  H   ARG A 362      33.136 187.885  37.026  1.00 37.86           H
ATOM   3748  CA  ARG A 362      33.415 186.827  35.210  1.00 37.71           C
ATOM   3749  HA  ARG A 362      34.346 186.911  34.650  1.00 37.71           H
ATOM   3750  C   ARG A 362      32.260 186.655  34.209  1.00 37.49           C
ATOM   3751  O   ARG A 362      32.495 186.513  33.009  1.00 38.09           O
ATOM   3752  CB  ARG A 362      33.516 185.590  36.122  1.00 41.01           C
ATOM   3753 1HB  ARG A 362      32.644 185.556  36.775  1.00 41.01           H
ATOM   3754 2HB  ARG A 362      33.511 184.684  35.517  1.00 41.01           H
ATOM   3755  CG  ARG A 362      34.783 185.597  36.992  1.00 48.13           C
ATOM   3756 1HG  ARG A 362      35.620 185.196  36.421  1.00 48.13           H
ATOM   3757 2HG  ARG A 362      35.031 186.617  37.286  1.00 48.13           H
ATOM   3758  CD  ARG A 362      34.589 184.748  38.254  1.00 43.68           C
ATOM   3759 1HD  ARG A 362      33.661 185.042  38.745  1.00 43.68           H
ATOM   3760 2HD  ARG A 362      34.511 183.692  37.996  1.00 43.68           H
ATOM   3761  NE  ARG A 362      35.710 184.943  39.175  1.00 51.86           N
ATOM   3762  HE  ARG A 362      35.575 185.716  39.812  1.00 51.86           H
ATOM   3763  CZ  ARG A 362      36.909 184.357  39.074  1.00 63.24           C
ATOM   3764  NH1 ARG A 362      37.144 183.341  38.297  1.00 57.05           N
ATOM   3765 1HH1 ARG A 362      36.363 182.886  37.847  1.00 57.05           H
ATOM   3766 2HH1 ARG A 362      38.063 182.923  38.256  1.00 57.05           H
ATOM   3767  NH2 ARG A 362      37.877 184.867  39.765  1.00 69.43           N
ATOM   3768 1HH2 ARG A 362      37.657 185.661  40.349  1.00 69.43           H
ATOM   3769 2HH2 ARG A 362      38.841 184.607  39.608  1.00 69.43           H
ATOM   3770  N   LEU A 363      31.014 186.698  34.690  1.00 37.27           N
ATOM   3771  H   LEU A 363      30.881 186.824  35.683  1.00 37.27           H
ATOM   3772  CA  LEU A 363      29.811 186.530  33.877  1.00 32.31           C
ATOM   3773  HA  LEU A 363      29.849 185.550  33.401  1.00 32.31           H
ATOM   3774  C   LEU A 363      29.716 187.594  32.754  1.00 33.18           C
ATOM   3775  O   LEU A 363      29.355 187.261  31.626  1.00 35.58           O
ATOM   3776  CB  LEU A 363      28.565 186.580  34.789  1.00 33.48           C
ATOM   3777 1HB  LEU A 363      28.639 187.466  35.418  1.00 33.48           H
ATOM   3778 2HB  LEU A 363      27.684 186.686  34.156  1.00 33.48           H
ATOM   3779  CG  LEU A 363      28.388 185.331  35.669  1.00 33.12           C
ATOM   3780  HG  LEU A 363      29.357 185.059  36.089  1.00 33.12           H
ATOM   3781  CD1 LEU A 363      27.414 185.578  36.820  1.00 28.87           C
ATOM   3782 1HD1 LEU A 363      27.420 184.712  37.482  1.00 28.87           H
ATOM   3783 2HD1 LEU A 363      26.408 185.731  36.430  1.00 28.87           H
ATOM   3784 3HD1 LEU A 363      27.726 186.462  37.376  1.00 28.87           H
ATOM   3785  CD2 LEU A 363      27.841 184.158  34.855  1.00 30.00           C
ATOM   3786 1HD2 LEU A 363      27.726 183.298  35.513  1.00 30.00           H
ATOM   3787 2HD2 LEU A 363      28.532 183.910  34.049  1.00 30.00           H
ATOM   3788 3HD2 LEU A 363      26.873 184.427  34.434  1.00 30.00           H
ATOM   3789  N   LEU A 364      30.091 188.840  33.053  1.00 34.67           N
ATOM   3790  H   LEU A 364      30.349 189.044  34.008  1.00 34.67           H
ATOM   3791  CA  LEU A 364      30.080 189.970  32.120  1.00 40.71           C
ATOM   3792  HA  LEU A 364      29.380 189.727  31.321  1.00 40.71           H
ATOM   3793  C   LEU A 364      31.464 190.227  31.446  1.00 38.76           C
ATOM   3794  O   LEU A 364      31.751 191.360  31.053  1.00 44.59           O
ATOM   3795  CB  LEU A 364      29.516 191.226  32.835  1.00 36.64           C
ATOM   3796 1HB  LEU A 364      30.224 191.514  33.611  1.00 36.64           H
ATOM   3797 2HB  LEU A 364      29.467 192.032  32.102  1.00 36.64           H
ATOM   3798  CG  LEU A 364      28.121 191.064  33.468  1.00 33.63           C
ATOM   3799  HG  LEU A 364      28.177 190.291  34.235  1.00 33.63           H
ATOM   3800  CD1 LEU A 364      27.672 192.368  34.126  1.00 39.14           C
ATOM   3801 1HD1 LEU A 364      26.702 192.221  34.601  1.00 39.14           H
ATOM   3802 2HD1 LEU A 364      27.593 193.154  33.375  1.00 39.14           H
ATOM   3803 3HD1 LEU A 364      28.405 192.657  34.879  1.00 39.14           H
ATOM   3804  CD2 LEU A 364      27.051 190.672  32.453  1.00 35.31           C
ATOM   3805 1HD2 LEU A 364      26.086 190.619  32.957  1.00 35.31           H
ATOM   3806 2HD2 LEU A 364      27.290 189.700  32.022  1.00 35.31           H
ATOM   3807 3HD2 LEU A 364      27.007 191.420  31.661  1.00 35.31           H
ATOM   3808  N   LYS A 365      32.360 189.232  31.329  1.00 38.48           N
ATOM   3809  H   LYS A 365      32.158 188.316  31.702  1.00 38.48           H
ATOM   3810  CA  LYS A 365      33.567 189.347  30.500  1.00 40.37           C
ATOM   3811  HA  LYS A 365      34.142 190.204  30.852  1.00 40.37           H
ATOM   3812  C   LYS A 365      33.166 189.617  29.032  1.00 37.82           C
ATOM   3813  O   LYS A 365      32.252 188.980  28.512  1.00 35.74           O
ATOM   3814  CB  LYS A 365      34.450 188.084  30.593  1.00 40.15           C
ATOM   3815 1HB  LYS A 365      33.802 187.209  30.535  1.00 40.15           H
ATOM   3816 2HB  LYS A 365      35.104 188.058  29.721  1.00 40.15           H
ATOM   3817  CG  LYS A 365      35.340 187.964  31.852  1.00 46.10           C
ATOM   3818 1HG  LYS A 365      34.694 188.007  32.729  1.00 46.10           H
ATOM   3819 2HG  LYS A 365      35.816 186.983  31.838  1.00 46.10           H
ATOM   3820  CD  LYS A 365      36.453 189.025  31.970  1.00 52.83           C
ATOM   3821 1HD  LYS A 365      37.302 188.577  32.485  1.00 52.83           H
ATOM   3822 2HD  LYS A 365      36.772 189.303  30.966  1.00 52.83           H
ATOM   3823  CE  LYS A 365      36.008 190.262  32.762  1.00 55.08           C
ATOM   3824 1HE  LYS A 365      35.054 190.611  32.366  1.00 55.08           H
ATOM   3825 2HE  LYS A 365      35.834 189.975  33.799  1.00 55.08           H
ATOM   3826  NZ  LYS A 365      36.995 191.364  32.697  1.00 60.65           N
ATOM   3827 1HZ  LYS A 365      36.576 192.194  33.092  1.00 60.65           H
ATOM   3828 2HZ  LYS A 365      37.251 191.541  31.736  1.00 60.65           H
ATOM   3829 3HZ  LYS A 365      37.819 191.119  33.226  1.00 60.65           H
ATOM   3830  N   HIS A 366      33.853 190.554  28.378  1.00 41.46           N
ATOM   3831  H   HIS A 366      34.633 191.005  28.835  1.00 41.46           H
ATOM   3832  CA  HIS A 366      33.549 190.973  27.013  1.00 38.25           C
ATOM   3833  HA  HIS A 366      32.528 191.354  26.984  1.00 38.25           H
ATOM   3834  C   HIS A 366      33.645 189.781  26.038  1.00 38.79           C
ATOM   3835  O   HIS A 366      32.663 189.441  25.386  1.00 39.75           O
ATOM   3836  CB  HIS A 366      34.490 192.118  26.605  1.00 43.46           C
ATOM   3837 1HB  HIS A 366      34.365 192.956  27.291  1.00 43.46           H
ATOM   3838 2HB  HIS A 366      35.524 191.782  26.692  1.00 43.46           H
ATOM   3839  CG  HIS A 366      34.254 192.606  25.191  1.00 43.32           C
ATOM   3840  ND1 HIS A 366      34.708 192.017  24.037  1.00 47.36           N
ATOM   3841  HD1 HIS A 366      35.286 191.196  23.922  1.00 47.36           H
ATOM   3842  CD2 HIS A 366      33.476 193.657  24.783  1.00 42.36           C
ATOM   3843  HD2 HIS A 366      32.912 194.362  25.376  1.00 42.36           H
ATOM   3844  CE1 HIS A 366      34.230 192.692  23.012  1.00 42.51           C
ATOM   3845  HE1 HIS A 366      34.393 192.498  21.963  1.00 42.51           H
ATOM   3846  NE2 HIS A 366      33.485 193.710  23.411  1.00 47.64           N
ATOM   3847  N   ASN A 367      34.798 189.110  26.004  1.00 42.68           N
ATOM   3848  H   ASN A 367      35.525 189.386  26.649  1.00 42.68           H
ATOM   3849  CA  ASN A 367      35.061 187.941  25.168  1.00 40.18           C
ATOM   3850  HA  ASN A 367      34.836 188.176  24.128  1.00 40.18           H
ATOM   3851  C   ASN A 367      34.179 186.742  25.586  1.00 33.02           C
ATOM   3852  O   ASN A 367      34.337 186.256  26.713  1.00 37.80           O
ATOM   3853  CB  ASN A 367      36.566 187.644  25.294  1.00 45.09           C
ATOM   3854 1HB  ASN A 367      37.119 188.554  25.061  1.00 45.09           H
ATOM   3855 2HB  ASN A 367      36.771 187.393  26.334  1.00 45.09           H
ATOM   3856  CG  ASN A 367      37.082 186.511  24.401  1.00 53.14           C
ATOM   3857  OD1 ASN A 367      36.355 185.634  23.968  1.00 45.60           O
ATOM   3858  ND2 ASN A 367      38.366 186.476  24.143  1.00 54.92           N
ATOM   3859 1HD2 ASN A 367      38.738 185.727  23.576  1.00 54.92           H
ATOM   3860 2HD2 ASN A 367      38.983 187.186  24.510  1.00 54.92           H
ATOM   3861  N   PRO A 368      33.296 186.205  24.715  1.00 35.61           N
ATOM   3862  CA  PRO A 368      32.477 185.030  25.022  1.00 36.51           C
ATOM   3863  HA  PRO A 368      31.741 185.305  25.777  1.00 36.51           H
ATOM   3864  C   PRO A 368      33.287 183.832  25.546  1.00 39.70           C
ATOM   3865  O   PRO A 368      32.902 183.207  26.539  1.00 39.10           O
ATOM   3866  CB  PRO A 368      31.751 184.698  23.713  1.00 39.25           C
ATOM   3867 1HB  PRO A 368      32.351 184.028  23.096  1.00 39.25           H
ATOM   3868 2HB  PRO A 368      30.762 184.272  23.883  1.00 39.25           H
ATOM   3869  CG  PRO A 368      31.626 186.053  23.040  1.00 43.27           C
ATOM   3870 1HG  PRO A 368      31.547 185.971  21.956  1.00 43.27           H
ATOM   3871 2HG  PRO A 368      30.776 186.596  23.453  1.00 43.27           H
ATOM   3872  CD  PRO A 368      32.922 186.737  23.423  1.00 36.90           C
ATOM   3873 1HD  PRO A 368      33.702 186.515  22.695  1.00 36.90           H
ATOM   3874 2HD  PRO A 368      32.759 187.812  23.502  1.00 36.90           H
ATOM   3875  N   SER A 369      34.456 183.556  24.959  1.00 41.99           N
ATOM   3876  H   SER A 369      34.744 184.095  24.155  1.00 41.99           H
ATOM   3877  CA  SER A 369      35.338 182.457  25.363  1.00 39.68           C
ATOM   3878  HA  SER A 369      34.736 181.548  25.358  1.00 39.68           H
ATOM   3879  C   SER A 369      35.949 182.610  26.778  1.00 42.05           C
ATOM   3880  O   SER A 369      36.482 181.630  27.295  1.00 47.97           O
ATOM   3881  CB  SER A 369      36.449 182.247  24.326  1.00 41.44           C
ATOM   3882 1HB  SER A 369      36.910 181.274  24.494  1.00 41.44           H
ATOM   3883 2HB  SER A 369      36.009 182.256  23.329  1.00 41.44           H
ATOM   3884  OG  SER A 369      37.453 183.244  24.425  1.00 48.90           O
ATOM   3885  HG  SER A 369      37.073 184.074  24.129  1.00 48.90           H
ATOM   3886  N   GLN A 370      35.842 183.787  27.416  1.00 37.67           N
ATOM   3887  H   GLN A 370      35.398 184.557  26.936  1.00 37.67           H
ATOM   3888  CA  GLN A 370      36.280 184.050  28.796  1.00 35.71           C
ATOM   3889  HA  GLN A 370      37.036 183.312  29.065  1.00 35.71           H
ATOM   3890  C   GLN A 370      35.150 183.965  29.858  1.00 41.97           C
ATOM   3891  O   GLN A 370      35.451 183.841  31.049  1.00 40.80           O
ATOM   3892  CB  GLN A 370      36.959 185.425  28.881  1.00 44.90           C
ATOM   3893 1HB  GLN A 370      36.292 186.196  28.496  1.00 44.90           H
ATOM   3894 2HB  GLN A 370      37.160 185.646  29.930  1.00 44.90           H
ATOM   3895  CG  GLN A 370      38.284 185.488  28.103  1.00 56.63           C
ATOM   3896 1HG  GLN A 370      38.928 184.666  28.417  1.00 56.63           H
ATOM   3897 2HG  GLN A 370      38.097 185.389  27.034  1.00 56.63           H
ATOM   3898  CD  GLN A 370      38.995 186.812  28.367  1.00 66.93           C
ATOM   3899  OE1 GLN A 370      38.851 187.786  27.641  1.00 64.10           O
ATOM   3900  NE2 GLN A 370      39.740 186.933  29.436  1.00 71.30           N
ATOM   3901 1HE2 GLN A 370      40.177 187.827  29.607  1.00 71.30           H
ATOM   3902 2HE2 GLN A 370      39.867 186.175  30.091  1.00 71.30           H
ATOM   3903  N   ARG A 371      33.868 184.032  29.466  1.00 39.75           N
ATOM   3904  H   ARG A 371      33.652 184.115  28.483  1.00 39.75           H
ATOM   3905  CA  ARG A 371      32.718 183.934  30.378  1.00 37.50           C
ATOM   3906  HA  ARG A 371      32.879 184.642  31.191  1.00 37.50           H
ATOM   3907  C   ARG A 371      32.650 182.515  30.993  1.00 38.98           C
ATOM   3908  O   ARG A 371      32.851 181.553  30.246  1.00 38.58           O
ATOM   3909  CB  ARG A 371      31.410 184.317  29.659  1.00 36.80           C
ATOM   3910 1HB  ARG A 371      31.245 183.635  28.825  1.00 36.80           H
ATOM   3911 2HB  ARG A 371      30.577 184.224  30.357  1.00 36.80           H
ATOM   3912  CG  ARG A 371      31.433 185.758  29.115  1.00 32.85           C
ATOM   3913 1HG  ARG A 371      31.582 186.461  29.934  1.00 32.85           H
ATOM   3914 2HG  ARG A 371      32.263 185.856  28.415  1.00 32.85           H
ATOM   3915  CD  ARG A 371      30.129 186.123  28.385  1.00 33.87           C
ATOM   3916 1HD  ARG A 371      29.785 185.257  27.820  1.00 33.87           H
ATOM   3917 2HD  ARG A 371      29.366 186.405  29.110  1.00 33.87           H
ATOM   3918  NE  ARG A 371      30.348 187.243  27.459  1.00 35.04           N
ATOM   3919  HE  ARG A 371      31.113 187.849  27.720  1.00 35.04           H
ATOM   3920  CZ  ARG A 371      29.665 187.471  26.330  1.00 33.04           C
ATOM   3921  NH1 ARG A 371      28.602 186.801  26.007  1.00 34.94           N
ATOM   3922 1HH1 ARG A 371      28.194 186.110  26.621  1.00 34.94           H
ATOM   3923 2HH1 ARG A 371      28.202 186.965  25.095  1.00 34.94           H
ATOM   3924  NH2 ARG A 371      30.061 188.379  25.493  1.00 33.27           N
ATOM   3925 1HH2 ARG A 371      30.948 188.843  25.623  1.00 33.27           H
ATOM   3926 2HH2 ARG A 371      29.547 188.503  24.632  1.00 33.27           H
ATOM   3927  N   PRO A 372      32.411 182.357  32.309  1.00 36.28           N
ATOM   3928  CA  PRO A 372      32.593 181.097  33.044  1.00 40.00           C
ATOM   3929  HA  PRO A 372      33.621 180.749  32.943  1.00 40.00           H
ATOM   3930  C   PRO A 372      31.651 179.979  32.571  1.00 44.32           C
ATOM   3931  O   PRO A 372      30.635 180.243  31.926  1.00 37.75           O
ATOM   3932  CB  PRO A 372      32.324 181.454  34.515  1.00 38.45           C
ATOM   3933 1HB  PRO A 372      31.848 180.646  35.070  1.00 38.45           H
ATOM   3934 2HB  PRO A 372      33.251 181.754  35.004  1.00 38.45           H
ATOM   3935  CG  PRO A 372      31.381 182.642  34.416  1.00 37.94           C
ATOM   3936 1HG  PRO A 372      30.366 182.296  34.224  1.00 37.94           H
ATOM   3937 2HG  PRO A 372      31.423 183.279  35.299  1.00 37.94           H
ATOM   3938  CD  PRO A 372      31.924 183.378  33.210  1.00 35.25           C
ATOM   3939 1HD  PRO A 372      31.134 183.950  32.723  1.00 35.25           H
ATOM   3940 2HD  PRO A 372      32.747 184.027  33.508  1.00 35.25           H
ATOM   3941  N   MET A 373      31.944 178.723  32.914  1.00 40.37           N
ATOM   3942  H   MET A 373      32.801 178.529  33.411  1.00 40.37           H
ATOM   3943  CA  MET A 373      30.939 177.659  32.891  1.00 41.35           C
ATOM   3944  HA  MET A 373      30.425 177.671  31.930  1.00 41.35           H
ATOM   3945  C   MET A 373      29.895 177.867  34.002  1.00 34.83           C
ATOM   3946  O   MET A 373      30.220 178.354  35.082  1.00 37.17           O
ATOM   3947  CB  MET A 373      31.573 176.276  33.067  1.00 44.80           C
ATOM   3948 1HB  MET A 373      32.140 176.253  33.997  1.00 44.80           H
ATOM   3949 2HB  MET A 373      30.772 175.541  33.144  1.00 44.80           H
ATOM   3950  CG  MET A 373      32.498 175.888  31.908  1.00 57.40           C
ATOM   3951 1HG  MET A 373      32.014 176.154  30.968  1.00 57.40           H
ATOM   3952 2HG  MET A 373      33.426 176.455  31.989  1.00 57.40           H
ATOM   3953  SD  MET A 373      32.900 174.111  31.874  1.00 86.36           S
ATOM   3954  CE  MET A 373      33.806 173.965  33.438  1.00 50.95           C
ATOM   3955 1HE  MET A 373      34.347 173.019  33.457  1.00 50.95           H
ATOM   3956 2HE  MET A 373      33.111 174.004  34.277  1.00 50.95           H
ATOM   3957 3HE  MET A 373      34.513 174.791  33.512  1.00 50.95           H
ATOM   3958  N   LEU A 374      28.662 177.397  33.803  1.00 34.01           N
ATOM   3959  H   LEU A 374      28.425 176.948  32.930  1.00 34.01           H
ATOM   3960  CA  LEU A 374      27.644 177.367  34.856  1.00 36.95           C
ATOM   3961  HA  LEU A 374      27.536 178.378  35.250  1.00 36.95           H
ATOM   3962  C   LEU A 374      28.077 176.455  36.040  1.00 38.84           C
ATOM   3963  O   LEU A 374      27.764 176.746  37.191  1.00 35.04           O
ATOM   3964  CB  LEU A 374      26.298 176.936  34.241  1.00 33.05           C
ATOM   3965 1HB  LEU A 374      26.445 175.992  33.717  1.00 33.05           H
ATOM   3966 2HB  LEU A 374      25.588 176.766  35.051  1.00 33.05           H
ATOM   3967  CG  LEU A 374      25.707 177.975  33.269  1.00 36.03           C
ATOM   3968  HG  LEU A 374      26.483 178.267  32.561  1.00 36.03           H
ATOM   3969  CD1 LEU A 374      24.559 177.366  32.474  1.00 32.00           C
ATOM   3970 1HD1 LEU A 374      24.137 178.115  31.804  1.00 32.00           H
ATOM   3971 2HD1 LEU A 374      23.790 177.023  33.167  1.00 32.00           H
ATOM   3972 3HD1 LEU A 374      24.926 176.521  31.891  1.00 32.00           H
ATOM   3973  CD2 LEU A 374      25.181 179.219  33.990  1.00 34.88           C
ATOM   3974 1HD2 LEU A 374      24.740 179.895  33.257  1.00 34.88           H
ATOM   3975 2HD2 LEU A 374      26.001 179.722  34.502  1.00 34.88           H
ATOM   3976 3HD2 LEU A 374      24.424 178.924  34.716  1.00 34.88           H
ATOM   3977  N   ARG A 375      28.895 175.430  35.773  1.00 42.68           N
ATOM   3978  H   ARG A 375      29.022 175.164  34.807  1.00 42.68           H
ATOM   3979  CA  ARG A 375      29.667 174.679  36.768  1.00 40.88           C
ATOM   3980  HA  ARG A 375      28.972 174.187  37.448  1.00 40.88           H
ATOM   3981  C   ARG A 375      30.589 175.590  37.610  1.00 40.19           C
ATOM   3982  O   ARG A 375      30.537 175.532  38.832  1.00 43.05           O
ATOM   3983  CB  ARG A 375      30.470 173.593  36.031  1.00  0.00           C
ATOM   3984 1HB  ARG A 375      29.766 172.921  35.541  1.00  0.00           H
ATOM   3985 2HB  ARG A 375      31.102 174.051  35.271  1.00  0.00           H
ATOM   3986  CG  ARG A 375      31.356 172.774  36.983  1.00  0.00           C
ATOM   3987 1HG  ARG A 375      32.127 173.425  37.395  1.00  0.00           H
ATOM   3988 2HG  ARG A 375      30.740 172.399  37.801  1.00  0.00           H
ATOM   3989  CD  ARG A 375      32.043 171.575  36.300  1.00  0.00           C
ATOM   3990 1HD  ARG A 375      32.698 171.944  35.510  1.00  0.00           H
ATOM   3991 2HD  ARG A 375      32.654 171.040  37.027  1.00  0.00           H
ATOM   3992  NE  ARG A 375      31.062 170.649  35.720  1.00  0.00           N
ATOM   3993  HE  ARG A 375      30.862 170.823  34.745  1.00  0.00           H
ATOM   3994  CZ  ARG A 375      30.361 169.748  36.407  1.00  0.00           C
ATOM   3995  NH1 ARG A 375      29.286 169.235  35.893  1.00  0.00           N
ATOM   3996 1HH1 ARG A 375      28.961 169.548  34.989  1.00  0.00           H
ATOM   3997 2HH1 ARG A 375      28.779 168.518  36.391  1.00  0.00           H
ATOM   3998  NH2 ARG A 375      30.705 169.364  37.600  1.00  0.00           N
ATOM   3999 1HH2 ARG A 375      31.625 169.609  37.939  1.00  0.00           H
ATOM   4000 2HH2 ARG A 375      30.088 168.807  38.174  1.00  0.00           H
ATOM   4001  N   GLU A 376      31.387 176.445  36.971  1.00 39.10           N
ATOM   4002  H   GLU A 376      31.325 176.522  35.966  1.00 39.10           H
ATOM   4003  CA  GLU A 376      32.307 177.376  37.640  1.00 40.83           C
ATOM   4004  HA  GLU A 376      32.897 176.819  38.368  1.00 40.83           H
ATOM   4005  C   GLU A 376      31.571 178.508  38.390  1.00 43.74           C
ATOM   4006  O   GLU A 376      32.116 179.051  39.349  1.00 37.67           O
ATOM   4007  CB  GLU A 376      33.280 177.997  36.629  1.00 42.49           C
ATOM   4008 1HB  GLU A 376      32.710 178.457  35.823  1.00 42.49           H
ATOM   4009 2HB  GLU A 376      33.858 178.775  37.126  1.00 42.49           H
ATOM   4010  CG  GLU A 376      34.252 176.972  36.022  1.00 53.88           C
ATOM   4011 1HG  GLU A 376      34.874 176.556  36.815  1.00 53.88           H
ATOM   4012 2HG  GLU A 376      33.698 176.152  35.565  1.00 53.88           H
ATOM   4013  CD  GLU A 376      35.155 177.612  34.966  1.00 54.08           C
ATOM   4014  OE1 GLU A 376      34.646 178.377  34.113  1.00 48.58           O
ATOM   4015  OE2 GLU A 376      36.381 177.359  34.992  1.00 69.61           O
ATOM   4016  N   VAL A 377      30.342 178.849  37.987  1.00 37.50           N
ATOM   4017  H   VAL A 377      29.990 178.455  37.126  1.00 37.50           H
ATOM   4018  CA  VAL A 377      29.433 179.739  38.719  1.00 33.91           C
ATOM   4019  HA  VAL A 377      29.967 180.657  38.966  1.00 33.91           H
ATOM   4020  C   VAL A 377      28.986 179.069  40.028  1.00 35.19           C
ATOM   4021  O   VAL A 377      29.160 179.646  41.097  1.00 33.07           O
ATOM   4022  CB  VAL A 377      28.218 180.122  37.846  1.00 37.58           C
ATOM   4023  HB  VAL A 377      27.801 179.208  37.423  1.00 37.58           H
ATOM   4024  CG1 VAL A 377      27.086 180.823  38.612  1.00 33.38           C
ATOM   4025 1HG1 VAL A 377      26.330 181.164  37.903  1.00 33.38           H
ATOM   4026 2HG1 VAL A 377      27.486 181.678  39.157  1.00 33.38           H
ATOM   4027 3HG1 VAL A 377      26.635 180.122  39.314  1.00 33.38           H
ATOM   4028  CG2 VAL A 377      28.653 181.016  36.682  1.00 31.37           C
ATOM   4029 1HG2 VAL A 377      27.807 181.146  36.008  1.00 31.37           H
ATOM   4030 2HG2 VAL A 377      29.480 180.554  36.143  1.00 31.37           H
ATOM   4031 3HG2 VAL A 377      28.966 181.987  37.065  1.00 31.37           H
ATOM   4032  N   LEU A 378      28.477 177.833  39.962  1.00 38.12           N
ATOM   4033  H   LEU A 378      28.370 177.392  39.059  1.00 38.12           H
ATOM   4034  CA  LEU A 378      28.066 177.051  41.130  1.00 39.32           C
ATOM   4035  HA  LEU A 378      27.301 177.608  41.672  1.00 39.32           H
ATOM   4036  C   LEU A 378      29.244 176.801  42.104  1.00 41.73           C
ATOM   4037  O   LEU A 378      29.067 176.856  43.320  1.00 38.77           O
ATOM   4038  CB  LEU A 378      27.459 175.714  40.647  1.00 38.22           C
ATOM   4039 1HB  LEU A 378      28.181 175.232  39.987  1.00 38.22           H
ATOM   4040 2HB  LEU A 378      27.324 175.069  41.514  1.00 38.22           H
ATOM   4041  CG  LEU A 378      26.116 175.854  39.913  1.00 40.48           C
ATOM   4042  HG  LEU A 378      26.172 176.708  39.238  1.00 40.48           H
ATOM   4043  CD1 LEU A 378      25.829 174.600  39.089  1.00 38.40           C
ATOM   4044 1HD1 LEU A 378      24.875 174.715  38.575  1.00 38.40           H
ATOM   4045 2HD1 LEU A 378      25.786 173.730  39.745  1.00 38.40           H
ATOM   4046 3HD1 LEU A 378      26.623 174.464  38.355  1.00 38.40           H
ATOM   4047  CD2 LEU A 378      24.956 176.071  40.883  1.00 33.58           C
ATOM   4048 1HD2 LEU A 378      24.024 176.126  40.319  1.00 33.58           H
ATOM   4049 2HD2 LEU A 378      25.105 177.001  41.431  1.00 33.58           H
ATOM   4050 3HD2 LEU A 378      24.907 175.239  41.585  1.00 33.58           H
ATOM   4051  N   GLU A 379      30.439 176.551  41.569  1.00 37.81           N
ATOM   4052  H   GLU A 379      30.493 176.441  40.567  1.00 37.81           H
ATOM   4053  CA  GLU A 379      31.690 176.343  42.314  1.00 39.85           C
ATOM   4054  HA  GLU A 379      31.473 175.743  43.198  1.00 39.85           H
ATOM   4055  C   GLU A 379      32.365 177.656  42.798  1.00 46.73           C
ATOM   4056  O   GLU A 379      33.342 177.595  43.546  1.00 43.76           O
ATOM   4057  CB  GLU A 379      32.663 175.543  41.428  1.00 40.72           C
ATOM   4058 1HB  GLU A 379      32.725 176.036  40.458  1.00 40.72           H
ATOM   4059 2HB  GLU A 379      33.654 175.527  41.881  1.00 40.72           H
ATOM   4060  CG  GLU A 379      32.201 174.090  41.210  1.00 47.92           C
ATOM   4061 1HG  GLU A 379      32.359 173.533  42.133  1.00 47.92           H
ATOM   4062 2HG  GLU A 379      31.131 174.072  41.004  1.00 47.92           H
ATOM   4063  CD  GLU A 379      32.922 173.344  40.070  1.00 60.34           C
ATOM   4064  OE1 GLU A 379      33.910 173.855  39.481  1.00 56.25           O
ATOM   4065  OE2 GLU A 379      32.487 172.201  39.792  1.00 70.01           O
ATOM   4066  N   HIS A 380      31.874 178.838  42.408  1.00 46.44           N
ATOM   4067  H   HIS A 380      31.046 178.878  41.831  1.00 46.44           H
ATOM   4068  CA  HIS A 380      32.445 180.111  42.839  1.00 40.06           C
ATOM   4069  HA  HIS A 380      33.511 180.088  42.614  1.00 40.06           H
ATOM   4070  C   HIS A 380      32.275 180.287  44.359  1.00 40.92           C
ATOM   4071  O   HIS A 380      31.147 180.143  44.839  1.00 39.03           O
ATOM   4072  CB  HIS A 380      31.827 181.270  42.044  1.00 39.40           C
ATOM   4073 1HB  HIS A 380      31.865 181.035  40.980  1.00 39.40           H
ATOM   4074 2HB  HIS A 380      30.779 181.377  42.321  1.00 39.40           H
ATOM   4075  CG  HIS A 380      32.531 182.591  42.276  1.00 40.31           C
ATOM   4076  ND1 HIS A 380      32.130 183.613  43.100  1.00 38.84           N
ATOM   4077  HD1 HIS A 380      31.249 183.734  43.578  1.00 38.84           H
ATOM   4078  CD2 HIS A 380      33.706 183.010  41.713  1.00 35.96           C
ATOM   4079  HD2 HIS A 380      34.338 182.500  41.000  1.00 35.96           H
ATOM   4080  CE1 HIS A 380      33.013 184.589  42.996  1.00 38.01           C
ATOM   4081  HE1 HIS A 380      32.985 185.553  43.481  1.00 38.01           H
ATOM   4082  NE2 HIS A 380      34.004 184.261  42.183  1.00 41.11           N
ATOM   4083  N   PRO A 381      33.317 180.619  45.155  1.00 41.46           N
ATOM   4084  CA  PRO A 381      33.225 180.572  46.620  1.00 41.49           C
ATOM   4085  HA  PRO A 381      33.055 179.531  46.894  1.00 41.49           H
ATOM   4086  C   PRO A 381      32.113 181.425  47.260  1.00 39.26           C
ATOM   4087  O   PRO A 381      31.580 181.059  48.307  1.00 37.62           O
ATOM   4088  CB  PRO A 381      34.611 180.966  47.123  1.00 43.02           C
ATOM   4089 1HB  PRO A 381      34.710 182.050  47.175  1.00 43.02           H
ATOM   4090 2HB  PRO A 381      34.847 180.507  48.083  1.00 43.02           H
ATOM   4091  CG  PRO A 381      35.499 180.404  46.036  1.00 52.16           C
ATOM   4092 1HG  PRO A 381      36.472 180.893  45.996  1.00 52.16           H
ATOM   4093 2HG  PRO A 381      35.609 179.327  46.160  1.00 52.16           H
ATOM   4094  CD  PRO A 381      34.709 180.707  44.778  1.00 42.89           C
ATOM   4095 1HD  PRO A 381      34.929 181.711  44.415  1.00 42.89           H
ATOM   4096 2HD  PRO A 381      34.936 179.953  44.025  1.00 42.89           H
ATOM   4097  N   TRP A 382      31.693 182.520  46.620  1.00 40.59           N
ATOM   4098  H   TRP A 382      32.230 182.867  45.838  1.00 40.59           H
ATOM   4099  CA  TRP A 382      30.530 183.303  47.027  1.00 37.36           C
ATOM   4100  HA  TRP A 382      30.646 183.570  48.078  1.00 37.36           H
ATOM   4101  C   TRP A 382      29.187 182.539  46.885  1.00 39.21           C
ATOM   4102  O   TRP A 382      28.293 182.720  47.711  1.00 38.18           O
ATOM   4103  CB  TRP A 382      30.526 184.613  46.240  1.00 39.53           C
ATOM   4104 1HB  TRP A 382      31.499 185.086  46.376  1.00 39.53           H
ATOM   4105 2HB  TRP A 382      30.427 184.379  45.180  1.00 39.53           H
ATOM   4106  CG  TRP A 382      29.452 185.599  46.620  1.00 41.13           C
ATOM   4107  CD1 TRP A 382      29.446 186.413  47.702  1.00 41.53           C
ATOM   4108  HD1 TRP A 382      30.204 186.500  48.466  1.00 41.53           H
ATOM   4109  CD2 TRP A 382      28.190 185.865  45.937  1.00 40.73           C
ATOM   4110  NE1 TRP A 382      28.307 187.155  47.735  1.00 41.24           N
ATOM   4111  HE1 TRP A 382      28.062 187.804  48.469  1.00 41.24           H
ATOM   4112  CE2 TRP A 382      27.494 186.877  46.662  1.00 43.02           C
ATOM   4113  CE3 TRP A 382      27.571 185.369  44.767  1.00 40.55           C
ATOM   4114  HE3 TRP A 382      28.070 184.602  44.192  1.00 40.55           H
ATOM   4115  CZ2 TRP A 382      26.257 187.380  46.240  1.00 37.70           C
ATOM   4116  HZ2 TRP A 382      25.774 188.166  46.802  1.00 37.70           H
ATOM   4117  CZ3 TRP A 382      26.324 185.862  44.344  1.00 43.34           C
ATOM   4118  HZ3 TRP A 382      25.877 185.471  43.442  1.00 43.34           H
ATOM   4119  CH2 TRP A 382      25.669 186.866  45.075  1.00 36.24           C
ATOM   4120  HH2 TRP A 382      24.718 187.253  44.739  1.00 36.24           H
ATOM   4121  N   ILE A 383      29.052 181.647  45.898  1.00 36.29           N
ATOM   4122  H   ILE A 383      29.853 181.441  45.317  1.00 36.29           H
ATOM   4123  CA  ILE A 383      27.896 180.748  45.745  1.00 35.38           C
ATOM   4124  HA  ILE A 383      26.999 181.307  46.013  1.00 35.38           H
ATOM   4125  C   ILE A 383      28.007 179.543  46.708  1.00 37.25           C
ATOM   4126  O   ILE A 383      27.006 179.199  47.338  1.00 37.03           O
ATOM   4127  CB  ILE A 383      27.727 180.292  44.271  1.00 36.23           C
ATOM   4128  HB  ILE A 383      28.652 179.800  43.968  1.00 36.23           H
ATOM   4129  CG1 ILE A 383      27.489 181.479  43.306  1.00 39.64           C
ATOM   4130 1HG1 ILE A 383      28.355 182.138  43.363  1.00 39.64           H
ATOM   4131 2HG1 ILE A 383      27.444 181.084  42.291  1.00 39.64           H
ATOM   4132  CG2 ILE A 383      26.590 179.264  44.122  1.00 36.80           C
ATOM   4133 1HG2 ILE A 383      26.391 179.103  43.062  1.00 36.80           H
ATOM   4134 2HG2 ILE A 383      25.688 179.639  44.608  1.00 36.80           H
ATOM   4135 3HG2 ILE A 383      26.887 178.323  44.584  1.00 36.80           H
ATOM   4136  CD1 ILE A 383      26.214 182.301  43.542  1.00 33.88           C
ATOM   4137 1HD1 ILE A 383      26.150 183.072  42.774  1.00 33.88           H
ATOM   4138 2HD1 ILE A 383      26.255 182.770  44.525  1.00 33.88           H
ATOM   4139 3HD1 ILE A 383      25.339 181.655  43.483  1.00 33.88           H
ATOM   4140  N   THR A 384      29.192 178.945  46.901  1.00 34.73           N
ATOM   4141  H   THR A 384      30.008 179.223  46.375  1.00 34.73           H
ATOM   4142  CA  THR A 384      29.392 177.869  47.885  1.00 36.12           C
ATOM   4143  HA  THR A 384      28.643 177.104  47.679  1.00 36.12           H
ATOM   4144  C   THR A 384      29.180 178.356  49.338  1.00 37.16           C
ATOM   4145  O   THR A 384      28.795 177.568  50.204  1.00 38.74           O
ATOM   4146  CB  THR A 384      30.767 177.170  47.775  1.00 36.27           C
ATOM   4147  HB  THR A 384      30.732 176.257  48.368  1.00 36.27           H
ATOM   4148  OG1 THR A 384      31.806 177.977  48.285  1.00 43.96           O
ATOM   4149  HG1 THR A 384      32.611 177.455  48.311  1.00 43.96           H
ATOM   4150  CG2 THR A 384      31.154 176.797  46.346  1.00 36.76           C
ATOM   4151 1HG2 THR A 384      32.014 176.128  46.380  1.00 36.76           H
ATOM   4152 2HG2 THR A 384      31.410 177.692  45.780  1.00 36.76           H
ATOM   4153 3HG2 THR A 384      30.317 176.289  45.865  1.00 36.76           H
ATOM   4154  N   ALA A 385      29.362 179.655  49.590  1.00 35.36           N
ATOM   4155  H   ALA A 385      29.837 180.202  48.886  1.00 35.36           H
ATOM   4156  CA  ALA A 385      28.987 180.345  50.823  1.00 39.12           C
ATOM   4157  HA  ALA A 385      29.298 179.747  51.680  1.00 39.12           H
ATOM   4158  C   ALA A 385      27.463 180.597  50.957  1.00 44.24           C
ATOM   4159  O   ALA A 385      26.872 180.253  51.980  1.00 39.93           O
ATOM   4160  CB  ALA A 385      29.769 181.661  50.865  1.00 41.84           C
ATOM   4161 1HB  ALA A 385      30.829 181.436  50.985  1.00 41.84           H
ATOM   4162 2HB  ALA A 385      29.426 182.258  51.710  1.00 41.84           H
ATOM   4163 3HB  ALA A 385      29.618 182.218  49.940  1.00 41.84           H
ATOM   4164  N   ASN A 386      26.833 181.229  49.958  1.00 39.41           N
ATOM   4165  H   ASN A 386      27.368 181.514  49.150  1.00 39.41           H
ATOM   4166  CA  ASN A 386      25.504 181.837  50.106  1.00 33.62           C
ATOM   4167  HA  ASN A 386      25.307 181.949  51.172  1.00 33.62           H
ATOM   4168  C   ASN A 386      24.314 181.029  49.505  1.00 35.27           C
ATOM   4169  O   ASN A 386      23.173 181.338  49.831  1.00 36.25           O
ATOM   4170  CB  ASN A 386      25.550 183.264  49.531  1.00 40.46           C
ATOM   4171 1HB  ASN A 386      25.892 183.235  48.496  1.00 40.46           H
ATOM   4172 2HB  ASN A 386      24.540 183.675  49.521  1.00 40.46           H
ATOM   4173  CG  ASN A 386      26.460 184.183  50.338  1.00 44.40           C
ATOM   4174  OD1 ASN A 386      26.171 184.533  51.474  1.00 43.00           O
ATOM   4175  ND2 ASN A 386      27.583 184.582  49.796  1.00 42.65           N
ATOM   4176 1HD2 ASN A 386      28.175 185.230  50.296  1.00 42.65           H
ATOM   4177 2HD2 ASN A 386      27.847 184.266  48.873  1.00 42.65           H
ATOM   4178  N   SER A 387      24.519 180.027  48.644  1.00 35.24           N
ATOM   4179  H   SER A 387      25.457 179.730  48.414  1.00 35.24           H
ATOM   4180  CA  SER A 387      23.424 179.180  48.164  1.00 34.51           C
ATOM   4181  HA  SER A 387      22.604 179.836  47.872  1.00 34.51           H
ATOM   4182  C   SER A 387      22.913 178.257  49.295  1.00 38.34           C
ATOM   4183  O   SER A 387      23.710 177.635  50.003  1.00 38.51           O
ATOM   4184  CB  SER A 387      23.817 178.397  46.897  1.00 39.59           C
ATOM   4185 1HB  SER A 387      22.967 177.789  46.587  1.00 39.59           H
ATOM   4186 2HB  SER A 387      24.031 179.110  46.101  1.00 39.59           H
ATOM   4187  OG  SER A 387      24.947 177.556  47.083  1.00 39.66           O
ATOM   4188  HG  SER A 387      25.708 178.120  47.239  1.00 39.66           H
ATOM   4189  N   SER A 388      21.592 178.165  49.489  1.00 33.45           N
ATOM   4190  H   SER A 388      20.966 178.732  48.936  1.00 33.45           H
ATOM   4191  CA  SER A 388      20.976 177.421  50.602  1.00 39.71           C
ATOM   4192  HA  SER A 388      21.762 176.857  51.103  1.00 39.71           H
ATOM   4193  C   SER A 388      19.902 176.414  50.125  1.00 43.48           C
ATOM   4194  O   SER A 388      19.203 176.628  49.136  1.00 44.25           O
ATOM   4195  CB  SER A 388      20.443 178.395  51.674  1.00 42.82           C
ATOM   4196 1HB  SER A 388      20.077 177.809  52.518  1.00 42.82           H
ATOM   4197 2HB  SER A 388      21.273 179.010  52.022  1.00 42.82           H
ATOM   4198  OG  SER A 388      19.417 179.263  51.230  1.00 45.87           O
ATOM   4199  HG  SER A 388      18.621 178.742  51.101  1.00 45.87           H
ATOM   4200  N   LYS A 389      19.803 175.289  50.837  1.00 39.91           N
ATOM   4201  H   LYS A 389      20.384 175.212  51.660  1.00 39.91           H
ATOM   4202  CA  LYS A 389      18.817 174.206  50.646  1.00 48.58           C
ATOM   4203  HA  LYS A 389      18.541 174.170  49.593  1.00 48.58           H
ATOM   4204  C   LYS A 389      17.526 174.456  51.464  1.00 50.00           C
ATOM   4205  O   LYS A 389      17.504 175.366  52.301  1.00 48.60           O
ATOM   4206  CB  LYS A 389      19.460 172.871  51.042  1.00 46.88           C
ATOM   4207 1HB  LYS A 389      20.297 173.065  51.712  1.00 46.88           H
ATOM   4208 2HB  LYS A 389      18.734 172.280  51.602  1.00 46.88           H
ATOM   4209  CG  LYS A 389      19.930 172.023  49.843  1.00 51.75           C
ATOM   4210 1HG  LYS A 389      20.301 171.070  50.219  1.00 51.75           H
ATOM   4211 2HG  LYS A 389      19.070 171.821  49.205  1.00 51.75           H
ATOM   4212  CD  LYS A 389      21.031 172.672  49.009  1.00 51.94           C
ATOM   4213 1HD  LYS A 389      20.675 173.625  48.616  1.00 51.94           H
ATOM   4214 2HD  LYS A 389      21.912 172.831  49.630  1.00 51.94           H
ATOM   4215  CE  LYS A 389      21.372 171.728  47.850  1.00 44.07           C
ATOM   4216 1HE  LYS A 389      21.662 170.759  48.256  1.00 44.07           H
ATOM   4217 2HE  LYS A 389      20.482 171.580  47.238  1.00 44.07           H
ATOM   4218  NZ  LYS A 389      22.467 172.262  47.017  1.00 41.55           N
ATOM   4219 1HZ  LYS A 389      22.510 171.764  46.139  1.00 41.55           H
ATOM   4220 2HZ  LYS A 389      23.341 172.150  47.511  1.00 41.55           H
ATOM   4221 3HZ  LYS A 389      22.303 173.243  46.840  1.00 41.55           H
ATOM   4222  N   PRO A 390      16.453 173.674  51.229  1.00 52.78           N
ATOM   4223  CA  PRO A 390      15.270 173.664  52.084  1.00 59.21           C
ATOM   4224  HA  PRO A 390      14.783 174.634  51.980  1.00 59.21           H
ATOM   4225  C   PRO A 390      15.591 173.431  53.565  1.00 58.35           C
ATOM   4226  O   PRO A 390      16.467 172.634  53.901  1.00 49.24           O
ATOM   4227  CB  PRO A 390      14.363 172.564  51.525  1.00 56.38           C
ATOM   4228 1HB  PRO A 390      14.573 171.613  52.015  1.00 56.38           H
ATOM   4229 2HB  PRO A 390      13.307 172.822  51.612  1.00 56.38           H
ATOM   4230  CG  PRO A 390      14.765 172.497  50.064  1.00 59.39           C
ATOM   4231 1HG  PRO A 390      14.584 171.514  49.630  1.00 59.39           H
ATOM   4232 2HG  PRO A 390      14.252 173.278  49.504  1.00 59.39           H
ATOM   4233  CD  PRO A 390      16.255 172.781  50.109  1.00 49.10           C
ATOM   4234 1HD  PRO A 390      16.808 171.856  50.274  1.00 49.10           H
ATOM   4235 2HD  PRO A 390      16.574 173.270  49.188  1.00 49.10           H
ATOM   4236  N   SER A 391      14.858 174.090  54.460  1.00 57.36           N
ATOM   4237  H   SER A 391      14.112 174.684  54.126  1.00 57.36           H
ATOM   4238  CA  SER A 391      15.142 174.156  55.902  1.00 62.56           C
ATOM   4239  HA  SER A 391      15.585 173.209  56.213  1.00 62.56           H
ATOM   4240  C   SER A 391      13.862 174.381  56.735  1.00 73.56           C
ATOM   4241  O   SER A 391      12.928 175.050  56.285  1.00 77.77           O
ATOM   4242  CB  SER A 391      16.196 175.247  56.174  1.00 61.69           C
ATOM   4243 1HB  SER A 391      16.250 175.414  57.250  1.00 61.69           H
ATOM   4244 2HB  SER A 391      17.164 174.884  55.828  1.00 61.69           H
ATOM   4245  OG  SER A 391      15.923 176.488  55.517  1.00 61.21           O
ATOM   4246  HG  SER A 391      16.770 176.862  55.264  1.00 61.21           H
ATOM   4247  N   ASN A 392      13.791 173.786  57.934  1.00 76.13           N
ATOM   4248  H   ASN A 392      14.599 173.285  58.277  1.00 76.13           H
ATOM   4249  CA  ASN A 392      12.699 173.990  58.903  1.00 76.96           C
ATOM   4250  HA  ASN A 392      11.762 174.067  58.352  1.00 76.96           H
ATOM   4251  C   ASN A 392      12.879 175.287  59.722  1.00 75.66           C
ATOM   4252  O   ASN A 392      11.867 175.746  60.295  1.00 77.37           O
ATOM   4253  OXT ASN A 392      14.009 175.810  59.844  1.00 77.37           O
ATOM   4254  CB  ASN A 392      12.571 172.774  59.850  1.00  0.00           C
ATOM   4255 1HB  ASN A 392      13.540 172.554  60.298  1.00  0.00           H
ATOM   4256 2HB  ASN A 392      11.910 173.048  60.672  1.00  0.00           H
ATOM   4257  CG  ASN A 392      12.034 171.506  59.182  1.00  0.00           C
ATOM   4258  OD1 ASN A 392      10.876 171.426  58.792  1.00  0.00           O
ATOM   4259  ND2 ASN A 392      12.837 170.479  59.065  1.00  0.00           N
ATOM   4260 1HD2 ASN A 392      12.455 169.592  58.769  1.00  0.00           H
ATOM   4261 2HD2 ASN A 392      13.806 170.545  59.341  1.00  0.00           H
TER    4262      ASN A 392 
HETATM 4263  CH3 ACE B 517      -5.373 170.630  50.230  1.00 65.40           C
HETATM 4264 1HH3 ACE B 517      -5.329 169.696  50.791  1.00 65.40           H
HETATM 4265 2HH3 ACE B 517      -4.386 171.093  50.218  1.00 65.40           H
HETATM 4266 3HH3 ACE B 517      -5.691 170.425  49.208  1.00 65.40           H
HETATM 4267  C   ACE B 517      -6.364 171.564  50.874  1.00 65.40           C
HETATM 4268  O   ACE B 517      -7.149 171.141  51.723  1.00 65.40           O
ATOM   4269  N   LEU B 518      -6.345 172.839  50.444  1.00 65.40           N
ATOM   4270  H   LEU B 518      -5.663 173.114  49.752  1.00 65.40           H
ATOM   4271  CA  LEU B 518      -7.385 173.827  50.778  1.00 67.90           C
ATOM   4272  HA  LEU B 518      -8.351 173.323  50.750  1.00 67.90           H
ATOM   4273  C   LEU B 518      -7.425 174.994  49.770  1.00 65.40           C
ATOM   4274  O   LEU B 518      -8.502 175.378  49.315  1.00 65.40           O
ATOM   4275  CB  LEU B 518      -7.156 174.364  52.206  1.00  0.00           C
ATOM   4276 1HB  LEU B 518      -7.082 173.514  52.884  1.00  0.00           H
ATOM   4277 2HB  LEU B 518      -6.208 174.902  52.222  1.00  0.00           H
ATOM   4278  CG  LEU B 518      -8.261 175.298  52.721  1.00  0.00           C
ATOM   4279  HG  LEU B 518      -8.319 176.168  52.066  1.00  0.00           H
ATOM   4280  CD1 LEU B 518      -9.627 174.614  52.772  1.00  0.00           C
ATOM   4281 1HD1 LEU B 518     -10.332 175.280  53.271  1.00  0.00           H
ATOM   4282 2HD1 LEU B 518      -9.554 173.680  53.329  1.00  0.00           H
ATOM   4283 3HD1 LEU B 518      -9.975 174.408  51.760  1.00  0.00           H
ATOM   4284  CD2 LEU B 518      -7.907 175.758  54.132  1.00  0.00           C
ATOM   4285 1HD2 LEU B 518      -8.682 176.432  54.497  1.00  0.00           H
ATOM   4286 2HD2 LEU B 518      -6.950 176.280  54.117  1.00  0.00           H
ATOM   4287 3HD2 LEU B 518      -7.838 174.892  54.790  1.00  0.00           H
ATOM   4288  N   GLU B 519      -6.258 175.500  49.357  1.00 65.40           N
ATOM   4289  H   GLU B 519      -5.396 175.143  49.744  1.00 65.40           H
ATOM   4290  CA  GLU B 519      -6.143 176.630  48.431  1.00 67.90           C
ATOM   4291  HA  GLU B 519      -6.600 177.506  48.891  1.00 67.90           H
ATOM   4292  C   GLU B 519      -6.849 176.372  47.085  1.00 65.40           C
ATOM   4293  O   GLU B 519      -7.304 177.317  46.440  1.00 65.40           O
ATOM   4294  CB  GLU B 519      -4.671 176.951  48.127  1.00  0.00           C
ATOM   4295 1HB  GLU B 519      -4.255 176.176  47.483  1.00  0.00           H
ATOM   4296 2HB  GLU B 519      -4.676 177.884  47.563  1.00  0.00           H
ATOM   4297  CG  GLU B 519      -3.738 177.124  49.344  1.00  0.00           C
ATOM   4298 1HG  GLU B 519      -4.307 177.467  50.209  1.00  0.00           H
ATOM   4299 2HG  GLU B 519      -3.285 176.165  49.595  1.00  0.00           H
ATOM   4300  CD  GLU B 519      -2.629 178.135  49.046  1.00  0.00           C
ATOM   4301  OE1 GLU B 519      -2.106 178.156  47.908  1.00  0.00           O
ATOM   4302  OE2 GLU B 519      -2.299 178.974  49.917  1.00  0.00           O
ATOM   4303  N   LEU B 520      -6.946 175.099  46.676  1.00 65.40           N
ATOM   4304  H   LEU B 520      -6.484 174.396  47.234  1.00 65.40           H
ATOM   4305  CA  LEU B 520      -7.655 174.637  45.483  1.00 67.90           C
ATOM   4306  HA  LEU B 520      -7.402 175.309  44.663  1.00 67.90           H
ATOM   4307  C   LEU B 520      -9.191 174.638  45.642  1.00 65.40           C
ATOM   4308  O   LEU B 520      -9.894 174.860  44.658  1.00 65.40           O
ATOM   4309  CB  LEU B 520      -7.136 173.221  45.137  1.00  0.00           C
ATOM   4310 1HB  LEU B 520      -6.058 173.284  44.987  1.00  0.00           H
ATOM   4311 2HB  LEU B 520      -7.318 172.576  45.996  1.00  0.00           H
ATOM   4312  CG  LEU B 520      -7.776 172.569  43.895  1.00  0.00           C
ATOM   4313  HG  LEU B 520      -8.828 172.378  44.110  1.00  0.00           H
ATOM   4314  CD1 LEU B 520      -7.671 173.466  42.660  1.00  0.00           C
ATOM   4315 1HD1 LEU B 520      -7.911 172.894  41.764  1.00  0.00           H
ATOM   4316 2HD1 LEU B 520      -6.654 173.849  42.586  1.00  0.00           H
ATOM   4317 3HD1 LEU B 520      -8.367 174.299  42.758  1.00  0.00           H
ATOM   4318  CD2 LEU B 520      -7.102 171.232  43.589  1.00  0.00           C
ATOM   4319 1HD2 LEU B 520      -7.600 170.755  42.745  1.00  0.00           H
ATOM   4320 2HD2 LEU B 520      -7.176 170.589  44.466  1.00  0.00           H
ATOM   4321 3HD2 LEU B 520      -6.052 171.397  43.346  1.00  0.00           H
ATOM   4322  N   LYS B 521      -9.730 174.388  46.843  1.00 65.40           N
ATOM   4323  H   LYS B 521      -9.132 174.303  47.653  1.00 65.40           H
ATOM   4324  CA  LYS B 521     -11.177 174.363  47.097  1.00 67.90           C
ATOM   4325  HA  LYS B 521     -11.650 173.832  46.271  1.00 67.90           H
ATOM   4326  C   LYS B 521     -11.771 175.788  47.149  1.00 65.40           C
ATOM   4327  O   LYS B 521     -12.905 176.016  46.735  1.00 65.40           O
ATOM   4328  CB  LYS B 521     -11.479 173.594  48.387  1.00  0.00           C
ATOM   4329 1HB  LYS B 521     -10.802 172.743  48.461  1.00  0.00           H
ATOM   4330 2HB  LYS B 521     -11.326 174.255  49.240  1.00  0.00           H
ATOM   4331  CG  LYS B 521     -12.926 173.073  48.347  1.00  0.00           C
ATOM   4332 1HG  LYS B 521     -13.577 173.878  48.006  1.00  0.00           H
ATOM   4333 2HG  LYS B 521     -12.982 172.253  47.632  1.00  0.00           H
ATOM   4334  CD  LYS B 521     -13.446 172.595  49.703  1.00  0.00           C
ATOM   4335 1HD  LYS B 521     -12.856 171.739  50.033  1.00  0.00           H
ATOM   4336 2HD  LYS B 521     -13.364 173.406  50.426  1.00  0.00           H
ATOM   4337  CE  LYS B 521     -14.916 172.183  49.527  1.00  0.00           C
ATOM   4338 1HE  LYS B 521     -15.378 172.840  48.790  1.00  0.00           H
ATOM   4339 2HE  LYS B 521     -14.950 171.170  49.124  1.00  0.00           H
ATOM   4340  NZ  LYS B 521     -15.682 172.271  50.790  1.00  0.00           N
ATOM   4341 1HZ  LYS B 521     -16.656 172.087  50.591  1.00  0.00           H
ATOM   4342 2HZ  LYS B 521     -15.586 173.203  51.167  1.00  0.00           H
ATOM   4343 3HZ  LYS B 521     -15.342 171.598  51.462  1.00  0.00           H
ATOM   4344  N   GLU B 522     -10.974 176.749  47.608  1.00 65.40           N
ATOM   4345  H   GLU B 522     -10.086 176.478  48.004  1.00 65.40           H
ATOM   4346  CA  GLU B 522     -11.248 178.188  47.536  1.00 67.90           C
ATOM   4347  HA  GLU B 522     -12.200 178.412  48.019  1.00 67.90           H
ATOM   4348  C   GLU B 522     -11.334 178.709  46.077  1.00 69.66           C
ATOM   4349  O   GLU B 522     -11.990 179.712  45.801  1.00 70.03           O
ATOM   4350  CB  GLU B 522     -10.139 178.916  48.304  1.00  0.00           C
ATOM   4351 1HB  GLU B 522      -9.183 178.591  47.894  1.00  0.00           H
ATOM   4352 2HB  GLU B 522     -10.247 179.992  48.165  1.00  0.00           H
ATOM   4353  CG  GLU B 522     -10.149 178.616  49.816  1.00  0.00           C
ATOM   4354 1HG  GLU B 522     -11.060 179.025  50.252  1.00  0.00           H
ATOM   4355 2HG  GLU B 522     -10.156 177.538  49.974  1.00  0.00           H
ATOM   4356  CD  GLU B 522      -8.943 179.210  50.562  1.00  0.00           C
ATOM   4357  OE1 GLU B 522      -8.128 179.959  49.966  1.00  0.00           O
ATOM   4358  OE2 GLU B 522      -8.798 178.904  51.769  1.00  0.00           O
ATOM   4359  N   GLU B 523     -10.704 178.009  45.130  1.00 64.46           N
ATOM   4360  H   GLU B 523     -10.217 177.172  45.418  1.00 64.46           H
ATOM   4361  CA  GLU B 523     -10.885 178.186  43.680  1.00 59.24           C
ATOM   4362  HA  GLU B 523     -11.058 179.241  43.469  1.00 59.24           H
ATOM   4363  C   GLU B 523     -12.119 177.400  43.160  1.00 58.61           C
ATOM   4364  O   GLU B 523     -12.434 176.319  43.656  1.00 60.63           O
ATOM   4365  CB  GLU B 523      -9.595 177.745  42.961  1.00 50.32           C
ATOM   4366 1HB  GLU B 523      -8.895 177.306  43.671  1.00 50.32           H
ATOM   4367 2HB  GLU B 523      -9.841 176.969  42.237  1.00 50.32           H
ATOM   4368  CG  GLU B 523      -8.878 178.892  42.219  1.00 63.41           C
ATOM   4369 1HG  GLU B 523      -8.018 178.468  41.701  1.00 63.41           H
ATOM   4370 2HG  GLU B 523      -9.550 179.306  41.466  1.00 63.41           H
ATOM   4371  CD  GLU B 523      -8.398 180.024  43.131  1.00 55.75           C
ATOM   4372  OE1 GLU B 523      -7.240 180.008  43.608  1.00 58.78           O
ATOM   4373  OE2 GLU B 523      -9.129 181.027  43.286  1.00 65.50           O
ATOM   4374  N   SER B 524     -12.799 177.917  42.130  1.00 50.05           N
ATOM   4375  H   SER B 524     -12.523 178.812  41.754  1.00 50.05           H
ATOM   4376  CA  SER B 524     -14.012 177.318  41.540  1.00 56.63           C
ATOM   4377  HA  SER B 524     -14.113 176.301  41.919  1.00 56.63           H
ATOM   4378  C   SER B 524     -13.920 177.251  40.002  1.00 48.66           C
ATOM   4379  O   SER B 524     -13.461 178.185  39.339  1.00 45.34           O
ATOM   4380  CB  SER B 524     -15.262 178.077  42.009  1.00 61.58           C
ATOM   4381 1HB  SER B 524     -16.147 177.529  41.688  1.00 61.58           H
ATOM   4382 2HB  SER B 524     -15.259 178.121  43.098  1.00 61.58           H
ATOM   4383  OG  SER B 524     -15.314 179.391  41.478  1.00 65.84           O
ATOM   4384  HG  SER B 524     -14.466 179.809  41.642  1.00 65.84           H
ATOM   4385  N   PHE B 525     -14.348 176.127  39.425  1.00 41.94           N
ATOM   4386  H   PHE B 525     -14.835 175.451  39.997  1.00 41.94           H
ATOM   4387  CA  PHE B 525     -14.117 175.758  38.026  1.00 39.60           C
ATOM   4388  HA  PHE B 525     -13.687 176.618  37.512  1.00 39.60           H
ATOM   4389  C   PHE B 525     -15.430 175.381  37.313  1.00 42.41           C
ATOM   4390  O   PHE B 525     -16.306 174.732  37.886  1.00 40.17           O
ATOM   4391  CB  PHE B 525     -13.091 174.618  37.916  1.00 40.30           C
ATOM   4392 1HB  PHE B 525     -13.535 173.709  38.322  1.00 40.30           H
ATOM   4393 2HB  PHE B 525     -12.913 174.452  36.854  1.00 40.30           H
ATOM   4394  CG  PHE B 525     -11.739 174.833  38.599  1.00 38.09           C
ATOM   4395  CD1 PHE B 525     -10.588 175.091  37.827  1.00 35.06           C
ATOM   4396  HD1 PHE B 525     -10.656 175.149  36.750  1.00 35.06           H
ATOM   4397  CD2 PHE B 525     -11.620 174.719  39.993  1.00 41.66           C
ATOM   4398  HD2 PHE B 525     -12.495 174.497  40.587  1.00 41.66           H
ATOM   4399  CE1 PHE B 525      -9.339 175.264  38.451  1.00 34.51           C
ATOM   4400  HE1 PHE B 525      -8.456 175.469  37.863  1.00 34.51           H
ATOM   4401  CE2 PHE B 525     -10.373 174.881  40.618  1.00 39.95           C
ATOM   4402  HE2 PHE B 525     -10.300 174.799  41.692  1.00 39.95           H
ATOM   4403  CZ  PHE B 525      -9.233 175.160  39.848  1.00 36.49           C
ATOM   4404  HZ  PHE B 525      -8.278 175.293  40.336  1.00 36.49           H
ATOM   4405  N   ARG B 526     -15.540 175.777  36.045  1.00 35.55           N
ATOM   4406  H   ARG B 526     -14.750 176.256  35.637  1.00 35.55           H
ATOM   4407  CA  ARG B 526     -16.725 175.643  35.172  1.00 37.17           C
ATOM   4408  HA  ARG B 526     -17.500 175.063  35.674  1.00 37.17           H
ATOM   4409  C   ARG B 526     -16.351 174.909  33.867  1.00 40.35           C
ATOM   4410  O   ARG B 526     -15.161 174.725  33.597  1.00 38.64           O
ATOM   4411  CB  ARG B 526     -17.264 177.058  34.898  1.00 39.84           C
ATOM   4412 1HB  ARG B 526     -16.456 177.690  34.529  1.00 39.84           H
ATOM   4413 2HB  ARG B 526     -18.032 177.001  34.126  1.00 39.84           H
ATOM   4414  CG  ARG B 526     -17.876 177.727  36.145  1.00 48.37           C
ATOM   4415 1HG  ARG B 526     -18.712 177.118  36.488  1.00 48.37           H
ATOM   4416 2HG  ARG B 526     -17.140 177.777  36.948  1.00 48.37           H
ATOM   4417  CD  ARG B 526     -18.393 179.153  35.868  1.00 53.24           C
ATOM   4418 1HD  ARG B 526     -19.078 179.122  35.020  1.00 53.24           H
ATOM   4419 2HD  ARG B 526     -18.933 179.506  36.746  1.00 53.24           H
ATOM   4420  NE  ARG B 526     -17.310 180.107  35.564  1.00 60.60           N
ATOM   4421  HE  ARG B 526     -16.382 179.808  35.828  1.00 60.60           H
ATOM   4422  CZ  ARG B 526     -17.496 181.299  34.989  1.00 61.43           C
ATOM   4423  NH1 ARG B 526     -18.674 181.804  34.764  1.00 62.57           N
ATOM   4424 1HH1 ARG B 526     -19.494 181.374  35.167  1.00 62.57           H
ATOM   4425 2HH1 ARG B 526     -18.737 182.725  34.353  1.00 62.57           H
ATOM   4426  NH2 ARG B 526     -16.500 182.048  34.626  1.00 55.95           N
ATOM   4427 1HH2 ARG B 526     -15.544 181.776  34.806  1.00 55.95           H
ATOM   4428 2HH2 ARG B 526     -16.701 182.951  34.222  1.00 55.95           H
ATOM   4429  N   ASP B 527     -17.326 174.504  33.052  1.00 41.75           N
ATOM   4430  H   ASP B 527     -18.292 174.714  33.260  1.00 41.75           H
ATOM   4431  CA  ASP B 527     -17.043 173.976  31.714  1.00 42.18           C
ATOM   4432  HA  ASP B 527     -16.358 173.135  31.825  1.00 42.18           H
ATOM   4433  C   ASP B 527     -16.343 175.044  30.840  1.00 43.04           C
ATOM   4434  O   ASP B 527     -16.686 176.225  30.957  1.00 40.89           O
ATOM   4435  CB  ASP B 527     -18.324 173.448  31.050  1.00 48.63           C
ATOM   4436 1HB  ASP B 527     -18.781 172.696  31.693  1.00 48.63           H
ATOM   4437 2HB  ASP B 527     -19.035 174.263  30.913  1.00 48.63           H
ATOM   4438  CG  ASP B 527     -18.025 172.818  29.687  1.00 51.83           C
ATOM   4439  OD1 ASP B 527     -17.942 173.565  28.686  1.00 47.05           O
ATOM   4440  OD2 ASP B 527     -17.786 171.590  29.650  1.00 60.28           O
ATOM   4441  N   PRO B 528     -15.388 174.688  29.955  1.00 40.21           N
ATOM   4442  CA  PRO B 528     -14.730 175.650  29.075  1.00 38.37           C
ATOM   4443  HA  PRO B 528     -14.076 176.266  29.693  1.00 38.37           H
ATOM   4444  C   PRO B 528     -15.674 176.585  28.293  1.00 43.47           C
ATOM   4445  O   PRO B 528     -15.365 177.771  28.163  1.00 40.18           O
ATOM   4446  CB  PRO B 528     -13.878 174.798  28.133  1.00 37.03           C
ATOM   4447 1HB  PRO B 528     -14.465 174.482  27.270  1.00 37.03           H
ATOM   4448 2HB  PRO B 528     -12.975 175.323  27.823  1.00 37.03           H
ATOM   4449  CG  PRO B 528     -13.515 173.595  28.985  1.00 40.64           C
ATOM   4450 1HG  PRO B 528     -13.306 172.709  28.385  1.00 40.64           H
ATOM   4451 2HG  PRO B 528     -12.673 173.829  29.637  1.00 40.64           H
ATOM   4452  CD  PRO B 528     -14.772 173.387  29.806  1.00 39.98           C
ATOM   4453 1HD  PRO B 528     -15.446 172.722  29.267  1.00 39.98           H
ATOM   4454 2HD  PRO B 528     -14.519 172.988  30.789  1.00 39.98           H
ATOM   4455  N   ALA B 529     -16.839 176.111  27.835  1.00 42.02           N
ATOM   4456  H   ALA B 529     -17.110 175.161  28.042  1.00 42.02           H
ATOM   4457  CA  ALA B 529     -17.819 176.938  27.129  1.00 41.60           C
ATOM   4458  HA  ALA B 529     -17.334 177.381  26.260  1.00 41.60           H
ATOM   4459  C   ALA B 529     -18.373 178.096  27.998  1.00 36.96           C
ATOM   4460  O   ALA B 529     -18.779 179.125  27.459  1.00 43.40           O
ATOM   4461  CB  ALA B 529     -18.960 176.043  26.632  1.00 47.34           C
ATOM   4462 1HB  ALA B 529     -18.561 175.293  25.949  1.00 47.34           H
ATOM   4463 2HB  ALA B 529     -19.695 176.656  26.112  1.00 47.34           H
ATOM   4464 3HB  ALA B 529     -19.434 175.547  27.480  1.00 47.34           H
ATOM   4465  N   GLU B 530     -18.344 177.977  29.329  1.00 38.84           N
ATOM   4466  H   GLU B 530     -17.956 177.137  29.735  1.00 38.84           H
ATOM   4467  CA  GLU B 530     -18.792 179.011  30.272  1.00 38.47           C
ATOM   4468  HA  GLU B 530     -19.722 179.439  29.898  1.00 38.47           H
ATOM   4469  C   GLU B 530     -17.773 180.164  30.437  1.00 43.79           C
ATOM   4470  O   GLU B 530     -18.110 181.194  31.030  1.00 45.60           O
ATOM   4471  CB  GLU B 530     -19.089 178.392  31.648  1.00 38.90           C
ATOM   4472 1HB  GLU B 530     -18.156 178.042  32.090  1.00 38.90           H
ATOM   4473 2HB  GLU B 530     -19.499 179.169  32.294  1.00 38.90           H
ATOM   4474  CG  GLU B 530     -20.082 177.217  31.604  1.00 51.99           C
ATOM   4475 1HG  GLU B 530     -21.026 177.568  31.184  1.00 51.99           H
ATOM   4476 2HG  GLU B 530     -19.695 176.426  30.962  1.00 51.99           H
ATOM   4477  CD  GLU B 530     -20.346 176.639  32.997  1.00 68.17           C
ATOM   4478  OE1 GLU B 530     -20.708 177.413  33.914  1.00 67.67           O
ATOM   4479  OE2 GLU B 530     -20.218 175.408  33.192  1.00 76.01           O
ATOM   4480  N   VAL B 531     -16.544 180.014  29.917  1.00 39.60           N
ATOM   4481  H   VAL B 531     -16.336 179.150  29.437  1.00 39.60           H
ATOM   4482  CA  VAL B 531     -15.396 180.913  30.149  1.00 39.58           C
ATOM   4483  HA  VAL B 531     -15.745 181.781  30.708  1.00 39.58           H
ATOM   4484  C   VAL B 531     -14.747 181.428  28.839  1.00 40.57           C
ATOM   4485  O   VAL B 531     -14.344 182.592  28.765  1.00 44.90           O
ATOM   4486  CB  VAL B 531     -14.335 180.216  31.033  1.00 39.61           C
ATOM   4487  HB  VAL B 531     -13.863 179.433  30.440  1.00 39.61           H
ATOM   4488  CG1 VAL B 531     -13.258 181.214  31.477  1.00 43.35           C
ATOM   4489 1HG1 VAL B 531     -12.569 180.730  32.170  1.00 43.35           H
ATOM   4490 2HG1 VAL B 531     -13.741 182.056  31.973  1.00 43.35           H
ATOM   4491 3HG1 VAL B 531     -12.708 181.570  30.606  1.00 43.35           H
ATOM   4492  CG2 VAL B 531     -14.940 179.569  32.290  1.00 40.15           C
ATOM   4493 1HG2 VAL B 531     -14.143 179.234  32.954  1.00 40.15           H
ATOM   4494 2HG2 VAL B 531     -15.552 178.715  31.998  1.00 40.15           H
ATOM   4495 3HG2 VAL B 531     -15.560 180.302  32.806  1.00 40.15           H
ATOM   4496  N   LEU B 532     -14.653 180.582  27.809  1.00 39.56           N
ATOM   4497  H   LEU B 532     -15.015 179.646  27.927  1.00 39.56           H
ATOM   4498  CA  LEU B 532     -14.043 180.879  26.501  1.00 37.67           C
ATOM   4499  HA  LEU B 532     -13.074 181.345  26.675  1.00 37.67           H
ATOM   4500  C   LEU B 532     -14.894 181.863  25.659  1.00 46.65           C
ATOM   4501  O   LEU B 532     -15.981 181.486  25.183  1.00 46.26           O
ATOM   4502  OXT LEU B 532     -14.433 183.005  25.439  1.00 46.26           O
ATOM   4503  CB  LEU B 532     -13.817 179.527  25.780  1.00 43.16           C
ATOM   4504 1HB  LEU B 532     -14.764 178.987  25.773  1.00 43.16           H
ATOM   4505 2HB  LEU B 532     -13.566 179.738  24.741  1.00 43.16           H
ATOM   4506  CG  LEU B 532     -12.728 178.618  26.361  1.00 41.50           C
ATOM   4507  HG  LEU B 532     -12.972 178.389  27.399  1.00 41.50           H
ATOM   4508  CD1 LEU B 532     -12.695 177.322  25.556  1.00 40.97           C
ATOM   4509 1HD1 LEU B 532     -11.955 176.647  25.987  1.00 40.97           H
ATOM   4510 2HD1 LEU B 532     -12.436 177.532  24.519  1.00 40.97           H
ATOM   4511 3HD1 LEU B 532     -13.680 176.857  25.598  1.00 40.97           H
ATOM   4512  CD2 LEU B 532     -11.338 179.253  26.306  1.00 38.40           C
ATOM   4513 1HD2 LEU B 532     -10.596 178.519  26.620  1.00 38.40           H
ATOM   4514 2HD2 LEU B 532     -11.305 180.114  26.975  1.00 38.40           H
ATOM   4515 3HD2 LEU B 532     -11.123 179.575  25.288  1.00 38.40           H
TER    4516      LEU B 532 
CONECT 2570 2568 2571 2583                                   
CONECT 2583 2570 2584 2585                                   
CONECT 2584 2583                                             
CONECT 2585 2583 2586 2587 2588                              
CONECT 2586 2585                                             
CONECT 2587 2585                                             
CONECT 2588 2585                                             
CONECT 2589 2590 2591 2592 2593                              
CONECT 2590 2589                                             
CONECT 2591 2589                                             
CONECT 2592 2589                                             
CONECT 2593 2589 2594 2595                                   
CONECT 2594 2593                                             
CONECT 2595 2593 2596 2597                                   
CONECT 4263 4264 4265 4266 4267                              
CONECT 4264 4263                                             
CONECT 4265 4263                                             
CONECT 4266 4263                                             
CONECT 4267 4263 4268 4269                                   
CONECT 4268 4267                                             
CONECT 4269 4267 4270 4271                                   
END
