# Supplementary material for: Constrained TACC3 peptidomimetics for a non-canonical protein–protein interface elucidate allosteric communication in Aurora-A kinase
Source: Chem Sci. 2024 Nov 28;16(1):354–63. doi: 10.1039/d4sc06100d (PMC11604048; doi:10.1039/d4sc06100d)
Supplement: SC-016-D4SC06100D-s001 [file SC-016-D4SC06100D-s001.zip › aura_tacc3 518_532_run2_average.pdb]

REMARK YASARA *************************************************************
REMARK YASARA *                                                           *
REMARK YASARA *                     Y  A  S  A  R  A                      *
REMARK YASARA *                                                           *
REMARK YASARA *   Yet Another Scientific Artificial Reality Application   *
REMARK YASARA *                                                           *
REMARK YASARA *            MOLECULE STRUCTURE FILE, PDB FORMAT            *
REMARK YASARA *                                                           *
REMARK YASARA * Just use YASARA every day to make your questions go away! *
REMARK YASARA *                                                           *
REMARK YASARA *                      www.YASARA.org                       *
REMARK YASARA *                                                           *
REMARK YASARA *************************************************************
REMARK YASARA
REMARK YASARA Written on:        Wed Oct 23 08:05:36 2024
REMARK YASARA Number of models: 1
REMARK YASARA Number of atoms:   4514
REMARK YASARA Please address questions or suggestions to: Eliza@yasara.org
REMARK YASARA
REMARK   2 RESOLUTION. 2.02 ANGSTROMS.
REMARK 290 CRYSTALLOGRAPHIC SYMMETRY TRANSFORMATIONS
REMARK 290 THE FOLLOWING TRANSFORMATIONS OPERATE ON THE ATOM/HETATM
REMARK 290 RECORDS IN THIS ENTRY TO PRODUCE CRYSTALLOGRAPHICALLY
REMARK 290 RELATED MOLECULES.
REMARK 290   SMTRY1   1  1.000000  0.000000  0.000000        0.00000
REMARK 290   SMTRY2   1  0.000000  1.000000  0.000000        0.00000
REMARK 290   SMTRY3   1  0.000000  0.000000  1.000000        0.00000
REMARK 290   SMTRY1   2 -1.000000  0.000000  0.000000        0.00000
REMARK 290   SMTRY2   2  0.000000 -1.000000  0.000000        0.00000
REMARK 290   SMTRY3   2  0.000000  0.000000  1.000000        0.00000
REMARK 290   SMTRY1   3 -1.000000  0.000000  0.000000        0.00000
REMARK 290   SMTRY2   3  0.000000  1.000000  0.000000        0.00000
REMARK 290   SMTRY3   3  0.000000  0.000000 -1.000000        0.00000
REMARK 290   SMTRY1   4  1.000000  0.000000  0.000000        0.00000
REMARK 290   SMTRY2   4  0.000000 -1.000000  0.000000        0.00000
REMARK 290   SMTRY3   4  0.000000  0.000000 -1.000000        0.00000
REMARK 290   SMTRY1   5  0.000000  0.000000  1.000000        0.00000
REMARK 290   SMTRY2   5  1.000000  0.000000  0.000000        0.00000
REMARK 290   SMTRY3   5  0.000000  1.000000  0.000000        0.00000
REMARK 290   SMTRY1   6  0.000000  0.000000  1.000000        0.00000
REMARK 290   SMTRY2   6 -1.000000  0.000000  0.000000        0.00000
REMARK 290   SMTRY3   6  0.000000 -1.000000  0.000000        0.00000
REMARK 290   SMTRY1   7  0.000000  0.000000 -1.000000        0.00000
REMARK 290   SMTRY2   7 -1.000000  0.000000  0.000000        0.00000
REMARK 290   SMTRY3   7  0.000000  1.000000  0.000000        0.00000
REMARK 290   SMTRY1   8  0.000000  0.000000 -1.000000        0.00000
REMARK 290   SMTRY2   8  1.000000  0.000000  0.000000        0.00000
REMARK 290   SMTRY3   8  0.000000 -1.000000  0.000000        0.00000
REMARK 290   SMTRY1   9  0.000000  1.000000  0.000000        0.00000
REMARK 290   SMTRY2   9  0.000000  0.000000  1.000000        0.00000
REMARK 290   SMTRY3   9  1.000000  0.000000  0.000000        0.00000
REMARK 290   SMTRY1  10  0.000000 -1.000000  0.000000        0.00000
REMARK 290   SMTRY2  10  0.000000  0.000000  1.000000        0.00000
REMARK 290   SMTRY3  10 -1.000000  0.000000  0.000000        0.00000
REMARK 290   SMTRY1  11  0.000000  1.000000  0.000000        0.00000
REMARK 290   SMTRY2  11  0.000000  0.000000 -1.000000        0.00000
REMARK 290   SMTRY3  11 -1.000000  0.000000  0.000000        0.00000
REMARK 290   SMTRY1  12  0.000000 -1.000000  0.000000        0.00000
REMARK 290   SMTRY2  12  0.000000  0.000000 -1.000000        0.00000
REMARK 290   SMTRY3  12  1.000000  0.000000  0.000000        0.00000
REMARK 290   SMTRY1  13  1.000000  0.000000  0.000000       68.52000
REMARK 290   SMTRY2  13  0.000000  1.000000  0.000000       68.52000
REMARK 290   SMTRY3  13  0.000000  0.000000  1.000000       68.52000
REMARK 290   SMTRY1  14 -1.000000  0.000000  0.000000       68.52000
REMARK 290   SMTRY2  14  0.000000 -1.000000  0.000000       68.52000
REMARK 290   SMTRY3  14  0.000000  0.000000  1.000000       68.52000
REMARK 290   SMTRY1  15 -1.000000  0.000000  0.000000       68.52000
REMARK 290   SMTRY2  15  0.000000  1.000000  0.000000       68.52000
REMARK 290   SMTRY3  15  0.000000  0.000000 -1.000000       68.52000
REMARK 290   SMTRY1  16  1.000000  0.000000  0.000000       68.52000
REMARK 290   SMTRY2  16  0.000000 -1.000000  0.000000       68.52000
REMARK 290   SMTRY3  16  0.000000  0.000000 -1.000000       68.52000
REMARK 290   SMTRY1  17  0.000000  0.000000  1.000000       68.52000
REMARK 290   SMTRY2  17  1.000000  0.000000  0.000000       68.52000
REMARK 290   SMTRY3  17  0.000000  1.000000  0.000000       68.52000
REMARK 290   SMTRY1  18  0.000000  0.000000  1.000000       68.52000
REMARK 290   SMTRY2  18 -1.000000  0.000000  0.000000       68.52000
REMARK 290   SMTRY3  18  0.000000 -1.000000  0.000000       68.52000
REMARK 290   SMTRY1  19  0.000000  0.000000 -1.000000       68.52000
REMARK 290   SMTRY2  19 -1.000000  0.000000  0.000000       68.52000
REMARK 290   SMTRY3  19  0.000000  1.000000  0.000000       68.52000
REMARK 290   SMTRY1  20  0.000000  0.000000 -1.000000       68.52000
REMARK 290   SMTRY2  20  1.000000  0.000000  0.000000       68.52000
REMARK 290   SMTRY3  20  0.000000 -1.000000  0.000000       68.52000
REMARK 290   SMTRY1  21  0.000000  1.000000  0.000000       68.52000
REMARK 290   SMTRY2  21  0.000000  0.000000  1.000000       68.52000
REMARK 290   SMTRY3  21  1.000000  0.000000  0.000000       68.52000
REMARK 290   SMTRY1  22  0.000000 -1.000000  0.000000       68.52000
REMARK 290   SMTRY2  22  0.000000  0.000000  1.000000       68.52000
REMARK 290   SMTRY3  22 -1.000000  0.000000  0.000000       68.52000
REMARK 290   SMTRY1  23  0.000000  1.000000  0.000000       68.52000
REMARK 290   SMTRY2  23  0.000000  0.000000 -1.000000       68.52000
REMARK 290   SMTRY3  23 -1.000000  0.000000  0.000000       68.52000
REMARK 290   SMTRY1  24  0.000000 -1.000000  0.000000       68.52000
REMARK 290   SMTRY2  24  0.000000  0.000000 -1.000000       68.52000
REMARK 290   SMTRY3  24  1.000000  0.000000  0.000000       68.52000
REMARK 350 COORDINATES FOR A COMPLETE MULTIMER REPRESENTING THE KNOWN
REMARK 350 BIOLOGICALLY SIGNIFICANT OLIGOMERIZATION STATE OF THE
REMARK 350 MOLECULE CAN BE GENERATED BY APPLYING BIOMT TRANSFORMATIONS
REMARK 350 GIVEN BELOW. BOTH NON-CRYSTALLOGRAPHIC AND
REMARK 350 CRYSTALLOGRAPHIC OPERATIONS ARE GIVEN.
REMARK 350
REMARK 350 BIOMOLECULE: 1
REMARK 350 APPLY THE FOLLOWING TO CHAINS: A, B
REMARK 350   BIOMT1   1  1.000000  0.000000  0.000000        0.00000
REMARK 350   BIOMT2   1  0.000000  1.000000  0.000000        0.00000
REMARK 350   BIOMT3   1  0.000000  0.000000  1.000000        0.00000
COMPND    MOL_ID: 1;
COMPND   2 MOLECULE: AURORA KINASE A;
COMPND   3 CHAIN: A;
COMPND   4 MOL_ID: 2;
COMPND   5 MOLECULE: TRANSFORMING ACIDIC COILED-COIL-CONTAINING PROTEIN 3;
COMPND   6 CHAIN: B;
SEQRES   1 A  258  ARG GLN TRP ALA LEU GLU ASP PHE GLU ILE GLY ARG PRO 
SEQRES   2 A  258  LEU GLY LYS GLY LYS PHE GLY ASN VAL TYR LEU ALA ARG 
SEQRES   3 A  258  GLU LYS GLN SER LYS PHE ILE LEU ALA LEU LYS VAL LEU 
SEQRES   4 A  258  PHE LYS ALA GLN LEU GLU LYS ALA GLY VAL GLU HIS GLN 
SEQRES   5 A  258  LEU ARG ARG GLU VAL GLU ILE GLN SER HIS LEU ARG HIS 
SEQRES   6 A  258  PRO ASN ILE LEU ARG LEU TYR GLY TYR PHE HIS ASP ALA 
SEQRES   7 A  258  THR ARG VAL TYR LEU ILE LEU GLU TYR ALA PRO LEU GLY 
SEQRES   8 A  258  THR VAL TYR ARG GLU LEU GLN LYS LEU SER LYS PHE ASP 
SEQRES   9 A  258  GLU GLN ARG THR ALA THR TYR ILE THR GLU LEU ALA ASN 
SEQRES  10 A  258  ALA LEU SER TYR CYS HIS SER LYS ARG VAL ILE HIS ARG 
SEQRES  11 A  258  ASP ILE LYS PRO GLU ASN LEU LEU LEU GLY SER ALA GLY 
SEQRES  12 A  258  GLU LEU LYS ILE ALA ASN PHE GLY TRP SER VAL HIS ALA 
SEQRES  13 A  258  GLY THR LEU ASP TYR LEU PRO PRO GLU MET ILE GLU GLY 
SEQRES  14 A  258  ARG MET HIS ASP GLU LYS VAL ASP LEU TRP SER LEU GLY 
SEQRES  15 A  258  VAL LEU CYS TYR GLU PHE LEU VAL GLY LYS PRO PRO PHE 
SEQRES  16 A  258  GLU ALA ASN THR TYR GLN GLU THR TYR LYS ARG ILE SER 
SEQRES  17 A  258  ARG VAL GLU PHE THR PHE PRO ASP PHE VAL THR GLU GLY 
SEQRES  18 A  258  ALA ARG ASP LEU ILE SER ARG LEU LEU LYS HIS ASN PRO 
SEQRES  19 A  258  SER GLN ARG PRO MET LEU ARG GLU VAL LEU GLU HIS PRO 
SEQRES  20 A  258  TRP ILE THR ALA ASN SER SER LYS PRO SER ASN 
SEQRES   1 B   15  LEU GLU LEU LYS GLU GLU SER PHE ARG ASP PRO ALA GLU 
SEQRES   2 B   15  VAL LEU 
LINK         C   HIS A 280                 N   NME A 281                  1.33
LINK         C   ACE A 289                 N   ALA A 290                  1.33
LINK         C   ACE B 517                 N   LEU B 518                  1.33
CRYST1  137.040  137.040  137.040  90.00  90.00  90.00 I 2 3        24
ORIGX1      1.000000  0.000000  0.000000        0.00000
ORIGX2      0.000000  1.000000  0.000000        0.00000
ORIGX3      0.000000  0.000000  1.000000        0.00000
SCALE1      0.007297  0.000000  0.000000        0.00000
SCALE2      0.000000  0.007297  0.000000        0.00000
SCALE3      0.000000  0.000000  0.007297        0.00000
ATOM      1  N   ARG A 126       7.886 195.880  58.652  1.00401.12           N
ATOM      2 1H   ARG A 126       7.353 196.357  59.365  1.00443.29           H
ATOM      3 2H   ARG A 126       7.259 195.568  57.923  1.00452.56           H
ATOM      4 3H   ARG A 126       8.556 196.522  58.251  1.00450.86           H
ATOM      5  CA  ARG A 126       8.593 194.700  59.241  1.00321.18           C
ATOM      6  HA  ARG A 126       9.299 195.037  60.000  1.00343.03           H
ATOM      7  C   ARG A 126       9.368 193.926  58.175  1.00252.25           C
ATOM      8  O   ARG A 126       8.795 193.507  57.171  1.00258.19           O
ATOM      9  CB  ARG A 126       7.571 193.765  59.894  1.00357.56           C
ATOM     10 1HB  ARG A 126       6.951 194.348  60.576  1.00424.91           H
ATOM     11 2HB  ARG A 126       6.930 193.352  59.115  1.00457.76           H
ATOM     12  CG  ARG A 126       8.196 192.613  60.668  1.00299.39           C
ATOM     13 1HG  ARG A 126       8.822 192.028  59.995  1.00346.11           H
ATOM     14 2HG  ARG A 126       8.815 193.012  61.471  1.00288.21           H
ATOM     15  CD  ARG A 126       7.134 191.701  61.264  1.00335.32           C
ATOM     16 1HD  ARG A 126       6.457 192.296  61.879  1.00404.83           H
ATOM     17 2HD  ARG A 126       6.560 191.241  60.459  1.00447.31           H
ATOM     18  NE  ARG A 126       7.742 190.659  62.090  1.00271.94           N
ATOM     19  HE  ARG A 126       7.768 190.815  63.086  1.00341.78           H
ATOM     20  CZ  ARG A 126       8.254 189.521  61.638  1.00190.04           C
ATOM     21  NH1 ARG A 126       8.758 188.669  62.505  1.00192.86           N
ATOM     22 1HH1 ARG A 126       8.759 188.903  63.485  1.00265.95           H
ATOM     23 2HH1 ARG A 126       9.126 187.790  62.176  1.00158.69           H
ATOM     24  NH2 ARG A 126       8.270 189.205  60.359  1.00162.21           N
ATOM     25 1HH2 ARG A 126       7.877 189.838  59.681  1.00203.30           H
ATOM     26 2HH2 ARG A 126       8.689 188.332  60.076  1.00133.31           H
ATOM     27  N   GLN A 127      10.663 193.728  58.400  1.00227.40           N
ATOM     28  H   GLN A 127      11.101 194.100  59.229  1.00255.04           H
ATOM     29  CA  GLN A 127      11.473 192.919  57.494  1.00195.68           C
ATOM     30  HA  GLN A 127      11.218 193.160  56.462  1.00215.92           H
ATOM     31  C   GLN A 127      11.183 191.441  57.733  1.00141.43           C
ATOM     32  O   GLN A 127      10.908 191.038  58.864  1.00134.07           O
ATOM     33  CB  GLN A 127      12.967 193.170  57.722  1.00236.67           C
ATOM     34 1HB  GLN A 127      13.202 192.922  58.757  1.00267.62           H
ATOM     35 2HB  GLN A 127      13.530 192.491  57.079  1.00258.55           H
ATOM     36  CG  GLN A 127      13.444 194.592  57.445  1.00329.25           C
ATOM     37 1HG  GLN A 127      12.833 195.294  58.013  1.00390.41           H
ATOM     38 2HG  GLN A 127      14.475 194.683  57.785  1.00383.47           H
ATOM     39  CD  GLN A 127      13.392 194.976  55.978  1.00438.12           C
ATOM     40  OE1 GLN A 127      12.974 194.197  55.124  1.00510.21           O
ATOM     41  NE2 GLN A 127      13.812 196.194  55.673  1.00576.77           N
ATOM     42 1HE2 GLN A 127      13.790 196.494  54.710  1.00722.44           H
ATOM     43 2HE2 GLN A 127      14.157 196.810  56.395  1.00612.23           H
ATOM     44  N   TRP A 128      11.255 190.635  56.679  1.00126.10           N
ATOM     45  H   TRP A 128      11.431 191.017  55.761  1.00156.18           H
ATOM     46  CA  TRP A 128      11.134 189.187  56.816  1.00 91.84           C
ATOM     47  HA  TRP A 128      10.262 188.956  57.429  1.00 81.92           H
ATOM     48  C   TRP A 128      12.366 188.598  57.494  1.00 83.33           C
ATOM     49  O   TRP A 128      13.489 189.061  57.292  1.00103.46           O
ATOM     50  CB  TRP A 128      10.973 188.519  55.449  1.00 97.61           C
ATOM     51 1HB  TRP A 128      11.755 188.879  54.780  1.00119.14           H
ATOM     52 2HB  TRP A 128      11.102 187.444  55.575  1.00 87.15           H
ATOM     53  CG  TRP A 128       9.633 188.755  54.821  1.00105.73           C
ATOM     54  CD1 TRP A 128       9.359 189.506  53.719  1.00134.32           C
ATOM     55  HD1 TRP A 128      10.095 190.069  53.163  1.00161.45           H
ATOM     56  CD2 TRP A 128       8.373 188.200  55.228  1.00103.23           C
ATOM     57  NE1 TRP A 128       8.029 189.446  53.396  1.00144.07           N
ATOM     58  HE1 TRP A 128       7.615 189.919  52.605  1.00176.34           H
ATOM     59  CE2 TRP A 128       7.396 188.639  54.304  1.00123.08           C
ATOM     60  CE3 TRP A 128       7.973 187.360  56.276  1.00104.61           C
ATOM     61  HE3 TRP A 128       8.693 187.005  56.998  1.00105.58           H
ATOM     62  CZ2 TRP A 128       6.056 188.249  54.394  1.00133.87           C
ATOM     63  HZ2 TRP A 128       5.327 188.596  53.676  1.00155.86           H
ATOM     64  CZ3 TRP A 128       6.636 186.975  56.369  1.00123.48           C
ATOM     65  HZ3 TRP A 128       6.323 186.319  57.169  1.00143.70           H
ATOM     66  CH2 TRP A 128       5.690 187.421  55.425  1.00132.88           C
ATOM     67  HH2 TRP A 128       4.661 187.107  55.517  1.00153.20           H
ATOM     68  N   ALA A 129      12.145 187.549  58.279  1.00 67.01           N
ATOM     69  H   ALA A 129      11.205 187.204  58.411  1.00 61.20           H
ATOM     70  CA  ALA A 129      13.224 186.826  58.942  1.00 70.05           C
ATOM     71  HA  ALA A 129      14.182 187.146  58.533  1.00 85.74           H
ATOM     72  C   ALA A 129      13.049 185.334  58.674  1.00 65.66           C
ATOM     73  O   ALA A 129      11.939 184.874  58.413  1.00 55.63           O
ATOM     74  CB  ALA A 129      13.200 187.105  60.439  1.00 75.29           C
ATOM     75 1HB  ALA A 129      12.256 186.759  60.862  1.00107.36           H
ATOM     76 2HB  ALA A 129      13.305 188.176  60.613  1.00104.75           H
ATOM     77 3HB  ALA A 129      14.024 186.580  60.922  1.00106.04           H
ATOM     78  N   LEU A 130      14.140 184.580  58.749  1.00 82.88           N
ATOM     79  H   LEU A 130      15.024 185.003  58.993  1.00 98.27           H
ATOM     80  CA  LEU A 130      14.110 183.141  58.498  1.00 91.61           C
ATOM     81  HA  LEU A 130      13.743 182.971  57.486  1.00 91.87           H
ATOM     82  C   LEU A 130      13.183 182.392  59.454  1.00 82.11           C
ATOM     83  O   LEU A 130      12.657 181.333  59.117  1.00 91.27           O
ATOM     84  CB  LEU A 130      15.537 182.598  58.612  1.00127.58           C
ATOM     85 1HB  LEU A 130      16.182 183.222  57.994  1.00205.65           H
ATOM     86 2HB  LEU A 130      15.855 182.717  59.648  1.00150.74           H
ATOM     87  CG  LEU A 130      15.779 181.138  58.218  1.00112.03           C
ATOM     88  HG  LEU A 130      15.151 180.501  58.839  1.00124.59           H
ATOM     89  CD1 LEU A 130      15.450 180.871  56.753  1.00218.97           C
ATOM     90 1HD1 LEU A 130      16.017 181.550  56.116  1.00285.89           H
ATOM     91 2HD1 LEU A 130      14.383 181.015  56.583  1.00282.65           H
ATOM     92 3HD1 LEU A 130      15.711 179.843  56.502  1.00289.91           H
ATOM     93  CD2 LEU A 130      17.235 180.787  58.494  1.00119.29           C
ATOM     94 1HD2 LEU A 130      17.411 179.741  58.242  1.00159.71           H
ATOM     95 2HD2 LEU A 130      17.454 180.939  59.551  1.00158.86           H
ATOM     96 3HD2 LEU A 130      17.888 181.419  57.892  1.00158.27           H
ATOM     97  N   GLU A 131      12.983 182.960  60.638  1.00 76.28           N
ATOM     98  H   GLU A 131      13.433 183.842  60.835  1.00 79.65           H
ATOM     99  CA  GLU A 131      12.105 182.402  61.665  1.00 78.54           C
ATOM    100  HA  GLU A 131      12.432 181.389  61.899  1.00 94.29           H
ATOM    101  C   GLU A 131      10.639 182.332  61.235  1.00 61.30           C
ATOM    102  O   GLU A 131       9.852 181.576  61.802  1.00 71.54           O
ATOM    103  CB  GLU A 131      12.234 183.269  62.922  1.00 95.45           C
ATOM    104 1HB  GLU A 131      13.295 183.441  63.106  1.00128.37           H
ATOM    105 2HB  GLU A 131      11.775 184.237  62.722  1.00127.14           H
ATOM    106  CG  GLU A 131      11.622 182.696  64.196  1.00142.84           C
ATOM    107 1HG  GLU A 131      11.554 183.496  64.935  1.00187.30           H
ATOM    108 2HG  GLU A 131      10.612 182.344  63.984  1.00192.52           H
ATOM    109  CD  GLU A 131      12.426 181.553  64.792  1.00216.52           C
ATOM    110  OE1 GLU A 131      13.547 181.273  64.316  1.00293.18           O
ATOM    111  OE2 GLU A 131      11.940 180.927  65.757  1.00308.67           O
ATOM    112  N   ASP A 132      10.267 183.110  60.225  1.00 47.10           N
ATOM    113  H   ASP A 132      10.969 183.642  59.727  1.00 47.31           H
ATOM    114  CA  ASP A 132       8.881 183.209  59.775  1.00 41.83           C
ATOM    115  HA  ASP A 132       8.222 183.078  60.634  1.00 50.09           H
ATOM    116  C   ASP A 132       8.508 182.160  58.729  1.00 38.00           C
ATOM    117  O   ASP A 132       7.437 182.235  58.125  1.00 40.63           O
ATOM    118  CB  ASP A 132       8.638 184.599  59.182  1.00 41.58           C
ATOM    119 1HB  ASP A 132       9.315 184.746  58.341  1.00 41.00           H
ATOM    120 2HB  ASP A 132       7.612 184.660  58.818  1.00 45.98           H
ATOM    121  CG  ASP A 132       8.867 185.709  60.187  1.00 49.45           C
ATOM    122  OD1 ASP A 132       8.301 185.644  61.299  1.00 77.81           O
ATOM    123  OD2 ASP A 132       9.604 186.665  59.862  1.00 91.65           O
ATOM    124  N   PHE A 133       9.390 181.193  58.502  1.00 36.64           N
ATOM    125  H   PHE A 133      10.242 181.164  59.047  1.00 40.59           H
ATOM    126  CA  PHE A 133       9.201 180.188  57.461  1.00 34.58           C
ATOM    127  HA  PHE A 133       8.157 180.196  57.149  1.00 35.76           H
ATOM    128  C   PHE A 133       9.543 178.780  57.941  1.00 34.26           C
ATOM    129  O   PHE A 133      10.336 178.600  58.864  1.00 39.77           O
ATOM    130  CB  PHE A 133      10.072 180.537  56.251  1.00 35.59           C
ATOM    131 1HB  PHE A 133      11.120 180.478  56.546  1.00 70.37           H
ATOM    132 2HB  PHE A 133       9.894 179.799  55.469  1.00 61.16           H
ATOM    133  CG  PHE A 133       9.801 181.907  55.692  1.00 43.47           C
ATOM    134  CD1 PHE A 133       8.766 182.107  54.785  1.00 90.31           C
ATOM    135  HD1 PHE A 133       8.187 181.264  54.437  1.00121.00           H
ATOM    136  CD2 PHE A 133      10.554 183.002  56.104  1.00 98.76           C
ATOM    137  HD2 PHE A 133      11.370 182.860  56.798  1.00138.52           H
ATOM    138  CE1 PHE A 133       8.456 183.386  54.329  1.00183.65           C
ATOM    139  HE1 PHE A 133       7.635 183.535  53.643  1.00288.55           H
ATOM    140  CE2 PHE A 133      10.256 184.284  55.650  1.00187.51           C
ATOM    141  HE2 PHE A 133      10.839 185.127  55.991  1.00292.01           H
ATOM    142  CZ  PHE A 133       9.204 184.477  54.760  1.00225.84           C
ATOM    143  HZ  PHE A 133       8.974 185.467  54.398  1.00354.90           H
ATOM    144  N   GLU A 134       8.948 177.781  57.298  1.00 32.38           N
ATOM    145  H   GLU A 134       8.262 177.989  56.585  1.00 32.27           H
ATOM    146  CA  GLU A 134       9.262 176.377  57.551  1.00 32.72           C
ATOM    147  HA  GLU A 134      10.131 176.312  58.206  1.00 37.24           H
ATOM    148  C   GLU A 134       9.603 175.702  56.224  1.00 27.76           C
ATOM    149  O   GLU A 134       9.105 176.103  55.172  1.00 26.68           O
ATOM    150  CB  GLU A 134       8.089 175.660  58.224  1.00 39.01           C
ATOM    151 1HB  GLU A 134       7.219 175.711  57.568  1.00 70.28           H
ATOM    152 2HB  GLU A 134       8.361 174.613  58.359  1.00 61.61           H
ATOM    153  CG  GLU A 134       7.715 176.227  59.585  1.00 55.91           C
ATOM    154 1HG  GLU A 134       8.609 176.262  60.208  1.00 90.51           H
ATOM    155 2HG  GLU A 134       7.337 177.242  59.457  1.00 99.02           H
ATOM    156  CD  GLU A 134       6.658 175.394  60.285  1.00 55.00           C
ATOM    157  OE1 GLU A 134       6.890 174.986  61.443  1.00 86.23           O
ATOM    158  OE2 GLU A 134       5.586 175.149  59.693  1.00 89.35           O
ATOM    159  N   ILE A 135      10.478 174.702  56.267  1.00 29.39           N
ATOM    160  H   ILE A 135      10.778 174.340  57.163  1.00 34.33           H
ATOM    161  CA  ILE A 135      11.100 174.146  55.068  1.00 27.50           C
ATOM    162  HA  ILE A 135      10.770 174.718  54.201  1.00 25.84           H
ATOM    163  C   ILE A 135      10.715 172.684  54.852  1.00 29.77           C
ATOM    164  O   ILE A 135      10.783 171.871  55.774  1.00 36.04           O
ATOM    165  CB  ILE A 135      12.642 174.243  55.157  1.00 29.65           C
ATOM    166  HB  ILE A 135      12.975 173.589  55.963  1.00 52.64           H
ATOM    167  CG1 ILE A 135      13.102 175.667  55.495  1.00 45.66           C
ATOM    168 1HG1 ILE A 135      12.727 175.922  56.485  1.00101.46           H
ATOM    169 2HG1 ILE A 135      14.191 175.666  55.549  1.00 85.34           H
ATOM    170  CG2 ILE A 135      13.297 173.773  53.860  1.00 77.20           C
ATOM    171 1HG2 ILE A 135      13.135 172.702  53.735  1.00122.54           H
ATOM    172 2HG2 ILE A 135      14.370 173.965  53.898  1.00130.74           H
ATOM    173 3HG2 ILE A 135      12.864 174.302  53.012  1.00124.63           H
ATOM    174  CD1 ILE A 135      12.680 176.766  54.534  1.00 78.45           C
ATOM    175 1HD1 ILE A 135      11.594 176.841  54.502  1.00127.28           H
ATOM    176 2HD1 ILE A 135      13.059 176.554  53.535  1.00121.34           H
ATOM    177 3HD1 ILE A 135      13.090 177.716  54.877  1.00124.72           H
ATOM    178  N   GLY A 136      10.320 172.356  53.626  1.00 29.70           N
ATOM    179  H   GLY A 136      10.301 173.063  52.903  1.00 29.42           H
ATOM    180  CA  GLY A 136       9.962 170.996  53.260  1.00 32.46           C
ATOM    181 1HA  GLY A 136       9.812 170.397  54.158  1.00 37.38           H
ATOM    182 2HA  GLY A 136       9.026 171.017  52.702  1.00 32.93           H
ATOM    183  C   GLY A 136      11.028 170.336  52.406  1.00 33.33           C
ATOM    184  O   GLY A 136      12.221 170.432  52.694  1.00 36.36           O
ATOM    185  N   ARG A 137      10.607 169.649  51.348  1.00 34.64           N
ATOM    186  H   ARG A 137       9.616 169.585  51.159  1.00 36.34           H
ATOM    187  CA  ARG A 137      11.533 168.960  50.451  1.00 37.49           C
ATOM    188  HA  ARG A 137      12.092 168.237  51.045  1.00 42.52           H
ATOM    189  C   ARG A 137      12.541 169.902  49.794  1.00 35.21           C
ATOM    190  O   ARG A 137      12.236 171.069  49.546  1.00 32.24           O
ATOM    191  CB  ARG A 137      10.749 168.210  49.369  1.00 41.79           C
ATOM    192 1HB  ARG A 137      11.441 167.580  48.809  1.00 49.07           H
ATOM    193 2HB  ARG A 137      10.019 167.564  49.857  1.00 49.04           H
ATOM    194  CG  ARG A 137      10.020 169.119  48.385  1.00 44.71           C
ATOM    195 1HG  ARG A 137       9.354 169.780  48.938  1.00 49.32           H
ATOM    196 2HG  ARG A 137      10.752 169.726  47.853  1.00 51.54           H
ATOM    197  CD  ARG A 137       9.198 168.343  47.365  1.00 52.98           C
ATOM    198 1HD  ARG A 137       8.830 169.042  46.614  1.00 73.77           H
ATOM    199 2HD  ARG A 137       9.840 167.610  46.876  1.00 66.38           H
ATOM    200  NE  ARG A 137       8.061 167.661  47.984  1.00 54.30           N
ATOM    201  HE  ARG A 137       7.969 167.737  48.987  1.00 53.65           H
ATOM    202  CZ  ARG A 137       7.148 166.947  47.338  1.00 83.80           C
ATOM    203  NH1 ARG A 137       7.168 166.791  46.029  1.00113.01           N
ATOM    204 1HH1 ARG A 137       7.908 167.212  45.489  1.00107.93           H
ATOM    205 2HH1 ARG A 137       6.446 166.246  45.585  1.00158.83           H
ATOM    206  NH2 ARG A 137       6.186 166.362  48.020  1.00113.15           N
ATOM    207 1HH2 ARG A 137       6.164 166.462  49.024  1.00106.28           H
ATOM    208 2HH2 ARG A 137       5.483 165.828  47.533  1.00158.81           H
ATOM    209  N   PRO A 138      13.743 169.403  49.465  1.00 39.65           N
ATOM    210  CA  PRO A 138      14.502 170.129  48.441  1.00 39.49           C
ATOM    211  HA  PRO A 138      14.612 171.177  48.718  1.00 36.59           H
ATOM    212  C   PRO A 138      13.870 170.026  47.056  1.00 40.31           C
ATOM    213  O   PRO A 138      13.167 169.063  46.750  1.00 47.90           O
ATOM    214  CB  PRO A 138      15.868 169.440  48.470  1.00 48.16           C
ATOM    215 1HB  PRO A 138      16.328 169.454  47.481  1.00 55.88           H
ATOM    216 2HB  PRO A 138      16.516 169.919  49.203  1.00 54.35           H
ATOM    217  CG  PRO A 138      15.554 168.046  48.889  1.00 58.25           C
ATOM    218 1HG  PRO A 138      15.188 167.472  48.037  1.00 76.28           H
ATOM    219 2HG  PRO A 138      16.431 167.569  49.326  1.00 76.19           H
ATOM    220  CD  PRO A 138      14.467 168.202  49.917  1.00 48.41           C
ATOM    221 1HD  PRO A 138      13.817 167.326  49.915  1.00 54.87           H
ATOM    222 2HD  PRO A 138      14.896 168.367  50.906  1.00 51.59           H
ATOM    223  N   LEU A 139      14.116 171.033  46.224  1.00 37.69           N
ATOM    224  H   LEU A 139      14.676 171.814  46.542  1.00 36.08           H
ATOM    225  CA  LEU A 139      13.601 171.074  44.859  1.00 40.23           C
ATOM    226  HA  LEU A 139      12.964 170.205  44.691  1.00 44.05           H
ATOM    227  C   LEU A 139      14.716 171.037  43.816  1.00 46.07           C
ATOM    228  O   LEU A 139      14.500 170.588  42.691  1.00 59.45           O
ATOM    229  CB  LEU A 139      12.764 172.342  44.664  1.00 36.56           C
ATOM    230 1HB  LEU A 139      13.416 173.196  44.843  1.00 37.11           H
ATOM    231 2HB  LEU A 139      12.450 172.381  43.621  1.00 40.69           H
ATOM    232  CG  LEU A 139      11.517 172.510  45.538  1.00 33.77           C
ATOM    233  HG  LEU A 139      11.794 172.367  46.582  1.00 34.32           H
ATOM    234  CD1 LEU A 139      10.967 173.922  45.378  1.00 33.58           C
ATOM    235 1HD1 LEU A 139      11.700 174.643  45.739  1.00 62.85           H
ATOM    236 2HD1 LEU A 139      10.053 174.026  45.962  1.00 61.00           H
ATOM    237 3HD1 LEU A 139      10.750 174.119  44.328  1.00 62.12           H
ATOM    238  CD2 LEU A 139      10.435 171.497  45.181  1.00 39.33           C
ATOM    239 1HD2 LEU A 139      10.165 171.600  44.130  1.00 70.76           H
ATOM    240 2HD2 LEU A 139       9.553 171.672  45.798  1.00 69.52           H
ATOM    241 3HD2 LEU A 139      10.803 170.488  45.364  1.00 67.41           H
ATOM    242  N   GLY A 140      15.902 171.515  44.179  1.00 44.61           N
ATOM    243  H   GLY A 140      16.036 171.890  45.107  1.00 44.84           H
ATOM    244  CA  GLY A 140      17.032 171.503  43.266  1.00 51.07           C
ATOM    245 1HA  GLY A 140      17.215 170.477  42.948  1.00 60.43           H
ATOM    246 2HA  GLY A 140      16.785 172.096  42.385  1.00 56.76           H
ATOM    247  C   GLY A 140      18.301 172.058  43.884  1.00 47.79           C
ATOM    248  O   GLY A 140      18.274 172.571  45.003  1.00 44.03           O
ATOM    249  N   LYS A 141      19.420 171.948  43.173  1.00 53.60           N
ATOM    250  H   LYS A 141      19.395 171.498  42.268  1.00 59.95           H
ATOM    251  CA  LYS A 141      20.706 172.455  43.649  1.00 55.78           C
ATOM    252  HA  LYS A 141      20.556 173.451  44.063  1.00 54.17           H
ATOM    253  C   LYS A 141      21.731 172.574  42.525  1.00 61.78           C
ATOM    254  O   LYS A 141      21.582 171.963  41.468  1.00 70.75           O
ATOM    255  CB  LYS A 141      21.260 171.549  44.754  1.00 62.98           C
ATOM    256 1HB  LYS A 141      22.146 172.022  45.180  1.00 88.20           H
ATOM    257 2HB  LYS A 141      20.511 171.464  45.541  1.00 88.27           H
ATOM    258  CG  LYS A 141      21.633 170.148  44.289  1.00 94.33           C
ATOM    259 1HG  LYS A 141      20.760 169.673  43.842  1.00140.09           H
ATOM    260 2HG  LYS A 141      22.425 170.214  43.543  1.00139.63           H
ATOM    261  CD  LYS A 141      22.115 169.300  45.455  1.00101.71           C
ATOM    262 1HD  LYS A 141      22.958 169.797  45.936  1.00124.18           H
ATOM    263 2HD  LYS A 141      21.305 169.191  46.176  1.00126.38           H
ATOM    264  CE  LYS A 141      22.549 167.924  44.977  1.00166.53           C
ATOM    265 1HE  LYS A 141      21.714 167.448  44.456  1.00225.93           H
ATOM    266 2HE  LYS A 141      23.375 168.036  44.271  1.00228.24           H
ATOM    267  NZ  LYS A 141      22.972 167.103  46.158  1.00221.51           N
ATOM    268 1HZ  LYS A 141      22.210 167.004  46.815  1.00269.62           H
ATOM    269 2HZ  LYS A 141      23.754 167.537  46.629  1.00269.72           H
ATOM    270 3HZ  LYS A 141      23.257 166.180  45.859  1.00263.08           H
ATOM    271  N   GLY A 142      22.783 173.345  42.776  1.00 61.37           N
ATOM    272  H   GLY A 142      22.864 173.812  43.669  1.00 58.41           H
ATOM    273  CA  GLY A 142      23.845 173.535  41.804  1.00 68.93           C
ATOM    274 1HA  GLY A 142      24.130 172.567  41.393  1.00 77.66           H
ATOM    275 2HA  GLY A 142      23.477 174.166  40.995  1.00 70.91           H
ATOM    276  C   GLY A 142      25.073 174.181  42.418  1.00 68.89           C
ATOM    277  O   GLY A 142      25.175 174.295  43.639  1.00 65.01           O
ATOM    278  N   LYS A 143      26.004 174.618  41.574  1.00 76.15           N
ATOM    279  H   LYS A 143      25.841 174.546  40.580  1.00 81.85           H
ATOM    280  CA  LYS A 143      27.261 175.214  42.025  1.00 80.03           C
ATOM    281  HA  LYS A 143      27.828 174.464  42.579  1.00 84.47           H
ATOM    282  C   LYS A 143      27.071 176.400  42.965  1.00 71.90           C
ATOM    283  O   LYS A 143      27.843 176.584  43.906  1.00 78.32           O
ATOM    284  CB  LYS A 143      28.075 175.663  40.807  1.00 95.52           C
ATOM    285 1HB  LYS A 143      28.192 174.815  40.132  1.00127.37           H
ATOM    286 2HB  LYS A 143      27.513 176.438  40.285  1.00127.31           H
ATOM    287  CG  LYS A 143      29.454 176.217  41.141  1.00123.53           C
ATOM    288 1HG  LYS A 143      29.349 177.033  41.855  1.00167.12           H
ATOM    289 2HG  LYS A 143      30.062 175.430  41.588  1.00164.68           H
ATOM    290  CD  LYS A 143      30.151 176.750  39.898  1.00154.32           C
ATOM    291 1HD  LYS A 143      30.243 175.952  39.161  1.00183.04           H
ATOM    292 2HD  LYS A 143      29.553 177.557  39.476  1.00188.18           H
ATOM    293  CE  LYS A 143      31.531 177.288  40.239  1.00233.95           C
ATOM    294 1HE  LYS A 143      31.436 178.051  41.015  1.00295.18           H
ATOM    295 2HE  LYS A 143      32.149 176.474  40.627  1.00286.87           H
ATOM    296  NZ  LYS A 143      32.137 177.869  38.996  1.00310.36           N
ATOM    297 1HZ  LYS A 143      31.568 178.629  38.648  1.00357.75           H
ATOM    298 2HZ  LYS A 143      32.213 177.164  38.275  1.00364.13           H
ATOM    299 3HZ  LYS A 143      33.062 178.227  39.191  1.00358.79           H
ATOM    300  N   PHE A 144      26.066 177.222  42.690  1.00 64.35           N
ATOM    301  H   PHE A 144      25.426 176.995  41.941  1.00 66.05           H
ATOM    302  CA  PHE A 144      25.866 178.465  43.428  1.00 59.14           C
ATOM    303  HA  PHE A 144      26.820 178.768  43.861  1.00 62.44           H
ATOM    304  C   PHE A 144      24.870 178.360  44.578  1.00 52.81           C
ATOM    305  O   PHE A 144      24.752 179.308  45.354  1.00 52.11           O
ATOM    306  CB  PHE A 144      25.411 179.572  42.475  1.00 61.33           C
ATOM    307 1HB  PHE A 144      24.533 179.232  41.927  1.00 62.81           H
ATOM    308 2HB  PHE A 144      25.128 180.443  43.066  1.00 60.53           H
ATOM    309  CG  PHE A 144      26.469 179.996  41.494  1.00 69.90           C
ATOM    310  CD1 PHE A 144      26.600 179.356  40.266  1.00105.08           C
ATOM    311  HD1 PHE A 144      25.930 178.550  40.006  1.00137.16           H
ATOM    312  CD2 PHE A 144      27.330 181.042  41.805  1.00 66.09           C
ATOM    313  HD2 PHE A 144      27.235 181.556  42.750  1.00 70.24           H
ATOM    314  CE1 PHE A 144      27.594 179.737  39.369  1.00119.73           C
ATOM    315  HE1 PHE A 144      27.694 179.226  38.423  1.00164.26           H
ATOM    316  CE2 PHE A 144      28.325 181.433  40.913  1.00 78.75           C
ATOM    317  HE2 PHE A 144      28.995 182.238  41.172  1.00 91.04           H
ATOM    318  CZ  PHE A 144      28.460 180.777  39.693  1.00 97.44           C
ATOM    319  HZ  PHE A 144      29.233 181.076  39.001  1.00112.33           H
ATOM    320  N   GLY A 145      24.148 177.252  44.705  1.00 51.55           N
ATOM    321  H   GLY A 145      24.287 176.467  44.082  1.00 55.68           H
ATOM    322  CA  GLY A 145      23.152 177.156  45.758  1.00 48.32           C
ATOM    323 1HA  GLY A 145      23.665 177.150  46.719  1.00 54.84           H
ATOM    324 2HA  GLY A 145      22.551 178.064  45.719  1.00 50.76           H
ATOM    325  C   GLY A 145      22.187 175.987  45.740  1.00 44.11           C
ATOM    326  O   GLY A 145      22.335 175.032  44.978  1.00 48.82           O
ATOM    327  N   ASN A 146      21.175 176.092  46.594  1.00 39.36           N
ATOM    328  H   ASN A 146      21.103 176.923  47.166  1.00 38.92           H
ATOM    329  CA  ASN A 146      20.140 175.075  46.748  1.00 37.60           C
ATOM    330  HA  ASN A 146      20.225 174.338  45.950  1.00 41.52           H
ATOM    331  C   ASN A 146      18.760 175.724  46.673  1.00 32.98           C
ATOM    332  O   ASN A 146      18.601 176.906  46.981  1.00 32.99           O
ATOM    333  CB  ASN A 146      20.293 174.372  48.100  1.00 39.94           C
ATOM    334 1HB  ASN A 146      20.372 175.121  48.886  1.00 41.31           H
ATOM    335 2HB  ASN A 146      19.402 173.770  48.280  1.00 42.32           H
ATOM    336  CG  ASN A 146      21.505 173.467  48.163  1.00 49.19           C
ATOM    337  OD1 ASN A 146      22.638 173.886  47.940  1.00 74.70           O
ATOM    338  ND2 ASN A 146      21.270 172.205  48.486  1.00 76.16           N
ATOM    339 1HD2 ASN A 146      22.048 171.570  48.578  1.00 88.68           H
ATOM    340 2HD2 ASN A 146      20.325 171.892  48.650  1.00114.31           H
ATOM    341  N   VAL A 147      17.759 174.946  46.276  1.00 31.88           N
ATOM    342  H   VAL A 147      17.943 173.985  46.016  1.00 35.42           H
ATOM    343  CA  VAL A 147      16.377 175.413  46.201  1.00 27.76           C
ATOM    344  HA  VAL A 147      16.309 176.412  46.630  1.00 24.96           H
ATOM    345  C   VAL A 147      15.510 174.461  47.018  1.00 28.15           C
ATOM    346  O   VAL A 147      15.601 173.244  46.858  1.00 33.62           O
ATOM    347  CB  VAL A 147      15.852 175.464  44.747  1.00 32.37           C
ATOM    348  HB  VAL A 147      15.855 174.454  44.337  1.00 76.67           H
ATOM    349  CG1 VAL A 147      14.429 176.011  44.703  1.00 77.62           C
ATOM    350 1HG1 VAL A 147      13.770 175.376  45.294  1.00127.57           H
ATOM    351 2HG1 VAL A 147      14.074 176.027  43.673  1.00129.46           H
ATOM    352 3HG1 VAL A 147      14.408 177.024  45.108  1.00126.89           H
ATOM    353  CG2 VAL A 147      16.751 176.340  43.878  1.00 54.54           C
ATOM    354 1HG2 VAL A 147      16.858 177.325  44.331  1.00 99.66           H
ATOM    355 2HG2 VAL A 147      16.312 176.444  42.885  1.00 98.04           H
ATOM    356 3HG2 VAL A 147      17.732 175.875  43.781  1.00102.43           H
ATOM    357  N   TYR A 148      14.685 175.010  47.904  1.00 24.55           N
ATOM    358  H   TYR A 148      14.632 176.018  47.975  1.00 23.19           H
ATOM    359  CA  TYR A 148      13.832 174.223  48.789  1.00 24.23           C
ATOM    360  HA  TYR A 148      13.895 173.170  48.521  1.00 27.70           H
ATOM    361  C   TYR A 148      12.373 174.657  48.695  1.00 21.57           C
ATOM    362  O   TYR A 148      12.069 175.811  48.395  1.00 20.61           O
ATOM    363  CB  TYR A 148      14.268 174.391  50.246  1.00 24.73           C
ATOM    364 1HB  TYR A 148      14.223 175.448  50.506  1.00 24.46           H
ATOM    365 2HB  TYR A 148      13.554 173.860  50.876  1.00 27.05           H
ATOM    366  CG  TYR A 148      15.651 173.868  50.566  1.00 28.55           C
ATOM    367  CD1 TYR A 148      15.826 172.563  51.029  1.00 33.95           C
ATOM    368  HD1 TYR A 148      14.971 171.910  51.127  1.00 36.13           H
ATOM    369  CD2 TYR A 148      16.774 174.689  50.453  1.00 31.87           C
ATOM    370  HD2 TYR A 148      16.665 175.698  50.084  1.00 32.63           H
ATOM    371  CE1 TYR A 148      17.088 172.095  51.389  1.00 41.57           C
ATOM    372  HE1 TYR A 148      17.208 171.086  51.753  1.00 50.07           H
ATOM    373  CE2 TYR A 148      18.036 174.229  50.825  1.00 39.27           C
ATOM    374  HE2 TYR A 148      18.892 174.883  50.761  1.00 45.31           H
ATOM    375  CZ  TYR A 148      18.185 172.935  51.295  1.00 43.78           C
ATOM    376  OH  TYR A 148      19.426 172.482  51.676  1.00 55.69           O
ATOM    377  HH  TYR A 148      19.402 171.595  52.043  1.00 66.23           H
ATOM    378  N   LEU A 149      11.472 173.728  48.997  1.00 22.48           N
ATOM    379  H   LEU A 149      11.764 172.772  49.152  1.00 25.74           H
ATOM    380  CA  LEU A 149      10.071 174.060  49.223  1.00 20.87           C
ATOM    381  HA  LEU A 149       9.730 174.766  48.466  1.00 20.30           H
ATOM    382  C   LEU A 149       9.961 174.694  50.607  1.00 19.94           C
ATOM    383  O   LEU A 149      10.535 174.187  51.570  1.00 23.49           O
ATOM    384  CB  LEU A 149       9.227 172.784  49.173  1.00 23.86           C
ATOM    385 1HB  LEU A 149       9.444 172.263  48.241  1.00 29.47           H
ATOM    386 2HB  LEU A 149       9.548 172.144  49.996  1.00 27.31           H
ATOM    387  CG  LEU A 149       7.711 172.970  49.277  1.00 28.57           C
ATOM    388  HG  LEU A 149       7.485 173.607  50.132  1.00 42.73           H
ATOM    389  CD1 LEU A 149       7.158 173.614  48.014  1.00 38.00           C
ATOM    390 1HD1 LEU A 149       6.069 173.607  48.047  1.00 69.29           H
ATOM    391 2HD1 LEU A 149       7.492 173.059  47.137  1.00 71.32           H
ATOM    392 3HD1 LEU A 149       7.502 174.646  47.943  1.00 72.41           H
ATOM    393  CD2 LEU A 149       7.063 171.613  49.499  1.00 38.73           C
ATOM    394 1HD2 LEU A 149       5.992 171.747  49.650  1.00 73.81           H
ATOM    395 2HD2 LEU A 149       7.489 171.146  50.387  1.00 68.39           H
ATOM    396 3HD2 LEU A 149       7.231 170.974  48.633  1.00 72.58           H
ATOM    397  N   ALA A 150       9.220 175.789  50.716  1.00 18.71           N
ATOM    398  H   ALA A 150       8.747 176.170  49.907  1.00 19.34           H
ATOM    399  CA  ALA A 150       9.044 176.480  51.989  1.00 19.21           C
ATOM    400  HA  ALA A 150       9.364 175.830  52.803  1.00 21.14           H
ATOM    401  C   ALA A 150       7.571 176.820  52.195  1.00 19.51           C
ATOM    402  O   ALA A 150       6.758 176.680  51.282  1.00 20.02           O
ATOM    403  CB  ALA A 150       9.891 177.748  52.007  1.00 20.73           C
ATOM    404 1HB  ALA A 150       9.779 178.250  52.968  1.00 50.35           H
ATOM    405 2HB  ALA A 150       9.568 178.416  51.209  1.00 47.84           H
ATOM    406 3HB  ALA A 150      10.939 177.487  51.860  1.00 49.69           H
ATOM    407  N   ARG A 151       7.226 177.281  53.391  1.00 22.06           N
ATOM    408  H   ARG A 151       7.879 177.213  54.162  1.00 24.33           H
ATOM    409  CA  ARG A 151       5.937 177.927  53.623  1.00 24.86           C
ATOM    410  HA  ARG A 151       5.631 178.419  52.700  1.00 25.06           H
ATOM    411  C   ARG A 151       6.066 178.994  54.701  1.00 27.29           C
ATOM    412  O   ARG A 151       6.912 178.886  55.587  1.00 30.60           O
ATOM    413  CB  ARG A 151       4.866 176.900  54.003  1.00 28.62           C
ATOM    414 1HB  ARG A 151       3.894 177.391  53.970  1.00 37.91           H
ATOM    415 2HB  ARG A 151       4.869 176.108  53.253  1.00 37.95           H
ATOM    416  CG  ARG A 151       5.031 176.266  55.377  1.00 32.83           C
ATOM    417 1HG  ARG A 151       6.025 175.826  55.458  1.00 43.78           H
ATOM    418 2HG  ARG A 151       4.914 177.031  56.145  1.00 43.34           H
ATOM    419  CD  ARG A 151       3.985 175.183  55.584  1.00 35.81           C
ATOM    420 1HD  ARG A 151       2.996 175.600  55.391  1.00 40.29           H
ATOM    421 2HD  ARG A 151       4.167 174.382  54.867  1.00 36.64           H
ATOM    422  NE  ARG A 151       4.024 174.636  56.940  1.00 40.79           N
ATOM    423  HE  ARG A 151       4.659 175.067  57.594  1.00 43.13           H
ATOM    424  CZ  ARG A 151       3.300 173.612  57.373  1.00 46.60           C
ATOM    425  NH1 ARG A 151       2.431 172.983  56.606  1.00 50.13           N
ATOM    426 1HH1 ARG A 151       2.310 173.277  55.650  1.00 47.61           H
ATOM    427 2HH1 ARG A 151       1.917 172.200  56.978  1.00 59.76           H
ATOM    428  NH2 ARG A 151       3.439 173.209  58.619  1.00 54.46           N
ATOM    429 1HH2 ARG A 151       4.088 173.697  59.218  1.00 55.97           H
ATOM    430 2HH2 ARG A 151       2.918 172.411  58.945  1.00 62.50           H
ATOM    431  N   GLU A 152       5.233 180.023  54.614  1.00 28.81           N
ATOM    432  H   GLU A 152       4.577 180.077  53.847  1.00 28.96           H
ATOM    433  CA  GLU A 152       5.213 181.067  55.634  1.00 32.37           C
ATOM    434  HA  GLU A 152       6.235 181.374  55.856  1.00 32.98           H
ATOM    435  C   GLU A 152       4.596 180.457  56.891  1.00 35.61           C
ATOM    436  O   GLU A 152       3.553 179.809  56.824  1.00 38.45           O
ATOM    437  CB  GLU A 152       4.422 182.279  55.135  1.00 36.66           C
ATOM    438 1HB  GLU A 152       4.766 182.517  54.129  1.00 38.04           H
ATOM    439 2HB  GLU A 152       3.366 182.016  55.077  1.00 39.07           H
ATOM    440  CG  GLU A 152       4.579 183.528  55.991  1.00 42.55           C
ATOM    441 1HG  GLU A 152       5.629 183.645  56.259  1.00 44.15           H
ATOM    442 2HG  GLU A 152       4.275 184.394  55.403  1.00 48.97           H
ATOM    443  CD  GLU A 152       3.739 183.480  57.253  1.00 46.97           C
ATOM    444  OE1 GLU A 152       2.506 183.314  57.141  1.00 79.86           O
ATOM    445  OE2 GLU A 152       4.286 183.616  58.368  1.00 82.95           O
ATOM    446  N   LYS A 153       5.262 180.615  58.029  1.00 39.27           N
ATOM    447  H   LYS A 153       6.053 181.247  58.063  1.00 40.64           H
ATOM    448  CA  LYS A 153       4.958 179.837  59.228  1.00 44.73           C
ATOM    449  HA  LYS A 153       5.068 178.781  58.976  1.00 43.93           H
ATOM    450  C   LYS A 153       3.544 180.008  59.774  1.00 51.23           C
ATOM    451  O   LYS A 153       2.932 179.037  60.216  1.00 58.76           O
ATOM    452  CB  LYS A 153       5.997 180.185  60.298  1.00 51.12           C
ATOM    453 1HB  LYS A 153       6.981 180.172  59.827  1.00 64.85           H
ATOM    454 2HB  LYS A 153       5.808 181.197  60.657  1.00 84.82           H
ATOM    455  CG  LYS A 153       6.040 179.244  61.493  1.00 67.81           C
ATOM    456 1HG  LYS A 153       5.124 179.355  62.074  1.00110.76           H
ATOM    457 2HG  LYS A 153       6.119 178.216  61.141  1.00103.82           H
ATOM    458  CD  LYS A 153       7.241 179.566  62.371  1.00 70.36           C
ATOM    459 1HD  LYS A 153       8.145 179.534  61.762  1.00103.40           H
ATOM    460 2HD  LYS A 153       7.129 180.573  62.774  1.00 97.86           H
ATOM    461  CE  LYS A 153       7.384 178.579  63.518  1.00115.85           C
ATOM    462 1HE  LYS A 153       6.474 178.594  64.123  1.00170.93           H
ATOM    463 2HE  LYS A 153       7.517 177.575  63.110  1.00181.99           H
ATOM    464  NZ  LYS A 153       8.576 178.977  64.336  1.00137.08           N
ATOM    465 1HZ  LYS A 153       8.436 179.886  64.756  1.00173.18           H
ATOM    466 2HZ  LYS A 153       9.395 179.030  63.743  1.00169.03           H
ATOM    467 3HZ  LYS A 153       8.754 178.298  65.063  1.00172.81           H
ATOM    468  N   GLN A 154       3.029 181.233  59.759  1.00 53.71           N
ATOM    469  H   GLN A 154       3.565 181.990  59.361  1.00 52.47           H
ATOM    470  CA  GLN A 154       1.716 181.521  60.332  1.00 62.68           C
ATOM    471  HA  GLN A 154       1.630 180.983  61.277  1.00 68.58           H
ATOM    472  C   GLN A 154       0.546 181.081  59.454  1.00 62.62           C
ATOM    473  O   GLN A 154      -0.429 180.519  59.951  1.00 74.34           O
ATOM    474  CB  GLN A 154       1.571 183.020  60.609  1.00 70.85           C
ATOM    475 1HB  GLN A 154       1.651 183.554  59.662  1.00 90.49           H
ATOM    476 2HB  GLN A 154       0.574 183.201  61.012  1.00 98.76           H
ATOM    477  CG  GLN A 154       2.591 183.612  61.576  1.00110.25           C
ATOM    478 1HG  GLN A 154       3.597 183.355  61.246  1.00167.19           H
ATOM    479 2HG  GLN A 154       2.491 184.697  61.558  1.00156.08           H
ATOM    480  CD  GLN A 154       2.405 183.143  63.006  1.00174.51           C
ATOM    481  OE1 GLN A 154       1.416 182.500  63.349  1.00232.99           O
ATOM    482  NE2 GLN A 154       3.360 183.477  63.860  1.00284.92           N
ATOM    483 1HE2 GLN A 154       3.275 183.195  64.826  1.00393.44           H
ATOM    484 2HE2 GLN A 154       4.156 184.013  63.549  1.00332.14           H
ATOM    485  N   SER A 155       0.620 181.368  58.158  1.00 56.80           N
ATOM    486  H   SER A 155       1.444 181.829  57.798  1.00 55.15           H
ATOM    487  CA  SER A 155      -0.477 181.087  57.233  1.00 58.13           C
ATOM    488  HA  SER A 155      -1.409 181.041  57.795  1.00 67.09           H
ATOM    489  C   SER A 155      -0.320 179.769  56.480  1.00 52.13           C
ATOM    490  O   SER A 155      -1.258 179.297  55.837  1.00 55.93           O
ATOM    491  CB  SER A 155      -0.586 182.219  56.209  1.00 59.94           C
ATOM    492 1HB  SER A 155      -1.450 182.040  55.569  1.00 65.16           H
ATOM    493 2HB  SER A 155      -0.721 183.166  56.732  1.00 67.21           H
ATOM    494  OG  SER A 155       0.583 182.292  55.410  1.00 52.98           O
ATOM    495  HG  SER A 155       1.290 182.664  55.942  1.00 51.87           H
ATOM    496  N   LYS A 156       0.882 179.204  56.551  1.00 46.04           N
ATOM    497  H   LYS A 156       1.595 179.662  57.103  1.00 45.99           H
ATOM    498  CA  LYS A 156       1.260 177.973  55.860  1.00 41.63           C
ATOM    499  HA  LYS A 156       2.315 177.792  56.065  1.00 39.75           H
ATOM    500  C   LYS A 156       1.118 178.092  54.345  1.00 38.25           C
ATOM    501  O   LYS A 156       0.892 177.104  53.648  1.00 39.09           O
ATOM    502  CB  LYS A 156       0.465 176.781  56.405  1.00 48.27           C
ATOM    503 1HB  LYS A 156      -0.595 176.932  56.199  1.00 54.27           H
ATOM    504 2HB  LYS A 156       0.789 175.878  55.887  1.00 48.82           H
ATOM    505  CG  LYS A 156       0.655 176.579  57.902  1.00 58.78           C
ATOM    506 1HG  LYS A 156       1.722 176.508  58.114  1.00100.00           H
ATOM    507 2HG  LYS A 156       0.247 177.438  58.434  1.00 85.12           H
ATOM    508  CD  LYS A 156      -0.037 175.319  58.400  1.00 90.72           C
ATOM    509 1HD  LYS A 156      -1.085 175.351  58.099  1.00131.55           H
ATOM    510 2HD  LYS A 156       0.432 174.447  57.945  1.00149.76           H
ATOM    511  CE  LYS A 156       0.036 175.196  59.916  1.00118.57           C
ATOM    512 1HE  LYS A 156      -0.457 176.064  60.360  1.00159.20           H
ATOM    513 2HE  LYS A 156      -0.512 174.302  60.221  1.00140.05           H
ATOM    514  NZ  LYS A 156       1.461 175.115  60.381  1.00198.42           N
ATOM    515 1HZ  LYS A 156       1.503 174.928  61.373  1.00251.51           H
ATOM    516 2HZ  LYS A 156       1.933 175.994  60.205  1.00250.43           H
ATOM    517 3HZ  LYS A 156       1.960 174.387  59.887  1.00253.20           H
ATOM    518  N   PHE A 157       1.280 179.309  53.838  1.00 37.92           N
ATOM    519  H   PHE A 157       1.457 180.080  54.465  1.00 41.25           H
ATOM    520  CA  PHE A 157       1.225 179.569  52.403  1.00 36.04           C
ATOM    521  HA  PHE A 157       0.360 179.055  51.984  1.00 39.50           H
ATOM    522  C   PHE A 157       2.489 179.031  51.738  1.00 29.45           C
ATOM    523  O   PHE A 157       3.598 179.331  52.179  1.00 27.86           O
ATOM    524  CB  PHE A 157       1.086 181.073  52.153  1.00 40.38           C
ATOM    525 1HB  PHE A 157       0.222 181.440  52.706  1.00 47.59           H
ATOM    526 2HB  PHE A 157       1.975 181.575  52.537  1.00 40.91           H
ATOM    527  CG  PHE A 157       0.916 181.431  50.702  1.00 41.89           C
ATOM    528  CD1 PHE A 157      -0.343 181.422  50.112  1.00 55.30           C
ATOM    529  HD1 PHE A 157      -1.212 181.166  50.701  1.00 69.10           H
ATOM    530  CD2 PHE A 157       2.021 181.766  49.927  1.00 42.52           C
ATOM    531  HD2 PHE A 157       3.003 181.782  50.375  1.00 46.33           H
ATOM    532  CE1 PHE A 157      -0.498 181.732  48.762  1.00 62.93           C
ATOM    533  HE1 PHE A 157      -1.481 181.718  48.314  1.00 83.03           H
ATOM    534  CE2 PHE A 157       1.878 182.070  48.575  1.00 49.02           C
ATOM    535  HE2 PHE A 157       2.746 182.310  47.980  1.00 57.80           H
ATOM    536  CZ  PHE A 157       0.615 182.051  47.991  1.00 56.06           C
ATOM    537  HZ  PHE A 157       0.501 182.280  46.942  1.00 65.63           H
ATOM    538  N   ILE A 158       2.323 178.225  50.695  1.00 28.77           N
ATOM    539  H   ILE A 158       1.396 178.079  50.320  1.00 33.47           H
ATOM    540  CA  ILE A 158       3.431 177.504  50.072  1.00 24.67           C
ATOM    541  HA  ILE A 158       4.060 177.091  50.860  1.00 23.79           H
ATOM    542  C   ILE A 158       4.299 178.430  49.222  1.00 22.66           C
ATOM    543  O   ILE A 158       3.799 179.184  48.387  1.00 25.68           O
ATOM    544  CB  ILE A 158       2.918 176.341  49.189  1.00 27.99           C
ATOM    545  HB  ILE A 158       2.332 176.771  48.376  1.00 34.59           H
ATOM    546  CG1 ILE A 158       2.000 175.394  49.975  1.00 35.75           C
ATOM    547 1HG1 ILE A 158       1.128 175.954  50.314  1.00 82.41           H
ATOM    548 2HG1 ILE A 158       1.644 174.625  49.290  1.00 66.84           H
ATOM    549  CG2 ILE A 158       4.081 175.569  48.573  1.00 29.98           C
ATOM    550 1HG2 ILE A 158       4.629 176.216  47.887  1.00 60.42           H
ATOM    551 2HG2 ILE A 158       3.701 174.712  48.017  1.00 58.87           H
ATOM    552 3HG2 ILE A 158       4.759 175.225  49.354  1.00 58.99           H
ATOM    553  CD1 ILE A 158       2.610 174.697  51.182  1.00 50.24           C
ATOM    554 1HD1 ILE A 158       1.861 174.051  51.639  1.00 92.46           H
ATOM    555 2HD1 ILE A 158       2.938 175.434  51.914  1.00 92.75           H
ATOM    556 3HD1 ILE A 158       3.459 174.090  50.869  1.00 90.00           H
ATOM    557  N   LEU A 159       5.605 178.368  49.461  1.00 20.10           N
ATOM    558  H   LEU A 159       5.952 177.683  50.120  1.00 20.81           H
ATOM    559  CA  LEU A 159       6.595 179.244  48.841  1.00 17.97           C
ATOM    560  HA  LEU A 159       6.163 179.750  47.977  1.00 19.06           H
ATOM    561  C   LEU A 159       7.813 178.444  48.385  1.00 17.32           C
ATOM    562  O   LEU A 159       7.975 177.279  48.746  1.00 20.56           O
ATOM    563  CB  LEU A 159       7.039 180.286  49.873  1.00 18.43           C
ATOM    564 1HB  LEU A 159       7.415 179.751  50.744  1.00 21.19           H
ATOM    565 2HB  LEU A 159       7.865 180.861  49.453  1.00 20.37           H
ATOM    566  CG  LEU A 159       5.969 181.276  50.343  1.00 21.85           C
ATOM    567  HG  LEU A 159       5.068 180.728  50.616  1.00 25.79           H
ATOM    568  CD1 LEU A 159       6.456 182.029  51.571  1.00 26.81           C
ATOM    569 1HD1 LEU A 159       7.339 182.615  51.318  1.00 57.43           H
ATOM    570 2HD1 LEU A 159       6.702 181.319  52.361  1.00 56.07           H
ATOM    571 3HD1 LEU A 159       5.669 182.696  51.922  1.00 56.78           H
ATOM    572  CD2 LEU A 159       5.626 182.266  49.238  1.00 28.56           C
ATOM    573 1HD2 LEU A 159       5.150 181.740  48.411  1.00 61.18           H
ATOM    574 2HD2 LEU A 159       6.535 182.753  48.883  1.00 57.21           H
ATOM    575 3HD2 LEU A 159       4.940 183.020  49.623  1.00 58.83           H
ATOM    576  N   ALA A 160       8.688 179.079  47.612  1.00 16.66           N
ATOM    577  H   ALA A 160       8.488 180.020  47.296  1.00 17.34           H
ATOM    578  CA  ALA A 160       9.974 178.494  47.244  1.00 17.74           C
ATOM    579  HA  ALA A 160      10.020 177.467  47.604  1.00 20.14           H
ATOM    580  C   ALA A 160      11.108 179.287  47.890  1.00 17.50           C
ATOM    581  O   ALA A 160      11.108 180.518  47.867  1.00 24.36           O
ATOM    582  CB  ALA A 160      10.134 178.492  45.730  1.00 21.44           C
ATOM    583 1HB  ALA A 160      11.088 178.035  45.465  1.00 50.59           H
ATOM    584 2HB  ALA A 160      10.109 179.516  45.356  1.00 51.32           H
ATOM    585 3HB  ALA A 160       9.323 177.923  45.276  1.00 50.11           H
ATOM    586  N   LEU A 161      12.084 178.588  48.459  1.00 16.17           N
ATOM    587  H   LEU A 161      12.027 177.577  48.481  1.00 18.39           H
ATOM    588  CA  LEU A 161      13.277 179.216  49.020  1.00 15.28           C
ATOM    589  HA  LEU A 161      13.135 180.296  49.070  1.00 15.29           H
ATOM    590  C   LEU A 161      14.483 178.919  48.135  1.00 17.26           C
ATOM    591  O   LEU A 161      14.782 177.760  47.852  1.00 21.57           O
ATOM    592  CB  LEU A 161      13.553 178.673  50.426  1.00 16.66           C
ATOM    593 1HB  LEU A 161      12.714 178.931  51.073  1.00 19.35           H
ATOM    594 2HB  LEU A 161      13.599 177.587  50.355  1.00 19.57           H
ATOM    595  CG  LEU A 161      14.852 179.147  51.088  1.00 21.40           C
ATOM    596  HG  LEU A 161      15.676 178.968  50.399  1.00 41.17           H
ATOM    597  CD1 LEU A 161      14.829 180.631  51.430  1.00 39.25           C
ATOM    598 1HD1 LEU A 161      14.013 180.836  52.124  1.00 79.89           H
ATOM    599 2HD1 LEU A 161      14.696 181.219  50.523  1.00 76.25           H
ATOM    600 3HD1 LEU A 161      15.774 180.910  51.896  1.00 75.94           H
ATOM    601  CD2 LEU A 161      15.118 178.346  52.353  1.00 44.63           C
ATOM    602 1HD2 LEU A 161      14.334 178.545  53.083  1.00 81.44           H
ATOM    603 2HD2 LEU A 161      16.081 178.638  52.771  1.00 83.84           H
ATOM    604 3HD2 LEU A 161      15.139 177.282  52.118  1.00 86.26           H
ATOM    605  N   LYS A 162      15.199 179.963  47.735  1.00 17.79           N
ATOM    606  H   LYS A 162      14.880 180.900  47.953  1.00 18.24           H
ATOM    607  CA  LYS A 162      16.477 179.812  47.047  1.00 21.11           C
ATOM    608  HA  LYS A 162      16.638 178.762  46.803  1.00 23.33           H
ATOM    609  C   LYS A 162      17.584 180.264  47.991  1.00 22.27           C
ATOM    610  O   LYS A 162      17.518 181.349  48.566  1.00 22.61           O
ATOM    611  CB  LYS A 162      16.483 180.639  45.760  1.00 24.78           C
ATOM    612 1HB  LYS A 162      15.611 180.360  45.168  1.00 43.60           H
ATOM    613 2HB  LYS A 162      16.394 181.692  46.026  1.00 36.55           H
ATOM    614  CG  LYS A 162      17.735 180.452  44.914  1.00 35.49           C
ATOM    615 1HG  LYS A 162      18.610 180.630  45.538  1.00 54.32           H
ATOM    616 2HG  LYS A 162      17.770 179.428  44.545  1.00 61.34           H
ATOM    617  CD  LYS A 162      17.779 181.411  43.733  1.00 39.09           C
ATOM    618 1HD  LYS A 162      17.659 182.432  44.095  1.00 71.22           H
ATOM    619 2HD  LYS A 162      18.756 181.323  43.258  1.00 75.26           H
ATOM    620  CE  LYS A 162      16.705 181.111  42.699  1.00 48.79           C
ATOM    621 1HE  LYS A 162      16.799 180.071  42.379  1.00 92.31           H
ATOM    622 2HE  LYS A 162      15.718 181.251  43.146  1.00 88.62           H
ATOM    623  NZ  LYS A 162      16.899 182.042  41.540  1.00 47.32           N
ATOM    624 1HZ  LYS A 162      16.403 181.707  40.725  1.00 73.60           H
ATOM    625 2HZ  LYS A 162      17.884 182.119  41.317  1.00 73.40           H
ATOM    626 3HZ  LYS A 162      16.550 182.964  41.765  1.00 70.77           H
ATOM    627  N   VAL A 163      18.592 179.415  48.155  1.00 25.92           N
ATOM    628  H   VAL A 163      18.592 178.536  47.655  1.00 29.18           H
ATOM    629  CA  VAL A 163      19.716 179.692  49.046  1.00 28.72           C
ATOM    630  HA  VAL A 163      19.578 180.664  49.520  1.00 28.03           H
ATOM    631  C   VAL A 163      20.993 179.709  48.216  1.00 33.92           C
ATOM    632  O   VAL A 163      21.382 178.685  47.659  1.00 40.87           O
ATOM    633  CB  VAL A 163      19.872 178.612  50.139  1.00 32.69           C
ATOM    634  HB  VAL A 163      20.095 177.659  49.660  1.00 51.51           H
ATOM    635  CG1 VAL A 163      21.022 178.964  51.077  1.00 62.69           C
ATOM    636 1HG1 VAL A 163      21.960 178.971  50.522  1.00106.77           H
ATOM    637 2HG1 VAL A 163      21.086 178.221  51.872  1.00105.01           H
ATOM    638 3HG1 VAL A 163      20.854 179.948  51.515  1.00106.46           H
ATOM    639  CG2 VAL A 163      18.576 178.451  50.924  1.00 69.21           C
ATOM    640 1HG2 VAL A 163      18.753 177.837  51.807  1.00112.76           H
ATOM    641 2HG2 VAL A 163      18.204 179.428  51.230  1.00111.87           H
ATOM    642 3HG2 VAL A 163      17.830 177.961  50.298  1.00119.37           H
ATOM    643  N   LEU A 164      21.630 180.871  48.116  1.00 34.39           N
ATOM    644  H   LEU A 164      21.278 181.679  48.613  1.00 32.96           H
ATOM    645  CA  LEU A 164      22.831 181.034  47.303  1.00 38.42           C
ATOM    646  HA  LEU A 164      22.982 180.143  46.695  1.00 41.58           H
ATOM    647  C   LEU A 164      24.056 181.225  48.190  1.00 41.58           C
ATOM    648  O   LEU A 164      24.011 181.957  49.177  1.00 41.61           O
ATOM    649  CB  LEU A 164      22.675 182.248  46.383  1.00 38.58           C
ATOM    650 1HB  LEU A 164      22.431 183.106  47.010  1.00 38.42           H
ATOM    651 2HB  LEU A 164      23.639 182.443  45.914  1.00 43.54           H
ATOM    652  CG  LEU A 164      21.623 182.155  45.273  1.00 37.65           C
ATOM    653  HG  LEU A 164      20.700 181.754  45.689  1.00 35.99           H
ATOM    654  CD1 LEU A 164      21.333 183.543  44.721  1.00 47.96           C
ATOM    655 1HD1 LEU A 164      20.945 184.178  45.518  1.00 81.95           H
ATOM    656 2HD1 LEU A 164      20.586 183.471  43.929  1.00 77.68           H
ATOM    657 3HD1 LEU A 164      22.246 183.982  44.319  1.00 80.40           H
ATOM    658  CD2 LEU A 164      22.094 181.240  44.147  1.00 47.35           C
ATOM    659 1HD2 LEU A 164      23.027 181.618  43.731  1.00 75.81           H
ATOM    660 2HD2 LEU A 164      21.337 181.206  43.364  1.00 80.18           H
ATOM    661 3HD2 LEU A 164      22.252 180.234  44.535  1.00 82.67           H
ATOM    662  N   PHE A 165      25.161 180.577  47.836  1.00 47.24           N
ATOM    663  H   PHE A 165      25.160 179.999  47.007  1.00 50.19           H
ATOM    664  CA  PHE A 165      26.399 180.715  48.597  1.00 52.62           C
ATOM    665  HA  PHE A 165      26.156 180.739  49.659  1.00 53.90           H
ATOM    666  C   PHE A 165      27.069 182.033  48.224  1.00 53.52           C
ATOM    667  O   PHE A 165      27.371 182.286  47.057  1.00 55.91           O
ATOM    668  CB  PHE A 165      27.341 179.539  48.327  1.00 60.51           C
ATOM    669 1HB  PHE A 165      27.550 179.496  47.258  1.00 62.87           H
ATOM    670 2HB  PHE A 165      28.278 179.719  48.853  1.00 67.62           H
ATOM    671  CG  PHE A 165      26.791 178.212  48.771  1.00 66.46           C
ATOM    672  CD1 PHE A 165      26.324 177.289  47.841  1.00110.54           C
ATOM    673  HD1 PHE A 165      26.377 177.515  46.786  1.00187.81           H
ATOM    674  CD2 PHE A 165      26.735 177.891  50.124  1.00109.01           C
ATOM    675  HD2 PHE A 165      27.110 178.589  50.858  1.00184.91           H
ATOM    676  CE1 PHE A 165      25.788 176.071  48.254  1.00127.00           C
ATOM    677  HE1 PHE A 165      25.426 175.363  47.522  1.00216.33           H
ATOM    678  CE2 PHE A 165      26.197 176.678  50.547  1.00125.12           C
ATOM    679  HE2 PHE A 165      26.157 176.440  51.600  1.00213.25           H
ATOM    680  CZ  PHE A 165      25.716 175.768  49.610  1.00 98.63           C
ATOM    681  HZ  PHE A 165      25.294 174.828  49.933  1.00118.30           H
ATOM    682  N   LYS A 166      27.286 182.883  49.222  1.00 54.95           N
ATOM    683  H   LYS A 166      27.106 182.590  50.174  1.00 56.28           H
ATOM    684  CA  LYS A 166      27.754 184.247  48.993  1.00 57.74           C
ATOM    685  HA  LYS A 166      27.100 184.714  48.257  1.00 54.88           H
ATOM    686  C   LYS A 166      29.168 184.281  48.422  1.00 65.81           C
ATOM    687  O   LYS A 166      29.497 185.148  47.616  1.00 68.48           O
ATOM    688  CB  LYS A 166      27.663 185.045  50.297  1.00 62.68           C
ATOM    689 1HB  LYS A 166      26.715 184.802  50.777  1.00 79.19           H
ATOM    690 2HB  LYS A 166      28.472 184.740  50.960  1.00 96.94           H
ATOM    691  CG  LYS A 166      27.714 186.554  50.112  1.00 68.83           C
ATOM    692 1HG  LYS A 166      28.669 186.837  49.669  1.00106.52           H
ATOM    693 2HG  LYS A 166      26.907 186.854  49.443  1.00 90.32           H
ATOM    694  CD  LYS A 166      27.542 187.265  51.445  1.00 75.21           C
ATOM    695 1HD  LYS A 166      26.637 186.899  51.931  1.00 96.70           H
ATOM    696 2HD  LYS A 166      28.399 187.046  52.082  1.00112.87           H
ATOM    697  CE  LYS A 166      27.426 188.768  51.255  1.00102.73           C
ATOM    698 1HE  LYS A 166      28.317 189.139  50.745  1.00160.08           H
ATOM    699 2HE  LYS A 166      26.552 188.985  50.635  1.00156.58           H
ATOM    700  NZ  LYS A 166      27.284 189.399  52.607  1.00118.28           N
ATOM    701 1HZ  LYS A 166      26.548 188.939  53.126  1.00154.10           H
ATOM    702 2HZ  LYS A 166      27.059 190.380  52.510  1.00152.42           H
ATOM    703 3HZ  LYS A 166      28.148 189.315  53.125  1.00153.20           H
ATOM    704  N   ALA A 167      29.990 183.321  48.830  1.00 72.76           N
ATOM    705  H   ALA A 167      29.665 182.640  49.500  1.00 72.68           H
ATOM    706  CA  ALA A 167      31.359 183.216  48.331  1.00 83.79           C
ATOM    707  HA  ALA A 167      31.850 184.180  48.464  1.00 89.11           H
ATOM    708  C   ALA A 167      31.397 182.878  46.843  1.00 84.21           C
ATOM    709  O   ALA A 167      32.230 183.404  46.107  1.00 93.43           O
ATOM    710  CB  ALA A 167      32.126 182.170  49.130  1.00 94.62           C
ATOM    711 1HB  ALA A 167      32.136 182.450  50.183  1.00128.28           H
ATOM    712 2HB  ALA A 167      33.152 182.116  48.764  1.00123.16           H
ATOM    713 3HB  ALA A 167      31.650 181.196  49.017  1.00125.14           H
ATOM    714  N   GLN A 168      30.509 181.996  46.394  1.00 78.25           N
ATOM    715  H   GLN A 168      29.859 181.564  47.034  1.00 74.22           H
ATOM    716  CA  GLN A 168      30.437 181.640  44.979  1.00 80.73           C
ATOM    717  HA  GLN A 168      31.421 181.323  44.635  1.00 91.06           H
ATOM    718  C   GLN A 168      30.010 182.847  44.149  1.00 76.99           C
ATOM    719  O   GLN A 168      30.538 183.082  43.062  1.00 85.89           O
ATOM    720  CB  GLN A 168      29.437 180.503  44.748  1.00 79.29           C
ATOM    721 1HB  GLN A 168      28.472 180.803  45.157  1.00 86.38           H
ATOM    722 2HB  GLN A 168      29.319 180.366  43.673  1.00 86.27           H
ATOM    723  CG  GLN A 168      29.823 179.160  45.354  1.00102.11           C
ATOM    724 1HG  GLN A 168      30.185 179.309  46.371  1.00134.09           H
ATOM    725 2HG  GLN A 168      28.933 178.532  45.394  1.00137.69           H
ATOM    726  CD  GLN A 168      30.884 178.423  44.558  1.00125.25           C
ATOM    727  OE1 GLN A 168      31.529 178.977  43.670  1.00167.20           O
ATOM    728  NE2 GLN A 168      31.068 177.150  44.872  1.00170.72           N
ATOM    729 1HE2 GLN A 168      31.790 176.624  44.403  1.00213.64           H
ATOM    730 2HE2 GLN A 168      30.484 176.711  45.569  1.00207.04           H
ATOM    731  N   LEU A 169      29.045 183.604  44.663  1.00 67.55           N
ATOM    732  H   LEU A 169      28.644 183.356  45.556  1.00 63.89           H
ATOM    733  CA  LEU A 169      28.547 184.793  43.979  1.00 64.99           C
ATOM    734  HA  LEU A 169      28.250 184.527  42.964  1.00 67.53           H
ATOM    735  C   LEU A 169      29.629 185.866  43.888  1.00 73.19           C
ATOM    736  O   LEU A 169      29.745 186.557  42.878  1.00 78.17           O
ATOM    737  CB  LEU A 169      27.344 185.374  44.727  1.00 55.47           C
ATOM    738 1HB  LEU A 169      27.679 185.631  45.732  1.00 56.72           H
ATOM    739 2HB  LEU A 169      27.072 186.304  44.229  1.00 56.28           H
ATOM    740  CG  LEU A 169      26.068 184.538  44.863  1.00 49.63           C
ATOM    741  HG  LEU A 169      26.319 183.565  45.283  1.00 55.38           H
ATOM    742  CD1 LEU A 169      25.125 185.256  45.821  1.00 47.54           C
ATOM    743 1HD1 LEU A 169      25.573 185.300  46.813  1.00 76.51           H
ATOM    744 2HD1 LEU A 169      24.180 184.718  45.880  1.00 73.96           H
ATOM    745 3HD1 LEU A 169      24.939 186.269  45.464  1.00 78.41           H
ATOM    746  CD2 LEU A 169      25.379 184.327  43.523  1.00 53.17           C
ATOM    747 1HD2 LEU A 169      26.062 183.835  42.831  1.00 81.35           H
ATOM    748 2HD2 LEU A 169      25.072 185.287  43.108  1.00 82.02           H
ATOM    749 3HD2 LEU A 169      24.501 183.697  43.663  1.00 86.17           H
ATOM    750  N   GLU A 170      30.406 186.016  44.955  1.00 78.02           N
ATOM    751  H   GLU A 170      30.241 185.449  45.775  1.00 75.65           H
ATOM    752  CA  GLU A 170      31.494 186.990  44.994  1.00 89.21           C
ATOM    753  HA  GLU A 170      31.106 187.963  44.692  1.00 88.20           H
ATOM    754  C   GLU A 170      32.602 186.607  44.017  1.00102.65           C
ATOM    755  O   GLU A 170      33.163 187.470  43.343  1.00111.65           O
ATOM    756  CB  GLU A 170      32.054 187.100  46.417  1.00 94.68           C
ATOM    757 1HB  GLU A 170      31.231 187.317  47.099  1.00101.76           H
ATOM    758 2HB  GLU A 170      32.470 186.133  46.700  1.00116.03           H
ATOM    759  CG  GLU A 170      33.134 188.160  46.606  1.00128.20           C
ATOM    760 1HG  GLU A 170      33.689 187.924  47.514  1.00150.56           H
ATOM    761 2HG  GLU A 170      33.829 188.116  45.767  1.00185.72           H
ATOM    762  CD  GLU A 170      32.580 189.572  46.719  1.00174.39           C
ATOM    763  OE1 GLU A 170      33.249 190.426  47.337  1.00235.42           O
ATOM    764  OE2 GLU A 170      31.491 189.852  46.178  1.00243.30           O
ATOM    765  N   LYS A 171      32.902 185.315  43.935  1.00107.61           N
ATOM    766  H   LYS A 171      32.414 184.657  44.529  1.00103.40           H
ATOM    767  CA  LYS A 171      33.907 184.807  43.005  1.00124.62           C
ATOM    768  HA  LYS A 171      34.843 185.338  43.179  1.00137.14           H
ATOM    769  C   LYS A 171      33.501 185.060  41.557  1.00125.09           C
ATOM    770  O   LYS A 171      34.344 185.347  40.710  1.00143.81           O
ATOM    771  CB  LYS A 171      34.121 183.310  43.242  1.00131.79           C
ATOM    772 1HB  LYS A 171      34.274 183.147  44.309  1.00145.25           H
ATOM    773 2HB  LYS A 171      33.220 182.775  42.941  1.00153.29           H
ATOM    774  CG  LYS A 171      35.308 182.733  42.488  1.00172.44           C
ATOM    775 1HG  LYS A 171      35.163 182.891  41.419  1.00218.17           H
ATOM    776 2HG  LYS A 171      36.216 183.246  42.803  1.00222.85           H
ATOM    777  CD  LYS A 171      35.461 181.244  42.753  1.00198.03           C
ATOM    778 1HD  LYS A 171      35.581 181.078  43.823  1.00232.76           H
ATOM    779 2HD  LYS A 171      34.565 180.725  42.411  1.00228.68           H
ATOM    780  CE  LYS A 171      36.672 180.700  42.015  1.00284.25           C
ATOM    781 1HE  LYS A 171      36.560 180.905  40.948  1.00346.96           H
ATOM    782 2HE  LYS A 171      37.567 181.217  42.371  1.00348.39           H
ATOM    783  NZ  LYS A 171      36.777 179.226  42.263  1.00361.80           N
ATOM    784 1HZ  LYS A 171      35.956 178.749  41.914  1.00422.40           H
ATOM    785 2HZ  LYS A 171      36.861 179.042  43.254  1.00407.12           H
ATOM    786 3HZ  LYS A 171      37.592 178.848  41.798  1.00409.13           H
ATOM    787  N   ALA A 172      32.207 184.940  41.283  1.00109.53           N
ATOM    788  H   ALA A 172      31.571 184.658  42.015  1.00100.10           H
ATOM    789  CA  ALA A 172      31.665 185.216  39.956  1.00109.54           C
ATOM    790  HA  ALA A 172      32.339 184.804  39.205  1.00123.91           H
ATOM    791  C   ALA A 172      31.543 186.717  39.697  1.00106.14           C
ATOM    792  O   ALA A 172      31.404 187.140  38.551  1.00113.21           O
ATOM    793  CB  ALA A 172      30.308 184.542  39.810  1.00101.17           C
ATOM    794 1HB  ALA A 172      29.851 184.835  38.865  1.00129.08           H
ATOM    795 2HB  ALA A 172      29.659 184.838  40.635  1.00123.53           H
ATOM    796 3HB  ALA A 172      30.439 183.460  39.825  1.00130.32           H
ATOM    797  N   GLY A 173      31.600 187.517  40.758  1.00100.36           N
ATOM    798  H   GLY A 173      31.737 187.119  41.676  1.00100.41           H
ATOM    799  CA  GLY A 173      31.482 188.960  40.639  1.00 99.48           C
ATOM    800 1HA  GLY A 173      31.947 189.425  41.509  1.00102.48           H
ATOM    801 2HA  GLY A 173      32.024 189.285  39.750  1.00113.01           H
ATOM    802  C   GLY A 173      30.055 189.462  40.530  1.00 84.79           C
ATOM    803  O   GLY A 173      29.823 190.573  40.054  1.00 89.74           O
ATOM    804  N   VAL A 174      29.093 188.654  40.964  1.00 72.69           N
ATOM    805  H   VAL A 174      29.344 187.770  41.387  1.00 74.64           H
ATOM    806  CA  VAL A 174      27.674 188.977  40.815  1.00 62.90           C
ATOM    807  HA  VAL A 174      27.592 189.907  40.253  1.00 65.58           H
ATOM    808  C   VAL A 174      26.958 189.185  42.146  1.00 52.67           C
ATOM    809  O   VAL A 174      25.755 189.438  42.183  1.00 47.71           O
ATOM    810  CB  VAL A 174      26.906 187.893  40.024  1.00 67.42           C
ATOM    811  HB  VAL A 174      25.870 188.216  39.919  1.00 89.76           H
ATOM    812  CG1 VAL A 174      27.493 187.737  38.624  1.00110.26           C
ATOM    813 1HG1 VAL A 174      26.880 187.046  38.045  1.00160.64           H
ATOM    814 2HG1 VAL A 174      28.509 187.347  38.685  1.00161.11           H
ATOM    815 3HG1 VAL A 174      27.508 188.705  38.122  1.00152.63           H
ATOM    816  CG2 VAL A 174      26.914 186.556  40.762  1.00 94.00           C
ATOM    817 1HG2 VAL A 174      26.374 185.813  40.176  1.00134.05           H
ATOM    818 2HG2 VAL A 174      26.425 186.669  41.730  1.00141.01           H
ATOM    819 3HG2 VAL A 174      27.939 186.218  40.912  1.00136.95           H
ATOM    820  N   GLU A 175      27.693 189.091  43.249  1.00 55.11           N
ATOM    821  H   GLU A 175      28.679 188.883  43.171  1.00 64.11           H
ATOM    822  CA  GLU A 175      27.108 189.246  44.577  1.00 49.99           C
ATOM    823  HA  GLU A 175      26.299 188.522  44.681  1.00 47.28           H
ATOM    824  C   GLU A 175      26.513 190.636  44.793  1.00 44.66           C
ATOM    825  O   GLU A 175      25.432 190.769  45.365  1.00 42.57           O
ATOM    826  CB  GLU A 175      28.167 188.950  45.642  1.00 59.75           C
ATOM    827 1HB  GLU A 175      28.675 188.029  45.360  1.00 83.56           H
ATOM    828 2HB  GLU A 175      28.904 189.752  45.645  1.00 63.38           H
ATOM    829  CG  GLU A 175      27.620 188.765  47.050  1.00 59.31           C
ATOM    830 1HG  GLU A 175      26.739 188.123  47.006  1.00 69.64           H
ATOM    831 2HG  GLU A 175      28.377 188.266  47.654  1.00 71.44           H
ATOM    832  CD  GLU A 175      27.252 190.075  47.719  1.00 59.02           C
ATOM    833  OE1 GLU A 175      27.977 191.077  47.540  1.00 96.94           O
ATOM    834  OE2 GLU A 175      26.240 190.103  48.451  1.00 92.93           O
ATOM    835  N   HIS A 176      27.210 191.668  44.329  1.00 47.21           N
ATOM    836  H   HIS A 176      28.095 191.505  43.871  1.00 53.63           H
ATOM    837  CA  HIS A 176      26.722 193.040  44.449  1.00 46.00           C
ATOM    838  HA  HIS A 176      26.303 193.181  45.446  1.00 47.32           H
ATOM    839  C   HIS A 176      25.620 193.326  43.433  1.00 40.58           C
ATOM    840  O   HIS A 176      24.696 194.092  43.708  1.00 40.99           O
ATOM    841  CB  HIS A 176      27.872 194.033  44.262  1.00 56.44           C
ATOM    842 1HB  HIS A 176      28.551 193.653  43.499  1.00 90.19           H
ATOM    843 2HB  HIS A 176      27.456 194.977  43.908  1.00 88.45           H
ATOM    844  CG  HIS A 176      28.637 194.308  45.519  1.00104.28           C
ATOM    845  ND1 HIS A 176      29.392 193.377  46.197  1.00208.47           N
ATOM    846  HD1 HIS A 176      29.529 192.411  45.937  1.00261.69           H
ATOM    847  CD2 HIS A 176      28.737 195.444  46.257  1.00190.83           C
ATOM    848  HD2 HIS A 176      28.260 196.381  46.011  1.00235.82           H
ATOM    849  CE1 HIS A 176      29.892 193.970  47.290  1.00348.17           C
ATOM    850  HE1 HIS A 176      30.516 193.474  48.020  1.00538.12           H
ATOM    851  NE2 HIS A 176      29.521 195.233  47.364  1.00341.03           N
ATOM    852  N   GLN A 177      25.709 192.699  42.265  1.00 41.57           N
ATOM    853  H   GLN A 177      26.494 192.089  42.086  1.00 47.72           H
ATOM    854  CA  GLN A 177      24.675 192.823  41.243  1.00 41.68           C
ATOM    855  HA  GLN A 177      24.524 193.878  41.013  1.00 44.67           H
ATOM    856  C   GLN A 177      23.359 192.254  41.763  1.00 36.07           C
ATOM    857  O   GLN A 177      22.295 192.824  41.525  1.00 36.74           O
ATOM    858  CB  GLN A 177      25.105 192.095  39.966  1.00 50.54           C
ATOM    859 1HB  GLN A 177      26.054 192.516  39.632  1.00 74.11           H
ATOM    860 2HB  GLN A 177      25.265 191.043  40.201  1.00 63.37           H
ATOM    861  CG  GLN A 177      24.104 192.177  38.820  1.00 87.93           C
ATOM    862 1HG  GLN A 177      24.484 191.592  37.983  1.00133.42           H
ATOM    863 2HG  GLN A 177      23.159 191.740  39.143  1.00136.21           H
ATOM    864  CD  GLN A 177      23.842 193.594  38.344  1.00152.38           C
ATOM    865  OE1 GLN A 177      24.631 194.506  38.577  1.00205.88           O
ATOM    866  NE2 GLN A 177      22.714 193.790  37.676  1.00256.92           N
ATOM    867 1HE2 GLN A 177      22.504 194.713  37.326  1.00363.65           H
ATOM    868 2HE2 GLN A 177      22.072 193.026  37.530  1.00293.91           H
ATOM    869  N   LEU A 178      23.435 191.144  42.489  1.00 34.19           N
ATOM    870  H   LEU A 178      24.339 190.727  42.665  1.00 37.45           H
ATOM    871  CA  LEU A 178      22.252 190.503  43.057  1.00 30.78           C
ATOM    872  HA  LEU A 178      21.574 190.251  42.242  1.00 33.27           H
ATOM    873  C   LEU A 178      21.503 191.428  44.013  1.00 27.13           C
ATOM    874  O   LEU A 178      20.277 191.378  44.086  1.00 27.64           O
ATOM    875  CB  LEU A 178      22.656 189.216  43.781  1.00 33.41           C
ATOM    876 1HB  LEU A 178      23.240 188.605  43.093  1.00 40.79           H
ATOM    877 2HB  LEU A 178      23.301 189.490  44.615  1.00 36.85           H
ATOM    878  CG  LEU A 178      21.515 188.356  44.335  1.00 33.71           C
ATOM    879  HG  LEU A 178      20.914 188.961  45.013  1.00 46.65           H
ATOM    880  CD1 LEU A 178      20.611 187.810  43.235  1.00 61.81           C
ATOM    881 1HD1 LEU A 178      19.893 187.113  43.666  1.00105.79           H
ATOM    882 2HD1 LEU A 178      20.068 188.631  42.768  1.00104.79           H
ATOM    883 3HD1 LEU A 178      21.211 187.296  42.484  1.00 99.17           H
ATOM    884  CD2 LEU A 178      22.108 187.199  45.126  1.00 58.95           C
ATOM    885 1HD2 LEU A 178      22.765 187.585  45.904  1.00 98.96           H
ATOM    886 2HD2 LEU A 178      22.676 186.549  44.459  1.00103.39           H
ATOM    887 3HD2 LEU A 178      21.304 186.627  45.590  1.00 96.31           H
ATOM    888  N   ARG A 179      22.229 192.276  44.735  1.00 28.21           N
ATOM    889  H   ARG A 179      23.234 192.279  44.627  1.00 32.53           H
ATOM    890  CA  ARG A 179      21.611 193.223  45.663  1.00 28.71           C
ATOM    891  HA  ARG A 179      20.999 192.671  46.377  1.00 28.85           H
ATOM    892  C   ARG A 179      20.687 194.196  44.938  1.00 29.75           C
ATOM    893  O   ARG A 179      19.649 194.590  45.468  1.00 35.53           O
ATOM    894  CB  ARG A 179      22.674 194.024  46.422  1.00 34.91           C
ATOM    895 1HB  ARG A 179      23.239 194.617  45.703  1.00 59.11           H
ATOM    896 2HB  ARG A 179      22.165 194.711  47.099  1.00 49.18           H
ATOM    897  CG  ARG A 179      23.657 193.189  47.231  1.00 62.92           C
ATOM    898 1HG  ARG A 179      23.111 192.555  47.929  1.00 92.23           H
ATOM    899 2HG  ARG A 179      24.234 192.560  46.554  1.00102.72           H
ATOM    900  CD  ARG A 179      24.609 194.087  48.006  1.00 79.51           C
ATOM    901 1HD  ARG A 179      25.048 194.814  47.322  1.00101.37           H
ATOM    902 2HD  ARG A 179      24.045 194.620  48.772  1.00 88.49           H
ATOM    903  NE  ARG A 179      25.682 193.322  48.640  1.00108.83           N
ATOM    904  HE  ARG A 179      25.707 192.328  48.467  1.00133.58           H
ATOM    905  CZ  ARG A 179      26.626 193.832  49.421  1.00152.83           C
ATOM    906  NH1 ARG A 179      26.678 195.115  49.722  1.00180.30           N
ATOM    907 1HH1 ARG A 179      25.969 195.737  49.370  1.00155.02           H
ATOM    908 2HH1 ARG A 179      27.440 195.458  50.285  1.00258.36           H
ATOM    909  NH2 ARG A 179      27.534 193.031  49.937  1.00222.31           N
ATOM    910 1HH2 ARG A 179      27.502 192.049  49.716  1.00235.87           H
ATOM    911 2HH2 ARG A 179      28.251 193.415  50.532  1.00293.04           H
ATOM    912  N   ARG A 180      21.075 194.592  43.730  1.00 31.29           N
ATOM    913  H   ARG A 180      21.955 194.253  43.365  1.00 33.89           H
ATOM    914  CA  ARG A 180      20.255 195.468  42.895  1.00 35.57           C
ATOM    915  HA  ARG A 180      19.746 196.195  43.529  1.00 39.05           H
ATOM    916  C   ARG A 180      19.182 194.674  42.159  1.00 34.39           C
ATOM    917  O   ARG A 180      18.089 195.174  41.903  1.00 40.40           O
ATOM    918  CB  ARG A 180      21.118 196.201  41.864  1.00 43.50           C
ATOM    919 1HB  ARG A 180      21.635 195.462  41.252  1.00 65.25           H
ATOM    920 2HB  ARG A 180      20.457 196.776  41.215  1.00 64.31           H
ATOM    921  CG  ARG A 180      22.149 197.148  42.460  1.00 90.78           C
ATOM    922 1HG  ARG A 180      21.643 197.858  43.115  1.00127.79           H
ATOM    923 2HG  ARG A 180      22.876 196.581  43.043  1.00162.38           H
ATOM    924  CD  ARG A 180      22.876 197.912  41.364  1.00139.31           C
ATOM    925 1HD  ARG A 180      23.394 197.200  40.721  1.00200.26           H
ATOM    926 2HD  ARG A 180      22.143 198.457  40.768  1.00157.32           H
ATOM    927  NE  ARG A 180      23.843 198.859  41.919  1.00237.15           N
ATOM    928  HE  ARG A 180      23.964 198.861  42.920  1.00271.68           H
ATOM    929  CZ  ARG A 180      24.567 199.716  41.210  1.00389.23           C
ATOM    930  NH1 ARG A 180      25.398 200.523  41.835  1.00571.53           N
ATOM    931 1HH1 ARG A 180      25.480 200.465  42.838  1.00599.86           H
ATOM    932 2HH1 ARG A 180      25.942 201.185  41.305  1.00755.17           H
ATOM    933  NH2 ARG A 180      24.482 199.801  39.897  1.00481.73           N
ATOM    934 1HH2 ARG A 180      23.861 199.183  39.399  1.00429.53           H
ATOM    935 2HH2 ARG A 180      25.043 200.480  39.407  1.00678.77           H
ATOM    936  N   GLU A 181      19.517 193.441  41.800  1.00 31.76           N
ATOM    937  H   GLU A 181      20.438 193.093  42.030  1.00 31.75           H
ATOM    938  CA  GLU A 181      18.611 192.570  41.059  1.00 33.43           C
ATOM    939  HA  GLU A 181      18.318 193.072  40.137  1.00 39.20           H
ATOM    940  C   GLU A 181      17.342 192.264  41.850  1.00 30.23           C
ATOM    941  O   GLU A 181      16.252 192.225  41.281  1.00 33.87           O
ATOM    942  CB  GLU A 181      19.335 191.268  40.706  1.00 38.22           C
ATOM    943 1HB  GLU A 181      20.282 191.515  40.225  1.00 73.01           H
ATOM    944 2HB  GLU A 181      19.556 190.739  41.633  1.00 52.63           H
ATOM    945  CG  GLU A 181      18.564 190.322  39.799  1.00 52.97           C
ATOM    946 1HG  GLU A 181      19.043 189.344  39.839  1.00 91.92           H
ATOM    947 2HG  GLU A 181      17.546 190.218  40.175  1.00111.77           H
ATOM    948  CD  GLU A 181      18.509 190.774  38.351  1.00 43.24           C
ATOM    949  OE1 GLU A 181      17.800 190.106  37.569  1.00 74.95           O
ATOM    950  OE2 GLU A 181      19.165 191.771  37.982  1.00 75.94           O
ATOM    951  N   VAL A 182      17.477 192.048  43.155  1.00 27.19           N
ATOM    952  H   VAL A 182      18.396 192.075  43.575  1.00 27.67           H
ATOM    953  CA  VAL A 182      16.322 191.754  44.004  1.00 26.31           C
ATOM    954  HA  VAL A 182      15.687 191.048  43.471  1.00 28.23           H
ATOM    955  C   VAL A 182      15.477 192.995  44.275  1.00 26.68           C
ATOM    956  O   VAL A 182      14.286 192.883  44.560  1.00 28.55           O
ATOM    957  CB  VAL A 182      16.704 191.107  45.356  1.00 28.69           C
ATOM    958  HB  VAL A 182      15.790 190.940  45.924  1.00 62.70           H
ATOM    959  CG1 VAL A 182      17.370 189.752  45.131  1.00 53.52           C
ATOM    960 1HG1 VAL A 182      16.708 189.114  44.546  1.00 94.59           H
ATOM    961 2HG1 VAL A 182      18.311 189.882  44.596  1.00 97.78           H
ATOM    962 3HG1 VAL A 182      17.566 189.278  46.093  1.00 97.64           H
ATOM    963  CG2 VAL A 182      17.617 192.010  46.181  1.00 57.05           C
ATOM    964 1HG2 VAL A 182      17.093 192.931  46.436  1.00100.02           H
ATOM    965 2HG2 VAL A 182      17.899 191.499  47.101  1.00101.45           H
ATOM    966 3HG2 VAL A 182      18.518 192.249  45.618  1.00103.44           H
ATOM    967  N   GLU A 183      16.075 194.176  44.172  1.00 28.88           N
ATOM    968  H   GLU A 183      17.061 194.217  43.955  1.00 30.82           H
ATOM    969  CA  GLU A 183      15.344 195.430  44.335  1.00 32.54           C
ATOM    970  HA  GLU A 183      14.718 195.369  45.226  1.00 34.82           H
ATOM    971  C   GLU A 183      14.444 195.653  43.121  1.00 32.71           C
ATOM    972  O   GLU A 183      13.317 196.133  43.239  1.00 38.98           O
ATOM    973  CB  GLU A 183      16.329 196.594  44.483  1.00 38.87           C
ATOM    974 1HB  GLU A 183      17.053 196.338  45.256  1.00 55.77           H
ATOM    975 2HB  GLU A 183      16.868 196.716  43.543  1.00 69.80           H
ATOM    976  CG  GLU A 183      15.687 197.926  44.844  1.00 70.29           C
ATOM    977 1HG  GLU A 183      16.408 198.724  44.665  1.00133.70           H
ATOM    978 2HG  GLU A 183      14.824 198.092  44.200  1.00112.08           H
ATOM    979  CD  GLU A 183      15.244 197.978  46.294  1.00105.72           C
ATOM    980  OE1 GLU A 183      16.104 197.861  47.193  1.00169.07           O
ATOM    981  OE2 GLU A 183      14.030 198.141  46.539  1.00169.43           O
ATOM    982  N   ILE A 184      14.958 195.281  41.953  1.00 31.45           N
ATOM    983  H   ILE A 184      15.898 194.910  41.930  1.00 32.90           H
ATOM    984  CA  ILE A 184      14.207 195.360  40.703  1.00 32.61           C
ATOM    985  HA  ILE A 184      13.746 196.344  40.623  1.00 36.63           H
ATOM    986  C   ILE A 184      13.099 194.310  40.721  1.00 29.10           C
ATOM    987  O   ILE A 184      11.955 194.604  40.379  1.00 32.25           O
ATOM    988  CB  ILE A 184      15.110 195.117  39.472  1.00 37.87           C
ATOM    989  HB  ILE A 184      15.601 194.150  39.588  1.00 45.12           H
ATOM    990  CG1 ILE A 184      16.185 196.206  39.364  1.00 49.28           C
ATOM    991 1HG1 ILE A 184      15.725 197.117  38.980  1.00 77.35           H
ATOM    992 2HG1 ILE A 184      16.575 196.422  40.358  1.00 79.80           H
ATOM    993  CG2 ILE A 184      14.272 195.089  38.196  1.00 47.03           C
ATOM    994 1HG2 ILE A 184      13.570 194.255  38.233  1.00 79.92           H
ATOM    995 2HG2 ILE A 184      14.919 194.958  37.329  1.00 82.07           H
ATOM    996 3HG2 ILE A 184      13.716 196.021  38.095  1.00 75.16           H
ATOM    997  CD1 ILE A 184      17.360 195.841  38.475  1.00105.05           C
ATOM    998 1HD1 ILE A 184      17.026 195.726  37.444  1.00159.31           H
ATOM    999 2HD1 ILE A 184      17.805 194.907  38.819  1.00159.61           H
ATOM   1000 3HD1 ILE A 184      18.108 196.633  38.522  1.00157.13           H
ATOM   1001  N   GLN A 185      13.436 193.090  41.125  1.00 25.84           N
ATOM   1002  H   GLN A 185      14.389 192.903  41.408  1.00 27.31           H
ATOM   1003  CA  GLN A 185      12.472 191.996  41.163  1.00 23.81           C
ATOM   1004  HA  GLN A 185      12.049 191.876  40.166  1.00 24.97           H
ATOM   1005  C   GLN A 185      11.325 192.284  42.129  1.00 24.74           C
ATOM   1006  O   GLN A 185      10.185 191.896  41.877  1.00 27.53           O
ATOM   1007  CB  GLN A 185      13.180 190.695  41.549  1.00 24.23           C
ATOM   1008 1HB  GLN A 185      14.084 190.601  40.948  1.00 31.02           H
ATOM   1009 2HB  GLN A 185      13.468 190.750  42.599  1.00 30.18           H
ATOM   1010  CG  GLN A 185      12.328 189.452  41.333  1.00 28.01           C
ATOM   1011 1HG  GLN A 185      11.450 189.506  41.976  1.00 40.60           H
ATOM   1012 2HG  GLN A 185      11.995 189.432  40.295  1.00 34.84           H
ATOM   1013  CD  GLN A 185      13.073 188.165  41.629  1.00 34.56           C
ATOM   1014  OE1 GLN A 185      14.073 188.149  42.343  1.00 44.26           O
ATOM   1015  NE2 GLN A 185      12.578 187.065  41.084  1.00 46.69           N
ATOM   1016 1HE2 GLN A 185      13.055 186.186  41.226  1.00 60.37           H
ATOM   1017 2HE2 GLN A 185      11.728 187.105  40.541  1.00 52.44           H
ATOM   1018  N   SER A 186      11.625 192.976  43.223  1.00 26.41           N
ATOM   1019  H   SER A 186      12.582 193.260  43.383  1.00 27.85           H
ATOM   1020  CA  SER A 186      10.615 193.369  44.203  1.00 30.22           C
ATOM   1021  HA  SER A 186      10.056 192.485  44.509  1.00 32.67           H
ATOM   1022  C   SER A 186       9.625 194.379  43.629  1.00 33.30           C
ATOM   1023  O   SER A 186       8.467 194.424  44.042  1.00 43.47           O
ATOM   1024  CB  SER A 186      11.283 193.981  45.436  1.00 35.45           C
ATOM   1025 1HB  SER A 186      11.855 194.860  45.137  1.00 76.67           H
ATOM   1026 2HB  SER A 186      10.512 194.286  46.144  1.00 59.46           H
ATOM   1027  OG  SER A 186      12.148 193.052  46.066  1.00 62.76           O
ATOM   1028  HG  SER A 186      12.923 192.934  45.510  1.00 93.19           H
ATOM   1029  N   HIS A 187      10.084 195.194  42.684  1.00 33.32           N
ATOM   1030  H   HIS A 187      11.047 195.114  42.389  1.00 33.95           H
ATOM   1031  CA  HIS A 187       9.244 196.198  42.036  1.00 40.08           C
ATOM   1032  HA  HIS A 187       8.625 196.674  42.798  1.00 48.98           H
ATOM   1033  C   HIS A 187       8.307 195.639  40.967  1.00 36.13           C
ATOM   1034  O   HIS A 187       7.440 196.355  40.465  1.00 42.63           O
ATOM   1035  CB  HIS A 187      10.131 197.265  41.389  1.00 51.71           C
ATOM   1036 1HB  HIS A 187      11.143 196.873  41.288  1.00 79.91           H
ATOM   1037 2HB  HIS A 187       9.749 197.478  40.391  1.00 86.57           H
ATOM   1038  CG  HIS A 187      10.184 198.549  42.157  1.00103.37           C
ATOM   1039  ND1 HIS A 187      11.042 198.791  43.206  1.00192.86           N
ATOM   1040  HD1 HIS A 187      11.736 198.153  43.569  1.00224.51           H
ATOM   1041  CD2 HIS A 187       9.460 199.690  42.023  1.00199.35           C
ATOM   1042  HD2 HIS A 187       8.688 199.846  41.283  1.00246.85           H
ATOM   1043  CE1 HIS A 187      10.795 200.029  43.659  1.00341.88           C
ATOM   1044  HE1 HIS A 187      11.316 200.489  44.486  1.00526.81           H
ATOM   1045  NE2 HIS A 187       9.842 200.616  42.961  1.00345.51           N
ATOM   1046  N   LEU A 188       8.484 194.375  40.596  1.00 33.25           N
ATOM   1047  H   LEU A 188       9.184 193.815  41.063  1.00 36.19           H
ATOM   1048  CA  LEU A 188       7.688 193.764  39.537  1.00 33.50           C
ATOM   1049  HA  LEU A 188       7.420 194.537  38.817  1.00 35.57           H
ATOM   1050  C   LEU A 188       6.401 193.177  40.108  1.00 36.32           C
ATOM   1051  O   LEU A 188       6.416 192.207  40.865  1.00 66.98           O
ATOM   1052  CB  LEU A 188       8.487 192.672  38.819  1.00 39.45           C
ATOM   1053 1HB  LEU A 188       8.765 191.922  39.560  1.00 45.26           H
ATOM   1054 2HB  LEU A 188       7.834 192.192  38.091  1.00 42.97           H
ATOM   1055  CG  LEU A 188       9.761 193.116  38.094  1.00 48.91           C
ATOM   1056  HG  LEU A 188      10.396 193.657  38.793  1.00 54.64           H
ATOM   1057  CD1 LEU A 188      10.515 191.886  37.616  1.00 69.82           C
ATOM   1058 1HD1 LEU A 188      10.650 191.188  38.443  1.00105.62           H
ATOM   1059 2HD1 LEU A 188      11.494 192.189  37.244  1.00106.99           H
ATOM   1060 3HD1 LEU A 188       9.961 191.397  36.815  1.00101.89           H
ATOM   1061  CD2 LEU A 188       9.451 194.028  36.911  1.00 58.47           C
ATOM   1062 1HD2 LEU A 188       9.002 194.954  37.268  1.00 92.57           H
ATOM   1063 2HD2 LEU A 188       8.766 193.526  36.226  1.00 89.67           H
ATOM   1064 3HD2 LEU A 188      10.375 194.263  36.384  1.00 91.18           H
ATOM   1065  N   ARG A 189       5.280 193.783  39.732  1.00 30.44           N
ATOM   1066  H   ARG A 189       5.337 194.582  39.116  1.00 38.20           H
ATOM   1067  CA  ARG A 189       3.963 193.357  40.197  1.00 38.24           C
ATOM   1068  HA  ARG A 189       4.082 192.504  40.867  1.00 46.58           H
ATOM   1069  C   ARG A 189       3.092 192.897  39.033  1.00 36.75           C
ATOM   1070  O   ARG A 189       1.924 193.266  38.924  1.00 76.68           O
ATOM   1071  CB  ARG A 189       3.280 194.497  40.961  1.00 55.58           C
ATOM   1072 1HB  ARG A 189       3.106 195.319  40.266  1.00 74.09           H
ATOM   1073 2HB  ARG A 189       2.310 194.144  41.312  1.00 80.39           H
ATOM   1074  CG  ARG A 189       4.048 195.050  42.159  1.00 87.36           C
ATOM   1075 1HG  ARG A 189       4.988 195.485  41.818  1.00130.83           H
ATOM   1076 2HG  ARG A 189       3.450 195.840  42.614  1.00138.43           H
ATOM   1077  CD  ARG A 189       4.350 193.997  43.218  1.00126.29           C
ATOM   1078 1HD  ARG A 189       3.437 193.450  43.455  1.00170.58           H
ATOM   1079 2HD  ARG A 189       5.078 193.294  42.814  1.00161.90           H
ATOM   1080  NE  ARG A 189       4.897 194.591  44.438  1.00212.24           N
ATOM   1081  HE  ARG A 189       5.904 194.637  44.509  1.00282.28           H
ATOM   1082  CZ  ARG A 189       4.192 195.064  45.457  1.00301.45           C
ATOM   1083  NH1 ARG A 189       2.873 195.042  45.491  1.00334.69           N
ATOM   1084 1HH1 ARG A 189       2.364 194.652  44.714  1.00293.76           H
ATOM   1085 2HH1 ARG A 189       2.394 195.419  46.293  1.00474.43           H
ATOM   1086  NH2 ARG A 189       4.827 195.562  46.496  1.00471.13           N
ATOM   1087 1HH2 ARG A 189       5.835 195.599  46.482  1.00545.69           H
ATOM   1088 2HH2 ARG A 189       4.302 195.901  47.287  1.00594.97           H
ATOM   1089  N   HIS A 190       3.682 192.094  38.156  1.00 26.81           N
ATOM   1090  H   HIS A 190       4.638 191.807  38.315  1.00 44.87           H
ATOM   1091  CA  HIS A 190       2.989 191.571  36.984  1.00 23.15           C
ATOM   1092  HA  HIS A 190       2.089 192.160  36.815  1.00 26.70           H
ATOM   1093  C   HIS A 190       2.615 190.108  37.225  1.00 21.95           C
ATOM   1094  O   HIS A 190       3.454 189.343  37.700  1.00 23.06           O
ATOM   1095  CB  HIS A 190       3.899 191.689  35.759  1.00 22.68           C
ATOM   1096 1HB  HIS A 190       4.264 192.713  35.692  1.00 29.06           H
ATOM   1097 2HB  HIS A 190       4.752 191.026  35.896  1.00 25.81           H
ATOM   1098  CG  HIS A 190       3.217 191.339  34.474  1.00 22.18           C
ATOM   1099  ND1 HIS A 190       2.443 192.210  33.741  1.00 26.86           N
ATOM   1100  HD1 HIS A 190       2.284 193.185  33.945  1.00 36.82           H
ATOM   1101  CD2 HIS A 190       3.166 190.165  33.795  1.00 31.97           C
ATOM   1102  HD2 HIS A 190       3.685 189.264  34.085  1.00 46.64           H
ATOM   1103  CE1 HIS A 190       1.948 191.537  32.693  1.00 30.57           C
ATOM   1104  HE1 HIS A 190       1.302 191.968  31.942  1.00 39.12           H
ATOM   1105  NE2 HIS A 190       2.342 190.278  32.703  1.00 37.67           N
ATOM   1106  N   PRO A 191       1.371 189.697  36.927  1.00 24.19           N
ATOM   1107  CA  PRO A 191       0.999 188.333  37.326  1.00 27.84           C
ATOM   1108  HA  PRO A 191       1.085 188.242  38.409  1.00 34.04           H
ATOM   1109  C   PRO A 191       1.766 187.179  36.686  1.00 24.82           C
ATOM   1110  O   PRO A 191       1.858 186.102  37.273  1.00 30.69           O
ATOM   1111  CB  PRO A 191      -0.475 188.234  36.922  1.00 36.07           C
ATOM   1112 1HB  PRO A 191      -0.565 187.741  35.954  1.00 43.39           H
ATOM   1113 2HB  PRO A 191      -1.041 187.691  37.678  1.00 51.46           H
ATOM   1114  CG  PRO A 191      -0.948 189.639  36.830  1.00 43.21           C
ATOM   1115 1HG  PRO A 191      -1.798 189.716  36.152  1.00 64.99           H
ATOM   1116 2HG  PRO A 191      -1.209 190.011  37.821  1.00 66.03           H
ATOM   1117  CD  PRO A 191       0.234 190.388  36.292  1.00 30.22           C
ATOM   1118 1HD  PRO A 191       0.286 190.292  35.207  1.00 32.74           H
ATOM   1119 2HD  PRO A 191       0.182 191.435  36.592  1.00 36.33           H
ATOM   1120  N   ASN A 192       2.293 187.383  35.484  1.00 20.46           N
ATOM   1121  H   ASN A 192       2.170 188.275  35.029  1.00 20.73           H
ATOM   1122  CA  ASN A 192       3.043 186.341  34.789  1.00 21.15           C
ATOM   1123  HA  ASN A 192       2.557 185.380  34.966  1.00 25.16           H
ATOM   1124  C   ASN A 192       4.481 186.226  35.293  1.00 22.32           C
ATOM   1125  O   ASN A 192       5.195 185.299  34.918  1.00 30.15           O
ATOM   1126  CB  ASN A 192       3.032 186.609  33.280  1.00 20.79           C
ATOM   1127 1HB  ASN A 192       3.423 187.606  33.084  1.00 20.20           H
ATOM   1128 2HB  ASN A 192       3.678 185.881  32.789  1.00 24.45           H
ATOM   1129  CG  ASN A 192       1.648 186.489  32.679  1.00 22.84           C
ATOM   1130  OD1 ASN A 192       1.032 185.427  32.716  1.00 40.81           O
ATOM   1131  ND2 ASN A 192       1.139 187.579  32.128  1.00 42.29           N
ATOM   1132 1HD2 ASN A 192       0.228 187.537  31.698  1.00 46.04           H
ATOM   1133 2HD2 ASN A 192       1.659 188.447  32.147  1.00 79.00           H
ATOM   1134  N   ILE A 193       4.915 187.146  36.149  1.00 20.58           N
ATOM   1135  H   ILE A 193       4.281 187.868  36.465  1.00 21.57           H
ATOM   1136  CA  ILE A 193       6.266 187.123  36.707  1.00 21.45           C
ATOM   1137  HA  ILE A 193       6.867 186.396  36.163  1.00 23.27           H
ATOM   1138  C   ILE A 193       6.176 186.681  38.165  1.00 22.40           C
ATOM   1139  O   ILE A 193       5.422 187.258  38.949  1.00 24.21           O
ATOM   1140  CB  ILE A 193       6.962 188.502  36.615  1.00 22.79           C
ATOM   1141  HB  ILE A 193       6.374 189.227  37.176  1.00 24.66           H
ATOM   1142  CG1 ILE A 193       7.049 188.960  35.153  1.00 27.83           C
ATOM   1143 1HG1 ILE A 193       7.723 188.292  34.616  1.00 60.45           H
ATOM   1144 2HG1 ILE A 193       6.062 188.876  34.698  1.00 56.03           H
ATOM   1145  CG2 ILE A 193       8.361 188.425  37.228  1.00 26.58           C
ATOM   1146 1HG2 ILE A 193       8.968 187.703  36.682  1.00 55.26           H
ATOM   1147 2HG2 ILE A 193       8.291 188.121  38.273  1.00 58.29           H
ATOM   1148 3HG2 ILE A 193       8.840 189.403  37.186  1.00 54.27           H
ATOM   1149  CD1 ILE A 193       7.528 190.387  34.951  1.00 33.51           C
ATOM   1150 1HD1 ILE A 193       8.599 190.447  35.144  1.00 71.48           H
ATOM   1151 2HD1 ILE A 193       6.999 191.053  35.632  1.00 68.11           H
ATOM   1152 3HD1 ILE A 193       7.330 190.692  33.924  1.00 70.81           H
ATOM   1153  N   LEU A 194       6.931 185.651  38.534  1.00 24.06           N
ATOM   1154  H   LEU A 194       7.586 185.243  37.880  1.00 25.88           H
ATOM   1155  CA  LEU A 194       6.852 185.100  39.884  1.00 24.48           C
ATOM   1156  HA  LEU A 194       5.806 184.873  40.094  1.00 28.19           H
ATOM   1157  C   LEU A 194       7.317 186.111  40.926  1.00 18.29           C
ATOM   1158  O   LEU A 194       8.389 186.708  40.819  1.00 19.65           O
ATOM   1159  CB  LEU A 194       7.674 183.812  39.999  1.00 32.90           C
ATOM   1160 1HB  LEU A 194       8.637 183.983  39.518  1.00 30.01           H
ATOM   1161 2HB  LEU A 194       7.860 183.613  41.054  1.00 77.95           H
ATOM   1162  CG  LEU A 194       7.036 182.564  39.383  1.00 55.36           C
ATOM   1163  HG  LEU A 194       6.669 182.826  38.391  1.00108.04           H
ATOM   1164  CD1 LEU A 194       8.071 181.461  39.231  1.00 30.93           C
ATOM   1165 1HD1 LEU A 194       8.532 181.250  40.196  1.00 60.37           H
ATOM   1166 2HD1 LEU A 194       8.832 181.783  38.522  1.00 61.58           H
ATOM   1167 3HD1 LEU A 194       7.592 180.558  38.853  1.00 59.54           H
ATOM   1168  CD2 LEU A 194       5.870 182.044  40.214  1.00166.41           C
ATOM   1169 1HD2 LEU A 194       5.114 182.821  40.327  1.00233.71           H
ATOM   1170 2HD2 LEU A 194       6.228 181.739  41.197  1.00235.32           H
ATOM   1171 3HD2 LEU A 194       5.423 181.183  39.716  1.00234.30           H
ATOM   1172  N   ARG A 195       6.473 186.295  41.936  1.00 17.38           N
ATOM   1173  H   ARG A 195       5.623 185.749  41.965  1.00 21.96           H
ATOM   1174  CA  ARG A 195       6.690 187.278  42.993  1.00 15.73           C
ATOM   1175  HA  ARG A 195       6.879 188.249  42.534  1.00 16.69           H
ATOM   1176  C   ARG A 195       7.880 186.927  43.880  1.00 13.30           C
ATOM   1177  O   ARG A 195       8.031 185.781  44.305  1.00 14.31           O
ATOM   1178  CB  ARG A 195       5.422 187.354  43.848  1.00 21.96           C
ATOM   1179 1HB  ARG A 195       4.567 187.479  43.183  1.00 43.88           H
ATOM   1180 2HB  ARG A 195       5.307 186.405  44.371  1.00 45.27           H
ATOM   1181  CG  ARG A 195       5.394 188.472  44.881  1.00 43.02           C
ATOM   1182 1HG  ARG A 195       6.208 188.330  45.592  1.00 78.45           H
ATOM   1183 2HG  ARG A 195       5.511 189.435  44.383  1.00 85.18           H
ATOM   1184  CD  ARG A 195       4.068 188.445  45.626  1.00 56.12           C
ATOM   1185 1HD  ARG A 195       3.258 188.582  44.909  1.00 68.56           H
ATOM   1186 2HD  ARG A 195       3.956 187.468  46.096  1.00 84.77           H
ATOM   1187  NE  ARG A 195       3.984 189.479  46.655  1.00127.89           N
ATOM   1188  HE  ARG A 195       4.773 190.102  46.751  1.00191.36           H
ATOM   1189  CZ  ARG A 195       2.957 189.654  47.477  1.00173.29           C
ATOM   1190  NH1 ARG A 195       1.875 188.900  47.426  1.00141.24           N
ATOM   1191 1HH1 ARG A 195       1.810 188.175  46.730  1.00106.90           H
ATOM   1192 2HH1 ARG A 195       1.127 189.065  48.082  1.00194.86           H
ATOM   1193  NH2 ARG A 195       3.012 190.609  48.380  1.00318.36           N
ATOM   1194 1HH2 ARG A 195       3.836 191.188  48.433  1.00412.87           H
ATOM   1195 2HH2 ARG A 195       2.237 190.745  49.010  1.00377.90           H
ATOM   1196  N   LEU A 196       8.695 187.930  44.185  1.00 13.56           N
ATOM   1197  H   LEU A 196       8.589 188.820  43.720  1.00 17.05           H
ATOM   1198  CA  LEU A 196       9.700 187.821  45.238  1.00 12.11           C
ATOM   1199  HA  LEU A 196       9.981 186.776  45.368  1.00 11.57           H
ATOM   1200  C   LEU A 196       9.083 188.336  46.537  1.00 13.57           C
ATOM   1201  O   LEU A 196       8.793 189.524  46.668  1.00 21.15           O
ATOM   1202  CB  LEU A 196      10.940 188.643  44.875  1.00 15.06           C
ATOM   1203 1HB  LEU A 196      11.321 188.283  43.920  1.00 19.06           H
ATOM   1204 2HB  LEU A 196      10.625 189.678  44.742  1.00 20.23           H
ATOM   1205  CG  LEU A 196      12.096 188.635  45.881  1.00 16.63           C
ATOM   1206  HG  LEU A 196      11.708 188.884  46.868  1.00 26.84           H
ATOM   1207  CD1 LEU A 196      12.774 187.272  45.949  1.00 23.06           C
ATOM   1208 1HD1 LEU A 196      12.064 186.526  46.302  1.00 56.25           H
ATOM   1209 2HD1 LEU A 196      13.612 187.319  46.644  1.00 55.74           H
ATOM   1210 3HD1 LEU A 196      13.138 186.990  44.961  1.00 54.68           H
ATOM   1211  CD2 LEU A 196      13.129 189.681  45.491  1.00 32.17           C
ATOM   1212 1HD2 LEU A 196      12.646 190.652  45.385  1.00 67.98           H
ATOM   1213 2HD2 LEU A 196      13.601 189.404  44.548  1.00 65.71           H
ATOM   1214 3HD2 LEU A 196      13.888 189.745  46.271  1.00 66.63           H
ATOM   1215  N   TYR A 197       8.870 187.435  47.490  1.00 13.92           N
ATOM   1216  H   TYR A 197       9.145 186.474  47.345  1.00 15.39           H
ATOM   1217  CA  TYR A 197       8.268 187.791  48.772  1.00 18.66           C
ATOM   1218  HA  TYR A 197       7.474 188.519  48.607  1.00 22.09           H
ATOM   1219  C   TYR A 197       9.286 188.423  49.717  1.00 22.77           C
ATOM   1220  O   TYR A 197       8.942 189.313  50.495  1.00 35.58           O
ATOM   1221  CB  TYR A 197       7.668 186.552  49.443  1.00 21.33           C
ATOM   1222 1HB  TYR A 197       8.345 185.709  49.305  1.00 27.62           H
ATOM   1223 2HB  TYR A 197       7.582 186.748  50.512  1.00 38.22           H
ATOM   1224  CG  TYR A 197       6.295 186.184  48.922  1.00 23.75           C
ATOM   1225  CD1 TYR A 197       5.148 186.565  49.622  1.00 52.13           C
ATOM   1226  HD1 TYR A 197       5.243 187.138  50.533  1.00 76.00           H
ATOM   1227  CD2 TYR A 197       6.140 185.455  47.743  1.00 31.29           C
ATOM   1228  HD2 TYR A 197       7.012 185.152  47.181  1.00 40.34           H
ATOM   1229  CE1 TYR A 197       3.880 186.208  49.168  1.00 79.51           C
ATOM   1230  HE1 TYR A 197       3.003 186.501  49.726  1.00125.41           H
ATOM   1231  CE2 TYR A 197       4.873 185.099  47.285  1.00 56.86           C
ATOM   1232  HE2 TYR A 197       4.765 184.526  46.377  1.00 84.60           H
ATOM   1233  CZ  TYR A 197       3.750 185.472  48.004  1.00 76.97           C
ATOM   1234  OH  TYR A 197       2.500 185.120  47.550  1.00125.65           O
ATOM   1235  HH  TYR A 197       1.797 185.402  48.139  1.00150.06           H
ATOM   1236  N   GLY A 198      10.532 187.965  49.663  1.00 19.45           N
ATOM   1237  H   GLY A 198      10.783 187.241  49.004  1.00 18.03           H
ATOM   1238  CA  GLY A 198      11.555 188.505  50.541  1.00 24.85           C
ATOM   1239 1HA  GLY A 198      11.484 189.592  50.514  1.00 32.27           H
ATOM   1240 2HA  GLY A 198      11.350 188.178  51.561  1.00 36.69           H
ATOM   1241  C   GLY A 198      12.978 188.119  50.190  1.00 18.72           C
ATOM   1242  O   GLY A 198      13.228 187.215  49.392  1.00 17.86           O
ATOM   1243  N   TYR A 199      13.915 188.837  50.800  1.00 21.83           N
ATOM   1244  H   TYR A 199      13.645 189.569  51.443  1.00 27.80           H
ATOM   1245  CA  TYR A 199      15.344 188.638  50.587  1.00 22.59           C
ATOM   1246  HA  TYR A 199      15.543 187.581  50.409  1.00 26.49           H
ATOM   1247  C   TYR A 199      16.090 189.071  51.847  1.00 24.60           C
ATOM   1248  O   TYR A 199      15.789 190.115  52.426  1.00 29.93           O
ATOM   1249  CB  TYR A 199      15.803 189.450  49.370  1.00 25.50           C
ATOM   1250 1HB  TYR A 199      15.773 188.807  48.491  1.00 40.25           H
ATOM   1251 2HB  TYR A 199      15.094 190.263  49.213  1.00 46.70           H
ATOM   1252  CG  TYR A 199      17.186 190.054  49.494  1.00 45.20           C
ATOM   1253  CD1 TYR A 199      18.326 189.329  49.145  1.00 77.51           C
ATOM   1254  HD1 TYR A 199      18.229 188.312  48.793  1.00 91.70           H
ATOM   1255  CD2 TYR A 199      17.347 191.363  49.951  1.00 93.42           C
ATOM   1256  HD2 TYR A 199      16.478 191.943  50.226  1.00118.69           H
ATOM   1257  CE1 TYR A 199      19.595 189.902  49.246  1.00147.36           C
ATOM   1258  HE1 TYR A 199      20.470 189.342  48.954  1.00213.33           H
ATOM   1259  CE2 TYR A 199      18.613 191.932  50.069  1.00165.31           C
ATOM   1260  HE2 TYR A 199      18.722 192.944  50.429  1.00246.36           H
ATOM   1261  CZ  TYR A 199      19.731 191.198  49.714  1.00186.93           C
ATOM   1262  OH  TYR A 199      20.980 191.764  49.829  1.00304.08           O
ATOM   1263  HH  TYR A 199      21.686 191.161  49.588  1.00362.71           H
ATOM   1264  N   PHE A 200      17.043 188.253  52.278  1.00 24.25           N
ATOM   1265  H   PHE A 200      17.197 187.373  51.805  1.00 24.05           H
ATOM   1266  CA  PHE A 200      17.919 188.571  53.402  1.00 26.44           C
ATOM   1267  HA  PHE A 200      18.209 189.621  53.343  1.00 26.33           H
ATOM   1268  C   PHE A 200      19.171 187.710  53.262  1.00 26.84           C
ATOM   1269  O   PHE A 200      19.199 186.790  52.445  1.00 27.03           O
ATOM   1270  CB  PHE A 200      17.216 188.339  54.745  1.00 38.57           C
ATOM   1271 1HB  PHE A 200      17.938 188.473  55.550  1.00 90.13           H
ATOM   1272 2HB  PHE A 200      16.441 189.097  54.861  1.00 69.23           H
ATOM   1273  CG  PHE A 200      16.570 186.987  54.886  1.00 35.86           C
ATOM   1274  CD1 PHE A 200      15.208 186.833  54.644  1.00 67.03           C
ATOM   1275  HD1 PHE A 200      14.621 187.681  54.324  1.00 98.84           H
ATOM   1276  CD2 PHE A 200      17.305 185.884  55.309  1.00 98.05           C
ATOM   1277  HD2 PHE A 200      18.360 185.988  55.516  1.00151.62           H
ATOM   1278  CE1 PHE A 200      14.587 185.600  54.821  1.00142.92           C
ATOM   1279  HE1 PHE A 200      13.525 185.502  54.649  1.00231.68           H
ATOM   1280  CE2 PHE A 200      16.695 184.642  55.474  1.00175.39           C
ATOM   1281  HE2 PHE A 200      17.280 183.791  55.790  1.00289.68           H
ATOM   1282  CZ  PHE A 200      15.333 184.499  55.224  1.00189.75           C
ATOM   1283  HZ  PHE A 200      14.857 183.536  55.344  1.00303.37           H
ATOM   1284  N   HIS A 201      20.217 188.000  54.029  1.00 30.80           N
ATOM   1285  H   HIS A 201      20.165 188.742  54.713  1.00 33.84           H
ATOM   1286  CA  HIS A 201      21.472 187.267  53.905  1.00 34.20           C
ATOM   1287  HA  HIS A 201      21.250 186.235  53.635  1.00 35.08           H
ATOM   1288  C   HIS A 201      22.281 187.239  55.199  1.00 41.28           C
ATOM   1289  O   HIS A 201      22.052 188.024  56.118  1.00 46.76           O
ATOM   1290  CB  HIS A 201      22.317 187.883  52.787  1.00 36.80           C
ATOM   1291 1HB  HIS A 201      23.165 187.227  52.590  1.00 41.85           H
ATOM   1292 2HB  HIS A 201      21.712 187.946  51.883  1.00 37.69           H
ATOM   1293  CG  HIS A 201      22.841 189.249  53.104  1.00 44.05           C
ATOM   1294  ND1 HIS A 201      23.953 189.492  53.878  1.00 68.01           N
ATOM   1295  HD1 HIS A 201      24.525 188.795  54.333  1.00128.53           H
ATOM   1296  CD2 HIS A 201      22.398 190.476  52.728  1.00 91.04           C
ATOM   1297  HD2 HIS A 201      21.533 190.655  52.107  1.00174.40           H
ATOM   1298  CE1 HIS A 201      24.128 190.820  53.939  1.00 69.76           C
ATOM   1299  HE1 HIS A 201      24.922 191.305  54.488  1.00 99.27           H
ATOM   1300  NE2 HIS A 201      23.213 191.458  53.236  1.00 92.65           N
ATOM   1301  N   ASP A 202      23.256 186.337  55.236  1.00 45.92           N
ATOM   1302  H   ASP A 202      23.367 185.697  54.460  1.00 45.12           H
ATOM   1303  CA  ASP A 202      24.252 186.287  56.301  1.00 55.03           C
ATOM   1304  HA  ASP A 202      24.163 187.186  56.912  1.00 59.32           H
ATOM   1305  C   ASP A 202      25.634 186.292  55.649  1.00 60.34           C
ATOM   1306  O   ASP A 202      25.748 186.452  54.433  1.00 59.44           O
ATOM   1307  CB  ASP A 202      24.021 185.073  57.209  1.00 58.62           C
ATOM   1308 1HB  ASP A 202      24.707 185.125  58.054  1.00 68.66           H
ATOM   1309 2HB  ASP A 202      23.001 185.116  57.592  1.00 58.49           H
ATOM   1310  CG  ASP A 202      24.218 183.747  56.499  1.00 56.40           C
ATOM   1311  OD1 ASP A 202      23.281 182.922  56.499  1.00 85.22           O
ATOM   1312  OD2 ASP A 202      25.317 183.497  55.962  1.00 82.25           O
ATOM   1313  N   ALA A 203      26.690 186.143  56.441  1.00 70.93           N
ATOM   1314  H   ALA A 203      26.558 185.957  57.425  1.00 76.92           H
ATOM   1315  CA  ALA A 203      28.058 186.262  55.943  1.00 80.12           C
ATOM   1316  HA  ALA A 203      28.193 187.275  55.564  1.00 84.04           H
ATOM   1317  C   ALA A 203      28.416 185.311  54.801  1.00 77.61           C
ATOM   1318  O   ALA A 203      29.264 185.635  53.970  1.00 88.92           O
ATOM   1319  CB  ALA A 203      29.033 186.060  57.096  1.00 97.57           C
ATOM   1320 1HB  ALA A 203      28.823 186.781  57.886  1.00130.24           H
ATOM   1321 2HB  ALA A 203      30.053 186.204  56.739  1.00131.99           H
ATOM   1322 3HB  ALA A 203      28.929 185.049  57.491  1.00128.98           H
ATOM   1323  N   THR A 204      27.798 184.134  54.759  1.00 69.77           N
ATOM   1324  H   THR A 204      27.065 183.935  55.427  1.00 66.91           H
ATOM   1325  CA  THR A 204      28.160 183.100  53.791  1.00 70.42           C
ATOM   1326  HA  THR A 204      28.999 183.459  53.195  1.00 78.35           H
ATOM   1327  C   THR A 204      27.046 182.702  52.826  1.00 59.91           C
ATOM   1328  O   THR A 204      27.308 181.999  51.849  1.00 62.03           O
ATOM   1329  CB  THR A 204      28.606 181.804  54.499  1.00 81.43           C
ATOM   1330  HB  THR A 204      28.870 181.061  53.746  1.00 90.44           H
ATOM   1331  OG1 THR A 204      27.526 181.301  55.296  1.00 98.21           O
ATOM   1332  HG1 THR A 204      27.365 181.920  56.012  1.00119.15           H
ATOM   1333  CG2 THR A 204      29.813 182.044  55.399  1.00120.82           C
ATOM   1334 1HG2 THR A 204      30.608 182.524  54.829  1.00165.10           H
ATOM   1335 2HG2 THR A 204      30.173 181.088  55.782  1.00167.83           H
ATOM   1336 3HG2 THR A 204      29.531 182.681  56.238  1.00158.04           H
ATOM   1337  N   ARG A 205      25.812 183.123  53.086  1.00 52.75           N
ATOM   1338  H   ARG A 205      25.651 183.729  53.879  1.00 53.84           H
ATOM   1339  CA  ARG A 205      24.663 182.715  52.278  1.00 45.97           C
ATOM   1340  HA  ARG A 205      25.014 182.444  51.283  1.00 47.43           H
ATOM   1341  C   ARG A 205      23.628 183.821  52.097  1.00 39.64           C
ATOM   1342  O   ARG A 205      23.389 184.622  52.999  1.00 42.03           O
ATOM   1343  CB  ARG A 205      23.990 181.483  52.893  1.00 47.29           C
ATOM   1344 1HB  ARG A 205      23.681 181.719  53.912  1.00 49.17           H
ATOM   1345 2HB  ARG A 205      23.098 181.249  52.311  1.00 46.22           H
ATOM   1346  CG  ARG A 205      24.886 180.249  52.920  1.00 56.40           C
ATOM   1347 1HG  ARG A 205      25.335 180.125  51.935  1.00 63.06           H
ATOM   1348 2HG  ARG A 205      25.682 180.403  53.648  1.00 62.61           H
ATOM   1349  CD  ARG A 205      24.145 178.967  53.272  1.00 60.60           C
ATOM   1350 1HD  ARG A 205      23.308 178.840  52.585  1.00 66.46           H
ATOM   1351 2HD  ARG A 205      24.830 178.129  53.141  1.00 70.63           H
ATOM   1352  NE  ARG A 205      23.649 178.961  54.647  1.00 62.02           N
ATOM   1353  HE  ARG A 205      23.773 179.803  55.189  1.00 67.08           H
ATOM   1354  CZ  ARG A 205      23.062 177.929  55.239  1.00 70.96           C
ATOM   1355  NH1 ARG A 205      22.856 176.783  54.620  1.00 80.75           N
ATOM   1356 1HH1 ARG A 205      23.100 176.690  53.647  1.00 82.26           H
ATOM   1357 2HH1 ARG A 205      22.471 176.007  55.139  1.00 95.77           H
ATOM   1358  NH2 ARG A 205      22.677 178.041  56.493  1.00 85.36           N
ATOM   1359 1HH2 ARG A 205      22.806 178.917  56.974  1.00 91.64           H
ATOM   1360 2HH2 ARG A 205      22.272 177.243  56.959  1.00 99.94           H
ATOM   1361  N   VAL A 206      23.028 183.844  50.912  1.00 35.27           N
ATOM   1362  H   VAL A 206      23.264 183.132  50.233  1.00 37.64           H
ATOM   1363  CA  VAL A 206      22.026 184.836  50.526  1.00 29.95           C
ATOM   1364  HA  VAL A 206      21.865 185.533  51.347  1.00 30.25           H
ATOM   1365  C   VAL A 206      20.720 184.104  50.234  1.00 26.80           C
ATOM   1366  O   VAL A 206      20.722 183.100  49.522  1.00 29.57           O
ATOM   1367  CB  VAL A 206      22.454 185.624  49.267  1.00 32.77           C
ATOM   1368  HB  VAL A 206      22.571 184.924  48.440  1.00 60.86           H
ATOM   1369  CG1 VAL A 206      21.395 186.653  48.888  1.00 66.18           C
ATOM   1370 1HG1 VAL A 206      21.760 187.273  48.069  1.00110.11           H
ATOM   1371 2HG1 VAL A 206      21.171 187.285  49.746  1.00113.52           H
ATOM   1372 3HG1 VAL A 206      20.486 186.143  48.568  1.00113.66           H
ATOM   1373  CG2 VAL A 206      23.793 186.325  49.491  1.00 68.98           C
ATOM   1374 1HG2 VAL A 206      24.570 185.585  49.681  1.00118.88           H
ATOM   1375 2HG2 VAL A 206      24.060 186.895  48.601  1.00114.52           H
ATOM   1376 3HG2 VAL A 206      23.721 187.003  50.342  1.00114.00           H
ATOM   1377  N   TYR A 207      19.615 184.584  50.794  1.00 24.03           N
ATOM   1378  H   TYR A 207      19.643 185.449  51.319  1.00 24.97           H
ATOM   1379  CA  TYR A 207      18.335 183.886  50.720  1.00 22.14           C
ATOM   1380  HA  TYR A 207      18.481 182.924  50.229  1.00 23.18           H
ATOM   1381  C   TYR A 207      17.310 184.694  49.928  1.00 20.19           C
ATOM   1382  O   TYR A 207      17.172 185.901  50.125  1.00 23.46           O
ATOM   1383  CB  TYR A 207      17.792 183.647  52.132  1.00 24.01           C
ATOM   1384 1HB  TYR A 207      17.548 184.614  52.574  1.00 24.15           H
ATOM   1385 2HB  TYR A 207      16.871 183.068  52.061  1.00 26.18           H
ATOM   1386  CG  TYR A 207      18.755 182.932  53.056  1.00 27.61           C
ATOM   1387  CD1 TYR A 207      18.736 181.544  53.185  1.00 33.07           C
ATOM   1388  HD1 TYR A 207      17.997 180.969  52.648  1.00 36.62           H
ATOM   1389  CD2 TYR A 207      19.681 183.652  53.813  1.00 30.27           C
ATOM   1390  HD2 TYR A 207      19.687 184.730  53.759  1.00 31.86           H
ATOM   1391  CE1 TYR A 207      19.652 180.888  54.007  1.00 39.59           C
ATOM   1392  HE1 TYR A 207      19.644 179.811  54.079  1.00 48.60           H
ATOM   1393  CE2 TYR A 207      20.594 183.004  54.639  1.00 35.98           C
ATOM   1394  HE2 TYR A 207      21.306 183.579  55.210  1.00 41.60           H
ATOM   1395  CZ  TYR A 207      20.575 181.623  54.732  1.00 39.85           C
ATOM   1396  OH  TYR A 207      21.473 180.987  55.557  1.00 49.16           O
ATOM   1397  HH  TYR A 207      22.065 181.597  56.002  1.00 51.26           H
ATOM   1398  N   LEU A 208      16.584 184.023  49.040  1.00 17.90           N
ATOM   1399  H   LEU A 208      16.771 183.041  48.885  1.00 19.32           H
ATOM   1400  CA  LEU A 208      15.493 184.635  48.285  1.00 15.99           C
ATOM   1401  HA  LEU A 208      15.273 185.625  48.687  1.00 15.88           H
ATOM   1402  C   LEU A 208      14.259 183.753  48.444  1.00 15.37           C
ATOM   1403  O   LEU A 208      14.349 182.530  48.336  1.00 19.10           O
ATOM   1404  CB  LEU A 208      15.827 184.753  46.794  1.00 18.87           C
ATOM   1405 1HB  LEU A 208      16.151 183.773  46.445  1.00 26.23           H
ATOM   1406 2HB  LEU A 208      14.888 184.973  46.287  1.00 25.57           H
ATOM   1407  CG  LEU A 208      16.843 185.789  46.300  1.00 23.55           C
ATOM   1408  HG  LEU A 208      16.608 186.754  46.749  1.00 49.89           H
ATOM   1409  CD1 LEU A 208      18.286 185.429  46.632  1.00 47.43           C
ATOM   1410 1HD1 LEU A 208      18.510 184.424  46.273  1.00 87.06           H
ATOM   1411 2HD1 LEU A 208      18.434 185.471  47.711  1.00 88.58           H
ATOM   1412 3HD1 LEU A 208      18.959 186.143  46.157  1.00 89.15           H
ATOM   1413  CD2 LEU A 208      16.703 185.911  44.787  1.00 48.52           C
ATOM   1414 1HD2 LEU A 208      15.694 186.241  44.538  1.00 92.91           H
ATOM   1415 2HD2 LEU A 208      16.898 184.947  44.317  1.00 88.61           H
ATOM   1416 3HD2 LEU A 208      17.416 186.646  44.414  1.00 88.10           H
ATOM   1417  N   ILE A 209      13.112 184.367  48.711  1.00 15.13           N
ATOM   1418  H   ILE A 209      13.084 185.376  48.778  1.00 16.45           H
ATOM   1419  CA  ILE A 209      11.872 183.625  48.928  1.00 15.51           C
ATOM   1420  HA  ILE A 209      12.066 182.562  48.783  1.00 19.91           H
ATOM   1421  C   ILE A 209      10.853 184.063  47.882  1.00 11.98           C
ATOM   1422  O   ILE A 209      10.562 185.250  47.741  1.00 12.41           O
ATOM   1423  CB  ILE A 209      11.323 183.825  50.357  1.00 20.90           C
ATOM   1424  HB  ILE A 209      11.134 184.887  50.519  1.00 53.60           H
ATOM   1425  CG1 ILE A 209      12.363 183.339  51.374  1.00 54.74           C
ATOM   1426 1HG1 ILE A 209      12.452 182.257  51.281  1.00100.78           H
ATOM   1427 2HG1 ILE A 209      13.330 183.780  51.135  1.00113.76           H
ATOM   1428  CG2 ILE A 209      10.014 183.057  50.532  1.00 49.87           C
ATOM   1429 1HG2 ILE A 209       9.617 183.222  51.534  1.00 94.34           H
ATOM   1430 2HG2 ILE A 209      10.185 181.990  50.384  1.00 95.28           H
ATOM   1431 3HG2 ILE A 209       9.280 183.406  49.806  1.00 93.67           H
ATOM   1432  CD1 ILE A 209      12.059 183.667  52.817  1.00106.82           C
ATOM   1433 1HD1 ILE A 209      11.858 184.734  52.917  1.00157.49           H
ATOM   1434 2HD1 ILE A 209      12.917 183.400  53.434  1.00161.54           H
ATOM   1435 3HD1 ILE A 209      11.192 183.095  53.146  1.00160.59           H
ATOM   1436  N   LEU A 210      10.354 183.095  47.121  1.00 12.50           N
ATOM   1437  H   LEU A 210      10.555 182.130  47.351  1.00 15.97           H
ATOM   1438  CA  LEU A 210       9.569 183.351  45.919  1.00 12.13           C
ATOM   1439  HA  LEU A 210       9.344 184.415  45.849  1.00 12.57           H
ATOM   1440  C   LEU A 210       8.252 182.581  45.911  1.00 11.50           C
ATOM   1441  O   LEU A 210       8.067 181.622  46.658  1.00 14.76           O
ATOM   1442  CB  LEU A 210      10.387 182.937  44.692  1.00 19.37           C
ATOM   1443 1HB  LEU A 210      10.610 181.874  44.774  1.00 46.09           H
ATOM   1444 2HB  LEU A 210       9.767 183.076  43.807  1.00 32.86           H
ATOM   1445  CG  LEU A 210      11.699 183.700  44.485  1.00 42.78           C
ATOM   1446  HG  LEU A 210      11.773 184.487  45.235  1.00104.01           H
ATOM   1447  CD1 LEU A 210      12.903 182.778  44.636  1.00 87.37           C
ATOM   1448 1HD1 LEU A 210      13.820 183.352  44.503  1.00134.53           H
ATOM   1449 2HD1 LEU A 210      12.858 181.987  43.888  1.00134.78           H
ATOM   1450 3HD1 LEU A 210      12.899 182.337  45.633  1.00140.32           H
ATOM   1451  CD2 LEU A 210      11.718 184.357  43.112  1.00 67.73           C
ATOM   1452 1HD2 LEU A 210      11.651 183.594  42.336  1.00112.85           H
ATOM   1453 2HD2 LEU A 210      12.645 184.916  42.991  1.00111.49           H
ATOM   1454 3HD2 LEU A 210      10.874 185.041  43.023  1.00110.85           H
ATOM   1455  N   GLU A 211       7.346 183.000  45.035  1.00 11.74           N
ATOM   1456  H   GLU A 211       7.523 183.837  44.496  1.00 14.07           H
ATOM   1457  CA  GLU A 211       6.111 182.264  44.785  1.00 12.76           C
ATOM   1458  HA  GLU A 211       5.593 182.113  45.732  1.00 13.18           H
ATOM   1459  C   GLU A 211       6.417 180.899  44.170  1.00 14.20           C
ATOM   1460  O   GLU A 211       7.249 180.784  43.269  1.00 18.00           O
ATOM   1461  CB  GLU A 211       5.221 183.082  43.845  1.00 17.83           C
ATOM   1462 1HB  GLU A 211       5.144 184.095  44.240  1.00 44.92           H
ATOM   1463 2HB  GLU A 211       5.706 183.137  42.871  1.00 43.24           H
ATOM   1464  CG  GLU A 211       3.813 182.535  43.663  1.00 35.63           C
ATOM   1465 1HG  GLU A 211       3.874 181.510  43.297  1.00 72.78           H
ATOM   1466 2HG  GLU A 211       3.311 182.531  44.630  1.00 74.16           H
ATOM   1467  CD  GLU A 211       2.995 183.357  42.683  1.00 38.55           C
ATOM   1468  OE1 GLU A 211       3.528 184.325  42.096  1.00 65.51           O
ATOM   1469  OE2 GLU A 211       1.800 183.041  42.500  1.00 79.67           O
ATOM   1470  N   TYR A 212       5.755 179.858  44.665  1.00 15.51           N
ATOM   1471  H   TYR A 212       5.071 179.996  45.395  1.00 17.02           H
ATOM   1472  CA  TYR A 212       5.995 178.492  44.207  1.00 17.23           C
ATOM   1473  HA  TYR A 212       7.043 178.403  43.922  1.00 20.46           H
ATOM   1474  C   TYR A 212       5.137 178.108  43.003  1.00 17.35           C
ATOM   1475  O   TYR A 212       3.921 178.302  43.006  1.00 20.39           O
ATOM   1476  CB  TYR A 212       5.728 177.526  45.365  1.00 20.07           C
ATOM   1477 1HB  TYR A 212       6.412 177.767  46.178  1.00 24.61           H
ATOM   1478 2HB  TYR A 212       4.709 177.682  45.722  1.00 21.10           H
ATOM   1479  CG  TYR A 212       5.898 176.064  45.014  1.00 22.83           C
ATOM   1480  CD1 TYR A 212       7.152 175.542  44.692  1.00 27.16           C
ATOM   1481  HD1 TYR A 212       8.017 176.188  44.689  1.00 29.82           H
ATOM   1482  CD2 TYR A 212       4.802 175.199  45.018  1.00 26.32           C
ATOM   1483  HD2 TYR A 212       3.821 175.582  45.258  1.00 28.44           H
ATOM   1484  CE1 TYR A 212       7.304 174.196  44.366  1.00 33.55           C
ATOM   1485  HE1 TYR A 212       8.274 173.810  44.090  1.00 40.98           H
ATOM   1486  CE2 TYR A 212       4.958 173.845  44.730  1.00 32.01           C
ATOM   1487  HE2 TYR A 212       4.104 173.184  44.759  1.00 38.32           H
ATOM   1488  CZ  TYR A 212       6.208 173.352  44.397  1.00 35.13           C
ATOM   1489  OH  TYR A 212       6.360 172.018  44.098  1.00 45.33           O
ATOM   1490  HH  TYR A 212       5.532 171.533  44.124  1.00 64.40           H
ATOM   1491  N   ALA A 213       5.773 177.548  41.978  1.00 19.59           N
ATOM   1492  H   ALA A 213       6.776 177.443  42.016  1.00 23.17           H
ATOM   1493  CA  ALA A 213       5.082 177.035  40.798  1.00 22.69           C
ATOM   1494  HA  ALA A 213       4.081 177.463  40.755  1.00 24.08           H
ATOM   1495  C   ALA A 213       4.986 175.510  40.877  1.00 25.71           C
ATOM   1496  O   ALA A 213       5.987 174.821  40.676  1.00 28.53           O
ATOM   1497  CB  ALA A 213       5.828 177.454  39.538  1.00 28.59           C
ATOM   1498 1HB  ALA A 213       5.845 178.542  39.467  1.00 59.25           H
ATOM   1499 2HB  ALA A 213       5.325 177.044  38.663  1.00 59.98           H
ATOM   1500 3HB  ALA A 213       6.850 177.078  39.575  1.00 56.30           H
ATOM   1501  N   PRO A 214       3.805 174.955  41.198  1.00 29.69           N
ATOM   1502  CA  PRO A 214       3.751 173.502  41.405  1.00 36.28           C
ATOM   1503  HA  PRO A 214       4.446 173.232  42.199  1.00 40.54           H
ATOM   1504  C   PRO A 214       4.028 172.589  40.214  1.00 36.48           C
ATOM   1505  O   PRO A 214       4.378 171.426  40.411  1.00 46.85           O
ATOM   1506  CB  PRO A 214       2.316 173.267  41.887  1.00 45.18           C
ATOM   1507 1HB  PRO A 214       1.694 172.931  41.057  1.00 64.23           H
ATOM   1508 2HB  PRO A 214       2.301 172.532  42.691  1.00 55.42           H
ATOM   1509  CG  PRO A 214       1.847 174.587  42.383  1.00 41.62           C
ATOM   1510 1HG  PRO A 214       0.760 174.655  42.329  1.00 68.48           H
ATOM   1511 2HG  PRO A 214       2.193 174.748  43.404  1.00 47.82           H
ATOM   1512  CD  PRO A 214       2.492 175.572  41.456  1.00 32.63           C
ATOM   1513 1HD  PRO A 214       1.924 175.660  40.530  1.00 36.94           H
ATOM   1514 2HD  PRO A 214       2.594 176.539  41.949  1.00 36.16           H
ATOM   1515  N   LEU A 215       3.852 173.079  38.991  1.00 30.82           N
ATOM   1516  H   LEU A 215       3.600 174.049  38.865  1.00 28.83           H
ATOM   1517  CA  LEU A 215       4.003 172.233  37.809  1.00 31.39           C
ATOM   1518  HA  LEU A 215       3.861 171.194  38.109  1.00 34.28           H
ATOM   1519  C   LEU A 215       5.388 172.319  37.173  1.00 30.84           C
ATOM   1520  O   LEU A 215       5.664 171.635  36.188  1.00 36.68           O
ATOM   1521  CB  LEU A 215       2.930 172.580  36.772  1.00 34.17           C
ATOM   1522 1HB  LEU A 215       3.070 173.623  36.493  1.00 37.77           H
ATOM   1523 2HB  LEU A 215       3.119 171.972  35.888  1.00 42.12           H
ATOM   1524  CG  LEU A 215       1.456 172.397  37.151  1.00 41.00           C
ATOM   1525  HG  LEU A 215       1.227 173.041  38.000  1.00 73.72           H
ATOM   1526  CD1 LEU A 215       0.582 172.811  35.974  1.00 66.92           C
ATOM   1527 1HD1 LEU A 215      -0.468 172.757  36.264  1.00107.52           H
ATOM   1528 2HD1 LEU A 215       0.759 172.146  35.128  1.00111.16           H
ATOM   1529 3HD1 LEU A 215       0.819 173.835  35.687  1.00113.19           H
ATOM   1530  CD2 LEU A 215       1.133 170.958  37.537  1.00 83.85           C
ATOM   1531 1HD2 LEU A 215       1.424 170.284  36.731  1.00129.96           H
ATOM   1532 2HD2 LEU A 215       0.063 170.862  37.719  1.00132.62           H
ATOM   1533 3HD2 LEU A 215       1.672 170.691  38.446  1.00133.77           H
ATOM   1534  N   GLY A 216       6.269 173.133  37.745  1.00 28.73           N
ATOM   1535  H   GLY A 216       5.993 173.684  38.546  1.00 30.00           H
ATOM   1536  CA  GLY A 216       7.635 173.221  37.262  1.00 29.31           C
ATOM   1537 1HA  GLY A 216       8.256 173.652  38.047  1.00 33.22           H
ATOM   1538 2HA  GLY A 216       7.992 172.211  37.061  1.00 35.17           H
ATOM   1539  C   GLY A 216       7.816 174.047  36.003  1.00 25.59           C
ATOM   1540  O   GLY A 216       6.990 174.899  35.675  1.00 27.45           O
ATOM   1541  N   THR A 217       8.921 173.815  35.302  1.00 26.02           N
ATOM   1542  H   THR A 217       9.558 173.090  35.599  1.00 30.33           H
ATOM   1543  CA  THR A 217       9.263 174.590  34.111  1.00 25.45           C
ATOM   1544  HA  THR A 217       9.072 175.641  34.321  1.00 25.42           H
ATOM   1545  C   THR A 217       8.450 174.200  32.880  1.00 25.01           C
ATOM   1546  O   THR A 217       8.039 173.052  32.721  1.00 29.22           O
ATOM   1547  CB  THR A 217      10.751 174.453  33.728  1.00 30.19           C
ATOM   1548  HB  THR A 217      10.942 175.042  32.831  1.00 51.76           H
ATOM   1549  OG1 THR A 217      11.055 173.079  33.458  1.00 52.94           O
ATOM   1550  HG1 THR A 217      11.074 172.603  34.291  1.00 90.83           H
ATOM   1551  CG2 THR A 217      11.664 174.950  34.843  1.00 46.37           C
ATOM   1552 1HG2 THR A 217      11.546 174.325  35.728  1.00 81.74           H
ATOM   1553 2HG2 THR A 217      11.414 175.982  35.089  1.00 86.68           H
ATOM   1554 3HG2 THR A 217      12.700 174.904  34.507  1.00 85.11           H
ATOM   1555  N   VAL A 218       8.259 175.162  31.983  1.00 22.24           N
ATOM   1556  H   VAL A 218       8.581 176.100  32.185  1.00 21.71           H
ATOM   1557  CA  VAL A 218       7.645 174.911  30.680  1.00 20.73           C
ATOM   1558  HA  VAL A 218       6.692 174.400  30.819  1.00 21.82           H
ATOM   1559  C   VAL A 218       8.564 173.998  29.875  1.00 20.70           C
ATOM   1560  O   VAL A 218       8.099 173.174  29.090  1.00 21.93           O
ATOM   1561  CB  VAL A 218       7.395 176.221  29.897  1.00 20.56           C
ATOM   1562  HB  VAL A 218       8.335 176.767  29.821  1.00 22.69           H
ATOM   1563  CG1 VAL A 218       6.885 175.939  28.488  1.00 24.87           C
ATOM   1564 1HG1 VAL A 218       6.635 176.878  27.995  1.00 56.20           H
ATOM   1565 2HG1 VAL A 218       5.996 175.310  28.536  1.00 53.16           H
ATOM   1566 3HG1 VAL A 218       7.658 175.432  27.910  1.00 53.91           H
ATOM   1567  CG2 VAL A 218       6.376 177.090  30.627  1.00 24.37           C
ATOM   1568 1HG2 VAL A 218       6.720 177.299  31.640  1.00 55.25           H
ATOM   1569 2HG2 VAL A 218       5.418 176.573  30.673  1.00 53.05           H
ATOM   1570 3HG2 VAL A 218       6.248 178.032  30.094  1.00 53.89           H
ATOM   1571  N   TYR A 219       9.868 174.114  30.102  1.00 21.53           N
ATOM   1572  H   TYR A 219      10.194 174.823  30.744  1.00 22.52           H
ATOM   1573  CA  TYR A 219      10.852 173.226  29.492  1.00 23.25           C
ATOM   1574  HA  TYR A 219      10.844 173.377  28.412  1.00 23.24           H
ATOM   1575  C   TYR A 219      10.544 171.753  29.749  1.00 25.97           C
ATOM   1576  O   TYR A 219      10.679 170.928  28.846  1.00 28.27           O
ATOM   1577  CB  TYR A 219      12.240 173.576  30.035  1.00 26.86           C
ATOM   1578 1HB  TYR A 219      12.432 174.631  29.842  1.00 27.24           H
ATOM   1579 2HB  TYR A 219      12.240 173.425  31.115  1.00 32.02           H
ATOM   1580  CG  TYR A 219      13.371 172.765  29.443  1.00 34.93           C
ATOM   1581  CD1 TYR A 219      13.856 171.636  30.103  1.00 66.12           C
ATOM   1582  HD1 TYR A 219      13.398 171.316  31.028  1.00102.32           H
ATOM   1583  CD2 TYR A 219      13.973 173.143  28.242  1.00 51.91           C
ATOM   1584  HD2 TYR A 219      13.614 174.014  27.713  1.00 79.56           H
ATOM   1585  CE1 TYR A 219      14.934 170.918  29.593  1.00 87.97           C
ATOM   1586  HE1 TYR A 219      15.306 170.051  30.119  1.00142.72           H
ATOM   1587  CE2 TYR A 219      15.041 172.416  27.719  1.00 69.80           C
ATOM   1588  HE2 TYR A 219      15.499 172.718  26.788  1.00108.31           H
ATOM   1589  CZ  TYR A 219      15.521 171.312  28.403  1.00 74.49           C
ATOM   1590  OH  TYR A 219      16.587 170.602  27.902  1.00105.91           O
ATOM   1591  HH  TYR A 219      16.926 170.967  27.082  1.00136.80           H
ATOM   1592  N   ARG A 220      10.117 171.414  30.961  1.00 27.89           N
ATOM   1593  H   ARG A 220      10.002 172.127  31.668  1.00 27.65           H
ATOM   1594  CA  ARG A 220       9.785 170.031  31.298  1.00 32.08           C
ATOM   1595  HA  ARG A 220      10.633 169.397  31.040  1.00 35.02           H
ATOM   1596  C   ARG A 220       8.587 169.540  30.494  1.00 30.71           C
ATOM   1597  O   ARG A 220       8.565 168.402  30.029  1.00 34.84           O
ATOM   1598  CB  ARG A 220       9.489 169.909  32.797  1.00 38.24           C
ATOM   1599 1HB  ARG A 220      10.342 170.291  33.357  1.00 51.15           H
ATOM   1600 2HB  ARG A 220       8.628 170.539  33.025  1.00 54.38           H
ATOM   1601  CG  ARG A 220       9.172 168.496  33.275  1.00 67.27           C
ATOM   1602 1HG  ARG A 220       8.669 168.557  34.240  1.00123.44           H
ATOM   1603 2HG  ARG A 220       8.491 168.024  32.566  1.00 95.26           H
ATOM   1604  CD  ARG A 220      10.408 167.618  33.426  1.00128.34           C
ATOM   1605 1HD  ARG A 220      10.088 166.579  33.501  1.00171.97           H
ATOM   1606 2HD  ARG A 220      11.038 167.724  32.541  1.00191.76           H
ATOM   1607  NE  ARG A 220      11.177 167.965  34.621  1.00213.65           N
ATOM   1608  HE  ARG A 220      10.828 168.723  35.189  1.00233.16           H
ATOM   1609  CZ  ARG A 220      12.286 167.356  35.022  1.00371.46           C
ATOM   1610  NH1 ARG A 220      12.875 167.764  36.126  1.00551.54           N
ATOM   1611 1HH1 ARG A 220      12.472 168.528  36.647  1.00569.66           H
ATOM   1612 2HH1 ARG A 220      13.724 167.314  36.432  1.00743.84           H
ATOM   1613  NH2 ARG A 220      12.818 166.348  34.361  1.00470.89           N
ATOM   1614 1HH2 ARG A 220      12.387 166.031  33.507  1.00425.26           H
ATOM   1615 2HH2 ARG A 220      13.654 165.909  34.716  1.00665.86           H
ATOM   1616  N   GLU A 221       7.585 170.399  30.354  1.00 27.72           N
ATOM   1617  H   GLU A 221       7.666 171.320  30.763  1.00 27.20           H
ATOM   1618  CA  GLU A 221       6.372 170.061  29.616  1.00 27.42           C
ATOM   1619  HA  GLU A 221       6.019 169.085  29.949  1.00 31.46           H
ATOM   1620  C   GLU A 221       6.657 169.979  28.118  1.00 24.86           C
ATOM   1621  O   GLU A 221       6.101 169.138  27.413  1.00 27.89           O
ATOM   1622  CB  GLU A 221       5.285 171.103  29.898  1.00 28.44           C
ATOM   1623 1HB  GLU A 221       5.220 171.249  30.976  1.00 45.79           H
ATOM   1624 2HB  GLU A 221       5.583 172.050  29.449  1.00 37.58           H
ATOM   1625  CG  GLU A 221       3.903 170.733  29.378  1.00 61.85           C
ATOM   1626 1HG  GLU A 221       3.278 171.626  29.389  1.00117.81           H
ATOM   1627 2HG  GLU A 221       3.990 170.388  28.348  1.00 85.06           H
ATOM   1628  CD  GLU A 221       3.224 169.649  30.196  1.00 68.56           C
ATOM   1629  OE1 GLU A 221       3.755 169.245  31.252  1.00100.12           O
ATOM   1630  OE2 GLU A 221       2.145 169.183  29.771  1.00109.58           O
ATOM   1631  N   LEU A 222       7.536 170.854  27.643  1.00 22.08           N
ATOM   1632  H   LEU A 222       7.940 171.536  28.272  1.00 22.39           H
ATOM   1633  CA  LEU A 222       7.952 170.874  26.245  1.00 21.56           C
ATOM   1634  HA  LEU A 222       7.062 170.923  25.617  1.00 22.00           H
ATOM   1635  C   LEU A 222       8.714 169.608  25.870  1.00 24.98           C
ATOM   1636  O   LEU A 222       8.515 169.076  24.782  1.00 28.22           O
ATOM   1637  CB  LEU A 222       8.820 172.107  25.972  1.00 20.32           C
ATOM   1638 1HB  LEU A 222       8.277 172.989  26.311  1.00 24.21           H
ATOM   1639 2HB  LEU A 222       9.723 172.017  26.577  1.00 24.71           H
ATOM   1640  CG  LEU A 222       9.252 172.339  24.520  1.00 20.94           C
ATOM   1641  HG  LEU A 222       9.801 171.464  24.173  1.00 30.60           H
ATOM   1642  CD1 LEU A 222       8.072 172.579  23.586  1.00 28.77           C
ATOM   1643 1HD1 LEU A 222       7.419 171.705  23.584  1.00 62.26           H
ATOM   1644 2HD1 LEU A 222       8.439 172.744  22.573  1.00 60.61           H
ATOM   1645 3HD1 LEU A 222       7.510 173.453  23.914  1.00 59.36           H
ATOM   1646  CD2 LEU A 222      10.185 173.543  24.477  1.00 27.53           C
ATOM   1647 1HD2 LEU A 222      10.519 173.705  23.452  1.00 57.55           H
ATOM   1648 2HD2 LEU A 222      11.054 173.356  25.108  1.00 59.31           H
ATOM   1649 3HD2 LEU A 222       9.661 174.432  24.829  1.00 60.57           H
ATOM   1650  N   GLN A 223       9.574 169.112  26.753  1.00 27.57           N
ATOM   1651  H   GLN A 223       9.744 169.602  27.620  1.00 28.20           H
ATOM   1652  CA  GLN A 223      10.262 167.849  26.501  1.00 32.81           C
ATOM   1653  HA  GLN A 223      10.697 167.877  25.501  1.00 34.93           H
ATOM   1654  C   GLN A 223       9.299 166.666  26.556  1.00 34.74           C
ATOM   1655  O   GLN A 223       9.431 165.716  25.784  1.00 41.89           O
ATOM   1656  CB  GLN A 223      11.377 167.611  27.521  1.00 38.56           C
ATOM   1657 1HB  GLN A 223      10.966 167.712  28.526  1.00 56.33           H
ATOM   1658 2HB  GLN A 223      11.732 166.587  27.401  1.00 63.76           H
ATOM   1659  CG  GLN A 223      12.574 168.538  27.380  1.00 62.85           C
ATOM   1660 1HG  GLN A 223      12.919 168.520  26.347  1.00118.43           H
ATOM   1661 2HG  GLN A 223      12.279 169.556  27.634  1.00 98.22           H
ATOM   1662  CD  GLN A 223      13.709 168.113  28.287  1.00114.67           C
ATOM   1663  OE1 GLN A 223      13.550 168.020  29.502  1.00176.75           O
ATOM   1664  NE2 GLN A 223      14.863 167.832  27.700  1.00202.17           N
ATOM   1665 1HE2 GLN A 223      15.649 167.552  28.269  1.00299.65           H
ATOM   1666 2HE2 GLN A 223      14.951 167.899  26.698  1.00237.74           H
ATOM   1667  N   LYS A 224       8.340 166.717  27.474  1.00 33.90           N
ATOM   1668  H   LYS A 224       8.271 167.532  28.069  1.00 34.59           H
ATOM   1669  CA  LYS A 224       7.385 165.627  27.664  1.00 37.79           C
ATOM   1670  HA  LYS A 224       7.942 164.700  27.803  1.00 43.45           H
ATOM   1671  C   LYS A 224       6.479 165.428  26.453  1.00 34.76           C
ATOM   1672  O   LYS A 224       6.107 164.301  26.132  1.00 41.68           O
ATOM   1673  CB  LYS A 224       6.538 165.896  28.911  1.00 42.85           C
ATOM   1674 1HB  LYS A 224       7.205 166.187  29.723  1.00 56.87           H
ATOM   1675 2HB  LYS A 224       5.868 166.730  28.703  1.00 65.26           H
ATOM   1676  CG  LYS A 224       5.716 164.700  29.370  1.00 79.91           C
ATOM   1677 1HG  LYS A 224       5.068 164.369  28.559  1.00124.05           H
ATOM   1678 2HG  LYS A 224       6.397 163.889  29.627  1.00121.04           H
ATOM   1679  CD  LYS A 224       4.863 165.027  30.588  1.00 97.21           C
ATOM   1680 1HD  LYS A 224       4.558 164.094  31.062  1.00140.34           H
ATOM   1681 2HD  LYS A 224       5.457 165.601  31.300  1.00130.38           H
ATOM   1682  CE  LYS A 224       3.618 165.816  30.213  1.00145.34           C
ATOM   1683 1HE  LYS A 224       3.914 166.725  29.684  1.00192.06           H
ATOM   1684 2HE  LYS A 224       3.005 165.214  29.538  1.00203.25           H
ATOM   1685  NZ  LYS A 224       2.858 166.159  31.459  1.00194.55           N
ATOM   1686 1HZ  LYS A 224       2.625 165.324  31.979  1.00239.28           H
ATOM   1687 2HZ  LYS A 224       2.001 166.642  31.222  1.00234.97           H
ATOM   1688 3HZ  LYS A 224       3.405 166.771  32.049  1.00231.69           H
ATOM   1689  N   LEU A 225       6.111 166.528  25.805  1.00 29.45           N
ATOM   1690  H   LEU A 225       6.459 167.423  26.120  1.00 29.30           H
ATOM   1691  CA  LEU A 225       5.202 166.495  24.662  1.00 27.72           C
ATOM   1692  HA  LEU A 225       4.727 165.515  24.614  1.00 31.68           H
ATOM   1693  C   LEU A 225       5.912 166.729  23.332  1.00 24.58           C
ATOM   1694  O   LEU A 225       5.287 166.675  22.273  1.00 25.39           O
ATOM   1695  CB  LEU A 225       4.115 167.559  24.846  1.00 27.97           C
ATOM   1696 1HB  LEU A 225       4.597 168.537  24.819  1.00 27.91           H
ATOM   1697 2HB  LEU A 225       3.443 167.501  23.990  1.00 30.18           H
ATOM   1698  CG  LEU A 225       3.268 167.489  26.120  1.00 35.20           C
ATOM   1699  HG  LEU A 225       3.922 167.573  26.987  1.00 54.59           H
ATOM   1700  CD1 LEU A 225       2.296 168.660  26.140  1.00 52.88           C
ATOM   1701 1HD1 LEU A 225       2.854 169.595  26.100  1.00 92.14           H
ATOM   1702 2HD1 LEU A 225       1.711 168.633  27.059  1.00 88.37           H
ATOM   1703 3HD1 LEU A 225       1.627 168.601  25.282  1.00 91.18           H
ATOM   1704  CD2 LEU A 225       2.489 166.182  26.235  1.00 59.35           C
ATOM   1705 1HD2 LEU A 225       1.876 166.039  25.345  1.00 98.02           H
ATOM   1706 2HD2 LEU A 225       1.847 166.217  27.115  1.00101.62           H
ATOM   1707 3HD2 LEU A 225       3.184 165.349  26.335  1.00 97.05           H
ATOM   1708  N   SER A 226       7.211 167.001  23.412  1.00 24.24           N
ATOM   1709  H   SER A 226       7.645 166.971  24.324  1.00 26.82           H
ATOM   1710  CA  SER A 226       8.067 167.389  22.292  1.00 23.59           C
ATOM   1711  HA  SER A 226       9.085 167.450  22.678  1.00 26.94           H
ATOM   1712  C   SER A 226       7.752 168.763  21.701  1.00 19.54           C
ATOM   1713  O   SER A 226       8.668 169.531  21.408  1.00 22.40           O
ATOM   1714  CB  SER A 226       8.061 166.323  21.193  1.00 29.90           C
ATOM   1715 1HB  SER A 226       7.089 166.315  20.699  1.00 53.78           H
ATOM   1716 2HB  SER A 226       8.830 166.559  20.458  1.00 67.38           H
ATOM   1717  OG  SER A 226       8.314 165.043  21.747  1.00 66.35           O
ATOM   1718  HG  SER A 226       7.733 164.923  22.502  1.00105.24           H
ATOM   1719  N   LYS A 227       6.472 169.069  21.519  1.00 17.96           N
ATOM   1720  H   LYS A 227       5.770 168.384  21.767  1.00 20.92           H
ATOM   1721  CA  LYS A 227       6.020 170.349  20.977  1.00 15.44           C
ATOM   1722  HA  LYS A 227       6.711 171.132  21.291  1.00 15.41           H
ATOM   1723  C   LYS A 227       4.633 170.692  21.512  1.00 15.87           C
ATOM   1724  O   LYS A 227       3.945 169.836  22.067  1.00 21.64           O
ATOM   1725  CB  LYS A 227       6.012 170.302  19.445  1.00 17.82           C
ATOM   1726 1HB  LYS A 227       5.804 171.304  19.068  1.00 23.44           H
ATOM   1727 2HB  LYS A 227       7.010 170.017  19.109  1.00 23.84           H
ATOM   1728  CG  LYS A 227       5.004 169.338  18.833  1.00 23.39           C
ATOM   1729 1HG  LYS A 227       5.146 168.346  19.261  1.00 39.86           H
ATOM   1730 2HG  LYS A 227       3.995 169.684  19.059  1.00 38.83           H
ATOM   1731  CD  LYS A 227       5.188 169.257  17.324  1.00 32.01           C
ATOM   1732 1HD  LYS A 227       5.102 170.256  16.899  1.00 51.13           H
ATOM   1733 2HD  LYS A 227       6.187 168.873  17.115  1.00 53.67           H
ATOM   1734  CE  LYS A 227       4.162 168.352  16.658  1.00 48.58           C
ATOM   1735 1HE  LYS A 227       4.483 168.154  15.632  1.00 88.22           H
ATOM   1736 2HE  LYS A 227       4.123 167.402  17.196  1.00 87.54           H
ATOM   1737  NZ  LYS A 227       2.821 169.024  16.660  1.00 99.24           N
ATOM   1738 1HZ  LYS A 227       2.129 168.445  16.204  1.00146.62           H
ATOM   1739 2HZ  LYS A 227       2.876 169.911  16.178  1.00147.02           H
ATOM   1740 3HZ  LYS A 227       2.525 169.200  17.611  1.00148.13           H
ATOM   1741  N   PHE A 228       4.219 171.941  21.333  1.00 14.25           N
ATOM   1742  H   PHE A 228       4.826 172.605  20.870  1.00 13.79           H
ATOM   1743  CA  PHE A 228       2.898 172.397  21.755  1.00 15.42           C
ATOM   1744  HA  PHE A 228       2.410 171.604  22.322  1.00 17.90           H
ATOM   1745  C   PHE A 228       2.015 172.719  20.554  1.00 16.63           C
ATOM   1746  O   PHE A 228       2.505 173.009  19.464  1.00 18.12           O
ATOM   1747  CB  PHE A 228       3.005 173.651  22.628  1.00 15.32           C
ATOM   1748 1HB  PHE A 228       3.456 174.446  22.033  1.00 14.89           H
ATOM   1749 2HB  PHE A 228       1.999 173.966  22.904  1.00 18.36           H
ATOM   1750  CG  PHE A 228       3.810 173.472  23.888  1.00 15.93           C
ATOM   1751  CD1 PHE A 228       4.640 174.500  24.322  1.00 55.14           C
ATOM   1752  HD1 PHE A 228       4.717 175.407  23.741  1.00136.35           H
ATOM   1753  CD2 PHE A 228       3.712 172.320  24.663  1.00 54.03           C
ATOM   1754  HD2 PHE A 228       3.064 171.511  24.359  1.00134.32           H
ATOM   1755  CE1 PHE A 228       5.364 174.385  25.504  1.00 58.09           C
ATOM   1756  HE1 PHE A 228       6.004 175.193  25.827  1.00141.64           H
ATOM   1757  CE2 PHE A 228       4.437 172.194  25.845  1.00 56.79           C
ATOM   1758  HE2 PHE A 228       4.372 171.285  26.424  1.00138.88           H
ATOM   1759  CZ  PHE A 228       5.255 173.234  26.274  1.00 21.78           C
ATOM   1760  HZ  PHE A 228       5.810 173.143  27.196  1.00 26.85           H
ATOM   1761  N   ASP A 229       0.705 172.676  20.768  1.00 19.79           N
ATOM   1762  H   ASP A 229       0.349 172.417  21.677  1.00 22.83           H
ATOM   1763  CA  ASP A 229      -0.257 173.031  19.730  1.00 22.68           C
ATOM   1764  HA  ASP A 229       0.117 172.666  18.773  1.00 25.97           H
ATOM   1765  C   ASP A 229      -0.438 174.545  19.630  1.00 17.94           C
ATOM   1766  O   ASP A 229       0.092 175.311  20.436  1.00 16.31           O
ATOM   1767  CB  ASP A 229      -1.611 172.371  20.004  1.00 33.39           C
ATOM   1768 1HB  ASP A 229      -2.232 172.476  19.115  1.00 62.31           H
ATOM   1769 2HB  ASP A 229      -1.463 171.309  20.199  1.00 60.97           H
ATOM   1770  CG  ASP A 229      -2.342 173.001  21.173  1.00 28.88           C
ATOM   1771  OD1 ASP A 229      -1.793 173.035  22.295  1.00 67.01           O
ATOM   1772  OD2 ASP A 229      -3.485 173.461  20.970  1.00 71.27           O
ATOM   1773  N   GLU A 230      -1.205 174.975  18.634  1.00 18.24           N
ATOM   1774  H   GLU A 230      -1.684 174.304  18.050  1.00 21.89           H
ATOM   1775  CA  GLU A 230      -1.374 176.393  18.334  1.00 16.17           C
ATOM   1776  HA  GLU A 230      -0.396 176.829  18.130  1.00 16.37           H
ATOM   1777  C   GLU A 230      -1.996 177.173  19.488  1.00 14.33           C
ATOM   1778  O   GLU A 230      -1.586 178.296  19.774  1.00 14.28           O
ATOM   1779  CB  GLU A 230      -2.263 176.570  17.099  1.00 20.73           C
ATOM   1780 1HB  GLU A 230      -3.214 176.069  17.278  1.00 50.38           H
ATOM   1781 2HB  GLU A 230      -2.462 177.634  16.974  1.00 48.83           H
ATOM   1782  CG  GLU A 230      -1.672 176.044  15.797  1.00 45.96           C
ATOM   1783 1HG  GLU A 230      -2.247 176.455  14.968  1.00 88.16           H
ATOM   1784 2HG  GLU A 230      -0.644 176.396  15.709  1.00 88.35           H
ATOM   1785  CD  GLU A 230      -1.683 174.530  15.695  1.00 72.51           C
ATOM   1786  OE1 GLU A 230      -0.738 173.977  15.092  1.00124.60           O
ATOM   1787  OE2 GLU A 230      -2.626 173.892  16.210  1.00125.25           O
ATOM   1788  N   GLN A 231      -2.991 176.585  20.144  1.00 15.86           N
ATOM   1789  H   GLN A 231      -3.268 175.648  19.891  1.00 18.73           H
ATOM   1790  CA  GLN A 231      -3.722 177.264  21.210  1.00 16.69           C
ATOM   1791  HA  GLN A 231      -4.024 178.247  20.853  1.00 17.36           H
ATOM   1792  C   GLN A 231      -2.863 177.477  22.453  1.00 15.56           C
ATOM   1793  O   GLN A 231      -2.914 178.534  23.083  1.00 16.44           O
ATOM   1794  CB  GLN A 231      -4.979 176.464  21.560  1.00 21.98           C
ATOM   1795 1HB  GLN A 231      -4.681 175.461  21.865  1.00 24.77           H
ATOM   1796 2HB  GLN A 231      -5.478 176.943  22.403  1.00 27.85           H
ATOM   1797  CG  GLN A 231      -5.971 176.353  20.408  1.00 27.93           C
ATOM   1798 1HG  GLN A 231      -6.426 177.328  20.237  1.00 49.91           H
ATOM   1799 2HG  GLN A 231      -5.442 176.053  19.504  1.00 54.64           H
ATOM   1800  CD  GLN A 231      -7.067 175.340  20.676  1.00 59.42           C
ATOM   1801  OE1 GLN A 231      -7.700 175.351  21.728  1.00117.36           O
ATOM   1802  NE2 GLN A 231      -7.293 174.445  19.725  1.00112.19           N
ATOM   1803 1HE2 GLN A 231      -8.002 173.742  19.871  1.00179.77           H
ATOM   1804 2HE2 GLN A 231      -6.768 174.478  18.864  1.00138.99           H
ATOM   1805  N   ARG A 232      -2.058 176.479  22.803  1.00 15.27           N
ATOM   1806  H   ARG A 232      -2.051 175.629  22.256  1.00 16.78           H
ATOM   1807  CA  ARG A 232      -1.156 176.598  23.946  1.00 14.91           C
ATOM   1808  HA  ARG A 232      -1.708 177.023  24.784  1.00 16.75           H
ATOM   1809  C   ARG A 232      -0.021 177.561  23.619  1.00 12.36           C
ATOM   1810  O   ARG A 232       0.360 178.380  24.453  1.00 12.69           O
ATOM   1811  CB  ARG A 232      -0.607 175.229  24.356  1.00 17.07           C
ATOM   1812 1HB  ARG A 232      -1.448 174.577  24.593  1.00 31.09           H
ATOM   1813 2HB  ARG A 232      -0.061 174.798  23.517  1.00 31.48           H
ATOM   1814  CG  ARG A 232       0.321 175.300  25.561  1.00 34.05           C
ATOM   1815 1HG  ARG A 232       1.216 175.850  25.272  1.00 78.58           H
ATOM   1816 2HG  ARG A 232      -0.177 175.842  26.365  1.00 42.91           H
ATOM   1817  CD  ARG A 232       0.732 173.928  26.079  1.00 84.87           C
ATOM   1818 1HD  ARG A 232       1.107 173.328  25.249  1.00116.72           H
ATOM   1819 2HD  ARG A 232       1.538 174.061  26.803  1.00153.99           H
ATOM   1820  NE  ARG A 232      -0.378 173.231  26.728  1.00151.78           N
ATOM   1821  HE  ARG A 232      -1.294 173.648  26.649  1.00195.44           H
ATOM   1822  CZ  ARG A 232      -0.277 172.099  27.414  1.00248.56           C
ATOM   1823  NH1 ARG A 232       0.877 171.491  27.603  1.00305.21           N
ATOM   1824 1HH1 ARG A 232       1.715 171.876  27.198  1.00289.41           H
ATOM   1825 2HH1 ARG A 232       0.905 170.639  28.141  1.00430.46           H
ATOM   1826  NH2 ARG A 232      -1.356 171.560  27.942  1.00390.90           N
ATOM   1827 1HH2 ARG A 232      -2.246 172.020  27.827  1.00445.22           H
ATOM   1828 2HH2 ARG A 232      -1.278 170.696  28.456  1.00504.78           H
ATOM   1829  N   THR A 233       0.505 177.469  22.403  1.00 11.46           N
ATOM   1830  H   THR A 233       0.159 176.774  21.756  1.00 13.12           H
ATOM   1831  CA  THR A 233       1.573 178.366  21.971  1.00  9.96           C
ATOM   1832  HA  THR A 233       2.394 178.301  22.685  1.00 10.78           H
ATOM   1833  C   THR A 233       1.087 179.811  21.949  1.00  9.12           C
ATOM   1834  O   THR A 233       1.761 180.696  22.473  1.00  9.39           O
ATOM   1835  CB  THR A 233       2.109 177.999  20.572  1.00 10.62           C
ATOM   1836  HB  THR A 233       1.305 178.083  19.841  1.00 11.49           H
ATOM   1837  OG1 THR A 233       2.590 176.649  20.592  1.00 13.13           O
ATOM   1838  HG1 THR A 233       1.838 176.057  20.514  1.00 14.55           H
ATOM   1839  CG2 THR A 233       3.252 178.920  20.164  1.00 11.99           C
ATOM   1840 1HG2 THR A 233       2.888 179.942  20.068  1.00 40.18           H
ATOM   1841 2HG2 THR A 233       3.655 178.597  19.204  1.00 39.48           H
ATOM   1842 3HG2 THR A 233       4.039 178.883  20.916  1.00 41.57           H
ATOM   1843  N   ALA A 234      -0.078 180.059  21.361  1.00  9.63           N
ATOM   1844  H   ALA A 234      -0.615 179.306  20.949  1.00 11.08           H
ATOM   1845  CA  ALA A 234      -0.609 181.416  21.276  1.00  9.69           C
ATOM   1846  HA  ALA A 234       0.134 182.050  20.792  1.00  9.67           H
ATOM   1847  C   ALA A 234      -0.872 181.986  22.667  1.00 10.34           C
ATOM   1848  O   ALA A 234      -0.628 183.166  22.912  1.00 11.43           O
ATOM   1849  CB  ALA A 234      -1.881 181.436  20.442  1.00 11.78           C
ATOM   1850 1HB  ALA A 234      -2.288 182.447  20.425  1.00 39.22           H
ATOM   1851 2HB  ALA A 234      -2.615 180.758  20.876  1.00 38.01           H
ATOM   1852 3HB  ALA A 234      -1.654 181.121  19.423  1.00 37.70           H
ATOM   1853  N   THR A 235      -1.349 181.152  23.585  1.00 11.47           N
ATOM   1854  H   THR A 235      -1.548 180.193  23.333  1.00 12.79           H
ATOM   1855  CA  THR A 235      -1.587 181.583  24.960  1.00 12.86           C
ATOM   1856  HA  THR A 235      -2.229 182.464  24.939  1.00 14.04           H
ATOM   1857  C   THR A 235      -0.288 181.977  25.656  1.00 11.97           C
ATOM   1858  O   THR A 235      -0.243 183.002  26.335  1.00 13.29           O
ATOM   1859  CB  THR A 235      -2.293 180.488  25.785  1.00 15.57           C
ATOM   1860  HB  THR A 235      -1.646 179.614  25.858  1.00 15.72           H
ATOM   1861  OG1 THR A 235      -3.515 180.122  25.133  1.00 17.39           O
ATOM   1862  HG1 THR A 235      -3.302 179.608  24.350  1.00 17.43           H
ATOM   1863  CG2 THR A 235      -2.632 180.982  27.185  1.00 21.49           C
ATOM   1864 1HG2 THR A 235      -3.194 180.211  27.712  1.00 52.59           H
ATOM   1865 2HG2 THR A 235      -3.237 181.886  27.119  1.00 51.18           H
ATOM   1866 3HG2 THR A 235      -1.715 181.195  27.735  1.00 49.78           H
ATOM   1867  N   TYR A 236       0.773 181.193  25.494  1.00 11.25           N
ATOM   1868  H   TYR A 236       0.710 180.363  24.920  1.00 11.89           H
ATOM   1869  CA  TYR A 236       2.046 181.511  26.135  1.00 11.11           C
ATOM   1870  HA  TYR A 236       1.860 181.739  27.185  1.00 12.86           H
ATOM   1871  C   TYR A 236       2.701 182.747  25.525  1.00 10.23           C
ATOM   1872  O   TYR A 236       3.347 183.517  26.234  1.00 11.60           O
ATOM   1873  CB  TYR A 236       3.030 180.340  26.049  1.00 11.92           C
ATOM   1874 1HB  TYR A 236       3.148 180.069  25.000  1.00 12.39           H
ATOM   1875 2HB  TYR A 236       3.997 180.691  26.409  1.00 13.84           H
ATOM   1876  CG  TYR A 236       2.677 179.088  26.828  1.00 13.89           C
ATOM   1877  CD1 TYR A 236       1.779 179.104  27.901  1.00 17.49           C
ATOM   1878  HD1 TYR A 236       1.288 180.019  28.195  1.00 22.15           H
ATOM   1879  CD2 TYR A 236       3.292 177.877  26.505  1.00 18.31           C
ATOM   1880  HD2 TYR A 236       3.989 177.837  25.680  1.00 22.89           H
ATOM   1881  CE1 TYR A 236       1.500 177.943  28.619  1.00 21.28           C
ATOM   1882  HE1 TYR A 236       0.803 177.971  29.443  1.00 28.22           H
ATOM   1883  CE2 TYR A 236       3.031 176.720  27.234  1.00 23.03           C
ATOM   1884  HE2 TYR A 236       3.526 175.795  26.983  1.00 31.49           H
ATOM   1885  CZ  TYR A 236       2.124 176.756  28.279  1.00 22.35           C
ATOM   1886  OH  TYR A 236       1.834 175.602  28.969  1.00 29.31           O
ATOM   1887  HH  TYR A 236       1.224 175.747  29.695  1.00 45.52           H
ATOM   1888  N   ILE A 237       2.536 182.945  24.222  1.00  9.51           N
ATOM   1889  H   ILE A 237       2.051 182.251  23.669  1.00  9.92           H
ATOM   1890  CA  ILE A 237       3.018 184.158  23.565  1.00  9.30           C
ATOM   1891  HA  ILE A 237       4.056 184.327  23.853  1.00  9.84           H
ATOM   1892  C   ILE A 237       2.215 185.360  24.058  1.00 10.14           C
ATOM   1893  O   ILE A 237       2.785 186.422  24.301  1.00 11.83           O
ATOM   1894  CB  ILE A 237       2.944 184.054  22.022  1.00  9.62           C
ATOM   1895  HB  ILE A 237       1.920 183.797  21.754  1.00 10.47           H
ATOM   1896  CG1 ILE A 237       3.864 182.947  21.488  1.00 10.63           C
ATOM   1897 1HG1 ILE A 237       3.594 182.008  21.967  1.00 22.64           H
ATOM   1898 2HG1 ILE A 237       3.675 182.836  20.420  1.00 22.47           H
ATOM   1899  CG2 ILE A 237       3.277 185.392  21.362  1.00 11.53           C
ATOM   1900 1HG2 ILE A 237       4.220 185.778  21.747  1.00 41.33           H
ATOM   1901 2HG2 ILE A 237       2.484 186.111  21.573  1.00 40.33           H
ATOM   1902 3HG2 ILE A 237       3.352 185.262  20.282  1.00 38.55           H
ATOM   1903  CD1 ILE A 237       5.360 183.146  21.678  1.00 25.90           C
ATOM   1904 1HD1 ILE A 237       5.887 182.260  21.323  1.00 61.63           H
ATOM   1905 2HD1 ILE A 237       5.589 183.294  22.733  1.00 61.74           H
ATOM   1906 3HD1 ILE A 237       5.695 184.011  21.105  1.00 63.07           H
ATOM   1907  N   THR A 238       0.905 185.204  24.225  1.00 10.68           N
ATOM   1908  H   THR A 238       0.476 184.315  24.006  1.00 11.76           H
ATOM   1909  CA  THR A 238       0.057 186.285  24.726  1.00 11.76           C
ATOM   1910  HA  THR A 238       0.174 187.148  24.071  1.00 12.24           H
ATOM   1911  C   THR A 238       0.448 186.710  26.139  1.00 12.72           C
ATOM   1912  O   THR A 238       0.534 187.901  26.434  1.00 14.80           O
ATOM   1913  CB  THR A 238      -1.432 185.877  24.742  1.00 13.52           C
ATOM   1914  HB  THR A 238      -1.579 185.068  25.458  1.00 17.39           H
ATOM   1915  OG1 THR A 238      -1.818 185.424  23.439  1.00 15.75           O
ATOM   1916  HG1 THR A 238      -1.299 184.646  23.222  1.00 16.67           H
ATOM   1917  CG2 THR A 238      -2.333 187.046  25.118  1.00 19.38           C
ATOM   1918 1HG2 THR A 238      -2.163 187.876  24.433  1.00 50.81           H
ATOM   1919 2HG2 THR A 238      -2.122 187.365  26.139  1.00 48.81           H
ATOM   1920 3HG2 THR A 238      -3.375 186.736  25.047  1.00 49.77           H
ATOM   1921  N   GLU A 239       0.675 185.740  27.018  1.00 12.76           N
ATOM   1922  H   GLU A 239       0.587 184.774  26.733  1.00 13.00           H
ATOM   1923  CA  GLU A 239       1.039 186.025  28.404  1.00 13.76           C
ATOM   1924  HA  GLU A 239       0.328 186.737  28.823  1.00 15.59           H
ATOM   1925  C   GLU A 239       2.431 186.643  28.499  1.00 13.68           C
ATOM   1926  O   GLU A 239       2.667 187.547  29.299  1.00 16.08           O
ATOM   1927  CB  GLU A 239       1.004 184.738  29.234  1.00 15.40           C
ATOM   1928 1HB  GLU A 239       1.599 183.983  28.721  1.00 16.32           H
ATOM   1929 2HB  GLU A 239       1.465 184.935  30.201  1.00 17.27           H
ATOM   1930  CG  GLU A 239      -0.390 184.171  29.468  1.00 19.00           C
ATOM   1931 1HG  GLU A 239      -1.006 184.355  28.588  1.00 20.30           H
ATOM   1932 2HG  GLU A 239      -0.310 183.093  29.610  1.00 25.24           H
ATOM   1933  CD  GLU A 239      -1.075 184.777  30.679  1.00 27.55           C
ATOM   1934  OE1 GLU A 239      -1.326 186.001  30.677  1.00 48.41           O
ATOM   1935  OE2 GLU A 239      -1.397 184.021  31.621  1.00 78.11           O
ATOM   1936  N   LEU A 240       3.356 186.146  27.685  1.00 12.62           N
ATOM   1937  H   LEU A 240       3.111 185.393  27.056  1.00 12.68           H
ATOM   1938  CA  LEU A 240       4.727 186.644  27.677  1.00 12.86           C
ATOM   1939  HA  LEU A 240       5.077 186.714  28.707  1.00 14.87           H
ATOM   1940  C   LEU A 240       4.835 188.030  27.047  1.00 12.36           C
ATOM   1941  O   LEU A 240       5.608 188.868  27.509  1.00 13.60           O
ATOM   1942  CB  LEU A 240       5.616 185.664  26.910  1.00 13.92           C
ATOM   1943 1HB  LEU A 240       5.466 184.666  27.320  1.00 41.82           H
ATOM   1944 2HB  LEU A 240       5.285 185.654  25.871  1.00 33.83           H
ATOM   1945  CG  LEU A 240       7.116 185.974  26.926  1.00 22.90           C
ATOM   1946  HG  LEU A 240       7.267 186.999  26.590  1.00 80.96           H
ATOM   1947  CD1 LEU A 240       7.723 185.817  28.314  1.00 78.97           C
ATOM   1948 1HD1 LEU A 240       8.806 185.926  28.253  1.00134.07           H
ATOM   1949 2HD1 LEU A 240       7.480 184.834  28.717  1.00129.30           H
ATOM   1950 3HD1 LEU A 240       7.330 186.589  28.975  1.00136.73           H
ATOM   1951  CD2 LEU A 240       7.818 185.046  25.949  1.00 48.65           C
ATOM   1952 1HD2 LEU A 240       8.841 185.388  25.800  1.00 94.75           H
ATOM   1953 2HD2 LEU A 240       7.299 185.057  24.991  1.00 92.85           H
ATOM   1954 3HD2 LEU A 240       7.824 184.030  26.345  1.00 94.85           H
ATOM   1955  N   ALA A 241       4.074 188.276  25.986  1.00 11.79           N
ATOM   1956  H   ALA A 241       3.472 187.550  25.621  1.00 12.06           H
ATOM   1957  CA  ALA A 241       4.058 189.587  25.345  1.00 12.00           C
ATOM   1958  HA  ALA A 241       5.076 189.855  25.066  1.00 13.02           H
ATOM   1959  C   ALA A 241       3.541 190.641  26.320  1.00 12.39           C
ATOM   1960  O   ALA A 241       4.007 191.780  26.313  1.00 13.99           O
ATOM   1961  CB  ALA A 241       3.206 189.555  24.083  1.00 13.08           C
ATOM   1962 1HB  ALA A 241       3.668 188.896  23.348  1.00 41.51           H
ATOM   1963 2HB  ALA A 241       3.130 190.560  23.669  1.00 41.87           H
ATOM   1964 3HB  ALA A 241       2.210 189.184  24.323  1.00 40.75           H
ATOM   1965  N   ASN A 242       2.594 190.259  27.170  1.00 12.88           N
ATOM   1966  H   ASN A 242       2.208 189.328  27.094  1.00 13.92           H
ATOM   1967  CA  ASN A 242       2.108 191.127  28.237  1.00 14.10           C
ATOM   1968  HA  ASN A 242       1.772 192.068  27.799  1.00 15.19           H
ATOM   1969  C   ASN A 242       3.196 191.451  29.260  1.00 13.63           C
ATOM   1970  O   ASN A 242       3.290 192.582  29.737  1.00 15.34           O
ATOM   1971  CB  ASN A 242       0.924 190.457  28.940  1.00 16.99           C
ATOM   1972 1HB  ASN A 242       1.004 189.376  28.830  1.00 32.47           H
ATOM   1973 2HB  ASN A 242       0.961 190.698  30.002  1.00 29.59           H
ATOM   1974  CG  ASN A 242      -0.409 190.920  28.397  1.00 30.85           C
ATOM   1975  OD1 ASN A 242      -0.861 192.022  28.699  1.00 52.69           O
ATOM   1976  ND2 ASN A 242      -1.042 190.090  27.585  1.00 65.67           N
ATOM   1977 1HD2 ASN A 242      -1.956 190.338  27.234  1.00106.02           H
ATOM   1978 2HD2 ASN A 242      -0.602 189.225  27.304  1.00 81.30           H
ATOM   1979  N   ALA A 243       4.011 190.461  29.608  1.00 13.06           N
ATOM   1980  H   ALA A 243       3.870 189.538  29.220  1.00 13.84           H
ATOM   1981  CA  ALA A 243       5.102 190.652  30.560  1.00 13.23           C
ATOM   1982  HA  ALA A 243       4.712 191.169  31.436  1.00 14.81           H
ATOM   1983  C   ALA A 243       6.214 191.507  29.957  1.00 12.50           C
ATOM   1984  O   ALA A 243       6.782 192.376  30.619  1.00 14.07           O
ATOM   1985  CB  ALA A 243       5.653 189.304  31.002  1.00 14.67           C
ATOM   1986 1HB  ALA A 243       4.852 188.707  31.439  1.00 43.17           H
ATOM   1987 2HB  ALA A 243       6.435 189.457  31.746  1.00 43.17           H
ATOM   1988 3HB  ALA A 243       6.070 188.776  30.144  1.00 42.85           H
ATOM   1989  N   LEU A 244       6.508 191.260  28.684  1.00 12.06           N
ATOM   1990  H   LEU A 244       6.037 190.497  28.217  1.00 12.38           H
ATOM   1991  CA  LEU A 244       7.483 192.040  27.929  1.00 12.78           C
ATOM   1992  HA  LEU A 244       8.437 192.029  28.456  1.00 13.65           H
ATOM   1993  C   LEU A 244       7.031 193.493  27.806  1.00 14.31           C
ATOM   1994  O   LEU A 244       7.847 194.410  27.894  1.00 16.74           O
ATOM   1995  CB  LEU A 244       7.666 191.417  26.541  1.00 13.07           C
ATOM   1996 1HB  LEU A 244       6.676 191.179  26.153  1.00 17.39           H
ATOM   1997 2HB  LEU A 244       8.103 192.170  25.886  1.00 15.24           H
ATOM   1998  CG  LEU A 244       8.534 190.158  26.443  1.00 15.63           C
ATOM   1999  HG  LEU A 244       8.349 189.523  27.309  1.00 26.11           H
ATOM   2000  CD1 LEU A 244       8.209 189.369  25.181  1.00 26.23           C
ATOM   2001 1HD1 LEU A 244       7.168 189.049  25.210  1.00 57.52           H
ATOM   2002 2HD1 LEU A 244       8.849 188.489  25.129  1.00 59.10           H
ATOM   2003 3HD1 LEU A 244       8.377 189.989  24.301  1.00 59.41           H
ATOM   2004  CD2 LEU A 244      10.006 190.548  26.412  1.00 19.03           C
ATOM   2005 1HD2 LEU A 244      10.622 189.650  26.465  1.00 49.50           H
ATOM   2006 2HD2 LEU A 244      10.233 191.190  27.262  1.00 51.85           H
ATOM   2007 3HD2 LEU A 244      10.227 191.085  25.490  1.00 47.83           H
ATOM   2008  N   SER A 245       5.733 193.704  27.614  1.00 14.59           N
ATOM   2009  H   SER A 245       5.111 192.911  27.531  1.00 14.73           H
ATOM   2010  CA  SER A 245       5.168 195.047  27.508  1.00 16.58           C
ATOM   2011  HA  SER A 245       5.768 195.620  26.801  1.00 18.34           H
ATOM   2012  C   SER A 245       5.183 195.779  28.846  1.00 17.21           C
ATOM   2013  O   SER A 245       5.416 196.987  28.898  1.00 20.07           O
ATOM   2014  CB  SER A 245       3.731 194.979  26.986  1.00 18.75           C
ATOM   2015 1HB  SER A 245       3.119 194.413  27.689  1.00 51.58           H
ATOM   2016 2HB  SER A 245       3.332 195.991  26.905  1.00 46.78           H
ATOM   2017  OG  SER A 245       3.681 194.353  25.716  1.00 43.85           O
ATOM   2018  HG  SER A 245       3.855 193.415  25.835  1.00 83.11           H
ATOM   2019  N   TYR A 246       4.946 195.045  29.928  1.00 16.11           N
ATOM   2020  H   TYR A 246       4.709 194.068  29.820  1.00 16.04           H
ATOM   2021  CA  TYR A 246       5.042 195.591  31.279  1.00 16.59           C
ATOM   2022  HA  TYR A 246       4.361 196.436  31.378  1.00 18.64           H
ATOM   2023  C   TYR A 246       6.462 196.079  31.550  1.00 17.37           C
ATOM   2024  O   TYR A 246       6.666 197.150  32.120  1.00 20.50           O
ATOM   2025  CB  TYR A 246       4.664 194.512  32.298  1.00 16.39           C
ATOM   2026 1HB  TYR A 246       3.696 194.097  32.019  1.00 18.59           H
ATOM   2027 2HB  TYR A 246       5.401 193.711  32.248  1.00 17.58           H
ATOM   2028  CG  TYR A 246       4.594 195.001  33.729  1.00 16.54           C
ATOM   2029  CD1 TYR A 246       3.414 195.535  34.248  1.00 20.03           C
ATOM   2030  HD1 TYR A 246       2.552 195.651  33.607  1.00 24.38           H
ATOM   2031  CD2 TYR A 246       5.702 194.902  34.572  1.00 18.67           C
ATOM   2032  HD2 TYR A 246       6.633 194.508  34.190  1.00 22.42           H
ATOM   2033  CE1 TYR A 246       3.327 195.916  35.586  1.00 23.77           C
ATOM   2034  HE1 TYR A 246       2.403 196.314  35.978  1.00 31.16           H
ATOM   2035  CE2 TYR A 246       5.624 195.294  35.908  1.00 22.02           C
ATOM   2036  HE2 TYR A 246       6.489 195.209  36.549  1.00 28.18           H
ATOM   2037  CZ  TYR A 246       4.432 195.786  36.411  1.00 23.72           C
ATOM   2038  OH  TYR A 246       4.347 196.145  37.737  1.00 31.77           O
ATOM   2039  HH  TYR A 246       3.479 196.475  37.978  1.00 38.75           H
ATOM   2040  N   CYS A 247       7.442 195.288  31.126  1.00 16.60           N
ATOM   2041  H   CYS A 247       7.215 194.428  30.648  1.00 16.21           H
ATOM   2042  CA  CYS A 247       8.847 195.622  31.330  1.00 18.41           C
ATOM   2043  HA  CYS A 247       8.992 195.898  32.374  1.00 20.42           H
ATOM   2044  C   CYS A 247       9.276 196.807  30.469  1.00 20.67           C
ATOM   2045  O   CYS A 247      10.041 197.659  30.917  1.00 24.09           O
ATOM   2046  CB  CYS A 247       9.706 194.393  31.030  1.00 18.22           C
ATOM   2047 1HB  CYS A 247       9.554 194.097  29.992  1.00 18.83           H
ATOM   2048 2HB  CYS A 247      10.756 194.659  31.161  1.00 22.40           H
ATOM   2049  SG  CYS A 247       9.306 193.005  32.122  1.00 19.63           S
ATOM   2050  HG  CYS A 247       8.137 192.673  31.554  1.00 31.61           H
ATOM   2051  N   HIS A 248       8.762 196.882  29.246  1.00 21.18           N
ATOM   2052  H   HIS A 248       8.181 196.130  28.900  1.00 20.84           H
ATOM   2053  CA  HIS A 248       8.979 198.047  28.395  1.00 25.10           C
ATOM   2054  HA  HIS A 248      10.051 198.190  28.255  1.00 28.20           H
ATOM   2055  C   HIS A 248       8.426 199.309  29.055  1.00 27.43           C
ATOM   2056  O   HIS A 248       9.098 200.339  29.076  1.00 32.72           O
ATOM   2057  CB  HIS A 248       8.317 197.833  27.032  1.00 26.86           C
ATOM   2058 1HB  HIS A 248       8.811 197.004  26.525  1.00 29.51           H
ATOM   2059 2HB  HIS A 248       7.273 197.563  27.193  1.00 32.28           H
ATOM   2060  CG  HIS A 248       8.346 199.044  26.150  1.00 43.07           C
ATOM   2061  ND1 HIS A 248       9.430 199.448  25.404  1.00 82.81           N
ATOM   2062  HD1 HIS A 248      10.325 198.985  25.345  1.00136.25           H
ATOM   2063  CD2 HIS A 248       7.386 199.973  25.906  1.00 82.41           C
ATOM   2064  HD2 HIS A 248       6.397 199.962  26.338  1.00140.72           H
ATOM   2065  CE1 HIS A 248       9.094 200.582  24.772  1.00104.71           C
ATOM   2066  HE1 HIS A 248       9.753 201.137  24.120  1.00161.04           H
ATOM   2067  NE2 HIS A 248       7.850 200.930  25.038  1.00106.43           N
ATOM   2068  N   SER A 249       7.216 199.231  29.600  1.00 26.46           N
ATOM   2069  H   SER A 249       6.708 198.357  29.562  1.00 24.92           H
ATOM   2070  CA  SER A 249       6.583 200.377  30.246  1.00 30.79           C
ATOM   2071  HA  SER A 249       6.569 201.212  29.545  1.00 35.09           H
ATOM   2072  C   SER A 249       7.347 200.823  31.490  1.00 32.52           C
ATOM   2073  O   SER A 249       7.501 202.017  31.745  1.00 39.72           O
ATOM   2074  CB  SER A 249       5.140 200.031  30.621  1.00 32.95           C
ATOM   2075 1HB  SER A 249       4.610 199.697  29.729  1.00 54.24           H
ATOM   2076 2HB  SER A 249       5.141 199.228  31.358  1.00 68.18           H
ATOM   2077  OG  SER A 249       4.478 201.162  31.160  1.00 68.23           O
ATOM   2078  HG  SER A 249       3.557 200.938  31.307  1.00107.37           H
ATOM   2079  N   LYS A 250       7.850 199.857  32.252  1.00 29.99           N
ATOM   2080  H   LYS A 250       7.664 198.893  32.009  1.00 28.10           H
ATOM   2081  CA  LYS A 250       8.690 200.134  33.416  1.00 33.19           C
ATOM   2082  HA  LYS A 250       8.275 200.980  33.964  1.00 38.16           H
ATOM   2083  C   LYS A 250      10.113 200.523  33.024  1.00 35.24           C
ATOM   2084  O   LYS A 250      10.913 200.884  33.886  1.00 42.13           O
ATOM   2085  CB  LYS A 250       8.738 198.909  34.336  1.00 33.30           C
ATOM   2086 1HB  LYS A 250       9.026 198.045  33.737  1.00 46.29           H
ATOM   2087 2HB  LYS A 250       9.512 199.069  35.087  1.00 48.78           H
ATOM   2088  CG  LYS A 250       7.436 198.581  35.056  1.00 43.35           C
ATOM   2089 1HG  LYS A 250       6.631 198.490  34.328  1.00 79.39           H
ATOM   2090 2HG  LYS A 250       7.557 197.624  35.564  1.00 78.12           H
ATOM   2091  CD  LYS A 250       7.059 199.635  36.090  1.00 55.48           C
ATOM   2092 1HD  LYS A 250       7.899 199.790  36.767  1.00 87.60           H
ATOM   2093 2HD  LYS A 250       6.829 200.573  35.585  1.00 98.95           H
ATOM   2094  CE  LYS A 250       5.847 199.190  36.891  1.00 93.49           C
ATOM   2095 1HE  LYS A 250       5.017 199.005  36.206  1.00142.66           H
ATOM   2096 2HE  LYS A 250       6.088 198.259  37.409  1.00130.10           H
ATOM   2097  NZ  LYS A 250       5.496 200.265  37.875  1.00127.95           N
ATOM   2098 1HZ  LYS A 250       5.284 201.129  37.394  1.00169.07           H
ATOM   2099 2HZ  LYS A 250       6.268 200.433  38.506  1.00165.29           H
ATOM   2100 3HZ  LYS A 250       4.690 199.998  38.425  1.00160.28           H
ATOM   2101  N   ARG A 251      10.410 200.445  31.731  1.00 32.95           N
ATOM   2102  H   ARG A 251       9.683 200.144  31.096  1.00 31.82           H
ATOM   2103  CA  ARG A 251      11.727 200.753  31.174  1.00 36.12           C
ATOM   2104  HA  ARG A 251      11.728 200.498  30.114  1.00 35.08           H
ATOM   2105  C   ARG A 251      12.800 199.900  31.841  1.00 36.29           C
ATOM   2106  O   ARG A 251      13.848 200.391  32.257  1.00 48.65           O
ATOM   2107  CB  ARG A 251      12.040 202.246  31.322  1.00 46.44           C
ATOM   2108 1HB  ARG A 251      12.010 202.503  32.381  1.00 63.63           H
ATOM   2109 2HB  ARG A 251      13.055 202.427  30.967  1.00 60.77           H
ATOM   2110  CG  ARG A 251      11.099 203.188  30.574  1.00 69.06           C
ATOM   2111 1HG  ARG A 251      10.064 202.929  30.796  1.00113.20           H
ATOM   2112 2HG  ARG A 251      11.284 204.206  30.917  1.00108.04           H
ATOM   2113  CD  ARG A 251      11.327 203.137  29.069  1.00109.53           C
ATOM   2114 1HD  ARG A 251      12.388 203.303  28.877  1.00150.70           H
ATOM   2115 2HD  ARG A 251      11.065 202.147  28.697  1.00162.21           H
ATOM   2116  NE  ARG A 251      10.562 204.156  28.350  1.00176.09           N
ATOM   2117  HE  ARG A 251      10.939 205.092  28.345  1.00207.26           H
ATOM   2118  CZ  ARG A 251       9.434 203.950  27.682  1.00294.50           C
ATOM   2119  NH1 ARG A 251       8.891 204.958  27.032  1.00437.14           N
ATOM   2120 1HH1 ARG A 251       9.328 205.865  27.073  1.00460.51           H
ATOM   2121 2HH1 ARG A 251       8.051 204.804  26.496  1.00593.19           H
ATOM   2122  NH2 ARG A 251       8.848 202.772  27.602  1.00379.74           N
ATOM   2123 1HH2 ARG A 251       9.164 202.014  28.187  1.00347.30           H
ATOM   2124 2HH2 ARG A 251       8.094 202.635  26.945  1.00548.50           H
ATOM   2125  N   VAL A 252      12.525 198.602  31.919  1.00 30.61           N
ATOM   2126  H   VAL A 252      11.645 198.264  31.552  1.00 30.27           H
ATOM   2127  CA  VAL A 252      13.442 197.626  32.502  1.00 31.20           C
ATOM   2128  HA  VAL A 252      14.419 198.094  32.622  1.00 36.51           H
ATOM   2129  C   VAL A 252      13.586 196.453  31.536  1.00 26.64           C
ATOM   2130  O   VAL A 252      12.642 196.095  30.832  1.00 25.77           O
ATOM   2131  CB  VAL A 252      12.959 197.160  33.896  1.00 36.47           C
ATOM   2132  HB  VAL A 252      12.740 198.050  34.487  1.00 81.97           H
ATOM   2133  CG1 VAL A 252      11.681 196.331  33.807  1.00 91.62           C
ATOM   2134 1HG1 VAL A 252      11.316 196.116  34.812  1.00142.15           H
ATOM   2135 2HG1 VAL A 252      11.881 195.391  33.292  1.00146.32           H
ATOM   2136 3HG1 VAL A 252      10.919 196.888  33.264  1.00152.01           H
ATOM   2137  CG2 VAL A 252      14.046 196.377  34.625  1.00 69.13           C
ATOM   2138 1HG2 VAL A 252      13.717 196.173  35.643  1.00120.21           H
ATOM   2139 2HG2 VAL A 252      14.964 196.964  34.659  1.00116.07           H
ATOM   2140 3HG2 VAL A 252      14.234 195.432  34.115  1.00120.50           H
ATOM   2141  N   ILE A 253      14.780 195.874  31.470  1.00 28.31           N
ATOM   2142  H   ILE A 253      15.535 196.209  32.052  1.00 33.38           H
ATOM   2143  CA  ILE A 253      15.031 194.731  30.597  1.00 28.01           C
ATOM   2144  HA  ILE A 253      14.651 194.956  29.600  1.00 26.90           H
ATOM   2145  C   ILE A 253      14.271 193.531  31.155  1.00 28.47           C
ATOM   2146  O   ILE A 253      14.428 193.180  32.323  1.00 35.06           O
ATOM   2147  CB  ILE A 253      16.540 194.403  30.503  1.00 36.36           C
ATOM   2148  HB  ILE A 253      16.910 194.194  31.507  1.00 49.92           H
ATOM   2149  CG1 ILE A 253      17.312 195.598  29.931  1.00 61.93           C
ATOM   2150 1HG1 ILE A 253      17.107 195.672  28.863  1.00119.23           H
ATOM   2151 2HG1 ILE A 253      16.959 196.514  30.405  1.00 97.97           H
ATOM   2152  CG2 ILE A 253      16.766 193.167  29.632  1.00 65.09           C
ATOM   2153 1HG2 ILE A 253      16.318 193.315  28.649  1.00104.07           H
ATOM   2154 2HG2 ILE A 253      16.317 192.298  30.111  1.00108.55           H
ATOM   2155 3HG2 ILE A 253      17.834 192.982  29.516  1.00105.78           H
ATOM   2156  CD1 ILE A 253      18.814 195.529  30.134  1.00108.12           C
ATOM   2157 1HD1 ILE A 253      19.269 196.450  29.771  1.00154.43           H
ATOM   2158 2HD1 ILE A 253      19.227 194.684  29.582  1.00162.47           H
ATOM   2159 3HD1 ILE A 253      19.034 195.413  31.195  1.00160.43           H
ATOM   2160  N   HIS A 254      13.442 192.915  30.318  1.00 26.27           N
ATOM   2161  H   HIS A 254      13.339 193.259  29.375  1.00 25.45           H
ATOM   2162  CA  HIS A 254      12.641 191.760  30.717  1.00 29.96           C
ATOM   2163  HA  HIS A 254      12.034 192.031  31.582  1.00 37.05           H
ATOM   2164  C   HIS A 254      13.477 190.544  31.106  1.00 40.60           C
ATOM   2165  O   HIS A 254      13.099 189.815  32.022  1.00 53.74           O
ATOM   2166  CB  HIS A 254      11.706 191.369  29.569  1.00 24.75           C
ATOM   2167 1HB  HIS A 254      11.089 192.231  29.314  1.00 27.26           H
ATOM   2168 2HB  HIS A 254      12.309 191.108  28.699  1.00 24.59           H
ATOM   2169  CG  HIS A 254      10.809 190.213  29.887  1.00 24.19           C
ATOM   2170  ND1 HIS A 254      11.189 188.891  29.812  1.00 24.86           N
ATOM   2171  HD1 HIS A 254      12.105 188.544  29.564  1.00 27.51           H
ATOM   2172  CD2 HIS A 254       9.510 190.182  30.280  1.00 27.95           C
ATOM   2173  HD2 HIS A 254       8.898 191.055  30.450  1.00 34.33           H
ATOM   2174  CE1 HIS A 254      10.131 188.141  30.153  1.00 26.92           C
ATOM   2175  HE1 HIS A 254      10.142 187.062  30.209  1.00 31.39           H
ATOM   2176  NE2 HIS A 254       9.077 188.886  30.418  1.00 29.18           N
ATOM   2177  N   ARG A 255      14.586 190.340  30.400  1.00 45.35           N
ATOM   2178  H   ARG A 255      14.814 191.017  29.686  1.00 41.82           H
ATOM   2179  CA  ARG A 255      15.508 189.217  30.583  1.00 63.11           C
ATOM   2180  HA  ARG A 255      16.420 189.441  30.030  1.00 71.81           H
ATOM   2181  C   ARG A 255      14.947 187.938  29.966  1.00 59.57           C
ATOM   2182  O   ARG A 255      13.898 187.952  29.323  1.00105.58           O
ATOM   2183  CB  ARG A 255      15.904 189.040  32.056  1.00 90.39           C
ATOM   2184 1HB  ARG A 255      15.038 188.704  32.626  1.00107.41           H
ATOM   2185 2HB  ARG A 255      16.671 188.268  32.126  1.00106.00           H
ATOM   2186  CG  ARG A 255      16.444 190.314  32.692  1.00106.85           C
ATOM   2187 1HG  ARG A 255      17.305 190.658  32.118  1.00181.81           H
ATOM   2188 2HG  ARG A 255      15.673 191.082  32.659  1.00116.18           H
ATOM   2189  CD  ARG A 255      16.861 190.121  34.142  1.00134.04           C
ATOM   2190 1HD  ARG A 255      16.024 189.689  34.693  1.00212.16           H
ATOM   2191 2HD  ARG A 255      17.703 189.431  34.194  1.00197.41           H
ATOM   2192  NE  ARG A 255      17.222 191.403  34.746  1.00118.94           N
ATOM   2193  HE  ARG A 255      16.507 191.864  35.288  1.00139.50           H
ATOM   2194  CZ  ARG A 255      18.395 192.014  34.638  1.00160.76           C
ATOM   2195  NH1 ARG A 255      19.404 191.512  33.953  1.00249.26           N
ATOM   2196 1HH1 ARG A 255      19.302 190.609  33.516  1.00284.25           H
ATOM   2197 2HH1 ARG A 255      20.265 192.031  33.884  1.00341.31           H
ATOM   2198  NH2 ARG A 255      18.553 193.195  35.198  1.00202.86           N
ATOM   2199 1HH2 ARG A 255      17.784 193.599  35.709  1.00215.73           H
ATOM   2200 2HH2 ARG A 255      19.437 193.673  35.116  1.00276.84           H
ATOM   2201  N   ASP A 256      15.701 186.853  30.100  1.00 36.71           N
ATOM   2202  H   ASP A 256      16.411 186.837  30.817  1.00 42.85           H
ATOM   2203  CA  ASP A 256      15.561 185.679  29.243  1.00 29.90           C
ATOM   2204  HA  ASP A 256      15.791 185.978  28.220  1.00 31.36           H
ATOM   2205  C   ASP A 256      14.164 185.065  29.229  1.00 25.23           C
ATOM   2206  O   ASP A 256      13.499 184.952  30.258  1.00 32.18           O
ATOM   2207  CB  ASP A 256      16.567 184.608  29.668  1.00 36.29           C
ATOM   2208 1HB  ASP A 256      16.462 184.425  30.738  1.00 77.71           H
ATOM   2209 2HB  ASP A 256      16.345 183.685  29.132  1.00 46.93           H
ATOM   2210  CG  ASP A 256      17.997 185.003  29.364  1.00 50.28           C
ATOM   2211  OD1 ASP A 256      18.277 185.342  28.195  1.00105.42           O
ATOM   2212  OD2 ASP A 256      18.840 184.968  30.284  1.00 98.81           O
ATOM   2213  N   ILE A 257      13.734 184.660  28.038  1.00 19.88           N
ATOM   2214  H   ILE A 257      14.336 184.760  27.233  1.00 21.46           H
ATOM   2215  CA  ILE A 257      12.395 184.113  27.824  1.00 16.72           C
ATOM   2216  HA  ILE A 257      11.831 184.197  28.753  1.00 19.18           H
ATOM   2217  C   ILE A 257      12.394 182.640  27.420  1.00 16.86           C
ATOM   2218  O   ILE A 257      11.351 182.078  27.090  1.00 17.58           O
ATOM   2219  CB  ILE A 257      11.639 184.908  26.736  1.00 14.72           C
ATOM   2220  HB  ILE A 257      10.637 184.488  26.649  1.00 17.94           H
ATOM   2221  CG1 ILE A 257      12.342 184.780  25.379  1.00 16.35           C
ATOM   2222 1HG1 ILE A 257      13.295 185.307  25.422  1.00 23.35           H
ATOM   2223 2HG1 ILE A 257      12.544 183.727  25.182  1.00 24.04           H
ATOM   2224  CG2 ILE A 257      11.511 186.374  27.150  1.00 20.56           C
ATOM   2225 1HG2 ILE A 257      10.803 186.883  26.496  1.00 48.86           H
ATOM   2226 2HG2 ILE A 257      12.480 186.870  27.087  1.00 50.73           H
ATOM   2227 3HG2 ILE A 257      11.147 186.431  28.176  1.00 53.38           H
ATOM   2228  CD1 ILE A 257      11.550 185.328  24.209  1.00 22.02           C
ATOM   2229 1HD1 ILE A 257      12.072 185.085  23.284  1.00 53.40           H
ATOM   2230 2HD1 ILE A 257      11.461 186.410  24.297  1.00 53.74           H
ATOM   2231 3HD1 ILE A 257      10.558 184.878  24.191  1.00 51.96           H
ATOM   2232  N   LYS A 258      13.567 182.015  27.427  1.00 19.56           N
ATOM   2233  H   LYS A 258      14.386 182.513  27.744  1.00 23.25           H
ATOM   2234  CA  LYS A 258      13.704 180.617  27.024  1.00 20.74           C
ATOM   2235  HA  LYS A 258      13.217 180.495  26.057  1.00 20.08           H
ATOM   2236  C   LYS A 258      12.989 179.702  28.018  1.00 20.62           C
ATOM   2237  O   LYS A 258      12.808 180.076  29.176  1.00 23.42           O
ATOM   2238  CB  LYS A 258      15.186 180.263  26.869  1.00 27.85           C
ATOM   2239 1HB  LYS A 258      15.265 179.248  26.479  1.00 49.20           H
ATOM   2240 2HB  LYS A 258      15.620 180.939  26.132  1.00 54.06           H
ATOM   2241  CG  LYS A 258      16.018 180.356  28.142  1.00 74.66           C
ATOM   2242 1HG  LYS A 258      15.927 181.358  28.561  1.00123.28           H
ATOM   2243 2HG  LYS A 258      15.649 179.631  28.866  1.00121.52           H
ATOM   2244  CD  LYS A 258      17.482 180.072  27.831  1.00100.19           C
ATOM   2245 1HD  LYS A 258      17.551 179.115  27.312  1.00115.29           H
ATOM   2246 2HD  LYS A 258      17.860 180.851  27.169  1.00111.99           H
ATOM   2247  CE  LYS A 258      18.357 180.014  29.074  1.00173.26           C
ATOM   2248 1HE  LYS A 258      17.982 179.226  29.730  1.00188.00           H
ATOM   2249 2HE  LYS A 258      19.372 179.747  28.772  1.00248.95           H
ATOM   2250  NZ  LYS A 258      18.359 181.329  29.794  1.00280.82           N
ATOM   2251 1HZ  LYS A 258      19.036 181.317  30.544  1.00336.57           H
ATOM   2252 2HZ  LYS A 258      17.448 181.502  30.205  1.00342.11           H
ATOM   2253 3HZ  LYS A 258      18.589 182.083  29.161  1.00349.95           H
ATOM   2254  N   PRO A 259      12.540 178.513  27.581  1.00 20.05           N
ATOM   2255  CA  PRO A 259      11.557 177.787  28.396  1.00 20.97           C
ATOM   2256  HA  PRO A 259      10.671 178.409  28.518  1.00 21.26           H
ATOM   2257  C   PRO A 259      11.987 177.306  29.780  1.00 23.93           C
ATOM   2258  O   PRO A 259      11.132 176.949  30.589  1.00 26.71           O
ATOM   2259  CB  PRO A 259      11.201 176.577  27.528  1.00 23.80           C
ATOM   2260 1HB  PRO A 259      11.773 175.706  27.848  1.00 31.37           H
ATOM   2261 2HB  PRO A 259      10.132 176.371  27.583  1.00 31.27           H
ATOM   2262  CG  PRO A 259      11.578 176.959  26.146  1.00 23.74           C
ATOM   2263 1HG  PRO A 259      11.790 176.074  25.546  1.00 34.69           H
ATOM   2264 2HG  PRO A 259      10.785 177.551  25.691  1.00 30.43           H
ATOM   2265  CD  PRO A 259      12.812 177.792  26.325  1.00 20.75           C
ATOM   2266 1HD  PRO A 259      13.691 177.155  26.431  1.00 25.25           H
ATOM   2267 2HD  PRO A 259      12.926 178.478  25.486  1.00 21.43           H
ATOM   2268  N   GLU A 260      13.283 177.277  30.071  1.00 26.88           N
ATOM   2269  H   GLU A 260      13.967 177.538  29.376  1.00 27.97           H
ATOM   2270  CA  GLU A 260      13.745 176.903  31.407  1.00 32.37           C
ATOM   2271  HA  GLU A 260      13.150 176.058  31.752  1.00 35.53           H
ATOM   2272  C   GLU A 260      13.544 178.034  32.414  1.00 31.46           C
ATOM   2273  O   GLU A 260      13.541 177.803  33.623  1.00 38.56           O
ATOM   2274  CB  GLU A 260      15.210 176.456  31.384  1.00 40.03           C
ATOM   2275 1HB  GLU A 260      15.440 175.979  32.337  1.00 65.33           H
ATOM   2276 2HB  GLU A 260      15.330 175.713  30.595  1.00 63.97           H
ATOM   2277  CG  GLU A 260      16.216 177.573  31.154  1.00 84.92           C
ATOM   2278 1HG  GLU A 260      15.956 178.097  30.235  1.00129.70           H
ATOM   2279 2HG  GLU A 260      16.166 178.276  31.985  1.00139.97           H
ATOM   2280  CD  GLU A 260      17.634 177.050  31.033  1.00131.78           C
ATOM   2281  OE1 GLU A 260      18.408 177.170  32.006  1.00199.63           O
ATOM   2282  OE2 GLU A 260      17.987 176.535  29.951  1.00193.13           O
ATOM   2283  N   ASN A 261      13.347 179.251  31.915  1.00 26.38           N
ATOM   2284  H   ASN A 261      13.381 179.385  30.913  1.00 24.24           H
ATOM   2285  CA  ASN A 261      13.035 180.405  32.753  1.00 26.12           C
ATOM   2286  HA  ASN A 261      13.387 180.219  33.768  1.00 32.90           H
ATOM   2287  C   ASN A 261      11.527 180.637  32.809  1.00 23.92           C
ATOM   2288  O   ASN A 261      11.056 181.584  33.438  1.00 26.85           O
ATOM   2289  CB  ASN A 261      13.712 181.660  32.195  1.00 25.05           C
ATOM   2290 1HB  ASN A 261      13.478 181.752  31.135  1.00 22.99           H
ATOM   2291 2HB  ASN A 261      13.316 182.532  32.714  1.00 26.51           H
ATOM   2292  CG  ASN A 261      15.214 181.643  32.365  1.00 33.98           C
ATOM   2293  OD1 ASN A 261      15.963 181.624  31.391  1.00 53.57           O
ATOM   2294  ND2 ASN A 261      15.668 181.676  33.609  1.00 87.63           N
ATOM   2295 1HD2 ASN A 261      16.662 181.636  33.773  1.00107.89           H
ATOM   2296 2HD2 ASN A 261      15.020 181.744  34.381  1.00156.12           H
ATOM   2297  N   LEU A 262      10.772 179.765  32.150  1.00 22.56           N
ATOM   2298  H   LEU A 262      11.218 178.996  31.669  1.00 24.06           H
ATOM   2299  CA  LEU A 262       9.316 179.840  32.133  1.00 22.18           C
ATOM   2300  HA  LEU A 262       8.992 180.767  32.607  1.00 23.07           H
ATOM   2301  C   LEU A 262       8.764 178.662  32.930  1.00 23.73           C
ATOM   2302  O   LEU A 262       9.291 177.552  32.860  1.00 24.77           O
ATOM   2303  CB  LEU A 262       8.787 179.797  30.697  1.00 20.34           C
ATOM   2304 1HB  LEU A 262       9.067 178.833  30.274  1.00 21.64           H
ATOM   2305 2HB  LEU A 262       7.699 179.833  30.748  1.00 22.20           H
ATOM   2306  CG  LEU A 262       9.242 180.880  29.713  1.00 20.61           C
ATOM   2307  HG  LEU A 262      10.324 180.824  29.601  1.00 34.57           H
ATOM   2308  CD1 LEU A 262       8.596 180.596  28.363  1.00 25.48           C
ATOM   2309 1HD1 LEU A 262       8.946 181.329  27.635  1.00 56.04           H
ATOM   2310 2HD1 LEU A 262       7.512 180.665  28.450  1.00 56.61           H
ATOM   2311 3HD1 LEU A 262       8.871 179.598  28.023  1.00 59.01           H
ATOM   2312  CD2 LEU A 262       8.875 182.284  30.173  1.00 28.40           C
ATOM   2313 1HD2 LEU A 262       9.158 183.004  29.405  1.00 59.76           H
ATOM   2314 2HD2 LEU A 262       9.411 182.518  31.093  1.00 62.04           H
ATOM   2315 3HD2 LEU A 262       7.801 182.346  30.351  1.00 61.39           H
ATOM   2316  N   LEU A 263       7.713 178.912  33.701  1.00 26.49           N
ATOM   2317  H   LEU A 263       7.296 179.834  33.686  1.00 30.00           H
ATOM   2318  CA  LEU A 263       7.132 177.918  34.597  1.00 24.99           C
ATOM   2319  HA  LEU A 263       7.483 176.925  34.320  1.00 26.40           H
ATOM   2320  C   LEU A 263       5.612 177.918  34.474  1.00 25.25           C
ATOM   2321  O   LEU A 263       5.030 178.810  33.858  1.00 27.79           O
ATOM   2322  CB  LEU A 263       7.555 178.207  36.041  1.00 24.59           C
ATOM   2323 1HB  LEU A 263       7.273 179.229  36.292  1.00 28.16           H
ATOM   2324 2HB  LEU A 263       6.994 177.537  36.693  1.00 29.17           H
ATOM   2325  CG  LEU A 263       9.045 178.015  36.344  1.00 25.60           C
ATOM   2326  HG  LEU A 263       9.471 177.346  35.598  1.00 45.28           H
ATOM   2327  CD1 LEU A 263       9.806 179.332  36.302  1.00 48.34           C
ATOM   2328 1HD1 LEU A 263       9.706 179.785  35.316  1.00 87.07           H
ATOM   2329 2HD1 LEU A 263      10.862 179.146  36.500  1.00 86.87           H
ATOM   2330 3HD1 LEU A 263       9.411 180.013  37.055  1.00 89.58           H
ATOM   2331  CD2 LEU A 263       9.223 177.369  37.712  1.00 41.25           C
ATOM   2332 1HD2 LEU A 263      10.283 177.201  37.899  1.00 80.56           H
ATOM   2333 2HD2 LEU A 263       8.701 176.413  37.736  1.00 78.51           H
ATOM   2334 3HD2 LEU A 263       8.819 178.023  38.485  1.00 77.30           H
ATOM   2335  N   LEU A 264       4.978 176.905  35.054  1.00 26.01           N
ATOM   2336  H   LEU A 264       5.509 176.186  35.528  1.00 28.05           H
ATOM   2337  CA  LEU A 264       3.525 176.787  35.032  1.00 26.14           C
ATOM   2338  HA  LEU A 264       3.112 177.649  34.509  1.00 26.72           H
ATOM   2339  C   LEU A 264       2.944 176.779  36.443  1.00 28.40           C
ATOM   2340  O   LEU A 264       3.403 176.050  37.323  1.00 30.84           O
ATOM   2341  CB  LEU A 264       3.124 175.518  34.274  1.00 27.32           C
ATOM   2342 1HB  LEU A 264       3.596 174.671  34.769  1.00 30.68           H
ATOM   2343 2HB  LEU A 264       2.044 175.399  34.356  1.00 30.78           H
ATOM   2344  CG  LEU A 264       3.498 175.457  32.790  1.00 29.05           C
ATOM   2345  HG  LEU A 264       4.568 175.635  32.687  1.00 36.85           H
ATOM   2346  CD1 LEU A 264       3.191 174.071  32.236  1.00 38.86           C
ATOM   2347 1HD1 LEU A 264       3.486 174.024  31.188  1.00 69.07           H
ATOM   2348 2HD1 LEU A 264       2.125 173.865  32.323  1.00 71.56           H
ATOM   2349 3HD1 LEU A 264       3.752 173.323  32.797  1.00 73.49           H
ATOM   2350  CD2 LEU A 264       2.749 176.509  31.981  1.00 36.75           C
ATOM   2351 1HD2 LEU A 264       1.674 176.358  32.078  1.00 68.04           H
ATOM   2352 2HD2 LEU A 264       3.037 176.430  30.934  1.00 69.70           H
ATOM   2353 3HD2 LEU A 264       3.009 177.505  32.339  1.00 68.58           H
ATOM   2354  N   GLY A 265       1.933 177.617  36.647  1.00 31.16           N
ATOM   2355  H   GLY A 265       1.615 178.204  35.886  1.00 31.30           H
ATOM   2356  CA  GLY A 265       1.273 177.727  37.936  1.00 39.25           C
ATOM   2357 1HA  GLY A 265       2.031 177.805  38.715  1.00 44.58           H
ATOM   2358 2HA  GLY A 265       0.668 178.633  37.945  1.00 42.90           H
ATOM   2359  C   GLY A 265       0.381 176.541  38.247  1.00 46.71           C
ATOM   2360  O   GLY A 265       0.364 175.553  37.515  1.00 62.34           O
ATOM   2361  N   SER A 266      -0.382 176.628  39.331  1.00 51.70           N
ATOM   2362  H   SER A 266      -0.393 177.477  39.878  1.00 57.49           H
ATOM   2363  CA  SER A 266      -1.220 175.513  39.765  1.00 65.72           C
ATOM   2364  HA  SER A 266      -0.591 174.631  39.887  1.00 79.02           H
ATOM   2365  C   SER A 266      -2.312 175.155  38.759  1.00 67.59           C
ATOM   2366  O   SER A 266      -2.773 174.015  38.725  1.00 87.03           O
ATOM   2367  CB  SER A 266      -1.867 175.843  41.112  1.00 85.70           C
ATOM   2368 1HB  SER A 266      -2.452 174.989  41.451  1.00108.47           H
ATOM   2369 2HB  SER A 266      -1.086 176.053  41.843  1.00133.55           H
ATOM   2370  OG  SER A 266      -2.708 176.979  40.999  1.00130.10           O
ATOM   2371  HG  SER A 266      -3.451 176.754  40.435  1.00184.68           H
ATOM   2372  N   ALA A 267      -2.721 176.123  37.947  1.00 63.91           N
ATOM   2373  H   ALA A 267      -2.313 177.043  38.028  1.00 61.09           H
ATOM   2374  CA  ALA A 267      -3.737 175.910  36.919  1.00 77.59           C
ATOM   2375  HA  ALA A 267      -4.186 174.926  37.059  1.00101.53           H
ATOM   2376  C   ALA A 267      -3.140 175.954  35.513  1.00 67.86           C
ATOM   2377  O   ALA A 267      -3.868 176.055  34.526  1.00 92.97           O
ATOM   2378  CB  ALA A 267      -4.833 176.959  37.060  1.00 92.82           C
ATOM   2379 1HB  ALA A 267      -4.413 177.952  36.901  1.00121.68           H
ATOM   2380 2HB  ALA A 267      -5.266 176.903  38.059  1.00128.76           H
ATOM   2381 3HB  ALA A 267      -5.613 176.774  36.321  1.00128.81           H
ATOM   2382  N   GLY A 268      -1.817 175.877  35.417  1.00 50.81           N
ATOM   2383  H   GLY A 268      -1.255 175.739  36.246  1.00 51.56           H
ATOM   2384  CA  GLY A 268      -1.149 175.979  34.131  1.00 48.45           C
ATOM   2385 1HA  GLY A 268      -0.184 175.476  34.191  1.00 51.30           H
ATOM   2386 2HA  GLY A 268      -1.751 175.477  33.374  1.00 57.82           H
ATOM   2387  C   GLY A 268      -0.915 177.409  33.682  1.00 39.99           C
ATOM   2388  O   GLY A 268      -0.686 177.672  32.502  1.00 45.70           O
ATOM   2389  N   GLU A 269      -0.968 178.340  34.628  1.00 34.28           N
ATOM   2390  H   GLU A 269      -1.168 178.064  35.578  1.00 36.25           H
ATOM   2391  CA  GLU A 269      -0.745 179.755  34.345  1.00 31.64           C
ATOM   2392  HA  GLU A 269      -1.384 180.060  33.516  1.00 34.63           H
ATOM   2393  C   GLU A 269       0.711 179.994  33.954  1.00 27.99           C
ATOM   2394  O   GLU A 269       1.616 179.397  34.534  1.00 29.20           O
ATOM   2395  CB  GLU A 269      -1.071 180.605  35.577  1.00 35.52           C
ATOM   2396 1HB  GLU A 269      -0.374 180.339  36.372  1.00 53.52           H
ATOM   2397 2HB  GLU A 269      -0.912 181.654  35.324  1.00 44.99           H
ATOM   2398  CG  GLU A 269      -2.486 180.443  36.118  1.00 90.20           C
ATOM   2399 1HG  GLU A 269      -2.621 179.418  36.465  1.00151.07           H
ATOM   2400 2HG  GLU A 269      -2.610 181.110  36.972  1.00105.36           H
ATOM   2401  CD  GLU A 269      -3.547 180.768  35.084  1.00170.59           C
ATOM   2402  OE1 GLU A 269      -3.388 181.766  34.349  1.00269.89           O
ATOM   2403  OE2 GLU A 269      -4.552 180.028  35.019  1.00251.76           O
ATOM   2404  N   LEU A 270       0.951 180.870  32.984  1.00 27.40           N
ATOM   2405  H   LEU A 270       0.190 181.372  32.550  1.00 30.75           H
ATOM   2406  CA  LEU A 270       2.313 181.150  32.540  1.00 25.28           C
ATOM   2407  HA  LEU A 270       2.833 180.200  32.422  1.00 25.10           H
ATOM   2408  C   LEU A 270       3.044 181.970  33.601  1.00 26.00           C
ATOM   2409  O   LEU A 270       2.602 183.049  33.996  1.00 30.38           O
ATOM   2410  CB  LEU A 270       2.280 181.877  31.191  1.00 28.35           C
ATOM   2411 1HB  LEU A 270       1.628 181.296  30.538  1.00 33.25           H
ATOM   2412 2HB  LEU A 270       1.791 182.838  31.353  1.00 34.18           H
ATOM   2413  CG  LEU A 270       3.564 182.147  30.397  1.00 29.26           C
ATOM   2414  HG  LEU A 270       3.265 182.466  29.399  1.00 75.71           H
ATOM   2415  CD1 LEU A 270       4.411 183.264  30.991  1.00 52.10           C
ATOM   2416 1HD1 LEU A 270       3.790 184.144  31.157  1.00 97.73           H
ATOM   2417 2HD1 LEU A 270       5.212 183.519  30.298  1.00 95.16           H
ATOM   2418 3HD1 LEU A 270       4.844 182.943  31.938  1.00 96.05           H
ATOM   2419  CD2 LEU A 270       4.406 180.885  30.238  1.00 54.44           C
ATOM   2420 1HD2 LEU A 270       3.789 180.078  29.844  1.00101.11           H
ATOM   2421 2HD2 LEU A 270       4.820 180.589  31.202  1.00100.96           H
ATOM   2422 3HD2 LEU A 270       5.223 181.082  29.544  1.00 95.88           H
ATOM   2423  N   LYS A 271       4.165 181.433  34.072  1.00 25.75           N
ATOM   2424  H   LYS A 271       4.461 180.528  33.730  1.00 26.16           H
ATOM   2425  CA  LYS A 271       4.990 182.079  35.088  1.00 28.19           C
ATOM   2426  HA  LYS A 271       4.599 183.077  35.284  1.00 31.07           H
ATOM   2427  C   LYS A 271       6.421 182.235  34.586  1.00 25.70           C
ATOM   2428  O   LYS A 271       6.862 181.493  33.710  1.00 36.10           O
ATOM   2429  CB  LYS A 271       4.946 181.249  36.375  1.00 37.97           C
ATOM   2430 1HB  LYS A 271       5.176 180.214  36.124  1.00 40.03           H
ATOM   2431 2HB  LYS A 271       5.721 181.609  37.049  1.00 45.26           H
ATOM   2432  CG  LYS A 271       3.612 181.282  37.111  1.00 46.47           C
ATOM   2433 1HG  LYS A 271       2.817 180.952  36.442  1.00 69.81           H
ATOM   2434 2HG  LYS A 271       3.667 180.590  37.951  1.00 67.59           H
ATOM   2435  CD  LYS A 271       3.275 182.670  37.644  1.00 40.96           C
ATOM   2436 1HD  LYS A 271       4.135 183.064  38.185  1.00 56.36           H
ATOM   2437 2HD  LYS A 271       3.047 183.337  36.812  1.00 59.61           H
ATOM   2438  CE  LYS A 271       2.082 182.626  38.584  1.00 46.52           C
ATOM   2439 1HE  LYS A 271       1.203 182.298  38.024  1.00 64.30           H
ATOM   2440 2HE  LYS A 271       2.279 181.905  39.380  1.00 61.98           H
ATOM   2441  NZ  LYS A 271       1.864 183.993  39.160  1.00 56.37           N
ATOM   2442 1HZ  LYS A 271       2.637 184.260  39.755  1.00 86.65           H
ATOM   2443 2HZ  LYS A 271       1.014 184.020  39.705  1.00 82.29           H
ATOM   2444 3HZ  LYS A 271       1.793 184.681  38.418  1.00 87.57           H
ATOM   2445  N   ILE A 272       7.134 183.218  35.123  1.00 23.24           N
ATOM   2446  H   ILE A 272       6.722 183.789  35.847  1.00 28.37           H
ATOM   2447  CA  ILE A 272       8.471 183.570  34.648  1.00 21.90           C
ATOM   2448  HA  ILE A 272       8.844 182.782  33.995  1.00 22.78           H
ATOM   2449  C   ILE A 272       9.420 183.721  35.836  1.00 22.86           C
ATOM   2450  O   ILE A 272       9.104 184.424  36.796  1.00 26.66           O
ATOM   2451  CB  ILE A 272       8.449 184.902  33.856  1.00 21.74           C
ATOM   2452  HB  ILE A 272       8.116 185.693  34.527  1.00 23.01           H
ATOM   2453  CG1 ILE A 272       7.477 184.829  32.672  1.00 25.05           C
ATOM   2454 1HG1 ILE A 272       7.938 184.249  31.873  1.00 43.81           H
ATOM   2455 2HG1 ILE A 272       6.567 184.315  32.978  1.00 50.69           H
ATOM   2456  CG2 ILE A 272       9.848 185.249  33.351  1.00 25.72           C
ATOM   2457 1HG2 ILE A 272       9.818 186.179  32.782  1.00 54.76           H
ATOM   2458 2HG2 ILE A 272      10.224 184.449  32.713  1.00 54.71           H
ATOM   2459 3HG2 ILE A 272      10.522 185.385  34.196  1.00 56.24           H
ATOM   2460  CD1 ILE A 272       7.064 186.176  32.115  1.00 28.08           C
ATOM   2461 1HD1 ILE A 272       6.630 186.784  32.909  1.00 63.22           H
ATOM   2462 2HD1 ILE A 272       6.323 186.029  31.330  1.00 61.63           H
ATOM   2463 3HD1 ILE A 272       7.933 186.684  31.698  1.00 60.96           H
ATOM   2464  N   ALA A 273      10.579 183.074  35.761  1.00 21.86           N
ATOM   2465  H   ALA A 273      10.762 182.475  34.966  1.00 21.52           H
ATOM   2466  CA  ALA A 273      11.649 183.239  36.740  1.00 21.94           C
ATOM   2467  HA  ALA A 273      11.419 184.090  37.382  1.00 24.89           H
ATOM   2468  C   ALA A 273      12.965 183.522  36.019  1.00 22.34           C
ATOM   2469  O   ALA A 273      13.797 182.633  35.834  1.00 44.45           O
ATOM   2470  CB  ALA A 273      11.789 182.000  37.614  1.00 32.62           C
ATOM   2471 1HB  ALA A 273      12.604 182.146  38.323  1.00 62.70           H
ATOM   2472 2HB  ALA A 273      12.006 181.132  36.991  1.00 66.68           H
ATOM   2473 3HB  ALA A 273      10.865 181.830  38.166  1.00 64.58           H
ATOM   2474  N   ASN A 274      13.141 184.770  35.597  1.00 23.19           N
ATOM   2475  H   ASN A 274      12.410 185.455  35.732  1.00 39.72           H
ATOM   2476  CA  ASN A 274      14.353 185.208  34.912  1.00 23.87           C
ATOM   2477  HA  ASN A 274      15.082 184.397  34.933  1.00 29.12           H
ATOM   2478  C   ASN A 274      14.999 186.415  35.592  1.00 20.21           C
ATOM   2479  O   ASN A 274      15.782 187.145  34.984  1.00 25.98           O
ATOM   2480  CB  ASN A 274      14.016 185.515  33.450  1.00 33.46           C
ATOM   2481 1HB  ASN A 274      14.930 185.770  32.915  1.00 40.69           H
ATOM   2482 2HB  ASN A 274      13.579 184.629  32.993  1.00 42.73           H
ATOM   2483  CG  ASN A 274      13.029 186.650  33.297  1.00 36.20           C
ATOM   2484  OD1 ASN A 274      12.498 187.187  34.266  1.00 41.77           O
ATOM   2485  ND2 ASN A 274      12.756 187.008  32.055  1.00 52.15           N
ATOM   2486 1HD2 ASN A 274      12.240 187.860  31.894  1.00 60.53           H
ATOM   2487 2HD2 ASN A 274      13.085 186.442  31.286  1.00 65.93           H
ATOM   2488  N   PHE A 275      14.684 186.592  36.871  1.00 21.29           N
ATOM   2489  H   PHE A 275      14.002 185.978  37.293  1.00 27.72           H
ATOM   2490  CA  PHE A 275      15.323 187.581  37.735  1.00 24.02           C
ATOM   2491  HA  PHE A 275      16.120 188.092  37.195  1.00 24.99           H
ATOM   2492  C   PHE A 275      15.935 186.837  38.920  1.00 29.23           C
ATOM   2493  O   PHE A 275      15.508 185.733  39.259  1.00 34.17           O
ATOM   2494  CB  PHE A 275      14.311 188.616  38.237  1.00 31.19           C
ATOM   2495 1HB  PHE A 275      13.405 188.099  38.554  1.00 35.87           H
ATOM   2496 2HB  PHE A 275      14.736 189.122  39.104  1.00 37.16           H
ATOM   2497  CG  PHE A 275      13.954 189.664  37.218  1.00 38.36           C
ATOM   2498  CD1 PHE A 275      14.605 190.893  37.215  1.00 81.57           C
ATOM   2499  HD1 PHE A 275      15.351 191.109  37.966  1.00150.64           H
ATOM   2500  CD2 PHE A 275      12.963 189.427  36.272  1.00 76.76           C
ATOM   2501  HD2 PHE A 275      12.407 188.502  36.299  1.00146.47           H
ATOM   2502  CE1 PHE A 275      14.315 191.850  36.244  1.00102.25           C
ATOM   2503  HE1 PHE A 275      14.834 192.797  36.246  1.00191.13           H
ATOM   2504  CE2 PHE A 275      12.685 190.365  35.280  1.00 90.58           C
ATOM   2505  HE2 PHE A 275      11.936 190.154  34.531  1.00166.29           H
ATOM   2506  CZ  PHE A 275      13.367 191.578  35.263  1.00 73.11           C
ATOM   2507  HZ  PHE A 275      13.153 192.309  34.497  1.00 93.68           H
ATOM   2508  N   GLY A 276      16.943 187.440  39.541  1.00 35.93           N
ATOM   2509  H   GLY A 276      17.217 188.373  39.268  1.00 39.77           H
ATOM   2510  CA  GLY A 276      17.706 186.773  40.582  1.00 43.61           C
ATOM   2511 1HA  GLY A 276      18.037 187.505  41.319  1.00 57.93           H
ATOM   2512 2HA  GLY A 276      17.076 186.032  41.074  1.00 46.13           H
ATOM   2513  C   GLY A 276      18.923 186.087  39.991  1.00 43.09           C
ATOM   2514  O   GLY A 276      19.408 186.481  38.931  1.00 68.16           O
ATOM   2515  N   TRP A 277      19.418 185.050  40.659  1.00 47.45           N
ATOM   2516  H   TRP A 277      18.990 184.756  41.525  1.00 72.32           H
ATOM   2517  CA  TRP A 277      20.554 184.282  40.159  1.00 49.85           C
ATOM   2518  HA  TRP A 277      20.709 184.512  39.105  1.00 53.32           H
ATOM   2519  C   TRP A 277      20.264 182.790  40.291  1.00 45.77           C
ATOM   2520  O   TRP A 277      19.807 182.331  41.337  1.00 43.60           O
ATOM   2521  CB  TRP A 277      21.821 184.643  40.938  1.00 58.81           C
ATOM   2522 1HB  TRP A 277      21.955 185.725  40.912  1.00 65.40           H
ATOM   2523 2HB  TRP A 277      21.695 184.335  41.976  1.00 58.15           H
ATOM   2524  CG  TRP A 277      23.054 183.987  40.393  1.00 68.05           C
ATOM   2525  CD1 TRP A 277      23.668 182.869  40.869  1.00 69.10           C
ATOM   2526  HD1 TRP A 277      23.329 182.306  41.727  1.00 63.66           H
ATOM   2527  CD2 TRP A 277      23.820 184.383  39.244  1.00 83.89           C
ATOM   2528  NE1 TRP A 277      24.764 182.544  40.114  1.00 83.70           N
ATOM   2529  HE1 TRP A 277      25.363 181.750  40.289  1.00 89.67           H
ATOM   2530  CE2 TRP A 277      24.883 183.460  39.104  1.00 94.09           C
ATOM   2531  CE3 TRP A 277      23.697 185.413  38.303  1.00 95.80           C
ATOM   2532  HE3 TRP A 277      22.892 186.129  38.377  1.00 92.58           H
ATOM   2533  CZ2 TRP A 277      25.817 183.551  38.067  1.00116.33           C
ATOM   2534  HZ2 TRP A 277      26.627 182.841  37.986  1.00128.35           H
ATOM   2535  CZ3 TRP A 277      24.622 185.496  37.262  1.00117.79           C
ATOM   2536  HZ3 TRP A 277      24.534 186.288  36.532  1.00130.92           H
ATOM   2537  CH2 TRP A 277      25.676 184.568  37.157  1.00128.64           C
ATOM   2538  HH2 TRP A 277      26.388 184.662  36.350  1.00151.28           H
ATOM   2539  N   SER A 278      20.504 182.035  39.225  1.00 50.36           N
ATOM   2540  H   SER A 278      20.893 182.452  38.391  1.00 58.20           H
ATOM   2541  CA  SER A 278      20.232 180.600  39.223  1.00 49.89           C
ATOM   2542  HA  SER A 278      19.259 180.427  39.683  1.00 46.48           H
ATOM   2543  C   SER A 278      21.288 179.840  40.020  1.00 49.73           C
ATOM   2544  O   SER A 278      22.468 180.188  39.998  1.00 55.94           O
ATOM   2545  CB  SER A 278      20.201 180.073  37.787  1.00 60.21           C
ATOM   2546 1HB  SER A 278      19.421 180.595  37.231  1.00 63.54           H
ATOM   2547 2HB  SER A 278      21.163 180.263  37.312  1.00 68.32           H
ATOM   2548  OG  SER A 278      19.936 178.681  37.765  1.00 64.26           O
ATOM   2549  HG  SER A 278      19.732 178.424  36.862  1.00 75.88           H
ATOM   2550  N   VAL A 279      20.873 178.780  40.705  1.00 47.13           N
ATOM   2551  H   VAL A 279      19.899 178.513  40.683  1.00 45.78           H
ATOM   2552  CA  VAL A 279      21.803 177.971  41.493  1.00 49.80           C
ATOM   2553  HA  VAL A 279      22.415 178.645  42.090  1.00 48.45           H
ATOM   2554  C   VAL A 279      22.743 177.172  40.594  1.00 58.75           C
ATOM   2555  O   VAL A 279      23.771 176.669  41.043  1.00 63.31           O
ATOM   2556  CB  VAL A 279      21.086 177.002  42.462  1.00 51.17           C
ATOM   2557  HB  VAL A 279      21.848 176.469  43.029  1.00 55.54           H
ATOM   2558  CG1 VAL A 279      20.213 177.780  43.443  1.00 47.07           C
ATOM   2559 1HG1 VAL A 279      19.781 177.091  44.168  1.00 74.56           H
ATOM   2560 2HG1 VAL A 279      19.410 178.289  42.910  1.00 76.17           H
ATOM   2561 3HG1 VAL A 279      20.820 178.514  43.972  1.00 72.73           H
ATOM   2562  CG2 VAL A 279      20.243 175.973  41.713  1.00 56.85           C
ATOM   2563 1HG2 VAL A 279      20.883 175.370  41.069  1.00 90.03           H
ATOM   2564 2HG2 VAL A 279      19.486 176.473  41.108  1.00 84.53           H
ATOM   2565 3HG2 VAL A 279      19.751 175.316  42.430  1.00 85.37           H
ATOM   2566  N   HIS A 280      22.396 177.073  39.315  1.00 64.85           N
ATOM   2567  H   HIS A 280      21.529 177.492  39.010  1.00 63.56           H
ATOM   2568  CA  HIS A 280      23.220 176.393  38.320  1.00 78.53           C
ATOM   2569  HA  HIS A 280      23.821 175.629  38.813  1.00 83.53           H
ATOM   2570  C   HIS A 280      24.168 177.356  37.606  1.00 86.59           C
ATOM   2571  O   HIS A 280      25.085 176.919  36.911  1.00123.51           O
ATOM   2572  CB  HIS A 280      22.315 175.715  37.288  1.00 89.71           C
ATOM   2573 1HB  HIS A 280      21.683 176.475  36.827  1.00101.41           H
ATOM   2574 2HB  HIS A 280      22.938 175.273  36.510  1.00118.13           H
ATOM   2575  CG  HIS A 280      21.438 174.648  37.865  1.00 85.11           C
ATOM   2576  ND1 HIS A 280      21.837 173.350  38.094  1.00119.33           N
ATOM   2577  HD1 HIS A 280      22.742 172.955  37.884  1.00159.61           H
ATOM   2578  CD2 HIS A 280      20.139 174.689  38.260  1.00 88.35           C
ATOM   2579  HD2 HIS A 280      19.505 175.562  38.200  1.00112.10           H
ATOM   2580  CE1 HIS A 280      20.799 172.688  38.626  1.00132.11           C
ATOM   2581  HE1 HIS A 280      20.819 171.644  38.904  1.00191.01           H
ATOM   2582  NE2 HIS A 280      19.747 173.471  38.758  1.00101.33           N
HETATM 2583  N   NME A 281      23.942 178.655  37.782  1.00104.35           N
HETATM 2584  H   NME A 281      23.200 178.940  38.407  1.00136.29           H
HETATM 2585  CH3 NME A 281      24.717 179.699  37.137  1.00132.11           C
HETATM 2586 1HH3 NME A 281      24.266 179.949  36.176  1.00174.45           H
HETATM 2587 2HH3 NME A 281      25.739 179.354  36.975  1.00162.96           H
HETATM 2588 3HH3 NME A 281      24.733 180.587  37.769  1.00167.37           H
HETATM 2589  CH3 ACE A 289      28.160 182.418  24.447  1.00999.99           C
HETATM 2590 1HH3 ACE A 289      29.249 182.397  24.420  1.00999.99           H
HETATM 2591 2HH3 ACE A 289      27.779 182.856  23.525  1.00999.99           H
HETATM 2592 3HH3 ACE A 289      27.821 183.007  25.298  1.00999.99           H
HETATM 2593  C   ACE A 289      27.633 181.001  24.574  1.00999.99           C
HETATM 2594  O   ACE A 289      26.946 180.514  23.678  1.00979.61           O
ATOM   2595  N   ALA A 290      27.970 180.351  25.682  1.00999.99           N
ATOM   2596  H   ALA A 290      28.539 180.812  26.376  1.00999.99           H
ATOM   2597  CA  ALA A 290      27.530 178.985  25.949  1.00968.07           C
ATOM   2598  HA  ALA A 290      27.753 178.373  25.075  1.00999.99           H
ATOM   2599  C   ALA A 290      26.025 178.944  26.206  1.00752.81           C
ATOM   2600  O   ALA A 290      25.474 179.821  26.870  1.00763.12           O
ATOM   2601  CB  ALA A 290      28.283 178.415  27.144  1.00999.99           C
ATOM   2602 1HB  ALA A 290      28.059 179.004  28.034  1.00999.99           H
ATOM   2603 2HB  ALA A 290      29.356 178.445  26.950  1.00999.99           H
ATOM   2604 3HB  ALA A 290      27.977 177.382  27.309  1.00999.99           H
ATOM   2605  N   GLY A 291      25.343 177.925  25.693  1.00669.61           N
ATOM   2606  H   GLY A 291      24.924 177.244  26.310  1.00746.43           H
ATOM   2607  CA  GLY A 291      25.120 177.794  24.262  1.00580.86           C
ATOM   2608 1HA  GLY A 291      25.976 178.193  23.718  1.00668.35           H
ATOM   2609 2HA  GLY A 291      25.014 176.738  24.013  1.00698.06           H
ATOM   2610  C   GLY A 291      23.874 178.518  23.788  1.00384.16           C
ATOM   2611  O   GLY A 291      23.237 178.091  22.827  1.00454.83           O
ATOM   2612  N   THR A 292      23.516 179.606  24.462  1.00260.21           N
ATOM   2613  H   THR A 292      24.100 179.927  25.222  1.00289.28           H
ATOM   2614  CA  THR A 292      22.284 180.343  24.178  1.00209.96           C
ATOM   2615  HA  THR A 292      21.512 179.618  23.921  1.00300.35           H
ATOM   2616  C   THR A 292      22.407 181.315  23.006  1.00142.43           C
ATOM   2617  O   THR A 292      21.734 182.344  22.954  1.00152.68           O
ATOM   2618  CB  THR A 292      21.807 181.113  25.429  1.00258.53           C
ATOM   2619  HB  THR A 292      22.279 182.095  25.456  1.00268.00           H
ATOM   2620  OG1 THR A 292      22.178 180.383  26.606  1.00353.28           O
ATOM   2621  HG1 THR A 292      23.134 180.408  26.692  1.00377.42           H
ATOM   2622  CG2 THR A 292      20.290 181.269  25.440  1.00381.53           C
ATOM   2623 1HG2 THR A 292      19.968 181.842  24.571  1.00453.70           H
ATOM   2624 2HG2 THR A 292      19.990 181.796  26.346  1.00456.39           H
ATOM   2625 3HG2 THR A 292      19.819 180.287  25.422  1.00455.90           H
ATOM   2626  N   LEU A 293      23.256 180.975  22.042  1.00115.00           N
ATOM   2627  H   LEU A 293      23.792 180.124  22.138  1.00143.49           H
ATOM   2628  CA  LEU A 293      23.423 181.767  20.826  1.00 86.15           C
ATOM   2629  HA  LEU A 293      23.612 182.805  21.100  1.00 81.30           H
ATOM   2630  C   LEU A 293      22.169 181.722  19.954  1.00 66.28           C
ATOM   2631  O   LEU A 293      21.892 182.652  19.200  1.00 57.42           O
ATOM   2632  CB  LEU A 293      24.614 181.230  20.026  1.00115.26           C
ATOM   2633 1HB  LEU A 293      25.452 181.087  20.709  1.00164.35           H
ATOM   2634 2HB  LEU A 293      24.334 180.253  19.634  1.00152.73           H
ATOM   2635  CG  LEU A 293      25.097 182.090  18.853  1.00157.28           C
ATOM   2636  HG  LEU A 293      24.238 182.401  18.260  1.00221.07           H
ATOM   2637  CD1 LEU A 293      25.845 183.329  19.332  1.00203.99           C
ATOM   2638 1HD1 LEU A 293      26.697 183.035  19.944  1.00258.71           H
ATOM   2639 2HD1 LEU A 293      25.176 183.956  19.919  1.00251.45           H
ATOM   2640 3HD1 LEU A 293      26.197 183.897  18.470  1.00250.42           H
ATOM   2641  CD2 LEU A 293      26.021 181.273  17.964  1.00220.55           C
ATOM   2642 1HD2 LEU A 293      25.506 180.372  17.633  1.00276.85           H
ATOM   2643 2HD2 LEU A 293      26.919 180.997  18.517  1.00272.28           H
ATOM   2644 3HD2 LEU A 293      26.300 181.864  17.091  1.00280.91           H
ATOM   2645  N   ASP A 294      21.413 180.636  20.078  1.00 68.93           N
ATOM   2646  H   ASP A 294      21.648 179.969  20.799  1.00 85.94           H
ATOM   2647  CA  ASP A 294      20.257 180.355  19.230  1.00 60.19           C
ATOM   2648  HA  ASP A 294      20.578 180.331  18.188  1.00 62.42           H
ATOM   2649  C   ASP A 294      19.122 181.373  19.334  1.00 46.74           C
ATOM   2650  O   ASP A 294      18.288 181.468  18.433  1.00 41.59           O
ATOM   2651  CB  ASP A 294      19.683 178.986  19.607  1.00 72.10           C
ATOM   2652 1HB  ASP A 294      19.527 178.956  20.686  1.00 78.24           H
ATOM   2653 2HB  ASP A 294      18.719 178.860  19.115  1.00 78.86           H
ATOM   2654  CG  ASP A 294      20.587 177.837  19.205  1.00 83.07           C
ATOM   2655  OD1 ASP A 294      21.087 177.133  20.107  1.00113.24           O
ATOM   2656  OD2 ASP A 294      20.783 177.629  17.989  1.00125.42           O
ATOM   2657  N   TYR A 295      19.082 182.121  20.431  1.00 46.45           N
ATOM   2658  H   TYR A 295      19.826 182.038  21.109  1.00 56.71           H
ATOM   2659  CA  TYR A 295      18.008 183.078  20.685  1.00 38.88           C
ATOM   2660  HA  TYR A 295      17.134 182.793  20.100  1.00 33.64           H
ATOM   2661  C   TYR A 295      18.356 184.516  20.309  1.00 37.08           C
ATOM   2662  O   TYR A 295      17.515 185.406  20.439  1.00 35.41           O
ATOM   2663  CB  TYR A 295      17.630 183.045  22.168  1.00 46.10           C
ATOM   2664 1HB  TYR A 295      18.527 182.860  22.759  1.00 55.30           H
ATOM   2665 2HB  TYR A 295      17.235 184.020  22.451  1.00 48.46           H
ATOM   2666  CG  TYR A 295      16.585 182.002  22.500  1.00 51.98           C
ATOM   2667  CD1 TYR A 295      16.941 180.670  22.718  1.00 65.46           C
ATOM   2668  HD1 TYR A 295      17.980 180.379  22.666  1.00 80.37           H
ATOM   2669  CD2 TYR A 295      15.237 182.352  22.584  1.00 68.50           C
ATOM   2670  HD2 TYR A 295      14.937 183.377  22.422  1.00 87.48           H
ATOM   2671  CE1 TYR A 295      15.970 179.706  22.984  1.00 82.45           C
ATOM   2672  HE1 TYR A 295      16.255 178.675  23.131  1.00111.83           H
ATOM   2673  CE2 TYR A 295      14.266 181.395  22.864  1.00 83.57           C
ATOM   2674  HE2 TYR A 295      13.227 181.680  22.930  1.00112.79           H
ATOM   2675  CZ  TYR A 295      14.637 180.075  23.048  1.00 83.86           C
ATOM   2676  OH  TYR A 295      13.670 179.131  23.302  1.00110.56           O
ATOM   2677  HH  TYR A 295      14.027 178.243  23.365  1.00 72.82           H
ATOM   2678  N   LEU A 296      19.588 184.755  19.869  1.00 41.02           N
ATOM   2679  H   LEU A 296      20.205 183.982  19.660  1.00 46.64           H
ATOM   2680  CA  LEU A 296      20.086 186.118  19.715  1.00 40.99           C
ATOM   2681  HA  LEU A 296      19.529 186.740  20.413  1.00 44.12           H
ATOM   2682  C   LEU A 296      19.907 186.687  18.305  1.00 35.44           C
ATOM   2683  O   LEU A 296      20.148 185.990  17.320  1.00 35.42           O
ATOM   2684  CB  LEU A 296      21.565 186.180  20.108  1.00 48.30           C
ATOM   2685 1HB  LEU A 296      22.108 185.491  19.463  1.00 71.83           H
ATOM   2686 2HB  LEU A 296      21.924 187.186  19.893  1.00 60.36           H
ATOM   2687  CG  LEU A 296      21.929 185.855  21.561  1.00 60.28           C
ATOM   2688  HG  LEU A 296      21.577 184.852  21.799  1.00104.12           H
ATOM   2689  CD1 LEU A 296      23.442 185.888  21.720  1.00 98.45           C
ATOM   2690 1HD1 LEU A 296      23.895 185.184  21.023  1.00142.64           H
ATOM   2691 2HD1 LEU A 296      23.708 185.603  22.738  1.00147.74           H
ATOM   2692 3HD1 LEU A 296      23.815 186.892  21.515  1.00146.13           H
ATOM   2693  CD2 LEU A 296      21.299 186.838  22.543  1.00100.46           C
ATOM   2694 1HD2 LEU A 296      20.215 186.728  22.528  1.00147.28           H
ATOM   2695 2HD2 LEU A 296      21.661 186.629  23.549  1.00152.13           H
ATOM   2696 3HD2 LEU A 296      21.565 187.858  22.267  1.00148.34           H
ATOM   2697  N   PRO A 297      19.494 187.960  18.185  1.00 34.47           N
ATOM   2698  CA  PRO A 297      19.414 188.605  16.868  1.00 32.22           C
ATOM   2699  HA  PRO A 297      18.723 188.046  16.239  1.00 30.83           H
ATOM   2700  C   PRO A 297      20.735 188.801  16.127  1.00 34.47           C
ATOM   2701  O   PRO A 297      21.799 188.819  16.748  1.00 38.95           O
ATOM   2702  CB  PRO A 297      18.842 189.990  17.181  1.00 35.01           C
ATOM   2703 1HB  PRO A 297      19.646 190.725  17.182  1.00 53.23           H
ATOM   2704 2HB  PRO A 297      18.079 190.262  16.452  1.00 33.28           H
ATOM   2705  CG  PRO A 297      18.252 189.898  18.530  1.00 41.31           C
ATOM   2706 1HG  PRO A 297      18.326 190.858  19.037  1.00 63.64           H
ATOM   2707 2HG  PRO A 297      17.213 189.583  18.465  1.00 53.58           H
ATOM   2708  CD  PRO A 297      19.047 188.866  19.258  1.00 38.40           C
ATOM   2709 1HD  PRO A 297      19.903 189.316  19.760  1.00 41.41           H
ATOM   2710 2HD  PRO A 297      18.406 188.349  19.972  1.00 47.44           H
ATOM   2711  N   PRO A 298      20.688 188.999  14.798  1.00 33.77           N
ATOM   2712  CA  PRO A 298      21.942 189.223  14.067  1.00 37.82           C
ATOM   2713  HA  PRO A 298      22.566 188.332  14.129  1.00 42.43           H
ATOM   2714  C   PRO A 298      22.747 190.434  14.529  1.00 39.07           C
ATOM   2715  O   PRO A 298      23.976 190.421  14.500  1.00 44.82           O
ATOM   2716  CB  PRO A 298      21.479 189.429  12.622  1.00 38.98           C
ATOM   2717 1HB  PRO A 298      21.385 190.493  12.407  1.00 42.90           H
ATOM   2718 2HB  PRO A 298      22.176 188.962  11.926  1.00 51.16           H
ATOM   2719  CG  PRO A 298      20.148 188.772  12.546  1.00 37.21           C
ATOM   2720 1HG  PRO A 298      19.547 189.210  11.749  1.00 51.72           H
ATOM   2721 2HG  PRO A 298      20.266 187.700  12.392  1.00 45.49           H
ATOM   2722  CD  PRO A 298      19.531 189.038  13.886  1.00 32.32           C
ATOM   2723 1HD  PRO A 298      19.060 190.022  13.903  1.00 35.91           H
ATOM   2724 2HD  PRO A 298      18.812 188.256  14.130  1.00 33.53           H
ATOM   2725  N   GLU A 299      22.059 191.491  14.947  1.00 36.98           N
ATOM   2726  H   GLU A 299      21.050 191.465  14.922  1.00 34.95           H
ATOM   2727  CA  GLU A 299      22.726 192.703  15.417  1.00 40.25           C
ATOM   2728  HA  GLU A 299      23.570 192.903  14.756  1.00 43.72           H
ATOM   2729  C   GLU A 299      23.289 192.557  16.829  1.00 43.97           C
ATOM   2730  O   GLU A 299      24.087 193.378  17.278  1.00 52.79           O
ATOM   2731  CB  GLU A 299      21.782 193.909  15.349  1.00 40.49           C
ATOM   2732 1HB  GLU A 299      22.378 194.803  15.531  1.00 46.64           H
ATOM   2733 2HB  GLU A 299      21.382 193.985  14.338  1.00 41.22           H
ATOM   2734  CG  GLU A 299      20.618 193.924  16.335  1.00 38.02           C
ATOM   2735 1HG  GLU A 299      20.956 193.550  17.301  1.00 40.68           H
ATOM   2736 2HG  GLU A 299      20.302 194.960  16.467  1.00 45.98           H
ATOM   2737  CD  GLU A 299      19.412 193.121  15.881  1.00 30.81           C
ATOM   2738  OE1 GLU A 299      19.429 192.501  14.796  1.00 30.93           O
ATOM   2739  OE2 GLU A 299      18.401 193.109  16.614  1.00 29.35           O
ATOM   2740  N   MET A 300      22.885 191.504  17.531  1.00 42.66           N
ATOM   2741  H   MET A 300      22.277 190.820  17.100  1.00 41.35           H
ATOM   2742  CA  MET A 300      23.321 191.287  18.907  1.00 48.16           C
ATOM   2743  HA  MET A 300      23.653 192.241  19.317  1.00 51.47           H
ATOM   2744  C   MET A 300      24.492 190.313  18.981  1.00 54.68           C
ATOM   2745  O   MET A 300      25.351 190.442  19.853  1.00 67.70           O
ATOM   2746  CB  MET A 300      22.146 190.783  19.748  1.00 50.48           C
ATOM   2747 1HB  MET A 300      21.223 191.039  19.229  1.00 68.24           H
ATOM   2748 2HB  MET A 300      22.207 189.697  19.827  1.00 83.95           H
ATOM   2749  CG  MET A 300      22.079 191.382  21.143  1.00 65.69           C
ATOM   2750 1HG  MET A 300      22.976 191.107  21.699  1.00111.90           H
ATOM   2751 2HG  MET A 300      22.029 192.468  21.061  1.00111.15           H
ATOM   2752  SD  MET A 300      20.620 190.794  22.026  1.00 84.85           S
ATOM   2753  CE  MET A 300      20.531 191.961  23.388  1.00 97.06           C
ATOM   2754 1HE  MET A 300      19.754 191.647  24.085  1.00136.84           H
ATOM   2755 2HE  MET A 300      21.490 191.997  23.905  1.00142.98           H
ATOM   2756 3HE  MET A 300      20.288 192.951  23.002  1.00138.68           H
ATOM   2757  N   ILE A 301      24.535 189.360  18.055  1.00 51.88           N
ATOM   2758  H   ILE A 301      23.756 189.247  17.419  1.00 47.89           H
ATOM   2759  CA  ILE A 301      25.696 188.486  17.893  1.00 61.09           C
ATOM   2760  HA  ILE A 301      26.041 188.191  18.884  1.00 71.45           H
ATOM   2761  C   ILE A 301      26.847 189.225  17.215  1.00 81.33           C
ATOM   2762  O   ILE A 301      27.991 188.772  17.232  1.00106.13           O
ATOM   2763  CB  ILE A 301      25.370 187.199  17.100  1.00 55.14           C
ATOM   2764  HB  ILE A 301      26.268 186.583  17.069  1.00 88.92           H
ATOM   2765  CG1 ILE A 301      24.954 187.527  15.661  1.00 90.43           C
ATOM   2766 1HG1 ILE A 301      24.010 188.069  15.694  1.00126.02           H
ATOM   2767 2HG1 ILE A 301      25.704 188.183  15.218  1.00152.72           H
ATOM   2768  CG2 ILE A 301      24.283 186.411  17.824  1.00 90.79           C
ATOM   2769 1HG2 ILE A 301      23.328 186.931  17.741  1.00138.76           H
ATOM   2770 2HG2 ILE A 301      24.547 186.304  18.876  1.00141.94           H
ATOM   2771 3HG2 ILE A 301      24.190 185.420  17.381  1.00139.10           H
ATOM   2772  CD1 ILE A 301      24.783 186.330  14.745  1.00113.97           C
ATOM   2773 1HD1 ILE A 301      23.983 185.689  15.115  1.00151.69           H
ATOM   2774 2HD1 ILE A 301      25.710 185.761  14.707  1.00154.55           H
ATOM   2775 3HD1 ILE A 301      24.530 186.675  13.742  1.00151.89           H
ATOM   2776  N   GLU A 302      26.538 190.376  16.628  1.00 86.26           N
ATOM   2777  H   GLU A 302      25.572 190.672  16.618  1.00 77.34           H
ATOM   2778  CA  GLU A 302      27.531 191.258  16.021  1.00118.65           C
ATOM   2779  HA  GLU A 302      28.307 190.660  15.543  1.00144.18           H
ATOM   2780  C   GLU A 302      28.184 192.134  17.088  1.00129.70           C
ATOM   2781  O   GLU A 302      29.291 192.636  16.901  1.00164.56           O
ATOM   2782  CB  GLU A 302      26.851 192.135  14.964  1.00131.07           C
ATOM   2783 1HB  GLU A 302      26.230 191.498  14.335  1.00146.21           H
ATOM   2784 2HB  GLU A 302      26.204 192.847  15.477  1.00143.72           H
ATOM   2785  CG  GLU A 302      27.796 192.913  14.056  1.00202.78           C
ATOM   2786 1HG  GLU A 302      27.231 193.713  13.578  1.00247.22           H
ATOM   2787 2HG  GLU A 302      28.583 193.371  14.653  1.00268.59           H
ATOM   2788  CD  GLU A 302      28.426 192.057  12.969  1.00284.62           C
ATOM   2789  OE1 GLU A 302      28.166 192.332  11.778  1.00370.01           O
ATOM   2790  OE2 GLU A 302      29.171 191.108  13.290  1.00371.91           O
ATOM   2791  N   GLY A 303      27.506 192.301  18.219  1.00114.46           N
ATOM   2792  H   GLY A 303      26.615 191.837  18.332  1.00 99.57           H
ATOM   2793  CA  GLY A 303      28.025 193.096  19.319  1.00131.83           C
ATOM   2794 1HA  GLY A 303      27.472 192.851  20.225  1.00129.52           H
ATOM   2795 2HA  GLY A 303      29.072 192.835  19.473  1.00158.62           H
ATOM   2796  C   GLY A 303      27.939 194.594  19.097  1.00134.77           C
ATOM   2797  O   GLY A 303      28.774 195.344  19.601  1.00165.82           O
ATOM   2798  N   ARG A 304      26.931 195.039  18.352  1.00119.84           N
ATOM   2799  H   ARG A 304      26.256 194.376  17.995  1.00111.89           H
ATOM   2800  CA  ARG A 304      26.770 196.453  18.019  1.00126.95           C
ATOM   2801  HA  ARG A 304      27.648 196.987  18.383  1.00151.69           H
ATOM   2802  C   ARG A 304      25.549 197.064  18.700  1.00110.32           C
ATOM   2803  O   ARG A 304      24.734 196.355  19.290  1.00 97.47           O
ATOM   2804  CB  ARG A 304      26.701 196.625  16.498  1.00137.99           C
ATOM   2805 1HB  ARG A 304      26.772 197.688  16.264  1.00172.79           H
ATOM   2806 2HB  ARG A 304      27.566 196.125  16.060  1.00169.83           H
ATOM   2807  CG  ARG A 304      25.443 196.076  15.839  1.00179.04           C
ATOM   2808 1HG  ARG A 304      25.326 195.027  16.109  1.00225.91           H
ATOM   2809 2HG  ARG A 304      24.573 196.634  16.188  1.00228.55           H
ATOM   2810  CD  ARG A 304      25.539 196.181  14.326  1.00221.04           C
ATOM   2811 1HD  ARG A 304      25.674 197.227  14.045  1.00243.39           H
ATOM   2812 2HD  ARG A 304      26.412 195.618  13.997  1.00273.24           H
ATOM   2813  NE  ARG A 304      24.349 195.644  13.668  1.00309.38           N
ATOM   2814  HE  ARG A 304      23.532 195.501  14.243  1.00376.98           H
ATOM   2815  CZ  ARG A 304      24.266 195.318  12.384  1.00413.15           C
ATOM   2816  NH1 ARG A 304      25.282 195.441  11.552  1.00450.68           N
ATOM   2817 1HH1 ARG A 304      26.165 195.784  11.895  1.00402.87           H
ATOM   2818 2HH1 ARG A 304      25.168 195.172  10.587  1.00603.07           H
ATOM   2819  NH2 ARG A 304      23.128 194.848  11.918  1.00600.26           N
ATOM   2820 1HH2 ARG A 304      22.343 194.751  12.542  1.00672.93           H
ATOM   2821 2HH2 ARG A 304      23.064 194.587  10.947  1.00741.38           H
ATOM   2822  N   MET A 305      25.440 198.385  18.611  1.00119.88           N
ATOM   2823  H   MET A 305      26.143 198.904  18.106  1.00138.22           H
ATOM   2824  CA  MET A 305      24.318 199.121  19.187  1.00114.11           C
ATOM   2825  HA  MET A 305      24.296 198.944  20.262  1.00113.67           H
ATOM   2826  C   MET A 305      23.007 198.624  18.583  1.00100.37           C
ATOM   2827  O   MET A 305      22.934 198.327  17.390  1.00107.54           O
ATOM   2828  CB  MET A 305      24.486 200.621  18.923  1.00137.76           C
ATOM   2829 1HB  MET A 305      25.500 200.909  19.201  1.00167.18           H
ATOM   2830 2HB  MET A 305      24.361 200.800  17.856  1.00178.61           H
ATOM   2831  CG  MET A 305      23.511 201.508  19.685  1.00174.19           C
ATOM   2832 1HG  MET A 305      23.652 202.543  19.372  1.00223.86           H
ATOM   2833 2HG  MET A 305      22.492 201.211  19.438  1.00228.23           H
ATOM   2834  SD  MET A 305      23.732 201.401  21.473  1.00267.61           S
ATOM   2835  CE  MET A 305      25.115 202.505  21.765  1.00343.81           C
ATOM   2836 1HE  MET A 305      24.866 203.504  21.407  1.00414.68           H
ATOM   2837 2HE  MET A 305      25.995 202.137  21.237  1.00402.78           H
ATOM   2838 3HE  MET A 305      25.326 202.546  22.834  1.00396.78           H
ATOM   2839  N   HIS A 306      21.977 198.521  19.416  1.00 93.82           N
ATOM   2840  H   HIS A 306      22.062 198.847  20.369  1.00 99.67           H
ATOM   2841  CA  HIS A 306      20.706 197.919  19.026  1.00 87.96           C
ATOM   2842  HA  HIS A 306      20.509 198.140  17.977  1.00 97.94           H
ATOM   2843  C   HIS A 306      19.553 198.483  19.855  1.00 81.85           C
ATOM   2844  O   HIS A 306      19.769 199.095  20.900  1.00 90.63           O
ATOM   2845  CB  HIS A 306      20.786 196.400  19.208  1.00 96.35           C
ATOM   2846 1HB  HIS A 306      19.809 195.965  18.999  1.00 98.33           H
ATOM   2847 2HB  HIS A 306      21.498 196.003  18.484  1.00111.49           H
ATOM   2848  CG  HIS A 306      21.234 195.977  20.573  1.00105.13           C
ATOM   2849  ND1 HIS A 306      22.548 195.753  20.916  1.00147.32           N
ATOM   2850  HD1 HIS A 306      23.350 195.859  20.310  1.00188.51           H
ATOM   2851  CD2 HIS A 306      20.525 195.723  21.703  1.00109.27           C
ATOM   2852  HD2 HIS A 306      19.452 195.810  21.791  1.00119.70           H
ATOM   2853  CE1 HIS A 306      22.579 195.381  22.203  1.00160.64           C
ATOM   2854  HE1 HIS A 306      23.482 195.144  22.746  1.00210.61           H
ATOM   2855  NE2 HIS A 306      21.366 195.333  22.718  1.00137.22           N
ATOM   2856  N   ASP A 307      18.332 198.280  19.373  1.00 81.00           N
ATOM   2857  H   ASP A 307      18.216 197.748  18.523  1.00 87.11           H
ATOM   2858  CA  ASP A 307      17.124 198.755  20.043  1.00 82.36           C
ATOM   2859  HA  ASP A 307      17.370 199.596  20.693  1.00101.49           H
ATOM   2860  C   ASP A 307      16.506 197.641  20.884  1.00 68.19           C
ATOM   2861  O   ASP A 307      16.905 196.482  20.786  1.00 62.39           O
ATOM   2862  CB  ASP A 307      16.107 199.212  18.993  1.00 95.71           C
ATOM   2863 1HB  ASP A 307      15.920 198.389  18.302  1.00122.97           H
ATOM   2864 2HB  ASP A 307      15.171 199.470  19.488  1.00112.44           H
ATOM   2865  CG  ASP A 307      16.582 200.419  18.209  1.00118.02           C
ATOM   2866  OD1 ASP A 307      16.481 200.407  16.964  1.00167.51           O
ATOM   2867  OD2 ASP A 307      17.045 201.396  18.832  1.00169.80           O
ATOM   2868  N   GLU A 308      15.494 197.966  21.682  1.00 75.02           N
ATOM   2869  H   GLU A 308      15.175 198.924  21.723  1.00 89.52           H
ATOM   2870  CA  GLU A 308      14.804 196.972  22.504  1.00 75.71           C
ATOM   2871  HA  GLU A 308      15.554 196.383  23.034  1.00 89.07           H
ATOM   2872  C   GLU A 308      13.971 195.995  21.674  1.00 53.01           C
ATOM   2873  O   GLU A 308      13.381 195.053  22.205  1.00 63.09           O
ATOM   2874  CB  GLU A 308      13.924 197.662  23.551  1.00103.82           C
ATOM   2875 1HB  GLU A 308      13.568 196.908  24.253  1.00149.77           H
ATOM   2876 2HB  GLU A 308      14.543 198.367  24.107  1.00143.21           H
ATOM   2877  CG  GLU A 308      12.717 198.415  23.005  1.00123.67           C
ATOM   2878 1HG  GLU A 308      12.458 198.031  22.019  1.00175.70           H
ATOM   2879 2HG  GLU A 308      11.872 198.247  23.673  1.00170.14           H
ATOM   2880  CD  GLU A 308      12.974 199.907  22.907  1.00152.31           C
ATOM   2881  OE1 GLU A 308      13.802 200.326  22.070  1.00215.12           O
ATOM   2882  OE2 GLU A 308      12.343 200.667  23.672  1.00214.19           O
ATOM   2883  N   LYS A 309      13.951 196.202  20.361  1.00 37.24           N
ATOM   2884  H   LYS A 309      14.466 196.992  19.997  1.00 43.30           H
ATOM   2885  CA  LYS A 309      13.273 195.311  19.421  1.00 27.03           C
ATOM   2886  HA  LYS A 309      12.277 195.090  19.807  1.00 27.03           H
ATOM   2887  C   LYS A 309      14.000 193.978  19.263  1.00 22.23           C
ATOM   2888  O   LYS A 309      13.553 193.108  18.515  1.00 18.91           O
ATOM   2889  CB  LYS A 309      13.134 195.990  18.055  1.00 33.91           C
ATOM   2890 1HB  LYS A 309      14.127 196.251  17.689  1.00 41.95           H
ATOM   2891 2HB  LYS A 309      12.691 195.278  17.358  1.00 33.70           H
ATOM   2892  CG  LYS A 309      12.272 197.246  18.073  1.00 46.37           C
ATOM   2893 1HG  LYS A 309      11.323 197.022  18.561  1.00 83.53           H
ATOM   2894 2HG  LYS A 309      12.788 198.021  18.641  1.00 77.72           H
ATOM   2895  CD  LYS A 309      11.996 197.750  16.664  1.00 73.50           C
ATOM   2896 1HD  LYS A 309      12.940 197.917  16.146  1.00120.32           H
ATOM   2897 2HD  LYS A 309      11.430 196.990  16.125  1.00122.78           H
ATOM   2898  CE  LYS A 309      11.194 199.043  16.671  1.00 86.43           C
ATOM   2899 1HE  LYS A 309      10.854 199.252  15.654  1.00123.20           H
ATOM   2900 2HE  LYS A 309      10.311 198.910  17.300  1.00101.31           H
ATOM   2901  NZ  LYS A 309      12.042 200.172  17.181  1.00160.13           N
ATOM   2902 1HZ  LYS A 309      11.513 201.034  17.186  1.00216.30           H
ATOM   2903 2HZ  LYS A 309      12.857 200.299  16.597  1.00215.04           H
ATOM   2904 3HZ  LYS A 309      12.347 199.981  18.126  1.00209.22           H
ATOM   2905  N   VAL A 310      15.103 193.814  19.984  1.00 26.38           N
ATOM   2906  H   VAL A 310      15.432 194.585  20.549  1.00 33.38           H
ATOM   2907  CA  VAL A 310      15.836 192.551  20.041  1.00 25.75           C
ATOM   2908  HA  VAL A 310      16.067 192.233  19.025  1.00 27.53           H
ATOM   2909  C   VAL A 310      15.009 191.437  20.675  1.00 19.46           C
ATOM   2910  O   VAL A 310      15.229 190.261  20.387  1.00 21.57           O
ATOM   2911  CB  VAL A 310      17.164 192.665  20.826  1.00 36.53           C
ATOM   2912  HB  VAL A 310      17.576 191.663  20.942  1.00 75.08           H
ATOM   2913  CG1 VAL A 310      18.177 193.493  20.040  1.00 85.85           C
ATOM   2914 1HG1 VAL A 310      17.805 194.506  19.896  1.00133.48           H
ATOM   2915 2HG1 VAL A 310      18.350 193.034  19.068  1.00136.15           H
ATOM   2916 3HG1 VAL A 310      19.119 193.526  20.587  1.00136.00           H
ATOM   2917  CG2 VAL A 310      16.952 193.254  22.221  1.00 40.12           C
ATOM   2918 1HG2 VAL A 310      17.907 193.300  22.744  1.00 77.89           H
ATOM   2919 2HG2 VAL A 310      16.270 192.622  22.790  1.00 77.94           H
ATOM   2920 3HG2 VAL A 310      16.540 194.261  22.147  1.00 76.49           H
ATOM   2921  N   ASP A 311      14.047 191.799  21.517  1.00 16.91           N
ATOM   2922  H   ASP A 311      13.904 192.779  21.719  1.00 20.11           H
ATOM   2923  CA  ASP A 311      13.188 190.817  22.173  1.00 14.67           C
ATOM   2924  HA  ASP A 311      13.805 190.027  22.599  1.00 18.04           H
ATOM   2925  C   ASP A 311      12.212 190.173  21.192  1.00 11.31           C
ATOM   2926  O   ASP A 311      11.764 189.046  21.397  1.00 11.56           O
ATOM   2927  CB  ASP A 311      12.386 191.479  23.296  1.00 19.14           C
ATOM   2928 1HB  ASP A 311      11.919 192.387  22.916  1.00 24.87           H
ATOM   2929 2HB  ASP A 311      11.601 190.793  23.614  1.00 25.42           H
ATOM   2930  CG  ASP A 311      13.241 191.822  24.502  1.00 36.86           C
ATOM   2931  OD1 ASP A 311      13.091 192.937  25.046  1.00 79.43           O
ATOM   2932  OD2 ASP A 311      14.054 190.974  24.927  1.00 75.97           O
ATOM   2933  N   LEU A 312      11.878 190.898  20.130  1.00 10.92           N
ATOM   2934  H   LEU A 312      12.319 191.796  19.993  1.00 13.59           H
ATOM   2935  CA  LEU A 312      10.905 190.435  19.145  1.00  9.90           C
ATOM   2936  HA  LEU A 312      10.021 190.072  19.669  1.00 10.82           H
ATOM   2937  C   LEU A 312      11.472 189.277  18.328  1.00  8.92           C
ATOM   2938  O   LEU A 312      10.746 188.362  17.943  1.00  9.71           O
ATOM   2939  CB  LEU A 312      10.507 191.592  18.223  1.00 11.77           C
ATOM   2940 1HB  LEU A 312      11.402 191.913  17.691  1.00 14.39           H
ATOM   2941 2HB  LEU A 312       9.799 191.212  17.487  1.00 13.31           H
ATOM   2942  CG  LEU A 312       9.890 192.826  18.889  1.00 17.86           C
ATOM   2943  HG  LEU A 312      10.557 193.167  19.681  1.00 38.34           H
ATOM   2944  CD1 LEU A 312       9.757 193.955  17.876  1.00 52.71           C
ATOM   2945 1HD1 LEU A 312       9.365 194.845  18.369  1.00 90.28           H
ATOM   2946 2HD1 LEU A 312       9.080 193.656  17.077  1.00 95.89           H
ATOM   2947 3HD1 LEU A 312      10.734 194.182  17.452  1.00100.93           H
ATOM   2948  CD2 LEU A 312       8.533 192.517  19.507  1.00 29.08           C
ATOM   2949 1HD2 LEU A 312       7.876 192.077  18.757  1.00 66.81           H
ATOM   2950 2HD2 LEU A 312       8.086 193.436  19.884  1.00 65.89           H
ATOM   2951 3HD2 LEU A 312       8.659 191.817  20.333  1.00 63.44           H
ATOM   2952  N   TRP A 313      12.777 189.312  18.082  1.00  9.59           N
ATOM   2953  H   TRP A 313      13.320 190.096  18.416  1.00 11.98           H
ATOM   2954  CA  TRP A 313      13.469 188.220  17.405  1.00  9.71           C
ATOM   2955  HA  TRP A 313      12.966 187.985  16.467  1.00 10.01           H
ATOM   2956  C   TRP A 313      13.466 186.974  18.284  1.00  8.89           C
ATOM   2957  O   TRP A 313      13.175 185.873  17.818  1.00  8.89           O
ATOM   2958  CB  TRP A 313      14.916 188.629  17.124  1.00 12.94           C
ATOM   2959 1HB  TRP A 313      14.918 189.489  16.455  1.00 15.29           H
ATOM   2960 2HB  TRP A 313      15.363 188.929  18.070  1.00 15.41           H
ATOM   2961  CG  TRP A 313      15.758 187.540  16.531  1.00 13.63           C
ATOM   2962  CD1 TRP A 313      16.419 186.555  17.204  1.00 15.56           C
ATOM   2963  HD1 TRP A 313      16.403 186.431  18.277  1.00 17.45           H
ATOM   2964  CD2 TRP A 313      16.076 187.334  15.146  1.00 14.17           C
ATOM   2965  NE1 TRP A 313      17.117 185.748  16.345  1.00 16.84           N
ATOM   2966  HE1 TRP A 313      17.686 184.966  16.635  1.00 19.44           H
ATOM   2967  CE2 TRP A 313      16.920 186.202  15.068  1.00 15.98           C
ATOM   2968  CE3 TRP A 313      15.745 188.007  13.962  1.00 15.21           C
ATOM   2969  HE3 TRP A 313      15.097 188.870  13.986  1.00 15.80           H
ATOM   2970  CZ2 TRP A 313      17.433 185.740  13.852  1.00 18.53           C
ATOM   2971  HZ2 TRP A 313      18.086 184.882  13.817  1.00 21.34           H
ATOM   2972  CZ3 TRP A 313      16.254 187.542  12.750  1.00 17.77           C
ATOM   2973  HZ3 TRP A 313      15.999 188.050  11.832  1.00 20.30           H
ATOM   2974  CH2 TRP A 313      17.089 186.409  12.706  1.00 19.55           C
ATOM   2975  HH2 TRP A 313      17.472 186.065  11.756  1.00 23.60           H
ATOM   2976  N   SER A 314      13.788 187.149  19.561  1.00  9.67           N
ATOM   2977  H   SER A 314      13.998 188.077  19.902  1.00 11.31           H
ATOM   2978  CA  SER A 314      13.834 186.035  20.503  1.00  9.79           C
ATOM   2979  HA  SER A 314      14.502 185.268  20.109  1.00 10.79           H
ATOM   2980  C   SER A 314      12.447 185.423  20.674  1.00  8.22           C
ATOM   2981  O   SER A 314      12.311 184.213  20.849  1.00  8.94           O
ATOM   2982  CB  SER A 314      14.370 186.513  21.854  1.00 12.63           C
ATOM   2983 1HB  SER A 314      13.702 187.274  22.255  1.00 17.29           H
ATOM   2984 2HB  SER A 314      14.405 185.670  22.544  1.00 17.58           H
ATOM   2985  OG  SER A 314      15.670 187.062  21.717  1.00 20.52           O
ATOM   2986  HG  SER A 314      16.218 186.444  21.226  1.00 34.83           H
ATOM   2987  N   LEU A 315      11.418 186.262  20.611  1.00  7.74           N
ATOM   2988  H   LEU A 315      11.597 187.254  20.521  1.00  8.92           H
ATOM   2989  CA  LEU A 315      10.031 185.809  20.652  1.00  7.05           C
ATOM   2990  HA  LEU A 315       9.883 185.221  21.557  1.00  7.99           H
ATOM   2991  C   LEU A 315       9.704 184.928  19.448  1.00  6.30           C
ATOM   2992  O   LEU A 315       8.953 183.961  19.563  1.00  7.28           O
ATOM   2993  CB  LEU A 315       9.102 187.026  20.681  1.00  8.21           C
ATOM   2994 1HB  LEU A 315       9.464 187.709  21.450  1.00 16.84           H
ATOM   2995 2HB  LEU A 315       9.189 187.535  19.722  1.00 15.51           H
ATOM   2996  CG  LEU A 315       7.614 186.772  20.942  1.00 11.80           C
ATOM   2997  HG  LEU A 315       7.246 186.038  20.226  1.00 32.83           H
ATOM   2998  CD1 LEU A 315       7.386 186.245  22.354  1.00 26.87           C
ATOM   2999 1HD1 LEU A 315       7.841 186.920  23.079  1.00 62.30           H
ATOM   3000 2HD1 LEU A 315       7.827 185.254  22.452  1.00 66.35           H
ATOM   3001 3HD1 LEU A 315       6.316 186.177  22.550  1.00 60.19           H
ATOM   3002  CD2 LEU A 315       6.842 188.071  20.748  1.00 25.20           C
ATOM   3003 1HD2 LEU A 315       5.784 187.897  20.940  1.00 60.01           H
ATOM   3004 2HD2 LEU A 315       6.967 188.421  19.723  1.00 58.74           H
ATOM   3005 3HD2 LEU A 315       7.214 188.829  21.438  1.00 62.91           H
ATOM   3006  N   GLY A 316      10.280 185.258  18.297  1.00  6.32           N
ATOM   3007  H   GLY A 316      10.869 186.078  18.251  1.00  7.68           H
ATOM   3008  CA  GLY A 316      10.118 184.447  17.103  1.00  6.61           C
ATOM   3009 1HA  GLY A 316       9.055 184.289  16.919  1.00  7.73           H
ATOM   3010 2HA  GLY A 316      10.551 184.968  16.250  1.00  8.32           H
ATOM   3011  C   GLY A 316      10.791 183.095  17.238  1.00  6.37           C
ATOM   3012  O   GLY A 316      10.236 182.073  16.835  1.00  7.51           O
ATOM   3013  N   VAL A 317      11.986 183.092  17.821  1.00  6.96           N
ATOM   3014  H   VAL A 317      12.397 183.972  18.105  1.00  8.26           H
ATOM   3015  CA  VAL A 317      12.719 181.858  18.095  1.00  8.04           C
ATOM   3016  HA  VAL A 317      12.845 181.303  17.166  1.00  9.10           H
ATOM   3017  C   VAL A 317      11.910 180.993  19.056  1.00  7.73           C
ATOM   3018  O   VAL A 317      11.791 179.786  18.856  1.00  8.99           O
ATOM   3019  CB  VAL A 317      14.112 182.120  18.715  1.00 10.39           C
ATOM   3020  HB  VAL A 317      13.992 182.759  19.590  1.00 11.44           H
ATOM   3021  CG1 VAL A 317      14.768 180.817  19.166  1.00 13.52           C
ATOM   3022 1HG1 VAL A 317      15.796 181.009  19.475  1.00 42.84           H
ATOM   3023 2HG1 VAL A 317      14.767 180.097  18.349  1.00 40.71           H
ATOM   3024 3HG1 VAL A 317      14.219 180.402  20.011  1.00 43.87           H
ATOM   3025  CG2 VAL A 317      15.013 182.836  17.714  1.00 12.89           C
ATOM   3026 1HG2 VAL A 317      16.007 182.968  18.142  1.00 42.81           H
ATOM   3027 2HG2 VAL A 317      14.599 183.817  17.481  1.00 41.09           H
ATOM   3028 3HG2 VAL A 317      15.092 182.249  16.799  1.00 41.15           H
ATOM   3029  N   LEU A 318      11.348 181.612  20.089  1.00  7.50           N
ATOM   3030  H   LEU A 318      11.473 182.609  20.200  1.00  8.17           H
ATOM   3031  CA  LEU A 318      10.569 180.891  21.090  1.00  7.77           C
ATOM   3032  HA  LEU A 318      11.167 180.053  21.451  1.00  9.67           H
ATOM   3033  C   LEU A 318       9.268 180.331  20.523  1.00  6.70           C
ATOM   3034  O   LEU A 318       8.865 179.221  20.866  1.00  7.96           O
ATOM   3035  CB  LEU A 318      10.247 181.822  22.262  1.00  9.12           C
ATOM   3036 1HB  LEU A 318      11.163 182.315  22.586  1.00 11.73           H
ATOM   3037 2HB  LEU A 318       9.561 182.590  21.904  1.00  9.85           H
ATOM   3038  CG  LEU A 318       9.607 181.135  23.472  1.00 11.52           C
ATOM   3039  HG  LEU A 318       8.757 180.548  23.127  1.00 13.86           H
ATOM   3040  CD1 LEU A 318      10.581 180.206  24.188  1.00 16.64           C
ATOM   3041 1HD1 LEU A 318      10.852 179.379  23.532  1.00 45.93           H
ATOM   3042 2HD1 LEU A 318      10.107 179.807  25.084  1.00 46.59           H
ATOM   3043 3HD1 LEU A 318      11.476 180.760  24.471  1.00 47.31           H
ATOM   3044  CD2 LEU A 318       9.099 182.189  24.441  1.00 16.82           C
ATOM   3045 1HD2 LEU A 318       9.937 182.759  24.840  1.00 45.06           H
ATOM   3046 2HD2 LEU A 318       8.571 181.704  25.262  1.00 47.95           H
ATOM   3047 3HD2 LEU A 318       8.412 182.860  23.925  1.00 47.39           H
ATOM   3048  N   CYS A 319       8.606 181.103  19.669  1.00  6.04           N
ATOM   3049  H   CYS A 319       8.971 182.018  19.441  1.00  6.69           H
ATOM   3050  CA  CYS A 319       7.366 180.662  19.036  1.00  5.97           C
ATOM   3051  HA  CYS A 319       6.650 180.379  19.808  1.00  7.18           H
ATOM   3052  C   CYS A 319       7.621 179.442  18.154  1.00  6.21           C
ATOM   3053  O   CYS A 319       6.847 178.486  18.164  1.00  8.38           O
ATOM   3054  CB  CYS A 319       6.778 181.804  18.203  1.00  6.54           C
ATOM   3055 1HB  CYS A 319       6.756 182.706  18.815  1.00  9.08           H
ATOM   3056 2HB  CYS A 319       7.436 181.989  17.353  1.00  7.96           H
ATOM   3057  SG  CYS A 319       5.104 181.467  17.597  1.00 11.15           S
ATOM   3058  HG  CYS A 319       5.328 180.218  17.171  1.00 29.03           H
ATOM   3059  N   TYR A 320       8.713 179.476  17.397  1.00  6.11           N
ATOM   3060  H   TYR A 320       9.297 180.302  17.399  1.00  6.86           H
ATOM   3061  CA  TYR A 320       9.136 178.332  16.597  1.00  6.80           C
ATOM   3062  HA  TYR A 320       8.325 178.032  15.934  1.00  7.59           H
ATOM   3063  C   TYR A 320       9.480 177.147  17.498  1.00  7.71           C
ATOM   3064  O   TYR A 320       9.075 176.019  17.226  1.00  9.28           O
ATOM   3065  CB  TYR A 320      10.356 178.715  15.754  1.00  7.81           C
ATOM   3066 1HB  TYR A 320      10.136 179.637  15.215  1.00  8.64           H
ATOM   3067 2HB  TYR A 320      11.192 178.908  16.425  1.00  8.86           H
ATOM   3068  CG  TYR A 320      10.778 177.654  14.760  1.00  9.20           C
ATOM   3069  CD1 TYR A 320      11.584 176.588  15.161  1.00 11.01           C
ATOM   3070  HD1 TYR A 320      11.868 176.495  16.199  1.00 12.50           H
ATOM   3071  CD2 TYR A 320      10.405 177.733  13.418  1.00 11.06           C
ATOM   3072  HD2 TYR A 320       9.760 178.532  13.086  1.00 12.60           H
ATOM   3073  CE1 TYR A 320      12.040 175.647  14.241  1.00 13.54           C
ATOM   3074  HE1 TYR A 320      12.670 174.833  14.568  1.00 16.78           H
ATOM   3075  CE2 TYR A 320      10.872 176.801  12.490  1.00 13.71           C
ATOM   3076  HE2 TYR A 320      10.598 176.888  11.449  1.00 17.26           H
ATOM   3077  CZ  TYR A 320      11.698 175.770  12.906  1.00 14.56           C
ATOM   3078  OH  TYR A 320      12.196 174.865  11.998  1.00 19.23           O
ATOM   3079  HH  TYR A 320      11.991 175.098  11.089  1.00 24.39           H
ATOM   3080  N   GLU A 321      10.234 177.396  18.563  1.00  8.22           N
ATOM   3081  H   GLU A 321      10.539 178.342  18.749  1.00  8.43           H
ATOM   3082  CA  GLU A 321      10.669 176.337  19.469  1.00  9.74           C
ATOM   3083  HA  GLU A 321      11.167 175.568  18.878  1.00 11.59           H
ATOM   3084  C   GLU A 321       9.508 175.669  20.203  1.00  9.73           C
ATOM   3085  O   GLU A 321       9.563 174.472  20.479  1.00 12.15           O
ATOM   3086  CB  GLU A 321      11.682 176.887  20.477  1.00 11.80           C
ATOM   3087 1HB  GLU A 321      12.444 177.441  19.929  1.00 20.41           H
ATOM   3088 2HB  GLU A 321      11.175 177.576  21.153  1.00 16.35           H
ATOM   3089  CG  GLU A 321      12.374 175.810  21.301  1.00 20.52           C
ATOM   3090 1HG  GLU A 321      11.631 175.287  21.902  1.00 39.96           H
ATOM   3091 2HG  GLU A 321      12.844 175.095  20.626  1.00 39.67           H
ATOM   3092  CD  GLU A 321      13.436 176.385  22.216  1.00 19.60           C
ATOM   3093  OE1 GLU A 321      14.413 176.976  21.710  1.00 54.82           O
ATOM   3094  OE2 GLU A 321      13.309 176.267  23.453  1.00 52.20           O
ATOM   3095  N   PHE A 322       8.447 176.407  20.513  1.00  8.50           N
ATOM   3096  H   PHE A 322       8.444 177.397  20.310  1.00  8.35           H
ATOM   3097  CA  PHE A 322       7.270 175.795  21.122  1.00  8.93           C
ATOM   3098  HA  PHE A 322       7.583 175.200  21.979  1.00 10.74           H
ATOM   3099  C   PHE A 322       6.573 174.847  20.151  1.00  9.35           C
ATOM   3100  O   PHE A 322       6.057 173.806  20.555  1.00 12.08           O
ATOM   3101  CB  PHE A 322       6.242 176.845  21.555  1.00  8.95           C
ATOM   3102 1HB  PHE A 322       6.080 177.536  20.728  1.00  8.93           H
ATOM   3103 2HB  PHE A 322       5.300 176.333  21.751  1.00 10.87           H
ATOM   3104  CG  PHE A 322       6.607 177.630  22.788  1.00 10.10           C
ATOM   3105  CD1 PHE A 322       7.211 177.034  23.892  1.00 44.62           C
ATOM   3106  HD1 PHE A 322       7.517 175.999  23.855  1.00123.71           H
ATOM   3107  CD2 PHE A 322       6.244 178.971  22.874  1.00 54.92           C
ATOM   3108  HD2 PHE A 322       5.821 179.469  22.014  1.00140.07           H
ATOM   3109  CE1 PHE A 322       7.412 177.750  25.071  1.00 46.81           C
ATOM   3110  HE1 PHE A 322       7.893 177.278  25.914  1.00125.22           H
ATOM   3111  CE2 PHE A 322       6.397 179.682  24.061  1.00 58.94           C
ATOM   3112  HE2 PHE A 322       6.074 180.711  24.121  1.00148.81           H
ATOM   3113  CZ  PHE A 322       6.979 179.068  25.164  1.00 16.39           C
ATOM   3114  HZ  PHE A 322       7.103 179.617  26.086  1.00 20.68           H
ATOM   3115  N   LEU A 323       6.526 175.224  18.878  1.00  9.19           N
ATOM   3116  H   LEU A 323       7.011 176.065  18.596  1.00 10.22           H
ATOM   3117  CA  LEU A 323       5.772 174.480  17.873  1.00  9.89           C
ATOM   3118  HA  LEU A 323       4.883 174.055  18.340  1.00 11.45           H
ATOM   3119  C   LEU A 323       6.562 173.333  17.252  1.00 11.05           C
ATOM   3120  O   LEU A 323       5.974 172.428  16.664  1.00 14.09           O
ATOM   3121  CB  LEU A 323       5.333 175.434  16.758  1.00  9.81           C
ATOM   3122 1HB  LEU A 323       6.224 175.933  16.378  1.00 12.91           H
ATOM   3123 2HB  LEU A 323       4.911 174.842  15.946  1.00 12.93           H
ATOM   3124  CG  LEU A 323       4.309 176.505  17.147  1.00 10.81           C
ATOM   3125  HG  LEU A 323       4.631 176.985  18.070  1.00 15.89           H
ATOM   3126  CD1 LEU A 323       4.242 177.562  16.055  1.00 17.19           C
ATOM   3127 1HD1 LEU A 323       3.551 178.350  16.354  1.00 47.82           H
ATOM   3128 2HD1 LEU A 323       3.898 177.111  15.125  1.00 48.10           H
ATOM   3129 3HD1 LEU A 323       5.232 177.992  15.907  1.00 48.23           H
ATOM   3130  CD2 LEU A 323       2.919 175.916  17.359  1.00 16.73           C
ATOM   3131 1HD2 LEU A 323       2.599 175.386  16.462  1.00 48.49           H
ATOM   3132 2HD2 LEU A 323       2.213 176.717  17.579  1.00 48.39           H
ATOM   3133 3HD2 LEU A 323       2.939 175.223  18.200  1.00 45.59           H
ATOM   3134  N   VAL A 324       7.885 173.382  17.351  1.00 11.99           N
ATOM   3135  H   VAL A 324       8.307 174.142  17.869  1.00 13.31           H
ATOM   3136  CA  VAL A 324       8.762 172.416  16.689  1.00 13.75           C
ATOM   3137  HA  VAL A 324       8.141 171.693  16.161  1.00 15.82           H
ATOM   3138  C   VAL A 324       9.621 171.635  17.681  1.00 15.89           C
ATOM   3139  O   VAL A 324      10.024 170.506  17.404  1.00 20.74           O
ATOM   3140  CB  VAL A 324       9.667 173.116  15.646  1.00 13.95           C
ATOM   3141  HB  VAL A 324      10.283 173.856  16.155  1.00 13.55           H
ATOM   3142  CG1 VAL A 324      10.590 172.119  14.948  1.00 18.70           C
ATOM   3143 1HG1 VAL A 324      11.318 171.733  15.661  1.00 49.80           H
ATOM   3144 2HG1 VAL A 324      11.124 172.617  14.138  1.00 46.31           H
ATOM   3145 3HG1 VAL A 324      10.007 171.292  14.544  1.00 47.90           H
ATOM   3146  CG2 VAL A 324       8.814 173.827  14.595  1.00 14.53           C
ATOM   3147 1HG2 VAL A 324       8.246 174.632  15.061  1.00 42.77           H
ATOM   3148 2HG2 VAL A 324       8.125 173.118  14.136  1.00 43.70           H
ATOM   3149 3HG2 VAL A 324       9.457 174.254  13.826  1.00 41.74           H
ATOM   3150  N   GLY A 325       9.878 172.220  18.847  1.00 15.48           N
ATOM   3151  H   GLY A 325       9.493 173.131  19.054  1.00 14.68           H
ATOM   3152  CA  GLY A 325      10.671 171.570  19.877  1.00 18.28           C
ATOM   3153 1HA  GLY A 325      10.268 171.856  20.848  1.00 19.90           H
ATOM   3154 2HA  GLY A 325      10.566 170.489  19.783  1.00 21.24           H
ATOM   3155  C   GLY A 325      12.150 171.909  19.872  1.00 20.40           C
ATOM   3156  O   GLY A 325      12.878 171.499  20.775  1.00 27.88           O
ATOM   3157  N   LYS A 326      12.603 172.664  18.875  1.00 18.65           N
ATOM   3158  H   LYS A 326      11.958 172.973  18.161  1.00 18.18           H
ATOM   3159  CA  LYS A 326      14.001 173.081  18.774  1.00 21.64           C
ATOM   3160  HA  LYS A 326      14.401 173.161  19.785  1.00 26.07           H
ATOM   3161  C   LYS A 326      14.124 174.445  18.097  1.00 17.74           C
ATOM   3162  O   LYS A 326      13.216 174.846  17.371  1.00 16.00           O
ATOM   3163  CB  LYS A 326      14.815 172.030  18.011  1.00 30.15           C
ATOM   3164 1HB  LYS A 326      15.872 172.276  18.109  1.00 65.87           H
ATOM   3165 2HB  LYS A 326      14.651 171.058  18.477  1.00 69.16           H
ATOM   3166  CG  LYS A 326      14.490 171.920  16.528  1.00 54.81           C
ATOM   3167 1HG  LYS A 326      13.451 171.614  16.407  1.00106.76           H
ATOM   3168 2HG  LYS A 326      14.633 172.892  16.056  1.00103.52           H
ATOM   3169  CD  LYS A 326      15.396 170.905  15.848  1.00 65.11           C
ATOM   3170 1HD  LYS A 326      16.436 171.170  16.039  1.00 91.52           H
ATOM   3171 2HD  LYS A 326      15.199 169.916  16.261  1.00100.55           H
ATOM   3172  CE  LYS A 326      15.155 170.883  14.348  1.00123.85           C
ATOM   3173 1HE  LYS A 326      14.106 170.642  14.160  1.00181.49           H
ATOM   3174 2HE  LYS A 326      15.359 171.877  13.943  1.00184.74           H
ATOM   3175  NZ  LYS A 326      16.055 169.861  13.719  1.00172.18           N
ATOM   3176 1HZ  LYS A 326      17.024 170.113  13.866  1.00211.49           H
ATOM   3177 2HZ  LYS A 326      15.888 169.810  12.723  1.00214.18           H
ATOM   3178 3HZ  LYS A 326      15.894 168.948  14.123  1.00217.96           H
ATOM   3179  N   PRO A 327      15.228 175.176  18.328  1.00 20.02           N
ATOM   3180  CA  PRO A 327      15.367 176.466  17.641  1.00 18.98           C
ATOM   3181  HA  PRO A 327      14.547 177.121  17.934  1.00 17.99           H
ATOM   3182  C   PRO A 327      15.439 176.364  16.117  1.00 17.78           C
ATOM   3183  O   PRO A 327      15.833 175.329  15.580  1.00 21.78           O
ATOM   3184  CB  PRO A 327      16.698 177.010  18.170  1.00 26.65           C
ATOM   3185 1HB  PRO A 327      17.493 176.811  17.451  1.00 40.02           H
ATOM   3186 2HB  PRO A 327      16.622 178.080  18.365  1.00 31.74           H
ATOM   3187  CG  PRO A 327      16.955 176.270  19.433  1.00 35.45           C
ATOM   3188 1HG  PRO A 327      18.024 176.220  19.639  1.00 58.46           H
ATOM   3189 2HG  PRO A 327      16.427 176.748  20.258  1.00 49.13           H
ATOM   3190  CD  PRO A 327      16.397 174.901  19.182  1.00 27.51           C
ATOM   3191 1HD  PRO A 327      17.122 174.284  18.651  1.00 31.72           H
ATOM   3192 2HD  PRO A 327      16.102 174.436  20.123  1.00 32.87           H
ATOM   3193  N   PRO A 328      15.079 177.440  15.396  1.00 15.78           N
ATOM   3194  CA  PRO A 328      15.125 177.387  13.930  1.00 16.44           C
ATOM   3195  HA  PRO A 328      14.642 176.475  13.579  1.00 18.16           H
ATOM   3196  C   PRO A 328      16.514 177.468  13.300  1.00 19.73           C
ATOM   3197  O   PRO A 328      16.685 177.109  12.136  1.00 24.44           O
ATOM   3198  CB  PRO A 328      14.280 178.596  13.524  1.00 16.20           C
ATOM   3199 1HB  PRO A 328      14.626 179.010  12.579  1.00 20.83           H
ATOM   3200 2HB  PRO A 328      13.229 178.318  13.460  1.00 21.00           H
ATOM   3201  CG  PRO A 328      14.479 179.571  14.622  1.00 16.12           C
ATOM   3202 1HG  PRO A 328      15.404 180.123  14.463  1.00 26.12           H
ATOM   3203 2HG  PRO A 328      13.632 180.255  14.684  1.00 20.63           H
ATOM   3204  CD  PRO A 328      14.581 178.743  15.871  1.00 15.17           C
ATOM   3205 1HD  PRO A 328      15.293 179.196  16.561  1.00 21.35           H
ATOM   3206 2HD  PRO A 328      13.601 178.630  16.336  1.00 16.50           H
ATOM   3207  N   PHE A 329      17.500 177.946  14.050  1.00 21.60           N
ATOM   3208  H   PHE A 329      17.314 178.204  15.008  1.00 22.18           H
ATOM   3209  CA  PHE A 329      18.859 178.111  13.537  1.00 26.66           C
ATOM   3210  HA  PHE A 329      18.844 178.000  12.453  1.00 28.22           H
ATOM   3211  C   PHE A 329      19.809 177.059  14.102  1.00 33.98           C
ATOM   3212  O   PHE A 329      21.029 177.182  13.994  1.00 46.89           O
ATOM   3213  CB  PHE A 329      19.379 179.513  13.869  1.00 26.46           C
ATOM   3214 1HB  PHE A 329      19.499 179.595  14.950  1.00 27.87           H
ATOM   3215 2HB  PHE A 329      20.358 179.640  13.406  1.00 31.42           H
ATOM   3216  CG  PHE A 329      18.476 180.618  13.398  1.00 22.48           C
ATOM   3217  CD1 PHE A 329      18.290 180.853  12.039  1.00 23.94           C
ATOM   3218  HD1 PHE A 329      18.823 180.258  11.312  1.00 28.35           H
ATOM   3219  CD2 PHE A 329      17.793 181.410  14.315  1.00 20.88           C
ATOM   3220  HD2 PHE A 329      17.945 181.259  15.374  1.00 23.36           H
ATOM   3221  CE1 PHE A 329      17.408 181.835  11.600  1.00 23.44           C
ATOM   3222  HE1 PHE A 329      17.263 181.995  10.542  1.00 27.95           H
ATOM   3223  CE2 PHE A 329      16.903 182.390  13.886  1.00 19.83           C
ATOM   3224  HE2 PHE A 329      16.365 182.986  14.609  1.00 21.12           H
ATOM   3225  CZ  PHE A 329      16.706 182.600  12.524  1.00 21.06           C
ATOM   3226  HZ  PHE A 329      16.016 183.360  12.187  1.00 23.06           H
ATOM   3227  N   GLU A 330      19.232 176.019  14.694  1.00 46.69           N
ATOM   3228  H   GLU A 330      18.225 175.940  14.674  1.00 63.26           H
ATOM   3229  CA  GLU A 330      19.993 174.958  15.349  1.00 58.61           C
ATOM   3230  HA  GLU A 330      20.608 175.403  16.131  1.00 59.93           H
ATOM   3231  C   GLU A 330      20.913 174.254  14.353  1.00 64.60           C
ATOM   3232  O   GLU A 330      20.506 173.933  13.236  1.00 72.98           O
ATOM   3233  CB  GLU A 330      19.016 173.958  15.976  1.00 76.34           C
ATOM   3234 1HB  GLU A 330      18.275 174.516  16.549  1.00 88.84           H
ATOM   3235 2HB  GLU A 330      18.496 173.436  15.173  1.00 92.22           H
ATOM   3236  CG  GLU A 330      19.639 172.919  16.898  1.00105.31           C
ATOM   3237 1HG  GLU A 330      18.933 172.097  17.016  1.00146.09           H
ATOM   3238 2HG  GLU A 330      20.550 172.529  16.444  1.00132.32           H
ATOM   3239  CD  GLU A 330      19.963 173.483  18.269  1.00148.35           C
ATOM   3240  OE1 GLU A 330      20.811 174.395  18.366  1.00215.38           O
ATOM   3241  OE2 GLU A 330      19.360 173.023  19.262  1.00216.16           O
ATOM   3242  N   ALA A 331      22.160 174.027  14.753  1.00 70.70           N
ATOM   3243  H   ALA A 331      22.444 174.269  15.692  1.00 75.37           H
ATOM   3244  CA  ALA A 331      23.167 173.444  13.872  1.00 80.07           C
ATOM   3245  HA  ALA A 331      22.676 172.780  13.160  1.00 85.46           H
ATOM   3246  C   ALA A 331      24.177 172.632  14.680  1.00 92.10           C
ATOM   3247  O   ALA A 331      24.256 172.771  15.901  1.00 96.00           O
ATOM   3248  CB  ALA A 331      23.878 174.551  13.103  1.00 80.27           C
ATOM   3249 1HB  ALA A 331      24.444 175.174  13.796  1.00107.79           H
ATOM   3250 2HB  ALA A 331      23.144 175.167  12.583  1.00111.13           H
ATOM   3251 3HB  ALA A 331      24.557 174.111  12.373  1.00107.43           H
ATOM   3252  N   ASN A 332      24.957 171.793  14.005  1.00104.94           N
ATOM   3253  H   ASN A 332      24.854 171.707  13.004  1.00108.25           H
ATOM   3254  CA  ASN A 332      25.960 170.968  14.673  1.00120.05           C
ATOM   3255  HA  ASN A 332      25.463 170.352  15.424  1.00123.95           H
ATOM   3256  C   ASN A 332      27.023 171.793  15.393  1.00123.44           C
ATOM   3257  O   ASN A 332      27.580 171.351  16.397  1.00137.50           O
ATOM   3258  CB  ASN A 332      26.660 170.055  13.662  1.00139.30           C
ATOM   3259 1HB  ASN A 332      26.990 170.645  12.807  1.00177.44           H
ATOM   3260 2HB  ASN A 332      27.536 169.619  14.143  1.00167.68           H
ATOM   3261  CG  ASN A 332      25.773 168.932  13.174  1.00192.47           C
ATOM   3262  OD1 ASN A 332      24.705 169.162  12.612  1.00277.74           O
ATOM   3263  ND2 ASN A 332      26.217 167.703  13.377  1.00261.03           N
ATOM   3264 1HD2 ASN A 332      25.661 166.921  13.064  1.00367.45           H
ATOM   3265 2HD2 ASN A 332      27.097 167.553  13.847  1.00278.38           H
ATOM   3266  N   THR A 333      27.316 172.983  14.879  1.00118.94           N
ATOM   3267  H   THR A 333      26.847 173.298  14.041  1.00115.86           H
ATOM   3268  CA  THR A 333      28.263 173.890  15.521  1.00128.70           C
ATOM   3269  HA  THR A 333      28.544 173.488  16.494  1.00141.90           H
ATOM   3270  C   THR A 333      27.594 175.244  15.721  1.00110.17           C
ATOM   3271  O   THR A 333      26.818 175.693  14.878  1.00 93.09           O
ATOM   3272  CB  THR A 333      29.539 174.103  14.679  1.00152.93           C
ATOM   3273  HB  THR A 333      30.183 174.822  15.186  1.00177.13           H
ATOM   3274  OG1 THR A 333      29.185 174.618  13.390  1.00251.44           O
ATOM   3275  HG1 THR A 333      29.979 174.655  12.851  1.00337.64           H
ATOM   3276  CG2 THR A 333      30.308 172.801  14.489  1.00147.14           C
ATOM   3277 1HG2 THR A 333      31.234 173.004  13.952  1.00183.22           H
ATOM   3278 2HG2 THR A 333      29.708 172.095  13.915  1.00186.82           H
ATOM   3279 3HG2 THR A 333      30.546 172.369  15.462  1.00178.68           H
ATOM   3280  N   TYR A 334      27.902 175.912  16.828  1.00121.35           N
ATOM   3281  H   TYR A 334      28.535 175.517  17.508  1.00143.61           H
ATOM   3282  CA  TYR A 334      27.346 177.238  17.082  1.00111.66           C
ATOM   3283  HA  TYR A 334      26.270 177.191  16.914  1.00 98.71           H
ATOM   3284  C   TYR A 334      27.919 178.271  16.114  1.00106.05           C
ATOM   3285  O   TYR A 334      27.344 179.340  15.915  1.00 93.32           O
ATOM   3286  CB  TYR A 334      27.582 177.658  18.536  1.00136.46           C
ATOM   3287 1HB  TYR A 334      27.080 178.610  18.704  1.00187.26           H
ATOM   3288 2HB  TYR A 334      27.122 176.916  19.189  1.00203.40           H
ATOM   3289  CG  TYR A 334      29.038 177.806  18.923  1.00129.13           C
ATOM   3290  CD1 TYR A 334      29.729 176.754  19.525  1.00198.06           C
ATOM   3291  HD1 TYR A 334      29.220 175.822  19.725  1.00263.23           H
ATOM   3292  CD2 TYR A 334      29.715 179.007  18.704  1.00176.58           C
ATOM   3293  HD2 TYR A 334      29.195 179.840  18.255  1.00218.01           H
ATOM   3294  CE1 TYR A 334      31.067 176.893  19.888  1.00293.13           C
ATOM   3295  HE1 TYR A 334      31.592 176.072  20.354  1.00422.33           H
ATOM   3296  CE2 TYR A 334      31.054 179.149  19.065  1.00283.76           C
ATOM   3297  HE2 TYR A 334      31.566 180.084  18.890  1.00413.79           H
ATOM   3298  CZ  TYR A 334      31.721 178.092  19.660  1.00331.56           C
ATOM   3299  OH  TYR A 334      33.035 178.234  20.039  1.00530.88           O
ATOM   3300  HH  TYR A 334      33.383 179.110  19.860  1.00615.02           H
ATOM   3301  N   GLN A 335      29.044 177.951  15.485  1.00120.65           N
ATOM   3302  H   GLN A 335      29.510 177.084  15.706  1.00134.98           H
ATOM   3303  CA  GLN A 335      29.607 178.807  14.447  1.00123.78           C
ATOM   3304  HA  GLN A 335      29.651 179.833  14.814  1.00124.32           H
ATOM   3305  C   GLN A 335      28.729 178.792  13.199  1.00109.17           C
ATOM   3306  O   GLN A 335      28.591 179.807  12.518  1.00107.58           O
ATOM   3307  CB  GLN A 335      31.024 178.346  14.102  1.00151.49           C
ATOM   3308 1HB  GLN A 335      30.993 177.301  13.794  1.00180.46           H
ATOM   3309 2HB  GLN A 335      31.392 178.944  13.268  1.00159.12           H
ATOM   3310  CG  GLN A 335      31.992 178.491  15.266  1.00229.76           C
ATOM   3311 1HG  GLN A 335      31.997 179.529  15.596  1.00289.06           H
ATOM   3312 2HG  GLN A 335      31.662 177.861  16.091  1.00299.05           H
ATOM   3313  CD  GLN A 335      33.399 178.084  14.885  1.00308.99           C
ATOM   3314  OE1 GLN A 335      33.643 176.947  14.492  1.00371.98           O
ATOM   3315  NE2 GLN A 335      34.338 179.011  14.997  1.00430.93           N
ATOM   3316 1HE2 GLN A 335      35.289 178.777  14.755  1.00555.65           H
ATOM   3317 2HE2 GLN A 335      34.102 179.938  15.319  1.00471.21           H
ATOM   3318  N   GLU A 336      28.120 177.650  12.899  1.00104.31           N
ATOM   3319  H   GLU A 336      28.281 176.824  13.458  1.00113.34           H
ATOM   3320  CA  GLU A 336      27.164 177.569  11.800  1.00 93.62           C
ATOM   3321  HA  GLU A 336      27.567 178.116  10.948  1.00 98.76           H
ATOM   3322  C   GLU A 336      25.843 178.224  12.197  1.00 77.45           C
ATOM   3323  O   GLU A 336      25.193 178.862  11.371  1.00 72.87           O
ATOM   3324  CB  GLU A 336      26.944 176.113  11.380  1.00 99.20           C
ATOM   3325 1HB  GLU A 336      27.916 175.670  11.163  1.00122.92           H
ATOM   3326 2HB  GLU A 336      26.497 175.565  12.209  1.00 99.56           H
ATOM   3327  CG  GLU A 336      26.056 175.959  10.154  1.00108.52           C
ATOM   3328 1HG  GLU A 336      25.883 174.898   9.972  1.00136.14           H
ATOM   3329 2HG  GLU A 336      25.097 176.437  10.351  1.00127.84           H
ATOM   3330  CD  GLU A 336      26.670 176.588   8.916  1.00129.10           C
ATOM   3331  OE1 GLU A 336      27.885 176.414   8.683  1.00181.89           O
ATOM   3332  OE2 GLU A 336      25.950 177.286   8.172  1.00172.36           O
ATOM   3333  N   THR A 337      25.460 178.103  13.464  1.00 73.57           N
ATOM   3334  H   THR A 337      25.998 177.521  14.092  1.00 81.79           H
ATOM   3335  CA  THR A 337      24.296 178.813  13.989  1.00 62.29           C
ATOM   3336  HA  THR A 337      23.407 178.498  13.442  1.00 58.17           H
ATOM   3337  C   THR A 337      24.474 180.317  13.795  1.00 58.22           C
ATOM   3338  O   THR A 337      23.540 181.012  13.400  1.00 50.76           O
ATOM   3339  CB  THR A 337      24.089 178.517  15.488  1.00 64.55           C
ATOM   3340  HB  THR A 337      24.960 178.864  16.042  1.00 70.97           H
ATOM   3341  OG1 THR A 337      23.951 177.104  15.680  1.00 73.27           O
ATOM   3342  HG1 THR A 337      23.165 176.812  15.212  1.00116.86           H
ATOM   3343  CG2 THR A 337      22.855 179.214  16.041  1.00 59.41           C
ATOM   3344 1HG2 THR A 337      21.974 178.921  15.471  1.00 85.45           H
ATOM   3345 2HG2 THR A 337      22.988 180.293  15.980  1.00 86.31           H
ATOM   3346 3HG2 THR A 337      22.722 178.933  17.086  1.00 88.93           H
ATOM   3347  N   TYR A 338      25.679 180.818  14.045  1.00 66.01           N
ATOM   3348  H   TYR A 338      26.410 180.204  14.379  1.00 74.99           H
ATOM   3349  CA  TYR A 338      25.999 182.226  13.830  1.00 66.21           C
ATOM   3350  HA  TYR A 338      25.387 182.842  14.489  1.00 62.06           H
ATOM   3351  C   TYR A 338      25.699 182.615  12.383  1.00 63.87           C
ATOM   3352  O   TYR A 338      25.059 183.632  12.115  1.00 60.21           O
ATOM   3353  CB  TYR A 338      27.480 182.464  14.142  1.00 80.87           C
ATOM   3354 1HB  TYR A 338      27.728 181.945  15.068  1.00 88.17           H
ATOM   3355 2HB  TYR A 338      28.080 182.030  13.342  1.00115.00           H
ATOM   3356  CG  TYR A 338      27.873 183.918  14.287  1.00107.56           C
ATOM   3357  CD1 TYR A 338      28.038 184.734  13.167  1.00169.43           C
ATOM   3358  HD1 TYR A 338      27.877 184.330  12.178  1.00202.39           H
ATOM   3359  CD2 TYR A 338      28.104 184.469  15.548  1.00150.42           C
ATOM   3360  HD2 TYR A 338      27.994 183.857  16.431  1.00177.67           H
ATOM   3361  CE1 TYR A 338      28.399 186.074  13.304  1.00261.34           C
ATOM   3362  HE1 TYR A 338      28.504 186.701  12.430  1.00372.34           H
ATOM   3363  CE2 TYR A 338      28.485 185.803  15.687  1.00229.16           C
ATOM   3364  HE2 TYR A 338      28.673 186.216  16.667  1.00306.67           H
ATOM   3365  CZ  TYR A 338      28.609 186.605  14.565  1.00278.73           C
ATOM   3366  OH  TYR A 338      28.932 187.935  14.710  1.00416.99           O
ATOM   3367  HH  TYR A 338      28.971 188.210  15.629  1.00462.37           H
ATOM   3368  N   LYS A 339      26.158 181.788  11.449  1.00 69.43           N
ATOM   3369  H   LYS A 339      26.661 180.959  11.735  1.00 75.15           H
ATOM   3370  CA  LYS A 339      25.952 182.024  10.021  1.00 71.20           C
ATOM   3371  HA  LYS A 339      26.306 183.026   9.778  1.00 74.74           H
ATOM   3372  C   LYS A 339      24.479 181.953   9.633  1.00 61.10           C
ATOM   3373  O   LYS A 339      24.019 182.735   8.803  1.00 60.18           O
ATOM   3374  CB  LYS A 339      26.735 181.003   9.190  1.00 85.16           C
ATOM   3375 1HB  LYS A 339      26.423 180.000   9.484  1.00 95.47           H
ATOM   3376 2HB  LYS A 339      26.474 181.144   8.142  1.00100.94           H
ATOM   3377  CG  LYS A 339      28.249 181.102   9.323  1.00131.29           C
ATOM   3378 1HG  LYS A 339      28.575 182.089   8.996  1.00173.65           H
ATOM   3379 2HG  LYS A 339      28.528 180.967  10.368  1.00168.94           H
ATOM   3380  CD  LYS A 339      28.944 180.038   8.486  1.00162.12           C
ATOM   3381 1HD  LYS A 339      28.539 179.060   8.746  1.00206.28           H
ATOM   3382 2HD  LYS A 339      28.760 180.229   7.429  1.00183.22           H
ATOM   3383  CE  LYS A 339      30.442 180.037   8.747  1.00235.24           C
ATOM   3384 1HE  LYS A 339      30.847 181.023   8.507  1.00281.14           H
ATOM   3385 2HE  LYS A 339      30.612 179.846   9.809  1.00286.95           H
ATOM   3386  NZ  LYS A 339      31.098 178.977   7.913  1.00331.45           N
ATOM   3387 1HZ  LYS A 339      30.995 179.185   6.929  1.00387.67           H
ATOM   3388 2HZ  LYS A 339      32.085 178.917   8.127  1.00389.70           H
ATOM   3389 3HZ  LYS A 339      30.676 178.076   8.095  1.00383.78           H
ATOM   3390  N   ARG A 340      23.746 181.014  10.221  1.00 56.38           N
ATOM   3391  H   ARG A 340      24.190 180.389  10.882  1.00 60.68           H
ATOM   3392  CA  ARG A 340      22.323 180.842   9.936  1.00 48.50           C
ATOM   3393  HA  ARG A 340      22.182 180.868   8.855  1.00 52.40           H
ATOM   3394  C   ARG A 340      21.485 181.980  10.506  1.00 40.63           C
ATOM   3395  O   ARG A 340      20.523 182.406   9.872  1.00 38.96           O
ATOM   3396  CB  ARG A 340      21.824 179.489  10.449  1.00 47.53           C
ATOM   3397 1HB  ARG A 340      22.117 179.368  11.492  1.00 48.71           H
ATOM   3398 2HB  ARG A 340      20.735 179.476  10.391  1.00 43.55           H
ATOM   3399  CG  ARG A 340      22.363 178.317   9.638  1.00 59.57           C
ATOM   3400 1HG  ARG A 340      22.057 178.442   8.600  1.00 66.65           H
ATOM   3401 2HG  ARG A 340      23.452 178.322   9.680  1.00 76.46           H
ATOM   3402  CD  ARG A 340      21.861 176.968  10.131  1.00 68.94           C
ATOM   3403 1HD  ARG A 340      22.174 176.823  11.166  1.00 83.71           H
ATOM   3404 2HD  ARG A 340      20.772 176.948  10.079  1.00 92.69           H
ATOM   3405  NE  ARG A 340      22.414 175.903   9.295  1.00 83.20           N
ATOM   3406  HE  ARG A 340      23.018 176.184   8.537  1.00101.51           H
ATOM   3407  CZ  ARG A 340      22.189 174.605   9.449  1.00109.06           C
ATOM   3408  NH1 ARG A 340      21.430 174.111  10.406  1.00126.53           N
ATOM   3409 1HH1 ARG A 340      21.028 174.726  11.097  1.00126.18           H
ATOM   3410 2HH1 ARG A 340      21.265 173.118  10.449  1.00169.55           H
ATOM   3411  NH2 ARG A 340      22.757 173.761   8.612  1.00159.30           N
ATOM   3412 1HH2 ARG A 340      23.339 174.122   7.873  1.00184.72           H
ATOM   3413 2HH2 ARG A 340      22.594 172.772   8.718  1.00199.47           H
ATOM   3414  N   ILE A 341      21.863 182.498  11.669  1.00 39.14           N
ATOM   3415  H   ILE A 341      22.620 182.068  12.185  1.00 43.17           H
ATOM   3416  CA  ILE A 341      21.232 183.698  12.215  1.00 35.06           C
ATOM   3417  HA  ILE A 341      20.153 183.547  12.256  1.00 31.84           H
ATOM   3418  C   ILE A 341      21.499 184.875  11.281  1.00 38.04           C
ATOM   3419  O   ILE A 341      20.588 185.640  10.968  1.00 36.54           O
ATOM   3420  CB  ILE A 341      21.744 184.034  13.636  1.00 35.75           C
ATOM   3421  HB  ILE A 341      22.834 184.049  13.615  1.00 40.57           H
ATOM   3422  CG1 ILE A 341      21.281 182.970  14.638  1.00 34.94           C
ATOM   3423 1HG1 ILE A 341      20.223 183.126  14.851  1.00 33.30           H
ATOM   3424 2HG1 ILE A 341      21.391 181.985  14.187  1.00 37.22           H
ATOM   3425  CG2 ILE A 341      21.252 185.412  14.078  1.00 35.35           C
ATOM   3426 1HG2 ILE A 341      20.166 185.458  14.020  1.00 60.98           H
ATOM   3427 2HG2 ILE A 341      21.681 186.177  13.432  1.00 64.94           H
ATOM   3428 3HG2 ILE A 341      21.565 185.612  15.103  1.00 63.95           H
ATOM   3429  CD1 ILE A 341      22.044 182.971  15.948  1.00 39.43           C
ATOM   3430 1HD1 ILE A 341      21.697 182.142  16.565  1.00 66.67           H
ATOM   3431 2HD1 ILE A 341      21.875 183.908  16.479  1.00 70.67           H
ATOM   3432 3HD1 ILE A 341      23.110 182.852  15.752  1.00 68.99           H
ATOM   3433  N   SER A 342      22.738 185.017  10.821  1.00 45.12           N
ATOM   3434  H   SER A 342      23.447 184.345  11.080  1.00 49.11           H
ATOM   3435  CA  SER A 342      23.123 186.146   9.978  1.00 50.69           C
ATOM   3436  HA  SER A 342      22.852 187.069  10.491  1.00 51.04           H
ATOM   3437  C   SER A 342      22.427 186.154   8.619  1.00 51.58           C
ATOM   3438  O   SER A 342      22.208 187.213   8.033  1.00 56.43           O
ATOM   3439  CB  SER A 342      24.638 186.141   9.762  1.00 62.25           C
ATOM   3440 1HB  SER A 342      24.920 185.235   9.226  1.00100.23           H
ATOM   3441 2HB  SER A 342      24.916 187.008   9.162  1.00 96.70           H
ATOM   3442  OG  SER A 342      25.329 186.185  10.998  1.00 81.63           O
ATOM   3443  HG  SER A 342      25.109 185.398  11.502  1.00114.83           H
ATOM   3444  N   ARG A 343      22.084 184.976   8.107  1.00 51.43           N
ATOM   3445  H   ARG A 343      22.317 184.133   8.612  1.00 52.94           H
ATOM   3446  CA  ARG A 343      21.359 184.861   6.842  1.00 53.34           C
ATOM   3447  HA  ARG A 343      21.553 185.746   6.236  1.00 59.47           H
ATOM   3448  C   ARG A 343      19.849 184.774   7.027  1.00 45.82           C
ATOM   3449  O   ARG A 343      19.101 184.838   6.053  1.00 50.19           O
ATOM   3450  CB  ARG A 343      21.812 183.615   6.077  1.00 60.89           C
ATOM   3451 1HB  ARG A 343      21.709 182.748   6.730  1.00 68.45           H
ATOM   3452 2HB  ARG A 343      21.142 183.480   5.228  1.00 75.89           H
ATOM   3453  CG  ARG A 343      23.238 183.670   5.548  1.00 83.89           C
ATOM   3454 1HG  ARG A 343      23.369 184.593   4.983  1.00112.32           H
ATOM   3455 2HG  ARG A 343      23.942 183.658   6.380  1.00112.65           H
ATOM   3456  CD  ARG A 343      23.510 182.487   4.629  1.00106.55           C
ATOM   3457 1HD  ARG A 343      22.714 182.439   3.885  1.00147.58           H
ATOM   3458 2HD  ARG A 343      24.451 182.650   4.104  1.00132.00           H
ATOM   3459  NE  ARG A 343      23.561 181.215   5.350  1.00177.49           N
ATOM   3460  HE  ARG A 343      22.684 180.739   5.504  1.00236.08           H
ATOM   3461  CZ  ARG A 343      24.660 180.625   5.802  1.00264.75           C
ATOM   3462  NH1 ARG A 343      25.864 181.137   5.630  1.00298.09           N
ATOM   3463 1HH1 ARG A 343      25.959 182.037   5.186  1.00265.26           H
ATOM   3464 2HH1 ARG A 343      26.669 180.614   5.934  1.00421.11           H
ATOM   3465  NH2 ARG A 343      24.559 179.473   6.430  1.00426.37           N
ATOM   3466 1HH2 ARG A 343      23.652 179.040   6.515  1.00495.26           H
ATOM   3467 2HH2 ARG A 343      25.381 179.024   6.803  1.00547.84           H
ATOM   3468  N   VAL A 344      19.418 184.610   8.273  1.00 38.51           N
ATOM   3469  H   VAL A 344      20.087 184.648   9.029  1.00 39.54           H
ATOM   3470  CA  VAL A 344      18.027 184.295   8.599  1.00 32.97           C
ATOM   3471  HA  VAL A 344      17.957 184.090   9.666  1.00 30.95           H
ATOM   3472  C   VAL A 344      17.655 183.027   7.834  1.00 33.74           C
ATOM   3473  O   VAL A 344      16.629 182.944   7.161  1.00 37.78           O
ATOM   3474  CB  VAL A 344      17.034 185.432   8.261  1.00 34.35           C
ATOM   3475  HB  VAL A 344      16.841 185.433   7.188  1.00 42.27           H
ATOM   3476  CG1 VAL A 344      15.715 185.214   8.997  1.00 38.30           C
ATOM   3477 1HG1 VAL A 344      15.870 185.292  10.073  1.00 72.00           H
ATOM   3478 2HG1 VAL A 344      15.317 184.228   8.762  1.00 69.16           H
ATOM   3479 3HG1 VAL A 344      14.995 185.969   8.681  1.00 66.79           H
ATOM   3480  CG2 VAL A 344      17.605 186.796   8.647  1.00 44.94           C
ATOM   3481 1HG2 VAL A 344      18.429 187.052   7.981  1.00 77.04           H
ATOM   3482 2HG2 VAL A 344      17.965 186.773   9.676  1.00 77.66           H
ATOM   3483 3HG2 VAL A 344      16.828 187.555   8.554  1.00 78.10           H
ATOM   3484  N   GLU A 345      18.526 182.028   7.928  1.00 34.86           N
ATOM   3485  H   GLU A 345      19.329 182.124   8.535  1.00 36.64           H
ATOM   3486  CA  GLU A 345      18.374 180.793   7.166  1.00 37.10           C
ATOM   3487  HA  GLU A 345      17.719 180.985   6.316  1.00 39.35           H
ATOM   3488  C   GLU A 345      17.748 179.692   8.018  1.00 32.67           C
ATOM   3489  O   GLU A 345      18.423 179.057   8.829  1.00 41.06           O
ATOM   3490  CB  GLU A 345      19.734 180.330   6.637  1.00 48.35           C
ATOM   3491 1HB  GLU A 345      20.203 181.162   6.112  1.00 70.28           H
ATOM   3492 2HB  GLU A 345      20.372 180.055   7.477  1.00 71.83           H
ATOM   3493  CG  GLU A 345      19.652 179.152   5.681  1.00 76.48           C
ATOM   3494 1HG  GLU A 345      19.209 178.302   6.201  1.00128.22           H
ATOM   3495 2HG  GLU A 345      19.010 179.425   4.844  1.00119.95           H
ATOM   3496  CD  GLU A 345      21.014 178.748   5.150  1.00115.08           C
ATOM   3497  OE1 GLU A 345      21.885 178.388   5.968  1.00177.11           O
ATOM   3498  OE2 GLU A 345      21.230 178.808   3.922  1.00185.95           O
ATOM   3499  N   PHE A 346      16.450 179.478   7.831  1.00 31.60           N
ATOM   3500  H   PHE A 346      15.933 180.051   7.178  1.00 39.15           H
ATOM   3501  CA  PHE A 346      15.716 178.440   8.545  1.00 30.09           C
ATOM   3502  HA  PHE A 346      16.375 177.584   8.697  1.00 35.62           H
ATOM   3503  C   PHE A 346      14.514 178.002   7.713  1.00 28.90           C
ATOM   3504  O   PHE A 346      14.169 178.660   6.731  1.00 35.60           O
ATOM   3505  CB  PHE A 346      15.267 178.960   9.914  1.00 29.74           C
ATOM   3506 1HB  PHE A 346      14.988 178.105  10.530  1.00 36.55           H
ATOM   3507 2HB  PHE A 346      16.110 179.460  10.391  1.00 32.61           H
ATOM   3508  CG  PHE A 346      14.099 179.907   9.862  1.00 26.40           C
ATOM   3509  CD1 PHE A 346      14.274 181.239   9.501  1.00 38.94           C
ATOM   3510  HD1 PHE A 346      15.258 181.602   9.243  1.00 69.74           H
ATOM   3511  CD2 PHE A 346      12.827 179.470  10.216  1.00 44.80           C
ATOM   3512  HD2 PHE A 346      12.673 178.442  10.508  1.00 77.63           H
ATOM   3513  CE1 PHE A 346      13.191 182.115   9.460  1.00 42.11           C
ATOM   3514  HE1 PHE A 346      13.339 183.144   9.169  1.00 72.94           H
ATOM   3515  CE2 PHE A 346      11.744 180.345  10.208  1.00 51.32           C
ATOM   3516  HE2 PHE A 346      10.770 180.000  10.521  1.00 91.85           H
ATOM   3517  CZ  PHE A 346      11.922 181.666   9.809  1.00 36.25           C
ATOM   3518  HZ  PHE A 346      11.081 182.344   9.783  1.00 46.34           H
ATOM   3519  N   THR A 347      13.870 176.904   8.097  1.00 27.16           N
ATOM   3520  H   THR A 347      14.168 176.404   8.923  1.00 29.85           H
ATOM   3521  CA  THR A 347      12.707 176.399   7.371  1.00 27.86           C
ATOM   3522  HA  THR A 347      12.251 177.224   6.824  1.00 31.59           H
ATOM   3523  C   THR A 347      11.669 175.854   8.346  1.00 23.28           C
ATOM   3524  O   THR A 347      11.968 175.644   9.522  1.00 27.21           O
ATOM   3525  CB  THR A 347      13.103 175.313   6.347  1.00 39.75           C
ATOM   3526  HB  THR A 347      13.950 175.673   5.763  1.00 81.77           H
ATOM   3527  OG1 THR A 347      12.000 175.077   5.463  1.00 83.32           O
ATOM   3528  HG1 THR A 347      12.236 174.364   4.865  1.00131.50           H
ATOM   3529  CG2 THR A 347      13.491 174.000   7.018  1.00 85.31           C
ATOM   3530 1HG2 THR A 347      12.627 173.574   7.529  1.00135.32           H
ATOM   3531 2HG2 THR A 347      14.291 174.174   7.739  1.00137.86           H
ATOM   3532 3HG2 THR A 347      13.840 173.298   6.261  1.00138.56           H
ATOM   3533  N   PHE A 348      10.451 175.624   7.867  1.00 22.99           N
ATOM   3534  H   PHE A 348      10.262 175.765   6.885  1.00 28.21           H
ATOM   3535  CA  PHE A 348       9.371 175.110   8.703  1.00 21.96           C
ATOM   3536  HA  PHE A 348       9.641 175.237   9.751  1.00 20.92           H
ATOM   3537  C   PHE A 348       9.147 173.627   8.421  1.00 25.52           C
ATOM   3538  O   PHE A 348       9.164 173.211   7.262  1.00 30.39           O
ATOM   3539  CB  PHE A 348       8.076 175.880   8.434  1.00 23.06           C
ATOM   3540 1HB  PHE A 348       7.815 175.771   7.381  1.00 27.54           H
ATOM   3541 2HB  PHE A 348       7.280 175.434   9.030  1.00 26.24           H
ATOM   3542  CG  PHE A 348       8.162 177.343   8.770  1.00 19.99           C
ATOM   3543  CD1 PHE A 348       8.027 177.766  10.088  1.00 18.30           C
ATOM   3544  HD1 PHE A 348       7.870 177.039  10.871  1.00 20.52           H
ATOM   3545  CD2 PHE A 348       8.370 178.295   7.776  1.00 22.71           C
ATOM   3546  HD2 PHE A 348       8.487 177.982   6.749  1.00 28.66           H
ATOM   3547  CE1 PHE A 348       8.087 179.117  10.411  1.00 17.50           C
ATOM   3548  HE1 PHE A 348       7.988 179.430  11.440  1.00 19.11           H
ATOM   3549  CE2 PHE A 348       8.428 179.651   8.090  1.00 22.07           C
ATOM   3550  HE2 PHE A 348       8.579 180.382   7.309  1.00 27.52           H
ATOM   3551  CZ  PHE A 348       8.285 180.062   9.411  1.00 18.84           C
ATOM   3552  HZ  PHE A 348       8.338 181.112   9.660  1.00 20.62           H
ATOM   3553  N   PRO A 349       8.944 172.811   9.467  1.00 26.05           N
ATOM   3554  CA  PRO A 349       8.210 171.563   9.226  1.00 29.86           C
ATOM   3555  HA  PRO A 349       8.763 170.938   8.524  1.00 34.21           H
ATOM   3556  C   PRO A 349       6.790 171.771   8.708  1.00 30.06           C
ATOM   3557  O   PRO A 349       6.167 172.804   8.946  1.00 28.66           O
ATOM   3558  CB  PRO A 349       8.171 170.906  10.606  1.00 33.35           C
ATOM   3559 1HB  PRO A 349       7.229 171.139  11.102  1.00 44.33           H
ATOM   3560 2HB  PRO A 349       8.300 169.827  10.520  1.00 45.30           H
ATOM   3561  CG  PRO A 349       9.310 171.506  11.353  1.00 33.61           C
ATOM   3562 1HG  PRO A 349       9.130 171.462  12.427  1.00 48.93           H
ATOM   3563 2HG  PRO A 349      10.237 170.995  11.095  1.00 49.84           H
ATOM   3564  CD  PRO A 349       9.354 172.928  10.878  1.00 26.08           C
ATOM   3565 1HD  PRO A 349       8.645 173.542  11.434  1.00 25.74           H
ATOM   3566 2HD  PRO A 349      10.366 173.326  10.959  1.00 30.02           H
ATOM   3567  N   ASP A 350       6.279 170.762   8.009  1.00 35.64           N
ATOM   3568  H   ASP A 350       6.807 169.908   7.909  1.00 39.95           H
ATOM   3569  CA  ASP A 350       4.977 170.846   7.352  1.00 40.74           C
ATOM   3570  HA  ASP A 350       4.958 171.729   6.713  1.00 42.72           H
ATOM   3571  C   ASP A 350       3.810 170.959   8.329  1.00 40.51           C
ATOM   3572  O   ASP A 350       2.762 171.512   7.997  1.00 49.63           O
ATOM   3573  CB  ASP A 350       4.767 169.607   6.478  1.00 53.13           C
ATOM   3574 1HB  ASP A 350       4.950 168.716   7.080  1.00 75.46           H
ATOM   3575 2HB  ASP A 350       3.733 169.586   6.133  1.00 85.13           H
ATOM   3576  CG  ASP A 350       5.684 169.588   5.270  1.00100.73           C
ATOM   3577  OD1 ASP A 350       6.352 168.557   5.045  1.00173.72           O
ATOM   3578  OD2 ASP A 350       5.746 170.603   4.544  1.00175.10           O
ATOM   3579  N   PHE A 351       3.985 170.431   9.536  1.00 38.00           N
ATOM   3580  H   PHE A 351       4.863 169.987   9.759  1.00 39.28           H
ATOM   3581  CA  PHE A 351       2.941 170.486  10.557  1.00 41.63           C
ATOM   3582  HA  PHE A 351       1.990 170.253  10.078  1.00 49.63           H
ATOM   3583  C   PHE A 351       2.769 171.867  11.187  1.00 37.36           C
ATOM   3584  O   PHE A 351       1.805 172.094  11.919  1.00 45.42           O
ATOM   3585  CB  PHE A 351       3.177 169.426  11.638  1.00 46.37           C
ATOM   3586 1HB  PHE A 351       2.385 169.510  12.383  1.00 57.79           H
ATOM   3587 2HB  PHE A 351       3.104 168.441  11.176  1.00 61.05           H
ATOM   3588  CG  PHE A 351       4.510 169.523  12.331  1.00 39.73           C
ATOM   3589  CD1 PHE A 351       4.774 170.536  13.247  1.00 86.37           C
ATOM   3590  HD1 PHE A 351       4.023 171.284  13.457  1.00175.17           H
ATOM   3591  CD2 PHE A 351       5.486 168.560  12.095  1.00 72.72           C
ATOM   3592  HD2 PHE A 351       5.301 167.771  11.380  1.00146.98           H
ATOM   3593  CE1 PHE A 351       6.002 170.603  13.899  1.00 94.20           C
ATOM   3594  HE1 PHE A 351       6.211 171.417  14.576  1.00185.22           H
ATOM   3595  CE2 PHE A 351       6.698 168.588  12.780  1.00 85.50           C
ATOM   3596  HE2 PHE A 351       7.439 167.822  12.604  1.00173.16           H
ATOM   3597  CZ  PHE A 351       6.957 169.615  13.683  1.00 60.61           C
ATOM   3598  HZ  PHE A 351       7.900 169.649  14.209  1.00 80.43           H
ATOM   3599  N   VAL A 352       3.675 172.796  10.900  1.00 29.51           N
ATOM   3600  H   VAL A 352       4.435 172.578  10.270  1.00 28.54           H
ATOM   3601  CA  VAL A 352       3.547 174.160  11.409  1.00 26.13           C
ATOM   3602  HA  VAL A 352       3.210 174.121  12.445  1.00 29.03           H
ATOM   3603  C   VAL A 352       2.489 174.867  10.569  1.00 26.43           C
ATOM   3604  O   VAL A 352       2.656 175.033   9.362  1.00 28.60           O
ATOM   3605  CB  VAL A 352       4.870 174.955  11.339  1.00 22.53           C
ATOM   3606  HB  VAL A 352       5.198 175.006  10.301  1.00 22.49           H
ATOM   3607  CG1 VAL A 352       4.673 176.377  11.859  1.00 22.69           C
ATOM   3608 1HG1 VAL A 352       3.945 176.900  11.239  1.00 51.83           H
ATOM   3609 2HG1 VAL A 352       5.619 176.917  11.820  1.00 51.39           H
ATOM   3610 3HG1 VAL A 352       4.318 176.350  12.889  1.00 49.80           H
ATOM   3611  CG2 VAL A 352       5.951 174.256  12.159  1.00 26.12           C
ATOM   3612 1HG2 VAL A 352       6.175 173.285  11.719  1.00 55.64           H
ATOM   3613 2HG2 VAL A 352       5.609 174.118  13.185  1.00 56.98           H
ATOM   3614 3HG2 VAL A 352       6.857 174.862  12.160  1.00 53.64           H
ATOM   3615  N   THR A 353       1.389 175.263  11.201  1.00 28.02           N
ATOM   3616  H   THR A 353       1.292 175.102  12.193  1.00 30.27           H
ATOM   3617  CA  THR A 353       0.286 175.895  10.480  1.00 30.94           C
ATOM   3618  HA  THR A 353      -0.005 175.227   9.669  1.00 35.66           H
ATOM   3619  C   THR A 353       0.705 177.223   9.853  1.00 28.54           C
ATOM   3620  O   THR A 353       1.572 177.929  10.368  1.00 25.09           O
ATOM   3621  CB  THR A 353      -0.945 176.097  11.387  1.00 36.84           C
ATOM   3622  HB  THR A 353      -1.151 175.169  11.920  1.00 77.34           H
ATOM   3623  OG1 THR A 353      -2.078 176.429  10.576  1.00 63.44           O
ATOM   3624  HG1 THR A 353      -2.865 176.392  11.125  1.00107.37           H
ATOM   3625  CG2 THR A 353      -0.742 177.215  12.402  1.00 61.81           C
ATOM   3626 1HG2 THR A 353       0.111 176.985  13.040  1.00106.99           H
ATOM   3627 2HG2 THR A 353      -1.638 177.305  13.015  1.00104.42           H
ATOM   3628 3HG2 THR A 353      -0.572 178.159  11.885  1.00107.14           H
ATOM   3629  N   GLU A 354       0.092 177.563   8.724  1.00 33.73           N
ATOM   3630  H   GLU A 354      -0.666 176.993   8.377  1.00 40.27           H
ATOM   3631  CA  GLU A 354       0.511 178.708   7.919  1.00 34.49           C
ATOM   3632  HA  GLU A 354       1.549 178.554   7.624  1.00 35.17           H
ATOM   3633  C   GLU A 354       0.432 180.036   8.670  1.00 28.96           C
ATOM   3634  O   GLU A 354       1.257 180.927   8.468  1.00 28.37           O
ATOM   3635  CB  GLU A 354      -0.350 178.782   6.655  1.00 46.10           C
ATOM   3636 1HB  GLU A 354      -0.459 177.775   6.252  1.00 62.88           H
ATOM   3637 2HB  GLU A 354      -1.340 179.145   6.931  1.00 78.53           H
ATOM   3638  CG  GLU A 354       0.207 179.673   5.560  1.00 92.39           C
ATOM   3639 1HG  GLU A 354      -0.582 179.868   4.833  1.00141.37           H
ATOM   3640 2HG  GLU A 354       0.517 180.623   5.996  1.00150.69           H
ATOM   3641  CD  GLU A 354       1.391 179.029   4.859  1.00154.11           C
ATOM   3642  OE1 GLU A 354       2.505 179.594   4.918  1.00233.12           O
ATOM   3643  OE2 GLU A 354       1.220 177.956   4.243  1.00236.50           O
ATOM   3644  N   GLY A 355      -0.550 180.174   9.555  1.00 28.24           N
ATOM   3645  H   GLY A 355      -1.191 179.410   9.713  1.00 32.30           H
ATOM   3646  CA  GLY A 355      -0.703 181.401  10.319  1.00 25.38           C
ATOM   3647 1HA  GLY A 355      -0.691 182.248   9.632  1.00 29.26           H
ATOM   3648 2HA  GLY A 355      -1.662 181.390  10.835  1.00 28.85           H
ATOM   3649  C   GLY A 355       0.398 181.610  11.341  1.00 18.94           C
ATOM   3650  O   GLY A 355       0.658 182.736  11.762  1.00 19.57           O
ATOM   3651  N   ALA A 356       1.059 180.526  11.733  1.00 16.99           N
ATOM   3652  H   ALA A 356       0.805 179.623  11.358  1.00 20.58           H
ATOM   3653  CA  ALA A 356       2.195 180.601  12.645  1.00 14.11           C
ATOM   3654  HA  ALA A 356       2.017 181.389  13.378  1.00 14.41           H
ATOM   3655  C   ALA A 356       3.467 180.935  11.872  1.00 13.15           C
ATOM   3656  O   ALA A 356       4.363 181.599  12.393  1.00 13.04           O
ATOM   3657  CB  ALA A 356       2.372 179.278  13.375  1.00 16.49           C
ATOM   3658 1HB  ALA A 356       2.640 178.499  12.662  1.00 44.72           H
ATOM   3659 2HB  ALA A 356       1.443 179.005  13.876  1.00 45.73           H
ATOM   3660 3HB  ALA A 356       3.166 179.379  14.114  1.00 45.30           H
ATOM   3661  N   ARG A 357       3.545 180.475  10.626  1.00 14.82           N
ATOM   3662  H   ARG A 357       2.765 179.959  10.241  1.00 17.48           H
ATOM   3663  CA  ARG A 357       4.718 180.712   9.789  1.00 15.75           C
ATOM   3664  HA  ARG A 357       5.605 180.373  10.324  1.00 15.86           H
ATOM   3665  C   ARG A 357       4.890 182.199   9.515  1.00 16.07           C
ATOM   3666  O   ARG A 357       6.009 182.710   9.514  1.00 16.58           O
ATOM   3667  CB  ARG A 357       4.613 179.972   8.452  1.00 20.04           C
ATOM   3668 1HB  ARG A 357       3.739 180.341   7.916  1.00 34.20           H
ATOM   3669 2HB  ARG A 357       5.497 180.212   7.861  1.00 40.06           H
ATOM   3670  CG  ARG A 357       4.505 178.459   8.565  1.00 31.02           C
ATOM   3671 1HG  ARG A 357       5.296 178.084   9.214  1.00 56.97           H
ATOM   3672 2HG  ARG A 357       3.540 178.201   8.998  1.00 51.52           H
ATOM   3673  CD  ARG A 357       4.627 177.803   7.199  1.00 34.98           C
ATOM   3674 1HD  ARG A 357       3.950 178.298   6.502  1.00 44.58           H
ATOM   3675 2HD  ARG A 357       5.650 177.914   6.837  1.00 41.29           H
ATOM   3676  NE  ARG A 357       4.282 176.385   7.275  1.00 37.84           N
ATOM   3677  HE  ARG A 357       3.947 176.035   8.162  1.00 48.85           H
ATOM   3678  CZ  ARG A 357       4.352 175.519   6.272  1.00 45.07           C
ATOM   3679  NH1 ARG A 357       4.775 175.863   5.071  1.00 59.89           N
ATOM   3680 1HH1 ARG A 357       5.040 176.818   4.893  1.00 60.22           H
ATOM   3681 2HH1 ARG A 357       4.816 175.164   4.346  1.00 86.41           H
ATOM   3682  NH2 ARG A 357       3.979 174.273   6.470  1.00 60.93           N
ATOM   3683 1HH2 ARG A 357       3.645 174.001   7.382  1.00 68.49           H
ATOM   3684 2HH2 ARG A 357       4.022 173.611   5.711  1.00 82.17           H
ATOM   3685  N   ASP A 358       3.773 182.875   9.273  1.00 17.87           N
ATOM   3686  H   ASP A 358       2.887 182.388   9.265  1.00 20.20           H
ATOM   3687  CA  ASP A 358       3.792 184.309   9.006  1.00 19.23           C
ATOM   3688  HA  ASP A 358       4.500 184.500   8.199  1.00 21.73           H
ATOM   3689  C   ASP A 358       4.243 185.102  10.228  1.00 16.10           C
ATOM   3690  O   ASP A 358       5.009 186.055  10.103  1.00 17.81           O
ATOM   3691  CB  ASP A 358       2.404 184.787   8.573  1.00 24.42           C
ATOM   3692 1HB  ASP A 358       2.026 184.128   7.791  1.00 32.88           H
ATOM   3693 2HB  ASP A 358       1.731 184.730   9.429  1.00 30.15           H
ATOM   3694  CG  ASP A 358       2.415 186.214   8.057  1.00 34.42           C
ATOM   3695  OD1 ASP A 358       3.404 186.622   7.411  1.00 74.87           O
ATOM   3696  OD2 ASP A 358       1.413 186.923   8.290  1.00 73.28           O
ATOM   3697  N   LEU A 359       3.775 184.718  11.411  1.00 14.06           N
ATOM   3698  H   LEU A 359       3.130 183.942  11.462  1.00 15.76           H
ATOM   3699  CA  LEU A 359       4.160 185.396  12.645  1.00 12.29           C
ATOM   3700  HA  LEU A 359       3.968 186.464  12.532  1.00 14.84           H
ATOM   3701  C   LEU A 359       5.646 185.210  12.933  1.00  9.56           C
ATOM   3702  O   LEU A 359       6.331 186.149  13.331  1.00  9.95           O
ATOM   3703  CB  LEU A 359       3.350 184.857  13.827  1.00 13.40           C
ATOM   3704 1HB  LEU A 359       2.290 185.004  13.621  1.00 17.86           H
ATOM   3705 2HB  LEU A 359       3.536 183.786  13.901  1.00 13.80           H
ATOM   3706  CG  LEU A 359       3.680 185.480  15.188  1.00 14.79           C
ATOM   3707  HG  LEU A 359       4.745 185.351  15.381  1.00 15.24           H
ATOM   3708  CD1 LEU A 359       3.356 186.968  15.255  1.00 23.05           C
ATOM   3709 1HD1 LEU A 359       3.937 187.509  14.509  1.00 55.09           H
ATOM   3710 2HD1 LEU A 359       3.609 187.350  16.244  1.00 52.85           H
ATOM   3711 3HD1 LEU A 359       2.293 187.121  15.071  1.00 55.00           H
ATOM   3712  CD2 LEU A 359       2.911 184.747  16.277  1.00 23.49           C
ATOM   3713 1HD2 LEU A 359       3.177 185.158  17.250  1.00 57.26           H
ATOM   3714 2HD2 LEU A 359       3.168 183.687  16.258  1.00 53.81           H
ATOM   3715 3HD2 LEU A 359       1.840 184.865  16.114  1.00 53.00           H
ATOM   3716  N   ILE A 360       6.136 183.989  12.747  1.00  8.67           N
ATOM   3717  H   ILE A 360       5.524 183.258  12.409  1.00 10.11           H
ATOM   3718  CA  ILE A 360       7.537 183.668  13.003  1.00  7.64           C
ATOM   3719  HA  ILE A 360       7.811 184.042  13.989  1.00  7.64           H
ATOM   3720  C   ILE A 360       8.421 184.385  11.985  1.00  8.74           C
ATOM   3721  O   ILE A 360       9.488 184.885  12.338  1.00  9.60           O
ATOM   3722  CB  ILE A 360       7.775 182.140  12.979  1.00  8.12           C
ATOM   3723  HB  ILE A 360       7.385 181.743  12.042  1.00  9.57           H
ATOM   3724  CG1 ILE A 360       7.039 181.481  14.152  1.00  8.81           C
ATOM   3725 1HG1 ILE A 360       7.601 181.672  15.066  1.00 10.95           H
ATOM   3726 2HG1 ILE A 360       6.058 181.943  14.262  1.00 10.14           H
ATOM   3727  CG2 ILE A 360       9.266 181.823  13.063  1.00 10.01           C
ATOM   3728 1HG2 ILE A 360       9.692 182.266  13.963  1.00 38.08           H
ATOM   3729 2HG2 ILE A 360       9.775 182.226  12.187  1.00 39.13           H
ATOM   3730 3HG2 ILE A 360       9.419 180.744  13.085  1.00 38.52           H
ATOM   3731  CD1 ILE A 360       6.830 179.986  14.018  1.00 11.07           C
ATOM   3732 1HD1 ILE A 360       6.259 179.772  13.115  1.00 40.40           H
ATOM   3733 2HD1 ILE A 360       6.281 179.624  14.887  1.00 37.56           H
ATOM   3734 3HD1 ILE A 360       7.793 179.478  13.968  1.00 40.80           H
ATOM   3735  N   SER A 361       7.978 184.467  10.735  1.00 10.65           N
ATOM   3736  H   SER A 361       7.091 184.048  10.489  1.00 12.07           H
ATOM   3737  CA  SER A 361       8.731 185.170   9.700  1.00 13.18           C
ATOM   3738  HA  SER A 361       9.765 184.824   9.727  1.00 14.23           H
ATOM   3739  C   SER A 361       8.735 186.680   9.922  1.00 14.03           C
ATOM   3740  O   SER A 361       9.727 187.353   9.645  1.00 18.54           O
ATOM   3741  CB  SER A 361       8.147 184.863   8.319  1.00 17.09           C
ATOM   3742 1HB  SER A 361       7.119 185.222   8.275  1.00 29.98           H
ATOM   3743 2HB  SER A 361       8.736 185.376   7.559  1.00 32.90           H
ATOM   3744  OG  SER A 361       8.165 183.469   8.068  1.00 36.63           O
ATOM   3745  HG  SER A 361       7.498 183.055   8.621  1.00 51.62           H
ATOM   3746  N   ARG A 362       7.623 187.216  10.416  1.00 12.98           N
ATOM   3747  H   ARG A 362       6.815 186.624  10.566  1.00 13.67           H
ATOM   3748  CA  ARG A 362       7.524 188.633  10.759  1.00 13.97           C
ATOM   3749  HA  ARG A 362       7.886 189.227   9.921  1.00 17.25           H
ATOM   3750  C   ARG A 362       8.393 188.993  11.958  1.00 11.57           C
ATOM   3751  O   ARG A 362       8.920 190.101  12.030  1.00 13.81           O
ATOM   3752  CB  ARG A 362       6.067 189.016  11.036  1.00 17.25           C
ATOM   3753 1HB  ARG A 362       5.618 188.262  11.684  1.00 21.47           H
ATOM   3754 2HB  ARG A 362       6.055 189.969  11.563  1.00 22.47           H
ATOM   3755  CG  ARG A 362       5.223 189.173   9.778  1.00 28.09           C
ATOM   3756 1HG  ARG A 362       5.624 189.999   9.191  1.00 41.05           H
ATOM   3757 2HG  ARG A 362       5.280 188.263   9.181  1.00 37.04           H
ATOM   3758  CD  ARG A 362       3.766 189.464  10.102  1.00 38.05           C
ATOM   3759 1HD  ARG A 362       3.346 188.619  10.651  1.00 74.21           H
ATOM   3760 2HD  ARG A 362       3.706 190.355  10.727  1.00 72.80           H
ATOM   3761  NE  ARG A 362       2.999 189.682   8.876  1.00 38.97           N
ATOM   3762  HE  ARG A 362       3.498 189.607   8.001  1.00 63.56           H
ATOM   3763  CZ  ARG A 362       1.703 189.957   8.819  1.00 63.95           C
ATOM   3764  NH1 ARG A 362       0.947 190.082   9.892  1.00 84.83           N
ATOM   3765 1HH1 ARG A 362       1.344 189.909  10.805  1.00 80.54           H
ATOM   3766 2HH1 ARG A 362      -0.022 190.337   9.788  1.00140.02           H
ATOM   3767  NH2 ARG A 362       1.143 190.148   7.643  1.00126.72           N
ATOM   3768 1HH2 ARG A 362       1.707 190.057   6.812  1.00153.13           H
ATOM   3769 2HH2 ARG A 362       0.162 190.372   7.589  1.00182.72           H
ATOM   3770  N   LEU A 363       8.529 188.070  12.904  1.00  9.66           N
ATOM   3771  H   LEU A 363       8.057 187.183  12.798  1.00 10.26           H
ATOM   3772  CA  LEU A 363       9.333 188.303  14.100  1.00  8.75           C
ATOM   3773  HA  LEU A 363       9.218 189.344  14.401  1.00 10.18           H
ATOM   3774  C   LEU A 363      10.826 188.073  13.878  1.00  9.11           C
ATOM   3775  O   LEU A 363      11.649 188.697  14.546  1.00 10.59           O
ATOM   3776  CB  LEU A 363       8.843 187.409  15.243  1.00  7.54           C
ATOM   3777 1HB  LEU A 363       8.773 186.390  14.863  1.00  7.93           H
ATOM   3778 2HB  LEU A 363       9.603 187.417  16.024  1.00  8.01           H
ATOM   3779  CG  LEU A 363       7.504 187.774  15.893  1.00  8.66           C
ATOM   3780  HG  LEU A 363       6.752 187.892  15.114  1.00 12.20           H
ATOM   3781  CD1 LEU A 363       7.063 186.651  16.823  1.00 11.65           C
ATOM   3782 1HD1 LEU A 363       6.965 185.725  16.257  1.00 42.27           H
ATOM   3783 2HD1 LEU A 363       6.100 186.902  17.267  1.00 41.28           H
ATOM   3784 3HD1 LEU A 363       7.800 186.517  17.615  1.00 39.30           H
ATOM   3785  CD2 LEU A 363       7.592 189.078  16.678  1.00 12.30           C
ATOM   3786 1HD2 LEU A 363       8.346 188.988  17.460  1.00 42.72           H
ATOM   3787 2HD2 LEU A 363       6.626 189.292  17.134  1.00 42.39           H
ATOM   3788 3HD2 LEU A 363       7.858 189.898  16.011  1.00 40.63           H
ATOM   3789  N   LEU A 364      11.181 187.198  12.944  1.00  9.55           N
ATOM   3790  H   LEU A 364      10.466 186.716  12.416  1.00 10.23           H
ATOM   3791  CA  LEU A 364      12.581 186.913  12.640  1.00 10.96           C
ATOM   3792  HA  LEU A 364      13.190 187.215  13.492  1.00 11.57           H
ATOM   3793  C   LEU A 364      13.086 187.698  11.432  1.00 13.75           C
ATOM   3794  O   LEU A 364      13.737 187.152  10.542  1.00 17.92           O
ATOM   3795  CB  LEU A 364      12.787 185.411  12.412  1.00 10.81           C
ATOM   3796 1HB  LEU A 364      12.139 185.104  11.591  1.00 11.78           H
ATOM   3797 2HB  LEU A 364      13.818 185.263  12.090  1.00 13.07           H
ATOM   3798  CG  LEU A 364      12.539 184.469  13.594  1.00  9.69           C
ATOM   3799  HG  LEU A 364      11.524 184.617  13.963  1.00 10.45           H
ATOM   3800  CD1 LEU A 364      12.685 183.023  13.143  1.00 11.73           C
ATOM   3801 1HD1 LEU A 364      12.463 182.356  13.977  1.00 40.70           H
ATOM   3802 2HD1 LEU A 364      13.701 182.842  12.794  1.00 41.65           H
ATOM   3803 3HD1 LEU A 364      11.984 182.825  12.333  1.00 39.34           H
ATOM   3804  CD2 LEU A 364      13.511 184.732  14.735  1.00 12.01           C
ATOM   3805 1HD2 LEU A 364      13.344 185.730  15.140  1.00 42.05           H
ATOM   3806 2HD2 LEU A 364      14.536 184.652  14.374  1.00 39.66           H
ATOM   3807 3HD2 LEU A 364      13.349 184.000  15.526  1.00 41.05           H
ATOM   3808  N   LYS A 365      12.807 188.996  11.401  1.00 16.30           N
ATOM   3809  H   LYS A 365      12.239 189.395  12.135  1.00 19.28           H
ATOM   3810  CA  LYS A 365      13.335 189.869  10.355  1.00 19.32           C
ATOM   3811  HA  LYS A 365      13.387 189.312   9.420  1.00 21.70           H
ATOM   3812  C   LYS A 365      14.743 190.314  10.734  1.00 20.51           C
ATOM   3813  O   LYS A 365      15.008 190.632  11.892  1.00 19.74           O
ATOM   3814  CB  LYS A 365      12.437 191.098  10.181  1.00 21.33           C
ATOM   3815 1HB  LYS A 365      12.355 191.595  11.148  1.00 27.31           H
ATOM   3816 2HB  LYS A 365      12.912 191.793   9.488  1.00 30.15           H
ATOM   3817  CG  LYS A 365      11.030 190.794   9.681  1.00 28.31           C
ATOM   3818 1HG  LYS A 365      10.609 189.984  10.276  1.00 53.94           H
ATOM   3819 2HG  LYS A 365      10.411 191.681   9.816  1.00 55.48           H
ATOM   3820  CD  LYS A 365      10.992 190.398   8.213  1.00 40.58           C
ATOM   3821 1HD  LYS A 365      11.420 191.203   7.615  1.00 72.76           H
ATOM   3822 2HD  LYS A 365      11.576 189.490   8.066  1.00 70.79           H
ATOM   3823  CE  LYS A 365       9.563 190.142   7.764  1.00 50.48           C
ATOM   3824 1HE  LYS A 365       9.161 189.311   8.349  1.00 74.65           H
ATOM   3825 2HE  LYS A 365       8.960 191.031   7.962  1.00 81.97           H
ATOM   3826  NZ  LYS A 365       9.552 189.809   6.302  1.00 92.55           N
ATOM   3827 1HZ  LYS A 365       9.915 190.579   5.758  1.00136.04           H
ATOM   3828 2HZ  LYS A 365       8.609 189.610   5.995  1.00136.72           H
ATOM   3829 3HZ  LYS A 365      10.121 188.991   6.129  1.00131.68           H
ATOM   3830  N   HIS A 366      15.646 190.349   9.761  1.00 24.39           N
ATOM   3831  H   HIS A 366      15.400 190.052   8.829  1.00 27.00           H
ATOM   3832  CA  HIS A 366      17.008 190.806  10.023  1.00 27.45           C
ATOM   3833  HA  HIS A 366      17.439 190.194  10.816  1.00 27.48           H
ATOM   3834  C   HIS A 366      17.004 192.260  10.491  1.00 28.20           C
ATOM   3835  O   HIS A 366      17.779 192.643  11.366  1.00 29.69           O
ATOM   3836  CB  HIS A 366      17.870 190.666   8.766  1.00 33.92           C
ATOM   3837 1HB  HIS A 366      17.672 189.696   8.310  1.00 37.69           H
ATOM   3838 2HB  HIS A 366      17.587 191.444   8.057  1.00 37.96           H
ATOM   3839  CG  HIS A 366      19.340 190.771   9.035  1.00 39.72           C
ATOM   3840  ND1 HIS A 366      19.957 191.890   9.547  1.00 71.31           N
ATOM   3841  HD1 HIS A 366      19.506 192.751   9.817  1.00133.72           H
ATOM   3842  CD2 HIS A 366      20.337 189.863   8.868  1.00 66.41           C
ATOM   3843  HD2 HIS A 366      20.203 188.864   8.481  1.00129.53           H
ATOM   3844  CE1 HIS A 366      21.265 191.623   9.660  1.00 66.15           C
ATOM   3845  HE1 HIS A 366      22.000 192.319  10.037  1.00100.70           H
ATOM   3846  NE2 HIS A 366      21.540 190.396   9.264  1.00 64.65           N
ATOM   3847  N   ASN A 367      16.135 193.073   9.898  1.00 30.32           N
ATOM   3848  H   ASN A 367      15.531 192.712   9.175  1.00 32.15           H
ATOM   3849  CA  ASN A 367      15.979 194.468  10.294  1.00 32.59           C
ATOM   3850  HA  ASN A 367      16.955 194.884  10.542  1.00 36.48           H
ATOM   3851  C   ASN A 367      15.054 194.553  11.509  1.00 28.26           C
ATOM   3852  O   ASN A 367      13.881 194.191  11.406  1.00 27.37           O
ATOM   3853  CB  ASN A 367      15.380 195.258   9.128  1.00 38.57           C
ATOM   3854 1HB  ASN A 367      15.954 195.055   8.224  1.00 47.47           H
ATOM   3855 2HB  ASN A 367      14.354 194.926   8.974  1.00 48.22           H
ATOM   3856  CG  ASN A 367      15.373 196.751   9.374  1.00 52.93           C
ATOM   3857  OD1 ASN A 367      15.510 197.216  10.503  1.00 77.86           O
ATOM   3858  ND2 ASN A 367      15.222 197.517   8.306  1.00 81.78           N
ATOM   3859 1HD2 ASN A 367      15.233 198.521   8.415  1.00109.26           H
ATOM   3860 2HD2 ASN A 367      15.106 197.099   7.395  1.00103.21           H
ATOM   3861  N   PRO A 368      15.547 195.036  12.662  1.00 28.75           N
ATOM   3862  CA  PRO A 368      14.638 195.097  13.813  1.00 26.92           C
ATOM   3863  HA  PRO A 368      14.323 194.090  14.081  1.00 25.85           H
ATOM   3864  C   PRO A 368      13.395 195.960  13.616  1.00 26.70           C
ATOM   3865  O   PRO A 368      12.363 195.712  14.238  1.00 25.63           O
ATOM   3866  CB  PRO A 368      15.512 195.682  14.926  1.00 31.83           C
ATOM   3867 1HB  PRO A 368      15.359 196.759  14.998  1.00 39.36           H
ATOM   3868 2HB  PRO A 368      15.290 195.200  15.878  1.00 39.73           H
ATOM   3869  CG  PRO A 368      16.908 195.386  14.511  1.00 37.77           C
ATOM   3870 1HG  PRO A 368      17.604 196.094  14.961  1.00 52.93           H
ATOM   3871 2HG  PRO A 368      17.167 194.363  14.783  1.00 53.73           H
ATOM   3872  CD  PRO A 368      16.890 195.528  13.019  1.00 33.70           C
ATOM   3873 1HD  PRO A 368      17.003 196.573  12.730  1.00 39.61           H
ATOM   3874 2HD  PRO A 368      17.669 194.910  12.573  1.00 38.81           H
ATOM   3875  N   SER A 369      13.492 196.967  12.755  1.00 30.72           N
ATOM   3876  H   SER A 369      14.354 197.107  12.247  1.00 34.67           H
ATOM   3877  CA  SER A 369      12.384 197.884  12.499  1.00 33.53           C
ATOM   3878  HA  SER A 369      12.005 198.251  13.453  1.00 35.07           H
ATOM   3879  C   SER A 369      11.222 197.228  11.759  1.00 31.85           C
ATOM   3880  O   SER A 369      10.108 197.750  11.766  1.00 37.80           O
ATOM   3881  CB  SER A 369      12.882 199.078  11.682  1.00 42.19           C
ATOM   3882 1HB  SER A 369      13.239 198.726  10.714  1.00 74.92           H
ATOM   3883 2HB  SER A 369      12.057 199.774  11.524  1.00 65.80           H
ATOM   3884  OG  SER A 369      13.938 199.745  12.352  1.00 90.19           O
ATOM   3885  HG  SER A 369      13.615 200.059  13.200  1.00119.39           H
ATOM   3886  N   GLN A 370      11.477 196.091  11.120  1.00 29.12           N
ATOM   3887  H   GLN A 370      12.405 195.693  11.162  1.00 30.29           H
ATOM   3888  CA  GLN A 370      10.442 195.367  10.387  1.00 28.80           C
ATOM   3889  HA  GLN A 370       9.686 196.077  10.049  1.00 33.55           H
ATOM   3890  C   GLN A 370       9.735 194.321  11.247  1.00 23.50           C
ATOM   3891  O   GLN A 370       8.773 193.697  10.800  1.00 26.31           O
ATOM   3892  CB  GLN A 370      11.048 194.683   9.159  1.00 32.21           C
ATOM   3893 1HB  GLN A 370      11.858 194.032   9.487  1.00 39.61           H
ATOM   3894 2HB  GLN A 370      10.280 194.067   8.692  1.00 43.03           H
ATOM   3895  CG  GLN A 370      11.585 195.648   8.112  1.00 53.26           C
ATOM   3896 1HG  GLN A 370      10.781 196.313   7.798  1.00 91.40           H
ATOM   3897 2HG  GLN A 370      12.383 196.247   8.551  1.00 84.94           H
ATOM   3898  CD  GLN A 370      12.132 194.924   6.898  1.00 82.49           C
ATOM   3899  OE1 GLN A 370      13.075 194.141   6.998  1.00120.95           O
ATOM   3900  NE2 GLN A 370      11.552 195.188   5.737  1.00137.25           N
ATOM   3901 1HE2 GLN A 370      11.889 194.732   4.903  1.00192.11           H
ATOM   3902 2HE2 GLN A 370      10.777 195.834   5.693  1.00166.71           H
ATOM   3903  N   ARG A 371      10.199 194.133  12.479  1.00 19.52           N
ATOM   3904  H   ARG A 371      10.983 194.684  12.801  1.00 21.59           H
ATOM   3905  CA  ARG A 371       9.585 193.181  13.402  1.00 15.95           C
ATOM   3906  HA  ARG A 371       9.280 192.297  12.842  1.00 15.61           H
ATOM   3907  C   ARG A 371       8.355 193.828  14.032  1.00 17.38           C
ATOM   3908  O   ARG A 371       8.431 194.967  14.493  1.00 21.77           O
ATOM   3909  CB  ARG A 371      10.577 192.778  14.497  1.00 14.33           C
ATOM   3910 1HB  ARG A 371      10.856 193.675  15.050  1.00 16.55           H
ATOM   3911 2HB  ARG A 371      10.080 192.093  15.184  1.00 14.98           H
ATOM   3912  CG  ARG A 371      11.848 192.116  13.981  1.00 14.42           C
ATOM   3913 1HG  ARG A 371      11.597 191.168  13.506  1.00 15.89           H
ATOM   3914 2HG  ARG A 371      12.309 192.769  13.240  1.00 17.54           H
ATOM   3915  CD  ARG A 371      12.857 191.872  15.094  1.00 14.81           C
ATOM   3916 1HD  ARG A 371      12.939 192.777  15.697  1.00 17.04           H
ATOM   3917 2HD  ARG A 371      12.516 191.050  15.724  1.00 15.67           H
ATOM   3918  NE  ARG A 371      14.164 191.552  14.521  1.00 16.25           N
ATOM   3919  HE  ARG A 371      14.173 191.171  13.585  1.00 17.39           H
ATOM   3920  CZ  ARG A 371      15.340 191.746  15.103  1.00 18.33           C
ATOM   3921  NH1 ARG A 371      15.470 192.252  16.314  1.00 19.65           N
ATOM   3922 1HH1 ARG A 371      14.648 192.438  16.867  1.00 19.06           H
ATOM   3923 2HH1 ARG A 371      16.395 192.446  16.667  1.00 22.79           H
ATOM   3924  NH2 ARG A 371      16.433 191.459  14.429  1.00 21.63           N
ATOM   3925 1HH2 ARG A 371      16.339 191.083  13.497  1.00 23.35           H
ATOM   3926 2HH2 ARG A 371      17.338 191.630  14.838  1.00 24.45           H
ATOM   3927  N   PRO A 372       7.206 193.132  14.056  1.00 16.93           N
ATOM   3928  CA  PRO A 372       6.044 193.813  14.637  1.00 18.16           C
ATOM   3929  HA  PRO A 372       5.903 194.783  14.160  1.00 20.35           H
ATOM   3930  C   PRO A 372       6.177 193.994  16.146  1.00 20.16           C
ATOM   3931  O   PRO A 372       6.699 193.123  16.841  1.00 31.73           O
ATOM   3932  CB  PRO A 372       4.883 192.879  14.288  1.00 20.66           C
ATOM   3933 1HB  PRO A 372       4.117 192.910  15.062  1.00 28.73           H
ATOM   3934 2HB  PRO A 372       4.464 193.146  13.318  1.00 28.38           H
ATOM   3935  CG  PRO A 372       5.511 191.532  14.223  1.00 23.81           C
ATOM   3936 1HG  PRO A 372       5.635 191.128  15.228  1.00 37.68           H
ATOM   3937 2HG  PRO A 372       4.914 190.857  13.609  1.00 37.25           H
ATOM   3938  CD  PRO A 372       6.852 191.780  13.591  1.00 18.31           C
ATOM   3939 1HD  PRO A 372       7.578 191.045  13.941  1.00 20.95           H
ATOM   3940 2HD  PRO A 372       6.775 191.766  12.504  1.00 21.02           H
ATOM   3941  N   MET A 373       5.712 195.134  16.645  1.00 17.58           N
ATOM   3942  H   MET A 373       5.271 195.804  16.032  1.00 19.07           H
ATOM   3943  CA  MET A 373       5.824 195.455  18.065  1.00 19.39           C
ATOM   3944  HA  MET A 373       6.847 195.262  18.388  1.00 25.07           H
ATOM   3945  C   MET A 373       4.896 194.572  18.893  1.00 15.79           C
ATOM   3946  O   MET A 373       3.984 193.941  18.362  1.00 15.58           O
ATOM   3947  CB  MET A 373       5.506 196.932  18.306  1.00 26.85           C
ATOM   3948 1HB  MET A 373       4.505 197.147  17.932  1.00 53.23           H
ATOM   3949 2HB  MET A 373       5.520 197.120  19.380  1.00 56.85           H
ATOM   3950  CG  MET A 373       6.502 197.877  17.649  1.00 66.30           C
ATOM   3951 1HG  MET A 373       7.510 197.578  17.939  1.00114.06           H
ATOM   3952 2HG  MET A 373       6.416 197.802  16.565  1.00118.91           H
ATOM   3953  SD  MET A 373       6.248 199.591  18.149  1.00160.01           S
ATOM   3954  CE  MET A 373       4.804 200.062  17.192  1.00208.11           C
ATOM   3955 1HE  MET A 373       3.948 199.461  17.501  1.00269.25           H
ATOM   3956 2HE  MET A 373       5.000 199.900  16.133  1.00260.58           H
ATOM   3957 3HE  MET A 373       4.586 201.116  17.362  1.00256.63           H
ATOM   3958  N   LEU A 374       5.122 194.535  20.202  1.00 16.79           N
ATOM   3959  H   LEU A 374       5.814 195.148  20.606  1.00 20.24           H
ATOM   3960  CA  LEU A 374       4.413 193.609  21.082  1.00 16.32           C
ATOM   3961  HA  LEU A 374       4.608 192.591  20.742  1.00 17.83           H
ATOM   3962  C   LEU A 374       2.899 193.796  21.079  1.00 15.88           C
ATOM   3963  O   LEU A 374       2.157 192.821  21.189  1.00 17.64           O
ATOM   3964  CB  LEU A 374       4.931 193.764  22.515  1.00 20.11           C
ATOM   3965 1HB  LEU A 374       4.764 194.798  22.815  1.00 33.42           H
ATOM   3966 2HB  LEU A 374       4.325 193.134  23.167  1.00 43.51           H
ATOM   3967  CG  LEU A 374       6.403 193.430  22.769  1.00 21.88           C
ATOM   3968  HG  LEU A 374       7.012 193.907  22.001  1.00 49.52           H
ATOM   3969  CD1 LEU A 374       6.820 193.994  24.118  1.00 44.99           C
ATOM   3970 1HD1 LEU A 374       6.229 193.530  24.907  1.00 85.29           H
ATOM   3971 2HD1 LEU A 374       6.660 195.072  24.132  1.00 86.18           H
ATOM   3972 3HD1 LEU A 374       7.878 193.790  24.287  1.00 84.20           H
ATOM   3973  CD2 LEU A 374       6.643 191.927  22.722  1.00 46.66           C
ATOM   3974 1HD2 LEU A 374       7.696 191.722  22.916  1.00 85.13           H
ATOM   3975 2HD2 LEU A 374       6.384 191.541  21.737  1.00 87.98           H
ATOM   3976 3HD2 LEU A 374       6.033 191.431  23.478  1.00 87.95           H
ATOM   3977  N   ARG A 375       2.436 195.035  20.943  1.00 17.04           N
ATOM   3978  H   ARG A 375       3.085 195.805  20.878  1.00 18.56           H
ATOM   3979  CA  ARG A 375       1.002 195.302  20.861  1.00 20.35           C
ATOM   3980  HA  ARG A 375       0.511 194.849  21.723  1.00 23.27           H
ATOM   3981  C   ARG A 375       0.402 194.674  19.609  1.00 20.85           C
ATOM   3982  O   ARG A 375      -0.737 194.213  19.617  1.00 27.00           O
ATOM   3983  CB  ARG A 375       0.718 196.807  20.852  1.00 26.12           C
ATOM   3984 1HB  ARG A 375       1.348 197.295  21.595  1.00 34.13           H
ATOM   3985 2HB  ARG A 375       0.977 197.199  19.868  1.00 34.15           H
ATOM   3986  CG  ARG A 375      -0.738 197.144  21.154  1.00 47.79           C
ATOM   3987 1HG  ARG A 375      -1.384 196.397  20.695  1.00 73.06           H
ATOM   3988 2HG  ARG A 375      -0.889 197.118  22.234  1.00 69.05           H
ATOM   3989  CD  ARG A 375      -1.133 198.516  20.624  1.00 65.05           C
ATOM   3990 1HD  ARG A 375      -2.060 198.830  21.104  1.00 98.16           H
ATOM   3991 2HD  ARG A 375      -0.353 199.235  20.876  1.00 67.34           H
ATOM   3992  NE  ARG A 375      -1.322 198.491  19.174  1.00112.05           N
ATOM   3993  HE  ARG A 375      -0.545 198.789  18.602  1.00130.44           H
ATOM   3994  CZ  ARG A 375      -2.424 198.099  18.547  1.00198.17           C
ATOM   3995  NH1 ARG A 375      -2.451 198.104  17.231  1.00309.53           N
ATOM   3996 1HH1 ARG A 375      -1.629 198.394  16.723  1.00326.03           H
ATOM   3997 2HH1 ARG A 375      -3.285 197.807  16.750  1.00424.30           H
ATOM   3998  NH2 ARG A 375      -3.505 197.701  19.189  1.00247.27           N
ATOM   3999 1HH2 ARG A 375      -3.509 197.682  20.196  1.00215.82           H
ATOM   4000 2HH2 ARG A 375      -4.311 197.405  18.661  1.00363.71           H
ATOM   4001  N   GLU A 376       1.179 194.675  18.532  1.00 18.39           N
ATOM   4002  H   GLU A 376       2.119 195.036  18.599  1.00 18.27           H
ATOM   4003  CA  GLU A 376       0.738 194.129  17.253  1.00 19.60           C
ATOM   4004  HA  GLU A 376      -0.268 194.489  17.032  1.00 23.59           H
ATOM   4005  C   GLU A 376       0.696 192.606  17.322  1.00 18.74           C
ATOM   4006  O   GLU A 376      -0.163 191.983  16.706  1.00 25.30           O
ATOM   4007  CB  GLU A 376       1.683 194.547  16.122  1.00 21.93           C
ATOM   4008 1HB  GLU A 376       2.649 194.071  16.287  1.00 36.53           H
ATOM   4009 2HB  GLU A 376       1.280 194.171  15.182  1.00 39.02           H
ATOM   4010  CG  GLU A 376       1.913 196.048  15.991  1.00 41.79           C
ATOM   4011 1HG  GLU A 376       2.404 196.417  16.892  1.00 84.52           H
ATOM   4012 2HG  GLU A 376       2.581 196.223  15.147  1.00 65.53           H
ATOM   4013  CD  GLU A 376       0.630 196.827  15.768  1.00 72.71           C
ATOM   4014  OE1 GLU A 376       0.462 197.885  16.411  1.00130.58           O
ATOM   4015  OE2 GLU A 376      -0.207 196.400  14.945  1.00131.02           O
ATOM   4016  N   VAL A 377       1.624 192.009  18.063  1.00 15.45           N
ATOM   4017  H   VAL A 377       2.318 192.576  18.532  1.00 15.63           H
ATOM   4018  CA  VAL A 377       1.660 190.559  18.249  1.00 14.76           C
ATOM   4019  HA  VAL A 377       1.621 190.075  17.273  1.00 16.13           H
ATOM   4020  C   VAL A 377       0.443 190.101  19.046  1.00 16.40           C
ATOM   4021  O   VAL A 377      -0.157 189.075  18.733  1.00 18.81           O
ATOM   4022  CB  VAL A 377       2.939 190.088  18.977  1.00 15.06           C
ATOM   4023  HB  VAL A 377       3.004 190.593  19.940  1.00 19.33           H
ATOM   4024  CG1 VAL A 377       2.904 188.582  19.220  1.00 19.08           C
ATOM   4025 1HG1 VAL A 377       3.855 188.255  19.641  1.00 47.20           H
ATOM   4026 2HG1 VAL A 377       2.726 188.057  18.281  1.00 49.30           H
ATOM   4027 3HG1 VAL A 377       2.108 188.341  19.924  1.00 49.61           H
ATOM   4028  CG2 VAL A 377       4.181 190.439  18.161  1.00 18.11           C
ATOM   4029 1HG2 VAL A 377       4.236 191.517  18.011  1.00 46.88           H
ATOM   4030 2HG2 VAL A 377       4.142 189.941  17.192  1.00 47.49           H
ATOM   4031 3HG2 VAL A 377       5.072 190.114  18.699  1.00 48.84           H
ATOM   4032  N   LEU A 378       0.066 190.870  20.062  1.00 17.67           N
ATOM   4033  H   LEU A 378       0.577 191.721  20.254  1.00 17.48           H
ATOM   4034  CA  LEU A 378      -1.093 190.548  20.890  1.00 21.73           C
ATOM   4035  HA  LEU A 378      -0.978 189.543  21.296  1.00 24.85           H
ATOM   4036  C   LEU A 378      -2.385 190.567  20.078  1.00 25.67           C
ATOM   4037  O   LEU A 378      -3.340 189.862  20.399  1.00 37.32           O
ATOM   4038  CB  LEU A 378      -1.206 191.553  22.040  1.00 23.36           C
ATOM   4039 1HB  LEU A 378      -1.122 192.553  21.616  1.00 45.50           H
ATOM   4040 2HB  LEU A 378      -2.206 191.464  22.466  1.00 44.90           H
ATOM   4041  CG  LEU A 378      -0.199 191.431  23.188  1.00 25.84           C
ATOM   4042  HG  LEU A 378       0.806 191.350  22.775  1.00 66.37           H
ATOM   4043  CD1 LEU A 378      -0.260 192.672  24.067  1.00 55.81           C
ATOM   4044 1HD1 LEU A 378       0.465 192.581  24.876  1.00100.36           H
ATOM   4045 2HD1 LEU A 378      -1.260 192.776  24.490  1.00 97.56           H
ATOM   4046 3HD1 LEU A 378      -0.022 193.554  23.472  1.00102.22           H
ATOM   4047  CD2 LEU A 378      -0.480 190.200  24.036  1.00 56.53           C
ATOM   4048 1HD2 LEU A 378      -1.509 190.226  24.395  1.00 98.64           H
ATOM   4049 2HD2 LEU A 378       0.197 190.182  24.890  1.00 99.56           H
ATOM   4050 3HD2 LEU A 378      -0.325 189.301  23.440  1.00103.86           H
ATOM   4051  N   GLU A 379      -2.408 191.388  19.034  1.00 23.86           N
ATOM   4052  H   GLU A 379      -1.583 191.930  18.816  1.00 24.40           H
ATOM   4053  CA  GLU A 379      -3.585 191.553  18.186  1.00 28.59           C
ATOM   4054  HA  GLU A 379      -4.444 191.125  18.702  1.00 34.26           H
ATOM   4055  C   GLU A 379      -3.476 190.847  16.835  1.00 25.51           C
ATOM   4056  O   GLU A 379      -4.330 191.022  15.966  1.00 30.15           O
ATOM   4057  CB  GLU A 379      -3.857 193.045  17.976  1.00 39.00           C
ATOM   4058 1HB  GLU A 379      -3.144 193.618  18.569  1.00 57.20           H
ATOM   4059 2HB  GLU A 379      -3.710 193.298  16.927  1.00 67.28           H
ATOM   4060  CG  GLU A 379      -5.260 193.456  18.390  1.00 81.67           C
ATOM   4061 1HG  GLU A 379      -5.978 193.004  17.705  1.00154.25           H
ATOM   4062 2HG  GLU A 379      -5.455 193.079  19.395  1.00146.12           H
ATOM   4063  CD  GLU A 379      -5.447 194.961  18.391  1.00 80.83           C
ATOM   4064  OE1 GLU A 379      -5.841 195.519  19.437  1.00123.48           O
ATOM   4065  OE2 GLU A 379      -5.209 195.609  17.350  1.00123.62           O
ATOM   4066  N   HIS A 380      -2.444 190.031  16.650  1.00 21.60           N
ATOM   4067  H   HIS A 380      -1.769 189.910  17.394  1.00 21.55           H
ATOM   4068  CA  HIS A 380      -2.276 189.291  15.403  1.00 21.30           C
ATOM   4069  HA  HIS A 380      -2.295 190.007  14.582  1.00 25.25           H
ATOM   4070  C   HIS A 380      -3.422 188.299  15.223  1.00 21.01           C
ATOM   4071  O   HIS A 380      -3.844 187.665  16.191  1.00 19.50           O
ATOM   4072  CB  HIS A 380      -0.944 188.537  15.383  1.00 20.48           C
ATOM   4073 1HB  HIS A 380      -0.543 188.504  16.396  1.00 32.28           H
ATOM   4074 2HB  HIS A 380      -1.124 187.512  15.058  1.00 36.79           H
ATOM   4075  CG  HIS A 380       0.081 189.148  14.479  1.00 27.47           C
ATOM   4076  ND1 HIS A 380       0.624 190.400  14.661  1.00 64.94           N
ATOM   4077  HD1 HIS A 380       0.380 191.051  15.396  1.00115.79           H
ATOM   4078  CD2 HIS A 380       0.688 188.662  13.366  1.00 75.07           C
ATOM   4079  HD2 HIS A 380       0.488 187.694  12.930  1.00143.02           H
ATOM   4080  CE1 HIS A 380       1.520 190.606  13.687  1.00 99.59           C
ATOM   4081  HE1 HIS A 380       2.097 191.513  13.574  1.00171.36           H
ATOM   4082  NE2 HIS A 380       1.599 189.567  12.878  1.00107.58           N
ATOM   4083  N   PRO A 381      -3.933 188.135  13.991  1.00 25.48           N
ATOM   4084  CA  PRO A 381      -5.085 187.232  13.875  1.00 27.11           C
ATOM   4085  HA  PRO A 381      -5.911 187.625  14.468  1.00 29.82           H
ATOM   4086  C   PRO A 381      -4.830 185.786  14.291  1.00 23.04           C
ATOM   4087  O   PRO A 381      -5.751 185.091  14.714  1.00 25.81           O
ATOM   4088  CB  PRO A 381      -5.442 187.301  12.388  1.00 36.26           C
ATOM   4089 1HB  PRO A 381      -4.993 186.463  11.855  1.00 43.08           H
ATOM   4090 2HB  PRO A 381      -6.524 187.301  12.254  1.00 43.94           H
ATOM   4091  CG  PRO A 381      -4.859 188.587  11.913  1.00 45.71           C
ATOM   4092 1HG  PRO A 381      -4.657 188.547  10.843  1.00 64.09           H
ATOM   4093 2HG  PRO A 381      -5.533 189.411  12.147  1.00 61.44           H
ATOM   4094  CD  PRO A 381      -3.584 188.733  12.690  1.00 34.07           C
ATOM   4095 1HD  PRO A 381      -2.776 188.176  12.215  1.00 35.81           H
ATOM   4096 2HD  PRO A 381      -3.328 189.787  12.792  1.00 39.55           H
ATOM   4097  N   TRP A 382      -3.592 185.319  14.163  1.00 20.19           N
ATOM   4098  H   TRP A 382      -2.875 185.905  13.762  1.00 21.72           H
ATOM   4099  CA  TRP A 382      -3.244 183.972  14.607  1.00 18.18           C
ATOM   4100  HA  TRP A 382      -3.992 183.277  14.224  1.00 21.02           H
ATOM   4101  C   TRP A 382      -3.253 183.855  16.129  1.00 15.23           C
ATOM   4102  O   TRP A 382      -3.671 182.834  16.673  1.00 17.53           O
ATOM   4103  CB  TRP A 382      -1.876 183.559  14.059  1.00 19.55           C
ATOM   4104 1HB  TRP A 382      -1.881 183.678  12.976  1.00 24.99           H
ATOM   4105 2HB  TRP A 382      -1.110 184.214  14.475  1.00 19.08           H
ATOM   4106  CG  TRP A 382      -1.532 182.137  14.392  1.00 19.98           C
ATOM   4107  CD1 TRP A 382      -1.993 181.009  13.782  1.00 26.29           C
ATOM   4108  HD1 TRP A 382      -2.676 181.005  12.945  1.00 33.05           H
ATOM   4109  CD2 TRP A 382      -0.668 181.675  15.442  1.00 18.65           C
ATOM   4110  NE1 TRP A 382      -1.489 179.882  14.376  1.00 28.59           N
ATOM   4111  HE1 TRP A 382      -1.702 178.939  14.085  1.00 36.73           H
ATOM   4112  CE2 TRP A 382      -0.670 180.261  15.405  1.00 23.44           C
ATOM   4113  CE3 TRP A 382       0.124 182.318  16.402  1.00 18.90           C
ATOM   4114  HE3 TRP A 382       0.140 183.395  16.461  1.00 20.37           H
ATOM   4115  CZ2 TRP A 382       0.105 179.492  16.280  1.00 26.66           C
ATOM   4116  HZ2 TRP A 382       0.106 178.414  16.220  1.00 33.84           H
ATOM   4117  CZ3 TRP A 382       0.897 181.550  17.274  1.00 22.76           C
ATOM   4118  HZ3 TRP A 382       1.524 182.039  18.004  1.00 27.81           H
ATOM   4119  CH2 TRP A 382       0.878 180.145  17.206  1.00 25.76           C
ATOM   4120  HH2 TRP A 382       1.490 179.572  17.887  1.00 31.95           H
ATOM   4121  N   ILE A 383      -2.801 184.900  16.816  1.00 13.45           N
ATOM   4122  H   ILE A 383      -2.503 185.730  16.324  1.00 15.09           H
ATOM   4123  CA  ILE A 383      -2.776 184.907  18.276  1.00 12.81           C
ATOM   4124  HA  ILE A 383      -2.390 183.951  18.628  1.00 13.36           H
ATOM   4125  C   ILE A 383      -4.195 185.048  18.817  1.00 14.68           C
ATOM   4126  O   ILE A 383      -4.587 184.312  19.721  1.00 16.60           O
ATOM   4127  CB  ILE A 383      -1.890 186.046  18.838  1.00 13.09           C
ATOM   4128  HB  ILE A 383      -2.218 186.982  18.385  1.00 16.56           H
ATOM   4129  CG1 ILE A 383      -0.415 185.829  18.475  1.00 13.43           C
ATOM   4130 1HG1 ILE A 383      -0.334 185.710  17.395  1.00 21.66           H
ATOM   4131 2HG1 ILE A 383       0.137 186.728  18.748  1.00 21.87           H
ATOM   4132  CG2 ILE A 383      -2.057 186.180  20.351  1.00 17.33           C
ATOM   4133 1HG2 ILE A 383      -1.305 186.863  20.746  1.00 44.46           H
ATOM   4134 2HG2 ILE A 383      -1.947 185.206  20.829  1.00 48.93           H
ATOM   4135 3HG2 ILE A 383      -3.045 186.580  20.577  1.00 47.47           H
ATOM   4136  CD1 ILE A 383       0.273 184.651  19.145  1.00 19.04           C
ATOM   4137 1HD1 ILE A 383       0.314 184.806  20.223  1.00 51.61           H
ATOM   4138 2HD1 ILE A 383       1.290 184.563  18.763  1.00 49.31           H
ATOM   4139 3HD1 ILE A 383      -0.269 183.730  18.933  1.00 51.05           H
ATOM   4140  N   THR A 384      -4.970 185.975  18.265  1.00 17.02           N
ATOM   4141  H   THR A 384      -4.627 186.517  17.483  1.00 18.01           H
ATOM   4142  CA  THR A 384      -6.310 186.253  18.778  1.00 21.15           C
ATOM   4143  HA  THR A 384      -6.249 186.360  19.861  1.00 22.75           H
ATOM   4144  C   THR A 384      -7.308 185.133  18.499  1.00 23.17           C
ATOM   4145  O   THR A 384      -8.308 185.008  19.205  1.00 29.91           O
ATOM   4146  CB  THR A 384      -6.887 187.560  18.197  1.00 25.54           C
ATOM   4147  HB  THR A 384      -7.909 187.689  18.554  1.00 30.91           H
ATOM   4148  OG1 THR A 384      -6.887 187.491  16.766  1.00 28.16           O
ATOM   4149  HG1 THR A 384      -5.977 187.549  16.465  1.00 55.14           H
ATOM   4150  CG2 THR A 384      -6.059 188.765  18.624  1.00 27.51           C
ATOM   4151 1HG2 THR A 384      -5.938 188.760  19.707  1.00 55.99           H
ATOM   4152 2HG2 THR A 384      -6.568 189.680  18.322  1.00 56.79           H
ATOM   4153 3HG2 THR A 384      -5.078 188.726  18.152  1.00 56.37           H
ATOM   4154  N   ALA A 385      -7.050 184.320  17.481  1.00 22.13           N
ATOM   4155  H   ALA A 385      -6.238 184.486  16.901  1.00 22.50           H
ATOM   4156  CA  ALA A 385      -7.917 183.191  17.160  1.00 25.40           C
ATOM   4157  HA  ALA A 385      -8.951 183.483  17.344  1.00 30.34           H
ATOM   4158  C   ALA A 385      -7.622 181.959  18.013  1.00 24.14           C
ATOM   4159  O   ALA A 385      -8.519 181.160  18.285  1.00 34.20           O
ATOM   4160  CB  ALA A 385      -7.776 182.836  15.686  1.00 29.30           C
ATOM   4161 1HB  ALA A 385      -8.057 183.693  15.074  1.00 59.22           H
ATOM   4162 2HB  ALA A 385      -8.428 181.996  15.449  1.00 57.41           H
ATOM   4163 3HB  ALA A 385      -6.743 182.561  15.472  1.00 58.43           H
ATOM   4164  N   ASN A 386      -6.363 181.783  18.399  1.00 19.74           N
ATOM   4165  H   ASN A 386      -5.676 182.492  18.183  1.00 20.85           H
ATOM   4166  CA  ASN A 386      -5.923 180.571  19.086  1.00 19.36           C
ATOM   4167  HA  ASN A 386      -6.684 179.802  18.948  1.00 23.10           H
ATOM   4168  C   ASN A 386      -5.708 180.719  20.592  1.00 18.85           C
ATOM   4169  O   ASN A 386      -5.791 179.732  21.321  1.00 22.42           O
ATOM   4170  CB  ASN A 386      -4.628 180.081  18.433  1.00 17.97           C
ATOM   4171 1HB  ASN A 386      -3.935 180.917  18.339  1.00 16.50           H
ATOM   4172 2HB  ASN A 386      -4.172 179.323  19.068  1.00 20.11           H
ATOM   4173  CG  ASN A 386      -4.860 179.468  17.070  1.00 21.10           C
ATOM   4174  OD1 ASN A 386      -5.309 178.330  16.956  1.00 27.96           O
ATOM   4175  ND2 ASN A 386      -4.546 180.213  16.023  1.00 22.75           N
ATOM   4176 1HD2 ASN A 386      -4.690 179.850  15.094  1.00 28.28           H
ATOM   4177 2HD2 ASN A 386      -4.179 181.144  16.169  1.00 22.82           H
ATOM   4178  N   SER A 387      -5.406 181.922  21.067  1.00 17.72           N
ATOM   4179  H   SER A 387      -5.374 182.718  20.445  1.00 18.33           H
ATOM   4180  CA  SER A 387      -5.119 182.130  22.484  1.00 18.24           C
ATOM   4181  HA  SER A 387      -4.395 181.382  22.805  1.00 19.50           H
ATOM   4182  C   SER A 387      -6.375 181.988  23.339  1.00 25.48           C
ATOM   4183  O   SER A 387      -7.452 182.446  22.960  1.00 29.85           O
ATOM   4184  CB  SER A 387      -4.519 183.521  22.702  1.00 17.23           C
ATOM   4185 1HB  SER A 387      -3.622 183.624  22.092  1.00 19.49           H
ATOM   4186 2HB  SER A 387      -5.245 184.275  22.396  1.00 22.51           H
ATOM   4187  OG  SER A 387      -4.180 183.724  24.062  1.00 25.62           O
ATOM   4188  HG  SER A 387      -3.860 184.625  24.158  1.00 40.34           H
ATOM   4189  N   SER A 388      -6.231 181.376  24.510  1.00 35.38           N
ATOM   4190  H   SER A 388      -5.337 180.983  24.767  1.00 39.82           H
ATOM   4191  CA  SER A 388      -7.333 181.271  25.463  1.00 50.80           C
ATOM   4192  HA  SER A 388      -8.245 181.015  24.923  1.00 55.19           H
ATOM   4193  C   SER A 388      -7.570 182.593  26.189  1.00 54.65           C
ATOM   4194  O   SER A 388      -8.596 182.778  26.844  1.00 80.00           O
ATOM   4195  CB  SER A 388      -7.040 180.170  26.484  1.00 82.01           C
ATOM   4196 1HB  SER A 388      -7.905 180.047  27.136  1.00111.00           H
ATOM   4197 2HB  SER A 388      -6.855 179.234  25.957  1.00108.08           H
ATOM   4198  OG  SER A 388      -5.905 180.495  27.268  1.00151.12           O
ATOM   4199  HG  SER A 388      -5.761 179.790  27.904  1.00195.79           H
ATOM   4200  N   LYS A 389      -6.624 183.518  26.060  1.00 64.08           N
ATOM   4201  H   LYS A 389      -5.815 183.308  25.491  1.00 78.49           H
ATOM   4202  CA  LYS A 389      -6.738 184.851  26.648  1.00 88.57           C
ATOM   4203  HA  LYS A 389      -7.406 184.802  27.506  1.00 95.95           H
ATOM   4204  C   LYS A 389      -7.322 185.822  25.626  1.00 99.41           C
ATOM   4205  O   LYS A 389      -6.871 185.852  24.480  1.00126.49           O
ATOM   4206  CB  LYS A 389      -5.366 185.377  27.084  1.00164.90           C
ATOM   4207 1HB  LYS A 389      -4.710 185.355  26.215  1.00183.76           H
ATOM   4208 2HB  LYS A 389      -5.475 186.417  27.393  1.00202.42           H
ATOM   4209  CG  LYS A 389      -4.686 184.607  28.211  1.00290.00           C
ATOM   4210 1HG  LYS A 389      -4.653 183.549  27.954  1.00357.95           H
ATOM   4211 2HG  LYS A 389      -3.664 184.974  28.312  1.00347.50           H
ATOM   4212  CD  LYS A 389      -5.390 184.776  29.550  1.00412.61           C
ATOM   4213 1HD  LYS A 389      -5.484 185.839  29.773  1.00421.90           H
ATOM   4214 2HD  LYS A 389      -6.384 184.331  29.495  1.00461.55           H
ATOM   4215  CE  LYS A 389      -4.600 184.099  30.658  1.00622.10           C
ATOM   4216 1HE  LYS A 389      -4.479 183.041  30.410  1.00676.36           H
ATOM   4217 2HE  LYS A 389      -3.605 184.548  30.708  1.00688.96           H
ATOM   4218  NZ  LYS A 389      -5.297 184.246  31.978  1.00831.28           N
ATOM   4219 1HZ  LYS A 389      -4.751 183.805  32.707  1.00910.83           H
ATOM   4220 2HZ  LYS A 389      -6.205 183.801  31.952  1.00911.89           H
ATOM   4221 3HZ  LYS A 389      -5.411 185.222  32.213  1.00923.73           H
ATOM   4222  N   PRO A 390      -8.301 186.649  26.027  1.00122.10           N
ATOM   4223  CA  PRO A 390      -8.676 187.677  25.050  1.00186.57           C
ATOM   4224  HA  PRO A 390      -8.920 187.223  24.089  1.00206.46           H
ATOM   4225  C   PRO A 390      -7.560 188.704  24.875  1.00269.03           C
ATOM   4226  O   PRO A 390      -6.719 188.863  25.759  1.00294.33           O
ATOM   4227  CB  PRO A 390      -9.925 188.302  25.675  1.00218.29           C
ATOM   4228 1HB  PRO A 390     -10.005 189.356  25.407  1.00286.17           H
ATOM   4229 2HB  PRO A 390     -10.816 187.757  25.362  1.00249.65           H
ATOM   4230  CG  PRO A 390      -9.714 188.143  27.139  1.00189.05           C
ATOM   4231 1HG  PRO A 390      -9.051 188.926  27.508  1.00241.36           H
ATOM   4232 2HG  PRO A 390     -10.666 188.164  27.669  1.00217.97           H
ATOM   4233  CD  PRO A 390      -9.057 186.797  27.283  1.00133.10           C
ATOM   4234 1HD  PRO A 390      -8.389 186.792  28.145  1.00160.90           H
ATOM   4235 2HD  PRO A 390      -9.809 186.012  27.368  1.00126.91           H
ATOM   4236  N   SER A 391      -7.545 189.402  23.744  1.00374.45           N
ATOM   4237  H   SER A 391      -8.246 189.238  23.037  1.00392.97           H
ATOM   4238  CA  SER A 391      -6.526 190.418  23.488  1.00530.22           C
ATOM   4239  HA  SER A 391      -5.546 189.979  23.673  1.00555.51           H
ATOM   4240  C   SER A 391      -6.661 191.638  24.396  1.00620.99           C
ATOM   4241  O   SER A 391      -5.674 192.316  24.684  1.00766.77           O
ATOM   4242  CB  SER A 391      -6.588 190.865  22.026  1.00659.57           C
ATOM   4243 1HB  SER A 391      -5.795 191.590  21.838  1.00750.73           H
ATOM   4244 2HB  SER A 391      -6.435 189.998  21.384  1.00712.26           H
ATOM   4245  OG  SER A 391      -7.845 191.449  21.726  1.00733.17           O
ATOM   4246  HG  SER A 391      -7.811 191.806  20.835  1.00805.35           H
ATOM   4247  N   ASN A 392      -7.881 191.917  24.845  1.00619.69           N
ATOM   4248  H   ASN A 392      -8.655 191.340  24.548  1.00588.91           H
ATOM   4249  CA  ASN A 392      -8.151 193.007  25.778  1.00735.67           C
ATOM   4250  HA  ASN A 392      -7.215 193.306  26.252  1.00817.75           H
ATOM   4251  C   ASN A 392      -9.110 192.572  26.883  1.00843.44           C
ATOM   4252  O   ASN A 392      -8.978 193.089  28.012  1.00919.85           O
ATOM   4253  OXT ASN A 392      -9.972 191.714  26.600  1.00970.57           O
ATOM   4254  CB  ASN A 392      -8.732 194.201  25.012  1.00805.21           C
ATOM   4255 1HB  ASN A 392      -8.121 194.398  24.132  1.00807.78           H
ATOM   4256 2HB  ASN A 392      -9.745 193.961  24.689  1.00870.93           H
ATOM   4257  CG  ASN A 392      -8.789 195.460  25.850  1.00968.25           C
ATOM   4258  OD1 ASN A 392      -9.862 195.961  26.172  1.00999.99           O
ATOM   4259  ND2 ASN A 392      -7.625 195.985  26.197  1.00999.99           N
ATOM   4260 1HD2 ASN A 392      -7.610 196.825  26.755  1.00999.99           H
ATOM   4261 2HD2 ASN A 392      -6.768 195.533  25.915  1.00999.99           H
TER    4262      ASN A 392 
HETATM 4263  CH3 ACE B 517      -6.362 169.462  47.236  1.00999.99           C
HETATM 4264 1HH3 ACE B 517      -7.145 168.897  46.732  1.00999.99           H
HETATM 4265 2HH3 ACE B 517      -5.693 169.909  46.501  1.00999.99           H
HETATM 4266 3HH3 ACE B 517      -6.812 170.249  47.842  1.00999.99           H
HETATM 4267  C   ACE B 517      -5.573 168.539  48.144  1.00991.13           C
HETATM 4268  O   ACE B 517      -5.534 168.761  49.352  1.00981.42           O
ATOM   4269  N   LEU B 518      -4.960 167.516  47.559  1.00864.25           N
ATOM   4270  H   LEU B 518      -5.060 167.389  46.563  1.00971.96           H
ATOM   4271  CA  LEU B 518      -4.128 166.562  48.291  1.00709.59           C
ATOM   4272  HA  LEU B 518      -4.278 166.709  49.361  1.00749.99           H
ATOM   4273  C   LEU B 518      -2.640 166.747  48.001  1.00547.27           C
ATOM   4274  O   LEU B 518      -1.797 166.010  48.513  1.00551.37           O
ATOM   4275  CB  LEU B 518      -4.535 165.132  47.926  1.00843.48           C
ATOM   4276 1HB  LEU B 518      -4.336 164.993  46.864  1.00946.20           H
ATOM   4277 2HB  LEU B 518      -3.883 164.450  48.473  1.00831.94           H
ATOM   4278  CG  LEU B 518      -5.983 164.707  48.194  1.00999.99           C
ATOM   4279  HG  LEU B 518      -6.656 165.401  47.691  1.00999.99           H
ATOM   4280  CD1 LEU B 518      -6.201 163.319  47.607  1.00999.99           C
ATOM   4281 1HD1 LEU B 518      -6.006 163.339  46.535  1.00999.99           H
ATOM   4282 2HD1 LEU B 518      -7.233 163.011  47.775  1.00999.99           H
ATOM   4283 3HD1 LEU B 518      -5.530 162.605  48.086  1.00999.99           H
ATOM   4284  CD2 LEU B 518      -6.313 164.702  49.682  1.00999.99           C
ATOM   4285 1HD2 LEU B 518      -6.270 165.719  50.069  1.00999.99           H
ATOM   4286 2HD2 LEU B 518      -5.598 164.077  50.218  1.00999.99           H
ATOM   4287 3HD2 LEU B 518      -7.318 164.308  49.831  1.00999.99           H
ATOM   4288  N   GLU B 519      -2.321 167.729  47.166  1.00489.34           N
ATOM   4289  H   GLU B 519      -3.052 168.324  46.803  1.00552.58           H
ATOM   4290  CA  GLU B 519      -0.942 168.005  46.777  1.00421.30           C
ATOM   4291  HA  GLU B 519      -0.398 167.062  46.740  1.00467.99           H
ATOM   4292  C   GLU B 519      -0.270 168.906  47.809  1.00329.03           C
ATOM   4293  O   GLU B 519      -0.712 170.029  48.046  1.00364.22           O
ATOM   4294  CB  GLU B 519      -0.899 168.650  45.388  1.00493.06           C
ATOM   4295 1HB  GLU B 519      -1.422 167.999  44.688  1.00598.72           H
ATOM   4296 2HB  GLU B 519      -1.427 169.603  45.424  1.00519.06           H
ATOM   4297  CG  GLU B 519       0.508 168.903  44.867  1.00533.12           C
ATOM   4298 1HG  GLU B 519       0.451 169.455  43.929  1.00597.73           H
ATOM   4299 2HG  GLU B 519       1.046 169.511  45.593  1.00532.46           H
ATOM   4300  CD  GLU B 519       1.279 167.618  44.650  1.00640.01           C
ATOM   4301  OE1 GLU B 519       0.845 166.792  43.822  1.00750.75           O
ATOM   4302  OE2 GLU B 519       2.315 167.415  45.316  1.00732.77           O
ATOM   4303  N   LEU B 520       0.779 168.379  48.434  1.00282.71           N
ATOM   4304  H   LEU B 520       1.097 167.461  48.157  1.00318.76           H
ATOM   4305  CA  LEU B 520       1.490 169.020  49.539  1.00251.47           C
ATOM   4306  HA  LEU B 520       2.288 168.345  49.846  1.00268.28           H
ATOM   4307  C   LEU B 520       0.614 169.249  50.769  1.00251.42           C
ATOM   4308  O   LEU B 520       0.966 170.028  51.655  1.00253.23           O
ATOM   4309  CB  LEU B 520       2.125 170.345  49.100  1.00255.02           C
ATOM   4310 1HB  LEU B 520       1.320 171.040  48.861  1.00274.93           H
ATOM   4311 2HB  LEU B 520       2.666 170.753  49.954  1.00279.83           H
ATOM   4312  CG  LEU B 520       3.091 170.315  47.911  1.00262.05           C
ATOM   4313  HG  LEU B 520       2.581 169.881  47.053  1.00280.50           H
ATOM   4314  CD1 LEU B 520       3.508 171.732  47.542  1.00295.42           C
ATOM   4315 1HD1 LEU B 520       4.200 171.700  46.702  1.00344.08           H
ATOM   4316 2HD1 LEU B 520       3.994 172.208  48.394  1.00339.44           H
ATOM   4317 3HD1 LEU B 520       2.627 172.309  47.259  1.00331.29           H
ATOM   4318  CD2 LEU B 520       4.321 169.469  48.213  1.00299.67           C
ATOM   4319 1HD2 LEU B 520       4.027 168.426  48.322  1.00349.64           H
ATOM   4320 2HD2 LEU B 520       4.788 169.811  49.137  1.00343.60           H
ATOM   4321 3HD2 LEU B 520       5.034 169.552  47.393  1.00342.20           H
ATOM   4322  N   LYS B 521      -0.513 168.549  50.840  1.00269.26           N
ATOM   4323  H   LYS B 521      -0.792 167.990  50.046  1.00284.23           H
ATOM   4324  CA  LYS B 521      -1.356 168.548  52.033  1.00286.77           C
ATOM   4325  HA  LYS B 521      -1.474 169.573  52.388  1.00298.72           H
ATOM   4326  C   LYS B 521      -0.701 167.741  53.148  1.00280.92           C
ATOM   4327  O   LYS B 521      -0.824 168.059  54.329  1.00305.01           O
ATOM   4328  CB  LYS B 521      -2.733 167.964  51.703  1.00323.81           C
ATOM   4329 1HB  LYS B 521      -3.146 168.498  50.847  1.00361.11           H
ATOM   4330 2HB  LYS B 521      -2.603 166.917  51.426  1.00350.82           H
ATOM   4331  CG  LYS B 521      -3.727 168.038  52.853  1.00387.37           C
ATOM   4332 1HG  LYS B 521      -3.299 167.548  53.727  1.00434.89           H
ATOM   4333 2HG  LYS B 521      -3.922 169.084  53.092  1.00441.03           H
ATOM   4334  CD  LYS B 521      -5.038 167.352  52.505  1.00464.17           C
ATOM   4335 1HD  LYS B 521      -5.459 167.811  51.610  1.00492.56           H
ATOM   4336 2HD  LYS B 521      -4.851 166.295  52.313  1.00517.11           H
ATOM   4337  CE  LYS B 521      -6.025 167.489  53.652  1.00591.15           C
ATOM   4338 1HE  LYS B 521      -5.580 167.070  54.558  1.00639.52           H
ATOM   4339 2HE  LYS B 521      -6.224 168.549  53.821  1.00651.09           H
ATOM   4340  NZ  LYS B 521      -7.287 166.765  53.290  1.00749.21           N
ATOM   4341 1HZ  LYS B 521      -7.981 166.881  54.016  1.00818.16           H
ATOM   4342 2HZ  LYS B 521      -7.105 165.777  53.171  1.00829.31           H
ATOM   4343 3HZ  LYS B 521      -7.661 167.130  52.424  1.00823.26           H
ATOM   4344  N   GLU B 522      -0.013 166.678  52.748  1.00271.06           N
ATOM   4345  H   GLU B 522       0.055 166.485  51.760  1.00269.60           H
ATOM   4346  CA  GLU B 522       0.644 165.764  53.679  1.00284.19           C
ATOM   4347  HA  GLU B 522       0.242 165.911  54.682  1.00308.71           H
ATOM   4348  C   GLU B 522       2.151 166.000  53.731  1.00259.98           C
ATOM   4349  O   GLU B 522       2.892 165.206  54.308  1.00275.88           O
ATOM   4350  CB  GLU B 522       0.373 164.318  53.254  1.00328.79           C
ATOM   4351 1HB  GLU B 522       0.795 164.161  52.261  1.00353.18           H
ATOM   4352 2HB  GLU B 522       0.881 163.651  53.951  1.00367.55           H
ATOM   4353  CG  GLU B 522      -1.106 163.948  53.224  1.00427.19           C
ATOM   4354 1HG  GLU B 522      -1.555 164.207  54.184  1.00471.74           H
ATOM   4355 2HG  GLU B 522      -1.603 164.525  52.443  1.00480.38           H
ATOM   4356  CD  GLU B 522      -1.335 162.472  52.961  1.00564.86           C
ATOM   4357  OE1 GLU B 522      -0.653 161.889  52.091  1.00677.47           O
ATOM   4358  OE2 GLU B 522      -2.214 161.876  53.618  1.00684.84           O
ATOM   4359  N   GLU B 523       2.605 167.092  53.124  1.00239.75           N
ATOM   4360  H   GLU B 523       1.950 167.719  52.679  1.00243.12           H
ATOM   4361  CA  GLU B 523       4.021 167.447  53.130  1.00229.16           C
ATOM   4362  HA  GLU B 523       4.601 166.569  52.846  1.00237.30           H
ATOM   4363  C   GLU B 523       4.470 167.886  54.522  1.00224.97           C
ATOM   4364  O   GLU B 523       3.861 168.752  55.151  1.00228.72           O
ATOM   4365  CB  GLU B 523       4.281 168.569  52.121  1.00225.61           C
ATOM   4366 1HB  GLU B 523       3.989 168.215  51.132  1.00235.76           H
ATOM   4367 2HB  GLU B 523       3.641 169.412  52.377  1.00224.42           H
ATOM   4368  CG  GLU B 523       5.716 169.076  52.051  1.00230.27           C
ATOM   4369 1HG  GLU B 523       5.710 170.024  51.514  1.00235.83           H
ATOM   4370 2HG  GLU B 523       6.086 169.261  53.059  1.00237.52           H
ATOM   4371  CD  GLU B 523       6.669 168.133  51.343  1.00241.35           C
ATOM   4372  OE1 GLU B 523       7.854 168.502  51.196  1.00285.86           O
ATOM   4373  OE2 GLU B 523       6.263 167.030  50.917  1.00272.12           O
ATOM   4374  N   SER B 524       5.541 167.269  55.008  1.00228.25           N
ATOM   4375  H   SER B 524       5.979 166.526  54.483  1.00235.93           H
ATOM   4376  CA  SER B 524       6.120 167.646  56.293  1.00230.36           C
ATOM   4377  HA  SER B 524       5.313 167.926  56.970  1.00235.87           H
ATOM   4378  C   SER B 524       7.064 168.834  56.129  1.00221.12           C
ATOM   4379  O   SER B 524       7.867 168.880  55.196  1.00233.22           O
ATOM   4380  CB  SER B 524       6.885 166.466  56.897  1.00252.03           C
ATOM   4381 1HB  SER B 524       6.212 165.612  56.979  1.00288.15           H
ATOM   4382 2HB  SER B 524       7.717 166.205  56.243  1.00282.30           H
ATOM   4383  OG  SER B 524       7.381 166.792  58.184  1.00302.00           O
ATOM   4384  HG  SER B 524       7.845 166.028  58.535  1.00354.47           H
ATOM   4385  N   PHE B 525       6.968 169.786  57.051  1.00217.40           N
ATOM   4386  H   PHE B 525       6.292 169.693  57.794  1.00228.72           H
ATOM   4387  CA  PHE B 525       7.821 170.971  57.053  1.00215.46           C
ATOM   4388  HA  PHE B 525       8.567 170.888  56.263  1.00215.84           H
ATOM   4389  C   PHE B 525       8.541 171.067  58.396  1.00223.19           C
ATOM   4390  O   PHE B 525       7.974 170.753  59.443  1.00232.95           O
ATOM   4391  CB  PHE B 525       6.992 172.238  56.826  1.00213.88           C
ATOM   4392 1HB  PHE B 525       6.166 172.253  57.537  1.00220.07           H
ATOM   4393 2HB  PHE B 525       7.629 173.100  57.022  1.00220.51           H
ATOM   4394  CG  PHE B 525       6.452 172.375  55.428  1.00207.75           C
ATOM   4395  CD1 PHE B 525       7.126 173.150  54.491  1.00205.74           C
ATOM   4396  HD1 PHE B 525       8.043 173.648  54.768  1.00207.83           H
ATOM   4397  CD2 PHE B 525       5.264 171.755  55.054  1.00210.12           C
ATOM   4398  HD2 PHE B 525       4.728 171.145  55.766  1.00216.18           H
ATOM   4399  CE1 PHE B 525       6.627 173.309  53.200  1.00205.38           C
ATOM   4400  HE1 PHE B 525       7.163 173.915  52.484  1.00207.55           H
ATOM   4401  CE2 PHE B 525       4.747 171.921  53.770  1.00210.11           C
ATOM   4402  HE2 PHE B 525       3.816 171.445  53.498  1.00216.17           H
ATOM   4403  CZ  PHE B 525       5.436 172.689  52.837  1.00207.69           C
ATOM   4404  HZ  PHE B 525       5.051 172.800  51.835  1.00212.54           H
ATOM   4405  N   ARG B 526       9.797 171.498  58.354  1.00223.22           N
ATOM   4406  H   ARG B 526      10.199 171.759  57.462  1.00220.44           H
ATOM   4407  CA  ARG B 526      10.648 171.603  59.537  1.00230.58           C
ATOM   4408  HA  ARG B 526      10.084 171.317  60.425  1.00238.27           H
ATOM   4409  C   ARG B 526      11.131 173.037  59.714  1.00228.21           C
ATOM   4410  O   ARG B 526      11.146 173.816  58.762  1.00223.25           O
ATOM   4411  CB  ARG B 526      11.859 170.678  59.375  1.00239.68           C
ATOM   4412 1HB  ARG B 526      12.347 170.913  58.429  1.00270.81           H
ATOM   4413 2HB  ARG B 526      12.565 170.880  60.181  1.00263.20           H
ATOM   4414  CG  ARG B 526      11.514 169.194  59.400  1.00252.75           C
ATOM   4415 1HG  ARG B 526      11.103 168.950  60.380  1.00285.71           H
ATOM   4416 2HG  ARG B 526      10.761 168.982  58.641  1.00289.36           H
ATOM   4417  CD  ARG B 526      12.735 168.321  59.142  1.00262.97           C
ATOM   4418 1HD  ARG B 526      13.547 168.646  59.793  1.00298.13           H
ATOM   4419 2HD  ARG B 526      12.484 167.288  59.384  1.00295.48           H
ATOM   4420  NE  ARG B 526      13.169 168.387  57.746  1.00293.97           N
ATOM   4421  HE  ARG B 526      12.621 168.958  57.120  1.00342.37           H
ATOM   4422  CZ  ARG B 526      14.231 167.770  57.245  1.00335.71           C
ATOM   4423  NH1 ARG B 526      15.007 166.993  57.975  1.00369.66           N
ATOM   4424 1HH1 ARG B 526      14.811 166.880  58.958  1.00383.69           H
ATOM   4425 2HH1 ARG B 526      15.799 166.541  57.547  1.00435.50           H
ATOM   4426  NH2 ARG B 526      14.517 167.911  55.967  1.00428.85           N
ATOM   4427 1HH2 ARG B 526      13.935 168.505  55.397  1.00496.31           H
ATOM   4428 2HH2 ARG B 526      15.320 167.438  55.583  1.00485.17           H
ATOM   4429  N   ASP B 527      11.536 173.379  60.931  1.00237.05           N
ATOM   4430  H   ASP B 527      11.475 172.719  61.692  1.00245.57           H
ATOM   4431  CA  ASP B 527      12.156 174.678  61.170  1.00240.76           C
ATOM   4432  HA  ASP B 527      11.445 175.462  60.907  1.00238.82           H
ATOM   4433  C   ASP B 527      13.392 174.799  60.281  1.00239.05           C
ATOM   4434  O   ASP B 527      14.083 173.807  60.048  1.00245.82           O
ATOM   4435  CB  ASP B 527      12.553 174.828  62.640  1.00257.11           C
ATOM   4436 1HB  ASP B 527      13.101 173.937  62.946  1.00276.15           H
ATOM   4437 2HB  ASP B 527      13.209 175.692  62.745  1.00301.99           H
ATOM   4438  CG  ASP B 527      11.351 175.011  63.548  1.00276.11           C
ATOM   4439  OD1 ASP B 527      11.248 174.286  64.560  1.00331.55           O
ATOM   4440  OD2 ASP B 527      10.507 175.883  63.251  1.00333.81           O
ATOM   4441  N   PRO B 528      13.691 175.999  59.757  1.00235.45           N
ATOM   4442  CA  PRO B 528      14.837 176.065  58.842  1.00237.17           C
ATOM   4443  HA  PRO B 528      14.668 175.395  57.999  1.00235.86           H
ATOM   4444  C   PRO B 528      16.188 175.732  59.469  1.00249.17           C
ATOM   4445  O   PRO B 528      17.139 175.396  58.766  1.00254.03           O
ATOM   4446  CB  PRO B 528      14.824 177.519  58.363  1.00238.20           C
ATOM   4447 1HB  PRO B 528      15.548 178.103  58.932  1.00254.44           H
ATOM   4448 2HB  PRO B 528      15.044 177.573  57.297  1.00241.68           H
ATOM   4449  CG  PRO B 528      13.441 178.005  58.637  1.00234.95           C
ATOM   4450 1HG  PRO B 528      13.427 179.087  58.763  1.00248.10           H
ATOM   4451 2HG  PRO B 528      12.768 177.708  57.832  1.00241.50           H
ATOM   4452  CD  PRO B 528      13.055 177.320  59.910  1.00233.01           C
ATOM   4453 1HD  PRO B 528      13.465 177.848  60.771  1.00239.35           H
ATOM   4454 2HD  PRO B 528      11.971 177.235  59.978  1.00235.70           H
ATOM   4455  N   ALA B 529      16.270 175.823  60.792  1.00261.81           N
ATOM   4456  H   ALA B 529      15.456 176.111  61.316  1.00264.01           H
ATOM   4457  CA  ALA B 529      17.481 175.481  61.531  1.00281.82           C
ATOM   4458  HA  ALA B 529      18.332 175.986  61.073  1.00287.63           H
ATOM   4459  C   ALA B 529      17.766 173.980  61.512  1.00287.07           C
ATOM   4460  O   ALA B 529      18.876 173.550  61.823  1.00308.92           O
ATOM   4461  CB  ALA B 529      17.348 175.962  62.968  1.00304.34           C
ATOM   4462 1HB  ALA B 529      16.526 175.438  63.457  1.00336.21           H
ATOM   4463 2HB  ALA B 529      17.153 177.035  62.980  1.00335.67           H
ATOM   4464 3HB  ALA B 529      18.275 175.760  63.505  1.00345.00           H
ATOM   4465  N   GLU B 530      16.767 173.182  61.150  1.00276.69           N
ATOM   4466  H   GLU B 530      15.879 173.584  60.882  1.00266.26           H
ATOM   4467  CA  GLU B 530      16.907 171.729  61.098  1.00285.36           C
ATOM   4468  HA  GLU B 530      17.715 171.420  61.761  1.00303.06           H
ATOM   4469  C   GLU B 530      17.243 171.238  59.692  1.00276.90           C
ATOM   4470  O   GLU B 530      17.549 170.063  59.498  1.00297.06           O
ATOM   4471  CB  GLU B 530      15.608 171.057  61.554  1.00292.92           C
ATOM   4472 1HB  GLU B 530      14.818 171.313  60.847  1.00301.22           H
ATOM   4473 2HB  GLU B 530      15.748 169.977  61.529  1.00315.88           H
ATOM   4474  CG  GLU B 530      15.150 171.454  62.953  1.00315.04           C
ATOM   4475 1HG  GLU B 530      14.900 172.515  62.959  1.00332.63           H
ATOM   4476 2HG  GLU B 530      14.249 170.890  63.198  1.00349.37           H
ATOM   4477  CD  GLU B 530      16.204 171.188  64.015  1.00354.08           C
ATOM   4478  OE1 GLU B 530      16.550 172.125  64.768  1.00414.10           O
ATOM   4479  OE2 GLU B 530      16.689 170.039  64.098  1.00411.29           O
ATOM   4480  N   VAL B 531      17.171 172.136  58.714  1.00261.59           N
ATOM   4481  H   VAL B 531      16.948 173.094  58.948  1.00258.87           H
ATOM   4482  CA  VAL B 531      17.385 171.789  57.310  1.00259.99           C
ATOM   4483  HA  VAL B 531      17.555 170.715  57.241  1.00272.49           H
ATOM   4484  C   VAL B 531      18.593 172.496  56.703  1.00257.45           C
ATOM   4485  O   VAL B 531      19.357 171.899  55.944  1.00270.71           O
ATOM   4486  CB  VAL B 531      16.151 172.137  56.448  1.00259.64           C
ATOM   4487  HB  VAL B 531      16.002 173.217  56.461  1.00293.03           H
ATOM   4488  CG1 VAL B 531      16.358 171.692  55.002  1.00267.55           C
ATOM   4489 1HG1 VAL B 531      16.639 170.639  54.975  1.00311.52           H
ATOM   4490 2HG1 VAL B 531      17.146 172.290  54.544  1.00300.47           H
ATOM   4491 3HG1 VAL B 531      15.436 171.832  54.437  1.00309.69           H
ATOM   4492  CG2 VAL B 531      14.901 171.477  57.021  1.00301.54           C
ATOM   4493 1HG2 VAL B 531      15.095 170.419  57.200  1.00346.77           H
ATOM   4494 2HG2 VAL B 531      14.073 171.579  56.321  1.00353.83           H
ATOM   4495 3HG2 VAL B 531      14.631 171.958  57.961  1.00342.90           H
ATOM   4496  N   LEU B 532      18.751 173.777  57.020  1.00251.94           N
ATOM   4497  H   LEU B 532      18.146 174.191  57.717  1.00249.95           H
ATOM   4498  CA  LEU B 532      19.775 174.622  56.412  1.00259.07           C
ATOM   4499  HA  LEU B 532      20.033 174.212  55.435  1.00267.52           H
ATOM   4500  C   LEU B 532      21.049 174.647  57.253  1.00279.42           C
ATOM   4501  O   LEU B 532      22.126 174.788  56.637  1.00328.90           O
ATOM   4502  OXT LEU B 532      20.960 174.558  58.495  1.00314.45           O
ATOM   4503  CB  LEU B 532      19.223 176.044  56.246  1.00252.89           C
ATOM   4504 1HB  LEU B 532      19.032 176.438  57.245  1.00271.94           H
ATOM   4505 2HB  LEU B 532      19.998 176.659  55.791  1.00276.04           H
ATOM   4506  CG  LEU B 532      17.938 176.227  55.432  1.00240.81           C
ATOM   4507  HG  LEU B 532      17.146 175.609  55.855  1.00262.76           H
ATOM   4508  CD1 LEU B 532      17.515 177.685  55.514  1.00261.34           C
ATOM   4509 1HD1 LEU B 532      16.567 177.817  54.994  1.00302.34           H
ATOM   4510 2HD1 LEU B 532      18.274 178.316  55.052  1.00303.81           H
ATOM   4511 3HD1 LEU B 532      17.393 177.969  56.559  1.00297.88           H
ATOM   4512  CD2 LEU B 532      18.155 175.832  53.980  1.00268.27           C
ATOM   4513 1HD2 LEU B 532      18.340 174.759  53.920  1.00301.88           H
ATOM   4514 2HD2 LEU B 532      17.263 176.069  53.399  1.00309.84           H
ATOM   4515 3HD2 LEU B 532      19.010 176.371  53.573  1.00319.34           H
TER    4516      LEU B 532 
CONECT 2570 2568 2571 2583                                   
CONECT 2583 2570 2584 2585                                   
CONECT 2584 2583                                             
CONECT 2585 2583 2586 2587 2588                              
CONECT 2586 2585                                             
CONECT 2587 2585                                             
CONECT 2588 2585                                             
CONECT 2589 2590 2591 2592 2593                              
CONECT 2590 2589                                             
CONECT 2591 2589                                             
CONECT 2592 2589                                             
CONECT 2593 2589 2594 2595                                   
CONECT 2594 2593                                             
CONECT 2595 2593 2596 2597                                   
CONECT 4263 4264 4265 4266 4267                              
CONECT 4264 4263                                             
CONECT 4265 4263                                             
CONECT 4266 4263                                             
CONECT 4267 4263 4268 4269                                   
CONECT 4268 4267                                             
CONECT 4269 4267 4270 4271                                   
END
