# Supplementary material for: Constrained TACC3 peptidomimetics for a non-canonical protein–protein interface elucidate allosteric communication in Aurora-A kinase
Source: Chem Sci. 2024 Nov 28;16(1):354–63. doi: 10.1039/d4sc06100d (PMC11604048; doi:10.1039/d4sc06100d)
Supplement: SC-016-D4SC06100D-s001 [file SC-016-D4SC06100D-s001.zip › aura_tacc3 518_532_run2_energymin.pdb]

REMARK YASARA *************************************************************
REMARK YASARA *                                                           *
REMARK YASARA *                     Y  A  S  A  R  A                      *
REMARK YASARA *                                                           *
REMARK YASARA *   Yet Another Scientific Artificial Reality Application   *
REMARK YASARA *                                                           *
REMARK YASARA *            MOLECULE STRUCTURE FILE, PDB FORMAT            *
REMARK YASARA *                                                           *
REMARK YASARA * Just use YASARA every day to make your questions go away! *
REMARK YASARA *                                                           *
REMARK YASARA *                      www.YASARA.org                       *
REMARK YASARA *                                                           *
REMARK YASARA *************************************************************
REMARK YASARA
REMARK YASARA Written on:        Wed Oct 23 08:05:03 2024
REMARK YASARA Number of models: 1
REMARK YASARA Number of atoms:   4514
REMARK YASARA Please address questions or suggestions to: Eliza@yasara.org
REMARK YASARA
REMARK   2 RESOLUTION. 2.02 ANGSTROMS.
REMARK 290 CRYSTALLOGRAPHIC SYMMETRY TRANSFORMATIONS
REMARK 290 THE FOLLOWING TRANSFORMATIONS OPERATE ON THE ATOM/HETATM
REMARK 290 RECORDS IN THIS ENTRY TO PRODUCE CRYSTALLOGRAPHICALLY
REMARK 290 RELATED MOLECULES.
REMARK 290   SMTRY1   1  1.000000  0.000000  0.000000        0.00000
REMARK 290   SMTRY2   1  0.000000  1.000000  0.000000        0.00000
REMARK 290   SMTRY3   1  0.000000  0.000000  1.000000        0.00000
REMARK 290   SMTRY1   2 -1.000000  0.000000  0.000000        0.00000
REMARK 290   SMTRY2   2  0.000000 -1.000000  0.000000        0.00000
REMARK 290   SMTRY3   2  0.000000  0.000000  1.000000        0.00000
REMARK 290   SMTRY1   3 -1.000000  0.000000  0.000000        0.00000
REMARK 290   SMTRY2   3  0.000000  1.000000  0.000000        0.00000
REMARK 290   SMTRY3   3  0.000000  0.000000 -1.000000        0.00000
REMARK 290   SMTRY1   4  1.000000  0.000000  0.000000        0.00000
REMARK 290   SMTRY2   4  0.000000 -1.000000  0.000000        0.00000
REMARK 290   SMTRY3   4  0.000000  0.000000 -1.000000        0.00000
REMARK 290   SMTRY1   5  0.000000  0.000000  1.000000        0.00000
REMARK 290   SMTRY2   5  1.000000  0.000000  0.000000        0.00000
REMARK 290   SMTRY3   5  0.000000  1.000000  0.000000        0.00000
REMARK 290   SMTRY1   6  0.000000  0.000000  1.000000        0.00000
REMARK 290   SMTRY2   6 -1.000000  0.000000  0.000000        0.00000
REMARK 290   SMTRY3   6  0.000000 -1.000000  0.000000        0.00000
REMARK 290   SMTRY1   7  0.000000  0.000000 -1.000000        0.00000
REMARK 290   SMTRY2   7 -1.000000  0.000000  0.000000        0.00000
REMARK 290   SMTRY3   7  0.000000  1.000000  0.000000        0.00000
REMARK 290   SMTRY1   8  0.000000  0.000000 -1.000000        0.00000
REMARK 290   SMTRY2   8  1.000000  0.000000  0.000000        0.00000
REMARK 290   SMTRY3   8  0.000000 -1.000000  0.000000        0.00000
REMARK 290   SMTRY1   9  0.000000  1.000000  0.000000        0.00000
REMARK 290   SMTRY2   9  0.000000  0.000000  1.000000        0.00000
REMARK 290   SMTRY3   9  1.000000  0.000000  0.000000        0.00000
REMARK 290   SMTRY1  10  0.000000 -1.000000  0.000000        0.00000
REMARK 290   SMTRY2  10  0.000000  0.000000  1.000000        0.00000
REMARK 290   SMTRY3  10 -1.000000  0.000000  0.000000        0.00000
REMARK 290   SMTRY1  11  0.000000  1.000000  0.000000        0.00000
REMARK 290   SMTRY2  11  0.000000  0.000000 -1.000000        0.00000
REMARK 290   SMTRY3  11 -1.000000  0.000000  0.000000        0.00000
REMARK 290   SMTRY1  12  0.000000 -1.000000  0.000000        0.00000
REMARK 290   SMTRY2  12  0.000000  0.000000 -1.000000        0.00000
REMARK 290   SMTRY3  12  1.000000  0.000000  0.000000        0.00000
REMARK 290   SMTRY1  13  1.000000  0.000000  0.000000       68.52000
REMARK 290   SMTRY2  13  0.000000  1.000000  0.000000       68.52000
REMARK 290   SMTRY3  13  0.000000  0.000000  1.000000       68.52000
REMARK 290   SMTRY1  14 -1.000000  0.000000  0.000000       68.52000
REMARK 290   SMTRY2  14  0.000000 -1.000000  0.000000       68.52000
REMARK 290   SMTRY3  14  0.000000  0.000000  1.000000       68.52000
REMARK 290   SMTRY1  15 -1.000000  0.000000  0.000000       68.52000
REMARK 290   SMTRY2  15  0.000000  1.000000  0.000000       68.52000
REMARK 290   SMTRY3  15  0.000000  0.000000 -1.000000       68.52000
REMARK 290   SMTRY1  16  1.000000  0.000000  0.000000       68.52000
REMARK 290   SMTRY2  16  0.000000 -1.000000  0.000000       68.52000
REMARK 290   SMTRY3  16  0.000000  0.000000 -1.000000       68.52000
REMARK 290   SMTRY1  17  0.000000  0.000000  1.000000       68.52000
REMARK 290   SMTRY2  17  1.000000  0.000000  0.000000       68.52000
REMARK 290   SMTRY3  17  0.000000  1.000000  0.000000       68.52000
REMARK 290   SMTRY1  18  0.000000  0.000000  1.000000       68.52000
REMARK 290   SMTRY2  18 -1.000000  0.000000  0.000000       68.52000
REMARK 290   SMTRY3  18  0.000000 -1.000000  0.000000       68.52000
REMARK 290   SMTRY1  19  0.000000  0.000000 -1.000000       68.52000
REMARK 290   SMTRY2  19 -1.000000  0.000000  0.000000       68.52000
REMARK 290   SMTRY3  19  0.000000  1.000000  0.000000       68.52000
REMARK 290   SMTRY1  20  0.000000  0.000000 -1.000000       68.52000
REMARK 290   SMTRY2  20  1.000000  0.000000  0.000000       68.52000
REMARK 290   SMTRY3  20  0.000000 -1.000000  0.000000       68.52000
REMARK 290   SMTRY1  21  0.000000  1.000000  0.000000       68.52000
REMARK 290   SMTRY2  21  0.000000  0.000000  1.000000       68.52000
REMARK 290   SMTRY3  21  1.000000  0.000000  0.000000       68.52000
REMARK 290   SMTRY1  22  0.000000 -1.000000  0.000000       68.52000
REMARK 290   SMTRY2  22  0.000000  0.000000  1.000000       68.52000
REMARK 290   SMTRY3  22 -1.000000  0.000000  0.000000       68.52000
REMARK 290   SMTRY1  23  0.000000  1.000000  0.000000       68.52000
REMARK 290   SMTRY2  23  0.000000  0.000000 -1.000000       68.52000
REMARK 290   SMTRY3  23 -1.000000  0.000000  0.000000       68.52000
REMARK 290   SMTRY1  24  0.000000 -1.000000  0.000000       68.52000
REMARK 290   SMTRY2  24  0.000000  0.000000 -1.000000       68.52000
REMARK 290   SMTRY3  24  1.000000  0.000000  0.000000       68.52000
REMARK 350 COORDINATES FOR A COMPLETE MULTIMER REPRESENTING THE KNOWN
REMARK 350 BIOLOGICALLY SIGNIFICANT OLIGOMERIZATION STATE OF THE
REMARK 350 MOLECULE CAN BE GENERATED BY APPLYING BIOMT TRANSFORMATIONS
REMARK 350 GIVEN BELOW. BOTH NON-CRYSTALLOGRAPHIC AND
REMARK 350 CRYSTALLOGRAPHIC OPERATIONS ARE GIVEN.
REMARK 350
REMARK 350 BIOMOLECULE: 1
REMARK 350 APPLY THE FOLLOWING TO CHAINS: A, B
REMARK 350   BIOMT1   1  1.000000  0.000000  0.000000        0.00000
REMARK 350   BIOMT2   1  0.000000  1.000000  0.000000        0.00000
REMARK 350   BIOMT3   1  0.000000  0.000000  1.000000        0.00000
COMPND    MOL_ID: 1;
COMPND   2 MOLECULE: AURORA KINASE A;
COMPND   3 CHAIN: A;
COMPND   4 MOL_ID: 2;
COMPND   5 MOLECULE: TRANSFORMING ACIDIC COILED-COIL-CONTAINING PROTEIN 3;
COMPND   6 CHAIN: B;
SEQRES   1 A  258  ARG GLN TRP ALA LEU GLU ASP PHE GLU ILE GLY ARG PRO 
SEQRES   2 A  258  LEU GLY LYS GLY LYS PHE GLY ASN VAL TYR LEU ALA ARG 
SEQRES   3 A  258  GLU LYS GLN SER LYS PHE ILE LEU ALA LEU LYS VAL LEU 
SEQRES   4 A  258  PHE LYS ALA GLN LEU GLU LYS ALA GLY VAL GLU HIS GLN 
SEQRES   5 A  258  LEU ARG ARG GLU VAL GLU ILE GLN SER HIS LEU ARG HIS 
SEQRES   6 A  258  PRO ASN ILE LEU ARG LEU TYR GLY TYR PHE HIS ASP ALA 
SEQRES   7 A  258  THR ARG VAL TYR LEU ILE LEU GLU TYR ALA PRO LEU GLY 
SEQRES   8 A  258  THR VAL TYR ARG GLU LEU GLN LYS LEU SER LYS PHE ASP 
SEQRES   9 A  258  GLU GLN ARG THR ALA THR TYR ILE THR GLU LEU ALA ASN 
SEQRES  10 A  258  ALA LEU SER TYR CYS HIS SER LYS ARG VAL ILE HIS ARG 
SEQRES  11 A  258  ASP ILE LYS PRO GLU ASN LEU LEU LEU GLY SER ALA GLY 
SEQRES  12 A  258  GLU LEU LYS ILE ALA ASN PHE GLY TRP SER VAL HIS ALA 
SEQRES  13 A  258  GLY THR LEU ASP TYR LEU PRO PRO GLU MET ILE GLU GLY 
SEQRES  14 A  258  ARG MET HIS ASP GLU LYS VAL ASP LEU TRP SER LEU GLY 
SEQRES  15 A  258  VAL LEU CYS TYR GLU PHE LEU VAL GLY LYS PRO PRO PHE 
SEQRES  16 A  258  GLU ALA ASN THR TYR GLN GLU THR TYR LYS ARG ILE SER 
SEQRES  17 A  258  ARG VAL GLU PHE THR PHE PRO ASP PHE VAL THR GLU GLY 
SEQRES  18 A  258  ALA ARG ASP LEU ILE SER ARG LEU LEU LYS HIS ASN PRO 
SEQRES  19 A  258  SER GLN ARG PRO MET LEU ARG GLU VAL LEU GLU HIS PRO 
SEQRES  20 A  258  TRP ILE THR ALA ASN SER SER LYS PRO SER ASN 
SEQRES   1 B   15  LEU GLU LEU LYS GLU GLU SER PHE ARG ASP PRO ALA GLU 
SEQRES   2 B   15  VAL LEU 
LINK         C   HIS A 280                 N   NME A 281                  1.34
LINK         C   ACE A 289                 N   ALA A 290                  1.33
LINK         C   ACE B 517                 N   LEU B 518                  1.34
CRYST1  137.040  137.040  137.040  90.00  90.00  90.00 I 2 3        24
ORIGX1      1.000000  0.000000  0.000000        0.00000
ORIGX2      0.000000  1.000000  0.000000        0.00000
ORIGX3      0.000000  0.000000  1.000000        0.00000
SCALE1      0.007297  0.000000  0.000000        0.00000
SCALE2      0.000000  0.007297  0.000000        0.00000
SCALE3      0.000000  0.000000  0.007297        0.00000
ATOM      1  N   ARG A 126      -6.049 157.529  21.869  1.00 72.14           N
ATOM      2 1H   ARG A 126      -6.608 156.743  22.167  1.00 72.14           H
ATOM      3 2H   ARG A 126      -5.097 157.228  21.718  1.00 72.14           H
ATOM      4 3H   ARG A 126      -6.424 157.904  21.009  1.00 72.14           H
ATOM      5  CA  ARG A 126      -6.067 158.569  22.920  1.00 64.21           C
ATOM      6  HA  ARG A 126      -7.110 158.825  23.107  1.00 64.21           H
ATOM      7  C   ARG A 126      -5.338 159.828  22.425  1.00 59.66           C
ATOM      8  O   ARG A 126      -4.260 159.716  21.844  1.00 62.07           O
ATOM      9  CB  ARG A 126      -5.491 158.018  24.234  1.00  0.00           C
ATOM     10 1HB  ARG A 126      -5.960 157.057  24.443  1.00  0.00           H
ATOM     11 2HB  ARG A 126      -4.415 157.870  24.143  1.00  0.00           H
ATOM     12  CG  ARG A 126      -5.765 158.972  25.404  1.00  0.00           C
ATOM     13 1HG  ARG A 126      -5.203 159.894  25.256  1.00  0.00           H
ATOM     14 2HG  ARG A 126      -6.828 159.210  25.424  1.00  0.00           H
ATOM     15  CD  ARG A 126      -5.371 158.369  26.764  1.00  0.00           C
ATOM     16 1HD  ARG A 126      -4.351 157.988  26.708  1.00  0.00           H
ATOM     17 2HD  ARG A 126      -5.395 159.152  27.522  1.00  0.00           H
ATOM     18  NE  ARG A 126      -6.261 157.272  27.190  1.00  0.00           N
ATOM     19  HE  ARG A 126      -5.912 156.347  26.981  1.00  0.00           H
ATOM     20  CZ  ARG A 126      -7.367 157.423  27.927  1.00  0.00           C
ATOM     21  NH1 ARG A 126      -7.978 156.391  28.423  1.00  0.00           N
ATOM     22 1HH1 ARG A 126      -7.686 155.453  28.188  1.00  0.00           H
ATOM     23 2HH1 ARG A 126      -8.747 156.535  29.062  1.00  0.00           H
ATOM     24  NH2 ARG A 126      -7.898 158.581  28.182  1.00  0.00           N
ATOM     25 1HH2 ARG A 126      -7.499 159.413  27.771  1.00  0.00           H
ATOM     26 2HH2 ARG A 126      -8.700 158.653  28.791  1.00  0.00           H
ATOM     27  N   GLN A 127      -5.971 160.996  22.567  1.00 60.44           N
ATOM     28  H   GLN A 127      -6.897 160.986  22.972  1.00 60.44           H
ATOM     29  CA  GLN A 127      -5.539 162.295  22.004  1.00 59.82           C
ATOM     30  HA  GLN A 127      -4.450 162.355  22.008  1.00 59.82           H
ATOM     31  C   GLN A 127      -6.083 163.459  22.862  1.00 52.83           C
ATOM     32  O   GLN A 127      -7.213 163.388  23.360  1.00 52.41           O
ATOM     33  CB  GLN A 127      -6.055 162.473  20.557  1.00 56.47           C
ATOM     34 1HB  GLN A 127      -7.140 162.373  20.542  1.00 56.47           H
ATOM     35 2HB  GLN A 127      -5.827 163.497  20.263  1.00 56.47           H
ATOM     36  CG  GLN A 127      -5.479 161.529  19.467  1.00 69.03           C
ATOM     37 1HG  GLN A 127      -5.599 162.023  18.502  1.00 69.03           H
ATOM     38 2HG  GLN A 127      -4.410 161.397  19.630  1.00 69.03           H
ATOM     39  CD  GLN A 127      -6.132 160.138  19.382  1.00 74.60           C
ATOM     40  OE1 GLN A 127      -7.012 159.749  20.139  1.00 75.42           O
ATOM     41  NE2 GLN A 127      -5.721 159.285  18.485  1.00 78.58           N
ATOM     42 1HE2 GLN A 127      -6.169 158.379  18.480  1.00 78.58           H
ATOM     43 2HE2 GLN A 127      -5.096 159.543  17.734  1.00 78.58           H
ATOM     44  N   TRP A 128      -5.318 164.546  23.009  1.00 49.44           N
ATOM     45  H   TRP A 128      -4.409 164.581  22.570  1.00 49.44           H
ATOM     46  CA  TRP A 128      -5.747 165.753  23.724  1.00 49.56           C
ATOM     47  HA  TRP A 128      -6.116 165.453  24.705  1.00 49.56           H
ATOM     48  C   TRP A 128      -6.890 166.501  22.997  1.00 47.81           C
ATOM     49  O   TRP A 128      -6.891 166.618  21.772  1.00 55.16           O
ATOM     50  CB  TRP A 128      -4.557 166.693  23.969  1.00 42.68           C
ATOM     51 1HB  TRP A 128      -3.950 166.755  23.066  1.00 42.68           H
ATOM     52 2HB  TRP A 128      -4.958 167.690  24.156  1.00 42.68           H
ATOM     53  CG  TRP A 128      -3.662 166.313  25.124  1.00 43.28           C
ATOM     54  CD1 TRP A 128      -2.367 165.930  25.055  1.00 45.28           C
ATOM     55  HD1 TRP A 128      -1.763 165.811  24.168  1.00 45.28           H
ATOM     56  CD2 TRP A 128      -3.980 166.328  26.550  1.00 38.96           C
ATOM     57  NE1 TRP A 128      -1.871 165.704  26.299  1.00 43.54           N
ATOM     58  HE1 TRP A 128      -0.931 165.390  26.493  1.00 43.54           H
ATOM     59  CE2 TRP A 128      -2.805 165.959  27.273  1.00 45.43           C
ATOM     60  CE3 TRP A 128      -5.136 166.613  27.307  1.00 37.20           C
ATOM     61  HE3 TRP A 128      -6.053 166.870  26.798  1.00 37.20           H
ATOM     62  CZ2 TRP A 128      -2.772 165.908  28.673  1.00 47.61           C
ATOM     63  HZ2 TRP A 128      -1.859 165.634  29.181  1.00 47.61           H
ATOM     64  CZ3 TRP A 128      -5.116 166.548  28.712  1.00 44.09           C
ATOM     65  HZ3 TRP A 128      -6.020 166.756  29.266  1.00 44.09           H
ATOM     66  CH2 TRP A 128      -3.936 166.211  29.394  1.00 48.02           C
ATOM     67  HH2 TRP A 128      -3.923 166.173  30.473  1.00 48.02           H
ATOM     68  N   ALA A 129      -7.835 167.023  23.782  1.00 47.86           N
ATOM     69  H   ALA A 129      -7.770 166.853  24.776  1.00 47.86           H
ATOM     70  CA  ALA A 129      -8.902 167.951  23.358  1.00 48.24           C
ATOM     71  HA  ALA A 129      -8.483 168.694  22.679  1.00 48.24           H
ATOM     72  C   ALA A 129      -9.478 168.692  24.582  1.00 47.89           C
ATOM     73  O   ALA A 129      -9.202 168.337  25.730  1.00 41.64           O
ATOM     74  CB  ALA A 129     -10.007 167.183  22.625  1.00 47.82           C
ATOM     75 1HB  ALA A 129      -9.584 166.704  21.742  1.00 47.82           H
ATOM     76 2HB  ALA A 129     -10.796 167.872  22.323  1.00 47.82           H
ATOM     77 3HB  ALA A 129     -10.422 166.423  23.287  1.00 47.82           H
ATOM     78  N   LEU A 130     -10.304 169.711  24.334  1.00 46.98           N
ATOM     79  H   LEU A 130     -10.503 169.942  23.372  1.00 46.98           H
ATOM     80  CA  LEU A 130     -10.816 170.627  25.354  1.00 45.96           C
ATOM     81  HA  LEU A 130      -9.950 171.059  25.855  1.00 45.96           H
ATOM     82  C   LEU A 130     -11.695 169.952  26.442  1.00 43.85           C
ATOM     83  O   LEU A 130     -11.681 170.382  27.592  1.00 39.86           O
ATOM     84  CB  LEU A 130     -11.575 171.749  24.621  1.00 45.31           C
ATOM     85 1HB  LEU A 130     -10.946 172.123  23.814  1.00 45.31           H
ATOM     86 2HB  LEU A 130     -12.474 171.324  24.173  1.00 45.31           H
ATOM     87  CG  LEU A 130     -11.996 172.933  25.502  1.00 39.28           C
ATOM     88  HG  LEU A 130     -12.743 172.592  26.219  1.00 39.28           H
ATOM     89  CD1 LEU A 130     -10.815 173.571  26.243  1.00 37.61           C
ATOM     90 1HD1 LEU A 130     -11.130 174.514  26.690  1.00 37.61           H
ATOM     91 2HD1 LEU A 130     -10.002 173.755  25.541  1.00 37.61           H
ATOM     92 3HD1 LEU A 130     -10.473 172.893  27.026  1.00 37.61           H
ATOM     93  CD2 LEU A 130     -12.632 173.986  24.602  1.00 37.68           C
ATOM     94 1HD2 LEU A 130     -13.064 174.773  25.220  1.00 37.68           H
ATOM     95 2HD2 LEU A 130     -13.416 173.523  24.002  1.00 37.68           H
ATOM     96 3HD2 LEU A 130     -11.876 174.415  23.944  1.00 37.68           H
ATOM     97  N   GLU A 131     -12.422 168.885  26.107  1.00 44.79           N
ATOM     98  H   GLU A 131     -12.461 168.606  25.137  1.00 44.79           H
ATOM     99  CA  GLU A 131     -13.316 168.178  27.029  1.00 40.08           C
ATOM    100  HA  GLU A 131     -13.929 168.936  27.516  1.00 40.08           H
ATOM    101  C   GLU A 131     -12.574 167.396  28.153  1.00 38.50           C
ATOM    102  O   GLU A 131     -13.199 166.974  29.123  1.00 37.94           O
ATOM    103  CB  GLU A 131     -14.268 167.291  26.202  1.00 41.71           C
ATOM    104 1HB  GLU A 131     -14.889 167.952  25.598  1.00 41.71           H
ATOM    105 2HB  GLU A 131     -13.671 166.692  25.514  1.00 41.71           H
ATOM    106  CG  GLU A 131     -15.215 166.323  26.965  1.00 42.31           C
ATOM    107 1HG  GLU A 131     -15.969 165.968  26.261  1.00 42.31           H
ATOM    108 2HG  GLU A 131     -14.624 165.464  27.280  1.00 42.31           H
ATOM    109  CD  GLU A 131     -15.942 166.886  28.202  1.00 52.31           C
ATOM    110  OE1 GLU A 131     -16.074 168.124  28.358  1.00 52.01           O
ATOM    111  OE2 GLU A 131     -16.420 166.085  29.040  1.00 53.16           O
ATOM    112  N   ASP A 132     -11.245 167.252  28.115  1.00 36.79           N
ATOM    113  H   ASP A 132     -10.714 167.639  27.348  1.00 36.79           H
ATOM    114  CA  ASP A 132     -10.481 166.827  29.293  1.00 36.72           C
ATOM    115  HA  ASP A 132     -10.932 165.910  29.673  1.00 36.72           H
ATOM    116  C   ASP A 132     -10.518 167.866  30.457  1.00 40.71           C
ATOM    117  O   ASP A 132     -10.139 167.519  31.572  1.00 36.58           O
ATOM    118  CB  ASP A 132      -9.027 166.496  28.900  1.00 36.92           C
ATOM    119 1HB  ASP A 132      -8.704 167.151  28.090  1.00 36.92           H
ATOM    120 2HB  ASP A 132      -8.376 166.697  29.751  1.00 36.92           H
ATOM    121  CG  ASP A 132      -8.805 165.037  28.457  1.00 45.68           C
ATOM    122  OD1 ASP A 132      -9.673 164.161  28.687  1.00 44.42           O
ATOM    123  OD2 ASP A 132      -7.724 164.735  27.909  1.00 43.83           O
ATOM    124  N   PHE A 133     -10.983 169.104  30.244  1.00 33.63           N
ATOM    125  H   PHE A 133     -11.312 169.353  29.323  1.00 33.63           H
ATOM    126  CA  PHE A 133     -10.783 170.213  31.187  1.00 34.74           C
ATOM    127  HA  PHE A 133     -10.155 169.848  32.000  1.00 34.74           H
ATOM    128  C   PHE A 133     -12.074 170.795  31.820  1.00 39.89           C
ATOM    129  O   PHE A 133     -13.186 170.674  31.303  1.00 37.10           O
ATOM    130  CB  PHE A 133      -9.957 171.310  30.496  1.00 32.58           C
ATOM    131 1HB  PHE A 133     -10.482 171.660  29.607  1.00 32.58           H
ATOM    132 2HB  PHE A 133      -9.851 172.159  31.171  1.00 32.58           H
ATOM    133  CG  PHE A 133      -8.576 170.826  30.093  1.00 36.88           C
ATOM    134  CD1 PHE A 133      -7.537 170.833  31.042  1.00 35.10           C
ATOM    135  HD1 PHE A 133      -7.708 171.227  32.033  1.00 35.10           H
ATOM    136  CD2 PHE A 133      -8.349 170.283  28.816  1.00 35.21           C
ATOM    137  HD2 PHE A 133      -9.156 170.253  28.100  1.00 35.21           H
ATOM    138  CE1 PHE A 133      -6.283 170.290  30.718  1.00 36.82           C
ATOM    139  HE1 PHE A 133      -5.488 170.274  31.449  1.00 36.82           H
ATOM    140  CE2 PHE A 133      -7.099 169.730  28.493  1.00 36.85           C
ATOM    141  HE2 PHE A 133      -6.949 169.278  27.524  1.00 36.85           H
ATOM    142  CZ  PHE A 133      -6.070 169.730  29.448  1.00 38.26           C
ATOM    143  HZ  PHE A 133      -5.119 169.277  29.208  1.00 38.26           H
ATOM    144  N   GLU A 134     -11.859 171.473  32.945  1.00 33.49           N
ATOM    145  H   GLU A 134     -10.932 171.378  33.334  1.00 33.49           H
ATOM    146  CA  GLU A 134     -12.695 172.537  33.542  1.00 35.17           C
ATOM    147  HA  GLU A 134     -13.523 172.790  32.879  1.00 35.17           H
ATOM    148  C   GLU A 134     -11.817 173.793  33.714  1.00 36.80           C
ATOM    149  O   GLU A 134     -10.627 173.688  34.031  1.00 37.44           O
ATOM    150  CB  GLU A 134     -13.253 172.097  34.905  1.00 37.98           C
ATOM    151 1HB  GLU A 134     -12.423 171.746  35.517  1.00 37.98           H
ATOM    152 2HB  GLU A 134     -13.701 172.961  35.396  1.00 37.98           H
ATOM    153  CG  GLU A 134     -14.306 170.980  34.815  1.00 46.16           C
ATOM    154 1HG  GLU A 134     -15.261 171.412  34.517  1.00 46.16           H
ATOM    155 2HG  GLU A 134     -14.015 170.258  34.052  1.00 46.16           H
ATOM    156  CD  GLU A 134     -14.493 170.243  36.146  1.00 54.96           C
ATOM    157  OE1 GLU A 134     -15.631 170.166  36.658  1.00 58.41           O
ATOM    158  OE2 GLU A 134     -13.520 169.746  36.762  1.00 56.09           O
ATOM    159  N   ILE A 135     -12.378 174.989  33.522  1.00 35.78           N
ATOM    160  H   ILE A 135     -13.371 175.048  33.349  1.00 35.78           H
ATOM    161  CA  ILE A 135     -11.645 176.259  33.577  1.00 33.36           C
ATOM    162  HA  ILE A 135     -10.583 176.028  33.654  1.00 33.36           H
ATOM    163  C   ILE A 135     -12.045 177.059  34.842  1.00 38.82           C
ATOM    164  O   ILE A 135     -13.224 177.171  35.191  1.00 34.91           O
ATOM    165  CB  ILE A 135     -11.789 177.051  32.252  1.00 38.60           C
ATOM    166  HB  ILE A 135     -12.850 177.244  32.092  1.00 38.60           H
ATOM    167  CG1 ILE A 135     -11.237 176.217  31.068  1.00 38.75           C
ATOM    168 1HG1 ILE A 135     -10.228 175.895  31.328  1.00 38.75           H
ATOM    169 2HG1 ILE A 135     -11.862 175.330  30.964  1.00 38.75           H
ATOM    170  CG2 ILE A 135     -11.042 178.393  32.333  1.00 37.04           C
ATOM    171 1HG2 ILE A 135     -11.217 178.966  31.423  1.00 37.04           H
ATOM    172 2HG2 ILE A 135      -9.976 178.190  32.436  1.00 37.04           H
ATOM    173 3HG2 ILE A 135     -11.389 178.964  33.194  1.00 37.04           H
ATOM    174  CD1 ILE A 135     -11.187 176.923  29.705  1.00 40.40           C
ATOM    175 1HD1 ILE A 135     -10.944 176.187  28.938  1.00 40.40           H
ATOM    176 2HD1 ILE A 135     -10.425 177.702  29.715  1.00 40.40           H
ATOM    177 3HD1 ILE A 135     -12.159 177.366  29.488  1.00 40.40           H
ATOM    178  N   GLY A 136     -11.033 177.594  35.527  1.00 33.87           N
ATOM    179  H   GLY A 136     -10.103 177.466  35.155  1.00 33.87           H
ATOM    180  CA  GLY A 136     -11.142 178.471  36.707  1.00 31.49           C
ATOM    181 1HA  GLY A 136     -12.130 178.369  37.157  1.00 31.49           H
ATOM    182 2HA  GLY A 136     -10.399 178.161  37.442  1.00 31.49           H
ATOM    183  C   GLY A 136     -10.910 179.953  36.373  1.00 36.36           C
ATOM    184  O   GLY A 136     -11.272 180.432  35.296  1.00 32.74           O
ATOM    185  N   ARG A 137     -10.332 180.711  37.312  1.00 34.89           N
ATOM    186  H   ARG A 137     -10.056 180.283  38.185  1.00 34.89           H
ATOM    187  CA  ARG A 137     -10.051 182.146  37.172  1.00 34.28           C
ATOM    188  HA  ARG A 137     -10.963 182.604  36.789  1.00 34.28           H
ATOM    189  C   ARG A 137      -8.913 182.464  36.166  1.00 36.45           C
ATOM    190  O   ARG A 137      -7.923 181.733  36.125  1.00 31.39           O
ATOM    191  CB  ARG A 137      -9.783 182.788  38.544  1.00 37.91           C
ATOM    192 1HB  ARG A 137      -9.577 183.846  38.385  1.00 37.91           H
ATOM    193 2HB  ARG A 137     -10.685 182.704  39.149  1.00 37.91           H
ATOM    194  CG  ARG A 137      -8.608 182.178  39.336  1.00 38.01           C
ATOM    195 1HG  ARG A 137      -8.833 181.139  39.580  1.00 38.01           H
ATOM    196 2HG  ARG A 137      -7.697 182.216  38.739  1.00 38.01           H
ATOM    197  CD  ARG A 137      -8.379 182.955  40.641  1.00 38.35           C
ATOM    198 1HD  ARG A 137      -8.121 183.992  40.423  1.00 38.35           H
ATOM    199 2HD  ARG A 137      -9.302 182.947  41.220  1.00 38.35           H
ATOM    200  NE  ARG A 137      -7.304 182.360  41.454  1.00 40.43           N
ATOM    201  HE  ARG A 137      -7.640 181.802  42.226  1.00 40.43           H
ATOM    202  CZ  ARG A 137      -5.985 182.498  41.255  1.00 44.03           C
ATOM    203  NH1 ARG A 137      -5.503 183.189  40.263  1.00 37.08           N
ATOM    204 1HH1 ARG A 137      -6.154 183.700  39.684  1.00 37.08           H
ATOM    205 2HH1 ARG A 137      -4.518 183.409  40.230  1.00 37.08           H
ATOM    206  NH2 ARG A 137      -5.164 181.913  42.070  1.00 46.02           N
ATOM    207 1HH2 ARG A 137      -5.553 181.437  42.871  1.00 46.02           H
ATOM    208 2HH2 ARG A 137      -4.162 181.992  41.968  1.00 46.02           H
ATOM    209  N   PRO A 138      -8.983 183.573  35.403  1.00 39.83           N
ATOM    210  CA  PRO A 138      -7.875 184.054  34.572  1.00 35.36           C
ATOM    211  HA  PRO A 138      -7.644 183.284  33.835  1.00 35.36           H
ATOM    212  C   PRO A 138      -6.580 184.394  35.335  1.00 35.46           C
ATOM    213  O   PRO A 138      -6.596 184.749  36.520  1.00 38.29           O
ATOM    214  CB  PRO A 138      -8.417 185.275  33.825  1.00 42.44           C
ATOM    215 1HB  PRO A 138      -8.228 186.181  34.402  1.00 42.44           H
ATOM    216 2HB  PRO A 138      -8.005 185.358  32.820  1.00 42.44           H
ATOM    217  CG  PRO A 138      -9.906 184.999  33.759  1.00 42.67           C
ATOM    218 1HG  PRO A 138     -10.489 185.916  33.678  1.00 42.67           H
ATOM    219 2HG  PRO A 138     -10.127 184.318  32.936  1.00 42.67           H
ATOM    220  CD  PRO A 138     -10.180 184.320  35.087  1.00 43.16           C
ATOM    221 1HD  PRO A 138     -10.371 185.056  35.868  1.00 43.16           H
ATOM    222 2HD  PRO A 138     -11.022 183.636  34.980  1.00 43.16           H
ATOM    223  N   LEU A 139      -5.460 184.337  34.610  1.00 38.77           N
ATOM    224  H   LEU A 139      -5.551 183.994  33.665  1.00 38.77           H
ATOM    225  CA  LEU A 139      -4.091 184.676  35.043  1.00 37.80           C
ATOM    226  HA  LEU A 139      -4.121 185.061  36.062  1.00 37.80           H
ATOM    227  C   LEU A 139      -3.430 185.774  34.158  1.00 40.66           C
ATOM    228  O   LEU A 139      -2.402 186.330  34.550  1.00 42.85           O
ATOM    229  CB  LEU A 139      -3.230 183.385  35.035  1.00 35.99           C
ATOM    230 1HB  LEU A 139      -3.180 183.026  34.007  1.00 35.99           H
ATOM    231 2HB  LEU A 139      -2.220 183.657  35.341  1.00 35.99           H
ATOM    232  CG  LEU A 139      -3.719 182.229  35.929  1.00 37.17           C
ATOM    233  HG  LEU A 139      -4.738 181.973  35.636  1.00 37.17           H
ATOM    234  CD1 LEU A 139      -2.837 180.994  35.739  1.00 34.11           C
ATOM    235 1HD1 LEU A 139      -3.205 180.187  36.373  1.00 34.11           H
ATOM    236 2HD1 LEU A 139      -1.810 181.233  36.014  1.00 34.11           H
ATOM    237 3HD1 LEU A 139      -2.871 180.681  34.695  1.00 34.11           H
ATOM    238  CD2 LEU A 139      -3.706 182.601  37.410  1.00 38.14           C
ATOM    239 1HD2 LEU A 139      -3.992 181.734  38.006  1.00 38.14           H
ATOM    240 2HD2 LEU A 139      -4.413 183.412  37.585  1.00 38.14           H
ATOM    241 3HD2 LEU A 139      -2.704 182.923  37.695  1.00 38.14           H
ATOM    242  N   GLY A 140      -3.993 186.076  32.982  1.00 37.27           N
ATOM    243  H   GLY A 140      -4.801 185.548  32.684  1.00 37.27           H
ATOM    244  CA  GLY A 140      -3.531 187.124  32.051  1.00 41.07           C
ATOM    245 1HA  GLY A 140      -3.725 188.103  32.488  1.00 41.07           H
ATOM    246 2HA  GLY A 140      -2.458 187.027  31.885  1.00 41.07           H
ATOM    247  C   GLY A 140      -4.237 187.061  30.681  1.00 46.59           C
ATOM    248  O   GLY A 140      -4.846 186.041  30.352  1.00 36.63           O
ATOM    249  N   LYS A 141      -4.153 188.135  29.884  1.00 43.13           N
ATOM    250  H   LYS A 141      -3.566 188.899  30.188  1.00 43.13           H
ATOM    251  CA  LYS A 141      -4.717 188.273  28.521  1.00 46.32           C
ATOM    252  HA  LYS A 141      -4.659 187.307  28.021  1.00 46.32           H
ATOM    253  C   LYS A 141      -3.920 189.296  27.691  1.00 51.01           C
ATOM    254  O   LYS A 141      -3.441 190.293  28.230  1.00 54.16           O
ATOM    255  CB  LYS A 141      -6.199 188.724  28.543  1.00 43.53           C
ATOM    256 1HB  LYS A 141      -6.230 189.754  28.900  1.00 43.53           H
ATOM    257 2HB  LYS A 141      -6.568 188.713  27.518  1.00 43.53           H
ATOM    258  CG  LYS A 141      -7.145 187.882  29.407  1.00 49.40           C
ATOM    259 1HG  LYS A 141      -7.099 186.844  29.076  1.00 49.40           H
ATOM    260 2HG  LYS A 141      -6.823 187.941  30.447  1.00 49.40           H
ATOM    261  CD  LYS A 141      -8.585 188.390  29.314  1.00 56.14           C
ATOM    262 1HD  LYS A 141      -8.593 189.472  29.444  1.00 56.14           H
ATOM    263 2HD  LYS A 141      -8.989 188.143  28.332  1.00 56.14           H
ATOM    264  CE  LYS A 141      -9.426 187.737  30.418  1.00 59.15           C
ATOM    265 1HE  LYS A 141      -9.500 186.668  30.222  1.00 59.15           H
ATOM    266 2HE  LYS A 141      -8.924 187.878  31.375  1.00 59.15           H
ATOM    267  NZ  LYS A 141     -10.775 188.334  30.483  1.00 61.91           N
ATOM    268 1HZ  LYS A 141     -11.306 187.885  31.215  1.00 61.91           H
ATOM    269 2HZ  LYS A 141     -11.235 188.188  29.595  1.00 61.91           H
ATOM    270 3HZ  LYS A 141     -10.711 189.324  30.671  1.00 61.91           H
ATOM    271  N   GLY A 142      -3.826 189.095  26.381  1.00 46.89           N
ATOM    272  H   GLY A 142      -4.265 188.276  25.984  1.00 46.89           H
ATOM    273  CA  GLY A 142      -3.130 189.987  25.453  1.00 50.58           C
ATOM    274 1HA  GLY A 142      -3.313 191.023  25.738  1.00 50.58           H
ATOM    275 2HA  GLY A 142      -2.058 189.804  25.521  1.00 50.58           H
ATOM    276  C   GLY A 142      -3.561 189.805  23.987  1.00 52.72           C
ATOM    277  O   GLY A 142      -4.548 189.125  23.693  1.00 49.92           O
ATOM    278  N   LYS A 143      -2.818 190.421  23.061  1.00 50.84           N
ATOM    279  H   LYS A 143      -2.049 190.995  23.375  1.00 50.84           H
ATOM    280  CA  LYS A 143      -3.116 190.466  21.621  1.00 52.00           C
ATOM    281  HA  LYS A 143      -4.034 191.041  21.495  1.00 52.00           H
ATOM    282  C   LYS A 143      -3.350 189.072  20.980  1.00 48.07           C
ATOM    283  O   LYS A 143      -4.172 188.956  20.076  1.00 47.24           O
ATOM    284  CB  LYS A 143      -1.983 191.233  20.913  1.00  0.00           C
ATOM    285 1HB  LYS A 143      -1.793 192.155  21.462  1.00  0.00           H
ATOM    286 2HB  LYS A 143      -1.085 190.617  20.929  1.00  0.00           H
ATOM    287  CG  LYS A 143      -2.346 191.597  19.463  1.00  0.00           C
ATOM    288 1HG  LYS A 143      -2.513 190.676  18.904  1.00  0.00           H
ATOM    289 2HG  LYS A 143      -3.267 192.180  19.469  1.00  0.00           H
ATOM    290  CD  LYS A 143      -1.249 192.400  18.757  1.00  0.00           C
ATOM    291 1HD  LYS A 143      -1.095 193.338  19.291  1.00  0.00           H
ATOM    292 2HD  LYS A 143      -0.326 191.820  18.756  1.00  0.00           H
ATOM    293  CE  LYS A 143      -1.702 192.684  17.314  1.00  0.00           C
ATOM    294 1HE  LYS A 143      -1.989 191.741  16.848  1.00  0.00           H
ATOM    295 2HE  LYS A 143      -2.589 193.317  17.346  1.00  0.00           H
ATOM    296  NZ  LYS A 143      -0.651 193.326  16.500  1.00  0.00           N
ATOM    297 1HZ  LYS A 143      -0.997 193.455  15.560  1.00  0.00           H
ATOM    298 2HZ  LYS A 143       0.158 192.722  16.481  1.00  0.00           H
ATOM    299 3HZ  LYS A 143      -0.394 194.221  16.890  1.00  0.00           H
ATOM    300  N   PHE A 144      -2.672 188.018  21.447  1.00 41.90           N
ATOM    301  H   PHE A 144      -1.992 188.154  22.182  1.00 41.90           H
ATOM    302  CA  PHE A 144      -2.833 186.656  20.938  1.00 43.84           C
ATOM    303  HA  PHE A 144      -3.093 186.720  19.882  1.00 43.84           H
ATOM    304  C   PHE A 144      -3.935 185.815  21.638  1.00 43.99           C
ATOM    305  O   PHE A 144      -4.384 184.835  21.041  1.00 40.36           O
ATOM    306  CB  PHE A 144      -1.495 185.910  21.022  1.00 45.61           C
ATOM    307 1HB  PHE A 144      -1.122 185.954  22.046  1.00 45.61           H
ATOM    308 2HB  PHE A 144      -1.675 184.860  20.789  1.00 45.61           H
ATOM    309  CG  PHE A 144      -0.416 186.438  20.088  1.00 53.24           C
ATOM    310  CD1 PHE A 144      -0.528 186.199  18.706  1.00 54.23           C
ATOM    311  HD1 PHE A 144      -1.385 185.671  18.313  1.00 54.23           H
ATOM    312  CD2 PHE A 144       0.708 187.115  20.586  1.00 55.09           C
ATOM    313  HD2 PHE A 144       0.801 187.288  21.648  1.00 55.09           H
ATOM    314  CE1 PHE A 144       0.487 186.620  17.831  1.00 57.13           C
ATOM    315  HE1 PHE A 144       0.408 186.422  16.773  1.00 57.13           H
ATOM    316  CE2 PHE A 144       1.719 187.544  19.709  1.00 59.67           C
ATOM    317  HE2 PHE A 144       2.587 188.050  20.104  1.00 59.67           H
ATOM    318  CZ  PHE A 144       1.614 187.290  18.331  1.00 59.71           C
ATOM    319  HZ  PHE A 144       2.409 187.602  17.670  1.00 59.71           H
ATOM    320  N   GLY A 145      -4.355 186.143  22.866  1.00 43.46           N
ATOM    321  H   GLY A 145      -4.044 187.003  23.296  1.00 43.46           H
ATOM    322  CA  GLY A 145      -5.287 185.322  23.649  1.00 41.24           C
ATOM    323 1HA  GLY A 145      -6.311 185.597  23.398  1.00 41.24           H
ATOM    324 2HA  GLY A 145      -5.154 184.276  23.373  1.00 41.24           H
ATOM    325  C   GLY A 145      -5.122 185.437  25.179  1.00 40.70           C
ATOM    326  O   GLY A 145      -4.690 186.470  25.687  1.00 37.99           O
ATOM    327  N   ASN A 146      -5.481 184.373  25.904  1.00 36.16           N
ATOM    328  H   ASN A 146      -5.699 183.519  25.411  1.00 36.16           H
ATOM    329  CA  ASN A 146      -5.668 184.344  27.363  1.00 36.10           C
ATOM    330  HA  ASN A 146      -5.402 185.318  27.776  1.00 36.10           H
ATOM    331  C   ASN A 146      -4.796 183.278  28.064  1.00 33.84           C
ATOM    332  O   ASN A 146      -4.349 182.310  27.447  1.00 34.41           O
ATOM    333  CB  ASN A 146      -7.153 184.078  27.695  1.00 38.99           C
ATOM    334 1HB  ASN A 146      -7.348 183.024  27.499  1.00 38.99           H
ATOM    335 2HB  ASN A 146      -7.323 184.243  28.758  1.00 38.99           H
ATOM    336  CG  ASN A 146      -8.149 184.923  26.896  1.00 43.93           C
ATOM    337  OD1 ASN A 146      -7.944 186.090  26.608  1.00 47.31           O
ATOM    338  ND2 ASN A 146      -9.256 184.341  26.510  1.00 47.84           N
ATOM    339 1HD2 ASN A 146      -9.887 184.849  25.907  1.00 47.84           H
ATOM    340 2HD2 ASN A 146      -9.535 183.451  26.898  1.00 47.84           H
ATOM    341  N   VAL A 147      -4.655 183.404  29.384  1.00 35.23           N
ATOM    342  H   VAL A 147      -4.995 184.250  29.820  1.00 35.23           H
ATOM    343  CA  VAL A 147      -4.166 182.358  30.301  1.00 34.42           C
ATOM    344  HA  VAL A 147      -4.086 181.420  29.751  1.00 34.42           H
ATOM    345  C   VAL A 147      -5.179 182.177  31.438  1.00 33.10           C
ATOM    346  O   VAL A 147      -5.573 183.156  32.074  1.00 36.34           O
ATOM    347  CB  VAL A 147      -2.772 182.687  30.880  1.00 35.55           C
ATOM    348  HB  VAL A 147      -2.886 183.494  31.604  1.00 35.55           H
ATOM    349  CG1 VAL A 147      -2.179 181.463  31.593  1.00 33.90           C
ATOM    350 1HG1 VAL A 147      -1.213 181.732  32.018  1.00 33.90           H
ATOM    351 2HG1 VAL A 147      -2.049 180.654  30.875  1.00 33.90           H
ATOM    352 3HG1 VAL A 147      -2.849 181.138  32.389  1.00 33.90           H
ATOM    353  CG2 VAL A 147      -1.771 183.148  29.817  1.00 37.46           C
ATOM    354 1HG2 VAL A 147      -0.782 183.247  30.264  1.00 37.46           H
ATOM    355 2HG2 VAL A 147      -2.085 184.110  29.412  1.00 37.46           H
ATOM    356 3HG2 VAL A 147      -1.735 182.410  29.016  1.00 37.46           H
ATOM    357  N   TYR A 148      -5.569 180.935  31.720  1.00 28.38           N
ATOM    358  H   TYR A 148      -5.244 180.178  31.134  1.00 28.38           H
ATOM    359  CA  TYR A 148      -6.465 180.568  32.823  1.00 29.11           C
ATOM    360  HA  TYR A 148      -6.764 181.467  33.363  1.00 29.11           H
ATOM    361  C   TYR A 148      -5.785 179.609  33.814  1.00 34.01           C
ATOM    362  O   TYR A 148      -4.985 178.760  33.419  1.00 32.58           O
ATOM    363  CB  TYR A 148      -7.741 179.907  32.287  1.00 32.23           C
ATOM    364 1HB  TYR A 148      -7.479 178.932  31.874  1.00 32.23           H
ATOM    365 2HB  TYR A 148      -8.403 179.729  33.134  1.00 32.23           H
ATOM    366  CG  TYR A 148      -8.515 180.686  31.227  1.00 31.78           C
ATOM    367  CD1 TYR A 148      -9.543 181.573  31.603  1.00 34.68           C
ATOM    368  HD1 TYR A 148      -9.777 181.729  32.646  1.00 34.68           H
ATOM    369  CD2 TYR A 148      -8.245 180.466  29.862  1.00 33.62           C
ATOM    370  HD2 TYR A 148      -7.469 179.776  29.565  1.00 33.62           H
ATOM    371  CE1 TYR A 148     -10.305 182.233  30.620  1.00 36.73           C
ATOM    372  HE1 TYR A 148     -11.096 182.911  30.905  1.00 36.73           H
ATOM    373  CE2 TYR A 148      -9.005 181.118  28.875  1.00 33.98           C
ATOM    374  HE2 TYR A 148      -8.818 180.927  27.829  1.00 33.98           H
ATOM    375  CZ  TYR A 148     -10.046 181.994  29.253  1.00 33.48           C
ATOM    376  OH  TYR A 148     -10.788 182.598  28.288  1.00 40.30           O
ATOM    377  HH  TYR A 148     -11.669 182.843  28.582  1.00 40.30           H
ATOM    378  N   LEU A 149      -6.172 179.702  35.085  1.00 33.49           N
ATOM    379  H   LEU A 149      -6.816 180.440  35.330  1.00 33.49           H
ATOM    380  CA  LEU A 149      -6.056 178.592  36.041  1.00 31.61           C
ATOM    381  HA  LEU A 149      -5.070 178.139  35.948  1.00 31.61           H
ATOM    382  C   LEU A 149      -7.113 177.537  35.677  1.00 35.24           C
ATOM    383  O   LEU A 149      -8.260 177.893  35.405  1.00 33.23           O
ATOM    384  CB  LEU A 149      -6.245 179.177  37.461  1.00 28.54           C
ATOM    385 1HB  LEU A 149      -5.557 180.015  37.575  1.00 28.54           H
ATOM    386 2HB  LEU A 149      -7.260 179.567  37.534  1.00 28.54           H
ATOM    387  CG  LEU A 149      -6.019 178.204  38.625  1.00 38.55           C
ATOM    388  HG  LEU A 149      -6.770 177.416  38.579  1.00 38.55           H
ATOM    389  CD1 LEU A 149      -4.623 177.589  38.581  1.00 30.27           C
ATOM    390 1HD1 LEU A 149      -4.423 177.094  39.531  1.00 30.27           H
ATOM    391 2HD1 LEU A 149      -3.886 178.376  38.419  1.00 30.27           H
ATOM    392 3HD1 LEU A 149      -4.563 176.862  37.771  1.00 30.27           H
ATOM    393  CD2 LEU A 149      -6.160 178.963  39.946  1.00 41.66           C
ATOM    394 1HD2 LEU A 149      -6.083 178.259  40.775  1.00 41.66           H
ATOM    395 2HD2 LEU A 149      -7.131 179.457  39.978  1.00 41.66           H
ATOM    396 3HD2 LEU A 149      -5.369 179.708  40.027  1.00 41.66           H
ATOM    397  N   ALA A 150      -6.751 176.259  35.629  1.00 30.14           N
ATOM    398  H   ALA A 150      -5.799 176.006  35.852  1.00 30.14           H
ATOM    399  CA  ALA A 150      -7.593 175.192  35.068  1.00 36.05           C
ATOM    400  HA  ALA A 150      -8.642 175.463  35.186  1.00 36.05           H
ATOM    401  C   ALA A 150      -7.373 173.839  35.790  1.00 35.55           C
ATOM    402  O   ALA A 150      -6.505 173.696  36.656  1.00 34.15           O
ATOM    403  CB  ALA A 150      -7.303 175.109  33.560  1.00 31.87           C
ATOM    404 1HB  ALA A 150      -7.524 176.072  33.100  1.00 31.87           H
ATOM    405 2HB  ALA A 150      -7.925 174.337  33.107  1.00 31.87           H
ATOM    406 3HB  ALA A 150      -6.252 174.865  33.407  1.00 31.87           H
ATOM    407  N   ARG A 151      -8.204 172.855  35.440  1.00 32.99           N
ATOM    408  H   ARG A 151      -8.919 173.060  34.757  1.00 32.99           H
ATOM    409  CA  ARG A 151      -8.285 171.540  36.092  1.00 37.14           C
ATOM    410  HA  ARG A 151      -7.326 171.310  36.555  1.00 37.14           H
ATOM    411  C   ARG A 151      -8.605 170.465  35.051  1.00 31.98           C
ATOM    412  O   ARG A 151      -9.527 170.645  34.265  1.00 35.51           O
ATOM    413  CB  ARG A 151      -9.360 171.660  37.188  1.00 40.92           C
ATOM    414 1HB  ARG A 151      -9.089 172.499  37.829  1.00 40.92           H
ATOM    415 2HB  ARG A 151     -10.321 171.887  36.725  1.00 40.92           H
ATOM    416  CG  ARG A 151      -9.518 170.403  38.060  1.00 41.52           C
ATOM    417 1HG  ARG A 151      -9.909 169.578  37.465  1.00 41.52           H
ATOM    418 2HG  ARG A 151      -8.541 170.134  38.459  1.00 41.52           H
ATOM    419  CD  ARG A 151     -10.477 170.661  39.235  1.00 44.75           C
ATOM    420 1HD  ARG A 151     -10.358 169.860  39.964  1.00 44.75           H
ATOM    421 2HD  ARG A 151     -10.214 171.607  39.709  1.00 44.75           H
ATOM    422  NE  ARG A 151     -11.894 170.717  38.825  1.00 45.06           N
ATOM    423  HE  ARG A 151     -12.095 170.393  37.889  1.00 45.06           H
ATOM    424  CZ  ARG A 151     -12.907 171.086  39.630  1.00 49.65           C
ATOM    425  NH1 ARG A 151     -12.739 171.508  40.846  1.00 50.84           N
ATOM    426 1HH1 ARG A 151     -11.815 171.555  41.251  1.00 50.84           H
ATOM    427 2HH1 ARG A 151     -13.544 171.784  41.391  1.00 50.84           H
ATOM    428  NH2 ARG A 151     -14.126 171.006  39.199  1.00 54.05           N
ATOM    429 1HH2 ARG A 151     -14.293 170.657  38.267  1.00 54.05           H
ATOM    430 2HH2 ARG A 151     -14.902 171.164  39.826  1.00 54.05           H
ATOM    431  N   GLU A 152      -7.864 169.361  35.020  1.00 30.94           N
ATOM    432  H   GLU A 152      -7.124 169.233  35.695  1.00 30.94           H
ATOM    433  CA  GLU A 152      -8.218 168.189  34.209  1.00 35.35           C
ATOM    434  HA  GLU A 152      -8.673 168.540  33.283  1.00 35.35           H
ATOM    435  C   GLU A 152      -9.279 167.342  34.959  1.00 36.90           C
ATOM    436  O   GLU A 152      -9.165 167.138  36.169  1.00 34.50           O
ATOM    437  CB  GLU A 152      -6.941 167.431  33.797  1.00 33.34           C
ATOM    438 1HB  GLU A 152      -6.265 168.156  33.345  1.00 33.34           H
ATOM    439 2HB  GLU A 152      -6.443 167.032  34.680  1.00 33.34           H
ATOM    440  CG  GLU A 152      -7.141 166.271  32.793  1.00 36.60           C
ATOM    441 1HG  GLU A 152      -7.716 166.632  31.941  1.00 36.60           H
ATOM    442 2HG  GLU A 152      -6.161 165.969  32.425  1.00 36.60           H
ATOM    443  CD  GLU A 152      -7.847 165.044  33.381  1.00 45.35           C
ATOM    444  OE1 GLU A 152      -7.510 164.679  34.531  1.00 42.91           O
ATOM    445  OE2 GLU A 152      -8.755 164.469  32.731  1.00 50.18           O
ATOM    446  N   LYS A 153     -10.345 166.905  34.276  1.00 37.80           N
ATOM    447  H   LYS A 153     -10.376 167.059  33.279  1.00 37.80           H
ATOM    448  CA  LYS A 153     -11.576 166.392  34.895  1.00 42.82           C
ATOM    449  HA  LYS A 153     -11.868 167.121  35.650  1.00 42.82           H
ATOM    450  C   LYS A 153     -11.421 165.021  35.599  1.00 40.21           C
ATOM    451  O   LYS A 153     -12.095 164.812  36.602  1.00 46.30           O
ATOM    452  CB  LYS A 153     -12.712 166.310  33.862  1.00 43.05           C
ATOM    453 1HB  LYS A 153     -12.282 166.084  32.886  1.00 43.05           H
ATOM    454 2HB  LYS A 153     -13.385 165.502  34.146  1.00 43.05           H
ATOM    455  CG  LYS A 153     -13.521 167.618  33.804  1.00 49.33           C
ATOM    456 1HG  LYS A 153     -13.696 167.964  34.823  1.00 49.33           H
ATOM    457 2HG  LYS A 153     -12.934 168.367  33.271  1.00 49.33           H
ATOM    458  CD  LYS A 153     -14.905 167.452  33.153  1.00 56.82           C
ATOM    459 1HD  LYS A 153     -15.384 166.568  33.575  1.00 56.82           H
ATOM    460 2HD  LYS A 153     -15.521 168.309  33.422  1.00 56.82           H
ATOM    461  CE  LYS A 153     -14.865 167.305  31.627  1.00 54.87           C
ATOM    462 1HE  LYS A 153     -13.906 166.874  31.338  1.00 54.87           H
ATOM    463 2HE  LYS A 153     -15.647 166.612  31.317  1.00 54.87           H
ATOM    464  NZ  LYS A 153     -15.099 168.590  30.929  1.00 56.42           N
ATOM    465 1HZ  LYS A 153     -15.170 168.405  29.938  1.00 56.42           H
ATOM    466 2HZ  LYS A 153     -14.353 169.249  31.096  1.00 56.42           H
ATOM    467 3HZ  LYS A 153     -15.971 168.976  31.263  1.00 56.42           H
ATOM    468  N   GLN A 154     -10.569 164.111  35.133  1.00 39.35           N
ATOM    469  H   GLN A 154      -9.991 164.316  34.331  1.00 39.35           H
ATOM    470  CA  GLN A 154     -10.369 162.825  35.790  1.00 38.57           C
ATOM    471  HA  GLN A 154     -11.338 162.426  36.088  1.00 38.57           H
ATOM    472  C   GLN A 154      -9.501 162.967  37.059  1.00 44.44           C
ATOM    473  O   GLN A 154      -9.885 162.557  38.154  1.00 39.84           O
ATOM    474  CB  GLN A 154      -9.753 161.846  34.782  1.00  0.00           C
ATOM    475 1HB  GLN A 154     -10.477 161.660  33.989  1.00  0.00           H
ATOM    476 2HB  GLN A 154      -8.861 162.288  34.338  1.00  0.00           H
ATOM    477  CG  GLN A 154      -9.371 160.505  35.427  1.00  0.00           C
ATOM    478 1HG  GLN A 154      -8.551 160.661  36.129  1.00  0.00           H
ATOM    479 2HG  GLN A 154     -10.221 160.110  35.983  1.00  0.00           H
ATOM    480  CD  GLN A 154      -8.946 159.497  34.368  1.00  0.00           C
ATOM    481  OE1 GLN A 154      -9.648 158.546  34.042  1.00  0.00           O
ATOM    482  NE2 GLN A 154      -7.794 159.697  33.773  1.00  0.00           N
ATOM    483 1HE2 GLN A 154      -7.529 159.079  33.019  1.00  0.00           H
ATOM    484 2HE2 GLN A 154      -7.223 160.501  33.991  1.00  0.00           H
ATOM    485  N   SER A 155      -8.322 163.564  36.913  1.00 35.82           N
ATOM    486  H   SER A 155      -8.075 163.898  35.993  1.00 35.82           H
ATOM    487  CA  SER A 155      -7.326 163.725  37.969  1.00 37.09           C
ATOM    488  HA  SER A 155      -7.226 162.778  38.500  1.00 37.09           H
ATOM    489  C   SER A 155      -7.705 164.815  38.981  1.00 37.82           C
ATOM    490  O   SER A 155      -7.341 164.701  40.150  1.00 34.31           O
ATOM    491  CB  SER A 155      -5.969 164.051  37.336  1.00 32.46           C
ATOM    492 1HB  SER A 155      -5.220 164.134  38.123  1.00 32.46           H
ATOM    493 2HB  SER A 155      -5.687 163.242  36.663  1.00 32.46           H
ATOM    494  OG  SER A 155      -6.021 165.272  36.605  1.00 33.40           O
ATOM    495  HG  SER A 155      -6.551 165.115  35.820  1.00 33.40           H
ATOM    496  N   LYS A 156      -8.445 165.853  38.568  1.00 35.06           N
ATOM    497  H   LYS A 156      -8.701 165.883  37.591  1.00 35.06           H
ATOM    498  CA  LYS A 156      -8.768 167.071  39.346  1.00 35.18           C
ATOM    499  HA  LYS A 156      -9.246 167.745  38.635  1.00 35.18           H
ATOM    500  C   LYS A 156      -7.499 167.802  39.884  1.00 31.25           C
ATOM    501  O   LYS A 156      -7.554 168.459  40.921  1.00 32.64           O
ATOM    502  CB  LYS A 156      -9.821 166.776  40.435  1.00 38.78           C
ATOM    503 1HB  LYS A 156      -9.393 166.066  41.142  1.00 38.78           H
ATOM    504 2HB  LYS A 156     -10.025 167.702  40.974  1.00 38.78           H
ATOM    505  CG  LYS A 156     -11.165 166.227  39.921  1.00 43.06           C
ATOM    506 1HG  LYS A 156     -10.963 165.410  39.228  1.00 43.06           H
ATOM    507 2HG  LYS A 156     -11.720 165.823  40.768  1.00 43.06           H
ATOM    508  CD  LYS A 156     -12.043 167.277  39.237  1.00 48.56           C
ATOM    509 1HD  LYS A 156     -12.224 168.099  39.929  1.00 48.56           H
ATOM    510 2HD  LYS A 156     -11.539 167.636  38.340  1.00 48.56           H
ATOM    511  CE  LYS A 156     -13.373 166.621  38.858  1.00 59.09           C
ATOM    512 1HE  LYS A 156     -13.193 165.856  38.102  1.00 59.09           H
ATOM    513 2HE  LYS A 156     -13.784 166.113  39.730  1.00 59.09           H
ATOM    514  NZ  LYS A 156     -14.369 167.589  38.351  1.00 59.61           N
ATOM    515 1HZ  LYS A 156     -15.141 167.056  37.976  1.00 59.61           H
ATOM    516 2HZ  LYS A 156     -13.988 168.183  37.629  1.00 59.61           H
ATOM    517 3HZ  LYS A 156     -14.694 168.158  39.119  1.00 59.61           H
ATOM    518  N   PHE A 157      -6.384 167.670  39.162  1.00 29.51           N
ATOM    519  H   PHE A 157      -6.451 167.117  38.319  1.00 29.51           H
ATOM    520  CA  PHE A 157      -5.100 168.356  39.385  1.00 30.57           C
ATOM    521  HA  PHE A 157      -4.882 168.380  40.452  1.00 30.57           H
ATOM    522  C   PHE A 157      -5.123 169.810  38.869  1.00 33.86           C
ATOM    523  O   PHE A 157      -5.699 170.071  37.810  1.00 32.12           O
ATOM    524  CB  PHE A 157      -4.015 167.530  38.672  1.00 28.72           C
ATOM    525 1HB  PHE A 157      -3.906 166.579  39.192  1.00 28.72           H
ATOM    526 2HB  PHE A 157      -4.373 167.305  37.667  1.00 28.72           H
ATOM    527  CG  PHE A 157      -2.631 168.170  38.552  1.00 30.14           C
ATOM    528  CD1 PHE A 157      -1.856 168.414  39.699  1.00 34.53           C
ATOM    529  HD1 PHE A 157      -2.250 168.178  40.677  1.00 34.53           H
ATOM    530  CD2 PHE A 157      -2.103 168.483  37.287  1.00 32.50           C
ATOM    531  HD2 PHE A 157      -2.700 168.307  36.404  1.00 32.50           H
ATOM    532  CE1 PHE A 157      -0.564 168.955  39.585  1.00 35.52           C
ATOM    533  HE1 PHE A 157       0.025 169.154  40.468  1.00 35.52           H
ATOM    534  CE2 PHE A 157      -0.804 169.007  37.167  1.00 31.49           C
ATOM    535  HE2 PHE A 157      -0.409 169.229  36.186  1.00 31.49           H
ATOM    536  CZ  PHE A 157      -0.032 169.237  38.316  1.00 36.77           C
ATOM    537  HZ  PHE A 157       0.965 169.639  38.220  1.00 36.77           H
ATOM    538  N   ILE A 158      -4.479 170.742  39.586  1.00 29.36           N
ATOM    539  H   ILE A 158      -4.045 170.477  40.459  1.00 29.36           H
ATOM    540  CA  ILE A 158      -4.273 172.130  39.151  1.00 34.08           C
ATOM    541  HA  ILE A 158      -5.215 172.501  38.747  1.00 34.08           H
ATOM    542  C   ILE A 158      -3.204 172.216  38.048  1.00 33.85           C
ATOM    543  O   ILE A 158      -2.047 171.831  38.243  1.00 31.00           O
ATOM    544  CB  ILE A 158      -3.860 173.065  40.319  1.00 35.98           C
ATOM    545  HB  ILE A 158      -3.000 172.615  40.815  1.00 35.98           H
ATOM    546  CG1 ILE A 158      -4.973 173.235  41.364  1.00 35.97           C
ATOM    547 1HG1 ILE A 158      -5.719 173.928  40.974  1.00 35.97           H
ATOM    548 2HG1 ILE A 158      -5.451 172.270  41.529  1.00 35.97           H
ATOM    549  CG2 ILE A 158      -3.456 174.457  39.788  1.00 34.27           C
ATOM    550 1HG2 ILE A 158      -3.336 175.158  40.614  1.00 34.27           H
ATOM    551 2HG2 ILE A 158      -4.244 174.810  39.123  1.00 34.27           H
ATOM    552 3HG2 ILE A 158      -2.520 174.381  39.235  1.00 34.27           H
ATOM    553  CD1 ILE A 158      -4.440 173.744  42.714  1.00 44.35           C
ATOM    554 1HD1 ILE A 158      -3.739 173.011  43.115  1.00 44.35           H
ATOM    555 2HD1 ILE A 158      -5.281 173.855  43.400  1.00 44.35           H
ATOM    556 3HD1 ILE A 158      -3.937 174.703  42.597  1.00 44.35           H
ATOM    557  N   LEU A 159      -3.558 172.877  36.951  1.00 27.83           N
ATOM    558  H   LEU A 159      -4.510 173.206  36.879  1.00 27.83           H
ATOM    559  CA  LEU A 159      -2.647 173.256  35.868  1.00 30.56           C
ATOM    560  HA  LEU A 159      -1.654 173.398  36.294  1.00 30.56           H
ATOM    561  C   LEU A 159      -3.085 174.611  35.248  1.00 31.97           C
ATOM    562  O   LEU A 159      -4.170 175.120  35.528  1.00 30.38           O
ATOM    563  CB  LEU A 159      -2.522 172.078  34.859  1.00 32.10           C
ATOM    564 1HB  LEU A 159      -2.075 172.475  33.947  1.00 32.10           H
ATOM    565 2HB  LEU A 159      -1.816 171.362  35.278  1.00 32.10           H
ATOM    566  CG  LEU A 159      -3.796 171.296  34.494  1.00 38.38           C
ATOM    567  HG  LEU A 159      -4.252 170.925  35.413  1.00 38.38           H
ATOM    568  CD1 LEU A 159      -4.818 172.133  33.727  1.00 34.40           C
ATOM    569 1HD1 LEU A 159      -5.686 171.517  33.492  1.00 34.40           H
ATOM    570 2HD1 LEU A 159      -4.376 172.507  32.803  1.00 34.40           H
ATOM    571 3HD1 LEU A 159      -5.126 172.974  34.349  1.00 34.40           H
ATOM    572  CD2 LEU A 159      -3.421 170.084  33.643  1.00 38.76           C
ATOM    573 1HD2 LEU A 159      -4.315 169.502  33.421  1.00 38.76           H
ATOM    574 2HD2 LEU A 159      -2.710 169.466  34.191  1.00 38.76           H
ATOM    575 3HD2 LEU A 159      -2.966 170.422  32.711  1.00 38.76           H
ATOM    576  N   ALA A 160      -2.219 175.222  34.451  1.00 26.18           N
ATOM    577  H   ALA A 160      -1.372 174.731  34.204  1.00 26.18           H
ATOM    578  CA  ALA A 160      -2.551 176.408  33.664  1.00 28.79           C
ATOM    579  HA  ALA A 160      -3.381 176.936  34.134  1.00 28.79           H
ATOM    580  C   ALA A 160      -2.988 176.000  32.242  1.00 32.77           C
ATOM    581  O   ALA A 160      -2.467 175.047  31.660  1.00 33.85           O
ATOM    582  CB  ALA A 160      -1.345 177.353  33.668  1.00 31.22           C
ATOM    583 1HB  ALA A 160      -1.140 177.667  34.692  1.00 31.22           H
ATOM    584 2HB  ALA A 160      -1.565 178.227  33.056  1.00 31.22           H
ATOM    585 3HB  ALA A 160      -0.474 176.836  33.265  1.00 31.22           H
ATOM    586  N   LEU A 161      -3.919 176.747  31.655  1.00 34.92           N
ATOM    587  H   LEU A 161      -4.334 177.504  32.179  1.00 34.92           H
ATOM    588  CA  LEU A 161      -4.356 176.574  30.275  1.00 33.07           C
ATOM    589  HA  LEU A 161      -3.691 175.861  29.787  1.00 33.07           H
ATOM    590  C   LEU A 161      -4.243 177.922  29.542  1.00 31.90           C
ATOM    591  O   LEU A 161      -5.039 178.837  29.764  1.00 30.70           O
ATOM    592  CB  LEU A 161      -5.775 175.962  30.266  1.00 33.46           C
ATOM    593 1HB  LEU A 161      -5.767 175.075  30.898  1.00 33.46           H
ATOM    594 2HB  LEU A 161      -6.460 176.687  30.705  1.00 33.46           H
ATOM    595  CG  LEU A 161      -6.289 175.564  28.870  1.00 34.77           C
ATOM    596  HG  LEU A 161      -6.208 176.428  28.211  1.00 34.77           H
ATOM    597  CD1 LEU A 161      -5.501 174.399  28.262  1.00 34.54           C
ATOM    598 1HD1 LEU A 161      -5.969 174.099  27.325  1.00 34.54           H
ATOM    599 2HD1 LEU A 161      -5.505 173.558  28.956  1.00 34.54           H
ATOM    600 3HD1 LEU A 161      -4.473 174.709  28.073  1.00 34.54           H
ATOM    601  CD2 LEU A 161      -7.760 175.154  28.955  1.00 32.12           C
ATOM    602 1HD2 LEU A 161      -8.129 174.911  27.958  1.00 32.12           H
ATOM    603 2HD2 LEU A 161      -8.339 175.982  29.365  1.00 32.12           H
ATOM    604 3HD2 LEU A 161      -7.861 174.283  29.602  1.00 32.12           H
ATOM    605  N   LYS A 162      -3.221 178.050  28.693  1.00 29.12           N
ATOM    606  H   LYS A 162      -2.628 177.248  28.536  1.00 29.12           H
ATOM    607  CA  LYS A 162      -3.030 179.195  27.797  1.00 31.88           C
ATOM    608  HA  LYS A 162      -3.494 180.072  28.247  1.00 31.88           H
ATOM    609  C   LYS A 162      -3.737 178.900  26.464  1.00 33.47           C
ATOM    610  O   LYS A 162      -3.606 177.805  25.921  1.00 36.66           O
ATOM    611  CB  LYS A 162      -1.520 179.491  27.681  1.00 30.62           C
ATOM    612 1HB  LYS A 162      -1.143 179.740  28.672  1.00 30.62           H
ATOM    613 2HB  LYS A 162      -1.017 178.582  27.350  1.00 30.62           H
ATOM    614  CG  LYS A 162      -1.167 180.628  26.714  1.00 36.69           C
ATOM    615 1HG  LYS A 162      -1.471 180.344  25.707  1.00 36.69           H
ATOM    616 2HG  LYS A 162      -1.723 181.521  26.999  1.00 36.69           H
ATOM    617  CD  LYS A 162       0.346 180.942  26.698  1.00 39.21           C
ATOM    618 1HD  LYS A 162       0.875 180.047  26.368  1.00 39.21           H
ATOM    619 2HD  LYS A 162       0.523 181.728  25.964  1.00 39.21           H
ATOM    620  CE  LYS A 162       0.916 181.392  28.053  1.00 39.65           C
ATOM    621 1HE  LYS A 162       0.401 182.302  28.364  1.00 39.65           H
ATOM    622 2HE  LYS A 162       0.733 180.609  28.788  1.00 39.65           H
ATOM    623  NZ  LYS A 162       2.368 181.655  27.960  1.00 44.45           N
ATOM    624 1HZ  LYS A 162       2.730 181.993  28.840  1.00 44.45           H
ATOM    625 2HZ  LYS A 162       2.517 182.352  27.244  1.00 44.45           H
ATOM    626 3HZ  LYS A 162       2.847 180.803  27.704  1.00 44.45           H
ATOM    627  N   VAL A 163      -4.512 179.863  25.973  1.00 31.67           N
ATOM    628  H   VAL A 163      -4.536 180.752  26.451  1.00 31.67           H
ATOM    629  CA  VAL A 163      -5.455 179.695  24.859  1.00 32.62           C
ATOM    630  HA  VAL A 163      -5.213 178.772  24.332  1.00 32.62           H
ATOM    631  C   VAL A 163      -5.315 180.873  23.897  1.00 34.90           C
ATOM    632  O   VAL A 163      -5.523 182.021  24.283  1.00 37.66           O
ATOM    633  CB  VAL A 163      -6.908 179.568  25.356  1.00 35.35           C
ATOM    634  HB  VAL A 163      -7.208 180.520  25.794  1.00 35.35           H
ATOM    635  CG1 VAL A 163      -7.846 179.248  24.187  1.00 34.41           C
ATOM    636 1HG1 VAL A 163      -8.855 179.091  24.569  1.00 34.41           H
ATOM    637 2HG1 VAL A 163      -7.503 178.345  23.682  1.00 34.41           H
ATOM    638 3HG1 VAL A 163      -7.850 180.080  23.482  1.00 34.41           H
ATOM    639  CG2 VAL A 163      -7.054 178.482  26.430  1.00 32.18           C
ATOM    640 1HG2 VAL A 163      -8.110 178.297  26.630  1.00 32.18           H
ATOM    641 2HG2 VAL A 163      -6.563 178.811  27.345  1.00 32.18           H
ATOM    642 3HG2 VAL A 163      -6.585 177.565  26.074  1.00 32.18           H
ATOM    643  N   LEU A 164      -4.944 180.578  22.654  1.00 29.97           N
ATOM    644  H   LEU A 164      -4.848 179.602  22.411  1.00 29.97           H
ATOM    645  CA  LEU A 164      -4.533 181.553  21.641  1.00 35.46           C
ATOM    646  HA  LEU A 164      -4.619 182.558  22.052  1.00 35.46           H
ATOM    647  C   LEU A 164      -5.442 181.456  20.403  1.00 38.34           C
ATOM    648  O   LEU A 164      -5.801 180.361  19.971  1.00 38.03           O
ATOM    649  CB  LEU A 164      -3.049 181.305  21.268  1.00 35.75           C
ATOM    650 1HB  LEU A 164      -2.992 180.355  20.737  1.00 35.75           H
ATOM    651 2HB  LEU A 164      -2.741 182.096  20.583  1.00 35.75           H
ATOM    652  CG  LEU A 164      -2.055 181.245  22.442  1.00 39.97           C
ATOM    653  HG  LEU A 164      -2.361 180.445  23.115  1.00 39.97           H
ATOM    654  CD1 LEU A 164      -0.660 180.907  21.917  1.00 43.86           C
ATOM    655 1HD1 LEU A 164       0.025 180.817  22.760  1.00 43.86           H
ATOM    656 2HD1 LEU A 164      -0.313 181.696  21.250  1.00 43.86           H
ATOM    657 3HD1 LEU A 164      -0.698 179.962  21.376  1.00 43.86           H
ATOM    658  CD2 LEU A 164      -1.972 182.554  23.230  1.00 38.45           C
ATOM    659 1HD2 LEU A 164      -1.228 182.451  24.019  1.00 38.45           H
ATOM    660 2HD2 LEU A 164      -2.944 182.774  23.673  1.00 38.45           H
ATOM    661 3HD2 LEU A 164      -1.684 183.366  22.562  1.00 38.45           H
ATOM    662  N   PHE A 165      -5.810 182.590  19.814  1.00 39.52           N
ATOM    663  H   PHE A 165      -5.471 183.469  20.177  1.00 39.52           H
ATOM    664  CA  PHE A 165      -6.662 182.638  18.632  1.00 40.27           C
ATOM    665  HA  PHE A 165      -7.457 181.899  18.734  1.00 40.27           H
ATOM    666  C   PHE A 165      -5.866 182.320  17.354  1.00 40.11           C
ATOM    667  O   PHE A 165      -4.915 183.044  17.039  1.00 42.22           O
ATOM    668  CB  PHE A 165      -7.306 184.028  18.520  1.00 40.68           C
ATOM    669 1HB  PHE A 165      -6.536 184.737  18.215  1.00 40.68           H
ATOM    670 2HB  PHE A 165      -8.049 184.000  17.723  1.00 40.68           H
ATOM    671  CG  PHE A 165      -7.976 184.561  19.784  1.00 45.07           C
ATOM    672  CD1 PHE A 165      -9.117 183.925  20.310  1.00 49.29           C
ATOM    673  HD1 PHE A 165      -9.495 183.018  19.862  1.00 49.29           H
ATOM    674  CD2 PHE A 165      -7.495 185.733  20.394  1.00 48.63           C
ATOM    675  HD2 PHE A 165      -6.612 186.213  20.000  1.00 48.63           H
ATOM    676  CE1 PHE A 165      -9.798 184.492  21.403  1.00 52.69           C
ATOM    677  HE1 PHE A 165     -10.701 184.034  21.779  1.00 52.69           H
ATOM    678  CE2 PHE A 165      -8.158 186.284  21.502  1.00 45.60           C
ATOM    679  HE2 PHE A 165      -7.775 187.182  21.962  1.00 45.60           H
ATOM    680  CZ  PHE A 165      -9.315 185.668  22.003  1.00 53.22           C
ATOM    681  HZ  PHE A 165      -9.829 186.101  22.848  1.00 53.22           H
ATOM    682  N   LYS A 166      -6.300 181.335  16.549  1.00 38.27           N
ATOM    683  H   LYS A 166      -7.114 180.794  16.803  1.00 38.27           H
ATOM    684  CA  LYS A 166      -5.735 181.065  15.215  1.00 43.35           C
ATOM    685  HA  LYS A 166      -4.707 180.719  15.330  1.00 43.35           H
ATOM    686  C   LYS A 166      -5.718 182.350  14.365  1.00 44.08           C
ATOM    687  O   LYS A 166      -4.679 182.707  13.820  1.00 44.64           O
ATOM    688  CB  LYS A 166      -6.529 179.982  14.458  1.00 44.93           C
ATOM    689 1HB  LYS A 166      -7.592 180.158  14.621  1.00 44.93           H
ATOM    690 2HB  LYS A 166      -6.354 180.110  13.390  1.00 44.93           H
ATOM    691  CG  LYS A 166      -6.155 178.544  14.836  1.00 49.22           C
ATOM    692 1HG  LYS A 166      -5.074 178.478  14.958  1.00 49.22           H
ATOM    693 2HG  LYS A 166      -6.641 178.287  15.778  1.00 49.22           H
ATOM    694  CD  LYS A 166      -6.582 177.573  13.725  1.00 47.37           C
ATOM    695 1HD  LYS A 166      -7.664 177.633  13.602  1.00 47.37           H
ATOM    696 2HD  LYS A 166      -6.106 177.875  12.792  1.00 47.37           H
ATOM    697  CE  LYS A 166      -6.171 176.131  14.046  1.00 47.06           C
ATOM    698 1HE  LYS A 166      -5.122 176.120  14.343  1.00 47.06           H
ATOM    699 2HE  LYS A 166      -6.768 175.770  14.883  1.00 47.06           H
ATOM    700  NZ  LYS A 166      -6.349 175.247  12.870  1.00 48.32           N
ATOM    701 1HZ  LYS A 166      -6.014 174.325  13.109  1.00 48.32           H
ATOM    702 2HZ  LYS A 166      -5.810 175.612  12.098  1.00 48.32           H
ATOM    703 3HZ  LYS A 166      -7.323 175.194  12.607  1.00 48.32           H
ATOM    704  N   ALA A 167      -6.820 183.101  14.390  1.00 40.52           N
ATOM    705  H   ALA A 167      -7.645 182.705  14.818  1.00 40.52           H
ATOM    706  CA  ALA A 167      -6.978 184.370  13.687  1.00 50.46           C
ATOM    707  HA  ALA A 167      -6.938 184.178  12.615  1.00 50.46           H
ATOM    708  C   ALA A 167      -5.895 185.422  14.020  1.00 55.96           C
ATOM    709  O   ALA A 167      -5.555 186.215  13.147  1.00 52.31           O
ATOM    710  CB  ALA A 167      -8.370 184.914  14.026  1.00 42.16           C
ATOM    711 1HB  ALA A 167      -9.117 184.161  13.776  1.00 42.16           H
ATOM    712 2HB  ALA A 167      -8.555 185.818  13.445  1.00 42.16           H
ATOM    713 3HB  ALA A 167      -8.429 185.147  15.089  1.00 42.16           H
ATOM    714  N   GLN A 168      -5.344 185.440  15.241  1.00 46.35           N
ATOM    715  H   GLN A 168      -5.586 184.722  15.909  1.00 46.35           H
ATOM    716  CA  GLN A 168      -4.299 186.385  15.640  1.00 48.13           C
ATOM    717  HA  GLN A 168      -4.423 187.284  15.036  1.00 48.13           H
ATOM    718  C   GLN A 168      -2.870 185.845  15.393  1.00 47.14           C
ATOM    719  O   GLN A 168      -1.980 186.630  15.058  1.00 54.41           O
ATOM    720  CB  GLN A 168      -4.474 186.784  17.117  1.00 50.79           C
ATOM    721 1HB  GLN A 168      -4.462 185.892  17.743  1.00 50.79           H
ATOM    722 2HB  GLN A 168      -3.639 187.419  17.415  1.00 50.79           H
ATOM    723  CG  GLN A 168      -5.786 187.550  17.387  1.00 56.17           C
ATOM    724 1HG  GLN A 168      -6.633 186.899  17.170  1.00 56.17           H
ATOM    725 2HG  GLN A 168      -5.839 187.810  18.444  1.00 56.17           H
ATOM    726  CD  GLN A 168      -5.934 188.835  16.559  1.00 66.07           C
ATOM    727  OE1 GLN A 168      -4.982 189.381  16.009  1.00 64.68           O
ATOM    728  NE2 GLN A 168      -7.134 189.349  16.440  1.00 63.56           N
ATOM    729 1HE2 GLN A 168      -7.299 190.107  15.792  1.00 63.56           H
ATOM    730 2HE2 GLN A 168      -7.907 188.938  16.943  1.00 63.56           H
ATOM    731  N   LEU A 169      -2.668 184.530  15.508  1.00 43.39           N
ATOM    732  H   LEU A 169      -3.437 183.941  15.791  1.00 43.39           H
ATOM    733  CA  LEU A 169      -1.418 183.856  15.152  1.00 47.46           C
ATOM    734  HA  LEU A 169      -0.590 184.369  15.640  1.00 47.46           H
ATOM    735  C   LEU A 169      -1.172 183.921  13.622  1.00 52.10           C
ATOM    736  O   LEU A 169      -0.081 184.281  13.183  1.00 51.11           O
ATOM    737  CB  LEU A 169      -1.477 182.398  15.668  1.00 43.17           C
ATOM    738 1HB  LEU A 169      -2.346 181.917  15.219  1.00 43.17           H
ATOM    739 2HB  LEU A 169      -0.590 181.877  15.309  1.00 43.17           H
ATOM    740  CG  LEU A 169      -1.568 182.251  17.201  1.00 44.56           C
ATOM    741  HG  LEU A 169      -2.365 182.902  17.561  1.00 44.56           H
ATOM    742  CD1 LEU A 169      -1.925 180.815  17.584  1.00 36.68           C
ATOM    743 1HD1 LEU A 169      -2.002 180.736  18.668  1.00 36.68           H
ATOM    744 2HD1 LEU A 169      -1.151 180.137  17.223  1.00 36.68           H
ATOM    745 3HD1 LEU A 169      -2.880 180.550  17.131  1.00 36.68           H
ATOM    746  CD2 LEU A 169      -0.277 182.640  17.926  1.00 42.44           C
ATOM    747 1HD2 LEU A 169      -0.440 182.572  19.002  1.00 42.44           H
ATOM    748 2HD2 LEU A 169      -0.004 183.662  17.664  1.00 42.44           H
ATOM    749 3HD2 LEU A 169       0.526 181.963  17.637  1.00 42.44           H
ATOM    750  N   GLU A 170      -2.207 183.677  12.819  1.00 50.32           N
ATOM    751  H   GLU A 170      -3.068 183.343  13.228  1.00 50.32           H
ATOM    752  CA  GLU A 170      -2.181 183.776  11.352  1.00 52.77           C
ATOM    753  HA  GLU A 170      -1.309 183.238  10.978  1.00 52.77           H
ATOM    754  C   GLU A 170      -2.075 185.241  10.869  1.00 53.46           C
ATOM    755  O   GLU A 170      -1.316 185.531   9.945  1.00 59.67           O
ATOM    756  CB  GLU A 170      -3.432 183.091  10.774  1.00 52.02           C
ATOM    757 1HB  GLU A 170      -4.315 183.414  11.326  1.00 52.02           H
ATOM    758 2HB  GLU A 170      -3.546 183.371   9.727  1.00 52.02           H
ATOM    759  CG  GLU A 170      -3.314 181.565  10.871  1.00 61.22           C
ATOM    760 1HG  GLU A 170      -2.832 181.199   9.965  1.00 61.22           H
ATOM    761 2HG  GLU A 170      -2.661 181.323  11.710  1.00 61.22           H
ATOM    762  CD  GLU A 170      -4.636 180.789  11.056  1.00 66.37           C
ATOM    763  OE1 GLU A 170      -5.701 181.225  10.550  1.00 67.67           O
ATOM    764  OE2 GLU A 170      -4.568 179.716  11.702  1.00 69.92           O
ATOM    765  N   LYS A 171      -2.733 186.201  11.535  1.00 55.00           N
ATOM    766  H   LYS A 171      -3.392 185.955  12.259  1.00 55.00           H
ATOM    767  CA  LYS A 171      -2.538 187.630  11.280  1.00 55.71           C
ATOM    768  HA  LYS A 171      -2.780 187.823  10.235  1.00 55.71           H
ATOM    769  C   LYS A 171      -1.065 188.055  11.507  1.00 59.54           C
ATOM    770  O   LYS A 171      -0.533 188.841  10.724  1.00 60.31           O
ATOM    771  CB  LYS A 171      -3.523 188.438  12.140  1.00 57.95           C
ATOM    772 1HB  LYS A 171      -4.529 188.051  11.978  1.00 57.95           H
ATOM    773 2HB  LYS A 171      -3.252 188.319  13.189  1.00 57.95           H
ATOM    774  CG  LYS A 171      -3.561 189.925  11.771  1.00 64.09           C
ATOM    775 1HG  LYS A 171      -2.552 190.334  11.834  1.00 64.09           H
ATOM    776 2HG  LYS A 171      -3.916 190.028  10.745  1.00 64.09           H
ATOM    777  CD  LYS A 171      -4.481 190.715  12.705  1.00 70.26           C
ATOM    778 1HD  LYS A 171      -5.454 190.225  12.747  1.00 70.26           H
ATOM    779 2HD  LYS A 171      -4.049 190.727  13.706  1.00 70.26           H
ATOM    780  CE  LYS A 171      -4.679 192.154  12.196  1.00 77.62           C
ATOM    781 1HE  LYS A 171      -5.087 192.113  11.186  1.00 77.62           H
ATOM    782 2HE  LYS A 171      -5.418 192.648  12.827  1.00 77.62           H
ATOM    783  NZ  LYS A 171      -3.417 192.938  12.202  1.00 75.94           N
ATOM    784 1HZ  LYS A 171      -3.578 193.815  11.727  1.00 75.94           H
ATOM    785 2HZ  LYS A 171      -2.685 192.428  11.729  1.00 75.94           H
ATOM    786 3HZ  LYS A 171      -3.140 193.118  13.157  1.00 75.94           H
ATOM    787  N   ALA A 172      -0.396 187.493  12.517  1.00 55.41           N
ATOM    788  H   ALA A 172      -0.891 186.863  13.132  1.00 55.41           H
ATOM    789  CA  ALA A 172       1.011 187.748  12.826  1.00 56.42           C
ATOM    790  HA  ALA A 172       1.225 188.792  12.595  1.00 56.42           H
ATOM    791  C   ALA A 172       2.032 186.884  12.027  1.00 52.54           C
ATOM    792  O   ALA A 172       3.227 187.188  12.080  1.00 55.53           O
ATOM    793  CB  ALA A 172       1.201 187.565  14.334  1.00 52.84           C
ATOM    794 1HB  ALA A 172       0.518 188.222  14.872  1.00 52.84           H
ATOM    795 2HB  ALA A 172       2.228 187.808  14.606  1.00 52.84           H
ATOM    796 3HB  ALA A 172       0.991 186.528  14.595  1.00 52.84           H
ATOM    797  N   GLY A 173       1.601 185.845  11.299  1.00 54.35           N
ATOM    798  H   GLY A 173       0.615 185.626  11.294  1.00 54.35           H
ATOM    799  CA  GLY A 173       2.464 184.946  10.510  1.00 55.93           C
ATOM    800 1HA  GLY A 173       1.831 184.377   9.830  1.00 55.93           H
ATOM    801 2HA  GLY A 173       3.159 185.539   9.915  1.00 55.93           H
ATOM    802  C   GLY A 173       3.298 183.934  11.335  1.00 61.32           C
ATOM    803  O   GLY A 173       4.356 183.483  10.883  1.00 58.76           O
ATOM    804  N   VAL A 174       2.864 183.602  12.556  1.00 55.65           N
ATOM    805  H   VAL A 174       1.956 183.931  12.851  1.00 55.65           H
ATOM    806  CA  VAL A 174       3.611 182.802  13.545  1.00 54.39           C
ATOM    807  HA  VAL A 174       4.653 182.785  13.226  1.00 54.39           H
ATOM    808  C   VAL A 174       3.136 181.327  13.661  1.00 57.12           C
ATOM    809  O   VAL A 174       3.505 180.631  14.610  1.00 56.01           O
ATOM    810  CB  VAL A 174       3.633 183.491  14.927  1.00 53.33           C
ATOM    811  HB  VAL A 174       4.235 182.883  15.602  1.00 53.33           H
ATOM    812  CG1 VAL A 174       4.295 184.868  14.837  1.00 53.75           C
ATOM    813 1HG1 VAL A 174       4.335 185.304  15.836  1.00 53.75           H
ATOM    814 2HG1 VAL A 174       3.723 185.521  14.178  1.00 53.75           H
ATOM    815 3HG1 VAL A 174       5.307 184.756  14.449  1.00 53.75           H
ATOM    816  CG2 VAL A 174       2.240 183.653  15.544  1.00 47.61           C
ATOM    817 1HG2 VAL A 174       2.337 184.015  16.567  1.00 47.61           H
ATOM    818 2HG2 VAL A 174       1.725 182.692  15.546  1.00 47.61           H
ATOM    819 3HG2 VAL A 174       1.668 184.371  14.956  1.00 47.61           H
ATOM    820  N   GLU A 175       2.321 180.842  12.721  1.00 53.88           N
ATOM    821  H   GLU A 175       2.061 181.435  11.946  1.00 53.88           H
ATOM    822  CA  GLU A 175       1.793 179.468  12.691  1.00 59.12           C
ATOM    823  HA  GLU A 175       1.155 179.314  13.561  1.00 59.12           H
ATOM    824  C   GLU A 175       2.922 178.422  12.729  1.00 59.94           C
ATOM    825  O   GLU A 175       2.859 177.468  13.502  1.00 58.21           O
ATOM    826  CB  GLU A 175       0.928 179.210  11.441  1.00 56.90           C
ATOM    827 1HB  GLU A 175       1.566 179.084  10.567  1.00 56.90           H
ATOM    828 2HB  GLU A 175       0.416 178.262  11.605  1.00 56.90           H
ATOM    829  CG  GLU A 175      -0.135 180.282  11.114  1.00 64.00           C
ATOM    830 1HG  GLU A 175      -1.014 179.772  10.720  1.00 64.00           H
ATOM    831 2HG  GLU A 175      -0.419 180.814  12.022  1.00 64.00           H
ATOM    832  CD  GLU A 175       0.352 181.300  10.078  1.00 67.79           C
ATOM    833  OE1 GLU A 175       1.485 181.808  10.236  1.00 61.17           O
ATOM    834  OE2 GLU A 175      -0.363 181.554   9.081  1.00 70.29           O
ATOM    835  N   HIS A 176       3.980 178.630  11.938  1.00 58.13           N
ATOM    836  H   HIS A 176       3.973 179.420  11.308  1.00 58.13           H
ATOM    837  CA  HIS A 176       5.144 177.755  11.902  1.00 60.59           C
ATOM    838  HA  HIS A 176       4.792 176.732  11.773  1.00 60.59           H
ATOM    839  C   HIS A 176       5.962 177.816  13.210  1.00 58.13           C
ATOM    840  O   HIS A 176       6.287 176.771  13.776  1.00 53.57           O
ATOM    841  CB  HIS A 176       6.007 178.112  10.683  1.00 65.11           C
ATOM    842 1HB  HIS A 176       5.400 178.032   9.781  1.00 65.11           H
ATOM    843 2HB  HIS A 176       6.339 179.147  10.769  1.00 65.11           H
ATOM    844  CG  HIS A 176       7.224 177.222  10.532  1.00 70.83           C
ATOM    845  ND1 HIS A 176       7.253 175.851  10.582  1.00 78.94           N
ATOM    846  HD1 HIS A 176       6.491 175.203  10.722  1.00 78.94           H
ATOM    847  CD2 HIS A 176       8.524 177.605  10.355  1.00 74.79           C
ATOM    848  HD2 HIS A 176       8.933 178.601  10.273  1.00 74.79           H
ATOM    849  CE1 HIS A 176       8.498 175.457  10.427  1.00 78.46           C
ATOM    850  HE1 HIS A 176       8.873 174.444  10.417  1.00 78.46           H
ATOM    851  NE2 HIS A 176       9.315 176.487  10.268  1.00 79.08           N
ATOM    852  N   GLN A 177       6.265 179.020  13.718  1.00 49.01           N
ATOM    853  H   GLN A 177       5.973 179.857  13.233  1.00 49.01           H
ATOM    854  CA  GLN A 177       7.171 179.189  14.850  1.00 55.07           C
ATOM    855  HA  GLN A 177       8.129 178.756  14.561  1.00 55.07           H
ATOM    856  C   GLN A 177       6.672 178.456  16.110  1.00 54.00           C
ATOM    857  O   GLN A 177       7.437 177.728  16.741  1.00 46.17           O
ATOM    858  CB  GLN A 177       7.399 180.677  15.169  1.00 52.89           C
ATOM    859 1HB  GLN A 177       7.483 181.266  14.255  1.00 52.89           H
ATOM    860 2HB  GLN A 177       6.565 181.062  15.757  1.00 52.89           H
ATOM    861  CG  GLN A 177       8.692 180.833  15.981  1.00 64.21           C
ATOM    862 1HG  GLN A 177       8.755 180.025  16.711  1.00 64.21           H
ATOM    863 2HG  GLN A 177       9.542 180.721  15.308  1.00 64.21           H
ATOM    864  CD  GLN A 177       8.826 182.172  16.720  1.00 69.64           C
ATOM    865  OE1 GLN A 177       8.285 183.198  16.338  1.00 65.74           O
ATOM    866  NE2 GLN A 177       9.552 182.188  17.816  1.00 72.37           N
ATOM    867 1HE2 GLN A 177       9.649 183.053  18.329  1.00 72.37           H
ATOM    868 2HE2 GLN A 177       9.946 181.335  18.186  1.00 72.37           H
ATOM    869  N   LEU A 178       5.386 178.598  16.453  1.00 51.46           N
ATOM    870  H   LEU A 178       4.783 179.178  15.889  1.00 51.46           H
ATOM    871  CA  LEU A 178       4.815 178.018  17.663  1.00 47.96           C
ATOM    872  HA  LEU A 178       5.348 178.445  18.513  1.00 47.96           H
ATOM    873  C   LEU A 178       4.986 176.485  17.715  1.00 45.04           C
ATOM    874  O   LEU A 178       5.188 175.933  18.792  1.00 44.96           O
ATOM    875  CB  LEU A 178       3.325 178.423  17.761  1.00 48.12           C
ATOM    876 1HB  LEU A 178       3.268 179.511  17.740  1.00 48.12           H
ATOM    877 2HB  LEU A 178       2.810 178.031  16.884  1.00 48.12           H
ATOM    878  CG  LEU A 178       2.591 177.917  19.017  1.00 49.56           C
ATOM    879  HG  LEU A 178       2.628 176.828  19.025  1.00 49.56           H
ATOM    880  CD1 LEU A 178       3.228 178.442  20.299  1.00 48.31           C
ATOM    881 1HD1 LEU A 178       2.613 178.167  21.156  1.00 48.31           H
ATOM    882 2HD1 LEU A 178       3.295 179.528  20.232  1.00 48.31           H
ATOM    883 3HD1 LEU A 178       4.227 178.023  20.419  1.00 48.31           H
ATOM    884  CD2 LEU A 178       1.126 178.355  18.995  1.00 47.71           C
ATOM    885 1HD2 LEU A 178       0.612 177.929  19.856  1.00 47.71           H
ATOM    886 2HD2 LEU A 178       0.658 177.996  18.078  1.00 47.71           H
ATOM    887 3HD2 LEU A 178       1.062 179.443  19.034  1.00 47.71           H
ATOM    888  N   ARG A 179       4.949 175.799  16.565  1.00 46.10           N
ATOM    889  H   ARG A 179       4.833 176.308  15.701  1.00 46.10           H
ATOM    890  CA  ARG A 179       5.162 174.350  16.445  1.00 46.54           C
ATOM    891  HA  ARG A 179       4.471 173.825  17.105  1.00 46.54           H
ATOM    892  C   ARG A 179       6.597 173.958  16.831  1.00 48.25           C
ATOM    893  O   ARG A 179       6.790 172.937  17.490  1.00 45.81           O
ATOM    894  CB  ARG A 179       4.877 173.898  15.007  1.00 53.68           C
ATOM    895 1HB  ARG A 179       5.577 174.392  14.333  1.00 53.68           H
ATOM    896 2HB  ARG A 179       5.040 172.823  14.929  1.00 53.68           H
ATOM    897  CG  ARG A 179       3.444 174.216  14.553  1.00 61.61           C
ATOM    898 1HG  ARG A 179       2.736 173.568  15.071  1.00 61.61           H
ATOM    899 2HG  ARG A 179       3.199 175.254  14.780  1.00 61.61           H
ATOM    900  CD  ARG A 179       3.336 173.986  13.047  1.00 67.97           C
ATOM    901 1HD  ARG A 179       4.180 174.490  12.577  1.00 67.97           H
ATOM    902 2HD  ARG A 179       3.380 172.920  12.826  1.00 67.97           H
ATOM    903  NE  ARG A 179       2.086 174.539  12.517  1.00 76.38           N
ATOM    904  HE  ARG A 179       1.318 174.573  13.171  1.00 76.38           H
ATOM    905  CZ  ARG A 179       1.958 175.065  11.296  1.00 75.07           C
ATOM    906  NH1 ARG A 179       2.918 175.053  10.417  1.00 71.65           N
ATOM    907 1HH1 ARG A 179       3.762 174.534  10.616  1.00 71.65           H
ATOM    908 2HH1 ARG A 179       2.834 175.568   9.552  1.00 71.65           H
ATOM    909  NH2 ARG A 179       0.831 175.606  10.955  1.00 81.13           N
ATOM    910 1HH2 ARG A 179       0.066 175.631  11.615  1.00 81.13           H
ATOM    911 2HH2 ARG A 179       0.726 176.029  10.044  1.00 81.13           H
ATOM    912  N   ARG A 180       7.587 174.778  16.464  1.00 50.17           N
ATOM    913  H   ARG A 180       7.354 175.620  15.956  1.00 50.17           H
ATOM    914  CA  ARG A 180       8.988 174.602  16.845  1.00 50.43           C
ATOM    915  HA  ARG A 180       9.245 173.555  16.688  1.00 50.43           H
ATOM    916  C   ARG A 180       9.202 174.932  18.335  1.00 41.88           C
ATOM    917  O   ARG A 180       9.845 174.157  19.034  1.00 44.09           O
ATOM    918  CB  ARG A 180       9.876 175.456  15.924  1.00  0.00           C
ATOM    919 1HB  ARG A 180       9.483 175.407  14.908  1.00  0.00           H
ATOM    920 2HB  ARG A 180       9.874 176.495  16.251  1.00  0.00           H
ATOM    921  CG  ARG A 180      11.324 174.942  15.919  1.00  0.00           C
ATOM    922 1HG  ARG A 180      11.722 174.969  16.933  1.00  0.00           H
ATOM    923 2HG  ARG A 180      11.330 173.907  15.576  1.00  0.00           H
ATOM    924  CD  ARG A 180      12.254 175.764  15.007  1.00  0.00           C
ATOM    925 1HD  ARG A 180      12.319 176.778  15.402  1.00  0.00           H
ATOM    926 2HD  ARG A 180      13.256 175.335  15.028  1.00  0.00           H
ATOM    927  NE  ARG A 180      11.802 175.833  13.603  1.00  0.00           N
ATOM    928  HE  ARG A 180      11.396 176.720  13.341  1.00  0.00           H
ATOM    929  CZ  ARG A 180      11.924 174.853  12.705  1.00  0.00           C
ATOM    930  NH1 ARG A 180      11.460 175.005  11.505  1.00  0.00           N
ATOM    931 1HH1 ARG A 180      10.934 175.831  11.255  1.00  0.00           H
ATOM    932 2HH1 ARG A 180      11.686 174.318  10.800  1.00  0.00           H
ATOM    933  NH2 ARG A 180      12.483 173.708  12.962  1.00  0.00           N
ATOM    934 1HH2 ARG A 180      12.934 173.549  13.852  1.00  0.00           H
ATOM    935 2HH2 ARG A 180      12.375 172.947  12.307  1.00  0.00           H
ATOM    936  N   GLU A 181       8.598 176.008  18.844  1.00 40.22           N
ATOM    937  H   GLU A 181       8.096 176.635  18.232  1.00 40.22           H
ATOM    938  CA  GLU A 181       8.678 176.376  20.254  1.00 43.01           C
ATOM    939  HA  GLU A 181       9.732 176.489  20.509  1.00 43.01           H
ATOM    940  C   GLU A 181       8.091 175.279  21.184  1.00 41.34           C
ATOM    941  O   GLU A 181       8.716 174.952  22.191  1.00 43.07           O
ATOM    942  CB  GLU A 181       7.976 177.720  20.535  1.00 45.83           C
ATOM    943 1HB  GLU A 181       6.915 177.627  20.305  1.00 45.83           H
ATOM    944 2HB  GLU A 181       8.059 177.910  21.605  1.00 45.83           H
ATOM    945  CG  GLU A 181       8.516 178.967  19.789  1.00 52.94           C
ATOM    946 1HG  GLU A 181       8.121 178.966  18.773  1.00 52.94           H
ATOM    947 2HG  GLU A 181       8.128 179.860  20.278  1.00 52.94           H
ATOM    948  CD  GLU A 181      10.047 179.077  19.717  1.00 58.23           C
ATOM    949  OE1 GLU A 181      10.749 178.683  20.674  1.00 56.02           O
ATOM    950  OE2 GLU A 181      10.578 179.607  18.710  1.00 60.59           O
ATOM    951  N   VAL A 182       6.950 174.658  20.852  1.00 41.63           N
ATOM    952  H   VAL A 182       6.413 174.945  20.046  1.00 41.63           H
ATOM    953  CA  VAL A 182       6.406 173.557  21.648  1.00 43.73           C
ATOM    954  HA  VAL A 182       6.487 173.865  22.690  1.00 43.73           H
ATOM    955  C   VAL A 182       7.205 172.242  21.480  1.00 43.62           C
ATOM    956  O   VAL A 182       7.295 171.488  22.447  1.00 42.65           O
ATOM    957  CB  VAL A 182       4.893 173.299  21.423  1.00 43.31           C
ATOM    958  HB  VAL A 182       4.579 172.526  22.123  1.00 43.31           H
ATOM    959  CG1 VAL A 182       4.057 174.539  21.763  1.00 39.85           C
ATOM    960 1HG1 VAL A 182       2.999 174.287  21.683  1.00 39.85           H
ATOM    961 2HG1 VAL A 182       4.290 175.352  21.075  1.00 39.85           H
ATOM    962 3HG1 VAL A 182       4.280 174.851  22.783  1.00 39.85           H
ATOM    963  CG2 VAL A 182       4.540 172.795  20.021  1.00 49.77           C
ATOM    964 1HG2 VAL A 182       3.461 172.655  19.951  1.00 49.77           H
ATOM    965 2HG2 VAL A 182       5.043 171.846  19.834  1.00 49.77           H
ATOM    966 3HG2 VAL A 182       4.860 173.528  19.280  1.00 49.77           H
ATOM    967  N   GLU A 183       7.828 171.974  20.327  1.00 44.15           N
ATOM    968  H   GLU A 183       7.719 172.590  19.534  1.00 44.15           H
ATOM    969  CA  GLU A 183       8.725 170.824  20.138  1.00 48.09           C
ATOM    970  HA  GLU A 183       8.211 169.929  20.488  1.00 48.09           H
ATOM    971  C   GLU A 183      10.026 170.973  20.964  1.00 44.52           C
ATOM    972  O   GLU A 183      10.555 169.981  21.469  1.00 44.14           O
ATOM    973  CB  GLU A 183       9.030 170.632  18.640  1.00 52.19           C
ATOM    974 1HB  GLU A 183       8.093 170.534  18.092  1.00 52.19           H
ATOM    975 2HB  GLU A 183       9.537 171.525  18.274  1.00 52.19           H
ATOM    976  CG  GLU A 183       9.914 169.407  18.293  1.00 59.00           C
ATOM    977 1HG  GLU A 183      10.244 169.516  17.260  1.00 59.00           H
ATOM    978 2HG  GLU A 183      10.812 169.402  18.910  1.00 59.00           H
ATOM    979  CD  GLU A 183       9.226 168.035  18.435  1.00 65.67           C
ATOM    980  OE1 GLU A 183       8.161 167.930  19.074  1.00 73.96           O
ATOM    981  OE2 GLU A 183       9.774 167.038  17.900  1.00 72.97           O
ATOM    982  N   ILE A 184      10.524 172.198  21.170  1.00 41.14           N
ATOM    983  H   ILE A 184      10.128 172.984  20.676  1.00 41.14           H
ATOM    984  CA  ILE A 184      11.566 172.500  22.157  1.00 42.87           C
ATOM    985  HA  ILE A 184      12.400 171.814  22.010  1.00 42.87           H
ATOM    986  C   ILE A 184      11.001 172.273  23.573  1.00 42.67           C
ATOM    987  O   ILE A 184      11.509 171.436  24.321  1.00 40.67           O
ATOM    988  CB  ILE A 184      12.119 173.942  21.985  1.00 43.69           C
ATOM    989  HB  ILE A 184      11.272 174.627  22.026  1.00 43.69           H
ATOM    990  CG1 ILE A 184      12.815 174.117  20.624  1.00 41.95           C
ATOM    991 1HG1 ILE A 184      13.775 173.602  20.655  1.00 41.95           H
ATOM    992 2HG1 ILE A 184      12.202 173.643  19.857  1.00 41.95           H
ATOM    993  CG2 ILE A 184      13.090 174.316  23.128  1.00 41.03           C
ATOM    994 1HG2 ILE A 184      13.480 175.319  22.957  1.00 41.03           H
ATOM    995 2HG2 ILE A 184      13.914 173.602  23.141  1.00 41.03           H
ATOM    996 3HG2 ILE A 184      12.568 174.286  24.084  1.00 41.03           H
ATOM    997  CD1 ILE A 184      13.009 175.582  20.211  1.00 45.03           C
ATOM    998 1HD1 ILE A 184      13.373 175.613  19.184  1.00 45.03           H
ATOM    999 2HD1 ILE A 184      13.732 176.065  20.868  1.00 45.03           H
ATOM   1000 3HD1 ILE A 184      12.054 176.105  20.274  1.00 45.03           H
ATOM   1001  N   GLN A 185       9.946 173.009  23.930  1.00 38.35           N
ATOM   1002  H   GLN A 185       9.567 173.648  23.247  1.00 38.35           H
ATOM   1003  CA  GLN A 185       9.482 173.163  25.309  1.00 39.90           C
ATOM   1004  HA  GLN A 185      10.329 173.496  25.909  1.00 39.90           H
ATOM   1005  C   GLN A 185       8.932 171.865  25.932  1.00 39.81           C
ATOM   1006  O   GLN A 185       9.253 171.554  27.077  1.00 40.40           O
ATOM   1007  CB  GLN A 185       8.425 174.275  25.329  1.00 39.99           C
ATOM   1008 1HB  GLN A 185       8.853 175.179  24.897  1.00 39.99           H
ATOM   1009 2HB  GLN A 185       7.570 173.970  24.726  1.00 39.99           H
ATOM   1010  CG  GLN A 185       7.940 174.588  26.753  1.00 38.08           C
ATOM   1011 1HG  GLN A 185       7.473 173.705  27.190  1.00 38.08           H
ATOM   1012 2HG  GLN A 185       8.808 174.849  27.359  1.00 38.08           H
ATOM   1013  CD  GLN A 185       6.942 175.747  26.787  1.00 43.75           C
ATOM   1014  OE1 GLN A 185       6.215 176.024  25.847  1.00 42.71           O
ATOM   1015  NE2 GLN A 185       6.854 176.449  27.887  1.00 41.82           N
ATOM   1016 1HE2 GLN A 185       6.268 177.271  27.905  1.00 41.82           H
ATOM   1017 2HE2 GLN A 185       7.474 176.254  28.660  1.00 41.82           H
ATOM   1018  N   SER A 186       8.121 171.100  25.197  1.00 42.83           N
ATOM   1019  H   SER A 186       7.923 171.361  24.242  1.00 42.83           H
ATOM   1020  CA  SER A 186       7.433 169.906  25.703  1.00 42.61           C
ATOM   1021  HA  SER A 186       6.828 170.198  26.561  1.00 42.61           H
ATOM   1022  C   SER A 186       8.397 168.790  26.154  1.00 43.99           C
ATOM   1023  O   SER A 186       8.034 167.980  27.010  1.00 47.93           O
ATOM   1024  CB  SER A 186       6.483 169.341  24.640  1.00 43.08           C
ATOM   1025 1HB  SER A 186       6.022 168.431  25.023  1.00 43.08           H
ATOM   1026 2HB  SER A 186       5.701 170.074  24.439  1.00 43.08           H
ATOM   1027  OG  SER A 186       7.155 169.023  23.437  1.00 51.76           O
ATOM   1028  HG  SER A 186       7.261 169.831  22.930  1.00 51.76           H
ATOM   1029  N   HIS A 187       9.618 168.757  25.616  1.00 44.51           N
ATOM   1030  H   HIS A 187       9.844 169.431  24.898  1.00 44.51           H
ATOM   1031  CA  HIS A 187      10.659 167.793  25.969  1.00 47.49           C
ATOM   1032  HA  HIS A 187      10.173 166.884  26.322  1.00 47.49           H
ATOM   1033  C   HIS A 187      11.600 168.285  27.105  1.00 47.48           C
ATOM   1034  O   HIS A 187      12.452 167.521  27.563  1.00 47.78           O
ATOM   1035  CB  HIS A 187      11.432 167.409  24.699  1.00 51.73           C
ATOM   1036 1HB  HIS A 187      11.926 168.291  24.293  1.00 51.73           H
ATOM   1037 2HB  HIS A 187      12.196 166.678  24.964  1.00 51.73           H
ATOM   1038  CG  HIS A 187      10.540 166.814  23.629  1.00 58.57           C
ATOM   1039  ND1 HIS A 187       9.944 167.461  22.574  1.00 62.83           N
ATOM   1040  HD1 HIS A 187      10.075 168.408  22.247  1.00 62.83           H
ATOM   1041  CD2 HIS A 187      10.047 165.541  23.597  1.00 55.20           C
ATOM   1042  HD2 HIS A 187      10.238 164.727  24.280  1.00 55.20           H
ATOM   1043  CE1 HIS A 187       9.143 166.610  21.966  1.00 60.64           C
ATOM   1044  HE1 HIS A 187       8.514 166.789  21.106  1.00 60.64           H
ATOM   1045  NE2 HIS A 187       9.174 165.418  22.547  1.00 63.08           N
ATOM   1046  N   LEU A 188      11.453 169.524  27.592  1.00 38.31           N
ATOM   1047  H   LEU A 188      10.721 170.119  27.230  1.00 38.31           H
ATOM   1048  CA  LEU A 188      12.194 170.023  28.752  1.00 40.61           C
ATOM   1049  HA  LEU A 188      13.238 169.726  28.646  1.00 40.61           H
ATOM   1050  C   LEU A 188      11.640 169.399  30.043  1.00 41.88           C
ATOM   1051  O   LEU A 188      10.450 169.526  30.340  1.00 44.07           O
ATOM   1052  CB  LEU A 188      12.135 171.564  28.834  1.00 40.42           C
ATOM   1053 1HB  LEU A 188      11.096 171.857  28.986  1.00 40.42           H
ATOM   1054 2HB  LEU A 188      12.701 171.881  29.709  1.00 40.42           H
ATOM   1055  CG  LEU A 188      12.679 172.301  27.599  1.00 39.34           C
ATOM   1056  HG  LEU A 188      12.132 171.960  26.719  1.00 39.34           H
ATOM   1057  CD1 LEU A 188      12.445 173.801  27.747  1.00 39.34           C
ATOM   1058 1HD1 LEU A 188      12.708 174.286  26.807  1.00 39.34           H
ATOM   1059 2HD1 LEU A 188      13.068 174.198  28.548  1.00 39.34           H
ATOM   1060 3HD1 LEU A 188      11.396 173.990  27.973  1.00 39.34           H
ATOM   1061  CD2 LEU A 188      14.176 172.066  27.382  1.00 40.07           C
ATOM   1062 1HD2 LEU A 188      14.511 172.673  26.541  1.00 40.07           H
ATOM   1063 2HD2 LEU A 188      14.352 171.013  27.163  1.00 40.07           H
ATOM   1064 3HD2 LEU A 188      14.729 172.349  28.278  1.00 40.07           H
ATOM   1065  N   ARG A 189      12.517 168.750  30.815  1.00 37.01           N
ATOM   1066  H   ARG A 189      13.458 168.636  30.467  1.00 37.01           H
ATOM   1067  CA  ARG A 189      12.214 168.090  32.094  1.00 42.47           C
ATOM   1068  HA  ARG A 189      11.290 168.513  32.490  1.00 42.47           H
ATOM   1069  C   ARG A 189      13.340 168.362  33.114  1.00 39.64           C
ATOM   1070  O   ARG A 189      14.289 167.593  33.239  1.00 36.03           O
ATOM   1071  CB  ARG A 189      11.963 166.587  31.860  1.00 43.40           C
ATOM   1072 1HB  ARG A 189      12.722 166.188  31.187  1.00 43.40           H
ATOM   1073 2HB  ARG A 189      12.028 166.061  32.813  1.00 43.40           H
ATOM   1074  CG  ARG A 189      10.575 166.314  31.247  1.00 55.49           C
ATOM   1075 1HG  ARG A 189       9.814 166.613  31.968  1.00 55.49           H
ATOM   1076 2HG  ARG A 189      10.440 166.910  30.344  1.00 55.49           H
ATOM   1077  CD  ARG A 189      10.352 164.831  30.889  1.00 64.16           C
ATOM   1078 1HD  ARG A 189      10.617 164.199  31.736  1.00 64.16           H
ATOM   1079 2HD  ARG A 189       9.295 164.690  30.663  1.00 64.16           H
ATOM   1080  NE  ARG A 189      11.150 164.434  29.723  1.00 73.99           N
ATOM   1081  HE  ARG A 189      12.136 164.634  29.809  1.00 73.99           H
ATOM   1082  CZ  ARG A 189      10.680 163.900  28.580  1.00 74.27           C
ATOM   1083  NH1 ARG A 189       9.441 163.555  28.383  1.00 71.72           N
ATOM   1084 1HH1 ARG A 189       8.792 163.536  29.156  1.00 71.72           H
ATOM   1085 2HH1 ARG A 189       9.178 163.158  27.492  1.00 71.72           H
ATOM   1086  NH2 ARG A 189      11.519 163.699  27.614  1.00 75.65           N
ATOM   1087 1HH2 ARG A 189      12.495 163.890  27.788  1.00 75.65           H
ATOM   1088 2HH2 ARG A 189      11.247 163.159  26.805  1.00 75.65           H
ATOM   1089  N   HIS A 190      13.214 169.495  33.798  1.00 30.95           N
ATOM   1090  H   HIS A 190      12.404 170.057  33.576  1.00 30.95           H
ATOM   1091  CA  HIS A 190      14.045 169.979  34.917  1.00 32.99           C
ATOM   1092  HA  HIS A 190      14.405 169.142  35.514  1.00 32.99           H
ATOM   1093  C   HIS A 190      13.163 170.868  35.813  1.00 33.71           C
ATOM   1094  O   HIS A 190      12.642 171.857  35.290  1.00 31.67           O
ATOM   1095  CB  HIS A 190      15.263 170.746  34.370  1.00 30.42           C
ATOM   1096 1HB  HIS A 190      15.945 170.036  33.902  1.00 30.42           H
ATOM   1097 2HB  HIS A 190      14.929 171.443  33.601  1.00 30.42           H
ATOM   1098  CG  HIS A 190      16.028 171.526  35.425  1.00 32.23           C
ATOM   1099  ND1 HIS A 190      15.733 172.777  35.919  1.00 29.28           N
ATOM   1100  HD1 HIS A 190      15.061 173.450  35.578  1.00 29.28           H
ATOM   1101  CD2 HIS A 190      17.117 171.103  36.135  1.00 32.17           C
ATOM   1102  HD2 HIS A 190      17.649 170.166  36.068  1.00 32.17           H
ATOM   1103  CE1 HIS A 190      16.618 173.076  36.850  1.00 31.59           C
ATOM   1104  HE1 HIS A 190      16.718 173.998  37.403  1.00 31.59           H
ATOM   1105  NE2 HIS A 190      17.474 172.080  37.027  1.00 30.61           N
ATOM   1106  N   PRO A 191      12.923 170.573  37.109  1.00 32.25           N
ATOM   1107  CA  PRO A 191      11.834 171.194  37.883  1.00 33.66           C
ATOM   1108  HA  PRO A 191      10.899 170.855  37.436  1.00 33.66           H
ATOM   1109  C   PRO A 191      11.771 172.741  37.977  1.00 31.18           C
ATOM   1110  O   PRO A 191      10.680 173.270  38.188  1.00 30.94           O
ATOM   1111  CB  PRO A 191      11.932 170.573  39.275  1.00 37.95           C
ATOM   1112 1HB  PRO A 191      12.633 171.141  39.886  1.00 37.95           H
ATOM   1113 2HB  PRO A 191      10.959 170.507  39.762  1.00 37.95           H
ATOM   1114  CG  PRO A 191      12.477 169.186  39.002  1.00 41.03           C
ATOM   1115 1HG  PRO A 191      13.053 168.800  39.843  1.00 41.03           H
ATOM   1116 2HG  PRO A 191      11.660 168.512  38.746  1.00 41.03           H
ATOM   1117  CD  PRO A 191      13.382 169.385  37.799  1.00 36.33           C
ATOM   1118 1HD  PRO A 191      14.417 169.523  38.112  1.00 36.33           H
ATOM   1119 2HD  PRO A 191      13.290 168.522  37.139  1.00 36.33           H
ATOM   1120  N   ASN A 192      12.872 173.488  37.800  1.00 30.92           N
ATOM   1121  H   ASN A 192      13.775 173.044  37.716  1.00 30.92           H
ATOM   1122  CA  ASN A 192      12.855 174.954  37.718  1.00 29.03           C
ATOM   1123  HA  ASN A 192      12.091 175.298  38.416  1.00 29.03           H
ATOM   1124  C   ASN A 192      12.454 175.518  36.310  1.00 29.44           C
ATOM   1125  O   ASN A 192      12.407 176.731  36.112  1.00 28.82           O
ATOM   1126  CB  ASN A 192      14.185 175.545  38.227  1.00 28.69           C
ATOM   1127 1HB  ASN A 192      15.010 175.223  37.591  1.00 28.69           H
ATOM   1128 2HB  ASN A 192      14.136 176.631  38.154  1.00 28.69           H
ATOM   1129  CG  ASN A 192      14.483 175.152  39.672  1.00 34.99           C
ATOM   1130  OD1 ASN A 192      15.351 174.341  39.963  1.00 33.69           O
ATOM   1131  ND2 ASN A 192      13.734 175.678  40.609  1.00 30.92           N
ATOM   1132 1HD2 ASN A 192      13.878 175.397  41.568  1.00 30.92           H
ATOM   1133 2HD2 ASN A 192      13.030 176.366  40.384  1.00 30.92           H
ATOM   1134  N   ILE A 193      12.153 174.657  35.334  1.00 29.13           N
ATOM   1135  H   ILE A 193      12.186 173.669  35.543  1.00 29.13           H
ATOM   1136  CA  ILE A 193      11.528 175.019  34.047  1.00 30.26           C
ATOM   1137  HA  ILE A 193      11.624 176.092  33.881  1.00 30.26           H
ATOM   1138  C   ILE A 193      10.031 174.674  34.132  1.00 30.05           C
ATOM   1139  O   ILE A 193       9.681 173.510  34.321  1.00 29.65           O
ATOM   1140  CB  ILE A 193      12.223 174.296  32.862  1.00 27.64           C
ATOM   1141  HB  ILE A 193      12.124 173.222  33.024  1.00 27.64           H
ATOM   1142  CG1 ILE A 193      13.730 174.636  32.804  1.00 30.58           C
ATOM   1143 1HG1 ILE A 193      13.830 175.711  32.656  1.00 30.58           H
ATOM   1144 2HG1 ILE A 193      14.175 174.371  33.763  1.00 30.58           H
ATOM   1145  CG2 ILE A 193      11.522 174.640  31.534  1.00 29.42           C
ATOM   1146 1HG2 ILE A 193      12.005 174.100  30.720  1.00 29.42           H
ATOM   1147 2HG2 ILE A 193      11.596 175.712  31.354  1.00 29.42           H
ATOM   1148 3HG2 ILE A 193      10.472 174.351  31.589  1.00 29.42           H
ATOM   1149  CD1 ILE A 193      14.524 173.900  31.715  1.00 31.44           C
ATOM   1150 1HD1 ILE A 193      15.588 174.052  31.895  1.00 31.44           H
ATOM   1151 2HD1 ILE A 193      14.260 174.295  30.734  1.00 31.44           H
ATOM   1152 3HD1 ILE A 193      14.296 172.835  31.751  1.00 31.44           H
ATOM   1153  N   LEU A 194       9.151 175.667  33.980  1.00 31.95           N
ATOM   1154  H   LEU A 194       9.482 176.598  33.772  1.00 31.95           H
ATOM   1155  CA  LEU A 194       7.694 175.498  34.076  1.00 34.00           C
ATOM   1156  HA  LEU A 194       7.455 175.035  35.033  1.00 34.00           H
ATOM   1157  C   LEU A 194       7.189 174.558  32.956  1.00 39.07           C
ATOM   1158  O   LEU A 194       7.324 174.894  31.774  1.00 35.83           O
ATOM   1159  CB  LEU A 194       7.084 176.921  34.008  1.00 39.32           C
ATOM   1160 1HB  LEU A 194       7.662 177.565  34.671  1.00 39.32           H
ATOM   1161 2HB  LEU A 194       7.219 177.296  32.994  1.00 39.32           H
ATOM   1162  CG  LEU A 194       5.604 177.059  34.386  1.00 39.60           C
ATOM   1163  HG  LEU A 194       5.031 176.293  33.864  1.00 39.60           H
ATOM   1164  CD1 LEU A 194       5.407 176.953  35.901  1.00 32.58           C
ATOM   1165 1HD1 LEU A 194       4.339 176.954  36.120  1.00 32.58           H
ATOM   1166 2HD1 LEU A 194       5.879 177.805  36.390  1.00 32.58           H
ATOM   1167 3HD1 LEU A 194       5.854 176.029  36.268  1.00 32.58           H
ATOM   1168  CD2 LEU A 194       5.093 178.430  33.951  1.00 38.74           C
ATOM   1169 1HD2 LEU A 194       4.070 178.561  34.305  1.00 38.74           H
ATOM   1170 2HD2 LEU A 194       5.112 178.496  32.863  1.00 38.74           H
ATOM   1171 3HD2 LEU A 194       5.727 179.209  34.374  1.00 38.74           H
ATOM   1172  N   ARG A 195       6.672 173.366  33.290  1.00 32.58           N
ATOM   1173  H   ARG A 195       6.592 173.122  34.267  1.00 32.58           H
ATOM   1174  CA  ARG A 195       6.332 172.301  32.329  1.00 36.59           C
ATOM   1175  HA  ARG A 195       7.242 172.071  31.775  1.00 36.59           H
ATOM   1176  C   ARG A 195       5.245 172.702  31.301  1.00 38.05           C
ATOM   1177  O   ARG A 195       4.362 173.510  31.579  1.00 31.22           O
ATOM   1178  CB  ARG A 195       5.897 171.013  33.061  1.00 37.70           C
ATOM   1179 1HB  ARG A 195       5.409 171.255  34.005  1.00 37.70           H
ATOM   1180 2HB  ARG A 195       5.154 170.494  32.455  1.00 37.70           H
ATOM   1181  CG  ARG A 195       7.055 170.035  33.351  1.00 49.10           C
ATOM   1182 1HG  ARG A 195       7.982 170.371  32.884  1.00 49.10           H
ATOM   1183 2HG  ARG A 195       7.218 169.994  34.428  1.00 49.10           H
ATOM   1184  CD  ARG A 195       6.743 168.613  32.848  1.00 58.22           C
ATOM   1185 1HD  ARG A 195       7.491 167.931  33.253  1.00 58.22           H
ATOM   1186 2HD  ARG A 195       5.757 168.317  33.207  1.00 58.22           H
ATOM   1187  NE  ARG A 195       6.761 168.520  31.378  1.00 61.17           N
ATOM   1188  HE  ARG A 195       7.287 169.248  30.918  1.00 61.17           H
ATOM   1189  CZ  ARG A 195       6.179 167.555  30.652  1.00 57.73           C
ATOM   1190  NH1 ARG A 195       5.456 166.599  31.160  1.00 65.59           N
ATOM   1191 1HH1 ARG A 195       5.337 166.509  32.159  1.00 65.59           H
ATOM   1192 2HH1 ARG A 195       5.041 165.920  30.539  1.00 65.59           H
ATOM   1193  NH2 ARG A 195       6.332 167.536  29.366  1.00 58.10           N
ATOM   1194 1HH2 ARG A 195       6.900 168.227  28.896  1.00 58.10           H
ATOM   1195 2HH2 ARG A 195       5.865 166.818  28.832  1.00 58.10           H
ATOM   1196  N   LEU A 196       5.296 172.046  30.141  1.00 33.49           N
ATOM   1197  H   LEU A 196       6.095 171.446  29.990  1.00 33.49           H
ATOM   1198  CA  LEU A 196       4.232 171.980  29.130  1.00 34.69           C
ATOM   1199  HA  LEU A 196       3.375 172.571  29.453  1.00 34.69           H
ATOM   1200  C   LEU A 196       3.785 170.510  29.010  1.00 38.35           C
ATOM   1201  O   LEU A 196       4.431 169.716  28.326  1.00 34.16           O
ATOM   1202  CB  LEU A 196       4.773 172.573  27.802  1.00 39.94           C
ATOM   1203 1HB  LEU A 196       5.027 173.617  27.984  1.00 39.94           H
ATOM   1204 2HB  LEU A 196       5.691 172.043  27.551  1.00 39.94           H
ATOM   1205  CG  LEU A 196       3.822 172.490  26.593  1.00 39.35           C
ATOM   1206  HG  LEU A 196       3.491 171.458  26.482  1.00 39.35           H
ATOM   1207  CD1 LEU A 196       2.599 173.397  26.739  1.00 36.06           C
ATOM   1208 1HD1 LEU A 196       1.976 173.307  25.849  1.00 36.06           H
ATOM   1209 2HD1 LEU A 196       2.921 174.432  26.854  1.00 36.06           H
ATOM   1210 3HD1 LEU A 196       2.029 173.093  27.616  1.00 36.06           H
ATOM   1211  CD2 LEU A 196       4.555 172.899  25.315  1.00 46.86           C
ATOM   1212 1HD2 LEU A 196       3.880 172.802  24.464  1.00 46.86           H
ATOM   1213 2HD2 LEU A 196       5.419 172.251  25.169  1.00 46.86           H
ATOM   1214 3HD2 LEU A 196       4.886 173.934  25.400  1.00 46.86           H
ATOM   1215  N   TYR A 197       2.707 170.134  29.699  1.00 30.73           N
ATOM   1216  H   TYR A 197       2.166 170.841  30.177  1.00 30.73           H
ATOM   1217  CA  TYR A 197       2.184 168.763  29.759  1.00 35.26           C
ATOM   1218  HA  TYR A 197       2.985 168.099  30.083  1.00 35.26           H
ATOM   1219  C   TYR A 197       1.668 168.259  28.394  1.00 36.54           C
ATOM   1220  O   TYR A 197       1.790 167.071  28.092  1.00 39.34           O
ATOM   1221  CB  TYR A 197       1.048 168.689  30.790  1.00 34.03           C
ATOM   1222 1HB  TYR A 197       0.200 169.263  30.417  1.00 34.03           H
ATOM   1223 2HB  TYR A 197       0.722 167.652  30.872  1.00 34.03           H
ATOM   1224  CG  TYR A 197       1.402 169.196  32.183  1.00 35.53           C
ATOM   1225  CD1 TYR A 197       2.332 168.494  32.975  1.00 42.71           C
ATOM   1226  HD1 TYR A 197       2.799 167.595  32.600  1.00 42.71           H
ATOM   1227  CD2 TYR A 197       0.779 170.349  32.697  1.00 37.46           C
ATOM   1228  HD2 TYR A 197       0.072 170.903  32.097  1.00 37.46           H
ATOM   1229  CE1 TYR A 197       2.648 168.950  34.268  1.00 42.45           C
ATOM   1230  HE1 TYR A 197       3.358 168.411  34.877  1.00 42.45           H
ATOM   1231  CE2 TYR A 197       1.064 170.787  34.005  1.00 37.18           C
ATOM   1232  HE2 TYR A 197       0.553 171.649  34.406  1.00 37.18           H
ATOM   1233  CZ  TYR A 197       2.014 170.101  34.786  1.00 39.64           C
ATOM   1234  OH  TYR A 197       2.312 170.545  36.039  1.00 48.90           O
ATOM   1235  HH  TYR A 197       1.683 171.191  36.370  1.00 48.90           H
ATOM   1236  N   GLY A 198       1.154 169.156  27.550  1.00 36.07           N
ATOM   1237  H   GLY A 198       1.078 170.117  27.852  1.00 36.07           H
ATOM   1238  CA  GLY A 198       0.696 168.854  26.192  1.00 37.99           C
ATOM   1239 1HA  GLY A 198       1.533 168.483  25.601  1.00 37.99           H
ATOM   1240 2HA  GLY A 198      -0.062 168.071  26.232  1.00 37.99           H
ATOM   1241  C   GLY A 198       0.099 170.076  25.479  1.00 35.40           C
ATOM   1242  O   GLY A 198       0.127 171.194  25.999  1.00 35.50           O
ATOM   1243  N   TYR A 199      -0.455 169.861  24.288  1.00 35.38           N
ATOM   1244  H   TYR A 199      -0.424 168.931  23.896  1.00 35.38           H
ATOM   1245  CA  TYR A 199      -1.120 170.890  23.479  1.00 37.35           C
ATOM   1246  HA  TYR A 199      -1.663 171.553  24.153  1.00 37.35           H
ATOM   1247  C   TYR A 199      -2.135 170.272  22.495  1.00 42.72           C
ATOM   1248  O   TYR A 199      -2.011 169.104  22.122  1.00 42.33           O
ATOM   1249  CB  TYR A 199      -0.071 171.735  22.736  1.00 35.79           C
ATOM   1250 1HB  TYR A 199      -0.571 172.367  22.002  1.00 35.79           H
ATOM   1251 2HB  TYR A 199       0.386 172.405  23.464  1.00 35.79           H
ATOM   1252  CG  TYR A 199       1.040 170.963  22.029  1.00 44.02           C
ATOM   1253  CD1 TYR A 199       0.840 170.410  20.748  1.00 50.52           C
ATOM   1254  HD1 TYR A 199      -0.122 170.482  20.263  1.00 50.52           H
ATOM   1255  CD2 TYR A 199       2.286 170.810  22.667  1.00 46.22           C
ATOM   1256  HD2 TYR A 199       2.439 171.207  23.659  1.00 46.22           H
ATOM   1257  CE1 TYR A 199       1.895 169.745  20.090  1.00 49.62           C
ATOM   1258  HE1 TYR A 199       1.743 169.315  19.111  1.00 49.62           H
ATOM   1259  CE2 TYR A 199       3.340 170.137  22.022  1.00 50.22           C
ATOM   1260  HE2 TYR A 199       4.297 170.026  22.509  1.00 50.22           H
ATOM   1261  CZ  TYR A 199       3.155 169.622  20.719  1.00 53.60           C
ATOM   1262  OH  TYR A 199       4.187 168.986  20.109  1.00 55.85           O
ATOM   1263  HH  TYR A 199       4.182 169.075  19.154  1.00 55.85           H
ATOM   1264  N   PHE A 200      -3.120 171.070  22.079  1.00 38.89           N
ATOM   1265  H   PHE A 200      -3.128 172.026  22.405  1.00 38.89           H
ATOM   1266  CA  PHE A 200      -4.190 170.705  21.132  1.00 41.46           C
ATOM   1267  HA  PHE A 200      -3.770 170.068  20.354  1.00 41.46           H
ATOM   1268  C   PHE A 200      -4.771 171.966  20.448  1.00 37.68           C
ATOM   1269  O   PHE A 200      -4.381 173.090  20.769  1.00 34.48           O
ATOM   1270  CB  PHE A 200      -5.279 169.894  21.864  1.00 38.88           C
ATOM   1271 1HB  PHE A 200      -6.026 169.564  21.141  1.00 38.88           H
ATOM   1272 2HB  PHE A 200      -4.821 168.986  22.254  1.00 38.88           H
ATOM   1273  CG  PHE A 200      -5.997 170.603  23.009  1.00 41.08           C
ATOM   1274  CD1 PHE A 200      -5.466 170.562  24.311  1.00 37.44           C
ATOM   1275  HD1 PHE A 200      -4.533 170.051  24.498  1.00 37.44           H
ATOM   1276  CD2 PHE A 200      -7.207 171.278  22.775  1.00 44.31           C
ATOM   1277  HD2 PHE A 200      -7.614 171.310  21.775  1.00 44.31           H
ATOM   1278  CE1 PHE A 200      -6.140 171.186  25.374  1.00 40.21           C
ATOM   1279  HE1 PHE A 200      -5.733 171.157  26.374  1.00 40.21           H
ATOM   1280  CE2 PHE A 200      -7.874 171.916  23.835  1.00 40.96           C
ATOM   1281  HE2 PHE A 200      -8.779 172.470  23.638  1.00 40.96           H
ATOM   1282  CZ  PHE A 200      -7.347 171.863  25.135  1.00 38.17           C
ATOM   1283  HZ  PHE A 200      -7.864 172.361  25.942  1.00 38.17           H
ATOM   1284  N   HIS A 201      -5.696 171.803  19.504  1.00 34.47           N
ATOM   1285  H   HIS A 201      -5.955 170.863  19.238  1.00 34.47           H
ATOM   1286  CA  HIS A 201      -6.359 172.895  18.786  1.00 37.99           C
ATOM   1287  HA  HIS A 201      -6.361 173.785  19.415  1.00 37.99           H
ATOM   1288  C   HIS A 201      -7.833 172.555  18.450  1.00 33.24           C
ATOM   1289  O   HIS A 201      -8.304 171.441  18.680  1.00 37.61           O
ATOM   1290  CB  HIS A 201      -5.536 173.246  17.532  1.00 40.03           C
ATOM   1291 1HB  HIS A 201      -5.866 174.218  17.164  1.00 40.03           H
ATOM   1292 2HB  HIS A 201      -4.486 173.349  17.805  1.00 40.03           H
ATOM   1293  CG  HIS A 201      -5.653 172.235  16.411  1.00 42.89           C
ATOM   1294  ND1 HIS A 201      -6.712 172.097  15.549  1.00 46.40           N
ATOM   1295  HD1 HIS A 201      -7.536 172.674  15.466  1.00 46.40           H
ATOM   1296  CD2 HIS A 201      -4.795 171.216  16.106  1.00 48.30           C
ATOM   1297  HD2 HIS A 201      -3.862 170.942  16.575  1.00 48.30           H
ATOM   1298  CE1 HIS A 201      -6.498 171.045  14.796  1.00 44.47           C
ATOM   1299  HE1 HIS A 201      -7.132 170.643  14.020  1.00 44.47           H
ATOM   1300  NE2 HIS A 201      -5.320 170.497  15.062  1.00 53.36           N
ATOM   1301  N   ASP A 202      -8.544 173.521  17.871  1.00 35.91           N
ATOM   1302  H   ASP A 202      -8.108 174.427  17.772  1.00 35.91           H
ATOM   1303  CA  ASP A 202      -9.780 173.310  17.100  1.00 37.59           C
ATOM   1304  HA  ASP A 202      -9.867 172.251  16.858  1.00 37.59           H
ATOM   1305  C   ASP A 202      -9.666 174.078  15.749  1.00 40.73           C
ATOM   1306  O   ASP A 202      -8.550 174.320  15.276  1.00 38.01           O
ATOM   1307  CB  ASP A 202     -11.005 173.663  17.967  1.00 32.44           C
ATOM   1308 1HB  ASP A 202     -11.910 173.444  17.400  1.00 32.44           H
ATOM   1309 2HB  ASP A 202     -11.008 173.008  18.838  1.00 32.44           H
ATOM   1310  CG  ASP A 202     -11.069 175.119  18.448  1.00 35.18           C
ATOM   1311  OD1 ASP A 202     -10.838 176.045  17.638  1.00 39.71           O
ATOM   1312  OD2 ASP A 202     -11.406 175.353  19.633  1.00 35.22           O
ATOM   1313  N   ALA A 203     -10.774 174.441  15.098  1.00 39.61           N
ATOM   1314  H   ALA A 203     -11.678 174.247  15.504  1.00 39.61           H
ATOM   1315  CA  ALA A 203     -10.767 175.196  13.841  1.00 43.14           C
ATOM   1316  HA  ALA A 203     -10.066 174.721  13.155  1.00 43.14           H
ATOM   1317  C   ALA A 203     -10.337 176.684  13.982  1.00 41.76           C
ATOM   1318  O   ALA A 203     -10.169 177.381  12.982  1.00 40.34           O
ATOM   1319  CB  ALA A 203     -12.169 175.097  13.234  1.00 40.04           C
ATOM   1320 1HB  ALA A 203     -12.443 174.050  13.109  1.00 40.04           H
ATOM   1321 2HB  ALA A 203     -12.162 175.590  12.262  1.00 40.04           H
ATOM   1322 3HB  ALA A 203     -12.892 175.587  13.886  1.00 40.04           H
ATOM   1323  N   THR A 204     -10.196 177.192  15.212  1.00 37.50           N
ATOM   1324  H   THR A 204     -10.328 176.557  15.986  1.00 37.50           H
ATOM   1325  CA  THR A 204     -10.232 178.630  15.553  1.00 39.58           C
ATOM   1326  HA  THR A 204      -9.916 179.206  14.683  1.00 39.58           H
ATOM   1327  C   THR A 204      -9.338 179.043  16.745  1.00 40.88           C
ATOM   1328  O   THR A 204      -8.935 180.207  16.827  1.00 35.95           O
ATOM   1329  CB  THR A 204     -11.679 179.048  15.888  1.00 40.65           C
ATOM   1330  HB  THR A 204     -11.665 180.079  16.241  1.00 40.65           H
ATOM   1331  OG1 THR A 204     -12.207 178.235  16.915  1.00 34.58           O
ATOM   1332  HG1 THR A 204     -11.664 177.446  16.985  1.00 34.58           H
ATOM   1333  CG2 THR A 204     -12.643 178.990  14.704  1.00 46.30           C
ATOM   1334 1HG2 THR A 204     -13.604 179.399  15.014  1.00 46.30           H
ATOM   1335 2HG2 THR A 204     -12.775 177.959  14.375  1.00 46.30           H
ATOM   1336 3HG2 THR A 204     -12.241 179.585  13.885  1.00 46.30           H
ATOM   1337  N   ARG A 205      -8.997 178.122  17.653  1.00 37.10           N
ATOM   1338  H   ARG A 205      -9.411 177.205  17.569  1.00 37.10           H
ATOM   1339  CA  ARG A 205      -8.132 178.327  18.833  1.00 37.52           C
ATOM   1340  HA  ARG A 205      -7.632 179.293  18.756  1.00 37.52           H
ATOM   1341  C   ARG A 205      -7.049 177.232  18.920  1.00 35.68           C
ATOM   1342  O   ARG A 205      -7.240 176.116  18.436  1.00 34.62           O
ATOM   1343  CB  ARG A 205      -8.978 178.324  20.122  1.00 35.39           C
ATOM   1344 1HB  ARG A 205      -9.563 177.405  20.138  1.00 35.39           H
ATOM   1345 2HB  ARG A 205      -8.300 178.304  20.976  1.00 35.39           H
ATOM   1346  CG  ARG A 205      -9.954 179.512  20.318  1.00 36.41           C
ATOM   1347 1HG  ARG A 205      -9.403 180.452  20.344  1.00 36.41           H
ATOM   1348 2HG  ARG A 205     -10.692 179.534  19.516  1.00 36.41           H
ATOM   1349  CD  ARG A 205     -10.679 179.324  21.657  1.00 35.26           C
ATOM   1350 1HD  ARG A 205     -11.157 178.344  21.662  1.00 35.26           H
ATOM   1351 2HD  ARG A 205      -9.941 179.329  22.459  1.00 35.26           H
ATOM   1352  NE  ARG A 205     -11.706 180.345  21.963  1.00 40.51           N
ATOM   1353  HE  ARG A 205     -11.333 181.227  22.283  1.00 40.51           H
ATOM   1354  CZ  ARG A 205     -13.022 180.092  22.107  1.00 43.56           C
ATOM   1355  NH1 ARG A 205     -13.565 178.950  21.818  1.00 43.05           N
ATOM   1356 1HH1 ARG A 205     -13.033 178.306  21.249  1.00 43.05           H
ATOM   1357 2HH1 ARG A 205     -14.550 178.791  21.974  1.00 43.05           H
ATOM   1358  NH2 ARG A 205     -13.824 180.993  22.580  1.00 44.56           N
ATOM   1359 1HH2 ARG A 205     -13.476 181.910  22.822  1.00 44.56           H
ATOM   1360 2HH2 ARG A 205     -14.779 180.742  22.793  1.00 44.56           H
ATOM   1361  N   VAL A 206      -5.934 177.561  19.569  1.00 35.10           N
ATOM   1362  H   VAL A 206      -5.869 178.506  19.922  1.00 35.10           H
ATOM   1363  CA  VAL A 206      -4.813 176.667  19.924  1.00 32.27           C
ATOM   1364  HA  VAL A 206      -5.069 175.644  19.650  1.00 32.27           H
ATOM   1365  C   VAL A 206      -4.604 176.726  21.446  1.00 34.13           C
ATOM   1366  O   VAL A 206      -4.684 177.801  22.041  1.00 33.01           O
ATOM   1367  CB  VAL A 206      -3.525 177.048  19.157  1.00 37.25           C
ATOM   1368  HB  VAL A 206      -3.269 178.075  19.413  1.00 37.25           H
ATOM   1369  CG1 VAL A 206      -2.337 176.146  19.526  1.00 33.10           C
ATOM   1370 1HG1 VAL A 206      -1.482 176.412  18.905  1.00 33.10           H
ATOM   1371 2HG1 VAL A 206      -2.605 175.105  19.350  1.00 33.10           H
ATOM   1372 3HG1 VAL A 206      -2.081 176.284  20.576  1.00 33.10           H
ATOM   1373  CG2 VAL A 206      -3.728 176.964  17.637  1.00 40.43           C
ATOM   1374 1HG2 VAL A 206      -2.796 177.227  17.136  1.00 40.43           H
ATOM   1375 2HG2 VAL A 206      -4.512 177.658  17.333  1.00 40.43           H
ATOM   1376 3HG2 VAL A 206      -4.014 175.949  17.363  1.00 40.43           H
ATOM   1377  N   TYR A 207      -4.353 175.579  22.072  1.00 31.79           N
ATOM   1378  H   TYR A 207      -4.253 174.743  21.514  1.00 31.79           H
ATOM   1379  CA  TYR A 207      -4.377 175.389  23.530  1.00 30.85           C
ATOM   1380  HA  TYR A 207      -4.500 176.355  24.020  1.00 30.85           H
ATOM   1381  C   TYR A 207      -3.067 174.755  24.016  1.00 35.94           C
ATOM   1382  O   TYR A 207      -2.586 173.771  23.449  1.00 37.18           O
ATOM   1383  CB  TYR A 207      -5.568 174.504  23.927  1.00 31.19           C
ATOM   1384 1HB  TYR A 207      -5.383 173.500  23.546  1.00 31.19           H
ATOM   1385 2HB  TYR A 207      -5.596 174.434  25.014  1.00 31.19           H
ATOM   1386  CG  TYR A 207      -6.944 174.956  23.440  1.00 33.23           C
ATOM   1387  CD1 TYR A 207      -7.865 175.553  24.322  1.00 32.41           C
ATOM   1388  HD1 TYR A 207      -7.603 175.717  25.357  1.00 32.41           H
ATOM   1389  CD2 TYR A 207      -7.331 174.686  22.114  1.00 34.41           C
ATOM   1390  HD2 TYR A 207      -6.644 174.177  21.454  1.00 34.41           H
ATOM   1391  CE1 TYR A 207      -9.152 175.905  23.872  1.00 38.12           C
ATOM   1392  HE1 TYR A 207      -9.865 176.354  24.546  1.00 38.12           H
ATOM   1393  CE2 TYR A 207      -8.612 175.028  21.653  1.00 34.36           C
ATOM   1394  HE2 TYR A 207      -8.906 174.808  20.637  1.00 34.36           H
ATOM   1395  CZ  TYR A 207      -9.527 175.636  22.536  1.00 31.94           C
ATOM   1396  OH  TYR A 207     -10.779 175.947  22.104  1.00 37.11           O
ATOM   1397  HH  TYR A 207     -10.930 175.721  21.183  1.00 37.11           H
ATOM   1398  N   LEU A 208      -2.502 175.315  25.084  1.00 34.09           N
ATOM   1399  H   LEU A 208      -2.965 176.115  25.491  1.00 34.09           H
ATOM   1400  CA  LEU A 208      -1.195 174.959  25.645  1.00 35.20           C
ATOM   1401  HA  LEU A 208      -0.799 174.080  25.136  1.00 35.20           H
ATOM   1402  C   LEU A 208      -1.385 174.610  27.133  1.00 33.53           C
ATOM   1403  O   LEU A 208      -1.748 175.472  27.940  1.00 34.86           O
ATOM   1404  CB  LEU A 208      -0.216 176.141  25.420  1.00 30.21           C
ATOM   1405 1HB  LEU A 208      -0.570 176.984  26.013  1.00 30.21           H
ATOM   1406 2HB  LEU A 208       0.758 175.846  25.811  1.00 30.21           H
ATOM   1407  CG  LEU A 208      -0.061 176.623  23.964  1.00 39.47           C
ATOM   1408  HG  LEU A 208      -1.055 176.807  23.555  1.00 39.47           H
ATOM   1409  CD1 LEU A 208       0.701 177.946  23.904  1.00 34.15           C
ATOM   1410 1HD1 LEU A 208       0.786 178.266  22.866  1.00 34.15           H
ATOM   1411 2HD1 LEU A 208       1.697 177.825  24.330  1.00 34.15           H
ATOM   1412 3HD1 LEU A 208       0.152 178.697  24.472  1.00 34.15           H
ATOM   1413  CD2 LEU A 208       0.652 175.595  23.088  1.00 35.97           C
ATOM   1414 1HD2 LEU A 208       0.793 176.005  22.088  1.00 35.97           H
ATOM   1415 2HD2 LEU A 208       0.041 174.694  23.029  1.00 35.97           H
ATOM   1416 3HD2 LEU A 208       1.622 175.349  23.520  1.00 35.97           H
ATOM   1417  N   ILE A 209      -1.196 173.332  27.469  1.00 31.78           N
ATOM   1418  H   ILE A 209      -0.843 172.694  26.770  1.00 31.78           H
ATOM   1419  CA  ILE A 209      -1.473 172.754  28.794  1.00 33.42           C
ATOM   1420  HA  ILE A 209      -2.272 173.324  29.268  1.00 33.42           H
ATOM   1421  C   ILE A 209      -0.203 172.893  29.651  1.00 36.97           C
ATOM   1422  O   ILE A 209       0.726 172.093  29.536  1.00 34.70           O
ATOM   1423  CB  ILE A 209      -1.939 171.274  28.676  1.00 30.64           C
ATOM   1424  HB  ILE A 209      -1.073 170.681  28.384  1.00 30.64           H
ATOM   1425  CG1 ILE A 209      -3.050 171.017  27.644  1.00 33.34           C
ATOM   1426 1HG1 ILE A 209      -3.999 171.355  28.061  1.00 33.34           H
ATOM   1427 2HG1 ILE A 209      -2.836 171.600  26.748  1.00 33.34           H
ATOM   1428  CG2 ILE A 209      -2.416 170.794  30.059  1.00 32.10           C
ATOM   1429 1HG2 ILE A 209      -2.627 169.725  30.026  1.00 32.10           H
ATOM   1430 2HG2 ILE A 209      -3.322 171.335  30.331  1.00 32.10           H
ATOM   1431 3HG2 ILE A 209      -1.639 170.990  30.798  1.00 32.10           H
ATOM   1432  CD1 ILE A 209      -3.146 169.545  27.214  1.00 39.63           C
ATOM   1433 1HD1 ILE A 209      -4.042 169.415  26.607  1.00 39.63           H
ATOM   1434 2HD1 ILE A 209      -3.203 168.898  28.090  1.00 39.63           H
ATOM   1435 3HD1 ILE A 209      -2.266 169.285  26.626  1.00 39.63           H
ATOM   1436  N   LEU A 210      -0.134 173.942  30.463  1.00 28.99           N
ATOM   1437  H   LEU A 210      -0.974 174.483  30.613  1.00 28.99           H
ATOM   1438  CA  LEU A 210       1.072 174.401  31.164  1.00 33.15           C
ATOM   1439  HA  LEU A 210       1.944 173.897  30.747  1.00 33.15           H
ATOM   1440  C   LEU A 210       1.023 174.094  32.677  1.00 32.89           C
ATOM   1441  O   LEU A 210      -0.036 173.919  33.273  1.00 31.19           O
ATOM   1442  CB  LEU A 210       1.226 175.916  30.913  1.00 29.05           C
ATOM   1443 1HB  LEU A 210       0.270 176.396  31.123  1.00 29.05           H
ATOM   1444 2HB  LEU A 210       1.956 176.308  31.622  1.00 29.05           H
ATOM   1445  CG  LEU A 210       1.670 176.276  29.487  1.00 38.32           C
ATOM   1446  HG  LEU A 210       1.139 175.636  28.782  1.00 38.32           H
ATOM   1447  CD1 LEU A 210       1.314 177.729  29.175  1.00 34.97           C
ATOM   1448 1HD1 LEU A 210       1.598 177.963  28.149  1.00 34.97           H
ATOM   1449 2HD1 LEU A 210       1.842 178.394  29.859  1.00 34.97           H
ATOM   1450 3HD1 LEU A 210       0.239 177.862  29.295  1.00 34.97           H
ATOM   1451  CD2 LEU A 210       3.177 176.093  29.303  1.00 36.09           C
ATOM   1452 1HD2 LEU A 210       3.454 176.370  28.286  1.00 36.09           H
ATOM   1453 2HD2 LEU A 210       3.444 175.051  29.482  1.00 36.09           H
ATOM   1454 3HD2 LEU A 210       3.706 176.731  30.011  1.00 36.09           H
ATOM   1455  N   GLU A 211       2.185 174.075  33.317  1.00 31.34           N
ATOM   1456  H   GLU A 211       3.036 174.156  32.779  1.00 31.34           H
ATOM   1457  CA  GLU A 211       2.310 174.083  34.770  1.00 32.75           C
ATOM   1458  HA  GLU A 211       1.651 173.315  35.176  1.00 32.75           H
ATOM   1459  C   GLU A 211       1.873 175.442  35.368  1.00 31.73           C
ATOM   1460  O   GLU A 211       2.139 176.506  34.804  1.00 30.44           O
ATOM   1461  CB  GLU A 211       3.745 173.682  35.131  1.00 33.33           C
ATOM   1462 1HB  GLU A 211       3.914 172.681  34.734  1.00 33.33           H
ATOM   1463 2HB  GLU A 211       4.435 174.364  34.635  1.00 33.33           H
ATOM   1464  CG  GLU A 211       4.060 173.673  36.637  1.00 32.38           C
ATOM   1465 1HG  GLU A 211       3.807 174.643  37.066  1.00 32.38           H
ATOM   1466 2HG  GLU A 211       3.456 172.907  37.123  1.00 32.38           H
ATOM   1467  CD  GLU A 211       5.541 173.383  36.926  1.00 33.99           C
ATOM   1468  OE1 GLU A 211       6.012 173.740  38.028  1.00 33.36           O
ATOM   1469  OE2 GLU A 211       6.247 172.794  36.078  1.00 34.69           O
ATOM   1470  N   TYR A 212       1.205 175.400  36.523  1.00 30.21           N
ATOM   1471  H   TYR A 212       1.010 174.497  36.930  1.00 30.21           H
ATOM   1472  CA  TYR A 212       0.872 176.573  37.338  1.00 30.13           C
ATOM   1473  HA  TYR A 212       0.823 177.450  36.692  1.00 30.13           H
ATOM   1474  C   TYR A 212       1.938 176.836  38.422  1.00 30.48           C
ATOM   1475  O   TYR A 212       2.457 175.895  39.029  1.00 30.09           O
ATOM   1476  CB  TYR A 212      -0.515 176.373  37.960  1.00 32.23           C
ATOM   1477 1HB  TYR A 212      -1.251 176.303  37.159  1.00 32.23           H
ATOM   1478 2HB  TYR A 212      -0.516 175.420  38.489  1.00 32.23           H
ATOM   1479  CG  TYR A 212      -0.965 177.462  38.932  1.00 28.21           C
ATOM   1480  CD1 TYR A 212      -1.139 178.790  38.492  1.00 27.09           C
ATOM   1481  HD1 TYR A 212      -0.919 179.062  37.470  1.00 27.09           H
ATOM   1482  CD2 TYR A 212      -1.245 177.133  40.272  1.00 30.64           C
ATOM   1483  HD2 TYR A 212      -1.097 176.124  40.626  1.00 30.64           H
ATOM   1484  CE1 TYR A 212      -1.628 179.772  39.376  1.00 30.92           C
ATOM   1485  HE1 TYR A 212      -1.773 180.788  39.038  1.00 30.92           H
ATOM   1486  CE2 TYR A 212      -1.759 178.104  41.155  1.00 33.43           C
ATOM   1487  HE2 TYR A 212      -2.008 177.836  42.171  1.00 33.43           H
ATOM   1488  CZ  TYR A 212      -1.968 179.423  40.703  1.00 33.11           C
ATOM   1489  OH  TYR A 212      -2.501 180.354  41.547  1.00 35.40           O
ATOM   1490  HH  TYR A 212      -2.917 179.963  42.319  1.00 35.40           H
ATOM   1491  N   ALA A 213       2.225 178.110  38.702  1.00 29.22           N
ATOM   1492  H   ALA A 213       1.770 178.831  38.160  1.00 29.22           H
ATOM   1493  CA  ALA A 213       3.090 178.560  39.797  1.00 32.92           C
ATOM   1494  HA  ALA A 213       3.277 177.725  40.472  1.00 32.92           H
ATOM   1495  C   ALA A 213       2.393 179.678  40.608  1.00 28.82           C
ATOM   1496  O   ALA A 213       2.085 180.730  40.035  1.00 32.99           O
ATOM   1497  CB  ALA A 213       4.442 178.991  39.217  1.00 28.73           C
ATOM   1498 1HB  ALA A 213       4.895 178.150  38.693  1.00 28.73           H
ATOM   1499 2HB  ALA A 213       5.099 179.312  40.027  1.00 28.73           H
ATOM   1500 3HB  ALA A 213       4.293 179.816  38.521  1.00 28.73           H
ATOM   1501  N   PRO A 214       2.088 179.481  41.909  1.00 29.67           N
ATOM   1502  CA  PRO A 214       1.112 180.314  42.616  1.00 30.45           C
ATOM   1503  HA  PRO A 214       0.226 180.413  41.988  1.00 30.45           H
ATOM   1504  C   PRO A 214       1.582 181.735  43.002  1.00 35.96           C
ATOM   1505  O   PRO A 214       0.733 182.623  43.091  1.00 35.16           O
ATOM   1506  CB  PRO A 214       0.720 179.508  43.863  1.00 33.39           C
ATOM   1507 1HB  PRO A 214       0.553 180.138  44.737  1.00 33.39           H
ATOM   1508 2HB  PRO A 214      -0.168 178.914  43.650  1.00 33.39           H
ATOM   1509  CG  PRO A 214       1.910 178.594  44.102  1.00 36.08           C
ATOM   1510 1HG  PRO A 214       2.684 179.121  44.661  1.00 36.08           H
ATOM   1511 2HG  PRO A 214       1.626 177.670  44.605  1.00 36.08           H
ATOM   1512  CD  PRO A 214       2.385 178.301  42.694  1.00 30.91           C
ATOM   1513 1HD  PRO A 214       3.460 178.118  42.685  1.00 30.91           H
ATOM   1514 2HD  PRO A 214       1.842 177.447  42.290  1.00 30.91           H
ATOM   1515  N   LEU A 215       2.873 181.986  43.251  1.00 30.96           N
ATOM   1516  H   LEU A 215       3.567 181.273  43.080  1.00 30.96           H
ATOM   1517  CA  LEU A 215       3.359 183.208  43.922  1.00 33.95           C
ATOM   1518  HA  LEU A 215       2.512 183.630  44.462  1.00 33.95           H
ATOM   1519  C   LEU A 215       3.859 184.319  42.938  1.00 35.56           C
ATOM   1520  O   LEU A 215       4.835 185.015  43.213  1.00 36.74           O
ATOM   1521  CB  LEU A 215       4.391 182.843  45.018  1.00 34.11           C
ATOM   1522 1HB  LEU A 215       5.245 182.371  44.531  1.00 34.11           H
ATOM   1523 2HB  LEU A 215       4.728 183.768  45.483  1.00 34.11           H
ATOM   1524  CG  LEU A 215       3.882 181.905  46.130  1.00 38.64           C
ATOM   1525  HG  LEU A 215       3.680 180.928  45.693  1.00 38.64           H
ATOM   1526  CD1 LEU A 215       4.958 181.745  47.205  1.00 40.80           C
ATOM   1527 1HD1 LEU A 215       4.610 181.025  47.944  1.00 40.80           H
ATOM   1528 2HD1 LEU A 215       5.149 182.702  47.690  1.00 40.80           H
ATOM   1529 3HD1 LEU A 215       5.877 181.380  46.746  1.00 40.80           H
ATOM   1530  CD2 LEU A 215       2.613 182.408  46.826  1.00 43.47           C
ATOM   1531 1HD2 LEU A 215       2.384 181.759  47.671  1.00 43.47           H
ATOM   1532 2HD2 LEU A 215       1.781 182.395  46.122  1.00 43.47           H
ATOM   1533 3HD2 LEU A 215       2.772 183.426  47.182  1.00 43.47           H
ATOM   1534  N   GLY A 216       3.158 184.521  41.820  1.00 34.49           N
ATOM   1535  H   GLY A 216       2.355 183.936  41.642  1.00 34.49           H
ATOM   1536  CA  GLY A 216       3.355 185.663  40.926  1.00 34.33           C
ATOM   1537 1HA  GLY A 216       2.556 185.685  40.185  1.00 34.33           H
ATOM   1538 2HA  GLY A 216       3.287 186.579  41.514  1.00 34.33           H
ATOM   1539  C   GLY A 216       4.704 185.683  40.172  1.00 35.34           C
ATOM   1540  O   GLY A 216       5.397 184.667  40.100  1.00 33.10           O
ATOM   1541  N   THR A 217       5.039 186.826  39.560  1.00 33.49           N
ATOM   1542  H   THR A 217       4.419 187.621  39.617  1.00 33.49           H
ATOM   1543  CA  THR A 217       6.336 187.069  38.897  1.00 38.78           C
ATOM   1544  HA  THR A 217       6.657 186.122  38.464  1.00 38.78           H
ATOM   1545  C   THR A 217       7.419 187.532  39.893  1.00 33.31           C
ATOM   1546  O   THR A 217       7.131 188.222  40.874  1.00 35.67           O
ATOM   1547  CB  THR A 217       6.244 188.080  37.726  1.00 34.46           C
ATOM   1548  HB  THR A 217       7.177 188.027  37.165  1.00 34.46           H
ATOM   1549  OG1 THR A 217       6.079 189.407  38.183  1.00 38.98           O
ATOM   1550  HG1 THR A 217       5.920 189.969  37.421  1.00 38.98           H
ATOM   1551  CG2 THR A 217       5.089 187.812  36.763  1.00 36.20           C
ATOM   1552 1HG2 THR A 217       5.202 188.448  35.885  1.00 36.20           H
ATOM   1553 2HG2 THR A 217       4.141 188.033  37.253  1.00 36.20           H
ATOM   1554 3HG2 THR A 217       5.105 186.765  36.457  1.00 36.20           H
ATOM   1555  N   VAL A 218       8.690 187.215  39.615  1.00 33.86           N
ATOM   1556  H   VAL A 218       8.908 186.661  38.799  1.00 33.86           H
ATOM   1557  CA  VAL A 218       9.837 187.684  40.407  1.00 34.37           C
ATOM   1558  HA  VAL A 218       9.659 187.408  41.446  1.00 34.37           H
ATOM   1559  C   VAL A 218       9.957 189.227  40.343  1.00 35.14           C
ATOM   1560  O   VAL A 218      10.269 189.863  41.347  1.00 34.21           O
ATOM   1561  CB  VAL A 218      11.146 186.991  39.967  1.00 36.33           C
ATOM   1562  HB  VAL A 218      11.296 187.188  38.905  1.00 36.33           H
ATOM   1563  CG1 VAL A 218      12.382 187.496  40.725  1.00 34.94           C
ATOM   1564 1HG1 VAL A 218      13.255 186.927  40.407  1.00 34.94           H
ATOM   1565 2HG1 VAL A 218      12.227 187.358  41.795  1.00 34.94           H
ATOM   1566 3HG1 VAL A 218      12.540 188.553  40.513  1.00 34.94           H
ATOM   1567  CG2 VAL A 218      11.068 185.473  40.182  1.00 34.27           C
ATOM   1568 1HG2 VAL A 218      11.995 185.012  39.840  1.00 34.27           H
ATOM   1569 2HG2 VAL A 218      10.229 185.059  39.623  1.00 34.27           H
ATOM   1570 3HG2 VAL A 218      10.932 185.273  41.244  1.00 34.27           H
ATOM   1571  N   TYR A 219       9.615 189.835  39.203  1.00 35.08           N
ATOM   1572  H   TYR A 219       9.439 189.257  38.394  1.00 35.08           H
ATOM   1573  CA  TYR A 219       9.467 191.283  39.019  1.00 36.72           C
ATOM   1574  HA  TYR A 219      10.437 191.761  39.150  1.00 36.72           H
ATOM   1575  C   TYR A 219       8.483 191.911  40.029  1.00 40.40           C
ATOM   1576  O   TYR A 219       8.811 192.909  40.672  1.00 39.12           O
ATOM   1577  CB  TYR A 219       8.995 191.521  37.577  1.00 37.15           C
ATOM   1578 1HB  TYR A 219       9.766 191.127  36.915  1.00 37.15           H
ATOM   1579 2HB  TYR A 219       8.096 190.930  37.398  1.00 37.15           H
ATOM   1580  CG  TYR A 219       8.705 192.965  37.164  1.00 47.25           C
ATOM   1581  CD1 TYR A 219       9.650 193.663  36.388  1.00 42.15           C
ATOM   1582  HD1 TYR A 219      10.593 193.204  36.126  1.00 42.15           H
ATOM   1583  CD2 TYR A 219       7.468 193.566  37.474  1.00 50.05           C
ATOM   1584  HD2 TYR A 219       6.722 193.025  38.037  1.00 50.05           H
ATOM   1585  CE1 TYR A 219       9.365 194.962  35.929  1.00 51.51           C
ATOM   1586  HE1 TYR A 219      10.086 195.498  35.330  1.00 51.51           H
ATOM   1587  CE2 TYR A 219       7.180 194.869  37.023  1.00 52.60           C
ATOM   1588  HE2 TYR A 219       6.232 195.331  37.255  1.00 52.60           H
ATOM   1589  CZ  TYR A 219       8.132 195.568  36.251  1.00 56.07           C
ATOM   1590  OH  TYR A 219       7.868 196.810  35.784  1.00 64.36           O
ATOM   1591  HH  TYR A 219       6.941 197.055  35.833  1.00 64.36           H
ATOM   1592  N   ARG A 220       7.290 191.322  40.202  1.00 36.35           N
ATOM   1593  H   ARG A 220       7.066 190.484  39.684  1.00 36.35           H
ATOM   1594  CA  ARG A 220       6.252 191.832  41.105  1.00 36.47           C
ATOM   1595  HA  ARG A 220       6.091 192.881  40.856  1.00 36.47           H
ATOM   1596  C   ARG A 220       6.693 191.760  42.587  1.00 44.03           C
ATOM   1597  O   ARG A 220       6.276 192.617  43.364  1.00 41.21           O
ATOM   1598  CB  ARG A 220       4.933 191.081  40.833  1.00  0.00           C
ATOM   1599 1HB  ARG A 220       4.694 191.177  39.774  1.00  0.00           H
ATOM   1600 2HB  ARG A 220       5.046 190.024  41.073  1.00  0.00           H
ATOM   1601  CG  ARG A 220       3.760 191.648  41.653  1.00  0.00           C
ATOM   1602 1HG  ARG A 220       3.899 191.372  42.698  1.00  0.00           H
ATOM   1603 2HG  ARG A 220       3.766 192.736  41.581  1.00  0.00           H
ATOM   1604  CD  ARG A 220       2.378 191.138  41.195  1.00  0.00           C
ATOM   1605 1HD  ARG A 220       2.414 190.059  41.048  1.00  0.00           H
ATOM   1606 2HD  ARG A 220       1.660 191.361  41.985  1.00  0.00           H
ATOM   1607  NE  ARG A 220       1.927 191.775  39.947  1.00  0.00           N
ATOM   1608  HE  ARG A 220       2.607 191.756  39.200  1.00  0.00           H
ATOM   1609  CZ  ARG A 220       0.721 192.335  39.728  1.00  0.00           C
ATOM   1610  NH1 ARG A 220       0.459 192.826  38.555  1.00  0.00           N
ATOM   1611 1HH1 ARG A 220       1.157 192.766  37.827  1.00  0.00           H
ATOM   1612 2HH1 ARG A 220      -0.432 193.261  38.364  1.00  0.00           H
ATOM   1613  NH2 ARG A 220      -0.226 192.405  40.620  1.00  0.00           N
ATOM   1614 1HH2 ARG A 220      -0.060 192.058  41.554  1.00  0.00           H
ATOM   1615 2HH2 ARG A 220      -1.154 192.694  40.346  1.00  0.00           H
ATOM   1616  N   GLU A 221       7.561 190.812  42.946  1.00 34.74           N
ATOM   1617  H   GLU A 221       7.818 190.112  42.265  1.00 34.74           H
ATOM   1618  CA  GLU A 221       8.202 190.718  44.260  1.00 40.58           C
ATOM   1619  HA  GLU A 221       7.454 190.968  45.013  1.00 40.58           H
ATOM   1620  C   GLU A 221       9.381 191.713  44.426  1.00 40.10           C
ATOM   1621  O   GLU A 221       9.509 192.350  45.473  1.00 42.72           O
ATOM   1622  CB  GLU A 221       8.656 189.263  44.490  1.00 40.10           C
ATOM   1623 1HB  GLU A 221       7.850 188.582  44.218  1.00 40.10           H
ATOM   1624 2HB  GLU A 221       9.496 189.056  43.827  1.00 40.10           H
ATOM   1625  CG  GLU A 221       9.094 188.935  45.937  1.00 44.93           C
ATOM   1626 1HG  GLU A 221       9.675 188.013  45.912  1.00 44.93           H
ATOM   1627 2HG  GLU A 221       9.740 189.723  46.326  1.00 44.93           H
ATOM   1628  CD  GLU A 221       7.917 188.746  46.905  1.00 48.48           C
ATOM   1629  OE1 GLU A 221       6.927 189.512  46.857  1.00 53.87           O
ATOM   1630  OE2 GLU A 221       7.955 187.807  47.736  1.00 52.64           O
ATOM   1631  N   LEU A 222      10.209 191.918  43.395  1.00 39.58           N
ATOM   1632  H   LEU A 222      10.106 191.370  42.552  1.00 39.58           H
ATOM   1633  CA  LEU A 222      11.311 192.882  43.424  1.00 45.43           C
ATOM   1634  HA  LEU A 222      11.928 192.632  44.287  1.00 45.43           H
ATOM   1635  C   LEU A 222      10.792 194.329  43.622  1.00 46.33           C
ATOM   1636  O   LEU A 222      11.340 195.055  44.449  1.00 47.21           O
ATOM   1637  CB  LEU A 222      12.184 192.714  42.160  1.00 38.88           C
ATOM   1638 1HB  LEU A 222      12.487 191.669  42.093  1.00 38.88           H
ATOM   1639 2HB  LEU A 222      11.569 192.944  41.290  1.00 38.88           H
ATOM   1640  CG  LEU A 222      13.449 193.598  42.116  1.00 43.23           C
ATOM   1641  HG  LEU A 222      13.136 194.642  42.097  1.00 43.23           H
ATOM   1642  CD1 LEU A 222      14.394 193.385  43.303  1.00 39.24           C
ATOM   1643 1HD1 LEU A 222      15.280 194.004  43.162  1.00 39.24           H
ATOM   1644 2HD1 LEU A 222      14.687 192.336  43.356  1.00 39.24           H
ATOM   1645 3HD1 LEU A 222      13.895 193.670  44.229  1.00 39.24           H
ATOM   1646  CD2 LEU A 222      14.239 193.292  40.843  1.00 42.91           C
ATOM   1647 1HD2 LEU A 222      15.087 193.974  40.773  1.00 42.91           H
ATOM   1648 2HD2 LEU A 222      13.592 193.427  39.977  1.00 42.91           H
ATOM   1649 3HD2 LEU A 222      14.601 192.264  40.870  1.00 42.91           H
ATOM   1650  N   GLN A 223       9.658 194.694  43.011  1.00 46.26           N
ATOM   1651  H   GLN A 223       9.257 194.082  42.316  1.00 46.26           H
ATOM   1652  CA  GLN A 223       8.943 195.949  43.271  1.00 45.87           C
ATOM   1653  HA  GLN A 223       9.611 196.778  43.039  1.00 45.87           H
ATOM   1654  C   GLN A 223       8.467 196.134  44.739  1.00 40.94           C
ATOM   1655  O   GLN A 223       8.058 197.236  45.111  1.00 51.40           O
ATOM   1656  CB  GLN A 223       7.705 196.046  42.366  1.00 45.14           C
ATOM   1657 1HB  GLN A 223       7.124 195.126  42.431  1.00 45.14           H
ATOM   1658 2HB  GLN A 223       7.087 196.860  42.747  1.00 45.14           H
ATOM   1659  CG  GLN A 223       8.017 196.322  40.883  1.00 53.34           C
ATOM   1660 1HG  GLN A 223       8.789 197.089  40.818  1.00 53.34           H
ATOM   1661 2HG  GLN A 223       8.382 195.408  40.415  1.00 53.34           H
ATOM   1662  CD  GLN A 223       6.776 196.804  40.127  1.00 59.92           C
ATOM   1663  OE1 GLN A 223       5.645 196.519  40.503  1.00 66.86           O
ATOM   1664  NE2 GLN A 223       6.911 197.554  39.059  1.00 58.78           N
ATOM   1665 1HE2 GLN A 223       6.075 197.930  38.634  1.00 58.78           H
ATOM   1666 2HE2 GLN A 223       7.820 197.854  38.737  1.00 58.78           H
ATOM   1667  N   LYS A 224       8.464 195.080  45.567  1.00 42.92           N
ATOM   1668  H   LYS A 224       8.779 194.186  45.217  1.00 42.92           H
ATOM   1669  CA  LYS A 224       8.096 195.126  46.991  1.00 46.95           C
ATOM   1670  HA  LYS A 224       7.535 196.041  47.179  1.00 46.95           H
ATOM   1671  C   LYS A 224       9.333 195.126  47.915  1.00 53.61           C
ATOM   1672  O   LYS A 224       9.271 195.717  48.994  1.00 52.28           O
ATOM   1673  CB  LYS A 224       7.179 193.939  47.333  1.00 48.46           C
ATOM   1674 1HB  LYS A 224       7.726 193.014  47.154  1.00 48.46           H
ATOM   1675 2HB  LYS A 224       6.933 193.984  48.394  1.00 48.46           H
ATOM   1676  CG  LYS A 224       5.872 193.928  46.538  1.00 56.35           C
ATOM   1677 1HG  LYS A 224       5.255 194.772  46.848  1.00 56.35           H
ATOM   1678 2HG  LYS A 224       6.096 194.016  45.475  1.00 56.35           H
ATOM   1679  CD  LYS A 224       5.126 192.613  46.792  1.00 58.38           C
ATOM   1680 1HD  LYS A 224       5.778 191.779  46.533  1.00 58.38           H
ATOM   1681 2HD  LYS A 224       4.867 192.550  47.849  1.00 58.38           H
ATOM   1682  CE  LYS A 224       3.850 192.515  45.953  1.00 70.17           C
ATOM   1683 1HE  LYS A 224       3.172 193.320  46.236  1.00 70.17           H
ATOM   1684 2HE  LYS A 224       4.104 192.631  44.899  1.00 70.17           H
ATOM   1685  NZ  LYS A 224       3.195 191.207  46.171  1.00 74.45           N
ATOM   1686 1HZ  LYS A 224       2.272 191.221  45.762  1.00 74.45           H
ATOM   1687 2HZ  LYS A 224       3.121 191.040  47.165  1.00 74.45           H
ATOM   1688 3HZ  LYS A 224       3.742 190.472  45.746  1.00 74.45           H
ATOM   1689  N   LEU A 225      10.438 194.509  47.487  1.00 46.14           N
ATOM   1690  H   LEU A 225      10.387 194.008  46.611  1.00 46.14           H
ATOM   1691  CA  LEU A 225      11.699 194.397  48.231  1.00 41.92           C
ATOM   1692  HA  LEU A 225      11.482 194.539  49.290  1.00 41.92           H
ATOM   1693  C   LEU A 225      12.775 195.456  47.841  1.00 45.19           C
ATOM   1694  O   LEU A 225      13.718 195.657  48.605  1.00 45.90           O
ATOM   1695  CB  LEU A 225      12.250 192.961  48.049  1.00 46.40           C
ATOM   1696 1HB  LEU A 225      12.378 192.783  46.981  1.00 46.40           H
ATOM   1697 2HB  LEU A 225      13.233 192.917  48.518  1.00 46.40           H
ATOM   1698  CG  LEU A 225      11.382 191.841  48.651  1.00 46.81           C
ATOM   1699  HG  LEU A 225      10.404 191.863  48.170  1.00 46.81           H
ATOM   1700  CD1 LEU A 225      12.016 190.470  48.408  1.00 43.69           C
ATOM   1701 1HD1 LEU A 225      11.394 189.699  48.863  1.00 43.69           H
ATOM   1702 2HD1 LEU A 225      13.013 190.439  48.849  1.00 43.69           H
ATOM   1703 3HD1 LEU A 225      12.087 190.295  47.335  1.00 43.69           H
ATOM   1704  CD2 LEU A 225      11.205 192.008  50.160  1.00 52.28           C
ATOM   1705 1HD2 LEU A 225      10.663 191.148  50.554  1.00 52.28           H
ATOM   1706 2HD2 LEU A 225      10.638 192.918  50.360  1.00 52.28           H
ATOM   1707 3HD2 LEU A 225      12.181 192.075  50.640  1.00 52.28           H
ATOM   1708  N   SER A 226      12.636 196.141  46.702  1.00 40.35           N
ATOM   1709  H   SER A 226      11.849 195.891  46.120  1.00 40.35           H
ATOM   1710  CA  SER A 226      13.630 197.040  46.049  1.00 44.10           C
ATOM   1711  HA  SER A 226      13.137 197.435  45.160  1.00 44.10           H
ATOM   1712  C   SER A 226      14.930 196.331  45.584  1.00 38.49           C
ATOM   1713  O   SER A 226      15.363 196.555  44.454  1.00 39.19           O
ATOM   1714  CB  SER A 226      13.973 198.265  46.915  1.00 47.82           C
ATOM   1715 1HB  SER A 226      14.463 197.921  47.826  1.00 47.82           H
ATOM   1716 2HB  SER A 226      14.675 198.893  46.366  1.00 47.82           H
ATOM   1717  OG  SER A 226      12.836 199.043  47.248  1.00 57.29           O
ATOM   1718  HG  SER A 226      12.251 198.498  47.780  1.00 57.29           H
ATOM   1719  N   LYS A 227      15.533 195.481  46.424  1.00 39.41           N
ATOM   1720  H   LYS A 227      15.101 195.345  47.328  1.00 39.41           H
ATOM   1721  CA  LYS A 227      16.730 194.646  46.164  1.00 42.40           C
ATOM   1722  HA  LYS A 227      16.786 194.423  45.099  1.00 42.40           H
ATOM   1723  C   LYS A 227      16.604 193.314  46.928  1.00 38.28           C
ATOM   1724  O   LYS A 227      15.795 193.212  47.854  1.00 40.59           O
ATOM   1725  CB  LYS A 227      18.034 195.378  46.573  1.00 43.32           C
ATOM   1726 1HB  LYS A 227      18.082 195.393  47.662  1.00 43.32           H
ATOM   1727 2HB  LYS A 227      18.876 194.795  46.201  1.00 43.32           H
ATOM   1728  CG  LYS A 227      18.153 196.823  46.052  1.00 52.26           C
ATOM   1729 1HG  LYS A 227      18.010 196.814  44.971  1.00 52.26           H
ATOM   1730 2HG  LYS A 227      17.362 197.420  46.504  1.00 52.26           H
ATOM   1731  CD  LYS A 227      19.508 197.469  46.363  1.00 51.69           C
ATOM   1732 1HD  LYS A 227      19.817 197.180  47.368  1.00 51.69           H
ATOM   1733 2HD  LYS A 227      20.248 197.105  45.650  1.00 51.69           H
ATOM   1734  CE  LYS A 227      19.411 199.000  46.252  1.00 60.39           C
ATOM   1735 1HE  LYS A 227      20.415 199.406  46.132  1.00 60.39           H
ATOM   1736 2HE  LYS A 227      18.837 199.250  45.360  1.00 60.39           H
ATOM   1737  NZ  LYS A 227      18.773 199.583  47.458  1.00 62.96           N
ATOM   1738 1HZ  LYS A 227      19.478 199.762  48.160  1.00 62.96           H
ATOM   1739 2HZ  LYS A 227      18.096 198.927  47.819  1.00 62.96           H
ATOM   1740 3HZ  LYS A 227      18.310 200.448  47.218  1.00 62.96           H
ATOM   1741  N   PHE A 228      17.386 192.307  46.554  1.00 34.61           N
ATOM   1742  H   PHE A 228      18.031 192.463  45.792  1.00 34.61           H
ATOM   1743  CA  PHE A 228      17.436 190.977  47.183  1.00 36.31           C
ATOM   1744  HA  PHE A 228      16.586 190.851  47.854  1.00 36.31           H
ATOM   1745  C   PHE A 228      18.727 190.783  48.011  1.00 36.04           C
ATOM   1746  O   PHE A 228      19.791 191.288  47.650  1.00 38.62           O
ATOM   1747  CB  PHE A 228      17.350 189.908  46.082  1.00 32.49           C
ATOM   1748 1HB  PHE A 228      18.156 190.089  45.371  1.00 32.49           H
ATOM   1749 2HB  PHE A 228      17.553 188.936  46.531  1.00 32.49           H
ATOM   1750  CG  PHE A 228      16.041 189.793  45.289  1.00 37.11           C
ATOM   1751  CD1 PHE A 228      14.839 190.409  45.706  1.00 36.41           C
ATOM   1752  HD1 PHE A 228      14.808 191.007  46.604  1.00 36.41           H
ATOM   1753  CD2 PHE A 228      16.030 189.000  44.126  1.00 34.07           C
ATOM   1754  HD2 PHE A 228      16.938 188.504  43.816  1.00 34.07           H
ATOM   1755  CE1 PHE A 228      13.659 190.252  44.947  1.00 37.95           C
ATOM   1756  HE1 PHE A 228      12.747 190.743  45.253  1.00 37.95           H
ATOM   1757  CE2 PHE A 228      14.854 188.846  43.371  1.00 35.13           C
ATOM   1758  HE2 PHE A 228      14.871 188.241  42.477  1.00 35.13           H
ATOM   1759  CZ  PHE A 228      13.670 189.476  43.776  1.00 39.56           C
ATOM   1760  HZ  PHE A 228      12.772 189.363  43.187  1.00 39.56           H
ATOM   1761  N   ASP A 229      18.644 190.014  49.100  1.00 43.10           N
ATOM   1762  H   ASP A 229      17.752 189.625  49.370  1.00 43.10           H
ATOM   1763  CA  ASP A 229      19.810 189.605  49.880  1.00 37.94           C
ATOM   1764  HA  ASP A 229      20.421 190.498  50.010  1.00 37.94           H
ATOM   1765  C   ASP A 229      20.671 188.558  49.124  1.00 43.90           C
ATOM   1766  O   ASP A 229      20.237 187.913  48.163  1.00 35.51           O
ATOM   1767  CB  ASP A 229      19.445 189.179  51.314  1.00 40.33           C
ATOM   1768 1HB  ASP A 229      20.373 189.034  51.866  1.00 40.33           H
ATOM   1769 2HB  ASP A 229      18.925 190.010  51.789  1.00 40.33           H
ATOM   1770  CG  ASP A 229      18.584 187.913  51.476  1.00 47.68           C
ATOM   1771  OD1 ASP A 229      18.978 186.822  51.011  1.00 44.14           O
ATOM   1772  OD2 ASP A 229      17.536 188.008  52.162  1.00 48.89           O
ATOM   1773  N   GLU A 230      21.932 188.425  49.532  1.00 33.52           N
ATOM   1774  H   GLU A 230      22.269 189.007  50.285  1.00 33.52           H
ATOM   1775  CA  GLU A 230      22.930 187.611  48.833  1.00 36.86           C
ATOM   1776  HA  GLU A 230      22.936 187.908  47.784  1.00 36.86           H
ATOM   1777  C   GLU A 230      22.613 186.100  48.898  1.00 35.04           C
ATOM   1778  O   GLU A 230      22.919 185.373  47.955  1.00 37.28           O
ATOM   1779  CB  GLU A 230      24.329 187.902  49.401  1.00 39.35           C
ATOM   1780 1HB  GLU A 230      24.356 187.670  50.466  1.00 39.35           H
ATOM   1781 2HB  GLU A 230      25.057 187.283  48.878  1.00 39.35           H
ATOM   1782  CG  GLU A 230      24.694 189.378  49.202  1.00 45.31           C
ATOM   1783 1HG  GLU A 230      24.487 189.648  48.166  1.00 45.31           H
ATOM   1784 2HG  GLU A 230      24.048 189.986  49.836  1.00 45.31           H
ATOM   1785  CD  GLU A 230      26.158 189.746  49.512  1.00 49.68           C
ATOM   1786  OE1 GLU A 230      27.043 188.864  49.619  1.00 50.33           O
ATOM   1787  OE2 GLU A 230      26.424 190.960  49.629  1.00 50.36           O
ATOM   1788  N   GLN A 231      21.943 185.640  49.959  1.00 39.02           N
ATOM   1789  H   GLN A 231      21.632 186.297  50.660  1.00 39.02           H
ATOM   1790  CA  GLN A 231      21.500 184.255  50.107  1.00 38.13           C
ATOM   1791  HA  GLN A 231      22.340 183.605  49.862  1.00 38.13           H
ATOM   1792  C   GLN A 231      20.342 183.923  49.142  1.00 39.35           C
ATOM   1793  O   GLN A 231      20.396 182.909  48.437  1.00 36.90           O
ATOM   1794  CB  GLN A 231      21.134 184.013  51.576  1.00 37.89           C
ATOM   1795 1HB  GLN A 231      22.009 184.240  52.185  1.00 37.89           H
ATOM   1796 2HB  GLN A 231      20.325 184.687  51.859  1.00 37.89           H
ATOM   1797  CG  GLN A 231      20.692 182.567  51.880  1.00 42.82           C
ATOM   1798 1HG  GLN A 231      19.872 182.293  51.216  1.00 42.82           H
ATOM   1799 2HG  GLN A 231      21.520 181.885  51.687  1.00 42.82           H
ATOM   1800  CD  GLN A 231      20.231 182.383  53.331  1.00 46.69           C
ATOM   1801  OE1 GLN A 231      20.415 183.223  54.207  1.00 47.84           O
ATOM   1802  NE2 GLN A 231      19.569 181.279  53.606  1.00 41.70           N
ATOM   1803 1HE2 GLN A 231      19.280 181.098  54.557  1.00 41.70           H
ATOM   1804 2HE2 GLN A 231      19.543 180.539  52.920  1.00 41.70           H
ATOM   1805  N   ARG A 232      19.338 184.807  49.038  1.00 35.37           N
ATOM   1806  H   ARG A 232      19.322 185.609  49.652  1.00 35.37           H
ATOM   1807  CA  ARG A 232      18.283 184.737  48.023  1.00 36.70           C
ATOM   1808  HA  ARG A 232      17.734 183.804  48.154  1.00 36.70           H
ATOM   1809  C   ARG A 232      18.904 184.752  46.623  1.00 32.76           C
ATOM   1810  O   ARG A 232      18.602 183.882  45.813  1.00 34.70           O
ATOM   1811  CB  ARG A 232      17.307 185.915  48.192  1.00 34.93           C
ATOM   1812 1HB  ARG A 232      16.947 185.945  49.220  1.00 34.93           H
ATOM   1813 2HB  ARG A 232      17.817 186.855  47.982  1.00 34.93           H
ATOM   1814  CG  ARG A 232      16.096 185.791  47.250  1.00 42.57           C
ATOM   1815 1HG  ARG A 232      16.446 185.671  46.225  1.00 42.57           H
ATOM   1816 2HG  ARG A 232      15.517 184.910  47.526  1.00 42.57           H
ATOM   1817  CD  ARG A 232      15.178 187.023  47.316  1.00 43.32           C
ATOM   1818 1HD  ARG A 232      15.763 187.909  47.066  1.00 43.32           H
ATOM   1819 2HD  ARG A 232      14.387 186.933  46.571  1.00 43.32           H
ATOM   1820  NE  ARG A 232      14.575 187.202  48.642  1.00 45.62           N
ATOM   1821  HE  ARG A 232      15.203 187.620  49.313  1.00 45.62           H
ATOM   1822  CZ  ARG A 232      13.301 186.963  48.966  1.00 54.82           C
ATOM   1823  NH1 ARG A 232      12.419 186.521  48.123  1.00 54.87           N
ATOM   1824 1HH1 ARG A 232      12.689 186.241  47.191  1.00 54.87           H
ATOM   1825 2HH1 ARG A 232      11.453 186.451  48.411  1.00 54.87           H
ATOM   1826  NH2 ARG A 232      12.900 187.171  50.180  1.00 59.27           N
ATOM   1827 1HH2 ARG A 232      13.597 187.364  50.885  1.00 59.27           H
ATOM   1828 2HH2 ARG A 232      11.963 186.912  50.454  1.00 59.27           H
ATOM   1829  N   THR A 233      19.809 185.694  46.366  1.00 31.57           N
ATOM   1830  H   THR A 233      20.004 186.375  47.086  1.00 31.57           H
ATOM   1831  CA  THR A 233      20.465 185.891  45.074  1.00 31.43           C
ATOM   1832  HA  THR A 233      19.693 186.085  44.328  1.00 31.43           H
ATOM   1833  C   THR A 233      21.249 184.639  44.647  1.00 35.12           C
ATOM   1834  O   THR A 233      20.991 184.102  43.572  1.00 31.85           O
ATOM   1835  CB  THR A 233      21.380 187.121  45.110  1.00 34.86           C
ATOM   1836  HB  THR A 233      22.146 186.971  45.871  1.00 34.86           H
ATOM   1837  OG1 THR A 233      20.618 188.263  45.429  1.00 33.58           O
ATOM   1838  HG1 THR A 233      20.457 188.268  46.376  1.00 33.58           H
ATOM   1839  CG2 THR A 233      22.058 187.395  43.768  1.00 32.02           C
ATOM   1840 1HG2 THR A 233      22.689 188.277  43.872  1.00 32.02           H
ATOM   1841 2HG2 THR A 233      21.299 187.578  43.008  1.00 32.02           H
ATOM   1842 3HG2 THR A 233      22.671 186.543  43.473  1.00 32.02           H
ATOM   1843  N   ALA A 234      22.144 184.119  45.490  1.00 31.44           N
ATOM   1844  H   ALA A 234      22.329 184.578  46.371  1.00 31.44           H
ATOM   1845  CA  ALA A 234      22.931 182.921  45.191  1.00 32.77           C
ATOM   1846  HA  ALA A 234      23.471 183.084  44.259  1.00 32.77           H
ATOM   1847  C   ALA A 234      22.054 181.657  45.013  1.00 29.23           C
ATOM   1848  O   ALA A 234      22.362 180.805  44.176  1.00 30.44           O
ATOM   1849  CB  ALA A 234      23.952 182.740  46.317  1.00 34.03           C
ATOM   1850 1HB  ALA A 234      24.600 183.615  46.363  1.00 34.03           H
ATOM   1851 2HB  ALA A 234      24.553 181.851  46.124  1.00 34.03           H
ATOM   1852 3HB  ALA A 234      23.428 182.626  47.266  1.00 34.03           H
ATOM   1853  N   THR A 235      20.948 181.549  45.755  1.00 29.95           N
ATOM   1854  H   THR A 235      20.758 182.251  46.456  1.00 29.95           H
ATOM   1855  CA  THR A 235      19.955 180.471  45.628  1.00 30.82           C
ATOM   1856  HA  THR A 235      20.479 179.515  45.633  1.00 30.82           H
ATOM   1857  C   THR A 235      19.164 180.577  44.307  1.00 35.89           C
ATOM   1858  O   THR A 235      19.055 179.594  43.578  1.00 31.10           O
ATOM   1859  CB  THR A 235      19.016 180.477  46.845  1.00 33.60           C
ATOM   1860  HB  THR A 235      18.544 181.457  46.919  1.00 33.60           H
ATOM   1861  OG1 THR A 235      19.794 180.254  48.011  1.00 35.84           O
ATOM   1862  HG1 THR A 235      20.086 181.108  48.337  1.00 35.84           H
ATOM   1863  CG2 THR A 235      17.917 179.415  46.805  1.00 36.46           C
ATOM   1864 1HG2 THR A 235      17.378 179.433  47.753  1.00 36.46           H
ATOM   1865 2HG2 THR A 235      18.361 178.430  46.658  1.00 36.46           H
ATOM   1866 3HG2 THR A 235      17.226 179.629  45.990  1.00 36.46           H
ATOM   1867  N   TYR A 236      18.682 181.768  43.943  1.00 31.72           N
ATOM   1868  H   TYR A 236      18.783 182.554  44.568  1.00 31.72           H
ATOM   1869  CA  TYR A 236      17.967 182.022  42.685  1.00 33.43           C
ATOM   1870  HA  TYR A 236      17.123 181.337  42.605  1.00 33.43           H
ATOM   1871  C   TYR A 236      18.882 181.793  41.460  1.00 29.00           C
ATOM   1872  O   TYR A 236      18.484 181.137  40.498  1.00 30.88           O
ATOM   1873  CB  TYR A 236      17.433 183.468  42.675  1.00 30.14           C
ATOM   1874 1HB  TYR A 236      18.245 184.145  42.940  1.00 30.14           H
ATOM   1875 2HB  TYR A 236      17.155 183.700  41.647  1.00 30.14           H
ATOM   1876  CG  TYR A 236      16.230 183.817  43.571  1.00 35.01           C
ATOM   1877  CD1 TYR A 236      15.721 182.929  44.545  1.00 35.69           C
ATOM   1878  HD1 TYR A 236      16.190 181.972  44.720  1.00 35.69           H
ATOM   1879  CD2 TYR A 236      15.590 185.057  43.368  1.00 35.67           C
ATOM   1880  HD2 TYR A 236      15.975 185.749  42.634  1.00 35.67           H
ATOM   1881  CE1 TYR A 236      14.571 183.274  45.289  1.00 38.39           C
ATOM   1882  HE1 TYR A 236      14.187 182.591  46.033  1.00 38.39           H
ATOM   1883  CE2 TYR A 236      14.437 185.401  44.101  1.00 35.73           C
ATOM   1884  HE2 TYR A 236      13.944 186.347  43.931  1.00 35.73           H
ATOM   1885  CZ  TYR A 236      13.920 184.502  45.058  1.00 41.12           C
ATOM   1886  OH  TYR A 236      12.810 184.842  45.777  1.00 38.09           O
ATOM   1887  HH  TYR A 236      12.375 184.083  46.173  1.00 38.09           H
ATOM   1888  N   ILE A 237      20.123 182.287  41.505  1.00 29.90           N
ATOM   1889  H   ILE A 237      20.402 182.843  42.301  1.00 29.90           H
ATOM   1890  CA  ILE A 237      21.124 182.095  40.453  1.00 27.51           C
ATOM   1891  HA  ILE A 237      20.665 182.379  39.506  1.00 27.51           H
ATOM   1892  C   ILE A 237      21.528 180.599  40.340  1.00 29.53           C
ATOM   1893  O   ILE A 237      21.719 180.121  39.224  1.00 28.52           O
ATOM   1894  CB  ILE A 237      22.327 183.049  40.698  1.00 32.62           C
ATOM   1895  HB  ILE A 237      22.636 182.927  41.736  1.00 32.62           H
ATOM   1896  CG1 ILE A 237      21.935 184.537  40.497  1.00 31.25           C
ATOM   1897 1HG1 ILE A 237      21.088 184.747  41.150  1.00 31.25           H
ATOM   1898 2HG1 ILE A 237      22.770 185.149  40.838  1.00 31.25           H
ATOM   1899  CG2 ILE A 237      23.556 182.706  39.835  1.00 30.00           C
ATOM   1900 1HG2 ILE A 237      24.317 183.473  39.977  1.00 30.00           H
ATOM   1901 2HG2 ILE A 237      23.267 182.670  38.785  1.00 30.00           H
ATOM   1902 3HG2 ILE A 237      23.954 181.737  40.136  1.00 30.00           H
ATOM   1903  CD1 ILE A 237      21.552 184.981  39.077  1.00 33.09           C
ATOM   1904 1HD1 ILE A 237      21.262 186.031  39.111  1.00 33.09           H
ATOM   1905 2HD1 ILE A 237      20.718 184.384  38.708  1.00 33.09           H
ATOM   1906 3HD1 ILE A 237      22.407 184.861  38.411  1.00 33.09           H
ATOM   1907  N   THR A 238      21.560 179.839  41.443  1.00 29.08           N
ATOM   1908  H   THR A 238      21.409 180.261  42.348  1.00 29.08           H
ATOM   1909  CA  THR A 238      21.721 178.376  41.429  1.00 29.12           C
ATOM   1910  HA  THR A 238      22.644 178.141  40.899  1.00 29.12           H
ATOM   1911  C   THR A 238      20.556 177.685  40.686  1.00 30.32           C
ATOM   1912  O   THR A 238      20.797 176.879  39.788  1.00 29.97           O
ATOM   1913  CB  THR A 238      21.863 177.815  42.856  1.00 29.84           C
ATOM   1914  HB  THR A 238      21.041 178.196  43.462  1.00 29.84           H
ATOM   1915  OG1 THR A 238      23.087 178.252  43.431  1.00 30.82           O
ATOM   1916  HG1 THR A 238      22.994 179.184  43.640  1.00 30.82           H
ATOM   1917  CG2 THR A 238      21.839 176.289  42.935  1.00 38.07           C
ATOM   1918 1HG2 THR A 238      22.095 175.978  43.948  1.00 38.07           H
ATOM   1919 2HG2 THR A 238      22.565 175.879  42.234  1.00 38.07           H
ATOM   1920 3HG2 THR A 238      20.843 175.923  42.683  1.00 38.07           H
ATOM   1921  N   GLU A 239      19.303 178.022  41.007  1.00 31.63           N
ATOM   1922  H   GLU A 239      19.139 178.689  41.748  1.00 31.63           H
ATOM   1923  CA  GLU A 239      18.103 177.413  40.407  1.00 29.64           C
ATOM   1924  HA  GLU A 239      18.174 176.335  40.553  1.00 29.64           H
ATOM   1925  C   GLU A 239      18.001 177.667  38.877  1.00 30.05           C
ATOM   1926  O   GLU A 239      17.521 176.805  38.136  1.00 29.83           O
ATOM   1927  CB  GLU A 239      16.843 177.906  41.160  1.00 27.89           C
ATOM   1928 1HB  GLU A 239      16.887 178.982  41.329  1.00 27.89           H
ATOM   1929 2HB  GLU A 239      15.949 177.660  40.586  1.00 27.89           H
ATOM   1930  CG  GLU A 239      16.786 177.186  42.510  1.00 35.08           C
ATOM   1931 1HG  GLU A 239      16.751 176.121  42.285  1.00 35.08           H
ATOM   1932 2HG  GLU A 239      17.713 177.372  43.053  1.00 35.08           H
ATOM   1933  CD  GLU A 239      15.610 177.502  43.469  1.00 41.64           C
ATOM   1934  OE1 GLU A 239      14.810 178.447  43.268  1.00 39.25           O
ATOM   1935  OE2 GLU A 239      15.499 176.723  44.453  1.00 49.57           O
ATOM   1936  N   LEU A 240      18.519 178.802  38.400  1.00 28.53           N
ATOM   1937  H   LEU A 240      18.862 179.487  39.058  1.00 28.53           H
ATOM   1938  CA  LEU A 240      18.652 179.115  36.981  1.00 29.55           C
ATOM   1939  HA  LEU A 240      17.768 178.739  36.467  1.00 29.55           H
ATOM   1940  C   LEU A 240      19.891 178.444  36.333  1.00 28.22           C
ATOM   1941  O   LEU A 240      19.764 177.883  35.247  1.00 29.34           O
ATOM   1942  CB  LEU A 240      18.693 180.645  36.810  1.00 28.39           C
ATOM   1943 1HB  LEU A 240      19.517 181.038  37.405  1.00 28.39           H
ATOM   1944 2HB  LEU A 240      18.896 180.870  35.763  1.00 28.39           H
ATOM   1945  CG  LEU A 240      17.390 181.345  37.226  1.00 37.13           C
ATOM   1946  HG  LEU A 240      17.132 181.033  38.238  1.00 37.13           H
ATOM   1947  CD1 LEU A 240      17.605 182.852  37.228  1.00 35.28           C
ATOM   1948 1HD1 LEU A 240      16.691 183.349  37.553  1.00 35.28           H
ATOM   1949 2HD1 LEU A 240      17.863 183.185  36.222  1.00 35.28           H
ATOM   1950 3HD1 LEU A 240      18.417 183.098  37.912  1.00 35.28           H
ATOM   1951  CD2 LEU A 240      16.215 181.031  36.297  1.00 38.80           C
ATOM   1952 1HD2 LEU A 240      15.352 181.624  36.599  1.00 38.80           H
ATOM   1953 2HD2 LEU A 240      15.970 179.971  36.367  1.00 38.80           H
ATOM   1954 3HD2 LEU A 240      16.483 181.275  35.269  1.00 38.80           H
ATOM   1955  N   ALA A 241      21.060 178.444  36.981  1.00 29.37           N
ATOM   1956  H   ALA A 241      21.143 178.913  37.871  1.00 29.37           H
ATOM   1957  CA  ALA A 241      22.269 177.805  36.457  1.00 30.02           C
ATOM   1958  HA  ALA A 241      22.498 178.250  35.489  1.00 30.02           H
ATOM   1959  C   ALA A 241      22.076 176.283  36.241  1.00 29.41           C
ATOM   1960  O   ALA A 241      22.508 175.749  35.215  1.00 26.79           O
ATOM   1961  CB  ALA A 241      23.438 178.096  37.405  1.00 30.46           C
ATOM   1962 1HB  ALA A 241      23.604 179.172  37.457  1.00 30.46           H
ATOM   1963 2HB  ALA A 241      24.337 177.606  37.032  1.00 30.46           H
ATOM   1964 3HB  ALA A 241      23.203 177.716  38.400  1.00 30.46           H
ATOM   1965  N   ASN A 242      21.356 175.613  37.149  1.00 31.85           N
ATOM   1966  H   ASN A 242      21.076 176.087  37.995  1.00 31.85           H
ATOM   1967  CA  ASN A 242      20.960 174.213  37.009  1.00 32.29           C
ATOM   1968  HA  ASN A 242      21.859 173.607  36.906  1.00 32.29           H
ATOM   1969  C   ASN A 242      20.096 173.989  35.741  1.00 31.67           C
ATOM   1970  O   ASN A 242      20.360 173.057  34.976  1.00 30.26           O
ATOM   1971  CB  ASN A 242      20.212 173.761  38.281  1.00 32.83           C
ATOM   1972 1HB  ASN A 242      19.352 174.410  38.442  1.00 32.83           H
ATOM   1973 2HB  ASN A 242      19.831 172.753  38.116  1.00 32.83           H
ATOM   1974  CG  ASN A 242      21.068 173.758  39.555  1.00 46.39           C
ATOM   1975  OD1 ASN A 242      22.288 173.830  39.540  1.00 46.49           O
ATOM   1976  ND2 ASN A 242      20.453 173.643  40.709  1.00 45.42           N
ATOM   1977 1HD2 ASN A 242      21.005 173.641  41.555  1.00 45.42           H
ATOM   1978 2HD2 ASN A 242      19.448 173.565  40.762  1.00 45.42           H
ATOM   1979  N   ALA A 243      19.120 174.869  35.484  1.00 29.29           N
ATOM   1980  H   ALA A 243      18.978 175.640  36.120  1.00 29.29           H
ATOM   1981  CA  ALA A 243      18.236 174.800  34.320  1.00 28.51           C
ATOM   1982  HA  ALA A 243      17.815 173.796  34.271  1.00 28.51           H
ATOM   1983  C   ALA A 243      18.984 175.063  32.990  1.00 29.25           C
ATOM   1984  O   ALA A 243      18.831 174.298  32.038  1.00 31.49           O
ATOM   1985  CB  ALA A 243      17.087 175.800  34.518  1.00 28.82           C
ATOM   1986 1HB  ALA A 243      16.571 175.589  35.455  1.00 28.82           H
ATOM   1987 2HB  ALA A 243      16.388 175.700  33.687  1.00 28.82           H
ATOM   1988 3HB  ALA A 243      17.483 176.815  34.541  1.00 28.82           H
ATOM   1989  N   LEU A 244      19.829 176.098  32.937  1.00 28.73           N
ATOM   1990  H   LEU A 244      19.910 176.705  33.740  1.00 28.73           H
ATOM   1991  CA  LEU A 244      20.645 176.430  31.770  1.00 29.48           C
ATOM   1992  HA  LEU A 244      19.992 176.573  30.909  1.00 29.48           H
ATOM   1993  C   LEU A 244      21.622 175.276  31.430  1.00 30.60           C
ATOM   1994  O   LEU A 244      21.712 174.856  30.279  1.00 30.69           O
ATOM   1995  CB  LEU A 244      21.411 177.753  32.031  1.00 27.95           C
ATOM   1996 1HB  LEU A 244      22.003 177.622  32.937  1.00 27.95           H
ATOM   1997 2HB  LEU A 244      22.097 177.911  31.199  1.00 27.95           H
ATOM   1998  CG  LEU A 244      20.549 179.019  32.190  1.00 30.21           C
ATOM   1999  HG  LEU A 244      19.758 178.812  32.910  1.00 30.21           H
ATOM   2000  CD1 LEU A 244      21.410 180.165  32.728  1.00 30.40           C
ATOM   2001 1HD1 LEU A 244      20.792 181.054  32.852  1.00 30.40           H
ATOM   2002 2HD1 LEU A 244      22.216 180.378  32.025  1.00 30.40           H
ATOM   2003 3HD1 LEU A 244      21.833 179.879  33.691  1.00 30.40           H
ATOM   2004  CD2 LEU A 244      19.900 179.474  30.885  1.00 32.30           C
ATOM   2005 1HD2 LEU A 244      19.318 180.378  31.063  1.00 32.30           H
ATOM   2006 2HD2 LEU A 244      19.244 178.687  30.512  1.00 32.30           H
ATOM   2007 3HD2 LEU A 244      20.676 179.681  30.148  1.00 32.30           H
ATOM   2008  N   SER A 245      22.294 174.697  32.432  1.00 30.10           N
ATOM   2009  H   SER A 245      22.195 175.056  33.371  1.00 30.10           H
ATOM   2010  CA  SER A 245      23.268 173.619  32.240  1.00 35.38           C
ATOM   2011  HA  SER A 245      23.963 173.932  31.462  1.00 35.38           H
ATOM   2012  C   SER A 245      22.609 172.298  31.787  1.00 34.73           C
ATOM   2013  O   SER A 245      23.207 171.534  31.023  1.00 33.15           O
ATOM   2014  CB  SER A 245      24.073 173.423  33.526  1.00 30.83           C
ATOM   2015 1HB  SER A 245      24.543 174.367  33.803  1.00 30.83           H
ATOM   2016 2HB  SER A 245      23.400 173.119  34.328  1.00 30.83           H
ATOM   2017  OG  SER A 245      25.077 172.437  33.347  1.00 38.50           O
ATOM   2018  HG  SER A 245      25.582 172.670  32.565  1.00 38.50           H
ATOM   2019  N   TYR A 246      21.352 172.065  32.180  1.00 31.12           N
ATOM   2020  H   TYR A 246      20.919 172.697  32.839  1.00 31.12           H
ATOM   2021  CA  TYR A 246      20.501 171.039  31.585  1.00 30.85           C
ATOM   2022  HA  TYR A 246      21.031 170.087  31.618  1.00 30.85           H
ATOM   2023  C   TYR A 246      20.200 171.360  30.102  1.00 34.80           C
ATOM   2024  O   TYR A 246      20.472 170.527  29.236  1.00 31.15           O
ATOM   2025  CB  TYR A 246      19.224 170.887  32.426  1.00 26.92           C
ATOM   2026 1HB  TYR A 246      19.496 170.475  33.398  1.00 26.92           H
ATOM   2027 2HB  TYR A 246      18.790 171.869  32.613  1.00 26.92           H
ATOM   2028  CG  TYR A 246      18.160 169.996  31.800  1.00 30.76           C
ATOM   2029  CD1 TYR A 246      18.218 168.602  31.980  1.00 34.05           C
ATOM   2030  HD1 TYR A 246      19.017 168.158  32.556  1.00 34.05           H
ATOM   2031  CD2 TYR A 246      17.110 170.564  31.049  1.00 32.26           C
ATOM   2032  HD2 TYR A 246      17.060 171.633  30.904  1.00 32.26           H
ATOM   2033  CE1 TYR A 246      17.215 167.779  31.438  1.00 32.44           C
ATOM   2034  HE1 TYR A 246      17.252 166.711  31.594  1.00 32.44           H
ATOM   2035  CE2 TYR A 246      16.111 169.743  30.496  1.00 34.60           C
ATOM   2036  HE2 TYR A 246      15.304 170.174  29.921  1.00 34.60           H
ATOM   2037  CZ  TYR A 246      16.155 168.349  30.709  1.00 36.00           C
ATOM   2038  OH  TYR A 246      15.170 167.541  30.214  1.00 37.01           O
ATOM   2039  HH  TYR A 246      15.060 166.735  30.724  1.00 37.01           H
ATOM   2040  N   CYS A 247      19.716 172.566  29.784  1.00 29.33           N
ATOM   2041  H   CYS A 247      19.519 173.224  30.525  1.00 29.33           H
ATOM   2042  CA  CYS A 247      19.370 173.000  28.421  1.00 31.08           C
ATOM   2043  HA  CYS A 247      18.589 172.341  28.044  1.00 31.08           H
ATOM   2044  C   CYS A 247      20.557 172.931  27.420  1.00 33.19           C
ATOM   2045  O   CYS A 247      20.367 172.474  26.286  1.00 33.11           O
ATOM   2046  CB  CYS A 247      18.796 174.414  28.501  1.00 30.09           C
ATOM   2047 1HB  CYS A 247      19.394 175.009  29.191  1.00 30.09           H
ATOM   2048 2HB  CYS A 247      18.852 174.883  27.519  1.00 30.09           H
ATOM   2049  SG  CYS A 247      17.071 174.348  29.058  1.00 33.62           S
ATOM   2050  HG  CYS A 247      16.569 173.922  27.896  1.00 33.62           H
ATOM   2051  N   HIS A 248      21.775 173.304  27.829  1.00 29.06           N
ATOM   2052  H   HIS A 248      21.886 173.721  28.742  1.00 29.06           H
ATOM   2053  CA  HIS A 248      22.955 173.293  26.961  1.00 34.53           C
ATOM   2054  HA  HIS A 248      22.744 173.938  26.107  1.00 34.53           H
ATOM   2055  C   HIS A 248      23.258 171.876  26.418  1.00 38.13           C
ATOM   2056  O   HIS A 248      23.540 171.720  25.229  1.00 35.74           O
ATOM   2057  CB  HIS A 248      24.175 173.878  27.694  1.00 31.07           C
ATOM   2058 1HB  HIS A 248      24.341 173.322  28.616  1.00 31.07           H
ATOM   2059 2HB  HIS A 248      25.049 173.735  27.057  1.00 31.07           H
ATOM   2060  CG  HIS A 248      24.074 175.356  28.039  1.00 35.63           C
ATOM   2061  ND1 HIS A 248      25.072 176.159  28.544  1.00 33.16           N
ATOM   2062  HD1 HIS A 248      26.048 175.950  28.693  1.00 33.16           H
ATOM   2063  CD2 HIS A 248      22.988 176.177  27.891  1.00 31.59           C
ATOM   2064  HD2 HIS A 248      22.006 175.935  27.515  1.00 31.59           H
ATOM   2065  CE1 HIS A 248      24.589 177.382  28.670  1.00 34.08           C
ATOM   2066  HE1 HIS A 248      25.118 178.268  28.988  1.00 34.08           H
ATOM   2067  NE2 HIS A 248      23.320 177.442  28.299  1.00 33.75           N
ATOM   2068  N   SER A 249      23.050 170.832  27.230  1.00 33.80           N
ATOM   2069  H   SER A 249      22.798 171.007  28.193  1.00 33.80           H
ATOM   2070  CA  SER A 249      23.229 169.431  26.841  1.00 33.21           C
ATOM   2071  HA  SER A 249      24.236 169.344  26.431  1.00 33.21           H
ATOM   2072  C   SER A 249      22.242 168.928  25.750  1.00 40.63           C
ATOM   2073  O   SER A 249      22.362 167.782  25.306  1.00 40.59           O
ATOM   2074  CB  SER A 249      23.171 168.533  28.081  1.00 37.52           C
ATOM   2075 1HB  SER A 249      23.589 167.557  27.834  1.00 37.52           H
ATOM   2076 2HB  SER A 249      23.774 168.979  28.873  1.00 37.52           H
ATOM   2077  OG  SER A 249      21.840 168.358  28.520  1.00 38.47           O
ATOM   2078  HG  SER A 249      21.535 169.186  28.897  1.00 38.47           H
ATOM   2079  N   LYS A 250      21.282 169.762  25.309  1.00 33.10           N
ATOM   2080  H   LYS A 250      21.217 170.669  25.750  1.00 33.10           H
ATOM   2081  CA  LYS A 250      20.356 169.539  24.176  1.00 32.10           C
ATOM   2082  HA  LYS A 250      20.663 168.622  23.673  1.00 32.10           H
ATOM   2083  C   LYS A 250      20.416 170.680  23.110  1.00 33.43           C
ATOM   2084  O   LYS A 250      19.482 170.817  22.314  1.00 35.57           O
ATOM   2085  CB  LYS A 250      18.903 169.312  24.668  1.00 38.37           C
ATOM   2086 1HB  LYS A 250      18.545 170.249  25.094  1.00 38.37           H
ATOM   2087 2HB  LYS A 250      18.286 169.093  23.797  1.00 38.37           H
ATOM   2088  CG  LYS A 250      18.699 168.161  25.673  1.00 44.41           C
ATOM   2089 1HG  LYS A 250      17.734 167.694  25.473  1.00 44.41           H
ATOM   2090 2HG  LYS A 250      19.483 167.420  25.513  1.00 44.41           H
ATOM   2091  CD  LYS A 250      18.695 168.654  27.130  1.00 50.43           C
ATOM   2092 1HD  LYS A 250      19.624 169.192  27.319  1.00 50.43           H
ATOM   2093 2HD  LYS A 250      17.871 169.357  27.258  1.00 50.43           H
ATOM   2094  CE  LYS A 250      18.530 167.532  28.174  1.00 59.87           C
ATOM   2095 1HE  LYS A 250      18.455 167.988  29.161  1.00 59.87           H
ATOM   2096 2HE  LYS A 250      17.597 167.007  27.971  1.00 59.87           H
ATOM   2097  NZ  LYS A 250      19.667 166.583  28.174  1.00 57.87           N
ATOM   2098 1HZ  LYS A 250      19.626 166.020  29.011  1.00 57.87           H
ATOM   2099 2HZ  LYS A 250      20.529 167.110  28.164  1.00 57.87           H
ATOM   2100 3HZ  LYS A 250      19.630 165.983  27.362  1.00 57.87           H
ATOM   2101  N   ARG A 251      21.485 171.495  23.105  1.00 32.52           N
ATOM   2102  H   ARG A 251      22.223 171.305  23.767  1.00 32.52           H
ATOM   2103  CA  ARG A 251      21.737 172.640  22.194  1.00 35.60           C
ATOM   2104  HA  ARG A 251      22.712 173.033  22.481  1.00 35.60           H
ATOM   2105  C   ARG A 251      20.714 173.809  22.335  1.00 37.59           C
ATOM   2106  O   ARG A 251      20.587 174.638  21.432  1.00 36.97           O
ATOM   2107  CB  ARG A 251      21.898 172.085  20.757  1.00  0.00           C
ATOM   2108 1HB  ARG A 251      22.489 171.172  20.835  1.00  0.00           H
ATOM   2109 2HB  ARG A 251      20.919 171.818  20.361  1.00  0.00           H
ATOM   2110  CG  ARG A 251      22.591 173.013  19.727  1.00  0.00           C
ATOM   2111 1HG  ARG A 251      21.958 173.881  19.541  1.00  0.00           H
ATOM   2112 2HG  ARG A 251      23.549 173.352  20.122  1.00  0.00           H
ATOM   2113  CD  ARG A 251      22.849 172.305  18.378  1.00  0.00           C
ATOM   2114 1HD  ARG A 251      21.896 171.994  17.950  1.00  0.00           H
ATOM   2115 2HD  ARG A 251      23.321 173.006  17.690  1.00  0.00           H
ATOM   2116  NE  ARG A 251      23.713 171.128  18.535  1.00  0.00           N
ATOM   2117  HE  ARG A 251      23.216 170.300  18.831  1.00  0.00           H
ATOM   2118  CZ  ARG A 251      25.049 171.116  18.451  1.00  0.00           C
ATOM   2119  NH1 ARG A 251      25.702 170.097  18.911  1.00  0.00           N
ATOM   2120 1HH1 ARG A 251      25.220 169.435  19.502  1.00  0.00           H
ATOM   2121 2HH1 ARG A 251      26.711 170.090  18.865  1.00  0.00           H
ATOM   2122  NH2 ARG A 251      25.743 172.086  17.931  1.00  0.00           N
ATOM   2123 1HH2 ARG A 251      25.259 172.814  17.425  1.00  0.00           H
ATOM   2124 2HH2 ARG A 251      26.753 172.065  17.943  1.00  0.00           H
ATOM   2125  N   VAL A 252      19.987 173.882  23.453  1.00 35.22           N
ATOM   2126  H   VAL A 252      20.174 173.231  24.203  1.00 35.22           H
ATOM   2127  CA  VAL A 252      19.017 174.950  23.754  1.00 35.52           C
ATOM   2128  HA  VAL A 252      18.544 175.253  22.820  1.00 35.52           H
ATOM   2129  C   VAL A 252      19.729 176.184  24.351  1.00 31.99           C
ATOM   2130  O   VAL A 252      20.651 176.029  25.150  1.00 31.28           O
ATOM   2131  CB  VAL A 252      17.892 174.425  24.677  1.00 34.37           C
ATOM   2132  HB  VAL A 252      18.355 174.000  25.568  1.00 34.37           H
ATOM   2133  CG1 VAL A 252      16.906 175.512  25.124  1.00 32.86           C
ATOM   2134 1HG1 VAL A 252      16.112 175.052  25.712  1.00 32.86           H
ATOM   2135 2HG1 VAL A 252      16.475 175.994  24.246  1.00 32.86           H
ATOM   2136 3HG1 VAL A 252      17.424 176.255  25.730  1.00 32.86           H
ATOM   2137  CG2 VAL A 252      17.082 173.316  23.989  1.00 31.44           C
ATOM   2138 1HG2 VAL A 252      16.303 172.964  24.665  1.00 31.44           H
ATOM   2139 2HG2 VAL A 252      17.742 172.488  23.731  1.00 31.44           H
ATOM   2140 3HG2 VAL A 252      16.626 173.713  23.083  1.00 31.44           H
ATOM   2141  N   ILE A 253      19.292 177.390  23.970  1.00 33.20           N
ATOM   2142  H   ILE A 253      18.546 177.428  23.290  1.00 33.20           H
ATOM   2143  CA  ILE A 253      19.719 178.706  24.509  1.00 33.56           C
ATOM   2144  HA  ILE A 253      20.332 178.551  25.397  1.00 33.56           H
ATOM   2145  C   ILE A 253      18.459 179.494  24.935  1.00 32.99           C
ATOM   2146  O   ILE A 253      17.407 179.368  24.294  1.00 34.85           O
ATOM   2147  CB  ILE A 253      20.579 179.477  23.463  1.00 34.98           C
ATOM   2148  HB  ILE A 253      20.007 179.512  22.536  1.00 34.98           H
ATOM   2149  CG1 ILE A 253      21.904 178.719  23.210  1.00 32.55           C
ATOM   2150 1HG1 ILE A 253      22.434 178.639  24.159  1.00 32.55           H
ATOM   2151 2HG1 ILE A 253      21.657 177.714  22.867  1.00 32.55           H
ATOM   2152  CG2 ILE A 253      20.879 180.938  23.849  1.00 34.26           C
ATOM   2153 1HG2 ILE A 253      21.379 181.438  23.019  1.00 34.26           H
ATOM   2154 2HG2 ILE A 253      21.534 180.934  24.720  1.00 34.26           H
ATOM   2155 3HG2 ILE A 253      19.957 181.467  24.089  1.00 34.26           H
ATOM   2156  CD1 ILE A 253      22.842 179.339  22.167  1.00 34.06           C
ATOM   2157 1HD1 ILE A 253      23.677 178.656  22.010  1.00 34.06           H
ATOM   2158 2HD1 ILE A 253      23.218 180.301  22.515  1.00 34.06           H
ATOM   2159 3HD1 ILE A 253      22.303 179.476  21.229  1.00 34.06           H
ATOM   2160  N   HIS A 254      18.536 180.291  26.004  1.00 32.24           N
ATOM   2161  H   HIS A 254      19.422 180.374  26.481  1.00 32.24           H
ATOM   2162  CA  HIS A 254      17.378 180.905  26.665  1.00 32.66           C
ATOM   2163  HA  HIS A 254      16.638 181.090  25.887  1.00 32.66           H
ATOM   2164  C   HIS A 254      17.679 182.284  27.337  1.00 39.07           C
ATOM   2165  O   HIS A 254      17.264 182.562  28.463  1.00 37.86           O
ATOM   2166  CB  HIS A 254      16.754 179.884  27.630  1.00 36.48           C
ATOM   2167 1HB  HIS A 254      16.882 178.876  27.233  1.00 36.48           H
ATOM   2168 2HB  HIS A 254      17.258 179.923  28.596  1.00 36.48           H
ATOM   2169  CG  HIS A 254      15.287 180.163  27.820  1.00 38.75           C
ATOM   2170  ND1 HIS A 254      14.301 179.979  26.881  1.00 38.32           N
ATOM   2171  HD1 HIS A 254      14.341 179.449  26.022  1.00 38.32           H
ATOM   2172  CD2 HIS A 254      14.684 180.781  28.878  1.00 42.12           C
ATOM   2173  HD2 HIS A 254      15.123 181.143  29.795  1.00 42.12           H
ATOM   2174  CE1 HIS A 254      13.172 180.422  27.389  1.00 40.96           C
ATOM   2175  HE1 HIS A 254      12.189 180.374  26.945  1.00 40.96           H
ATOM   2176  NE2 HIS A 254      13.353 180.927  28.597  1.00 39.70           N
ATOM   2177  N   ARG A 255      18.379 183.162  26.610  1.00 41.25           N
ATOM   2178  H   ARG A 255      18.809 182.791  25.774  1.00 41.25           H
ATOM   2179  CA  ARG A 255      18.902 184.478  27.056  1.00 44.46           C
ATOM   2180  HA  ARG A 255      19.766 184.283  27.691  1.00 44.46           H
ATOM   2181  C   ARG A 255      17.911 185.354  27.848  1.00 48.09           C
ATOM   2182  O   ARG A 255      18.338 186.078  28.751  1.00 43.31           O
ATOM   2183  CB  ARG A 255      19.387 185.211  25.789  1.00 45.46           C
ATOM   2184 1HB  ARG A 255      19.981 184.531  25.178  1.00 45.46           H
ATOM   2185 2HB  ARG A 255      18.506 185.491  25.212  1.00 45.46           H
ATOM   2186  CG  ARG A 255      20.220 186.482  26.052  1.00 48.94           C
ATOM   2187 1HG  ARG A 255      19.952 186.914  27.016  1.00 48.94           H
ATOM   2188 2HG  ARG A 255      21.273 186.204  26.098  1.00 48.94           H
ATOM   2189  CD  ARG A 255      20.057 187.575  24.972  1.00 50.80           C
ATOM   2190 1HD  ARG A 255      20.652 188.447  25.244  1.00 50.80           H
ATOM   2191 2HD  ARG A 255      20.419 187.184  24.021  1.00 50.80           H
ATOM   2192  NE  ARG A 255      18.653 188.002  24.799  1.00 65.47           N
ATOM   2193  HE  ARG A 255      18.243 187.702  23.926  1.00 65.47           H
ATOM   2194  CZ  ARG A 255      17.883 188.554  25.747  1.00 65.14           C
ATOM   2195  NH1 ARG A 255      18.360 189.081  26.837  1.00 58.51           N
ATOM   2196 1HH1 ARG A 255      19.344 189.300  26.898  1.00 58.51           H
ATOM   2197 2HH1 ARG A 255      17.749 189.279  27.617  1.00 58.51           H
ATOM   2198  NH2 ARG A 255      16.591 188.541  25.605  1.00 65.80           N
ATOM   2199 1HH2 ARG A 255      16.191 188.079  24.801  1.00 65.80           H
ATOM   2200 2HH2 ARG A 255      15.991 188.885  26.341  1.00 65.80           H
ATOM   2201  N   ASP A 256      16.618 185.341  27.524  1.00 46.44           N
ATOM   2202  H   ASP A 256      16.316 184.721  26.785  1.00 46.44           H
ATOM   2203  CA  ASP A 256      15.609 186.263  28.058  1.00 43.64           C
ATOM   2204  HA  ASP A 256      16.109 187.231  28.076  1.00 43.64           H
ATOM   2205  C   ASP A 256      15.132 185.979  29.521  1.00 43.17           C
ATOM   2206  O   ASP A 256      13.993 186.286  29.869  1.00 41.10           O
ATOM   2207  CB  ASP A 256      14.429 186.408  27.077  1.00 47.38           C
ATOM   2208 1HB  ASP A 256      14.786 186.252  26.059  1.00 47.38           H
ATOM   2209 2HB  ASP A 256      13.671 185.652  27.282  1.00 47.38           H
ATOM   2210  CG  ASP A 256      13.764 187.794  27.150  1.00 54.42           C
ATOM   2211  OD1 ASP A 256      14.477 188.800  27.379  1.00 53.64           O
ATOM   2212  OD2 ASP A 256      12.541 187.899  26.896  1.00 57.02           O
ATOM   2213  N   ILE A 257      15.984 185.424  30.391  1.00 39.35           N
ATOM   2214  H   ILE A 257      16.892 185.141  30.050  1.00 39.35           H
ATOM   2215  CA  ILE A 257      15.756 185.224  31.839  1.00 38.67           C
ATOM   2216  HA  ILE A 257      14.781 184.748  31.939  1.00 38.67           H
ATOM   2217  C   ILE A 257      15.685 186.565  32.641  1.00 42.30           C
ATOM   2218  O   ILE A 257      16.441 186.799  33.584  1.00 41.03           O
ATOM   2219  CB  ILE A 257      16.801 184.235  32.438  1.00 42.97           C
ATOM   2220  HB  ILE A 257      16.681 184.254  33.521  1.00 42.97           H
ATOM   2221  CG1 ILE A 257      18.259 184.620  32.109  1.00 40.80           C
ATOM   2222 1HG1 ILE A 257      18.467 184.325  31.080  1.00 40.80           H
ATOM   2223 2HG1 ILE A 257      18.353 185.703  32.186  1.00 40.80           H
ATOM   2224  CG2 ILE A 257      16.481 182.796  31.994  1.00 42.52           C
ATOM   2225 1HG2 ILE A 257      17.154 182.100  32.494  1.00 42.52           H
ATOM   2226 2HG2 ILE A 257      16.609 182.714  30.915  1.00 42.52           H
ATOM   2227 3HG2 ILE A 257      15.450 182.559  32.258  1.00 42.52           H
ATOM   2228  CD1 ILE A 257      19.297 183.986  33.043  1.00 38.00           C
ATOM   2229 1HD1 ILE A 257      20.290 184.332  32.755  1.00 38.00           H
ATOM   2230 2HD1 ILE A 257      19.254 182.899  32.964  1.00 38.00           H
ATOM   2231 3HD1 ILE A 257      19.092 184.284  34.071  1.00 38.00           H
ATOM   2232  N   LYS A 258      14.782 187.467  32.247  1.00 35.07           N
ATOM   2233  H   LYS A 258      14.212 187.229  31.448  1.00 35.07           H
ATOM   2234  CA  LYS A 258      14.451 188.720  32.937  1.00 37.88           C
ATOM   2235  HA  LYS A 258      15.369 189.125  33.362  1.00 37.88           H
ATOM   2236  C   LYS A 258      13.450 188.502  34.098  1.00 35.13           C
ATOM   2237  O   LYS A 258      12.660 187.559  34.026  1.00 34.02           O
ATOM   2238  CB  LYS A 258      13.918 189.757  31.927  1.00 41.98           C
ATOM   2239 1HB  LYS A 258      12.981 189.384  31.513  1.00 41.98           H
ATOM   2240 2HB  LYS A 258      13.719 190.686  32.461  1.00 41.98           H
ATOM   2241  CG  LYS A 258      14.901 190.071  30.785  1.00 43.46           C
ATOM   2242 1HG  LYS A 258      15.910 190.107  31.196  1.00 43.46           H
ATOM   2243 2HG  LYS A 258      14.848 189.268  30.050  1.00 43.46           H
ATOM   2244  CD  LYS A 258      14.611 191.425  30.109  1.00 47.27           C
ATOM   2245 1HD  LYS A 258      14.735 192.215  30.850  1.00 47.27           H
ATOM   2246 2HD  LYS A 258      15.352 191.587  29.326  1.00 47.27           H
ATOM   2247  CE  LYS A 258      13.191 191.516  29.533  1.00 48.90           C
ATOM   2248 1HE  LYS A 258      12.514 190.948  30.171  1.00 48.90           H
ATOM   2249 2HE  LYS A 258      12.864 192.555  29.564  1.00 48.90           H
ATOM   2250  NZ  LYS A 258      13.118 191.021  28.142  1.00 60.35           N
ATOM   2251 1HZ  LYS A 258      12.153 190.874  27.885  1.00 60.35           H
ATOM   2252 2HZ  LYS A 258      13.627 190.153  28.054  1.00 60.35           H
ATOM   2253 3HZ  LYS A 258      13.527 191.716  27.533  1.00 60.35           H
ATOM   2254  N   PRO A 259      13.415 189.353  35.147  1.00 34.58           N
ATOM   2255  CA  PRO A 259      12.554 189.137  36.318  1.00 36.26           C
ATOM   2256  HA  PRO A 259      12.905 188.241  36.829  1.00 36.26           H
ATOM   2257  C   PRO A 259      11.045 188.963  36.034  1.00 37.25           C
ATOM   2258  O   PRO A 259      10.360 188.280  36.795  1.00 31.57           O
ATOM   2259  CB  PRO A 259      12.807 190.347  37.225  1.00 37.79           C
ATOM   2260 1HB  PRO A 259      12.138 191.167  36.966  1.00 37.79           H
ATOM   2261 2HB  PRO A 259      12.721 190.093  38.282  1.00 37.79           H
ATOM   2262  CG  PRO A 259      14.241 190.722  36.895  1.00 40.05           C
ATOM   2263 1HG  PRO A 259      14.450 191.772  37.100  1.00 40.05           H
ATOM   2264 2HG  PRO A 259      14.933 190.070  37.430  1.00 40.05           H
ATOM   2265  CD  PRO A 259      14.317 190.454  35.405  1.00 38.78           C
ATOM   2266 1HD  PRO A 259      13.992 191.332  34.847  1.00 38.78           H
ATOM   2267 2HD  PRO A 259      15.333 190.167  35.134  1.00 38.78           H
ATOM   2268  N   GLU A 260      10.495 189.548  34.965  1.00 32.97           N
ATOM   2269  H   GLU A 260      11.049 190.133  34.357  1.00 32.97           H
ATOM   2270  CA  GLU A 260       9.081 189.383  34.596  1.00 37.28           C
ATOM   2271  HA  GLU A 260       8.494 189.390  35.515  1.00 37.28           H
ATOM   2272  C   GLU A 260       8.795 188.047  33.867  1.00 36.38           C
ATOM   2273  O   GLU A 260       7.645 187.613  33.798  1.00 38.48           O
ATOM   2274  CB  GLU A 260       8.590 190.582  33.767  1.00 37.92           C
ATOM   2275 1HB  GLU A 260       7.501 190.559  33.813  1.00 37.92           H
ATOM   2276 2HB  GLU A 260       8.912 191.516  34.228  1.00 37.92           H
ATOM   2277  CG  GLU A 260       9.008 190.611  32.279  1.00 41.04           C
ATOM   2278 1HG  GLU A 260       8.984 189.609  31.849  1.00 41.04           H
ATOM   2279 2HG  GLU A 260       8.253 191.189  31.746  1.00 41.04           H
ATOM   2280  CD  GLU A 260      10.386 191.230  31.994  1.00 50.81           C
ATOM   2281  OE1 GLU A 260      11.289 191.187  32.860  1.00 43.12           O
ATOM   2282  OE2 GLU A 260      10.549 191.756  30.868  1.00 57.41           O
ATOM   2283  N   ASN A 261       9.830 187.393  33.336  1.00 32.96           N
ATOM   2284  H   ASN A 261      10.750 187.789  33.460  1.00 32.96           H
ATOM   2285  CA  ASN A 261       9.768 186.093  32.652  1.00 35.11           C
ATOM   2286  HA  ASN A 261       8.798 185.989  32.167  1.00 35.11           H
ATOM   2287  C   ASN A 261       9.930 184.889  33.623  1.00 35.89           C
ATOM   2288  O   ASN A 261       9.805 183.736  33.212  1.00 34.81           O
ATOM   2289  CB  ASN A 261      10.852 186.092  31.561  1.00 34.70           C
ATOM   2290 1HB  ASN A 261      11.782 186.509  31.949  1.00 34.70           H
ATOM   2291 2HB  ASN A 261      11.079 185.059  31.299  1.00 34.70           H
ATOM   2292  CG  ASN A 261      10.454 186.853  30.296  1.00 43.28           C
ATOM   2293  OD1 ASN A 261       9.347 187.340  30.131  1.00 47.70           O
ATOM   2294  ND2 ASN A 261      11.355 186.942  29.356  1.00 39.81           N
ATOM   2295 1HD2 ASN A 261      11.148 187.423  28.492  1.00 39.81           H
ATOM   2296 2HD2 ASN A 261      12.270 186.543  29.505  1.00 39.81           H
ATOM   2297  N   LEU A 262      10.192 185.156  34.904  1.00 30.80           N
ATOM   2298  H   LEU A 262      10.295 186.124  35.173  1.00 30.80           H
ATOM   2299  CA  LEU A 262      10.268 184.161  35.974  1.00 36.17           C
ATOM   2300  HA  LEU A 262      10.356 183.165  35.541  1.00 36.17           H
ATOM   2301  C   LEU A 262       8.989 184.196  36.837  1.00 34.52           C
ATOM   2302  O   LEU A 262       8.470 185.276  37.137  1.00 34.85           O
ATOM   2303  CB  LEU A 262      11.532 184.435  36.824  1.00 28.77           C
ATOM   2304 1HB  LEU A 262      11.404 185.398  37.318  1.00 28.77           H
ATOM   2305 2HB  LEU A 262      11.595 183.663  37.592  1.00 28.77           H
ATOM   2306  CG  LEU A 262      12.860 184.478  36.046  1.00 33.20           C
ATOM   2307  HG  LEU A 262      12.810 185.289  35.320  1.00 33.20           H
ATOM   2308  CD1 LEU A 262      14.012 184.777  37.006  1.00 33.36           C
ATOM   2309 1HD1 LEU A 262      14.939 184.860  36.437  1.00 33.36           H
ATOM   2310 2HD1 LEU A 262      14.104 183.972  37.735  1.00 33.36           H
ATOM   2311 3HD1 LEU A 262      13.817 185.716  37.523  1.00 33.36           H
ATOM   2312  CD2 LEU A 262      13.150 183.172  35.305  1.00 32.70           C
ATOM   2313 1HD2 LEU A 262      14.152 183.213  34.879  1.00 32.70           H
ATOM   2314 2HD2 LEU A 262      12.419 183.045  34.506  1.00 32.70           H
ATOM   2315 3HD2 LEU A 262      13.082 182.331  35.996  1.00 32.70           H
ATOM   2316  N   LEU A 263       8.496 183.028  37.249  1.00 28.87           N
ATOM   2317  H   LEU A 263       8.956 182.186  36.934  1.00 28.87           H
ATOM   2318  CA  LEU A 263       7.458 182.851  38.280  1.00 30.36           C
ATOM   2319  HA  LEU A 263       7.074 183.831  38.563  1.00 30.36           H
ATOM   2320  C   LEU A 263       8.050 182.192  39.551  1.00 32.05           C
ATOM   2321  O   LEU A 263       9.147 181.631  39.521  1.00 28.86           O
ATOM   2322  CB  LEU A 263       6.279 182.005  37.732  1.00 30.84           C
ATOM   2323 1HB  LEU A 263       6.681 181.049  37.399  1.00 30.84           H
ATOM   2324 2HB  LEU A 263       5.596 181.812  38.560  1.00 30.84           H
ATOM   2325  CG  LEU A 263       5.462 182.616  36.582  1.00 36.22           C
ATOM   2326  HG  LEU A 263       6.131 182.812  35.744  1.00 36.22           H
ATOM   2327  CD1 LEU A 263       4.380 181.629  36.142  1.00 36.57           C
ATOM   2328 1HD1 LEU A 263       3.873 182.017  35.259  1.00 36.57           H
ATOM   2329 2HD1 LEU A 263       3.657 181.500  36.948  1.00 36.57           H
ATOM   2330 3HD1 LEU A 263       4.837 180.668  35.907  1.00 36.57           H
ATOM   2331  CD2 LEU A 263       4.745 183.905  36.979  1.00 34.67           C
ATOM   2332 1HD2 LEU A 263       4.163 184.268  36.132  1.00 34.67           H
ATOM   2333 2HD2 LEU A 263       5.488 184.652  37.256  1.00 34.67           H
ATOM   2334 3HD2 LEU A 263       4.082 183.720  37.824  1.00 34.67           H
ATOM   2335  N   LEU A 264       7.293 182.254  40.650  1.00 30.56           N
ATOM   2336  H   LEU A 264       6.431 182.778  40.604  1.00 30.56           H
ATOM   2337  CA  LEU A 264       7.627 181.658  41.950  1.00 33.57           C
ATOM   2338  HA  LEU A 264       8.620 181.213  41.893  1.00 33.57           H
ATOM   2339  C   LEU A 264       6.632 180.531  42.334  1.00 31.20           C
ATOM   2340  O   LEU A 264       5.412 180.718  42.297  1.00 31.16           O
ATOM   2341  CB  LEU A 264       7.666 182.786  43.006  1.00 31.51           C
ATOM   2342 1HB  LEU A 264       6.723 183.330  42.957  1.00 31.51           H
ATOM   2343 2HB  LEU A 264       7.737 182.326  43.992  1.00 31.51           H
ATOM   2344  CG  LEU A 264       8.822 183.787  42.831  1.00 38.70           C
ATOM   2345  HG  LEU A 264       8.902 184.044  41.774  1.00 38.70           H
ATOM   2346  CD1 LEU A 264       8.558 185.074  43.612  1.00 35.62           C
ATOM   2347 1HD1 LEU A 264       9.398 185.757  43.487  1.00 35.62           H
ATOM   2348 2HD1 LEU A 264       8.431 184.843  44.669  1.00 35.62           H
ATOM   2349 3HD1 LEU A 264       7.650 185.541  43.230  1.00 35.62           H
ATOM   2350  CD2 LEU A 264      10.148 183.200  43.315  1.00 32.56           C
ATOM   2351 1HD2 LEU A 264      10.948 183.924  43.161  1.00 32.56           H
ATOM   2352 2HD2 LEU A 264      10.368 182.291  42.756  1.00 32.56           H
ATOM   2353 3HD2 LEU A 264      10.068 182.965  44.376  1.00 32.56           H
ATOM   2354  N   GLY A 265       7.172 179.365  42.698  1.00 31.48           N
ATOM   2355  H   GLY A 265       8.177 179.272  42.656  1.00 31.48           H
ATOM   2356  CA  GLY A 265       6.426 178.170  43.120  1.00 31.92           C
ATOM   2357 1HA  GLY A 265       5.564 178.035  42.465  1.00 31.92           H
ATOM   2358 2HA  GLY A 265       7.065 177.295  43.003  1.00 31.92           H
ATOM   2359  C   GLY A 265       5.920 178.204  44.577  1.00 33.97           C
ATOM   2360  O   GLY A 265       6.018 179.227  45.257  1.00 33.71           O
ATOM   2361  N   SER A 266       5.366 177.094  45.086  1.00 36.59           N
ATOM   2362  H   SER A 266       5.338 176.248  44.535  1.00 36.59           H
ATOM   2363  CA  SER A 266       4.765 177.024  46.423  1.00 38.60           C
ATOM   2364  HA  SER A 266       4.035 177.831  46.481  1.00 38.60           H
ATOM   2365  C   SER A 266       5.778 177.228  47.582  1.00 44.84           C
ATOM   2366  O   SER A 266       5.404 177.731  48.646  1.00 47.29           O
ATOM   2367  CB  SER A 266       3.987 175.715  46.635  1.00 39.33           C
ATOM   2368 1HB  SER A 266       3.218 175.884  47.388  1.00 39.33           H
ATOM   2369 2HB  SER A 266       3.498 175.443  45.699  1.00 39.33           H
ATOM   2370  OG  SER A 266       4.814 174.660  47.087  1.00 46.34           O
ATOM   2371  HG  SER A 266       5.234 174.260  46.322  1.00 46.34           H
ATOM   2372  N   ALA A 267       7.053 176.890  47.370  1.00 42.29           N
ATOM   2373  H   ALA A 267       7.294 176.523  46.460  1.00 42.29           H
ATOM   2374  CA  ALA A 267       8.191 177.174  48.268  1.00 44.38           C
ATOM   2375  HA  ALA A 267       7.824 177.312  49.285  1.00 44.38           H
ATOM   2376  C   ALA A 267       8.950 178.466  47.866  1.00 43.42           C
ATOM   2377  O   ALA A 267      10.008 178.779  48.423  1.00 45.15           O
ATOM   2378  CB  ALA A 267       9.122 175.956  48.250  1.00 46.58           C
ATOM   2379 1HB  ALA A 267       8.562 175.062  48.522  1.00 46.58           H
ATOM   2380 2HB  ALA A 267       9.926 176.115  48.968  1.00 46.58           H
ATOM   2381 3HB  ALA A 267       9.545 175.831  47.253  1.00 46.58           H
ATOM   2382  N   GLY A 268       8.441 179.203  46.874  1.00 40.99           N
ATOM   2383  H   GLY A 268       7.592 178.884  46.430  1.00 40.99           H
ATOM   2384  CA  GLY A 268       9.147 180.310  46.228  1.00 36.60           C
ATOM   2385 1HA  GLY A 268       8.437 180.857  45.608  1.00 36.60           H
ATOM   2386 2HA  GLY A 268       9.542 180.982  46.990  1.00 36.60           H
ATOM   2387  C   GLY A 268      10.316 179.853  45.335  1.00 34.71           C
ATOM   2388  O   GLY A 268      11.204 180.658  45.049  1.00 34.57           O
ATOM   2389  N   GLU A 269      10.356 178.581  44.932  1.00 35.09           N
ATOM   2390  H   GLU A 269       9.589 177.969  45.172  1.00 35.09           H
ATOM   2391  CA  GLU A 269      11.317 178.067  43.947  1.00 33.17           C
ATOM   2392  HA  GLU A 269      12.322 178.301  44.298  1.00 33.17           H
ATOM   2393  C   GLU A 269      11.112 178.758  42.584  1.00 32.22           C
ATOM   2394  O   GLU A 269       9.979 179.055  42.191  1.00 33.03           O
ATOM   2395  CB  GLU A 269      11.258 176.531  43.840  1.00 40.75           C
ATOM   2396 1HB  GLU A 269      12.110 176.234  43.228  1.00 40.75           H
ATOM   2397 2HB  GLU A 269      11.408 176.092  44.826  1.00 40.75           H
ATOM   2398  CG  GLU A 269       9.985 175.898  43.225  1.00 39.75           C
ATOM   2399 1HG  GLU A 269       9.588 176.519  42.422  1.00 39.75           H
ATOM   2400 2HG  GLU A 269      10.276 174.950  42.774  1.00 39.75           H
ATOM   2401  CD  GLU A 269       8.864 175.634  44.240  1.00 41.95           C
ATOM   2402  OE1 GLU A 269       8.453 176.559  44.973  1.00 45.47           O
ATOM   2403  OE2 GLU A 269       8.363 174.485  44.260  1.00 44.60           O
ATOM   2404  N   LEU A 270      12.201 179.045  41.870  1.00 32.44           N
ATOM   2405  H   LEU A 270      13.121 178.821  42.222  1.00 32.44           H
ATOM   2406  CA  LEU A 270      12.120 179.715  40.580  1.00 33.41           C
ATOM   2407  HA  LEU A 270      11.432 180.553  40.692  1.00 33.41           H
ATOM   2408  C   LEU A 270      11.551 178.772  39.499  1.00 35.35           C
ATOM   2409  O   LEU A 270      11.897 177.589  39.432  1.00 33.62           O
ATOM   2410  CB  LEU A 270      13.487 180.286  40.173  1.00 35.12           C
ATOM   2411 1HB  LEU A 270      14.270 179.657  40.595  1.00 35.12           H
ATOM   2412 2HB  LEU A 270      13.572 180.251  39.086  1.00 35.12           H
ATOM   2413  CG  LEU A 270      13.673 181.750  40.614  1.00 43.16           C
ATOM   2414  HG  LEU A 270      12.876 182.349  40.173  1.00 43.16           H
ATOM   2415  CD1 LEU A 270      13.636 181.931  42.129  1.00 45.40           C
ATOM   2416 1HD1 LEU A 270      13.813 182.980  42.365  1.00 45.40           H
ATOM   2417 2HD1 LEU A 270      14.415 181.320  42.584  1.00 45.40           H
ATOM   2418 3HD1 LEU A 270      12.663 181.629  42.517  1.00 45.40           H
ATOM   2419  CD2 LEU A 270      15.006 182.277  40.090  1.00 36.41           C
ATOM   2420 1HD2 LEU A 270      15.117 183.326  40.365  1.00 36.41           H
ATOM   2421 2HD2 LEU A 270      15.027 182.182  39.004  1.00 36.41           H
ATOM   2422 3HD2 LEU A 270      15.822 181.698  40.522  1.00 36.41           H
ATOM   2423  N   LYS A 271      10.704 179.341  38.637  1.00 30.21           N
ATOM   2424  H   LYS A 271      10.393 180.277  38.852  1.00 30.21           H
ATOM   2425  CA  LYS A 271      10.065 178.688  37.487  1.00 31.19           C
ATOM   2426  HA  LYS A 271      10.554 177.734  37.286  1.00 31.19           H
ATOM   2427  C   LYS A 271      10.211 179.582  36.246  1.00 33.92           C
ATOM   2428  O   LYS A 271       9.566 180.625  36.156  1.00 32.01           O
ATOM   2429  CB  LYS A 271       8.580 178.420  37.825  1.00 34.64           C
ATOM   2430 1HB  LYS A 271       8.110 179.374  38.065  1.00 34.64           H
ATOM   2431 2HB  LYS A 271       8.096 178.022  36.933  1.00 34.64           H
ATOM   2432  CG  LYS A 271       8.317 177.460  39.000  1.00 32.00           C
ATOM   2433 1HG  LYS A 271       8.899 177.796  39.859  1.00 32.00           H
ATOM   2434 2HG  LYS A 271       7.262 177.523  39.269  1.00 32.00           H
ATOM   2435  CD  LYS A 271       8.646 176.000  38.680  1.00 30.77           C
ATOM   2436 1HD  LYS A 271       8.024 175.667  37.849  1.00 30.77           H
ATOM   2437 2HD  LYS A 271       9.697 175.922  38.404  1.00 30.77           H
ATOM   2438  CE  LYS A 271       8.374 175.131  39.917  1.00 34.36           C
ATOM   2439 1HE  LYS A 271       9.177 175.284  40.638  1.00 34.36           H
ATOM   2440 2HE  LYS A 271       7.438 175.454  40.375  1.00 34.36           H
ATOM   2441  NZ  LYS A 271       8.262 173.700  39.560  1.00 28.22           N
ATOM   2442 1HZ  LYS A 271       8.080 173.151  40.387  1.00 28.22           H
ATOM   2443 2HZ  LYS A 271       9.115 173.381  39.123  1.00 28.22           H
ATOM   2444 3HZ  LYS A 271       7.493 173.598  38.912  1.00 28.22           H
ATOM   2445  N   ILE A 272      11.058 179.196  35.290  1.00 29.32           N
ATOM   2446  H   ILE A 272      11.604 178.358  35.428  1.00 29.32           H
ATOM   2447  CA  ILE A 272      11.235 179.887  34.007  1.00 32.90           C
ATOM   2448  HA  ILE A 272      11.424 180.943  34.202  1.00 32.90           H
ATOM   2449  C   ILE A 272       9.926 179.779  33.195  1.00 35.48           C
ATOM   2450  O   ILE A 272       9.463 178.661  32.955  1.00 35.37           O
ATOM   2451  CB  ILE A 272      12.454 179.315  33.230  1.00 32.04           C
ATOM   2452  HB  ILE A 272      12.288 178.246  33.098  1.00 32.04           H
ATOM   2453  CG1 ILE A 272      13.765 179.511  34.026  1.00 34.04           C
ATOM   2454 1HG1 ILE A 272      13.936 180.581  34.141  1.00 34.04           H
ATOM   2455 2HG1 ILE A 272      13.630 179.072  35.015  1.00 34.04           H
ATOM   2456  CG2 ILE A 272      12.573 179.952  31.832  1.00 33.40           C
ATOM   2457 1HG2 ILE A 272      13.406 179.495  31.298  1.00 33.40           H
ATOM   2458 2HG2 ILE A 272      12.756 181.021  31.946  1.00 33.40           H
ATOM   2459 3HG2 ILE A 272      11.652 179.799  31.269  1.00 33.40           H
ATOM   2460  CD1 ILE A 272      15.013 178.866  33.405  1.00 35.64           C
ATOM   2461 1HD1 ILE A 272      15.832 178.922  34.122  1.00 35.64           H
ATOM   2462 2HD1 ILE A 272      15.292 179.394  32.493  1.00 35.64           H
ATOM   2463 3HD1 ILE A 272      14.804 177.822  33.171  1.00 35.64           H
ATOM   2464  N   ALA A 273       9.342 180.905  32.768  1.00 34.36           N
ATOM   2465  H   ALA A 273       9.798 181.784  32.965  1.00 34.36           H
ATOM   2466  CA  ALA A 273       7.946 181.013  32.278  1.00 37.63           C
ATOM   2467  HA  ALA A 273       7.554 180.007  32.130  1.00 37.63           H
ATOM   2468  C   ALA A 273       7.807 181.756  30.910  1.00 43.13           C
ATOM   2469  O   ALA A 273       6.785 182.395  30.634  1.00 44.86           O
ATOM   2470  CB  ALA A 273       7.102 181.646  33.392  1.00 39.88           C
ATOM   2471 1HB  ALA A 273       7.260 181.099  34.321  1.00 39.88           H
ATOM   2472 2HB  ALA A 273       6.049 181.601  33.117  1.00 39.88           H
ATOM   2473 3HB  ALA A 273       7.399 182.687  33.528  1.00 39.88           H
ATOM   2474  N   ASN A 274       8.841 181.692  30.063  1.00 41.29           N
ATOM   2475  H   ASN A 274       9.684 181.244  30.391  1.00 41.29           H
ATOM   2476  CA  ASN A 274       8.944 182.398  28.774  1.00 43.74           C
ATOM   2477  HA  ASN A 274       7.944 182.734  28.502  1.00 43.74           H
ATOM   2478  C   ASN A 274       9.461 181.521  27.586  1.00 41.81           C
ATOM   2479  O   ASN A 274       9.672 182.058  26.492  1.00 43.38           O
ATOM   2480  CB  ASN A 274       9.795 183.664  28.972  1.00 39.74           C
ATOM   2481 1HB  ASN A 274       9.783 184.260  28.060  1.00 39.74           H
ATOM   2482 2HB  ASN A 274       9.352 184.268  29.764  1.00 39.74           H
ATOM   2483  CG  ASN A 274      11.229 183.316  29.336  1.00 43.38           C
ATOM   2484  OD1 ASN A 274      11.493 182.758  30.387  1.00 35.17           O
ATOM   2485  ND2 ASN A 274      12.175 183.599  28.478  1.00 40.17           N
ATOM   2486 1HD2 ASN A 274      13.039 183.098  28.632  1.00 40.17           H
ATOM   2487 2HD2 ASN A 274      11.971 183.986  27.568  1.00 40.17           H
ATOM   2488  N   PHE A 275       9.600 180.199  27.760  1.00 43.59           N
ATOM   2489  H   PHE A 275       9.428 179.810  28.676  1.00 43.59           H
ATOM   2490  CA  PHE A 275       9.497 179.256  26.630  1.00 45.79           C
ATOM   2491  HA  PHE A 275      10.141 179.583  25.814  1.00 45.79           H
ATOM   2492  C   PHE A 275       8.044 179.223  26.108  1.00 47.60           C
ATOM   2493  O   PHE A 275       7.103 179.541  26.843  1.00 42.77           O
ATOM   2494  CB  PHE A 275       9.905 177.833  27.043  1.00 41.92           C
ATOM   2495 1HB  PHE A 275       9.327 177.558  27.925  1.00 41.92           H
ATOM   2496 2HB  PHE A 275       9.595 177.155  26.248  1.00 41.92           H
ATOM   2497  CG  PHE A 275      11.383 177.572  27.342  1.00 36.86           C
ATOM   2498  CD1 PHE A 275      12.241 177.177  26.298  1.00 38.60           C
ATOM   2499  HD1 PHE A 275      11.876 177.117  25.283  1.00 38.60           H
ATOM   2500  CD2 PHE A 275      11.876 177.630  28.658  1.00 37.96           C
ATOM   2501  HD2 PHE A 275      11.219 177.937  29.458  1.00 37.96           H
ATOM   2502  CE1 PHE A 275      13.577 176.837  26.574  1.00 44.52           C
ATOM   2503  HE1 PHE A 275      14.236 176.536  25.774  1.00 44.52           H
ATOM   2504  CE2 PHE A 275      13.213 177.298  28.931  1.00 39.94           C
ATOM   2505  HE2 PHE A 275      13.582 177.364  29.944  1.00 39.94           H
ATOM   2506  CZ  PHE A 275      14.065 176.897  27.890  1.00 42.91           C
ATOM   2507  HZ  PHE A 275      15.095 176.655  28.106  1.00 42.91           H
ATOM   2508  N   GLY A 276       7.837 178.803  24.861  1.00 44.18           N
ATOM   2509  H   GLY A 276       8.632 178.584  24.278  1.00 44.18           H
ATOM   2510  CA  GLY A 276       6.518 178.740  24.239  1.00 47.36           C
ATOM   2511 1HA  GLY A 276       6.533 178.009  23.430  1.00 47.36           H
ATOM   2512 2HA  GLY A 276       5.781 178.412  24.973  1.00 47.36           H
ATOM   2513  C   GLY A 276       6.086 180.096  23.675  1.00 47.58           C
ATOM   2514  O   GLY A 276       6.766 180.635  22.799  1.00 44.66           O
ATOM   2515  N   TRP A 277       4.954 180.636  24.145  1.00 44.30           N
ATOM   2516  H   TRP A 277       4.447 180.179  24.890  1.00 44.30           H
ATOM   2517  CA  TRP A 277       4.327 181.822  23.555  1.00 42.08           C
ATOM   2518  HA  TRP A 277       5.075 182.322  22.940  1.00 42.08           H
ATOM   2519  C   TRP A 277       3.795 182.831  24.588  1.00 45.72           C
ATOM   2520  O   TRP A 277       2.962 182.490  25.427  1.00 52.16           O
ATOM   2521  CB  TRP A 277       3.191 181.385  22.619  1.00 46.68           C
ATOM   2522 1HB  TRP A 277       3.420 180.392  22.235  1.00 46.68           H
ATOM   2523 2HB  TRP A 277       2.258 181.305  23.177  1.00 46.68           H
ATOM   2524  CG  TRP A 277       3.004 182.330  21.473  1.00 50.09           C
ATOM   2525  CD1 TRP A 277       2.079 183.309  21.364  1.00 49.53           C
ATOM   2526  HD1 TRP A 277       1.300 183.555  22.071  1.00 49.53           H
ATOM   2527  CD2 TRP A 277       3.883 182.502  20.325  1.00 52.36           C
ATOM   2528  NE1 TRP A 277       2.320 184.070  20.266  1.00 51.18           N
ATOM   2529  HE1 TRP A 277       1.833 184.931  20.060  1.00 51.18           H
ATOM   2530  CE2 TRP A 277       3.457 183.661  19.614  1.00 55.80           C
ATOM   2531  CE3 TRP A 277       5.061 181.859  19.881  1.00 53.14           C
ATOM   2532  HE3 TRP A 277       5.423 180.994  20.417  1.00 53.14           H
ATOM   2533  CZ2 TRP A 277       4.195 184.187  18.546  1.00 54.50           C
ATOM   2534  HZ2 TRP A 277       3.873 185.100  18.067  1.00 54.50           H
ATOM   2535  CZ3 TRP A 277       5.786 182.361  18.786  1.00 57.07           C
ATOM   2536  HZ3 TRP A 277       6.689 181.859  18.472  1.00 57.07           H
ATOM   2537  CH2 TRP A 277       5.362 183.528  18.128  1.00 53.69           C
ATOM   2538  HH2 TRP A 277       5.932 183.926  17.301  1.00 53.69           H
ATOM   2539  N   SER A 278       4.204 184.095  24.481  1.00 44.60           N
ATOM   2540  H   SER A 278       4.865 184.346  23.760  1.00 44.60           H
ATOM   2541  CA  SER A 278       3.581 185.189  25.222  1.00 49.30           C
ATOM   2542  HA  SER A 278       3.422 184.868  26.252  1.00 49.30           H
ATOM   2543  C   SER A 278       2.226 185.563  24.609  1.00 49.35           C
ATOM   2544  O   SER A 278       2.122 185.683  23.385  1.00 48.59           O
ATOM   2545  CB  SER A 278       4.492 186.414  25.250  1.00 45.94           C
ATOM   2546 1HB  SER A 278       5.489 186.117  25.575  1.00 45.94           H
ATOM   2547 2HB  SER A 278       4.556 186.841  24.249  1.00 45.94           H
ATOM   2548  OG  SER A 278       3.970 187.381  26.158  1.00 46.15           O
ATOM   2549  HG  SER A 278       4.547 187.393  26.925  1.00 46.15           H
ATOM   2550  N   VAL A 279       1.192 185.802  25.426  1.00 48.20           N
ATOM   2551  H   VAL A 279       1.275 185.630  26.418  1.00 48.20           H
ATOM   2552  CA  VAL A 279      -0.073 186.394  24.971  1.00 47.11           C
ATOM   2553  HA  VAL A 279      -0.430 185.788  24.139  1.00 47.11           H
ATOM   2554  C   VAL A 279       0.104 187.843  24.457  1.00 53.69           C
ATOM   2555  O   VAL A 279      -0.739 188.322  23.696  1.00 48.92           O
ATOM   2556  CB  VAL A 279      -1.184 186.364  26.055  1.00 47.00           C
ATOM   2557  HB  VAL A 279      -2.073 186.833  25.632  1.00 47.00           H
ATOM   2558  CG1 VAL A 279      -1.578 184.926  26.411  1.00 38.39           C
ATOM   2559 1HG1 VAL A 279      -2.415 184.950  27.108  1.00 38.39           H
ATOM   2560 2HG1 VAL A 279      -0.736 184.408  26.871  1.00 38.39           H
ATOM   2561 3HG1 VAL A 279      -1.875 184.402  25.502  1.00 38.39           H
ATOM   2562  CG2 VAL A 279      -0.835 187.142  27.331  1.00 44.07           C
ATOM   2563 1HG2 VAL A 279      -1.666 187.061  28.032  1.00 44.07           H
ATOM   2564 2HG2 VAL A 279      -0.669 188.190  27.083  1.00 44.07           H
ATOM   2565 3HG2 VAL A 279       0.066 186.729  27.786  1.00 44.07           H
ATOM   2566  N   HIS A 280       1.187 188.520  24.850  1.00 50.53           N
ATOM   2567  H   HIS A 280       1.859 188.032  25.425  1.00 50.53           H
ATOM   2568  CA  HIS A 280       1.594 189.848  24.363  1.00 57.68           C
ATOM   2569  HA  HIS A 280       0.712 190.388  24.019  1.00 57.68           H
ATOM   2570  C   HIS A 280       2.574 189.740  23.169  1.00 53.75           C
ATOM   2571  O   HIS A 280       3.192 188.695  22.954  1.00 58.01           O
ATOM   2572  CB  HIS A 280       2.211 190.638  25.528  1.00 58.90           C
ATOM   2573 1HB  HIS A 280       3.164 190.181  25.795  1.00 58.90           H
ATOM   2574 2HB  HIS A 280       2.412 191.657  25.197  1.00 58.90           H
ATOM   2575  CG  HIS A 280       1.342 190.700  26.773  1.00 61.29           C
ATOM   2576  ND1 HIS A 280       0.108 191.290  26.892  1.00 60.26           N
ATOM   2577  HD1 HIS A 280      -0.413 191.822  26.210  1.00 60.26           H
ATOM   2578  CD2 HIS A 280       1.587 190.122  27.991  1.00 54.80           C
ATOM   2579  HD2 HIS A 280       2.441 189.543  28.308  1.00 54.80           H
ATOM   2580  CE1 HIS A 280      -0.328 191.087  28.115  1.00 60.76           C
ATOM   2581  HE1 HIS A 280      -1.258 191.426  28.547  1.00 60.76           H
ATOM   2582  NE2 HIS A 280       0.533 190.377  28.835  1.00 54.52           N
HETATM 2583  N   NME A 281       2.744 190.825  22.396  1.00 50.53           N
HETATM 2584  H   NME A 281       2.294 191.691  22.654  1.00 50.53           H
HETATM 2585  CH3 NME A 281       3.643 190.875  21.242  1.00 50.53           C
HETATM 2586 1HH3 NME A 281       3.268 191.605  20.525  1.00 50.53           H
HETATM 2587 2HH3 NME A 281       3.701 189.895  20.767  1.00 50.53           H
HETATM 2588 3HH3 NME A 281       4.635 191.174  21.581  1.00 50.53           H
HETATM 2589  CH3 ACE A 289      13.923 203.096  23.879  1.00 64.73           C
HETATM 2590 1HH3 ACE A 289      14.010 203.514  22.876  1.00 64.73           H
HETATM 2591 2HH3 ACE A 289      13.460 203.828  24.540  1.00 64.73           H
HETATM 2592 3HH3 ACE A 289      13.309 202.196  23.846  1.00 64.73           H
HETATM 2593  C   ACE A 289      15.301 202.747  24.385  1.00 64.73           C
HETATM 2594  O   ACE A 289      16.295 203.140  23.782  1.00 64.73           O
ATOM   2595  N   ALA A 290      15.339 202.003  25.483  1.00 64.73           N
ATOM   2596  H   ALA A 290      14.465 201.855  25.966  1.00 64.73           H
ATOM   2597  CA  ALA A 290      16.484 201.209  25.948  1.00 69.42           C
ATOM   2598  HA  ALA A 290      17.284 201.253  25.209  1.00 69.42           H
ATOM   2599  C   ALA A 290      16.088 199.719  26.118  1.00 75.04           C
ATOM   2600  O   ALA A 290      16.903 198.821  25.899  1.00 68.53           O
ATOM   2601  CB  ALA A 290      17.012 201.819  27.253  1.00 59.33           C
ATOM   2602 1HB  ALA A 290      17.301 202.856  27.078  1.00 59.33           H
ATOM   2603 2HB  ALA A 290      17.880 201.250  27.585  1.00 59.33           H
ATOM   2604 3HB  ALA A 290      16.238 201.782  28.019  1.00 59.33           H
ATOM   2605  N   GLY A 291      14.797 199.473  26.384  1.00 73.08           N
ATOM   2606  H   GLY A 291      14.224 200.291  26.531  1.00 73.08           H
ATOM   2607  CA  GLY A 291      14.150 198.178  26.683  1.00 68.72           C
ATOM   2608 1HA  GLY A 291      14.111 198.070  27.767  1.00 68.72           H
ATOM   2609 2HA  GLY A 291      13.117 198.223  26.337  1.00 68.72           H
ATOM   2610  C   GLY A 291      14.808 196.921  26.092  1.00 69.07           C
ATOM   2611  O   GLY A 291      14.909 196.757  24.876  1.00 71.67           O
ATOM   2612  N   THR A 292      15.227 196.022  26.980  1.00 65.84           N
ATOM   2613  H   THR A 292      15.162 196.304  27.948  1.00 65.84           H
ATOM   2614  CA  THR A 292      15.875 194.718  26.734  1.00 70.83           C
ATOM   2615  HA  THR A 292      16.002 194.269  27.719  1.00 70.83           H
ATOM   2616  C   THR A 292      17.279 194.796  26.075  1.00 68.31           C
ATOM   2617  O   THR A 292      18.047 193.861  26.273  1.00 52.21           O
ATOM   2618  CB  THR A 292      14.911 193.765  26.007  1.00  0.00           C
ATOM   2619  HB  THR A 292      14.538 194.262  25.112  1.00  0.00           H
ATOM   2620  OG1 THR A 292      13.831 193.480  26.878  1.00  0.00           O
ATOM   2621  HG1 THR A 292      13.717 194.230  27.466  1.00  0.00           H
ATOM   2622  CG2 THR A 292      15.476 192.400  25.611  1.00  0.00           C
ATOM   2623 1HG2 THR A 292      14.669 191.774  25.230  1.00  0.00           H
ATOM   2624 2HG2 THR A 292      15.927 191.923  26.481  1.00  0.00           H
ATOM   2625 3HG2 THR A 292      16.230 192.532  24.836  1.00  0.00           H
ATOM   2626  N   LEU A 293      17.691 195.896  25.426  1.00 57.99           N
ATOM   2627  H   LEU A 293      17.089 196.702  25.340  1.00 57.99           H
ATOM   2628  CA  LEU A 293      19.079 196.059  24.992  1.00 57.74           C
ATOM   2629  HA  LEU A 293      19.334 195.162  24.427  1.00 57.74           H
ATOM   2630  C   LEU A 293      20.043 196.137  26.205  1.00 52.25           C
ATOM   2631  O   LEU A 293      21.137 195.589  26.135  1.00 44.98           O
ATOM   2632  CB  LEU A 293      19.232 197.249  24.024  1.00 62.22           C
ATOM   2633 1HB  LEU A 293      18.434 197.195  23.283  1.00 62.22           H
ATOM   2634 2HB  LEU A 293      19.112 198.172  24.591  1.00 62.22           H
ATOM   2635  CG  LEU A 293      20.600 197.238  23.304  1.00 60.27           C
ATOM   2636  HG  LEU A 293      21.001 196.225  23.351  1.00 60.27           H
ATOM   2637  CD1 LEU A 293      20.456 197.610  21.832  1.00 59.91           C
ATOM   2638 1HD1 LEU A 293      21.423 197.516  21.338  1.00 59.91           H
ATOM   2639 2HD1 LEU A 293      20.109 198.641  21.760  1.00 59.91           H
ATOM   2640 3HD1 LEU A 293      19.735 196.949  21.350  1.00 59.91           H
ATOM   2641  CD2 LEU A 293      21.608 198.204  23.920  1.00 61.55           C
ATOM   2642 1HD2 LEU A 293      22.554 198.133  23.382  1.00 61.55           H
ATOM   2643 2HD2 LEU A 293      21.763 197.931  24.964  1.00 61.55           H
ATOM   2644 3HD2 LEU A 293      21.233 199.226  23.863  1.00 61.55           H
ATOM   2645  N   ASP A 294      19.583 196.668  27.346  1.00 50.12           N
ATOM   2646  H   ASP A 294      18.713 197.180  27.332  1.00 50.12           H
ATOM   2647  CA  ASP A 294      20.274 196.597  28.644  1.00 49.77           C
ATOM   2648  HA  ASP A 294      21.209 197.151  28.566  1.00 49.77           H
ATOM   2649  C   ASP A 294      20.634 195.146  29.077  1.00 43.82           C
ATOM   2650  O   ASP A 294      21.499 194.963  29.931  1.00 43.93           O
ATOM   2651  CB  ASP A 294      19.423 197.249  29.754  1.00 50.03           C
ATOM   2652 1HB  ASP A 294      18.621 196.559  30.017  1.00 50.03           H
ATOM   2653 2HB  ASP A 294      20.047 197.370  30.640  1.00 50.03           H
ATOM   2654  CG  ASP A 294      18.791 198.615  29.421  1.00 56.00           C
ATOM   2655  OD1 ASP A 294      19.521 199.539  28.998  1.00 52.74           O
ATOM   2656  OD2 ASP A 294      17.562 198.732  29.638  1.00 62.82           O
ATOM   2657  N   TYR A 295      20.004 194.130  28.468  1.00 38.61           N
ATOM   2658  H   TYR A 295      19.361 194.371  27.728  1.00 38.61           H
ATOM   2659  CA  TYR A 295      20.158 192.684  28.734  1.00 42.34           C
ATOM   2660  HA  TYR A 295      20.843 192.560  29.573  1.00 42.34           H
ATOM   2661  C   TYR A 295      20.770 191.908  27.528  1.00 44.73           C
ATOM   2662  O   TYR A 295      20.623 190.685  27.447  1.00 46.25           O
ATOM   2663  CB  TYR A 295      18.797 192.076  29.143  1.00 42.79           C
ATOM   2664 1HB  TYR A 295      18.121 192.127  28.290  1.00 42.79           H
ATOM   2665 2HB  TYR A 295      18.955 191.019  29.357  1.00 42.79           H
ATOM   2666  CG  TYR A 295      18.083 192.699  30.348  1.00 45.60           C
ATOM   2667  CD1 TYR A 295      17.454 193.952  30.237  1.00 54.05           C
ATOM   2668  HD1 TYR A 295      17.508 194.509  29.313  1.00 54.05           H
ATOM   2669  CD2 TYR A 295      17.999 191.994  31.565  1.00 45.54           C
ATOM   2670  HD2 TYR A 295      18.468 191.025  31.658  1.00 45.54           H
ATOM   2671  CE1 TYR A 295      16.774 194.502  31.338  1.00 54.36           C
ATOM   2672  HE1 TYR A 295      16.319 195.478  31.256  1.00 54.36           H
ATOM   2673  CE2 TYR A 295      17.319 192.536  32.675  1.00 45.32           C
ATOM   2674  HE2 TYR A 295      17.275 191.995  33.609  1.00 45.32           H
ATOM   2675  CZ  TYR A 295      16.705 193.798  32.560  1.00 52.49           C
ATOM   2676  OH  TYR A 295      16.025 194.350  33.590  1.00 48.18           O
ATOM   2677  HH  TYR A 295      16.242 193.974  34.447  1.00 48.18           H
ATOM   2678  N   LEU A 296      21.414 192.599  26.575  1.00 45.00           N
ATOM   2679  H   LEU A 296      21.469 193.604  26.652  1.00 45.00           H
ATOM   2680  CA  LEU A 296      22.153 191.996  25.453  1.00 39.98           C
ATOM   2681  HA  LEU A 296      21.918 190.932  25.425  1.00 39.98           H
ATOM   2682  C   LEU A 296      23.690 192.130  25.614  1.00 38.18           C
ATOM   2683  O   LEU A 296      24.151 193.146  26.139  1.00 36.27           O
ATOM   2684  CB  LEU A 296      21.706 192.620  24.108  1.00 45.73           C
ATOM   2685 1HB  LEU A 296      21.935 193.685  24.139  1.00 45.73           H
ATOM   2686 2HB  LEU A 296      22.304 192.172  23.314  1.00 45.73           H
ATOM   2687  CG  LEU A 296      20.222 192.447  23.748  1.00 50.13           C
ATOM   2688  HG  LEU A 296      19.617 192.939  24.509  1.00 50.13           H
ATOM   2689  CD1 LEU A 296      19.932 193.105  22.399  1.00 55.07           C
ATOM   2690 1HD1 LEU A 296      18.861 193.053  22.203  1.00 55.07           H
ATOM   2691 2HD1 LEU A 296      20.472 192.581  21.610  1.00 55.07           H
ATOM   2692 3HD1 LEU A 296      20.247 194.148  22.425  1.00 55.07           H
ATOM   2693  CD2 LEU A 296      19.802 190.981  23.662  1.00 49.88           C
ATOM   2694 1HD2 LEU A 296      18.776 190.915  23.302  1.00 49.88           H
ATOM   2695 2HD2 LEU A 296      19.868 190.542  24.657  1.00 49.88           H
ATOM   2696 3HD2 LEU A 296      20.462 190.442  22.982  1.00 49.88           H
ATOM   2697  N   PRO A 297      24.486 191.152  25.138  1.00 36.06           N
ATOM   2698  CA  PRO A 297      25.948 191.199  25.118  1.00 38.58           C
ATOM   2699  HA  PRO A 297      26.311 191.741  25.992  1.00 38.58           H
ATOM   2700  C   PRO A 297      26.526 191.886  23.860  1.00 37.80           C
ATOM   2701  O   PRO A 297      25.807 192.054  22.865  1.00 38.90           O
ATOM   2702  CB  PRO A 297      26.369 189.733  25.197  1.00 36.05           C
ATOM   2703 1HB  PRO A 297      27.348 189.545  24.755  1.00 36.05           H
ATOM   2704 2HB  PRO A 297      26.351 189.393  26.233  1.00 36.05           H
ATOM   2705  CG  PRO A 297      25.289 189.036  24.397  1.00 38.45           C
ATOM   2706 1HG  PRO A 297      25.533 189.077  23.335  1.00 38.45           H
ATOM   2707 2HG  PRO A 297      25.147 188.011  24.739  1.00 38.45           H
ATOM   2708  CD  PRO A 297      24.041 189.854  24.676  1.00 39.56           C
ATOM   2709 1HD  PRO A 297      23.443 189.973  23.772  1.00 39.56           H
ATOM   2710 2HD  PRO A 297      23.457 189.369  25.458  1.00 39.56           H
ATOM   2711  N   PRO A 298      27.834 192.231  23.850  1.00 36.87           N
ATOM   2712  CA  PRO A 298      28.488 192.944  22.749  1.00 40.88           C
ATOM   2713  HA  PRO A 298      28.061 193.946  22.688  1.00 40.88           H
ATOM   2714  C   PRO A 298      28.338 192.269  21.375  1.00 43.15           C
ATOM   2715  O   PRO A 298      27.904 192.906  20.421  1.00 42.22           O
ATOM   2716  CB  PRO A 298      29.964 193.067  23.152  1.00 40.43           C
ATOM   2717 1HB  PRO A 298      30.541 192.228  22.761  1.00 40.43           H
ATOM   2718 2HB  PRO A 298      30.397 194.013  22.828  1.00 40.43           H
ATOM   2719  CG  PRO A 298      29.923 193.007  24.669  1.00 37.90           C
ATOM   2720 1HG  PRO A 298      30.846 192.608  25.089  1.00 37.90           H
ATOM   2721 2HG  PRO A 298      29.702 193.993  25.079  1.00 37.90           H
ATOM   2722  CD  PRO A 298      28.772 192.058  24.938  1.00 37.99           C
ATOM   2723 1HD  PRO A 298      29.132 191.029  24.952  1.00 37.99           H
ATOM   2724 2HD  PRO A 298      28.292 192.319  25.881  1.00 37.99           H
ATOM   2725  N   GLU A 299      28.639 190.976  21.256  1.00 39.86           N
ATOM   2726  H   GLU A 299      28.979 190.472  22.063  1.00 39.86           H
ATOM   2727  CA  GLU A 299      28.642 190.246  19.982  1.00 40.03           C
ATOM   2728  HA  GLU A 299      29.301 190.786  19.302  1.00 40.03           H
ATOM   2729  C   GLU A 299      27.241 190.182  19.324  1.00 46.36           C
ATOM   2730  O   GLU A 299      27.130 190.207  18.095  1.00 40.97           O
ATOM   2731  CB  GLU A 299      29.249 188.839  20.173  1.00 36.15           C
ATOM   2732 1HB  GLU A 299      29.354 188.397  19.183  1.00 36.15           H
ATOM   2733 2HB  GLU A 299      30.256 188.931  20.580  1.00 36.15           H
ATOM   2734  CG  GLU A 299      28.467 187.837  21.061  1.00 37.99           C
ATOM   2735 1HG  GLU A 299      27.411 187.853  20.794  1.00 37.99           H
ATOM   2736 2HG  GLU A 299      28.842 186.838  20.839  1.00 37.99           H
ATOM   2737  CD  GLU A 299      28.584 188.070  22.579  1.00 40.32           C
ATOM   2738  OE1 GLU A 299      29.293 188.997  23.032  1.00 34.80           O
ATOM   2739  OE2 GLU A 299      27.968 187.308  23.352  1.00 36.96           O
ATOM   2740  N   MET A 300      26.166 190.181  20.122  1.00 41.86           N
ATOM   2741  H   MET A 300      26.295 190.253  21.121  1.00 41.86           H
ATOM   2742  CA  MET A 300      24.808 190.269  19.610  1.00 39.90           C
ATOM   2743  HA  MET A 300      24.701 189.529  18.817  1.00 39.90           H
ATOM   2744  C   MET A 300      24.543 191.662  19.009  1.00 43.65           C
ATOM   2745  O   MET A 300      24.198 191.748  17.827  1.00 47.83           O
ATOM   2746  CB  MET A 300      23.773 189.926  20.689  1.00 43.56           C
ATOM   2747 1HB  MET A 300      23.975 190.493  21.598  1.00 43.56           H
ATOM   2748 2HB  MET A 300      22.785 190.204  20.320  1.00 43.56           H
ATOM   2749  CG  MET A 300      23.773 188.429  21.026  1.00 41.39           C
ATOM   2750 1HG  MET A 300      23.648 187.856  20.107  1.00 41.39           H
ATOM   2751 2HG  MET A 300      24.742 188.162  21.449  1.00 41.39           H
ATOM   2752  SD  MET A 300      22.471 187.929  22.203  1.00 44.15           S
ATOM   2753  CE  MET A 300      21.014 187.993  21.131  1.00 40.80           C
ATOM   2754 1HE  MET A 300      20.131 187.716  21.706  1.00 40.80           H
ATOM   2755 2HE  MET A 300      21.150 187.289  20.310  1.00 40.80           H
ATOM   2756 3HE  MET A 300      20.886 188.999  20.729  1.00 40.80           H
ATOM   2757  N   ILE A 301      24.733 192.741  19.776  1.00 42.72           N
ATOM   2758  H   ILE A 301      25.087 192.635  20.716  1.00 42.72           H
ATOM   2759  CA  ILE A 301      24.419 194.110  19.347  1.00 48.85           C
ATOM   2760  HA  ILE A 301      23.418 194.079  18.916  1.00 48.85           H
ATOM   2761  C   ILE A 301      25.383 194.629  18.245  1.00 50.42           C
ATOM   2762  O   ILE A 301      24.972 195.430  17.409  1.00 43.17           O
ATOM   2763  CB  ILE A 301      24.332 195.082  20.561  1.00 45.25           C
ATOM   2764  HB  ILE A 301      23.934 196.027  20.192  1.00 45.25           H
ATOM   2765  CG1 ILE A 301      25.700 195.381  21.210  1.00 45.36           C
ATOM   2766 1HG1 ILE A 301      26.135 194.439  21.541  1.00 45.36           H
ATOM   2767 2HG1 ILE A 301      26.347 195.828  20.455  1.00 45.36           H
ATOM   2768  CG2 ILE A 301      23.310 194.553  21.583  1.00 52.44           C
ATOM   2769 1HG2 ILE A 301      23.071 195.341  22.298  1.00 52.44           H
ATOM   2770 2HG2 ILE A 301      23.733 193.698  22.112  1.00 52.44           H
ATOM   2771 3HG2 ILE A 301      22.404 194.246  21.062  1.00 52.44           H
ATOM   2772  CD1 ILE A 301      25.642 196.338  22.407  1.00 46.70           C
ATOM   2773 1HD1 ILE A 301      26.657 196.615  22.689  1.00 46.70           H
ATOM   2774 2HD1 ILE A 301      25.151 195.848  23.248  1.00 46.70           H
ATOM   2775 3HD1 ILE A 301      25.084 197.232  22.130  1.00 46.70           H
ATOM   2776  N   GLU A 302      26.622 194.137  18.192  1.00 45.71           N
ATOM   2777  H   GLU A 302      26.943 193.554  18.952  1.00 45.71           H
ATOM   2778  CA  GLU A 302      27.608 194.408  17.129  1.00 49.89           C
ATOM   2779  HA  GLU A 302      27.524 195.455  16.839  1.00 49.89           H
ATOM   2780  C   GLU A 302      27.377 193.556  15.847  1.00 48.22           C
ATOM   2781  O   GLU A 302      28.104 193.708  14.864  1.00 55.40           O
ATOM   2782  CB  GLU A 302      29.032 194.222  17.680  1.00 41.28           C
ATOM   2783 1HB  GLU A 302      29.127 193.228  18.119  1.00 41.28           H
ATOM   2784 2HB  GLU A 302      29.754 194.317  16.869  1.00 41.28           H
ATOM   2785  CG  GLU A 302      29.365 195.268  18.759  1.00 47.48           C
ATOM   2786 1HG  GLU A 302      29.332 196.257  18.302  1.00 47.48           H
ATOM   2787 2HG  GLU A 302      28.613 195.251  19.548  1.00 47.48           H
ATOM   2788  CD  GLU A 302      30.748 195.076  19.402  1.00 59.95           C
ATOM   2789  OE1 GLU A 302      31.448 194.083  19.094  1.00 60.36           O
ATOM   2790  OE2 GLU A 302      31.171 195.970  20.175  1.00 57.89           O
ATOM   2791  N   GLY A 303      26.344 192.704  15.819  1.00 50.04           N
ATOM   2792  H   GLY A 303      25.769 192.618  16.645  1.00 50.04           H
ATOM   2793  CA  GLY A 303      25.882 191.995  14.622  1.00 46.37           C
ATOM   2794 1HA  GLY A 303      24.832 191.733  14.753  1.00 46.37           H
ATOM   2795 2HA  GLY A 303      25.952 192.669  13.768  1.00 46.37           H
ATOM   2796  C   GLY A 303      26.654 190.703  14.273  1.00 50.51           C
ATOM   2797  O   GLY A 303      26.502 190.189  13.162  1.00 53.91           O
ATOM   2798  N   ARG A 304      27.479 190.193  15.192  1.00 47.61           N
ATOM   2799  H   ARG A 304      27.476 190.613  16.110  1.00 47.61           H
ATOM   2800  CA  ARG A 304      28.361 189.021  15.025  1.00 45.48           C
ATOM   2801  HA  ARG A 304      28.729 189.000  13.999  1.00 45.48           H
ATOM   2802  C   ARG A 304      27.613 187.696  15.289  1.00 48.08           C
ATOM   2803  O   ARG A 304      26.500 187.701  15.823  1.00 44.56           O
ATOM   2804  CB  ARG A 304      29.574 189.154  15.973  1.00 49.18           C
ATOM   2805 1HB  ARG A 304      29.271 188.855  16.976  1.00 49.18           H
ATOM   2806 2HB  ARG A 304      30.357 188.474  15.638  1.00 49.18           H
ATOM   2807  CG  ARG A 304      30.174 190.577  16.056  1.00 54.01           C
ATOM   2808 1HG  ARG A 304      30.389 190.941  15.051  1.00 54.01           H
ATOM   2809 2HG  ARG A 304      29.450 191.245  16.522  1.00 54.01           H
ATOM   2810  CD  ARG A 304      31.472 190.603  16.879  1.00 60.27           C
ATOM   2811 1HD  ARG A 304      31.310 190.078  17.820  1.00 60.27           H
ATOM   2812 2HD  ARG A 304      32.268 190.092  16.337  1.00 60.27           H
ATOM   2813  NE  ARG A 304      31.904 191.981  17.171  1.00 67.93           N
ATOM   2814  HE  ARG A 304      31.434 192.412  17.954  1.00 67.93           H
ATOM   2815  CZ  ARG A 304      32.900 192.649  16.552  1.00 72.92           C
ATOM   2816  NH1 ARG A 304      33.560 192.214  15.520  1.00 76.55           N
ATOM   2817 1HH1 ARG A 304      33.275 191.377  15.031  1.00 76.55           H
ATOM   2818 2HH1 ARG A 304      34.363 192.736  15.201  1.00 76.55           H
ATOM   2819  NH2 ARG A 304      33.225 193.814  17.013  1.00 69.18           N
ATOM   2820 1HH2 ARG A 304      32.733 194.169  17.820  1.00 69.18           H
ATOM   2821 2HH2 ARG A 304      33.873 194.407  16.515  1.00 69.18           H
ATOM   2822  N   MET A 305      28.232 186.560  14.971  1.00 42.62           N
ATOM   2823  H   MET A 305      29.124 186.608  14.500  1.00 42.62           H
ATOM   2824  CA  MET A 305      27.834 185.244  15.485  1.00 48.92           C
ATOM   2825  HA  MET A 305      26.793 185.066  15.215  1.00 48.92           H
ATOM   2826  C   MET A 305      27.926 185.197  17.034  1.00 42.79           C
ATOM   2827  O   MET A 305      28.730 185.911  17.637  1.00 41.93           O
ATOM   2828  CB  MET A 305      28.691 184.160  14.799  1.00 43.48           C
ATOM   2829 1HB  MET A 305      28.428 184.129  13.741  1.00 43.48           H
ATOM   2830 2HB  MET A 305      29.741 184.446  14.867  1.00 43.48           H
ATOM   2831  CG  MET A 305      28.541 182.735  15.376  1.00 47.84           C
ATOM   2832 1HG  MET A 305      29.237 182.078  14.854  1.00 47.84           H
ATOM   2833 2HG  MET A 305      28.840 182.738  16.424  1.00 47.84           H
ATOM   2834  SD  MET A 305      26.866 182.021  15.253  1.00 61.06           S
ATOM   2835  CE  MET A 305      26.893 181.491  13.520  1.00 45.53           C
ATOM   2836 1HE  MET A 305      25.941 181.020  13.273  1.00 45.53           H
ATOM   2837 2HE  MET A 305      27.702 180.775  13.372  1.00 45.53           H
ATOM   2838 3HE  MET A 305      27.049 182.355  12.875  1.00 45.53           H
ATOM   2839  N   HIS A 306      27.129 184.344  17.684  1.00 38.53           N
ATOM   2840  H   HIS A 306      26.529 183.732  17.150  1.00 38.53           H
ATOM   2841  CA  HIS A 306      27.176 184.097  19.136  1.00 38.16           C
ATOM   2842  HA  HIS A 306      28.180 184.321  19.496  1.00 38.16           H
ATOM   2843  C   HIS A 306      26.869 182.620  19.478  1.00 37.26           C
ATOM   2844  O   HIS A 306      26.302 181.890  18.665  1.00 37.66           O
ATOM   2845  CB  HIS A 306      26.215 185.045  19.868  1.00 33.69           C
ATOM   2846 1HB  HIS A 306      26.465 185.028  20.929  1.00 33.69           H
ATOM   2847 2HB  HIS A 306      26.381 186.063  19.516  1.00 33.69           H
ATOM   2848  CG  HIS A 306      24.745 184.710  19.710  1.00 38.69           C
ATOM   2849  ND1 HIS A 306      23.866 185.250  18.807  1.00 41.20           N
ATOM   2850  HD1 HIS A 306      24.043 185.901  18.055  1.00 41.20           H
ATOM   2851  CD2 HIS A 306      24.013 183.802  20.429  1.00 38.85           C
ATOM   2852  HD2 HIS A 306      24.331 183.165  21.240  1.00 38.85           H
ATOM   2853  CE1 HIS A 306      22.682 184.713  19.012  1.00 41.20           C
ATOM   2854  HE1 HIS A 306      21.765 184.923  18.481  1.00 41.20           H
ATOM   2855  NE2 HIS A 306      22.717 183.803  19.974  1.00 43.56           N
ATOM   2856  N   ASP A 307      27.200 182.204  20.699  1.00 37.25           N
ATOM   2857  H   ASP A 307      27.657 182.854  21.321  1.00 37.25           H
ATOM   2858  CA  ASP A 307      26.875 180.884  21.272  1.00 35.82           C
ATOM   2859  HA  ASP A 307      26.119 180.410  20.646  1.00 35.82           H
ATOM   2860  C   ASP A 307      26.262 181.046  22.692  1.00 34.22           C
ATOM   2861  O   ASP A 307      25.855 182.139  23.082  1.00 34.06           O
ATOM   2862  CB  ASP A 307      28.121 179.976  21.216  1.00 34.34           C
ATOM   2863 1HB  ASP A 307      27.818 178.956  21.450  1.00 34.34           H
ATOM   2864 2HB  ASP A 307      28.479 179.971  20.186  1.00 34.34           H
ATOM   2865  CG  ASP A 307      29.304 180.347  22.133  1.00 38.57           C
ATOM   2866  OD1 ASP A 307      29.203 181.338  22.891  1.00 37.66           O
ATOM   2867  OD2 ASP A 307      30.338 179.634  22.053  1.00 42.45           O
ATOM   2868  N   GLU A 308      26.138 179.972  23.470  1.00 37.16           N
ATOM   2869  H   GLU A 308      26.545 179.094  23.179  1.00 37.16           H
ATOM   2870  CA  GLU A 308      25.432 179.965  24.760  1.00 33.01           C
ATOM   2871  HA  GLU A 308      24.425 180.339  24.573  1.00 33.01           H
ATOM   2872  C   GLU A 308      26.071 180.877  25.844  1.00 34.17           C
ATOM   2873  O   GLU A 308      25.468 181.119  26.890  1.00 34.25           O
ATOM   2874  CB  GLU A 308      25.272 178.519  25.255  1.00 31.42           C
ATOM   2875 1HB  GLU A 308      24.493 178.516  26.018  1.00 31.42           H
ATOM   2876 2HB  GLU A 308      24.914 177.903  24.429  1.00 31.42           H
ATOM   2877  CG  GLU A 308      26.531 177.849  25.847  1.00 34.34           C
ATOM   2878 1HG  GLU A 308      26.871 178.417  26.713  1.00 34.34           H
ATOM   2879 2HG  GLU A 308      26.248 176.855  26.195  1.00 34.34           H
ATOM   2880  CD  GLU A 308      27.701 177.708  24.864  1.00 39.67           C
ATOM   2881  OE1 GLU A 308      27.454 177.477  23.655  1.00 32.66           O
ATOM   2882  OE2 GLU A 308      28.865 177.759  25.324  1.00 36.81           O
ATOM   2883  N   LYS A 309      27.255 181.449  25.596  1.00 29.49           N
ATOM   2884  H   LYS A 309      27.712 181.268  24.714  1.00 29.49           H
ATOM   2885  CA  LYS A 309      27.866 182.462  26.459  1.00 33.59           C
ATOM   2886  HA  LYS A 309      27.830 182.076  27.478  1.00 33.59           H
ATOM   2887  C   LYS A 309      27.089 183.813  26.455  1.00 32.45           C
ATOM   2888  O   LYS A 309      27.395 184.673  27.286  1.00 30.21           O
ATOM   2889  CB  LYS A 309      29.348 182.619  26.072  1.00 35.56           C
ATOM   2890 1HB  LYS A 309      29.402 182.979  25.045  1.00 35.56           H
ATOM   2891 2HB  LYS A 309      29.798 183.370  26.722  1.00 35.56           H
ATOM   2892  CG  LYS A 309      30.173 181.317  26.191  1.00 34.86           C
ATOM   2893 1HG  LYS A 309      29.805 180.613  25.445  1.00 34.86           H
ATOM   2894 2HG  LYS A 309      31.211 181.550  25.951  1.00 34.86           H
ATOM   2895  CD  LYS A 309      30.099 180.653  27.575  1.00 40.73           C
ATOM   2896 1HD  LYS A 309      30.389 181.383  28.331  1.00 40.73           H
ATOM   2897 2HD  LYS A 309      29.073 180.335  27.757  1.00 40.73           H
ATOM   2898  CE  LYS A 309      30.983 179.403  27.688  1.00 53.45           C
ATOM   2899 1HE  LYS A 309      30.726 178.871  28.604  1.00 53.45           H
ATOM   2900 2HE  LYS A 309      30.766 178.741  26.849  1.00 53.45           H
ATOM   2901  NZ  LYS A 309      32.423 179.731  27.728  1.00 50.59           N
ATOM   2902 1HZ  LYS A 309      32.932 178.894  27.978  1.00 50.59           H
ATOM   2903 2HZ  LYS A 309      32.594 180.448  28.418  1.00 50.59           H
ATOM   2904 3HZ  LYS A 309      32.731 180.055  26.822  1.00 50.59           H
ATOM   2905  N   VAL A 310      26.056 183.981  25.621  1.00 30.26           N
ATOM   2906  H   VAL A 310      25.882 183.298  24.897  1.00 30.26           H
ATOM   2907  CA  VAL A 310      25.041 185.034  25.777  1.00 33.65           C
ATOM   2908  HA  VAL A 310      25.570 185.980  25.899  1.00 33.65           H
ATOM   2909  C   VAL A 310      24.163 184.817  27.031  1.00 33.88           C
ATOM   2910  O   VAL A 310      23.816 185.791  27.702  1.00 31.11           O
ATOM   2911  CB  VAL A 310      24.142 185.199  24.520  1.00 32.14           C
ATOM   2912  HB  VAL A 310      23.517 186.079  24.674  1.00 32.14           H
ATOM   2913  CG1 VAL A 310      24.984 185.460  23.271  1.00 36.51           C
ATOM   2914 1HG1 VAL A 310      24.320 185.704  22.442  1.00 36.51           H
ATOM   2915 2HG1 VAL A 310      25.564 184.571  23.024  1.00 36.51           H
ATOM   2916 3HG1 VAL A 310      25.660 186.296  23.453  1.00 36.51           H
ATOM   2917  CG2 VAL A 310      23.195 184.023  24.242  1.00 31.18           C
ATOM   2918 1HG2 VAL A 310      22.679 184.198  23.298  1.00 31.18           H
ATOM   2919 2HG2 VAL A 310      22.465 183.950  25.048  1.00 31.18           H
ATOM   2920 3HG2 VAL A 310      23.762 183.094  24.179  1.00 31.18           H
ATOM   2921  N   ASP A 311      23.857 183.571  27.408  1.00 30.83           N
ATOM   2922  H   ASP A 311      24.149 182.783  26.847  1.00 30.83           H
ATOM   2923  CA  ASP A 311      23.053 183.261  28.599  1.00 32.03           C
ATOM   2924  HA  ASP A 311      22.180 183.914  28.600  1.00 32.03           H
ATOM   2925  C   ASP A 311      23.848 183.515  29.892  1.00 31.09           C
ATOM   2926  O   ASP A 311      23.291 183.996  30.876  1.00 31.46           O
ATOM   2927  CB  ASP A 311      22.519 181.817  28.570  1.00 33.60           C
ATOM   2928 1HB  ASP A 311      23.346 181.119  28.437  1.00 33.60           H
ATOM   2929 2HB  ASP A 311      22.060 181.607  29.536  1.00 33.60           H
ATOM   2930  CG  ASP A 311      21.478 181.553  27.470  1.00 33.03           C
ATOM   2931  OD1 ASP A 311      21.178 182.470  26.679  1.00 39.24           O
ATOM   2932  OD2 ASP A 311      20.924 180.433  27.433  1.00 38.52           O
ATOM   2933  N   LEU A 312      25.163 183.277  29.868  1.00 28.52           N
ATOM   2934  H   LEU A 312      25.555 182.861  29.035  1.00 28.52           H
ATOM   2935  CA  LEU A 312      26.080 183.550  30.971  1.00 30.32           C
ATOM   2936  HA  LEU A 312      25.679 183.087  31.873  1.00 30.32           H
ATOM   2937  C   LEU A 312      26.194 185.071  31.232  1.00 29.99           C
ATOM   2938  O   LEU A 312      26.052 185.503  32.374  1.00 26.81           O
ATOM   2939  CB  LEU A 312      27.457 182.922  30.662  1.00 31.82           C
ATOM   2940 1HB  LEU A 312      27.688 183.106  29.613  1.00 31.82           H
ATOM   2941 2HB  LEU A 312      28.210 183.447  31.250  1.00 31.82           H
ATOM   2942  CG  LEU A 312      27.603 181.404  30.957  1.00 33.41           C
ATOM   2943  HG  LEU A 312      28.546 181.072  30.523  1.00 33.41           H
ATOM   2944  CD1 LEU A 312      27.669 181.129  32.459  1.00 29.21           C
ATOM   2945 1HD1 LEU A 312      27.870 180.070  32.621  1.00 29.21           H
ATOM   2946 2HD1 LEU A 312      26.725 181.397  32.933  1.00 29.21           H
ATOM   2947 3HD1 LEU A 312      28.474 181.723  32.891  1.00 29.21           H
ATOM   2948  CD2 LEU A 312      26.494 180.532  30.358  1.00 29.62           C
ATOM   2949 1HD2 LEU A 312      26.687 179.483  30.580  1.00 29.62           H
ATOM   2950 2HD2 LEU A 312      26.473 180.677  29.277  1.00 29.62           H
ATOM   2951 3HD2 LEU A 312      25.533 180.823  30.782  1.00 29.62           H
ATOM   2952  N   TRP A 313      26.338 185.887  30.182  1.00 29.16           N
ATOM   2953  H   TRP A 313      26.445 185.502  29.254  1.00 29.16           H
ATOM   2954  CA  TRP A 313      26.233 187.342  30.287  1.00 31.80           C
ATOM   2955  HA  TRP A 313      27.011 187.709  30.957  1.00 31.80           H
ATOM   2956  C   TRP A 313      24.865 187.753  30.880  1.00 32.38           C
ATOM   2957  O   TRP A 313      24.793 188.555  31.811  1.00 30.03           O
ATOM   2958  CB  TRP A 313      26.461 187.961  28.901  1.00 30.25           C
ATOM   2959 1HB  TRP A 313      27.448 187.656  28.552  1.00 30.25           H
ATOM   2960 2HB  TRP A 313      25.734 187.547  28.204  1.00 30.25           H
ATOM   2961  CG  TRP A 313      26.379 189.468  28.839  1.00 32.63           C
ATOM   2962  CD1 TRP A 313      25.235 190.188  28.821  1.00 34.04           C
ATOM   2963  HD1 TRP A 313      24.223 189.810  28.857  1.00 34.04           H
ATOM   2964  CD2 TRP A 313      27.453 190.459  28.736  1.00 31.42           C
ATOM   2965  NE1 TRP A 313      25.510 191.513  28.756  1.00 30.78           N
ATOM   2966  HE1 TRP A 313      24.803 192.234  28.759  1.00 30.78           H
ATOM   2967  CE2 TRP A 313      26.854 191.753  28.672  1.00 36.43           C
ATOM   2968  CE3 TRP A 313      28.864 190.410  28.656  1.00 34.55           C
ATOM   2969  HE3 TRP A 313      29.360 189.453  28.711  1.00 34.55           H
ATOM   2970  CZ2 TRP A 313      27.603 192.930  28.537  1.00 37.86           C
ATOM   2971  HZ2 TRP A 313      27.101 193.885  28.484  1.00 37.86           H
ATOM   2972  CZ3 TRP A 313      29.624 191.588  28.519  1.00 38.05           C
ATOM   2973  HZ3 TRP A 313      30.701 191.519  28.469  1.00 38.05           H
ATOM   2974  CH2 TRP A 313      29.001 192.847  28.466  1.00 36.84           C
ATOM   2975  HH2 TRP A 313      29.588 193.748  28.366  1.00 36.84           H
ATOM   2976  N   SER A 314      23.779 187.121  30.422  1.00 28.99           N
ATOM   2977  H   SER A 314      23.882 186.462  29.664  1.00 28.99           H
ATOM   2978  CA  SER A 314      22.425 187.341  30.929  1.00 32.46           C
ATOM   2979  HA  SER A 314      22.200 188.401  30.803  1.00 32.46           H
ATOM   2980  C   SER A 314      22.268 186.992  32.423  1.00 33.47           C
ATOM   2981  O   SER A 314      21.562 187.703  33.141  1.00 28.92           O
ATOM   2982  CB  SER A 314      21.423 186.524  30.126  1.00 32.29           C
ATOM   2983 1HB  SER A 314      21.952 185.877  29.426  1.00 32.29           H
ATOM   2984 2HB  SER A 314      20.828 185.906  30.798  1.00 32.29           H
ATOM   2985  OG  SER A 314      20.570 187.403  29.414  1.00 37.77           O
ATOM   2986  HG  SER A 314      19.824 186.894  29.089  1.00 37.77           H
ATOM   2987  N   LEU A 315      22.921 185.931  32.896  1.00 28.74           N
ATOM   2988  H   LEU A 315      23.419 185.342  32.244  1.00 28.74           H
ATOM   2989  CA  LEU A 315      22.937 185.527  34.301  1.00 28.83           C
ATOM   2990  HA  LEU A 315      21.907 185.509  34.655  1.00 28.83           H
ATOM   2991  C   LEU A 315      23.718 186.545  35.165  1.00 30.97           C
ATOM   2992  O   LEU A 315      23.307 186.837  36.286  1.00 30.96           O
ATOM   2993  CB  LEU A 315      23.522 184.098  34.374  1.00 30.68           C
ATOM   2994 1HB  LEU A 315      23.050 183.498  33.596  1.00 30.68           H
ATOM   2995 2HB  LEU A 315      24.588 184.155  34.151  1.00 30.68           H
ATOM   2996  CG  LEU A 315      23.333 183.375  35.717  1.00 34.96           C
ATOM   2997  HG  LEU A 315      23.718 184.012  36.514  1.00 34.96           H
ATOM   2998  CD1 LEU A 315      21.863 183.037  35.989  1.00 32.59           C
ATOM   2999 1HD1 LEU A 315      21.791 182.453  36.907  1.00 32.59           H
ATOM   3000 2HD1 LEU A 315      21.463 182.458  35.157  1.00 32.59           H
ATOM   3001 3HD1 LEU A 315      21.291 183.959  36.099  1.00 32.59           H
ATOM   3002  CD2 LEU A 315      24.130 182.069  35.710  1.00 35.59           C
ATOM   3003 1HD2 LEU A 315      23.999 181.560  36.665  1.00 35.59           H
ATOM   3004 2HD2 LEU A 315      25.186 182.293  35.559  1.00 35.59           H
ATOM   3005 3HD2 LEU A 315      23.776 181.427  34.904  1.00 35.59           H
ATOM   3006  N   GLY A 316      24.780 187.148  34.616  1.00 30.10           N
ATOM   3007  H   GLY A 316      25.083 186.851  33.700  1.00 30.10           H
ATOM   3008  CA  GLY A 316      25.506 188.269  35.218  1.00 32.68           C
ATOM   3009 1HA  GLY A 316      25.856 187.990  36.212  1.00 32.68           H
ATOM   3010 2HA  GLY A 316      26.368 188.505  34.594  1.00 32.68           H
ATOM   3011  C   GLY A 316      24.642 189.536  35.348  1.00 32.22           C
ATOM   3012  O   GLY A 316      24.581 190.129  36.425  1.00 32.11           O
ATOM   3013  N   VAL A 317      23.914 189.900  34.285  1.00 32.49           N
ATOM   3014  H   VAL A 317      24.039 189.400  33.416  1.00 32.49           H
ATOM   3015  CA  VAL A 317      22.935 190.996  34.270  1.00 34.47           C
ATOM   3016  HA  VAL A 317      23.459 191.925  34.497  1.00 34.47           H
ATOM   3017  C   VAL A 317      21.848 190.788  35.348  1.00 33.98           C
ATOM   3018  O   VAL A 317      21.548 191.716  36.101  1.00 31.97           O
ATOM   3019  CB  VAL A 317      22.298 191.143  32.868  1.00 33.46           C
ATOM   3020  HB  VAL A 317      22.016 190.150  32.519  1.00 33.46           H
ATOM   3021  CG1 VAL A 317      21.032 192.009  32.866  1.00 31.36           C
ATOM   3022 1HG1 VAL A 317      20.739 192.215  31.836  1.00 31.36           H
ATOM   3023 2HG1 VAL A 317      21.228 192.947  33.384  1.00 31.36           H
ATOM   3024 3HG1 VAL A 317      20.229 191.474  33.372  1.00 31.36           H
ATOM   3025  CG2 VAL A 317      23.283 191.739  31.855  1.00 32.99           C
ATOM   3026 1HG2 VAL A 317      22.803 191.794  30.879  1.00 32.99           H
ATOM   3027 2HG2 VAL A 317      24.167 191.104  31.791  1.00 32.99           H
ATOM   3028 3HG2 VAL A 317      23.577 192.739  32.173  1.00 32.99           H
ATOM   3029  N   LEU A 318      21.298 189.574  35.454  1.00 29.65           N
ATOM   3030  H   LEU A 318      21.561 188.855  34.796  1.00 29.65           H
ATOM   3031  CA  LEU A 318      20.271 189.235  36.435  1.00 31.07           C
ATOM   3032  HA  LEU A 318      19.474 189.975  36.353  1.00 31.07           H
ATOM   3033  C   LEU A 318      20.811 189.271  37.880  1.00 32.19           C
ATOM   3034  O   LEU A 318      20.164 189.829  38.764  1.00 33.87           O
ATOM   3035  CB  LEU A 318      19.698 187.849  36.090  1.00 30.10           C
ATOM   3036 1HB  LEU A 318      19.362 187.859  35.053  1.00 30.10           H
ATOM   3037 2HB  LEU A 318      20.496 187.112  36.176  1.00 30.10           H
ATOM   3038  CG  LEU A 318      18.530 187.422  36.995  1.00 40.40           C
ATOM   3039  HG  LEU A 318      18.865 187.445  38.032  1.00 40.40           H
ATOM   3040  CD1 LEU A 318      17.286 188.300  36.844  1.00 34.01           C
ATOM   3041 1HD1 LEU A 318      16.473 187.881  37.437  1.00 34.01           H
ATOM   3042 2HD1 LEU A 318      16.990 188.335  35.795  1.00 34.01           H
ATOM   3043 3HD1 LEU A 318      17.509 189.308  37.193  1.00 34.01           H
ATOM   3044  CD2 LEU A 318      18.146 185.988  36.658  1.00 39.42           C
ATOM   3045 1HD2 LEU A 318      17.337 185.671  37.316  1.00 39.42           H
ATOM   3046 2HD2 LEU A 318      19.010 185.341  36.805  1.00 39.42           H
ATOM   3047 3HD2 LEU A 318      17.816 185.925  35.620  1.00 39.42           H
ATOM   3048  N   CYS A 319      22.005 188.717  38.115  1.00 30.71           N
ATOM   3049  H   CYS A 319      22.488 188.246  37.364  1.00 30.71           H
ATOM   3050  CA  CYS A 319      22.661 188.736  39.419  1.00 28.83           C
ATOM   3051  HA  CYS A 319      21.997 188.275  40.150  1.00 28.83           H
ATOM   3052  C   CYS A 319      22.950 190.181  39.885  1.00 31.14           C
ATOM   3053  O   CYS A 319      22.805 190.488  41.068  1.00 33.09           O
ATOM   3054  CB  CYS A 319      23.946 187.907  39.332  1.00 36.33           C
ATOM   3055 1HB  CYS A 319      23.717 186.938  38.889  1.00 36.33           H
ATOM   3056 2HB  CYS A 319      24.663 188.426  38.695  1.00 36.33           H
ATOM   3057  SG  CYS A 319      24.643 187.652  40.987  1.00 36.03           S
ATOM   3058  HG  CYS A 319      24.704 188.948  41.310  1.00 36.03           H
ATOM   3059  N   TYR A 320      23.309 191.077  38.959  1.00 33.62           N
ATOM   3060  H   TYR A 320      23.459 190.775  38.007  1.00 33.62           H
ATOM   3061  CA  TYR A 320      23.423 192.504  39.235  1.00 34.18           C
ATOM   3062  HA  TYR A 320      24.065 192.628  40.107  1.00 34.18           H
ATOM   3063  C   TYR A 320      22.044 193.124  39.577  1.00 32.04           C
ATOM   3064  O   TYR A 320      21.928 193.770  40.616  1.00 36.16           O
ATOM   3065  CB  TYR A 320      24.118 193.202  38.055  1.00 34.30           C
ATOM   3066 1HB  TYR A 320      25.086 192.729  37.890  1.00 34.30           H
ATOM   3067 2HB  TYR A 320      23.528 193.049  37.151  1.00 34.30           H
ATOM   3068  CG  TYR A 320      24.336 194.699  38.243  1.00 36.10           C
ATOM   3069  CD1 TYR A 320      23.252 195.579  38.078  1.00 39.57           C
ATOM   3070  HD1 TYR A 320      22.275 195.190  37.832  1.00 39.57           H
ATOM   3071  CD2 TYR A 320      25.610 195.218  38.555  1.00 41.14           C
ATOM   3072  HD2 TYR A 320      26.455 194.558  38.682  1.00 41.14           H
ATOM   3073  CE1 TYR A 320      23.428 196.965  38.231  1.00 36.34           C
ATOM   3074  HE1 TYR A 320      22.585 197.630  38.111  1.00 36.34           H
ATOM   3075  CE2 TYR A 320      25.800 196.610  38.678  1.00 40.23           C
ATOM   3076  HE2 TYR A 320      26.777 197.012  38.899  1.00 40.23           H
ATOM   3077  CZ  TYR A 320      24.706 197.488  38.503  1.00 41.92           C
ATOM   3078  OH  TYR A 320      24.873 198.844  38.533  1.00 42.51           O
ATOM   3079  HH  TYR A 320      24.091 199.322  38.245  1.00 42.51           H
ATOM   3080  N   GLU A 321      20.987 192.915  38.776  1.00 31.31           N
ATOM   3081  H   GLU A 321      21.075 192.373  37.928  1.00 31.31           H
ATOM   3082  CA  GLU A 321      19.673 193.502  39.048  1.00 34.91           C
ATOM   3083  HA  GLU A 321      19.828 194.578  39.136  1.00 34.91           H
ATOM   3084  C   GLU A 321      19.075 193.011  40.397  1.00 38.26           C
ATOM   3085  O   GLU A 321      18.505 193.821  41.127  1.00 33.63           O
ATOM   3086  CB  GLU A 321      18.683 193.303  37.877  1.00 37.54           C
ATOM   3087 1HB  GLU A 321      19.064 193.830  37.002  1.00 37.54           H
ATOM   3088 2HB  GLU A 321      18.568 192.245  37.645  1.00 37.54           H
ATOM   3089  CG  GLU A 321      17.296 193.879  38.227  1.00 39.30           C
ATOM   3090 1HG  GLU A 321      16.730 193.128  38.779  1.00 39.30           H
ATOM   3091 2HG  GLU A 321      17.436 194.735  38.887  1.00 39.30           H
ATOM   3092  CD  GLU A 321      16.441 194.336  37.026  1.00 44.12           C
ATOM   3093  OE1 GLU A 321      16.260 193.581  36.044  1.00 42.40           O
ATOM   3094  OE2 GLU A 321      15.895 195.463  37.091  1.00 44.22           O
ATOM   3095  N   PHE A 322      19.271 191.745  40.776  1.00 32.29           N
ATOM   3096  H   PHE A 322      19.721 191.099  40.142  1.00 32.29           H
ATOM   3097  CA  PHE A 322      18.891 191.230  42.089  1.00 32.51           C
ATOM   3098  HA  PHE A 322      17.817 191.365  42.217  1.00 32.51           H
ATOM   3099  C   PHE A 322      19.592 192.003  43.244  1.00 36.67           C
ATOM   3100  O   PHE A 322      18.916 192.420  44.185  1.00 34.41           O
ATOM   3101  CB  PHE A 322      19.205 189.723  42.157  1.00 32.60           C
ATOM   3102 1HB  PHE A 322      20.237 189.570  41.843  1.00 32.60           H
ATOM   3103 2HB  PHE A 322      19.144 189.418  43.202  1.00 32.60           H
ATOM   3104  CG  PHE A 322      18.327 188.754  41.342  1.00 33.81           C
ATOM   3105  CD1 PHE A 322      17.087 189.140  40.786  1.00 35.04           C
ATOM   3106  HD1 PHE A 322      16.742 190.161  40.863  1.00 35.04           H
ATOM   3107  CD2 PHE A 322      18.740 187.414  41.207  1.00 35.99           C
ATOM   3108  HD2 PHE A 322      19.693 187.112  41.617  1.00 35.99           H
ATOM   3109  CE1 PHE A 322      16.271 188.188  40.139  1.00 35.25           C
ATOM   3110  HE1 PHE A 322      15.323 188.487  39.716  1.00 35.25           H
ATOM   3111  CE2 PHE A 322      17.934 186.469  40.551  1.00 30.64           C
ATOM   3112  HE2 PHE A 322      18.284 185.452  40.444  1.00 30.64           H
ATOM   3113  CZ  PHE A 322      16.690 186.852  40.028  1.00 34.68           C
ATOM   3114  HZ  PHE A 322      16.073 186.123  39.524  1.00 34.68           H
ATOM   3115  N   LEU A 323      20.906 192.240  43.170  1.00 34.49           N
ATOM   3116  H   LEU A 323      21.432 191.901  42.378  1.00 34.49           H
ATOM   3117  CA  LEU A 323      21.665 192.929  44.217  1.00 39.35           C
ATOM   3118  HA  LEU A 323      21.307 192.577  45.184  1.00 39.35           H
ATOM   3119  C   LEU A 323      21.517 194.473  44.199  1.00 38.30           C
ATOM   3120  O   LEU A 323      21.738 195.108  45.231  1.00 39.42           O
ATOM   3121  CB  LEU A 323      23.160 192.564  44.091  1.00 28.46           C
ATOM   3122 1HB  LEU A 323      23.495 192.835  43.090  1.00 28.46           H
ATOM   3123 2HB  LEU A 323      23.720 193.165  44.807  1.00 28.46           H
ATOM   3124  CG  LEU A 323      23.491 191.083  44.341  1.00 35.55           C
ATOM   3125  HG  LEU A 323      22.911 190.474  43.648  1.00 35.55           H
ATOM   3126  CD1 LEU A 323      24.977 190.850  44.074  1.00 31.88           C
ATOM   3127 1HD1 LEU A 323      25.207 189.791  44.197  1.00 31.88           H
ATOM   3128 2HD1 LEU A 323      25.571 191.436  44.775  1.00 31.88           H
ATOM   3129 3HD1 LEU A 323      25.210 191.156  43.054  1.00 31.88           H
ATOM   3130  CD2 LEU A 323      23.184 190.634  45.772  1.00 36.46           C
ATOM   3131 1HD2 LEU A 323      23.527 189.608  45.905  1.00 36.46           H
ATOM   3132 2HD2 LEU A 323      22.110 190.685  45.947  1.00 36.46           H
ATOM   3133 3HD2 LEU A 323      23.700 191.285  46.478  1.00 36.46           H
ATOM   3134  N   VAL A 324      21.196 195.082  43.053  1.00 36.73           N
ATOM   3135  H   VAL A 324      21.127 194.510  42.223  1.00 36.73           H
ATOM   3136  CA  VAL A 324      21.296 196.536  42.824  1.00 39.39           C
ATOM   3137  HA  VAL A 324      21.692 196.992  43.731  1.00 39.39           H
ATOM   3138  C   VAL A 324      19.921 197.199  42.534  1.00 42.49           C
ATOM   3139  O   VAL A 324      19.766 198.395  42.778  1.00 45.13           O
ATOM   3140  CB  VAL A 324      22.348 196.825  41.724  1.00 39.47           C
ATOM   3141  HB  VAL A 324      22.009 196.350  40.804  1.00 39.47           H
ATOM   3142  CG1 VAL A 324      22.532 198.322  41.444  1.00 41.77           C
ATOM   3143 1HG1 VAL A 324      23.398 198.472  40.799  1.00 41.77           H
ATOM   3144 2HG1 VAL A 324      22.683 198.852  42.384  1.00 41.77           H
ATOM   3145 3HG1 VAL A 324      21.639 198.703  40.950  1.00 41.77           H
ATOM   3146  CG2 VAL A 324      23.730 196.267  42.109  1.00 36.68           C
ATOM   3147 1HG2 VAL A 324      24.452 196.523  41.333  1.00 36.68           H
ATOM   3148 2HG2 VAL A 324      23.670 195.183  42.205  1.00 36.68           H
ATOM   3149 3HG2 VAL A 324      24.047 196.699  43.058  1.00 36.68           H
ATOM   3150  N   GLY A 325      18.911 196.445  42.089  1.00 36.48           N
ATOM   3151  H   GLY A 325      19.061 195.455  41.960  1.00 36.48           H
ATOM   3152  CA  GLY A 325      17.539 196.926  41.832  1.00 40.33           C
ATOM   3153 1HA  GLY A 325      16.853 196.095  41.992  1.00 40.33           H
ATOM   3154 2HA  GLY A 325      17.291 197.709  42.548  1.00 40.33           H
ATOM   3155  C   GLY A 325      17.282 197.484  40.412  1.00 35.74           C
ATOM   3156  O   GLY A 325      16.199 198.009  40.147  1.00 43.05           O
ATOM   3157  N   LYS A 326      18.260 197.391  39.504  1.00 37.05           N
ATOM   3158  H   LYS A 326      19.121 196.947  39.790  1.00 37.05           H
ATOM   3159  CA  LYS A 326      18.198 197.786  38.075  1.00 45.45           C
ATOM   3160  HA  LYS A 326      17.238 197.473  37.664  1.00 45.45           H
ATOM   3161  C   LYS A 326      19.312 197.076  37.271  1.00 38.69           C
ATOM   3162  O   LYS A 326      20.286 196.665  37.899  1.00 38.19           O
ATOM   3163  CB  LYS A 326      18.304 199.323  37.938  1.00 43.49           C
ATOM   3164 1HB  LYS A 326      18.422 199.560  36.880  1.00 43.49           H
ATOM   3165 2HB  LYS A 326      17.361 199.758  38.269  1.00 43.49           H
ATOM   3166  CG  LYS A 326      19.442 199.989  38.725  1.00 48.10           C
ATOM   3167 1HG  LYS A 326      19.172 200.014  39.781  1.00 48.10           H
ATOM   3168 2HG  LYS A 326      20.352 199.404  38.592  1.00 48.10           H
ATOM   3169  CD  LYS A 326      19.670 201.415  38.198  1.00 54.40           C
ATOM   3170 1HD  LYS A 326      20.060 201.354  37.182  1.00 54.40           H
ATOM   3171 2HD  LYS A 326      18.709 201.926  38.143  1.00 54.40           H
ATOM   3172  CE  LYS A 326      20.646 202.251  39.046  1.00 54.49           C
ATOM   3173 1HE  LYS A 326      21.540 201.657  39.234  1.00 54.49           H
ATOM   3174 2HE  LYS A 326      20.947 203.125  38.468  1.00 54.49           H
ATOM   3175  NZ  LYS A 326      20.045 202.714  40.318  1.00 57.83           N
ATOM   3176 1HZ  LYS A 326      20.662 203.391  40.742  1.00 57.83           H
ATOM   3177 2HZ  LYS A 326      19.923 201.930  40.942  1.00 57.83           H
ATOM   3178 3HZ  LYS A 326      19.149 203.142  40.136  1.00 57.83           H
ATOM   3179  N   PRO A 327      19.217 196.902  35.936  1.00 41.94           N
ATOM   3180  CA  PRO A 327      20.272 196.253  35.150  1.00 41.39           C
ATOM   3181  HA  PRO A 327      20.538 195.313  35.635  1.00 41.39           H
ATOM   3182  C   PRO A 327      21.566 197.104  35.045  1.00 43.65           C
ATOM   3183  O   PRO A 327      21.526 198.331  35.203  1.00 42.34           O
ATOM   3184  CB  PRO A 327      19.634 195.935  33.792  1.00 43.78           C
ATOM   3185 1HB  PRO A 327      20.335 196.030  32.962  1.00 43.78           H
ATOM   3186 2HB  PRO A 327      19.206 194.933  33.817  1.00 43.78           H
ATOM   3187  CG  PRO A 327      18.530 196.970  33.661  1.00 41.42           C
ATOM   3188 1HG  PRO A 327      18.933 197.884  33.226  1.00 41.42           H
ATOM   3189 2HG  PRO A 327      17.691 196.606  33.068  1.00 41.42           H
ATOM   3190  CD  PRO A 327      18.088 197.222  35.090  1.00 42.32           C
ATOM   3191 1HD  PRO A 327      17.815 198.269  35.225  1.00 42.32           H
ATOM   3192 2HD  PRO A 327      17.252 196.566  35.331  1.00 42.32           H
ATOM   3193  N   PRO A 328      22.731 196.481  34.765  1.00 40.16           N
ATOM   3194  CA  PRO A 328      24.041 197.128  34.890  1.00 41.46           C
ATOM   3195  HA  PRO A 328      24.140 197.513  35.905  1.00 41.46           H
ATOM   3196  C   PRO A 328      24.277 198.295  33.909  1.00 41.48           C
ATOM   3197  O   PRO A 328      24.852 199.303  34.320  1.00 41.93           O
ATOM   3198  CB  PRO A 328      25.082 196.014  34.714  1.00 39.12           C
ATOM   3199 1HB  PRO A 328      25.923 196.324  34.094  1.00 39.12           H
ATOM   3200 2HB  PRO A 328      25.438 195.691  35.693  1.00 39.12           H
ATOM   3201  CG  PRO A 328      24.329 194.880  34.037  1.00 33.93           C
ATOM   3202 1HG  PRO A 328      24.405 194.982  32.955  1.00 33.93           H
ATOM   3203 2HG  PRO A 328      24.695 193.905  34.359  1.00 33.93           H
ATOM   3204  CD  PRO A 328      22.892 195.071  34.481  1.00 40.59           C
ATOM   3205 1HD  PRO A 328      22.219 194.782  33.673  1.00 40.59           H
ATOM   3206 2HD  PRO A 328      22.695 194.491  35.383  1.00 40.59           H
ATOM   3207  N   PHE A 329      23.813 198.203  32.661  1.00 38.69           N
ATOM   3208  H   PHE A 329      23.374 197.343  32.365  1.00 38.69           H
ATOM   3209  CA  PHE A 329      24.143 199.164  31.598  1.00 43.85           C
ATOM   3210  HA  PHE A 329      25.080 199.650  31.870  1.00 43.85           H
ATOM   3211  C   PHE A 329      23.089 200.290  31.380  1.00 47.34           C
ATOM   3212  O   PHE A 329      23.382 201.233  30.651  1.00 44.82           O
ATOM   3213  CB  PHE A 329      24.433 198.386  30.307  1.00 39.23           C
ATOM   3214 1HB  PHE A 329      23.529 197.870  29.982  1.00 39.23           H
ATOM   3215 2HB  PHE A 329      24.716 199.090  29.524  1.00 39.23           H
ATOM   3216  CG  PHE A 329      25.547 197.364  30.471  1.00 41.48           C
ATOM   3217  CD1 PHE A 329      26.884 197.794  30.571  1.00 40.55           C
ATOM   3218  HD1 PHE A 329      27.123 198.845  30.509  1.00 40.55           H
ATOM   3219  CD2 PHE A 329      25.254 195.993  30.573  1.00 39.31           C
ATOM   3220  HD2 PHE A 329      24.230 195.660  30.487  1.00 39.31           H
ATOM   3221  CE1 PHE A 329      27.915 196.861  30.775  1.00 43.15           C
ATOM   3222  HE1 PHE A 329      28.939 197.193  30.859  1.00 43.15           H
ATOM   3223  CE2 PHE A 329      26.283 195.061  30.792  1.00 40.74           C
ATOM   3224  HE2 PHE A 329      26.043 194.011  30.863  1.00 40.74           H
ATOM   3225  CZ  PHE A 329      27.616 195.495  30.892  1.00 36.00           C
ATOM   3226  HZ  PHE A 329      28.401 194.770  31.050  1.00 36.00           H
ATOM   3227  N   GLU A 330      21.937 200.240  32.066  1.00 42.13           N
ATOM   3228  H   GLU A 330      21.789 199.444  32.670  1.00 42.13           H
ATOM   3229  CA  GLU A 330      20.746 201.107  31.868  1.00 50.16           C
ATOM   3230  HA  GLU A 330      20.203 200.739  30.997  1.00 50.16           H
ATOM   3231  C   GLU A 330      21.051 202.608  31.630  1.00 40.56           C
ATOM   3232  O   GLU A 330      21.682 203.245  32.477  1.00 42.24           O
ATOM   3233  CB  GLU A 330      19.828 200.954  33.098  1.00 51.50           C
ATOM   3234 1HB  GLU A 330      19.652 199.892  33.269  1.00 51.50           H
ATOM   3235 2HB  GLU A 330      20.330 201.356  33.978  1.00 51.50           H
ATOM   3236  CG  GLU A 330      18.470 201.659  32.941  1.00 55.77           C
ATOM   3237 1HG  GLU A 330      18.617 202.739  32.906  1.00 55.77           H
ATOM   3238 2HG  GLU A 330      18.015 201.343  32.002  1.00 55.77           H
ATOM   3239  CD  GLU A 330      17.502 201.334  34.088  1.00 56.45           C
ATOM   3240  OE1 GLU A 330      17.829 201.607  35.268  1.00 59.37           O
ATOM   3241  OE2 GLU A 330      16.379 200.859  33.794  1.00 64.11           O
ATOM   3242  N   ALA A 331      20.563 203.176  30.522  1.00 46.31           N
ATOM   3243  H   ALA A 331      20.071 202.600  29.854  1.00 46.31           H
ATOM   3244  CA  ALA A 331      20.821 204.566  30.112  1.00 47.88           C
ATOM   3245  HA  ALA A 331      20.981 205.170  31.005  1.00 47.88           H
ATOM   3246  C   ALA A 331      19.643 205.210  29.325  1.00 50.35           C
ATOM   3247  O   ALA A 331      18.692 204.540  28.920  1.00 49.38           O
ATOM   3248  CB  ALA A 331      22.117 204.571  29.290  1.00 50.61           C
ATOM   3249 1HB  ALA A 331      22.920 204.118  29.871  1.00 50.61           H
ATOM   3250 2HB  ALA A 331      22.386 205.596  29.036  1.00 50.61           H
ATOM   3251 3HB  ALA A 331      21.962 203.998  28.375  1.00 50.61           H
ATOM   3252  N   ASN A 332      19.708 206.528  29.091  1.00 54.42           N
ATOM   3253  H   ASN A 332      20.492 207.043  29.466  1.00 54.42           H
ATOM   3254  CA  ASN A 332      18.635 207.333  28.485  1.00 58.70           C
ATOM   3255  HA  ASN A 332      17.703 207.056  28.978  1.00 58.70           H
ATOM   3256  C   ASN A 332      18.417 207.123  26.953  1.00 56.38           C
ATOM   3257  O   ASN A 332      17.488 207.714  26.391  1.00 59.90           O
ATOM   3258  CB  ASN A 332      18.898 208.826  28.777  1.00 64.48           C
ATOM   3259 1HB  ASN A 332      19.871 209.099  28.369  1.00 64.48           H
ATOM   3260 2HB  ASN A 332      18.154 209.433  28.260  1.00 64.48           H
ATOM   3261  CG  ASN A 332      18.869 209.163  30.267  1.00 68.64           C
ATOM   3262  OD1 ASN A 332      18.024 208.676  31.006  1.00 70.64           O
ATOM   3263  ND2 ASN A 332      19.766 209.986  30.748  1.00 70.04           N
ATOM   3264 1HD2 ASN A 332      19.753 210.181  31.739  1.00 70.04           H
ATOM   3265 2HD2 ASN A 332      20.517 210.340  30.174  1.00 70.04           H
ATOM   3266  N   THR A 333      19.252 206.333  26.271  1.00 51.17           N
ATOM   3267  H   THR A 333      19.961 205.819  26.774  1.00 51.17           H
ATOM   3268  CA  THR A 333      19.214 206.100  24.810  1.00 50.52           C
ATOM   3269  HA  THR A 333      18.180 206.175  24.472  1.00 50.52           H
ATOM   3270  C   THR A 333      19.742 204.702  24.445  1.00 51.59           C
ATOM   3271  O   THR A 333      20.612 204.165  25.133  1.00 47.90           O
ATOM   3272  CB  THR A 333      20.042 207.146  24.019  1.00 51.43           C
ATOM   3273  HB  THR A 333      20.008 206.870  22.965  1.00 51.43           H
ATOM   3274  OG1 THR A 333      21.402 207.170  24.423  1.00 50.14           O
ATOM   3275  HG1 THR A 333      21.864 207.797  23.862  1.00 50.14           H
ATOM   3276  CG2 THR A 333      19.534 208.580  24.130  1.00 58.24           C
ATOM   3277 1HG2 THR A 333      20.112 209.218  23.461  1.00 58.24           H
ATOM   3278 2HG2 THR A 333      19.637 208.940  25.154  1.00 58.24           H
ATOM   3279 3HG2 THR A 333      18.484 208.606  23.839  1.00 58.24           H
ATOM   3280  N   TYR A 334      19.274 204.157  23.312  1.00 51.31           N
ATOM   3281  H   TYR A 334      18.522 204.616  22.818  1.00 51.31           H
ATOM   3282  CA  TYR A 334      19.809 202.936  22.683  1.00 54.46           C
ATOM   3283  HA  TYR A 334      19.581 202.077  23.315  1.00 54.46           H
ATOM   3284  C   TYR A 334      21.338 203.037  22.537  1.00 54.62           C
ATOM   3285  O   TYR A 334      22.065 202.134  22.946  1.00 50.26           O
ATOM   3286  CB  TYR A 334      19.126 202.747  21.310  1.00 56.26           C
ATOM   3287 1HB  TYR A 334      18.050 202.684  21.475  1.00 56.26           H
ATOM   3288 2HB  TYR A 334      19.296 203.639  20.706  1.00 56.26           H
ATOM   3289  CG  TYR A 334      19.540 201.529  20.468  1.00 56.67           C
ATOM   3290  CD1 TYR A 334      20.799 201.474  19.831  1.00 58.27           C
ATOM   3291  HD1 TYR A 334      21.509 202.278  19.959  1.00 58.27           H
ATOM   3292  CD2 TYR A 334      18.621 200.484  20.250  1.00 56.12           C
ATOM   3293  HD2 TYR A 334      17.642 200.517  20.706  1.00 56.12           H
ATOM   3294  CE1 TYR A 334      21.147 200.380  19.008  1.00 55.49           C
ATOM   3295  HE1 TYR A 334      22.114 200.347  18.529  1.00 55.49           H
ATOM   3296  CE2 TYR A 334      18.956 199.395  19.420  1.00 59.93           C
ATOM   3297  HE2 TYR A 334      18.241 198.603  19.255  1.00 59.93           H
ATOM   3298  CZ  TYR A 334      20.226 199.331  18.805  1.00 60.01           C
ATOM   3299  OH  TYR A 334      20.544 198.248  18.039  1.00 69.95           O
ATOM   3300  HH  TYR A 334      21.338 198.378  17.516  1.00 69.95           H
ATOM   3301  N   GLN A 335      21.817 204.173  22.016  1.00 52.55           N
ATOM   3302  H   GLN A 335      21.153 204.861  21.691  1.00 52.55           H
ATOM   3303  CA  GLN A 335      23.234 204.477  21.823  1.00 50.04           C
ATOM   3304  HA  GLN A 335      23.645 203.777  21.095  1.00 50.04           H
ATOM   3305  C   GLN A 335      24.036 204.361  23.125  1.00 46.70           C
ATOM   3306  O   GLN A 335      25.087 203.731  23.120  1.00 44.54           O
ATOM   3307  CB  GLN A 335      23.373 205.899  21.259  1.00 42.45           C
ATOM   3308 1HB  GLN A 335      22.959 205.917  20.250  1.00 42.45           H
ATOM   3309 2HB  GLN A 335      22.798 206.589  21.875  1.00 42.45           H
ATOM   3310  CG  GLN A 335      24.830 206.400  21.196  1.00 40.82           C
ATOM   3311 1HG  GLN A 335      25.193 206.610  22.202  1.00 40.82           H
ATOM   3312 2HG  GLN A 335      25.460 205.626  20.759  1.00 40.82           H
ATOM   3313  CD  GLN A 335      24.931 207.667  20.351  1.00 42.73           C
ATOM   3314  OE1 GLN A 335      24.935 208.784  20.852  1.00 41.90           O
ATOM   3315  NE2 GLN A 335      25.001 207.541  19.047  1.00 36.44           N
ATOM   3316 1HE2 GLN A 335      25.062 208.368  18.470  1.00 36.44           H
ATOM   3317 2HE2 GLN A 335      25.011 206.625  18.620  1.00 36.44           H
ATOM   3318  N   GLU A 336      23.585 204.965  24.225  1.00 45.75           N
ATOM   3319  H   GLU A 336      22.702 205.455  24.231  1.00 45.75           H
ATOM   3320  CA  GLU A 336      24.393 205.013  25.431  1.00 42.97           C
ATOM   3321  HA  GLU A 336      25.400 205.291  25.122  1.00 42.97           H
ATOM   3322  C   GLU A 336      24.462 203.640  26.126  1.00 51.54           C
ATOM   3323  O   GLU A 336      25.559 203.229  26.494  1.00 47.99           O
ATOM   3324  CB  GLU A 336      23.889 206.110  26.369  1.00 50.78           C
ATOM   3325 1HB  GLU A 336      23.789 207.030  25.794  1.00 50.78           H
ATOM   3326 2HB  GLU A 336      22.904 205.840  26.751  1.00 50.78           H
ATOM   3327  CG  GLU A 336      24.824 206.374  27.562  1.00 53.17           C
ATOM   3328 1HG  GLU A 336      24.395 207.164  28.179  1.00 53.17           H
ATOM   3329 2HG  GLU A 336      24.872 205.465  28.161  1.00 53.17           H
ATOM   3330  CD  GLU A 336      26.262 206.782  27.189  1.00 66.04           C
ATOM   3331  OE1 GLU A 336      26.494 207.266  26.058  1.00 66.21           O
ATOM   3332  OE2 GLU A 336      27.179 206.671  28.043  1.00 68.41           O
ATOM   3333  N   THR A 337      23.361 202.883  26.215  1.00 45.87           N
ATOM   3334  H   THR A 337      22.461 203.228  25.915  1.00 45.87           H
ATOM   3335  CA  THR A 337      23.410 201.500  26.697  1.00 50.84           C
ATOM   3336  HA  THR A 337      23.817 201.501  27.708  1.00 50.84           H
ATOM   3337  C   THR A 337      24.354 200.659  25.807  1.00 47.49           C
ATOM   3338  O   THR A 337      25.212 199.946  26.322  1.00 45.63           O
ATOM   3339  CB  THR A 337      22.012 200.860  26.769  1.00 53.70           C
ATOM   3340  HB  THR A 337      21.579 200.858  25.769  1.00 53.70           H
ATOM   3341  OG1 THR A 337      21.152 201.537  27.665  1.00 48.56           O
ATOM   3342  HG1 THR A 337      20.545 200.894  28.039  1.00 48.56           H
ATOM   3343  CG2 THR A 337      22.067 199.435  27.303  1.00 51.60           C
ATOM   3344 1HG2 THR A 337      21.092 198.977  27.136  1.00 51.60           H
ATOM   3345 2HG2 THR A 337      22.284 199.450  28.371  1.00 51.60           H
ATOM   3346 3HG2 THR A 337      22.833 198.859  26.784  1.00 51.60           H
ATOM   3347  N   TYR A 338      24.268 200.789  24.477  1.00 45.52           N
ATOM   3348  H   TYR A 338      23.558 201.397  24.093  1.00 45.52           H
ATOM   3349  CA  TYR A 338      25.114 200.085  23.497  1.00 46.59           C
ATOM   3350  HA  TYR A 338      24.991 199.012  23.641  1.00 46.59           H
ATOM   3351  C   TYR A 338      26.615 200.417  23.676  1.00 45.48           C
ATOM   3352  O   TYR A 338      27.457 199.517  23.767  1.00 45.76           O
ATOM   3353  CB  TYR A 338      24.588 200.459  22.098  1.00 45.94           C
ATOM   3354 1HB  TYR A 338      23.508 200.317  22.124  1.00 45.94           H
ATOM   3355 2HB  TYR A 338      24.757 201.522  21.928  1.00 45.94           H
ATOM   3356  CG  TYR A 338      25.132 199.698  20.880  1.00 39.03           C
ATOM   3357  CD1 TYR A 338      26.478 199.807  20.477  1.00 43.39           C
ATOM   3358  HD1 TYR A 338      27.180 200.395  21.049  1.00 43.39           H
ATOM   3359  CD2 TYR A 338      24.226 198.956  20.097  1.00 42.26           C
ATOM   3360  HD2 TYR A 338      23.189 198.886  20.391  1.00 42.26           H
ATOM   3361  CE1 TYR A 338      26.921 199.153  19.309  1.00 42.21           C
ATOM   3362  HE1 TYR A 338      27.954 199.225  19.003  1.00 42.21           H
ATOM   3363  CE2 TYR A 338      24.661 198.306  18.929  1.00 45.84           C
ATOM   3364  HE2 TYR A 338      23.965 197.731  18.336  1.00 45.84           H
ATOM   3365  CZ  TYR A 338      26.013 198.394  18.540  1.00 43.72           C
ATOM   3366  OH  TYR A 338      26.433 197.739  17.419  1.00 53.91           O
ATOM   3367  HH  TYR A 338      25.873 196.994  17.189  1.00 53.91           H
ATOM   3368  N   LYS A 339      26.945 201.710  23.793  1.00 49.25           N
ATOM   3369  H   LYS A 339      26.205 202.391  23.698  1.00 49.25           H
ATOM   3370  CA  LYS A 339      28.293 202.250  24.036  1.00 47.69           C
ATOM   3371  HA  LYS A 339      28.964 201.888  23.257  1.00 47.69           H
ATOM   3372  C   LYS A 339      28.846 201.795  25.399  1.00 47.36           C
ATOM   3373  O   LYS A 339      30.043 201.528  25.533  1.00 50.16           O
ATOM   3374  CB  LYS A 339      28.212 203.790  23.960  1.00 55.84           C
ATOM   3375 1HB  LYS A 339      27.567 204.057  23.123  1.00 55.84           H
ATOM   3376 2HB  LYS A 339      27.748 204.154  24.877  1.00 55.84           H
ATOM   3377  CG  LYS A 339      29.550 204.498  23.718  1.00 49.32           C
ATOM   3378 1HG  LYS A 339      30.314 204.037  24.345  1.00 49.32           H
ATOM   3379 2HG  LYS A 339      29.839 204.363  22.675  1.00 49.32           H
ATOM   3380  CD  LYS A 339      29.458 206.004  24.025  1.00 54.86           C
ATOM   3381 1HD  LYS A 339      30.277 206.513  23.516  1.00 54.86           H
ATOM   3382 2HD  LYS A 339      28.508 206.378  23.641  1.00 54.86           H
ATOM   3383  CE  LYS A 339      29.576 206.263  25.535  1.00 63.58           C
ATOM   3384 1HE  LYS A 339      28.931 205.560  26.062  1.00 63.58           H
ATOM   3385 2HE  LYS A 339      30.601 206.060  25.846  1.00 63.58           H
ATOM   3386  NZ  LYS A 339      29.196 207.636  25.938  1.00 64.70           N
ATOM   3387 1HZ  LYS A 339      29.482 207.763  26.899  1.00 64.70           H
ATOM   3388 2HZ  LYS A 339      28.190 207.704  25.875  1.00 64.70           H
ATOM   3389 3HZ  LYS A 339      29.618 208.351  25.364  1.00 64.70           H
ATOM   3390  N   ARG A 340      27.987 201.686  26.419  1.00 45.67           N
ATOM   3391  H   ARG A 340      27.030 201.978  26.278  1.00 45.67           H
ATOM   3392  CA  ARG A 340      28.333 201.186  27.752  1.00 45.67           C
ATOM   3393  HA  ARG A 340      29.271 201.658  28.044  1.00 45.67           H
ATOM   3394  C   ARG A 340      28.564 199.652  27.743  1.00 40.18           C
ATOM   3395  O   ARG A 340      29.577 199.226  28.285  1.00 43.66           O
ATOM   3396  CB  ARG A 340      27.272 201.636  28.779  1.00 52.03           C
ATOM   3397 1HB  ARG A 340      26.268 201.427  28.412  1.00 52.03           H
ATOM   3398 2HB  ARG A 340      27.422 201.096  29.714  1.00 52.03           H
ATOM   3399  CG  ARG A 340      27.380 203.147  29.069  1.00 57.51           C
ATOM   3400 1HG  ARG A 340      28.373 203.353  29.470  1.00 57.51           H
ATOM   3401 2HG  ARG A 340      27.280 203.719  28.146  1.00 57.51           H
ATOM   3402  CD  ARG A 340      26.330 203.653  30.075  1.00 57.83           C
ATOM   3403 1HD  ARG A 340      25.332 203.367  29.742  1.00 57.83           H
ATOM   3404 2HD  ARG A 340      26.555 203.200  31.041  1.00 57.83           H
ATOM   3405  NE  ARG A 340      26.384 205.118  30.211  1.00 65.20           N
ATOM   3406  HE  ARG A 340      26.903 205.570  29.472  1.00 65.20           H
ATOM   3407  CZ  ARG A 340      25.789 205.864  31.158  1.00 69.51           C
ATOM   3408  NH1 ARG A 340      25.012 205.372  32.075  1.00 72.34           N
ATOM   3409 1HH1 ARG A 340      24.890 204.370  32.117  1.00 72.34           H
ATOM   3410 2HH1 ARG A 340      24.642 205.957  32.810  1.00 72.34           H
ATOM   3411  NH2 ARG A 340      25.957 207.151  31.174  1.00 72.72           N
ATOM   3412 1HH2 ARG A 340      26.584 207.597  30.519  1.00 72.72           H
ATOM   3413 2HH2 ARG A 340      25.576 207.679  31.947  1.00 72.72           H
ATOM   3414  N   ILE A 341      27.743 198.850  27.059  1.00 40.25           N
ATOM   3415  H   ILE A 341      26.904 199.237  26.651  1.00 40.25           H
ATOM   3416  CA  ILE A 341      27.930 197.397  26.891  1.00 40.48           C
ATOM   3417  HA  ILE A 341      27.963 196.941  27.880  1.00 40.48           H
ATOM   3418  C   ILE A 341      29.263 197.086  26.177  1.00 44.71           C
ATOM   3419  O   ILE A 341      30.091 196.351  26.712  1.00 42.20           O
ATOM   3420  CB  ILE A 341      26.735 196.765  26.124  1.00 41.75           C
ATOM   3421  HB  ILE A 341      26.507 197.414  25.279  1.00 41.75           H
ATOM   3422  CG1 ILE A 341      25.500 196.694  27.036  1.00 39.36           C
ATOM   3423 1HG1 ILE A 341      25.614 195.849  27.715  1.00 39.36           H
ATOM   3424 2HG1 ILE A 341      25.447 197.609  27.626  1.00 39.36           H
ATOM   3425  CG2 ILE A 341      27.057 195.359  25.571  1.00 39.57           C
ATOM   3426 1HG2 ILE A 341      26.146 194.883  25.210  1.00 39.57           H
ATOM   3427 2HG2 ILE A 341      27.493 194.756  26.367  1.00 39.57           H
ATOM   3428 3HG2 ILE A 341      27.770 195.449  24.751  1.00 39.57           H
ATOM   3429  CD1 ILE A 341      24.183 196.568  26.266  1.00 40.22           C
ATOM   3430 1HD1 ILE A 341      23.365 196.600  26.986  1.00 40.22           H
ATOM   3431 2HD1 ILE A 341      24.144 195.631  25.711  1.00 40.22           H
ATOM   3432 3HD1 ILE A 341      24.091 197.405  25.574  1.00 40.22           H
ATOM   3433  N   SER A 342      29.492 197.666  24.994  1.00 41.95           N
ATOM   3434  H   SER A 342      28.785 198.268  24.598  1.00 41.95           H
ATOM   3435  CA  SER A 342      30.646 197.362  24.140  1.00 46.24           C
ATOM   3436  HA  SER A 342      30.634 196.296  23.913  1.00 46.24           H
ATOM   3437  C   SER A 342      32.003 197.680  24.821  1.00 46.08           C
ATOM   3438  O   SER A 342      33.002 197.013  24.557  1.00 49.80           O
ATOM   3439  CB  SER A 342      30.476 198.122  22.815  1.00 49.02           C
ATOM   3440 1HB  SER A 342      29.551 197.797  22.340  1.00 49.02           H
ATOM   3441 2HB  SER A 342      30.398 199.188  23.029  1.00 49.02           H
ATOM   3442  OG  SER A 342      31.554 197.915  21.924  1.00 58.21           O
ATOM   3443  HG  SER A 342      31.450 197.050  21.522  1.00 58.21           H
ATOM   3444  N   ARG A 343      32.033 198.650  25.748  1.00 46.51           N
ATOM   3445  H   ARG A 343      31.185 199.171  25.920  1.00 46.51           H
ATOM   3446  CA  ARG A 343      33.217 199.086  26.519  1.00 44.63           C
ATOM   3447  HA  ARG A 343      34.096 198.642  26.053  1.00 44.63           H
ATOM   3448  C   ARG A 343      33.195 198.600  28.001  1.00 48.52           C
ATOM   3449  O   ARG A 343      34.084 198.945  28.787  1.00 44.88           O
ATOM   3450  CB  ARG A 343      33.368 200.618  26.376  1.00 48.37           C
ATOM   3451 1HB  ARG A 343      32.517 201.123  26.833  1.00 48.37           H
ATOM   3452 2HB  ARG A 343      34.286 200.937  26.868  1.00 48.37           H
ATOM   3453  CG  ARG A 343      33.441 201.032  24.893  1.00 53.62           C
ATOM   3454 1HG  ARG A 343      34.282 200.507  24.440  1.00 53.62           H
ATOM   3455 2HG  ARG A 343      32.529 200.712  24.389  1.00 53.62           H
ATOM   3456  CD  ARG A 343      33.625 202.546  24.639  1.00 58.33           C
ATOM   3457 1HD  ARG A 343      32.825 203.091  25.141  1.00 58.33           H
ATOM   3458 2HD  ARG A 343      34.595 202.870  25.017  1.00 58.33           H
ATOM   3459  NE  ARG A 343      33.560 202.829  23.195  1.00 60.54           N
ATOM   3460  HE  ARG A 343      33.488 202.008  22.611  1.00 60.54           H
ATOM   3461  CZ  ARG A 343      33.563 204.048  22.644  1.00 63.05           C
ATOM   3462  NH1 ARG A 343      33.666 205.136  23.346  1.00 62.35           N
ATOM   3463 1HH1 ARG A 343      33.644 205.089  24.355  1.00 62.35           H
ATOM   3464 2HH1 ARG A 343      33.835 206.018  22.885  1.00 62.35           H
ATOM   3465  NH2 ARG A 343      33.441 204.212  21.363  1.00 64.24           N
ATOM   3466 1HH2 ARG A 343      33.351 203.416  20.746  1.00 64.24           H
ATOM   3467 2HH2 ARG A 343      33.212 205.137  21.030  1.00 64.24           H
ATOM   3468  N   VAL A 344      32.185 197.797  28.352  1.00 48.33           N
ATOM   3469  H   VAL A 344      31.542 197.542  27.616  1.00 48.33           H
ATOM   3470  CA  VAL A 344      31.884 197.202  29.681  1.00 42.49           C
ATOM   3471  HA  VAL A 344      30.873 196.811  29.566  1.00 42.49           H
ATOM   3472  C   VAL A 344      31.834 198.262  30.825  1.00 46.46           C
ATOM   3473  O   VAL A 344      32.344 198.077  31.930  1.00 47.93           O
ATOM   3474  CB  VAL A 344      32.756 195.960  29.985  1.00 42.62           C
ATOM   3475  HB  VAL A 344      33.717 196.307  30.364  1.00 42.62           H
ATOM   3476  CG1 VAL A 344      32.096 195.061  31.037  1.00 42.16           C
ATOM   3477 1HG1 VAL A 344      32.766 194.230  31.260  1.00 42.16           H
ATOM   3478 2HG1 VAL A 344      31.151 194.674  30.655  1.00 42.16           H
ATOM   3479 3HG1 VAL A 344      31.913 195.635  31.945  1.00 42.16           H
ATOM   3480  CG2 VAL A 344      33.007 195.074  28.754  1.00 40.60           C
ATOM   3481 1HG2 VAL A 344      33.537 194.174  29.067  1.00 40.60           H
ATOM   3482 2HG2 VAL A 344      33.610 195.617  28.027  1.00 40.60           H
ATOM   3483 3HG2 VAL A 344      32.055 194.796  28.303  1.00 40.60           H
ATOM   3484  N   GLU A 345      31.216 199.410  30.551  1.00 46.96           N
ATOM   3485  H   GLU A 345      30.757 199.493  29.655  1.00 46.96           H
ATOM   3486  CA  GLU A 345      30.917 200.445  31.542  1.00 47.44           C
ATOM   3487  HA  GLU A 345      31.770 200.547  32.213  1.00 47.44           H
ATOM   3488  C   GLU A 345      29.683 200.072  32.386  1.00 43.48           C
ATOM   3489  O   GLU A 345      28.543 200.384  32.046  1.00 45.00           O
ATOM   3490  CB  GLU A 345      30.707 201.810  30.881  1.00  0.00           C
ATOM   3491 1HB  GLU A 345      29.913 201.735  30.137  1.00  0.00           H
ATOM   3492 2HB  GLU A 345      30.400 202.514  31.654  1.00  0.00           H
ATOM   3493  CG  GLU A 345      31.978 202.336  30.203  1.00  0.00           C
ATOM   3494 1HG  GLU A 345      32.816 202.234  30.892  1.00  0.00           H
ATOM   3495 2HG  GLU A 345      32.186 201.741  29.314  1.00  0.00           H
ATOM   3496  CD  GLU A 345      31.849 203.807  29.795  1.00  0.00           C
ATOM   3497  OE1 GLU A 345      30.724 204.268  29.488  1.00  0.00           O
ATOM   3498  OE2 GLU A 345      32.899 204.486  29.717  1.00  0.00           O
ATOM   3499  N   PHE A 346      29.951 199.433  33.519  1.00 40.37           N
ATOM   3500  H   PHE A 346      30.910 199.166  33.684  1.00 40.37           H
ATOM   3501  CA  PHE A 346      29.026 199.286  34.648  1.00 44.45           C
ATOM   3502  HA  PHE A 346      28.332 200.126  34.638  1.00 44.45           H
ATOM   3503  C   PHE A 346      29.839 199.348  35.954  1.00 42.39           C
ATOM   3504  O   PHE A 346      31.050 199.090  35.939  1.00 48.08           O
ATOM   3505  CB  PHE A 346      28.211 197.989  34.515  1.00 45.05           C
ATOM   3506 1HB  PHE A 346      27.319 198.089  35.133  1.00 45.05           H
ATOM   3507 2HB  PHE A 346      27.870 197.878  33.486  1.00 45.05           H
ATOM   3508  CG  PHE A 346      28.949 196.722  34.924  1.00 40.13           C
ATOM   3509  CD1 PHE A 346      29.794 196.056  34.017  1.00 40.45           C
ATOM   3510  HD1 PHE A 346      29.913 196.426  33.009  1.00 40.45           H
ATOM   3511  CD2 PHE A 346      28.801 196.224  36.230  1.00 42.23           C
ATOM   3512  HD2 PHE A 346      28.154 196.737  36.925  1.00 42.23           H
ATOM   3513  CE1 PHE A 346      30.499 194.908  34.421  1.00 41.06           C
ATOM   3514  HE1 PHE A 346      31.146 194.389  33.729  1.00 41.06           H
ATOM   3515  CE2 PHE A 346      29.506 195.080  36.635  1.00 40.93           C
ATOM   3516  HE2 PHE A 346      29.390 194.710  37.643  1.00 40.93           H
ATOM   3517  CZ  PHE A 346      30.363 194.428  35.735  1.00 37.71           C
ATOM   3518  HZ  PHE A 346      30.908 193.551  36.053  1.00 37.71           H
ATOM   3519  N   THR A 347      29.210 199.710  37.073  1.00 46.79           N
ATOM   3520  H   THR A 347      28.223 199.922  37.038  1.00 46.79           H
ATOM   3521  CA  THR A 347      29.883 199.976  38.356  1.00 51.62           C
ATOM   3522  HA  THR A 347      30.896 199.578  38.300  1.00 51.62           H
ATOM   3523  C   THR A 347      29.166 199.302  39.543  1.00 51.38           C
ATOM   3524  O   THR A 347      27.943 199.161  39.554  1.00 50.81           O
ATOM   3525  CB  THR A 347      30.045 201.491  38.605  1.00 49.82           C
ATOM   3526  HB  THR A 347      30.599 201.628  39.533  1.00 49.82           H
ATOM   3527  OG1 THR A 347      28.798 202.171  38.758  1.00 57.34           O
ATOM   3528  HG1 THR A 347      28.973 202.975  39.252  1.00 57.34           H
ATOM   3529  CG2 THR A 347      30.819 202.185  37.484  1.00 50.74           C
ATOM   3530 1HG2 THR A 347      31.011 203.218  37.776  1.00 50.74           H
ATOM   3531 2HG2 THR A 347      30.242 202.169  36.560  1.00 50.74           H
ATOM   3532 3HG2 THR A 347      31.767 201.668  37.330  1.00 50.74           H
ATOM   3533  N   PHE A 348      29.943 198.875  40.540  1.00 47.05           N
ATOM   3534  H   PHE A 348      30.927 199.099  40.517  1.00 47.05           H
ATOM   3535  CA  PHE A 348      29.439 198.256  41.770  1.00 49.90           C
ATOM   3536  HA  PHE A 348      28.471 197.794  41.574  1.00 49.90           H
ATOM   3537  C   PHE A 348      29.263 199.305  42.878  1.00 55.84           C
ATOM   3538  O   PHE A 348      30.238 199.984  43.215  1.00 57.94           O
ATOM   3539  CB  PHE A 348      30.394 197.149  42.240  1.00 48.01           C
ATOM   3540 1HB  PHE A 348      31.378 197.587  42.410  1.00 48.01           H
ATOM   3541 2HB  PHE A 348      30.039 196.775  43.200  1.00 48.01           H
ATOM   3542  CG  PHE A 348      30.547 195.970  41.286  1.00 50.74           C
ATOM   3543  CD1 PHE A 348      29.498 195.043  41.135  1.00 46.85           C
ATOM   3544  HD1 PHE A 348      28.567 195.179  41.667  1.00 46.85           H
ATOM   3545  CD2 PHE A 348      31.753 195.766  40.594  1.00 47.85           C
ATOM   3546  HD2 PHE A 348      32.563 196.470  40.715  1.00 47.85           H
ATOM   3547  CE1 PHE A 348      29.662 193.918  40.307  1.00 44.15           C
ATOM   3548  HE1 PHE A 348      28.866 193.197  40.202  1.00 44.15           H
ATOM   3549  CE2 PHE A 348      31.916 194.647  39.761  1.00 45.06           C
ATOM   3550  HE2 PHE A 348      32.853 194.499  39.243  1.00 45.06           H
ATOM   3551  CZ  PHE A 348      30.872 193.719  39.618  1.00 44.86           C
ATOM   3552  HZ  PHE A 348      31.009 192.853  38.988  1.00 44.86           H
ATOM   3553  N   PRO A 349      28.075 199.428  43.499  1.00 54.73           N
ATOM   3554  CA  PRO A 349      27.898 200.212  44.721  1.00 48.53           C
ATOM   3555  HA  PRO A 349      28.102 201.260  44.502  1.00 48.53           H
ATOM   3556  C   PRO A 349      28.816 199.756  45.859  1.00 54.94           C
ATOM   3557  O   PRO A 349      29.131 198.572  45.984  1.00 52.42           O
ATOM   3558  CB  PRO A 349      26.427 200.045  45.099  1.00 50.69           C
ATOM   3559 1HB  PRO A 349      26.309 199.183  45.756  1.00 50.69           H
ATOM   3560 2HB  PRO A 349      26.014 200.945  45.553  1.00 50.69           H
ATOM   3561  CG  PRO A 349      25.760 199.780  43.763  1.00 46.32           C
ATOM   3562 1HG  PRO A 349      24.831 199.218  43.868  1.00 46.32           H
ATOM   3563 2HG  PRO A 349      25.598 200.722  43.240  1.00 46.32           H
ATOM   3564  CD  PRO A 349      26.795 198.947  43.033  1.00 49.20           C
ATOM   3565 1HD  PRO A 349      26.682 197.893  43.285  1.00 49.20           H
ATOM   3566 2HD  PRO A 349      26.711 199.104  41.957  1.00 49.20           H
ATOM   3567  N   ASP A 350      29.225 200.678  46.731  1.00 58.95           N
ATOM   3568  H   ASP A 350      28.966 201.645  46.599  1.00 58.95           H
ATOM   3569  CA  ASP A 350      30.213 200.399  47.777  1.00 56.05           C
ATOM   3570  HA  ASP A 350      31.089 199.976  47.285  1.00 56.05           H
ATOM   3571  C   ASP A 350      29.743 199.367  48.844  1.00 56.36           C
ATOM   3572  O   ASP A 350      30.583 198.778  49.528  1.00 50.86           O
ATOM   3573  CB  ASP A 350      30.668 201.709  48.436  1.00 65.04           C
ATOM   3574 1HB  ASP A 350      29.797 202.215  48.852  1.00 65.04           H
ATOM   3575 2HB  ASP A 350      31.346 201.472  49.255  1.00 65.04           H
ATOM   3576  CG  ASP A 350      31.382 202.682  47.481  1.00 69.92           C
ATOM   3577  OD1 ASP A 350      31.846 202.280  46.388  1.00 74.97           O
ATOM   3578  OD2 ASP A 350      31.493 203.877  47.835  1.00 80.35           O
ATOM   3579  N   PHE A 351      28.439 199.082  48.954  1.00 52.53           N
ATOM   3580  H   PHE A 351      27.774 199.593  48.391  1.00 52.53           H
ATOM   3581  CA  PHE A 351      27.900 198.007  49.793  1.00 50.26           C
ATOM   3582  HA  PHE A 351      28.386 198.073  50.767  1.00 50.26           H
ATOM   3583  C   PHE A 351      28.170 196.580  49.238  1.00 50.58           C
ATOM   3584  O   PHE A 351      28.139 195.616  50.006  1.00 51.86           O
ATOM   3585  CB  PHE A 351      26.398 198.235  50.037  1.00 55.00           C
ATOM   3586 1HB  PHE A 351      26.019 197.414  50.646  1.00 55.00           H
ATOM   3587 2HB  PHE A 351      26.292 199.137  50.639  1.00 55.00           H
ATOM   3588  CG  PHE A 351      25.493 198.373  48.810  1.00 56.48           C
ATOM   3589  CD1 PHE A 351      25.114 197.239  48.066  1.00 55.28           C
ATOM   3590  HD1 PHE A 351      25.486 196.261  48.336  1.00 55.28           H
ATOM   3591  CD2 PHE A 351      24.962 199.630  48.464  1.00 50.53           C
ATOM   3592  HD2 PHE A 351      25.227 200.496  49.051  1.00 50.53           H
ATOM   3593  CE1 PHE A 351      24.224 197.363  46.983  1.00 51.75           C
ATOM   3594  HE1 PHE A 351      23.933 196.492  46.415  1.00 51.75           H
ATOM   3595  CE2 PHE A 351      24.054 199.752  47.396  1.00 56.84           C
ATOM   3596  HE2 PHE A 351      23.642 200.722  47.159  1.00 56.84           H
ATOM   3597  CZ  PHE A 351      23.689 198.618  46.651  1.00 50.03           C
ATOM   3598  HZ  PHE A 351      22.997 198.720  45.828  1.00 50.03           H
ATOM   3599  N   VAL A 352      28.471 196.428  47.940  1.00 48.72           N
ATOM   3600  H   VAL A 352      28.534 197.243  47.347  1.00 48.72           H
ATOM   3601  CA  VAL A 352      28.625 195.126  47.272  1.00 43.13           C
ATOM   3602  HA  VAL A 352      27.756 194.522  47.532  1.00 43.13           H
ATOM   3603  C   VAL A 352      29.887 194.385  47.762  1.00 50.14           C
ATOM   3604  O   VAL A 352      31.002 194.917  47.709  1.00 52.95           O
ATOM   3605  CB  VAL A 352      28.618 195.279  45.734  1.00 45.03           C
ATOM   3606  HB  VAL A 352      29.442 195.935  45.454  1.00 45.03           H
ATOM   3607  CG1 VAL A 352      28.796 193.947  44.994  1.00 42.65           C
ATOM   3608 1HG1 VAL A 352      28.833 194.136  43.921  1.00 42.65           H
ATOM   3609 2HG1 VAL A 352      27.950 193.298  45.220  1.00 42.65           H
ATOM   3610 3HG1 VAL A 352      29.721 193.465  45.310  1.00 42.65           H
ATOM   3611  CG2 VAL A 352      27.300 195.883  45.228  1.00 43.37           C
ATOM   3612 1HG2 VAL A 352      27.333 195.949  44.141  1.00 43.37           H
ATOM   3613 2HG2 VAL A 352      27.164 196.880  45.649  1.00 43.37           H
ATOM   3614 3HG2 VAL A 352      26.470 195.245  45.530  1.00 43.37           H
ATOM   3615  N   THR A 353      29.712 193.144  48.210  1.00 46.41           N
ATOM   3616  H   THR A 353      28.779 192.758  48.182  1.00 46.41           H
ATOM   3617  CA  THR A 353      30.767 192.228  48.693  1.00 48.96           C
ATOM   3618  HA  THR A 353      31.383 192.765  49.414  1.00 48.96           H
ATOM   3619  C   THR A 353      31.676 191.742  47.549  1.00 50.06           C
ATOM   3620  O   THR A 353      31.224 191.567  46.418  1.00 51.06           O
ATOM   3621  CB  THR A 353      30.142 191.023  49.424  1.00 48.99           C
ATOM   3622  HB  THR A 353      30.945 190.356  49.737  1.00 48.99           H
ATOM   3623  OG1 THR A 353      29.261 190.309  48.577  1.00 46.27           O
ATOM   3624  HG1 THR A 353      28.580 189.910  49.123  1.00 46.27           H
ATOM   3625  CG2 THR A 353      29.359 191.457  50.662  1.00 48.50           C
ATOM   3626 1HG2 THR A 353      28.890 190.582  51.112  1.00 48.50           H
ATOM   3627 2HG2 THR A 353      28.592 192.183  50.394  1.00 48.50           H
ATOM   3628 3HG2 THR A 353      30.051 191.905  51.375  1.00 48.50           H
ATOM   3629  N   GLU A 354      32.966 191.509  47.824  1.00 47.04           N
ATOM   3630  H   GLU A 354      33.318 191.691  48.753  1.00 47.04           H
ATOM   3631  CA  GLU A 354      33.971 191.103  46.823  1.00 50.29           C
ATOM   3632  HA  GLU A 354      34.133 191.926  46.127  1.00 50.29           H
ATOM   3633  C   GLU A 354      33.534 189.867  45.995  1.00 43.81           C
ATOM   3634  O   GLU A 354      33.699 189.851  44.777  1.00 43.82           O
ATOM   3635  CB  GLU A 354      35.312 190.785  47.512  1.00  0.00           C
ATOM   3636 1HB  GLU A 354      35.118 190.204  48.413  1.00  0.00           H
ATOM   3637 2HB  GLU A 354      35.918 190.182  46.835  1.00  0.00           H
ATOM   3638  CG  GLU A 354      36.115 192.040  47.901  1.00  0.00           C
ATOM   3639 1HG  GLU A 354      36.503 192.506  46.995  1.00  0.00           H
ATOM   3640 2HG  GLU A 354      35.456 192.757  48.391  1.00  0.00           H
ATOM   3641  CD  GLU A 354      37.298 191.748  48.841  1.00  0.00           C
ATOM   3642  OE1 GLU A 354      37.707 190.578  49.034  1.00  0.00           O
ATOM   3643  OE2 GLU A 354      37.835 192.713  49.433  1.00  0.00           O
ATOM   3644  N   GLY A 355      32.916 188.874  46.638  1.00 41.33           N
ATOM   3645  H   GLY A 355      32.815 188.933  47.641  1.00 41.33           H
ATOM   3646  CA  GLY A 355      32.471 187.639  45.997  1.00 45.76           C
ATOM   3647 1HA  GLY A 355      33.321 187.162  45.508  1.00 45.76           H
ATOM   3648 2HA  GLY A 355      32.105 186.983  46.787  1.00 45.76           H
ATOM   3649  C   GLY A 355      31.351 187.815  44.956  1.00 43.53           C
ATOM   3650  O   GLY A 355      31.302 187.067  43.979  1.00 43.05           O
ATOM   3651  N   ALA A 356      30.496 188.827  45.117  1.00 43.01           N
ATOM   3652  H   ALA A 356      30.584 189.430  45.923  1.00 43.01           H
ATOM   3653  CA  ALA A 356      29.536 189.215  44.092  1.00 42.10           C
ATOM   3654  HA  ALA A 356      29.030 188.325  43.717  1.00 42.10           H
ATOM   3655  C   ALA A 356      30.234 189.905  42.901  1.00 42.76           C
ATOM   3656  O   ALA A 356      29.882 189.653  41.745  1.00 40.23           O
ATOM   3657  CB  ALA A 356      28.490 190.132  44.731  1.00 37.52           C
ATOM   3658 1HB  ALA A 356      27.977 189.598  45.531  1.00 37.52           H
ATOM   3659 2HB  ALA A 356      27.769 190.428  43.969  1.00 37.52           H
ATOM   3660 3HB  ALA A 356      28.975 191.019  45.138  1.00 37.52           H
ATOM   3661  N   ARG A 357      31.243 190.751  43.170  1.00 40.53           N
ATOM   3662  H   ARG A 357      31.541 190.876  44.127  1.00 40.53           H
ATOM   3663  CA  ARG A 357      31.990 191.485  42.146  1.00 39.30           C
ATOM   3664  HA  ARG A 357      31.259 191.991  41.516  1.00 39.30           H
ATOM   3665  C   ARG A 357      32.808 190.527  41.258  1.00 42.79           C
ATOM   3666  O   ARG A 357      32.708 190.631  40.037  1.00 41.55           O
ATOM   3667  CB  ARG A 357      32.904 192.570  42.747  1.00 46.45           C
ATOM   3668 1HB  ARG A 357      33.707 192.105  43.319  1.00 46.45           H
ATOM   3669 2HB  ARG A 357      33.352 193.128  41.925  1.00 46.45           H
ATOM   3670  CG  ARG A 357      32.153 193.554  43.660  1.00 44.17           C
ATOM   3671 1HG  ARG A 357      31.254 193.912  43.158  1.00 44.17           H
ATOM   3672 2HG  ARG A 357      31.864 193.022  44.566  1.00 44.17           H
ATOM   3673  CD  ARG A 357      33.015 194.765  44.053  1.00 50.88           C
ATOM   3674 1HD  ARG A 357      34.016 194.427  44.318  1.00 50.88           H
ATOM   3675 2HD  ARG A 357      33.077 195.448  43.205  1.00 50.88           H
ATOM   3676  NE  ARG A 357      32.434 195.482  45.199  1.00 56.56           N
ATOM   3677  HE  ARG A 357      31.953 194.886  45.858  1.00 56.56           H
ATOM   3678  CZ  ARG A 357      32.564 196.794  45.463  1.00 57.93           C
ATOM   3679  NH1 ARG A 357      33.151 197.638  44.671  1.00 59.06           N
ATOM   3680 1HH1 ARG A 357      33.594 197.331  43.816  1.00 59.06           H
ATOM   3681 2HH1 ARG A 357      33.090 198.623  44.883  1.00 59.06           H
ATOM   3682  NH2 ARG A 357      32.096 197.266  46.579  1.00 53.47           N
ATOM   3683 1HH2 ARG A 357      31.582 196.648  47.191  1.00 53.47           H
ATOM   3684 2HH2 ARG A 357      32.342 198.195  46.889  1.00 53.47           H
ATOM   3685  N   ASP A 358      33.526 189.568  41.849  1.00 42.00           N
ATOM   3686  H   ASP A 358      33.599 189.567  42.856  1.00 42.00           H
ATOM   3687  CA  ASP A 358      34.336 188.582  41.129  1.00 42.60           C
ATOM   3688  HA  ASP A 358      35.067 189.123  40.529  1.00 42.60           H
ATOM   3689  C   ASP A 358      33.468 187.737  40.166  1.00 40.57           C
ATOM   3690  O   ASP A 358      33.789 187.609  38.985  1.00 37.44           O
ATOM   3691  CB  ASP A 358      35.098 187.702  42.145  1.00 35.26           C
ATOM   3692 1HB  ASP A 358      35.518 188.347  42.916  1.00 35.26           H
ATOM   3693 2HB  ASP A 358      34.402 187.017  42.629  1.00 35.26           H
ATOM   3694  CG  ASP A 358      36.248 186.868  41.541  1.00 46.14           C
ATOM   3695  OD1 ASP A 358      36.672 187.118  40.390  1.00 51.33           O
ATOM   3696  OD2 ASP A 358      36.853 186.029  42.243  1.00 44.25           O
ATOM   3697  N   LEU A 359      32.311 187.249  40.635  1.00 39.76           N
ATOM   3698  H   LEU A 359      32.075 187.397  41.606  1.00 39.76           H
ATOM   3699  CA  LEU A 359      31.363 186.474  39.835  1.00 38.16           C
ATOM   3700  HA  LEU A 359      31.901 185.625  39.412  1.00 38.16           H
ATOM   3701  C   LEU A 359      30.764 187.287  38.664  1.00 36.56           C
ATOM   3702  O   LEU A 359      30.810 186.852  37.512  1.00 35.26           O
ATOM   3703  CB  LEU A 359      30.257 185.928  40.762  1.00 34.71           C
ATOM   3704 1HB  LEU A 359      30.722 185.283  41.507  1.00 34.71           H
ATOM   3705 2HB  LEU A 359      29.801 186.770  41.283  1.00 34.71           H
ATOM   3706  CG  LEU A 359      29.150 185.142  40.036  1.00 37.47           C
ATOM   3707  HG  LEU A 359      28.668 185.805  39.317  1.00 37.47           H
ATOM   3708  CD1 LEU A 359      29.679 183.905  39.310  1.00 34.60           C
ATOM   3709 1HD1 LEU A 359      28.841 183.363  38.871  1.00 34.60           H
ATOM   3710 2HD1 LEU A 359      30.199 183.259  40.017  1.00 34.60           H
ATOM   3711 3HD1 LEU A 359      30.368 184.209  38.522  1.00 34.60           H
ATOM   3712  CD2 LEU A 359      28.094 184.694  41.041  1.00 32.29           C
ATOM   3713 1HD2 LEU A 359      27.290 184.176  40.519  1.00 32.29           H
ATOM   3714 2HD2 LEU A 359      27.692 185.567  41.554  1.00 32.29           H
ATOM   3715 3HD2 LEU A 359      28.548 184.021  41.769  1.00 32.29           H
ATOM   3716  N   ILE A 360      30.201 188.467  38.945  1.00 32.78           N
ATOM   3717  H   ILE A 360      30.187 188.806  39.897  1.00 32.78           H
ATOM   3718  CA  ILE A 360      29.553 189.307  37.936  1.00 34.17           C
ATOM   3719  HA  ILE A 360      28.820 188.693  37.412  1.00 34.17           H
ATOM   3720  C   ILE A 360      30.591 189.790  36.890  1.00 38.38           C
ATOM   3721  O   ILE A 360      30.279 189.836  35.701  1.00 37.75           O
ATOM   3722  CB  ILE A 360      28.773 190.464  38.619  1.00 30.18           C
ATOM   3723  HB  ILE A 360      29.446 190.938  39.334  1.00 30.18           H
ATOM   3724  CG1 ILE A 360      27.546 189.905  39.373  1.00 34.57           C
ATOM   3725 1HG1 ILE A 360      26.815 189.574  38.635  1.00 34.57           H
ATOM   3726 2HG1 ILE A 360      27.868 189.036  39.948  1.00 34.57           H
ATOM   3727  CG2 ILE A 360      28.318 191.532  37.604  1.00 31.31           C
ATOM   3728 1HG2 ILE A 360      27.750 192.310  38.113  1.00 31.31           H
ATOM   3729 2HG2 ILE A 360      27.690 191.058  36.850  1.00 31.31           H
ATOM   3730 3HG2 ILE A 360      29.192 191.973  37.124  1.00 31.31           H
ATOM   3731  CD1 ILE A 360      26.880 190.882  40.353  1.00 37.99           C
ATOM   3732 1HD1 ILE A 360      26.084 190.355  40.881  1.00 37.99           H
ATOM   3733 2HD1 ILE A 360      26.459 191.730  39.814  1.00 37.99           H
ATOM   3734 3HD1 ILE A 360      27.620 191.237  41.070  1.00 37.99           H
ATOM   3735  N   SER A 361      31.835 190.060  37.303  1.00 36.14           N
ATOM   3736  H   SER A 361      32.054 189.998  38.287  1.00 36.14           H
ATOM   3737  CA  SER A 361      32.939 190.420  36.407  1.00 39.03           C
ATOM   3738  HA  SER A 361      32.661 191.329  35.873  1.00 39.03           H
ATOM   3739  C   SER A 361      33.228 189.321  35.366  1.00 41.45           C
ATOM   3740  O   SER A 361      33.304 189.632  34.175  1.00 42.33           O
ATOM   3741  CB  SER A 361      34.205 190.726  37.207  1.00 42.49           C
ATOM   3742 1HB  SER A 361      34.476 189.852  37.800  1.00 42.49           H
ATOM   3743 2HB  SER A 361      35.021 190.950  36.519  1.00 42.49           H
ATOM   3744  OG  SER A 361      33.982 191.844  38.062  1.00 45.89           O
ATOM   3745  HG  SER A 361      33.621 191.507  38.885  1.00 45.89           H
ATOM   3746  N   ARG A 362      33.300 188.048  35.787  1.00 37.86           N
ATOM   3747  H   ARG A 362      33.227 187.859  36.776  1.00 37.86           H
ATOM   3748  CA  ARG A 362      33.521 186.874  34.922  1.00 37.71           C
ATOM   3749  HA  ARG A 362      34.449 187.005  34.364  1.00 37.71           H
ATOM   3750  C   ARG A 362      32.373 186.680  33.919  1.00 37.49           C
ATOM   3751  O   ARG A 362      32.602 186.449  32.734  1.00 38.09           O
ATOM   3752  CB  ARG A 362      33.647 185.613  35.794  1.00 41.01           C
ATOM   3753 1HB  ARG A 362      32.757 185.528  36.418  1.00 41.01           H
ATOM   3754 2HB  ARG A 362      33.693 184.730  35.156  1.00 41.01           H
ATOM   3755  CG  ARG A 362      34.887 185.632  36.702  1.00 48.13           C
ATOM   3756 1HG  ARG A 362      35.760 185.298  36.140  1.00 48.13           H
ATOM   3757 2HG  ARG A 362      35.085 186.644  37.055  1.00 48.13           H
ATOM   3758  CD  ARG A 362      34.684 184.710  37.907  1.00 43.68           C
ATOM   3759 1HD  ARG A 362      33.736 184.947  38.391  1.00 43.68           H
ATOM   3760 2HD  ARG A 362      34.654 183.672  37.574  1.00 43.68           H
ATOM   3761  NE  ARG A 362      35.778 184.888  38.859  1.00 51.86           N
ATOM   3762  HE  ARG A 362      35.741 185.766  39.356  1.00 51.86           H
ATOM   3763  CZ  ARG A 362      36.854 184.098  38.974  1.00 63.24           C
ATOM   3764  NH1 ARG A 362      36.966 182.937  38.406  1.00 57.05           N
ATOM   3765 1HH1 ARG A 362      36.145 182.492  38.020  1.00 57.05           H
ATOM   3766 2HH1 ARG A 362      37.827 182.417  38.496  1.00 57.05           H
ATOM   3767  NH2 ARG A 362      37.847 184.519  39.686  1.00 69.43           N
ATOM   3768 1HH2 ARG A 362      37.713 185.356  40.235  1.00 69.43           H
ATOM   3769 2HH2 ARG A 362      38.646 183.925  39.858  1.00 69.43           H
ATOM   3770  N   LEU A 363      31.131 186.794  34.393  1.00 37.27           N
ATOM   3771  H   LEU A 363      31.005 186.969  35.379  1.00 37.27           H
ATOM   3772  CA  LEU A 363      29.930 186.648  33.580  1.00 32.31           C
ATOM   3773  HA  LEU A 363      29.989 185.696  33.053  1.00 32.31           H
ATOM   3774  C   LEU A 363      29.818 187.767  32.511  1.00 33.18           C
ATOM   3775  O   LEU A 363      29.452 187.481  31.373  1.00 35.58           O
ATOM   3776  CB  LEU A 363      28.699 186.619  34.514  1.00 33.48           C
ATOM   3777 1HB  LEU A 363      28.733 187.503  35.149  1.00 33.48           H
ATOM   3778 2HB  LEU A 363      27.803 186.683  33.896  1.00 33.48           H
ATOM   3779  CG  LEU A 363      28.608 185.359  35.397  1.00 33.12           C
ATOM   3780  HG  LEU A 363      29.581 185.190  35.858  1.00 33.12           H
ATOM   3781  CD1 LEU A 363      27.572 185.534  36.507  1.00 28.87           C
ATOM   3782 1HD1 LEU A 363      27.587 184.655  37.152  1.00 28.87           H
ATOM   3783 2HD1 LEU A 363      26.579 185.650  36.073  1.00 28.87           H
ATOM   3784 3HD1 LEU A 363      27.819 186.419  37.093  1.00 28.87           H
ATOM   3785  CD2 LEU A 363      28.223 184.114  34.598  1.00 30.00           C
ATOM   3786 1HD2 LEU A 363      28.253 183.250  35.262  1.00 30.00           H
ATOM   3787 2HD2 LEU A 363      28.924 183.966  33.777  1.00 30.00           H
ATOM   3788 3HD2 LEU A 363      27.215 184.231  34.199  1.00 30.00           H
ATOM   3789  N   LEU A 364      30.184 189.006  32.854  1.00 34.67           N
ATOM   3790  H   LEU A 364      30.452 189.178  33.813  1.00 34.67           H
ATOM   3791  CA  LEU A 364      30.129 190.179  31.972  1.00 40.71           C
ATOM   3792  HA  LEU A 364      29.403 189.957  31.190  1.00 40.71           H
ATOM   3793  C   LEU A 364      31.483 190.486  31.253  1.00 38.76           C
ATOM   3794  O   LEU A 364      31.771 191.645  30.947  1.00 44.59           O
ATOM   3795  CB  LEU A 364      29.572 191.395  32.754  1.00 36.64           C
ATOM   3796 1HB  LEU A 364      30.280 191.634  33.548  1.00 36.64           H
ATOM   3797 2HB  LEU A 364      29.527 192.241  32.069  1.00 36.64           H
ATOM   3798  CG  LEU A 364      28.173 191.203  33.369  1.00 33.63           C
ATOM   3799  HG  LEU A 364      28.220 190.387  34.090  1.00 33.63           H
ATOM   3800  CD1 LEU A 364      27.726 192.471  34.098  1.00 39.14           C
ATOM   3801 1HD1 LEU A 364      26.753 192.303  34.560  1.00 39.14           H
ATOM   3802 2HD1 LEU A 364      27.655 193.299  33.393  1.00 39.14           H
ATOM   3803 3HD1 LEU A 364      28.459 192.710  34.868  1.00 39.14           H
ATOM   3804  CD2 LEU A 364      27.105 190.877  32.329  1.00 35.31           C
ATOM   3805 1HD2 LEU A 364      26.136 190.823  32.825  1.00 35.31           H
ATOM   3806 2HD2 LEU A 364      27.327 189.920  31.858  1.00 35.31           H
ATOM   3807 3HD2 LEU A 364      27.081 191.659  31.569  1.00 35.31           H
ATOM   3808  N   LYS A 365      32.349 189.492  31.002  1.00 38.48           N
ATOM   3809  H   LYS A 365      32.136 188.552  31.302  1.00 38.48           H
ATOM   3810  CA  LYS A 365      33.540 189.652  30.156  1.00 40.37           C
ATOM   3811  HA  LYS A 365      34.099 190.515  30.518  1.00 40.37           H
ATOM   3812  C   LYS A 365      33.135 189.941  28.687  1.00 37.82           C
ATOM   3813  O   LYS A 365      32.224 189.310  28.151  1.00 35.74           O
ATOM   3814  CB  LYS A 365      34.452 188.407  30.244  1.00 40.15           C
ATOM   3815 1HB  LYS A 365      33.831 187.521  30.111  1.00 40.15           H
ATOM   3816 2HB  LYS A 365      35.150 188.437  29.408  1.00 40.15           H
ATOM   3817  CG  LYS A 365      35.272 188.243  31.547  1.00 46.10           C
ATOM   3818 1HG  LYS A 365      34.580 188.288  32.388  1.00 46.10           H
ATOM   3819 2HG  LYS A 365      35.713 187.246  31.543  1.00 46.10           H
ATOM   3820  CD  LYS A 365      36.425 189.250  31.758  1.00 52.83           C
ATOM   3821 1HD  LYS A 365      37.190 188.770  32.367  1.00 52.83           H
ATOM   3822 2HD  LYS A 365      36.857 189.483  30.785  1.00 52.83           H
ATOM   3823  CE  LYS A 365      35.979 190.531  32.476  1.00 55.08           C
ATOM   3824 1HE  LYS A 365      35.097 190.929  31.974  1.00 55.08           H
ATOM   3825 2HE  LYS A 365      35.687 190.280  33.496  1.00 55.08           H
ATOM   3826  NZ  LYS A 365      37.027 191.578  32.490  1.00 60.65           N
ATOM   3827 1HZ  LYS A 365      36.610 192.451  32.782  1.00 60.65           H
ATOM   3828 2HZ  LYS A 365      37.416 191.685  31.564  1.00 60.65           H
ATOM   3829 3HZ  LYS A 365      37.759 191.321  33.136  1.00 60.65           H
ATOM   3830  N   HIS A 366      33.821 190.887  28.043  1.00 41.46           N
ATOM   3831  H   HIS A 366      34.616 191.308  28.502  1.00 41.46           H
ATOM   3832  CA  HIS A 366      33.553 191.321  26.667  1.00 38.25           C
ATOM   3833  HA  HIS A 366      32.532 191.699  26.612  1.00 38.25           H
ATOM   3834  C   HIS A 366      33.684 190.150  25.669  1.00 38.79           C
ATOM   3835  O   HIS A 366      32.753 189.871  24.913  1.00 39.75           O
ATOM   3836  CB  HIS A 366      34.512 192.473  26.312  1.00 43.46           C
ATOM   3837 1HB  HIS A 366      34.298 193.327  26.955  1.00 43.46           H
ATOM   3838 2HB  HIS A 366      35.536 192.159  26.515  1.00 43.46           H
ATOM   3839  CG  HIS A 366      34.425 192.926  24.865  1.00 43.32           C
ATOM   3840  ND1 HIS A 366      35.311 192.645  23.852  1.00 47.36           N
ATOM   3841  HD1 HIS A 366      36.188 192.146  23.879  1.00 47.36           H
ATOM   3842  CD2 HIS A 366      33.456 193.710  24.297  1.00 42.36           C
ATOM   3843  HD2 HIS A 366      32.597 194.169  24.763  1.00 42.36           H
ATOM   3844  CE1 HIS A 366      34.884 193.250  22.757  1.00 42.51           C
ATOM   3845  HE1 HIS A 366      35.356 193.263  21.786  1.00 42.51           H
ATOM   3846  NE2 HIS A 366      33.737 193.878  22.965  1.00 47.64           N
ATOM   3847  N   ASN A 367      34.808 189.436  25.728  1.00 42.68           N
ATOM   3848  H   ASN A 367      35.489 189.703  26.424  1.00 42.68           H
ATOM   3849  CA  ASN A 367      35.113 188.241  24.936  1.00 40.18           C
ATOM   3850  HA  ASN A 367      34.860 188.410  23.889  1.00 40.18           H
ATOM   3851  C   ASN A 367      34.301 187.019  25.426  1.00 33.02           C
ATOM   3852  O   ASN A 367      34.478 186.619  26.582  1.00 37.80           O
ATOM   3853  CB  ASN A 367      36.635 188.046  25.046  1.00 45.09           C
ATOM   3854 1HB  ASN A 367      37.124 188.918  24.611  1.00 45.09           H
ATOM   3855 2HB  ASN A 367      36.893 188.025  26.105  1.00 45.09           H
ATOM   3856  CG  ASN A 367      37.198 186.784  24.379  1.00 53.14           C
ATOM   3857  OD1 ASN A 367      36.499 185.906  23.894  1.00 45.60           O
ATOM   3858  ND2 ASN A 367      38.501 186.649  24.421  1.00 54.92           N
ATOM   3859 1HD2 ASN A 367      38.939 185.843  23.998  1.00 54.92           H
ATOM   3860 2HD2 ASN A 367      39.069 187.384  24.816  1.00 54.92           H
ATOM   3861  N   PRO A 368      33.452 186.370  24.596  1.00 35.61           N
ATOM   3862  CA  PRO A 368      32.653 185.213  25.012  1.00 36.51           C
ATOM   3863  HA  PRO A 368      31.962 185.529  25.794  1.00 36.51           H
ATOM   3864  C   PRO A 368      33.484 184.035  25.542  1.00 39.70           C
ATOM   3865  O   PRO A 368      33.070 183.372  26.494  1.00 39.10           O
ATOM   3866  CB  PRO A 368      31.852 184.800  23.773  1.00 39.25           C
ATOM   3867 1HB  PRO A 368      32.395 184.049  23.200  1.00 39.25           H
ATOM   3868 2HB  PRO A 368      30.857 184.441  24.034  1.00 39.25           H
ATOM   3869  CG  PRO A 368      31.748 186.088  22.976  1.00 43.27           C
ATOM   3870 1HG  PRO A 368      31.632 185.907  21.908  1.00 43.27           H
ATOM   3871 2HG  PRO A 368      30.931 186.697  23.363  1.00 43.27           H
ATOM   3872  CD  PRO A 368      33.079 186.758  23.254  1.00 36.90           C
ATOM   3873 1HD  PRO A 368      33.835 186.414  22.548  1.00 36.90           H
ATOM   3874 2HD  PRO A 368      32.953 187.839  23.205  1.00 36.90           H
ATOM   3875  N   SER A 369      34.683 183.806  24.989  1.00 41.99           N
ATOM   3876  H   SER A 369      35.013 184.400  24.242  1.00 41.99           H
ATOM   3877  CA  SER A 369      35.583 182.735  25.423  1.00 39.68           C
ATOM   3878  HA  SER A 369      34.998 181.815  25.432  1.00 39.68           H
ATOM   3879  C   SER A 369      36.158 182.946  26.842  1.00 42.05           C
ATOM   3880  O   SER A 369      36.713 182.001  27.399  1.00 47.97           O
ATOM   3881  CB  SER A 369      36.722 182.516  24.417  1.00 41.44           C
ATOM   3882 1HB  SER A 369      37.227 181.579  24.654  1.00 41.44           H
ATOM   3883 2HB  SER A 369      36.298 182.435  23.416  1.00 41.44           H
ATOM   3884  OG  SER A 369      37.680 183.560  24.461  1.00 48.90           O
ATOM   3885  HG  SER A 369      37.266 184.354  24.115  1.00 48.90           H
ATOM   3886  N   GLN A 370      35.987 184.136  27.435  1.00 37.67           N
ATOM   3887  H   GLN A 370      35.524 184.868  26.915  1.00 37.67           H
ATOM   3888  CA  GLN A 370      36.334 184.448  28.829  1.00 35.71           C
ATOM   3889  HA  GLN A 370      37.077 183.726  29.169  1.00 35.71           H
ATOM   3890  C   GLN A 370      35.132 184.372  29.810  1.00 41.97           C
ATOM   3891  O   GLN A 370      35.309 184.640  30.997  1.00 40.80           O
ATOM   3892  CB  GLN A 370      36.990 185.834  28.904  1.00 44.90           C
ATOM   3893 1HB  GLN A 370      36.313 186.585  28.498  1.00 44.90           H
ATOM   3894 2HB  GLN A 370      37.173 186.074  29.952  1.00 44.90           H
ATOM   3895  CG  GLN A 370      38.325 185.912  28.143  1.00 56.63           C
ATOM   3896 1HG  GLN A 370      38.969 185.089  28.453  1.00 56.63           H
ATOM   3897 2HG  GLN A 370      38.148 185.830  27.070  1.00 56.63           H
ATOM   3898  CD  GLN A 370      39.012 187.236  28.444  1.00 66.93           C
ATOM   3899  OE1 GLN A 370      38.836 188.232  27.752  1.00 64.10           O
ATOM   3900  NE2 GLN A 370      39.768 187.320  29.513  1.00 71.30           N
ATOM   3901 1HE2 GLN A 370      40.175 188.214  29.748  1.00 71.30           H
ATOM   3902 2HE2 GLN A 370      39.890 186.532  30.132  1.00 71.30           H
ATOM   3903  N   ARG A 371      33.915 184.035  29.354  1.00 39.75           N
ATOM   3904  H   ARG A 371      33.795 183.808  28.377  1.00 39.75           H
ATOM   3905  CA  ARG A 371      32.741 183.837  30.217  1.00 37.50           C
ATOM   3906  HA  ARG A 371      32.856 184.496  31.078  1.00 37.50           H
ATOM   3907  C   ARG A 371      32.695 182.381  30.737  1.00 38.98           C
ATOM   3908  O   ARG A 371      32.944 181.471  29.936  1.00 38.58           O
ATOM   3909  CB  ARG A 371      31.451 184.248  29.491  1.00 36.80           C
ATOM   3910 1HB  ARG A 371      31.312 183.615  28.615  1.00 36.80           H
ATOM   3911 2HB  ARG A 371      30.602 184.117  30.162  1.00 36.80           H
ATOM   3912  CG  ARG A 371      31.492 185.717  29.033  1.00 32.85           C
ATOM   3913 1HG  ARG A 371      31.640 186.371  29.892  1.00 32.85           H
ATOM   3914 2HG  ARG A 371      32.326 185.851  28.344  1.00 32.85           H
ATOM   3915  CD  ARG A 371      30.192 186.120  28.321  1.00 33.87           C
ATOM   3916 1HD  ARG A 371      29.863 185.288  27.699  1.00 33.87           H
ATOM   3917 2HD  ARG A 371      29.420 186.346  29.057  1.00 33.87           H
ATOM   3918  NE  ARG A 371      30.409 187.299  27.474  1.00 35.04           N
ATOM   3919  HE  ARG A 371      31.141 187.915  27.797  1.00 35.04           H
ATOM   3920  CZ  ARG A 371      29.789 187.545  26.312  1.00 33.04           C
ATOM   3921  NH1 ARG A 371      28.766 186.855  25.906  1.00 34.94           N
ATOM   3922 1HH1 ARG A 371      28.350 186.145  26.491  1.00 34.94           H
ATOM   3923 2HH1 ARG A 371      28.391 187.034  24.985  1.00 34.94           H
ATOM   3924  NH2 ARG A 371      30.227 188.491  25.542  1.00 33.27           N
ATOM   3925 1HH2 ARG A 371      31.070 188.997  25.776  1.00 33.27           H
ATOM   3926 2HH2 ARG A 371      29.782 188.637  24.648  1.00 33.27           H
ATOM   3927  N   PRO A 372      32.400 182.140  32.030  1.00 36.28           N
ATOM   3928  CA  PRO A 372      32.629 180.852  32.702  1.00 40.00           C
ATOM   3929  HA  PRO A 372      33.675 180.574  32.579  1.00 40.00           H
ATOM   3930  C   PRO A 372      31.760 179.682  32.197  1.00 44.32           C
ATOM   3931  O   PRO A 372      30.720 179.870  31.554  1.00 37.75           O
ATOM   3932  CB  PRO A 372      32.379 181.116  34.198  1.00 38.45           C
ATOM   3933 1HB  PRO A 372      31.862 180.295  34.693  1.00 38.45           H
ATOM   3934 2HB  PRO A 372      33.322 181.312  34.708  1.00 38.45           H
ATOM   3935  CG  PRO A 372      31.511 182.363  34.216  1.00 37.94           C
ATOM   3936 1HG  PRO A 372      30.465 182.080  34.094  1.00 37.94           H
ATOM   3937 2HG  PRO A 372      31.655 182.953  35.121  1.00 37.94           H
ATOM   3938  CD  PRO A 372      31.993 183.132  33.004  1.00 35.25           C
ATOM   3939 1HD  PRO A 372      31.188 183.739  32.591  1.00 35.25           H
ATOM   3940 2HD  PRO A 372      32.849 183.752  33.272  1.00 35.25           H
ATOM   3941  N   MET A 373      32.154 178.460  32.561  1.00 40.37           N
ATOM   3942  H   MET A 373      33.029 178.365  33.056  1.00 40.37           H
ATOM   3943  CA  MET A 373      31.250 177.307  32.598  1.00 41.35           C
ATOM   3944  HA  MET A 373      30.772 177.199  31.624  1.00 41.35           H
ATOM   3945  C   MET A 373      30.157 177.510  33.658  1.00 34.83           C
ATOM   3946  O   MET A 373      30.395 178.112  34.703  1.00 37.17           O
ATOM   3947  CB  MET A 373      32.013 176.010  32.907  1.00 44.80           C
ATOM   3948 1HB  MET A 373      32.474 176.080  33.892  1.00 44.80           H
ATOM   3949 2HB  MET A 373      31.294 175.191  32.935  1.00 44.80           H
ATOM   3950  CG  MET A 373      33.097 175.686  31.871  1.00 57.40           C
ATOM   3951 1HG  MET A 373      32.756 176.024  30.893  1.00 57.40           H
ATOM   3952 2HG  MET A 373      34.001 176.242  32.121  1.00 57.40           H
ATOM   3953  SD  MET A 373      33.520 173.914  31.756  1.00 86.36           S
ATOM   3954  CE  MET A 373      34.265 173.633  33.384  1.00 50.95           C
ATOM   3955 1HE  MET A 373      34.668 172.621  33.426  1.00 50.95           H
ATOM   3956 2HE  MET A 373      33.513 173.757  34.163  1.00 50.95           H
ATOM   3957 3HE  MET A 373      35.069 174.352  33.538  1.00 50.95           H
ATOM   3958  N   LEU A 374      28.966 176.940  33.465  1.00 34.01           N
ATOM   3959  H   LEU A 374      28.774 176.413  32.626  1.00 34.01           H
ATOM   3960  CA  LEU A 374      27.931 176.953  34.494  1.00 36.95           C
ATOM   3961  HA  LEU A 374      27.795 177.987  34.811  1.00 36.95           H
ATOM   3962  C   LEU A 374      28.358 176.141  35.751  1.00 38.84           C
ATOM   3963  O   LEU A 374      27.982 176.499  36.868  1.00 35.04           O
ATOM   3964  CB  LEU A 374      26.602 176.460  33.899  1.00 33.05           C
ATOM   3965 1HB  LEU A 374      26.781 175.521  33.375  1.00 33.05           H
ATOM   3966 2HB  LEU A 374      25.905 176.266  34.714  1.00 33.05           H
ATOM   3967  CG  LEU A 374      25.975 177.487  32.940  1.00 36.03           C
ATOM   3968  HG  LEU A 374      26.747 177.841  32.257  1.00 36.03           H
ATOM   3969  CD1 LEU A 374      24.877 176.832  32.120  1.00 32.00           C
ATOM   3970 1HD1 LEU A 374      24.456 177.556  31.423  1.00 32.00           H
ATOM   3971 2HD1 LEU A 374      24.099 176.486  32.800  1.00 32.00           H
ATOM   3972 3HD1 LEU A 374      25.279 175.984  31.565  1.00 32.00           H
ATOM   3973  CD2 LEU A 374      25.349 178.677  33.676  1.00 34.88           C
ATOM   3974 1HD2 LEU A 374      24.897 179.349  32.946  1.00 34.88           H
ATOM   3975 2HD2 LEU A 374      26.114 179.212  34.238  1.00 34.88           H
ATOM   3976 3HD2 LEU A 374      24.582 178.313  34.360  1.00 34.88           H
ATOM   3977  N   ARG A 375      29.234 175.140  35.588  1.00 42.68           N
ATOM   3978  H   ARG A 375      29.447 174.823  34.653  1.00 42.68           H
ATOM   3979  CA  ARG A 375      29.910 174.455  36.689  1.00 40.88           C
ATOM   3980  HA  ARG A 375      29.139 174.042  37.340  1.00 40.88           H
ATOM   3981  C   ARG A 375      30.767 175.431  37.522  1.00 40.19           C
ATOM   3982  O   ARG A 375      30.647 175.449  38.741  1.00 43.05           O
ATOM   3983  CB  ARG A 375      30.734 173.288  36.122  1.00  0.00           C
ATOM   3984 1HB  ARG A 375      30.108 172.737  35.420  1.00  0.00           H
ATOM   3985 2HB  ARG A 375      31.610 173.660  35.592  1.00  0.00           H
ATOM   3986  CG  ARG A 375      31.197 172.328  37.229  1.00  0.00           C
ATOM   3987 1HG  ARG A 375      31.947 172.834  37.837  1.00  0.00           H
ATOM   3988 2HG  ARG A 375      30.345 172.078  37.862  1.00  0.00           H
ATOM   3989  CD  ARG A 375      31.806 171.020  36.690  1.00  0.00           C
ATOM   3990 1HD  ARG A 375      32.695 171.253  36.104  1.00  0.00           H
ATOM   3991 2HD  ARG A 375      32.095 170.396  37.536  1.00  0.00           H
ATOM   3992  NE  ARG A 375      30.858 170.276  35.848  1.00  0.00           N
ATOM   3993  HE  ARG A 375      30.608 170.772  35.005  1.00  0.00           H
ATOM   3994  CZ  ARG A 375      30.368 169.048  36.071  1.00  0.00           C
ATOM   3995  NH1 ARG A 375      29.415 168.587  35.315  1.00  0.00           N
ATOM   3996 1HH1 ARG A 375      28.996 169.186  34.617  1.00  0.00           H
ATOM   3997 2HH1 ARG A 375      29.160 167.612  35.362  1.00  0.00           H
ATOM   3998  NH2 ARG A 375      30.803 168.262  37.011  1.00  0.00           N
ATOM   3999 1HH2 ARG A 375      31.638 168.512  37.521  1.00  0.00           H
ATOM   4000 2HH2 ARG A 375      30.343 167.382  37.194  1.00  0.00           H
ATOM   4001  N   GLU A 376      31.541 176.300  36.871  1.00 39.10           N
ATOM   4002  H   GLU A 376      31.543 176.298  35.861  1.00 39.10           H
ATOM   4003  CA  GLU A 376      32.373 177.318  37.525  1.00 40.83           C
ATOM   4004  HA  GLU A 376      33.012 176.824  38.257  1.00 40.83           H
ATOM   4005  C   GLU A 376      31.548 178.395  38.269  1.00 43.74           C
ATOM   4006  O   GLU A 376      32.022 178.939  39.268  1.00 37.67           O
ATOM   4007  CB  GLU A 376      33.282 178.001  36.493  1.00 42.49           C
ATOM   4008 1HB  GLU A 376      32.683 178.338  35.647  1.00 42.49           H
ATOM   4009 2HB  GLU A 376      33.732 178.882  36.951  1.00 42.49           H
ATOM   4010  CG  GLU A 376      34.401 177.086  35.974  1.00 53.88           C
ATOM   4011 1HG  GLU A 376      35.037 176.795  36.809  1.00 53.88           H
ATOM   4012 2HG  GLU A 376      33.976 176.183  35.535  1.00 53.88           H
ATOM   4013  CD  GLU A 376      35.251 177.799  34.923  1.00 54.08           C
ATOM   4014  OE1 GLU A 376      34.685 178.286  33.916  1.00 48.58           O
ATOM   4015  OE2 GLU A 376      36.489 177.893  35.123  1.00 69.61           O
ATOM   4016  N   VAL A 377      30.320 178.695  37.829  1.00 37.50           N
ATOM   4017  H   VAL A 377      29.988 178.283  36.968  1.00 37.50           H
ATOM   4018  CA  VAL A 377      29.373 179.561  38.544  1.00 33.91           C
ATOM   4019  HA  VAL A 377      29.867 180.506  38.772  1.00 33.91           H
ATOM   4020  C   VAL A 377      28.947 178.907  39.872  1.00 35.19           C
ATOM   4021  O   VAL A 377      29.053 179.525  40.929  1.00 33.07           O
ATOM   4022  CB  VAL A 377      28.142 179.893  37.674  1.00 37.58           C
ATOM   4023  HB  VAL A 377      27.716 178.957  37.312  1.00 37.58           H
ATOM   4024  CG1 VAL A 377      27.040 180.642  38.440  1.00 33.38           C
ATOM   4025 1HG1 VAL A 377      26.249 180.924  37.746  1.00 33.38           H
ATOM   4026 2HG1 VAL A 377      27.460 181.538  38.897  1.00 33.38           H
ATOM   4027 3HG1 VAL A 377      26.630 179.996  39.216  1.00 33.38           H
ATOM   4028  CG2 VAL A 377      28.551 180.737  36.462  1.00 31.37           C
ATOM   4029 1HG2 VAL A 377      27.669 180.963  35.863  1.00 31.37           H
ATOM   4030 2HG2 VAL A 377      29.272 180.188  35.856  1.00 31.37           H
ATOM   4031 3HG2 VAL A 377      29.002 181.667  36.810  1.00 31.37           H
ATOM   4032  N   LEU A 378      28.517 177.644  39.827  1.00 38.12           N
ATOM   4033  H   LEU A 378      28.480 177.172  38.934  1.00 38.12           H
ATOM   4034  CA  LEU A 378      28.089 176.876  40.997  1.00 39.32           C
ATOM   4035  HA  LEU A 378      27.340 177.456  41.538  1.00 39.32           H
ATOM   4036  C   LEU A 378      29.255 176.592  41.983  1.00 41.73           C
ATOM   4037  O   LEU A 378      29.033 176.475  43.188  1.00 38.77           O
ATOM   4038  CB  LEU A 378      27.437 175.564  40.500  1.00 38.22           C
ATOM   4039 1HB  LEU A 378      28.162 175.041  39.876  1.00 38.22           H
ATOM   4040 2HB  LEU A 378      27.229 174.940  41.368  1.00 38.22           H
ATOM   4041  CG  LEU A 378      26.134 175.756  39.702  1.00 40.48           C
ATOM   4042  HG  LEU A 378      26.316 176.486  38.912  1.00 40.48           H
ATOM   4043  CD1 LEU A 378      25.717 174.438  39.051  1.00 38.40           C
ATOM   4044 1HD1 LEU A 378      24.782 174.586  38.510  1.00 38.40           H
ATOM   4045 2HD1 LEU A 378      25.579 173.671  39.812  1.00 38.40           H
ATOM   4046 3HD1 LEU A 378      26.495 174.125  38.355  1.00 38.40           H
ATOM   4047  CD2 LEU A 378      24.988 176.259  40.579  1.00 33.58           C
ATOM   4048 1HD2 LEU A 378      24.057 176.236  40.012  1.00 33.58           H
ATOM   4049 2HD2 LEU A 378      25.193 177.280  40.900  1.00 33.58           H
ATOM   4050 3HD2 LEU A 378      24.897 175.614  41.454  1.00 33.58           H
ATOM   4051  N   GLU A 379      30.486 176.504  41.479  1.00 37.81           N
ATOM   4052  H   GLU A 379      30.580 176.500  40.473  1.00 37.81           H
ATOM   4053  CA  GLU A 379      31.728 176.312  42.246  1.00 39.85           C
ATOM   4054  HA  GLU A 379      31.504 175.717  43.131  1.00 39.85           H
ATOM   4055  C   GLU A 379      32.392 177.630  42.729  1.00 46.73           C
ATOM   4056  O   GLU A 379      33.439 177.582  43.384  1.00 43.76           O
ATOM   4057  CB  GLU A 379      32.720 175.520  41.382  1.00 40.72           C
ATOM   4058 1HB  GLU A 379      32.798 176.011  40.412  1.00 40.72           H
ATOM   4059 2HB  GLU A 379      33.701 175.517  41.856  1.00 40.72           H
ATOM   4060  CG  GLU A 379      32.270 174.067  41.166  1.00 47.92           C
ATOM   4061 1HG  GLU A 379      32.273 173.563  42.132  1.00 47.92           H
ATOM   4062 2HG  GLU A 379      31.248 174.034  40.789  1.00 47.92           H
ATOM   4063  CD  GLU A 379      33.172 173.283  40.202  1.00 60.34           C
ATOM   4064  OE1 GLU A 379      34.028 173.870  39.492  1.00 56.25           O
ATOM   4065  OE2 GLU A 379      33.022 172.039  40.195  1.00 70.01           O
ATOM   4066  N   HIS A 380      31.830 178.804  42.422  1.00 46.44           N
ATOM   4067  H   HIS A 380      30.979 178.830  41.879  1.00 46.44           H
ATOM   4068  CA  HIS A 380      32.379 180.082  42.862  1.00 40.06           C
ATOM   4069  HA  HIS A 380      33.440 180.080  42.615  1.00 40.06           H
ATOM   4070  C   HIS A 380      32.249 180.250  44.394  1.00 40.92           C
ATOM   4071  O   HIS A 380      31.149 180.032  44.912  1.00 39.03           O
ATOM   4072  CB  HIS A 380      31.728 181.232  42.080  1.00 39.40           C
ATOM   4073 1HB  HIS A 380      31.753 180.999  41.016  1.00 39.40           H
ATOM   4074 2HB  HIS A 380      30.683 181.328  42.377  1.00 39.40           H
ATOM   4075  CG  HIS A 380      32.430 182.549  42.314  1.00 40.31           C
ATOM   4076  ND1 HIS A 380      32.049 183.561  43.162  1.00 38.84           N
ATOM   4077  HD1 HIS A 380      31.148 183.726  43.588  1.00 38.84           H
ATOM   4078  CD2 HIS A 380      33.638 182.931  41.796  1.00 35.96           C
ATOM   4079  HD2 HIS A 380      34.282 182.400  41.111  1.00 35.96           H
ATOM   4080  CE1 HIS A 380      32.985 184.494  43.124  1.00 38.01           C
ATOM   4081  HE1 HIS A 380      32.992 185.442  43.642  1.00 38.01           H
ATOM   4082  NE2 HIS A 380      33.981 184.147  42.325  1.00 41.11           N
ATOM   4083  N   PRO A 381      33.288 180.672  45.153  1.00 41.46           N
ATOM   4084  CA  PRO A 381      33.255 180.660  46.625  1.00 41.49           C
ATOM   4085  HA  PRO A 381      33.172 179.623  46.951  1.00 41.49           H
ATOM   4086  C   PRO A 381      32.111 181.463  47.269  1.00 39.26           C
ATOM   4087  O   PRO A 381      31.642 181.132  48.362  1.00 37.62           O
ATOM   4088  CB  PRO A 381      34.614 181.201  47.073  1.00 43.02           C
ATOM   4089 1HB  PRO A 381      34.576 182.284  47.188  1.00 43.02           H
ATOM   4090 2HB  PRO A 381      34.955 180.730  47.995  1.00 43.02           H
ATOM   4091  CG  PRO A 381      35.527 180.827  45.924  1.00 52.16           C
ATOM   4092 1HG  PRO A 381      36.384 181.496  45.845  1.00 52.16           H
ATOM   4093 2HG  PRO A 381      35.846 179.789  46.022  1.00 52.16           H
ATOM   4094  CD  PRO A 381      34.629 180.984  44.711  1.00 42.89           C
ATOM   4095 1HD  PRO A 381      34.666 182.009  44.340  1.00 42.89           H
ATOM   4096 2HD  PRO A 381      34.937 180.276  43.941  1.00 42.89           H
ATOM   4097  N   TRP A 382      31.625 182.510  46.599  1.00 40.59           N
ATOM   4098  H   TRP A 382      32.100 182.810  45.759  1.00 40.59           H
ATOM   4099  CA  TRP A 382      30.461 183.281  47.019  1.00 37.36           C
ATOM   4100  HA  TRP A 382      30.582 183.552  48.068  1.00 37.36           H
ATOM   4101  C   TRP A 382      29.136 182.496  46.883  1.00 39.21           C
ATOM   4102  O   TRP A 382      28.259 182.628  47.735  1.00 38.18           O
ATOM   4103  CB  TRP A 382      30.431 184.581  46.216  1.00 39.53           C
ATOM   4104 1HB  TRP A 382      31.404 185.061  46.327  1.00 39.53           H
ATOM   4105 2HB  TRP A 382      30.317 184.331  45.161  1.00 39.53           H
ATOM   4106  CG  TRP A 382      29.360 185.573  46.593  1.00 41.13           C
ATOM   4107  CD1 TRP A 382      29.349 186.371  47.686  1.00 41.53           C
ATOM   4108  HD1 TRP A 382      30.099 186.439  48.461  1.00 41.53           H
ATOM   4109  CD2 TRP A 382      28.123 185.888  45.880  1.00 40.73           C
ATOM   4110  NE1 TRP A 382      28.221 187.130  47.712  1.00 41.24           N
ATOM   4111  HE1 TRP A 382      27.977 187.772  48.452  1.00 41.24           H
ATOM   4112  CE2 TRP A 382      27.429 186.896  46.614  1.00 43.02           C
ATOM   4113  CE3 TRP A 382      27.529 185.445  44.676  1.00 40.55           C
ATOM   4114  HE3 TRP A 382      28.033 184.694  44.086  1.00 40.55           H
ATOM   4115  CZ2 TRP A 382      26.218 187.444  46.172  1.00 37.70           C
ATOM   4116  HZ2 TRP A 382      25.740 188.226  46.743  1.00 37.70           H
ATOM   4117  CZ3 TRP A 382      26.307 185.982  44.232  1.00 43.34           C
ATOM   4118  HZ3 TRP A 382      25.881 185.633  43.303  1.00 43.34           H
ATOM   4119  CH2 TRP A 382      25.655 186.982  44.973  1.00 36.24           C
ATOM   4120  HH2 TRP A 382      24.728 187.406  44.618  1.00 36.24           H
ATOM   4121  N   ILE A 383      29.006 181.640  45.863  1.00 36.29           N
ATOM   4122  H   ILE A 383      29.808 181.457  45.278  1.00 36.29           H
ATOM   4123  CA  ILE A 383      27.836 180.773  45.649  1.00 35.38           C
ATOM   4124  HA  ILE A 383      26.943 181.346  45.900  1.00 35.38           H
ATOM   4125  C   ILE A 383      27.888 179.544  46.589  1.00 37.25           C
ATOM   4126  O   ILE A 383      26.862 179.211  47.183  1.00 37.03           O
ATOM   4127  CB  ILE A 383      27.720 180.368  44.154  1.00 36.23           C
ATOM   4128  HB  ILE A 383      28.652 179.877  43.872  1.00 36.23           H
ATOM   4129  CG1 ILE A 383      27.534 181.590  43.219  1.00 39.64           C
ATOM   4130 1HG1 ILE A 383      28.389 182.251  43.357  1.00 39.64           H
ATOM   4131 2HG1 ILE A 383      27.562 181.232  42.190  1.00 39.64           H
ATOM   4132  CG2 ILE A 383      26.582 179.359  43.916  1.00 36.80           C
ATOM   4133 1HG2 ILE A 383      26.461 179.206  42.844  1.00 36.80           H
ATOM   4134 2HG2 ILE A 383      25.651 179.741  44.336  1.00 36.80           H
ATOM   4135 3HG2 ILE A 383      26.835 178.412  44.393  1.00 36.80           H
ATOM   4136  CD1 ILE A 383      26.239 182.397  43.404  1.00 33.88           C
ATOM   4137 1HD1 ILE A 383      26.226 183.205  42.673  1.00 33.88           H
ATOM   4138 2HD1 ILE A 383      26.209 182.816  44.410  1.00 33.88           H
ATOM   4139 3HD1 ILE A 383      25.373 181.754  43.252  1.00 33.88           H
ATOM   4140  N   THR A 384      29.058 178.928  46.808  1.00 34.73           N
ATOM   4141  H   THR A 384      29.888 179.199  46.301  1.00 34.73           H
ATOM   4142  CA  THR A 384      29.212 177.812  47.755  1.00 36.12           C
ATOM   4143  HA  THR A 384      28.441 177.080  47.517  1.00 36.12           H
ATOM   4144  C   THR A 384      29.004 178.252  49.226  1.00 37.16           C
ATOM   4145  O   THR A 384      28.591 177.436  50.050  1.00 38.74           O
ATOM   4146  CB  THR A 384      30.565 177.076  47.613  1.00 36.27           C
ATOM   4147  HB  THR A 384      30.549 176.208  48.272  1.00 36.27           H
ATOM   4148  OG1 THR A 384      31.661 177.885  47.999  1.00 43.96           O
ATOM   4149  HG1 THR A 384      32.466 177.379  47.867  1.00 43.96           H
ATOM   4150  CG2 THR A 384      30.845 176.584  46.193  1.00 36.76           C
ATOM   4151 1HG2 THR A 384      31.783 176.030  46.185  1.00 36.76           H
ATOM   4152 2HG2 THR A 384      30.916 177.430  45.508  1.00 36.76           H
ATOM   4153 3HG2 THR A 384      30.033 175.929  45.877  1.00 36.76           H
ATOM   4154  N   ALA A 385      29.215 179.537  49.544  1.00 35.36           N
ATOM   4155  H   ALA A 385      29.654 180.137  48.860  1.00 35.36           H
ATOM   4156  CA  ALA A 385      28.856 180.140  50.825  1.00 39.12           C
ATOM   4157  HA  ALA A 385      29.087 179.431  51.620  1.00 39.12           H
ATOM   4158  C   ALA A 385      27.351 180.495  50.938  1.00 44.24           C
ATOM   4159  O   ALA A 385      26.711 180.135  51.928  1.00 39.93           O
ATOM   4160  CB  ALA A 385      29.724 181.388  51.046  1.00 41.84           C
ATOM   4161 1HB  ALA A 385      30.775 181.099  51.074  1.00 41.84           H
ATOM   4162 2HB  ALA A 385      29.448 181.848  51.995  1.00 41.84           H
ATOM   4163 3HB  ALA A 385      29.564 182.101  50.237  1.00 41.84           H
ATOM   4164  N   ASN A 386      26.795 181.237  49.971  1.00 39.41           N
ATOM   4165  H   ASN A 386      27.361 181.533  49.188  1.00 39.41           H
ATOM   4166  CA  ASN A 386      25.488 181.885  50.119  1.00 33.62           C
ATOM   4167  HA  ASN A 386      25.294 182.001  51.186  1.00 33.62           H
ATOM   4168  C   ASN A 386      24.294 181.100  49.512  1.00 35.27           C
ATOM   4169  O   ASN A 386      23.166 181.354  49.921  1.00 36.25           O
ATOM   4170  CB  ASN A 386      25.563 183.311  49.546  1.00 40.46           C
ATOM   4171 1HB  ASN A 386      25.906 183.283  48.511  1.00 40.46           H
ATOM   4172 2HB  ASN A 386      24.565 183.748  49.541  1.00 40.46           H
ATOM   4173  CG  ASN A 386      26.498 184.185  50.368  1.00 44.40           C
ATOM   4174  OD1 ASN A 386      26.243 184.478  51.528  1.00 43.00           O
ATOM   4175  ND2 ASN A 386      27.618 184.586  49.822  1.00 42.65           N
ATOM   4176 1HD2 ASN A 386      28.258 185.145  50.368  1.00 42.65           H
ATOM   4177 2HD2 ASN A 386      27.861 184.315  48.880  1.00 42.65           H
ATOM   4178  N   SER A 387      24.483 180.170  48.572  1.00 35.24           N
ATOM   4179  H   SER A 387      25.412 179.907  48.276  1.00 35.24           H
ATOM   4180  CA  SER A 387      23.375 179.352  48.086  1.00 34.51           C
ATOM   4181  HA  SER A 387      22.538 180.020  47.881  1.00 34.51           H
ATOM   4182  C   SER A 387      22.935 178.357  49.182  1.00 38.34           C
ATOM   4183  O   SER A 387      23.771 177.722  49.838  1.00 38.51           O
ATOM   4184  CB  SER A 387      23.702 178.664  46.752  1.00 39.59           C
ATOM   4185 1HB  SER A 387      22.786 178.238  46.343  1.00 39.59           H
ATOM   4186 2HB  SER A 387      24.068 179.413  46.050  1.00 39.59           H
ATOM   4187  OG  SER A 387      24.664 177.634  46.890  1.00 39.66           O
ATOM   4188  HG  SER A 387      25.523 178.045  47.012  1.00 39.66           H
ATOM   4189  N   SER A 388      21.626 178.246  49.417  1.00 33.45           N
ATOM   4190  H   SER A 388      20.977 178.818  48.897  1.00 33.45           H
ATOM   4191  CA  SER A 388      21.058 177.445  50.510  1.00 39.71           C
ATOM   4192  HA  SER A 388      21.856 176.828  50.923  1.00 39.71           H
ATOM   4193  C   SER A 388      19.934 176.504  50.022  1.00 43.48           C
ATOM   4194  O   SER A 388      19.255 176.762  49.025  1.00 44.25           O
ATOM   4195  CB  SER A 388      20.616 178.358  51.674  1.00 42.82           C
ATOM   4196 1HB  SER A 388      20.278 177.726  52.495  1.00 42.82           H
ATOM   4197 2HB  SER A 388      21.483 178.926  52.011  1.00 42.82           H
ATOM   4198  OG  SER A 388      19.595 179.285  51.358  1.00 45.87           O
ATOM   4199  HG  SER A 388      18.773 178.800  51.250  1.00 45.87           H
ATOM   4200  N   LYS A 389      19.784 175.381  50.727  1.00 39.91           N
ATOM   4201  H   LYS A 389      20.354 175.271  51.554  1.00 39.91           H
ATOM   4202  CA  LYS A 389      18.759 174.346  50.506  1.00 48.58           C
ATOM   4203  HA  LYS A 389      18.428 174.399  49.469  1.00 48.58           H
ATOM   4204  C   LYS A 389      17.530 174.588  51.411  1.00 50.00           C
ATOM   4205  O   LYS A 389      17.642 175.344  52.381  1.00 48.60           O
ATOM   4206  CB  LYS A 389      19.372 172.959  50.758  1.00 46.88           C
ATOM   4207 1HB  LYS A 389      20.158 173.054  51.507  1.00 46.88           H
ATOM   4208 2HB  LYS A 389      18.603 172.306  51.172  1.00 46.88           H
ATOM   4209  CG  LYS A 389      19.919 172.282  49.484  1.00 51.75           C
ATOM   4210 1HG  LYS A 389      20.204 171.260  49.735  1.00 51.75           H
ATOM   4211 2HG  LYS A 389      19.113 172.229  48.752  1.00 51.75           H
ATOM   4212  CD  LYS A 389      21.129 172.979  48.860  1.00 51.94           C
ATOM   4213 1HD  LYS A 389      20.873 174.016  48.642  1.00 51.94           H
ATOM   4214 2HD  LYS A 389      21.965 172.941  49.558  1.00 51.94           H
ATOM   4215  CE  LYS A 389      21.512 172.273  47.552  1.00 44.07           C
ATOM   4216 1HE  LYS A 389      21.545 171.198  47.727  1.00 44.07           H
ATOM   4217 2HE  LYS A 389      20.744 172.473  46.804  1.00 44.07           H
ATOM   4218  NZ  LYS A 389      22.827 172.734  47.061  1.00 41.55           N
ATOM   4219 1HZ  LYS A 389      22.999 172.346  46.145  1.00 41.55           H
ATOM   4220 2HZ  LYS A 389      23.554 172.436  47.696  1.00 41.55           H
ATOM   4221 3HZ  LYS A 389      22.821 173.742  47.005  1.00 41.55           H
ATOM   4222  N   PRO A 390      16.378 173.946  51.144  1.00 52.78           N
ATOM   4223  CA  PRO A 390      15.248 173.915  52.071  1.00 59.21           C
ATOM   4224  HA  PRO A 390      14.798 174.907  52.106  1.00 59.21           H
ATOM   4225  C   PRO A 390      15.636 173.506  53.501  1.00 58.35           C
ATOM   4226  O   PRO A 390      16.654 172.840  53.728  1.00 49.24           O
ATOM   4227  CB  PRO A 390      14.250 172.921  51.465  1.00 56.38           C
ATOM   4228 1HB  PRO A 390      14.430 171.919  51.853  1.00 56.38           H
ATOM   4229 2HB  PRO A 390      13.217 173.224  51.636  1.00 56.38           H
ATOM   4230  CG  PRO A 390      14.565 172.967  49.980  1.00 59.39           C
ATOM   4231 1HG  PRO A 390      14.323 172.030  49.479  1.00 59.39           H
ATOM   4232 2HG  PRO A 390      14.042 173.803  49.516  1.00 59.39           H
ATOM   4233  CD  PRO A 390      16.064 173.206  49.943  1.00 49.10           C
ATOM   4234 1HD  PRO A 390      16.597 172.255  49.946  1.00 49.10           H
ATOM   4235 2HD  PRO A 390      16.330 173.796  49.066  1.00 49.10           H
ATOM   4236  N   SER A 391      14.815 173.878  54.481  1.00 57.36           N
ATOM   4237  H   SER A 391      14.016 174.454  54.260  1.00 57.36           H
ATOM   4238  CA  SER A 391      14.930 173.424  55.872  1.00 62.56           C
ATOM   4239  HA  SER A 391      15.204 172.369  55.861  1.00 62.56           H
ATOM   4240  C   SER A 391      13.607 173.576  56.638  1.00 73.56           C
ATOM   4241  O   SER A 391      12.675 174.258  56.202  1.00 77.77           O
ATOM   4242  CB  SER A 391      16.048 174.182  56.612  1.00 61.69           C
ATOM   4243 1HB  SER A 391      16.311 173.622  57.510  1.00 61.69           H
ATOM   4244 2HB  SER A 391      16.924 174.228  55.965  1.00 61.69           H
ATOM   4245  OG  SER A 391      15.671 175.495  56.995  1.00 61.21           O
ATOM   4246  HG  SER A 391      15.070 175.424  57.740  1.00 61.21           H
ATOM   4247  N   ASN A 392      13.548 172.973  57.822  1.00 76.13           N
ATOM   4248  H   ASN A 392      14.346 172.424  58.109  1.00 76.13           H
ATOM   4249  CA  ASN A 392      12.635 173.402  58.891  1.00 76.96           C
ATOM   4250  HA  ASN A 392      11.647 173.573  58.465  1.00 76.96           H
ATOM   4251  C   ASN A 392      13.124 174.736  59.503  1.00 75.66           C
ATOM   4252  O   ASN A 392      12.403 175.318  60.337  1.00 77.37           O
ATOM   4253  OXT ASN A 392      14.243 175.193  59.173  1.00 77.37           O
ATOM   4254  CB  ASN A 392      12.511 172.269  59.933  1.00  0.00           C
ATOM   4255 1HB  ASN A 392      13.468 172.125  60.435  1.00  0.00           H
ATOM   4256 2HB  ASN A 392      11.789 172.570  60.692  1.00  0.00           H
ATOM   4257  CG  ASN A 392      12.066 170.945  59.315  1.00  0.00           C
ATOM   4258  OD1 ASN A 392      10.903 170.581  59.326  1.00  0.00           O
ATOM   4259  ND2 ASN A 392      12.974 170.167  58.773  1.00  0.00           N
ATOM   4260 1HD2 ASN A 392      12.648 169.411  58.189  1.00  0.00           H
ATOM   4261 2HD2 ASN A 392      13.934 170.475  58.713  1.00  0.00           H
TER    4262      ASN A 392 
HETATM 4263  CH3 ACE B 517      -5.332 170.983  50.636  1.00 65.40           C
HETATM 4264 1HH3 ACE B 517      -5.036 170.459  51.544  1.00 65.40           H
HETATM 4265 2HH3 ACE B 517      -4.535 171.662  50.332  1.00 65.40           H
HETATM 4266 3HH3 ACE B 517      -5.516 170.260  49.842  1.00 65.40           H
HETATM 4267  C   ACE B 517      -6.601 171.750  50.892  1.00 65.40           C
HETATM 4268  O   ACE B 517      -7.520 171.215  51.516  1.00 65.40           O
ATOM   4269  N   LEU B 518      -6.664 172.995  50.394  1.00 65.40           N
ATOM   4270  H   LEU B 518      -5.930 173.321  49.782  1.00 65.40           H
ATOM   4271  CA  LEU B 518      -7.808 173.888  50.609  1.00 67.90           C
ATOM   4272  HA  LEU B 518      -8.719 173.297  50.511  1.00 67.90           H
ATOM   4273  C   LEU B 518      -7.872 175.033  49.571  1.00 65.40           C
ATOM   4274  O   LEU B 518      -8.957 175.359  49.094  1.00 65.40           O
ATOM   4275  CB  LEU B 518      -7.725 174.437  52.051  1.00  0.00           C
ATOM   4276 1HB  LEU B 518      -7.603 173.593  52.730  1.00  0.00           H
ATOM   4277 2HB  LEU B 518      -6.832 175.057  52.129  1.00  0.00           H
ATOM   4278  CG  LEU B 518      -8.939 175.253  52.523  1.00  0.00           C
ATOM   4279  HG  LEU B 518      -9.028 176.141  51.898  1.00  0.00           H
ATOM   4280  CD1 LEU B 518     -10.249 174.463  52.459  1.00  0.00           C
ATOM   4281 1HD1 LEU B 518     -11.049 175.075  52.876  1.00  0.00           H
ATOM   4282 2HD1 LEU B 518     -10.154 173.545  53.038  1.00  0.00           H
ATOM   4283 3HD1 LEU B 518     -10.482 174.217  51.423  1.00  0.00           H
ATOM   4284  CD2 LEU B 518      -8.707 175.672  53.975  1.00  0.00           C
ATOM   4285 1HD2 LEU B 518      -9.568 176.235  54.336  1.00  0.00           H
ATOM   4286 2HD2 LEU B 518      -7.816 176.297  54.029  1.00  0.00           H
ATOM   4287 3HD2 LEU B 518      -8.567 174.785  54.592  1.00  0.00           H
ATOM   4288  N   GLU B 519      -6.724 175.570  49.146  1.00 65.40           N
ATOM   4289  H   GLU B 519      -5.855 175.284  49.575  1.00 65.40           H
ATOM   4290  CA  GLU B 519      -6.627 176.632  48.132  1.00 67.90           C
ATOM   4291  HA  GLU B 519      -7.151 177.511  48.507  1.00 67.90           H
ATOM   4292  C   GLU B 519      -7.269 176.242  46.778  1.00 65.40           C
ATOM   4293  O   GLU B 519      -7.762 177.111  46.055  1.00 65.40           O
ATOM   4294  CB  GLU B 519      -5.155 177.017  47.895  1.00  0.00           C
ATOM   4295 1HB  GLU B 519      -4.628 176.191  47.416  1.00  0.00           H
ATOM   4296 2HB  GLU B 519      -5.148 177.872  47.219  1.00  0.00           H
ATOM   4297  CG  GLU B 519      -4.395 177.402  49.179  1.00  0.00           C
ATOM   4298 1HG  GLU B 519      -5.081 177.926  49.844  1.00  0.00           H
ATOM   4299 2HG  GLU B 519      -4.051 176.500  49.685  1.00  0.00           H
ATOM   4300  CD  GLU B 519      -3.182 178.307  48.916  1.00  0.00           C
ATOM   4301  OE1 GLU B 519      -2.588 178.260  47.814  1.00  0.00           O
ATOM   4302  OE2 GLU B 519      -2.854 179.138  49.800  1.00  0.00           O
ATOM   4303  N   LEU B 520      -7.292 174.942  46.460  1.00 65.40           N
ATOM   4304  H   LEU B 520      -6.788 174.309  47.065  1.00 65.40           H
ATOM   4305  CA  LEU B 520      -7.994 174.339  45.322  1.00 67.90           C
ATOM   4306  HA  LEU B 520      -7.766 174.919  44.427  1.00 67.90           H
ATOM   4307  C   LEU B 520      -9.524 174.322  45.506  1.00 65.40           C
ATOM   4308  O   LEU B 520     -10.266 174.566  44.556  1.00 65.40           O
ATOM   4309  CB  LEU B 520      -7.438 172.902  45.153  1.00  0.00           C
ATOM   4310 1HB  LEU B 520      -6.355 172.973  45.053  1.00  0.00           H
ATOM   4311 2HB  LEU B 520      -7.629 172.359  46.078  1.00  0.00           H
ATOM   4312  CG  LEU B 520      -7.995 172.047  43.993  1.00  0.00           C
ATOM   4313  HG  LEU B 520      -8.962 171.647  44.298  1.00  0.00           H
ATOM   4314  CD1 LEU B 520      -8.195 172.798  42.674  1.00  0.00           C
ATOM   4315 1HD1 LEU B 520      -8.234 172.090  41.845  1.00  0.00           H
ATOM   4316 2HD1 LEU B 520      -7.372 173.494  42.518  1.00  0.00           H
ATOM   4317 3HD1 LEU B 520      -9.134 173.349  42.726  1.00  0.00           H
ATOM   4318  CD2 LEU B 520      -7.026 170.889  43.753  1.00  0.00           C
ATOM   4319 1HD2 LEU B 520      -7.397 170.266  42.939  1.00  0.00           H
ATOM   4320 2HD2 LEU B 520      -6.949 170.292  44.662  1.00  0.00           H
ATOM   4321 3HD2 LEU B 520      -6.043 171.281  43.492  1.00  0.00           H
ATOM   4322  N   LYS B 521     -10.014 174.047  46.720  1.00 65.40           N
ATOM   4323  H   LYS B 521      -9.376 173.976  47.501  1.00 65.40           H
ATOM   4324  CA  LYS B 521     -11.445 173.974  47.033  1.00 67.90           C
ATOM   4325  HA  LYS B 521     -11.924 173.338  46.288  1.00 67.90           H
ATOM   4326  C   LYS B 521     -12.113 175.360  46.987  1.00 65.40           C
ATOM   4327  O   LYS B 521     -13.237 175.492  46.514  1.00 65.40           O
ATOM   4328  CB  LYS B 521     -11.638 173.328  48.406  1.00  0.00           C
ATOM   4329 1HB  LYS B 521     -11.026 172.428  48.470  1.00  0.00           H
ATOM   4330 2HB  LYS B 521     -11.333 174.032  49.181  1.00  0.00           H
ATOM   4331  CG  LYS B 521     -13.114 172.952  48.580  1.00  0.00           C
ATOM   4332 1HG  LYS B 521     -13.722 173.852  48.489  1.00  0.00           H
ATOM   4333 2HG  LYS B 521     -13.398 172.255  47.792  1.00  0.00           H
ATOM   4334  CD  LYS B 521     -13.417 172.323  49.932  1.00  0.00           C
ATOM   4335 1HD  LYS B 521     -12.792 171.442  50.077  1.00  0.00           H
ATOM   4336 2HD  LYS B 521     -13.217 173.042  50.727  1.00  0.00           H
ATOM   4337  CE  LYS B 521     -14.901 171.926  49.900  1.00  0.00           C
ATOM   4338 1HE  LYS B 521     -15.486 172.784  49.569  1.00  0.00           H
ATOM   4339 2HE  LYS B 521     -15.036 171.135  49.163  1.00  0.00           H
ATOM   4340  NZ  LYS B 521     -15.384 171.482  51.220  1.00  0.00           N
ATOM   4341 1HZ  LYS B 521     -16.335 171.152  51.136  1.00  0.00           H
ATOM   4342 2HZ  LYS B 521     -15.352 172.254  51.872  1.00  0.00           H
ATOM   4343 3HZ  LYS B 521     -14.795 170.733  51.556  1.00  0.00           H
ATOM   4344  N   GLU B 522     -11.388 176.374  47.448  1.00 65.40           N
ATOM   4345  H   GLU B 522     -10.496 176.156  47.867  1.00 65.40           H
ATOM   4346  CA  GLU B 522     -11.789 177.785  47.454  1.00 67.90           C
ATOM   4347  HA  GLU B 522     -12.720 177.904  48.008  1.00 67.90           H
ATOM   4348  C   GLU B 522     -11.998 178.387  46.044  1.00 69.66           C
ATOM   4349  O   GLU B 522     -12.635 179.436  45.910  1.00 70.03           O
ATOM   4350  CB  GLU B 522     -10.677 178.570  48.158  1.00  0.00           C
ATOM   4351 1HB  GLU B 522      -9.734 178.275  47.697  1.00  0.00           H
ATOM   4352 2HB  GLU B 522     -10.828 179.638  48.000  1.00  0.00           H
ATOM   4353  CG  GLU B 522     -10.589 178.305  49.671  1.00  0.00           C
ATOM   4354 1HG  GLU B 522     -11.454 178.757  50.157  1.00  0.00           H
ATOM   4355 2HG  GLU B 522     -10.622 177.233  49.865  1.00  0.00           H
ATOM   4356  CD  GLU B 522      -9.315 178.878  50.310  1.00  0.00           C
ATOM   4357  OE1 GLU B 522      -8.458 179.477  49.609  1.00  0.00           O
ATOM   4358  OE2 GLU B 522      -9.173 178.738  51.547  1.00  0.00           O
ATOM   4359  N   GLU B 523     -11.441 177.761  45.003  1.00 64.46           N
ATOM   4360  H   GLU B 523     -10.974 176.881  45.167  1.00 64.46           H
ATOM   4361  CA  GLU B 523     -11.481 178.232  43.614  1.00 59.24           C
ATOM   4362  HA  GLU B 523     -11.625 179.313  43.637  1.00 59.24           H
ATOM   4363  C   GLU B 523     -12.656 177.617  42.815  1.00 58.61           C
ATOM   4364  O   GLU B 523     -12.964 176.432  42.950  1.00 60.63           O
ATOM   4365  CB  GLU B 523     -10.126 177.944  42.940  1.00 50.32           C
ATOM   4366 1HB  GLU B 523      -9.375 177.696  43.690  1.00 50.32           H
ATOM   4367 2HB  GLU B 523     -10.228 177.081  42.282  1.00 50.32           H
ATOM   4368  CG  GLU B 523      -9.622 179.138  42.113  1.00 63.41           C
ATOM   4369 1HG  GLU B 523      -8.810 178.799  41.470  1.00 63.41           H
ATOM   4370 2HG  GLU B 523     -10.421 179.521  41.477  1.00 63.41           H
ATOM   4371  CD  GLU B 523      -9.116 180.259  43.015  1.00 55.75           C
ATOM   4372  OE1 GLU B 523      -7.892 180.329  43.274  1.00 58.78           O
ATOM   4373  OE2 GLU B 523      -9.923 181.109  43.451  1.00 65.50           O
ATOM   4374  N   SER B 524     -13.303 178.422  41.967  1.00 50.05           N
ATOM   4375  H   SER B 524     -12.999 179.379  41.859  1.00 50.05           H
ATOM   4376  CA  SER B 524     -14.508 178.030  41.226  1.00 56.63           C
ATOM   4377  HA  SER B 524     -14.972 177.203  41.765  1.00 56.63           H
ATOM   4378  C   SER B 524     -14.208 177.558  39.789  1.00 48.66           C
ATOM   4379  O   SER B 524     -13.619 178.289  38.989  1.00 45.34           O
ATOM   4380  CB  SER B 524     -15.535 179.171  41.242  1.00 61.58           C
ATOM   4381 1HB  SER B 524     -16.452 178.825  40.764  1.00 61.58           H
ATOM   4382 2HB  SER B 524     -15.765 179.423  42.277  1.00 61.58           H
ATOM   4383  OG  SER B 524     -15.078 180.338  40.567  1.00 65.84           O
ATOM   4384  HG  SER B 524     -14.346 180.696  41.073  1.00 65.84           H
ATOM   4385  N   PHE B 525     -14.661 176.351  39.445  1.00 41.94           N
ATOM   4386  H   PHE B 525     -15.167 175.814  40.136  1.00 41.94           H
ATOM   4387  CA  PHE B 525     -14.434 175.693  38.150  1.00 39.60           C
ATOM   4388  HA  PHE B 525     -13.833 176.352  37.523  1.00 39.60           H
ATOM   4389  C   PHE B 525     -15.750 175.392  37.404  1.00 42.41           C
ATOM   4390  O   PHE B 525     -16.760 175.013  38.003  1.00 40.17           O
ATOM   4391  CB  PHE B 525     -13.616 174.414  38.356  1.00 40.30           C
ATOM   4392 1HB  PHE B 525     -14.137 173.780  39.073  1.00 40.30           H
ATOM   4393 2HB  PHE B 525     -13.569 173.869  37.412  1.00 40.30           H
ATOM   4394  CG  PHE B 525     -12.199 174.652  38.853  1.00 38.09           C
ATOM   4395  CD1 PHE B 525     -11.148 174.863  37.939  1.00 35.06           C
ATOM   4396  HD1 PHE B 525     -11.336 174.846  36.875  1.00 35.06           H
ATOM   4397  CD2 PHE B 525     -11.934 174.672  40.232  1.00 41.66           C
ATOM   4398  HD2 PHE B 525     -12.743 174.530  40.934  1.00 41.66           H
ATOM   4399  CE1 PHE B 525      -9.843 175.100  38.407  1.00 34.51           C
ATOM   4400  HE1 PHE B 525      -9.034 175.272  37.712  1.00 34.51           H
ATOM   4401  CE2 PHE B 525     -10.626 174.884  40.700  1.00 39.95           C
ATOM   4402  HE2 PHE B 525     -10.437 174.903  41.763  1.00 39.95           H
ATOM   4403  CZ  PHE B 525      -9.581 175.102  39.788  1.00 36.49           C
ATOM   4404  HZ  PHE B 525      -8.580 175.274  40.155  1.00 36.49           H
ATOM   4405  N   ARG B 526     -15.705 175.552  36.078  1.00 35.55           N
ATOM   4406  H   ARG B 526     -14.823 175.833  35.672  1.00 35.55           H
ATOM   4407  CA  ARG B 526     -16.842 175.470  35.133  1.00 37.17           C
ATOM   4408  HA  ARG B 526     -17.667 174.917  35.581  1.00 37.17           H
ATOM   4409  C   ARG B 526     -16.414 174.738  33.847  1.00 40.35           C
ATOM   4410  O   ARG B 526     -15.213 174.605  33.594  1.00 38.64           O
ATOM   4411  CB  ARG B 526     -17.311 176.901  34.814  1.00 39.84           C
ATOM   4412 1HB  ARG B 526     -16.463 177.487  34.459  1.00 39.84           H
ATOM   4413 2HB  ARG B 526     -18.054 176.857  34.017  1.00 39.84           H
ATOM   4414  CG  ARG B 526     -17.934 177.626  36.023  1.00 48.37           C
ATOM   4415 1HG  ARG B 526     -18.809 177.063  36.347  1.00 48.37           H
ATOM   4416 2HG  ARG B 526     -17.229 177.668  36.853  1.00 48.37           H
ATOM   4417  CD  ARG B 526     -18.376 179.062  35.684  1.00 53.24           C
ATOM   4418 1HD  ARG B 526     -18.977 179.042  34.774  1.00 53.24           H
ATOM   4419 2HD  ARG B 526     -18.986 179.439  36.505  1.00 53.24           H
ATOM   4420  NE  ARG B 526     -17.241 179.982  35.479  1.00 60.60           N
ATOM   4421  HE  ARG B 526     -16.339 179.626  35.762  1.00 60.60           H
ATOM   4422  CZ  ARG B 526     -17.352 181.210  34.966  1.00 61.43           C
ATOM   4423  NH1 ARG B 526     -18.498 181.747  34.667  1.00 62.57           N
ATOM   4424 1HH1 ARG B 526     -19.352 181.287  34.947  1.00 62.57           H
ATOM   4425 2HH1 ARG B 526     -18.528 182.687  34.299  1.00 62.57           H
ATOM   4426  NH2 ARG B 526     -16.301 181.940  34.751  1.00 55.95           N
ATOM   4427 1HH2 ARG B 526     -15.386 181.619  35.035  1.00 55.95           H
ATOM   4428 2HH2 ARG B 526     -16.415 182.872  34.377  1.00 55.95           H
ATOM   4429  N   ASP B 527     -17.360 174.288  33.023  1.00 41.75           N
ATOM   4430  H   ASP B 527     -18.334 174.465  33.222  1.00 41.75           H
ATOM   4431  CA  ASP B 527     -17.045 173.758  31.695  1.00 42.18           C
ATOM   4432  HA  ASP B 527     -16.330 172.946  31.824  1.00 42.18           H
ATOM   4433  C   ASP B 527     -16.369 174.844  30.820  1.00 43.04           C
ATOM   4434  O   ASP B 527     -16.758 176.011  30.915  1.00 40.89           O
ATOM   4435  CB  ASP B 527     -18.299 173.171  31.030  1.00 48.63           C
ATOM   4436 1HB  ASP B 527     -18.704 172.378  31.659  1.00 48.63           H
ATOM   4437 2HB  ASP B 527     -19.058 173.946  30.925  1.00 48.63           H
ATOM   4438  CG  ASP B 527     -17.983 172.595  29.648  1.00 51.83           C
ATOM   4439  OD1 ASP B 527     -17.869 173.385  28.684  1.00 47.05           O
ATOM   4440  OD2 ASP B 527     -17.732 171.371  29.545  1.00 60.28           O
ATOM   4441  N   PRO B 528     -15.376 174.519  29.963  1.00 40.21           N
ATOM   4442  CA  PRO B 528     -14.693 175.511  29.130  1.00 38.37           C
ATOM   4443  HA  PRO B 528     -14.080 176.131  29.784  1.00 38.37           H
ATOM   4444  C   PRO B 528     -15.615 176.441  28.314  1.00 43.47           C
ATOM   4445  O   PRO B 528     -15.320 177.633  28.191  1.00 40.18           O
ATOM   4446  CB  PRO B 528     -13.785 174.686  28.216  1.00 37.03           C
ATOM   4447 1HB  PRO B 528     -14.324 174.389  27.316  1.00 37.03           H
ATOM   4448 2HB  PRO B 528     -12.872 175.226  27.964  1.00 37.03           H
ATOM   4449  CG  PRO B 528     -13.453 173.463  29.051  1.00 40.64           C
ATOM   4450 1HG  PRO B 528     -13.215 172.592  28.440  1.00 40.64           H
ATOM   4451 2HG  PRO B 528     -12.637 173.676  29.741  1.00 40.64           H
ATOM   4452  CD  PRO B 528     -14.739 173.228  29.818  1.00 39.98           C
ATOM   4453 1HD  PRO B 528     -15.386 172.562  29.247  1.00 39.98           H
ATOM   4454 2HD  PRO B 528     -14.518 172.816  30.802  1.00 39.98           H
ATOM   4455  N   ALA B 529     -16.754 175.943  27.819  1.00 42.02           N
ATOM   4456  H   ALA B 529     -17.011 174.991  28.039  1.00 42.02           H
ATOM   4457  CA  ALA B 529     -17.724 176.728  27.053  1.00 41.60           C
ATOM   4458  HA  ALA B 529     -17.214 177.155  26.190  1.00 41.60           H
ATOM   4459  C   ALA B 529     -18.334 177.891  27.868  1.00 36.96           C
ATOM   4460  O   ALA B 529     -18.748 178.892  27.276  1.00 43.40           O
ATOM   4461  CB  ALA B 529     -18.827 175.792  26.544  1.00 47.34           C
ATOM   4462 1HB  ALA B 529     -18.391 175.055  25.870  1.00 47.34           H
ATOM   4463 2HB  ALA B 529     -19.577 176.375  26.009  1.00 47.34           H
ATOM   4464 3HB  ALA B 529     -19.295 175.283  27.387  1.00 47.34           H
ATOM   4465  N   GLU B 530     -18.336 177.795  29.202  1.00 38.84           N
ATOM   4466  H   GLU B 530     -17.952 176.959  29.620  1.00 38.84           H
ATOM   4467  CA  GLU B 530     -18.836 178.818  30.130  1.00 38.47           C
ATOM   4468  HA  GLU B 530     -19.764 179.229  29.734  1.00 38.47           H
ATOM   4469  C   GLU B 530     -17.851 179.981  30.356  1.00 43.79           C
ATOM   4470  O   GLU B 530     -18.232 180.985  30.966  1.00 45.60           O
ATOM   4471  CB  GLU B 530     -19.149 178.197  31.498  1.00 38.90           C
ATOM   4472 1HB  GLU B 530     -18.216 177.908  31.980  1.00 38.90           H
ATOM   4473 2HB  GLU B 530     -19.619 178.964  32.114  1.00 38.90           H
ATOM   4474  CG  GLU B 530     -20.076 176.974  31.439  1.00 51.99           C
ATOM   4475 1HG  GLU B 530     -20.989 177.238  30.905  1.00 51.99           H
ATOM   4476 2HG  GLU B 530     -19.586 176.161  30.903  1.00 51.99           H
ATOM   4477  CD  GLU B 530     -20.438 176.499  32.845  1.00 68.17           C
ATOM   4478  OE1 GLU B 530     -20.927 177.327  33.650  1.00 67.67           O
ATOM   4479  OE2 GLU B 530     -20.257 175.298  33.150  1.00 76.01           O
ATOM   4480  N   VAL B 531     -16.591 179.854  29.912  1.00 39.60           N
ATOM   4481  H   VAL B 531     -16.337 179.001  29.435  1.00 39.60           H
ATOM   4482  CA  VAL B 531     -15.470 180.729  30.305  1.00 39.58           C
ATOM   4483  HA  VAL B 531     -15.887 181.564  30.868  1.00 39.58           H
ATOM   4484  C   VAL B 531     -14.691 181.323  29.100  1.00 40.57           C
ATOM   4485  O   VAL B 531     -14.156 182.434  29.206  1.00 44.90           O
ATOM   4486  CB  VAL B 531     -14.511 179.993  31.273  1.00 39.61           C
ATOM   4487  HB  VAL B 531     -13.885 179.325  30.682  1.00 39.61           H
ATOM   4488  CG1 VAL B 531     -13.614 180.996  32.010  1.00 43.35           C
ATOM   4489 1HG1 VAL B 531     -13.012 180.476  32.755  1.00 43.35           H
ATOM   4490 2HG1 VAL B 531     -14.238 181.742  32.502  1.00 43.35           H
ATOM   4491 3HG1 VAL B 531     -12.959 181.488  31.291  1.00 43.35           H
ATOM   4492  CG2 VAL B 531     -15.235 179.153  32.339  1.00 40.15           C
ATOM   4493 1HG2 VAL B 531     -14.517 178.788  33.073  1.00 40.15           H
ATOM   4494 2HG2 VAL B 531     -15.726 178.307  31.858  1.00 40.15           H
ATOM   4495 3HG2 VAL B 531     -15.982 179.772  32.837  1.00 40.15           H
ATOM   4496  N   LEU B 532     -14.648 180.614  27.965  1.00 39.56           N
ATOM   4497  H   LEU B 532     -15.088 179.705  27.956  1.00 39.56           H
ATOM   4498  CA  LEU B 532     -13.977 181.014  26.712  1.00 37.67           C
ATOM   4499  HA  LEU B 532     -13.023 181.474  26.970  1.00 37.67           H
ATOM   4500  C   LEU B 532     -14.780 182.049  25.877  1.00 46.65           C
ATOM   4501  O   LEU B 532     -15.998 181.862  25.649  1.00 46.26           O
ATOM   4502  OXT LEU B 532     -14.157 183.042  25.448  1.00 46.26           O
ATOM   4503  CB  LEU B 532     -13.677 179.732  25.894  1.00 43.16           C
ATOM   4504 1HB  LEU B 532     -14.620 179.209  25.736  1.00 43.16           H
ATOM   4505 2HB  LEU B 532     -13.293 180.038  24.921  1.00 43.16           H
ATOM   4506  CG  LEU B 532     -12.663 178.755  26.498  1.00 41.50           C
ATOM   4507  HG  LEU B 532     -12.972 178.503  27.513  1.00 41.50           H
ATOM   4508  CD1 LEU B 532     -12.627 177.485  25.656  1.00 40.97           C
ATOM   4509 1HD1 LEU B 532     -11.925 176.778  26.098  1.00 40.97           H
ATOM   4510 2HD1 LEU B 532     -12.316 177.719  24.638  1.00 40.97           H
ATOM   4511 3HD1 LEU B 532     -13.625 177.046  25.641  1.00 40.97           H
ATOM   4512  CD2 LEU B 532     -11.255 179.343  26.536  1.00 38.40           C
ATOM   4513 1HD2 LEU B 532     -10.554 178.587  26.890  1.00 38.40           H
ATOM   4514 2HD2 LEU B 532     -11.244 180.195  27.215  1.00 38.40           H
ATOM   4515 3HD2 LEU B 532     -10.964 179.669  25.537  1.00 38.40           H
TER    4516      LEU B 532 
CONECT 2570 2568 2571 2583                                   
CONECT 2583 2570 2584 2585                                   
CONECT 2584 2583                                             
CONECT 2585 2583 2586 2587 2588                              
CONECT 2586 2585                                             
CONECT 2587 2585                                             
CONECT 2588 2585                                             
CONECT 2589 2590 2591 2592 2593                              
CONECT 2590 2589                                             
CONECT 2591 2589                                             
CONECT 2592 2589                                             
CONECT 2593 2589 2594 2595                                   
CONECT 2594 2593                                             
CONECT 2595 2593 2596 2597                                   
CONECT 4263 4264 4265 4266 4267                              
CONECT 4264 4263                                             
CONECT 4265 4263                                             
CONECT 4266 4263                                             
CONECT 4267 4263 4268 4269                                   
CONECT 4268 4267                                             
CONECT 4269 4267 4270 4271                                   
END
