# Supplementary material for: Constrained TACC3 peptidomimetics for a non-canonical protein–protein interface elucidate allosteric communication in Aurora-A kinase
Source: Chem Sci. 2024 Nov 28;16(1):354–63. doi: 10.1039/d4sc06100d (PMC11604048; doi:10.1039/d4sc06100d)
Supplement: SC-016-D4SC06100D-s001 [file SC-016-D4SC06100D-s001.zip › aura_tacc3 522_536_fpro_run1_average.pdb]

REMARK YASARA *************************************************************
REMARK YASARA *                                                           *
REMARK YASARA *                     Y  A  S  A  R  A                      *
REMARK YASARA *                                                           *
REMARK YASARA *   Yet Another Scientific Artificial Reality Application   *
REMARK YASARA *                                                           *
REMARK YASARA *            MOLECULE STRUCTURE FILE, PDB FORMAT            *
REMARK YASARA *                                                           *
REMARK YASARA * Just use YASARA every day to make your questions go away! *
REMARK YASARA *                                                           *
REMARK YASARA *                      www.YASARA.org                       *
REMARK YASARA *                                                           *
REMARK YASARA *************************************************************
REMARK YASARA
REMARK YASARA Written on:        Wed Oct 23 08:42:00 2024
REMARK YASARA Number of models: 1
REMARK YASARA Number of atoms:   4481
REMARK YASARA Please address questions or suggestions to: Eliza@yasara.org
REMARK YASARA
REMARK   2 RESOLUTION. 2.02 ANGSTROMS.
REMARK 350 COORDINATES FOR A COMPLETE MULTIMER REPRESENTING THE KNOWN
REMARK 350 BIOLOGICALLY SIGNIFICANT OLIGOMERIZATION STATE OF THE
REMARK 350 MOLECULE CAN BE GENERATED BY APPLYING BIOMT TRANSFORMATIONS
REMARK 350 GIVEN BELOW. BOTH NON-CRYSTALLOGRAPHIC AND
REMARK 350 CRYSTALLOGRAPHIC OPERATIONS ARE GIVEN.
REMARK 350
REMARK 350 BIOMOLECULE: 1
REMARK 350 APPLY THE FOLLOWING TO CHAINS: A
REMARK 350   BIOMT1   1  1.000000  0.000000  0.000000        0.00000
REMARK 350   BIOMT2   1  0.000000  1.000000  0.000000        0.00000
REMARK 350   BIOMT3   1  0.000000  0.000000  1.000000        0.00000
COMPND    MOL_ID: 1;
COMPND   2 MOLECULE: AURORA KINASE A;
COMPND   3 CHAIN: A;
SEQRES   1 A  258  ARG GLN TRP ALA LEU GLU ASP PHE GLU ILE GLY ARG PRO 
SEQRES   2 A  258  LEU GLY LYS GLY LYS PHE GLY ASN VAL TYR LEU ALA ARG 
SEQRES   3 A  258  GLU LYS GLN SER LYS PHE ILE LEU ALA LEU LYS VAL LEU 
SEQRES   4 A  258  PHE LYS ALA GLN LEU GLU LYS ALA GLY VAL GLU HIS GLN 
SEQRES   5 A  258  LEU ARG ARG GLU VAL GLU ILE GLN SER HIS LEU ARG HIS 
SEQRES   6 A  258  PRO ASN ILE LEU ARG LEU TYR GLY TYR PHE HIS ASP ALA 
SEQRES   7 A  258  THR ARG VAL TYR LEU ILE LEU GLU TYR ALA PRO LEU GLY 
SEQRES   8 A  258  THR VAL TYR ARG GLU LEU GLN LYS LEU SER LYS PHE ASP 
SEQRES   9 A  258  GLU GLN ARG THR ALA THR TYR ILE THR GLU LEU ALA ASN 
SEQRES  10 A  258  ALA LEU SER TYR CYS HIS SER LYS ARG VAL ILE HIS ARG 
SEQRES  11 A  258  ASP ILE LYS PRO GLU ASN LEU LEU LEU GLY SER ALA GLY 
SEQRES  12 A  258  GLU LEU LYS ILE ALA ASN PHE GLY TRP SER VAL HIS ALA 
SEQRES  13 A  258  GLY THR LEU ASP TYR LEU PRO PRO GLU MET ILE GLU GLY 
SEQRES  14 A  258  ARG MET HIS ASP GLU LYS VAL ASP LEU TRP SER LEU GLY 
SEQRES  15 A  258  VAL LEU CYS TYR GLU PHE LEU VAL GLY LYS PRO PRO PHE 
SEQRES  16 A  258  GLU ALA ASN THR TYR GLN GLU THR TYR LYS ARG ILE SER 
SEQRES  17 A  258  ARG VAL GLU PHE THR PHE PRO ASP PHE VAL THR GLU GLY 
SEQRES  18 A  258  ALA ARG ASP LEU ILE SER ARG LEU LEU LYS HIS ASN PRO 
SEQRES  19 A  258  SER GLN ARG PRO MET LEU ARG GLU VAL LEU GLU HIS PRO 
SEQRES  20 A  258  TRP ILE THR ALA ASN SER SER LYS PRO SER ASN 
SEQRES   1 B   15  GLU GLU SER PHE ARG ASP PRO ALA GLU VAL LEU GLY THR 
SEQRES   2 B   15  GLY ALA 
LINK         C   ACE A 125                 N   ARG A 126                  1.33
LINK         C   HIS A 280                 N   NME A 281                  1.33
LINK         C   ACE A 289                 N   ALA A 290                  1.33
LINK         C   ACE B 521                 N   GLU B 522                  1.33
LINK         C   ASP B 527                 N   PRO B 528                  1.39
LINK         C   PRO B 528                 N   ALA B 529                  1.38
CRYST1  137.040  137.040  137.040  90.00  90.00  90.00 I 2 3        24
ORIGX1      1.000000  0.000000  0.000000        0.00000
ORIGX2      0.000000  1.000000  0.000000        0.00000
ORIGX3      0.000000  0.000000  1.000000        0.00000
SCALE1      0.007297  0.000000  0.000000        0.00000
SCALE2      0.000000  0.007297  0.000000        0.00000
SCALE3      0.000000  0.000000  0.007297        0.00000
HETATM    1  CH3 ACE A 125       5.875 193.502  62.665  1.00633.32           C
HETATM    2 1HH3 ACE A 125       5.379 193.592  61.700  1.00685.39           H
HETATM    3 2HH3 ACE A 125       5.551 194.310  63.320  1.00699.89           H
HETATM    4 3HH3 ACE A 125       5.634 192.542  63.120  1.00710.52           H
HETATM    5  C   ACE A 125       7.377 193.604  62.470  1.00499.54           C
HETATM    6  O   ACE A 125       8.010 194.503  63.021  1.00539.76           O
ATOM      7  N   ARG A 126       7.927 192.689  61.679  1.00393.22           N
ATOM      8  H   ARG A 126       7.334 191.992  61.250  1.00408.24           H
ATOM      9  CA  ARG A 126       9.356 192.645  61.375  1.00307.20           C
ATOM     10  HA  ARG A 126       9.741 193.665  61.344  1.00290.98           H
ATOM     11  C   ARG A 126       9.605 192.000  60.016  1.00240.43           C
ATOM     12  O   ARG A 126       8.741 191.311  59.477  1.00251.75           O
ATOM     13  CB  ARG A 126      10.113 191.867  62.457  1.00362.87           C
ATOM     14 1HB  ARG A 126      11.178 191.918  62.233  1.00394.00           H
ATOM     15 2HB  ARG A 126       9.945 192.353  63.418  1.00473.84           H
ATOM     16  CG  ARG A 126       9.709 190.404  62.582  1.00318.81           C
ATOM     17 1HG  ARG A 126       8.710 190.345  63.014  1.00346.31           H
ATOM     18 2HG  ARG A 126       9.693 189.944  61.594  1.00299.11           H
ATOM     19  CD  ARG A 126      10.683 189.635  63.463  1.00340.18           C
ATOM     20 1HD  ARG A 126      11.665 189.630  62.987  1.00345.77           H
ATOM     21 2HD  ARG A 126      10.765 190.143  64.424  1.00404.97           H
ATOM     22  NE  ARG A 126      10.244 188.259  63.694  1.00326.63           N
ATOM     23  HE  ARG A 126       9.801 188.064  64.579  1.00403.94           H
ATOM     24  CZ  ARG A 126      10.373 187.250  62.841  1.00261.80           C
ATOM     25  NH1 ARG A 126       9.935 186.063  63.203  1.00275.39           N
ATOM     26 1HH1 ARG A 126       9.550 185.937  64.126  1.00336.39           H
ATOM     27 2HH1 ARG A 126       9.979 185.296  62.550  1.00248.78           H
ATOM     28  NH2 ARG A 126      10.914 187.383  61.646  1.00228.43           N
ATOM     29 1HH2 ARG A 126      11.225 188.289  61.331  1.00233.92           H
ATOM     30 2HH2 ARG A 126      10.987 186.576  61.046  1.00226.69           H
ATOM     31  N   GLN A 127      10.801 192.219  59.482  1.00197.37           N
ATOM     32  H   GLN A 127      11.460 192.817  59.960  1.00207.75           H
ATOM     33  CA  GLN A 127      11.222 191.587  58.235  1.00160.68           C
ATOM     34  HA  GLN A 127      10.479 191.808  57.469  1.00163.89           H
ATOM     35  C   GLN A 127      11.312 190.072  58.399  1.00145.16           C
ATOM     36  O   GLN A 127      11.455 189.564  59.511  1.00158.77           O
ATOM     37  CB  GLN A 127      12.575 192.151  57.786  1.00157.96           C
ATOM     38 1HB  GLN A 127      12.742 191.852  56.751  1.00148.71           H
ATOM     39 2HB  GLN A 127      12.522 193.239  57.817  1.00172.34           H
ATOM     40  CG  GLN A 127      13.781 191.697  58.604  1.00216.02           C
ATOM     41 1HG  GLN A 127      13.858 190.611  58.553  1.00251.21           H
ATOM     42 2HG  GLN A 127      14.681 192.124  58.162  1.00230.70           H
ATOM     43  CD  GLN A 127      13.715 192.115  60.060  1.00289.03           C
ATOM     44  OE1 GLN A 127      13.381 193.254  60.380  1.00311.19           O
ATOM     45  NE2 GLN A 127      14.022 191.191  60.957  1.00390.20           N
ATOM     46 1HE2 GLN A 127      14.040 191.440  61.935  1.00479.09           H
ATOM     47 2HE2 GLN A 127      14.226 190.248  60.660  1.00415.72           H
ATOM     48  N   TRP A 128      11.245 189.356  57.281  1.00127.06           N
ATOM     49  H   TRP A 128      11.137 189.821  56.392  1.00127.49           H
ATOM     50  CA  TRP A 128      11.341 187.900  57.284  1.00116.42           C
ATOM     51  HA  TRP A 128      10.560 187.496  57.929  1.00115.65           H
ATOM     52  C   TRP A 128      12.689 187.417  57.812  1.00120.91           C
ATOM     53  O   TRP A 128      13.706 188.099  57.683  1.00135.34           O
ATOM     54  CB  TRP A 128      11.146 187.361  55.865  1.00112.95           C
ATOM     55 1HB  TRP A 128      11.890 187.815  55.210  1.00118.97           H
ATOM     56 2HB  TRP A 128      11.317 186.285  55.878  1.00110.80           H
ATOM     57  CG  TRP A 128       9.779 187.616  55.304  1.00117.10           C
ATOM     58  CD1 TRP A 128       9.437 188.512  54.337  1.00125.01           C
ATOM     59  HD1 TRP A 128      10.126 189.203  53.873  1.00131.39           H
ATOM     60  CD2 TRP A 128       8.560 186.932  55.636  1.00124.58           C
ATOM     61  NE1 TRP A 128       8.110 188.410  54.012  1.00135.17           N
ATOM     62  HE1 TRP A 128       7.652 188.965  53.302  1.00147.75           H
ATOM     63  CE2 TRP A 128       7.546 187.432  54.786  1.00137.51           C
ATOM     64  CE3 TRP A 128       8.229 185.927  56.554  1.00132.13           C
ATOM     65  HE3 TRP A 128       8.980 185.529  57.219  1.00128.23           H
ATOM     66  CZ2 TRP A 128       6.238 186.935  54.814  1.00160.12           C
ATOM     67  HZ2 TRP A 128       5.482 187.326  54.149  1.00177.35           H
ATOM     68  CZ3 TRP A 128       6.924 185.437  56.588  1.00155.39           C
ATOM     69  HZ3 TRP A 128       6.664 184.658  57.289  1.00170.39           H
ATOM     70  CH2 TRP A 128       5.943 185.940  55.711  1.00170.40           C
ATOM     71  HH2 TRP A 128       4.941 185.538  55.749  1.00197.98           H
ATOM     72  N   ALA A 129      12.688 186.224  58.398  1.00116.35           N
ATOM     73  H   ALA A 129      11.832 185.689  58.448  1.00112.86           H
ATOM     74  CA  ALA A 129      13.887 185.628  58.978  1.00122.10           C
ATOM     75  HA  ALA A 129      14.766 186.022  58.467  1.00128.38           H
ATOM     76  C   ALA A 129      13.859 184.112  58.795  1.00111.22           C
ATOM     77  O   ALA A 129      12.880 183.553  58.300  1.00105.78           O
ATOM     78  CB  ALA A 129      13.973 185.984  60.458  1.00146.07           C
ATOM     79 1HB  ALA A 129      13.916 187.066  60.578  1.00183.53           H
ATOM     80 2HB  ALA A 129      14.919 185.629  60.867  1.00178.92           H
ATOM     81 3HB  ALA A 129      13.149 185.516  60.996  1.00181.02           H
ATOM     82  N   LEU A 130      14.936 183.453  59.210  1.00115.78           N
ATOM     83  H   LEU A 130      15.694 183.967  59.634  1.00125.09           H
ATOM     84  CA  LEU A 130      15.078 182.004  59.094  1.00113.90           C
ATOM     85  HA  LEU A 130      14.964 181.723  58.047  1.00108.03           H
ATOM     86  C   LEU A 130      14.045 181.229  59.909  1.00118.35           C
ATOM     87  O   LEU A 130      13.831 180.038  59.692  1.00120.72           O
ATOM     88  CB  LEU A 130      16.479 181.615  59.576  1.00126.11           C
ATOM     89 1HB  LEU A 130      17.170 182.415  59.310  1.00159.14           H
ATOM     90 2HB  LEU A 130      16.447 181.558  60.664  1.00146.62           H
ATOM     91  CG  LEU A 130      17.060 180.299  59.051  1.00120.69           C
ATOM     92  HG  LEU A 130      16.304 179.519  59.131  1.00145.61           H
ATOM     93  CD1 LEU A 130      17.475 180.443  57.589  1.00152.33           C
ATOM     94 1HD1 LEU A 130      17.978 179.534  57.259  1.00198.82           H
ATOM     95 2HD1 LEU A 130      18.157 181.287  57.479  1.00197.77           H
ATOM     96 3HD1 LEU A 130      16.593 180.605  56.970  1.00193.25           H
ATOM     97  CD2 LEU A 130      18.266 179.889  59.886  1.00145.63           C
ATOM     98 1HD2 LEU A 130      19.036 180.658  59.828  1.00185.24           H
ATOM     99 2HD2 LEU A 130      18.665 178.946  59.511  1.00188.09           H
ATOM    100 3HD2 LEU A 130      17.961 179.757  60.925  1.00185.22           H
ATOM    101  N   GLU A 131      13.424 181.912  60.864  1.00128.26           N
ATOM    102  H   GLU A 131      13.603 182.902  60.952  1.00134.45           H
ATOM    103  CA  GLU A 131      12.495 181.297  61.809  1.00140.05           C
ATOM    104  HA  GLU A 131      12.787 180.258  61.963  1.00146.78           H
ATOM    105  C   GLU A 131      11.043 181.305  61.333  1.00131.61           C
ATOM    106  O   GLU A 131      10.146 180.910  62.077  1.00142.46           O
ATOM    107  CB  GLU A 131      12.570 182.036  63.149  1.00164.00           C
ATOM    108 1HB  GLU A 131      12.176 183.043  63.012  1.00188.87           H
ATOM    109 2HB  GLU A 131      11.936 181.515  63.867  1.00202.71           H
ATOM    110  CG  GLU A 131      13.971 182.153  63.735  1.00228.09           C
ATOM    111 1HG  GLU A 131      14.574 182.792  63.090  1.00278.11           H
ATOM    112 2HG  GLU A 131      13.905 182.624  64.716  1.00280.05           H
ATOM    113  CD  GLU A 131      14.657 180.807  63.875  1.00308.61           C
ATOM    114  OE1 GLU A 131      15.790 180.662  63.369  1.00396.22           O
ATOM    115  OE2 GLU A 131      14.067 179.887  64.479  1.00395.68           O
ATOM    116  N   ASP A 132      10.803 181.762  60.109  1.00119.05           N
ATOM    117  H   ASP A 132      11.574 182.078  59.537  1.00115.92           H
ATOM    118  CA  ASP A 132       9.449 181.852  59.565  1.00115.40           C
ATOM    119  HA  ASP A 132       8.734 181.761  60.382  1.00125.48           H
ATOM    120  C   ASP A 132       9.120 180.782  58.526  1.00108.18           C
ATOM    121  O   ASP A 132       7.982 180.682  58.065  1.00111.54           O
ATOM    122  CB  ASP A 132       9.260 183.219  58.905  1.00111.86           C
ATOM    123 1HB  ASP A 132      10.021 183.347  58.135  1.00105.47           H
ATOM    124 2HB  ASP A 132       8.278 183.253  58.434  1.00113.03           H
ATOM    125  CG  ASP A 132       9.367 184.362  59.894  1.00122.22           C
ATOM    126  OD1 ASP A 132       8.666 184.340  60.927  1.00167.00           O
ATOM    127  OD2 ASP A 132      10.152 185.298  59.633  1.00146.21           O
ATOM    128  N   PHE A 133      10.121 180.000  58.137  1.00102.66           N
ATOM    129  H   PHE A 133      11.018 180.077  58.598  1.00104.59           H
ATOM    130  CA  PHE A 133       9.984 179.059  57.030  1.00 96.79           C
ATOM    131  HA  PHE A 133       8.933 178.989  56.752  1.00101.11           H
ATOM    132  C   PHE A 133      10.477 177.663  57.391  1.00 98.57           C
ATOM    133  O   PHE A 133      11.224 177.486  58.352  1.00104.89           O
ATOM    134  CB  PHE A 133      10.778 179.558  55.820  1.00 90.03           C
ATOM    135 1HB  PHE A 133      11.840 179.523  56.063  1.00122.21           H
ATOM    136 2HB  PHE A 133      10.599 178.884  54.982  1.00100.37           H
ATOM    137  CG  PHE A 133      10.427 180.957  55.397  1.00 99.73           C
ATOM    138  CD1 PHE A 133      11.285 182.014  55.683  1.00168.39           C
ATOM    139  HD1 PHE A 133      12.209 181.829  56.210  1.00234.78           H
ATOM    140  CD2 PHE A 133       9.236 181.218  54.726  1.00135.53           C
ATOM    141  HD2 PHE A 133       8.564 180.406  54.490  1.00175.39           H
ATOM    142  CE1 PHE A 133      10.962 183.314  55.306  1.00237.86           C
ATOM    143  HE1 PHE A 133      11.643 184.123  55.526  1.00356.94           H
ATOM    144  CE2 PHE A 133       8.895 182.518  54.364  1.00205.95           C
ATOM    145  HE2 PHE A 133       7.959 182.713  53.861  1.00300.83           H
ATOM    146  CZ  PHE A 133       9.766 183.566  54.642  1.00239.58           C
ATOM    147  HZ  PHE A 133       9.518 184.571  54.335  1.00336.85           H
ATOM    148  N   GLU A 134      10.062 176.680  56.601  1.00 97.80           N
ATOM    149  H   GLU A 134       9.310 176.854  55.947  1.00 96.68           H
ATOM    150  CA  GLU A 134      10.662 175.349  56.603  1.00 99.34           C
ATOM    151  HA  GLU A 134      11.588 175.369  57.176  1.00104.06           H
ATOM    152  C   GLU A 134      10.998 174.936  55.171  1.00 89.53           C
ATOM    153  O   GLU A 134      10.358 175.390  54.223  1.00 85.63           O
ATOM    154  CB  GLU A 134       9.711 174.338  57.247  1.00111.85           C
ATOM    155 1HB  GLU A 134       8.757 174.370  56.720  1.00130.47           H
ATOM    156 2HB  GLU A 134      10.140 173.343  57.132  1.00141.35           H
ATOM    157  CG  GLU A 134       9.462 174.565  58.729  1.00142.31           C
ATOM    158 1HG  GLU A 134      10.418 174.551  59.254  1.00188.63           H
ATOM    159 2HG  GLU A 134       9.001 175.542  58.870  1.00176.70           H
ATOM    160  CD  GLU A 134       8.553 173.504  59.320  1.00151.42           C
ATOM    161  OE1 GLU A 134       7.375 173.425  58.909  1.00188.09           O
ATOM    162  OE2 GLU A 134       9.010 172.751  60.205  1.00191.43           O
ATOM    163  N   ILE A 135      12.009 174.088  55.015  1.00 90.33           N
ATOM    164  H   ILE A 135      12.467 173.712  55.836  1.00 98.15           H
ATOM    165  CA  ILE A 135      12.504 173.653  53.710  1.00 84.13           C
ATOM    166  HA  ILE A 135      12.028 174.247  52.929  1.00 79.37           H
ATOM    167  C   ILE A 135      12.168 172.186  53.455  1.00 88.23           C
ATOM    168  O   ILE A 135      12.393 171.327  54.307  1.00 98.73           O
ATOM    169  CB  ILE A 135      14.035 173.839  53.594  1.00 85.24           C
ATOM    170  HB  ILE A 135      14.513 173.365  54.451  1.00 98.72           H
ATOM    171  CG1 ILE A 135      14.384 175.332  53.586  1.00110.17           C
ATOM    172 1HG1 ILE A 135      13.934 175.790  52.705  1.00167.30           H
ATOM    173 2HG1 ILE A 135      13.946 175.796  54.469  1.00146.29           H
ATOM    174  CG2 ILE A 135      14.559 173.172  52.324  1.00135.07           C
ATOM    175 1HG2 ILE A 135      13.975 173.508  51.468  1.00176.46           H
ATOM    176 2HG2 ILE A 135      14.468 172.090  52.418  1.00183.37           H
ATOM    177 3HG2 ILE A 135      15.610 173.412  52.168  1.00193.52           H
ATOM    178  CD1 ILE A 135      15.870 175.640  53.576  1.00123.45           C
ATOM    179 1HD1 ILE A 135      16.289 175.422  52.594  1.00156.56           H
ATOM    180 2HD1 ILE A 135      16.379 175.040  54.330  1.00160.18           H
ATOM    181 3HD1 ILE A 135      16.021 176.698  53.793  1.00161.66           H
ATOM    182  N   GLY A 136      11.638 171.908  52.268  1.00 84.78           N
ATOM    183  H   GLY A 136      11.470 172.658  51.610  1.00 80.96           H
ATOM    184  CA  GLY A 136      11.350 170.549  51.845  1.00 90.14           C
ATOM    185 1HA  GLY A 136      11.304 169.894  52.714  1.00100.29           H
ATOM    186 2HA  GLY A 136      10.380 170.532  51.347  1.00 90.56           H
ATOM    187  C   GLY A 136      12.404 170.021  50.892  1.00 88.49           C
ATOM    188  O   GLY A 136      13.604 170.154  51.131  1.00 89.92           O
ATOM    189  N   ARG A 137      11.968 169.401  49.800  1.00 90.97           N
ATOM    190  H   ARG A 137      10.975 169.303  49.646  1.00 94.66           H
ATOM    191  CA  ARG A 137      12.892 168.850  48.811  1.00 94.45           C
ATOM    192  HA  ARG A 137      13.656 168.291  49.350  1.00101.27           H
ATOM    193  C   ARG A 137      13.600 169.937  48.003  1.00 86.41           C
ATOM    194  O   ARG A 137      13.034 171.005  47.767  1.00 79.76           O
ATOM    195  CB  ARG A 137      12.150 167.891  47.874  1.00103.97           C
ATOM    196 1HB  ARG A 137      12.879 167.400  47.228  1.00113.05           H
ATOM    197 2HB  ARG A 137      11.667 167.126  48.482  1.00119.03           H
ATOM    198  CG  ARG A 137      11.092 168.547  46.996  1.00102.20           C
ATOM    199 1HG  ARG A 137      10.374 169.068  47.628  1.00107.95           H
ATOM    200 2HG  ARG A 137      11.567 169.269  46.330  1.00103.07           H
ATOM    201  CD  ARG A 137      10.352 167.509  46.165  1.00115.17           C
ATOM    202 1HD  ARG A 137      11.056 167.006  45.502  1.00138.11           H
ATOM    203 2HD  ARG A 137       9.919 166.767  46.836  1.00135.87           H
ATOM    204  NE  ARG A 137       9.275 168.115  45.382  1.00110.70           N
ATOM    205  HE  ARG A 137       8.354 168.109  45.794  1.00114.81           H
ATOM    206  CZ  ARG A 137       9.398 168.651  44.175  1.00131.44           C
ATOM    207  NH1 ARG A 137      10.544 168.698  43.525  1.00151.09           N
ATOM    208 1HH1 ARG A 137      11.382 168.350  43.963  1.00141.88           H
ATOM    209 2HH1 ARG A 137      10.570 169.093  42.598  1.00194.04           H
ATOM    210  NH2 ARG A 137       8.328 169.149  43.593  1.00162.53           N
ATOM    211 1HH2 ARG A 137       7.440 169.090  44.068  1.00158.77           H
ATOM    212 2HH2 ARG A 137       8.406 169.571  42.681  1.00209.30           H
ATOM    213  N   PRO A 138      14.840 169.679  47.555  1.00 90.59           N
ATOM    214  CA  PRO A 138      15.466 170.677  46.680  1.00 86.56           C
ATOM    215  HA  PRO A 138      15.416 171.666  47.132  1.00 80.70           H
ATOM    216  C   PRO A 138      14.842 170.710  45.287  1.00 86.06           C
ATOM    217  O   PRO A 138      14.244 169.731  44.841  1.00 95.66           O
ATOM    218  CB  PRO A 138      16.921 170.208  46.613  1.00 96.98           C
ATOM    219 1HB  PRO A 138      17.371 170.479  45.657  1.00105.01           H
ATOM    220 2HB  PRO A 138      17.491 170.628  47.441  1.00100.89           H
ATOM    221  CG  PRO A 138      16.821 168.730  46.751  1.00111.39           C
ATOM    222 1HG  PRO A 138      16.542 168.283  45.797  1.00129.90           H
ATOM    223 2HG  PRO A 138      17.762 168.313  47.111  1.00130.06           H
ATOM    224  CD  PRO A 138      15.728 168.520  47.762  1.00103.65           C
ATOM    225 1HD  PRO A 138      15.204 167.585  47.564  1.00112.62           H
ATOM    226 2HD  PRO A 138      16.136 168.531  48.773  1.00108.80           H
ATOM    227  N   LEU A 139      14.987 171.842  44.606  1.00 80.79           N
ATOM    228  H   LEU A 139      15.476 172.621  45.027  1.00 78.69           H
ATOM    229  CA  LEU A 139      14.472 172.014  43.250  1.00 81.73           C
ATOM    230  HA  LEU A 139      13.899 171.128  42.974  1.00 88.61           H
ATOM    231  C   LEU A 139      15.592 172.178  42.223  1.00 86.56           C
ATOM    232  O   LEU A 139      15.432 171.793  41.066  1.00 99.63           O
ATOM    233  CB  LEU A 139      13.545 173.233  43.195  1.00 74.65           C
ATOM    234 1HB  LEU A 139      14.138 174.111  43.452  1.00 73.67           H
ATOM    235 2HB  LEU A 139      13.210 173.353  42.165  1.00 80.56           H
ATOM    236  CG  LEU A 139      12.304 173.227  44.095  1.00 74.39           C
ATOM    237  HG  LEU A 139      12.616 173.038  45.122  1.00 80.20           H
ATOM    238  CD1 LEU A 139      11.621 174.587  44.046  1.00 74.61           C
ATOM    239 1HD1 LEU A 139      11.342 174.826  43.019  1.00105.22           H
ATOM    240 2HD1 LEU A 139      12.298 175.351  44.427  1.00105.43           H
ATOM    241 3HD1 LEU A 139      10.726 174.568  44.668  1.00101.93           H
ATOM    242  CD2 LEU A 139      11.313 172.145  43.685  1.00 86.68           C
ATOM    243 1HD2 LEU A 139      11.771 171.165  43.818  1.00122.67           H
ATOM    244 2HD2 LEU A 139      11.031 172.277  42.640  1.00118.93           H
ATOM    245 3HD2 LEU A 139      10.424 172.208  44.311  1.00115.98           H
ATOM    246  N   GLY A 140      16.716 172.755  42.634  1.00 84.32           N
ATOM    247  H   GLY A 140      16.802 173.073  43.589  1.00 83.85           H
ATOM    248  CA  GLY A 140      17.842 172.947  41.735  1.00 91.19           C
ATOM    249 1HA  GLY A 140      18.132 171.979  41.326  1.00105.71           H
ATOM    250 2HA  GLY A 140      17.531 173.588  40.909  1.00 93.18           H
ATOM    251  C   GLY A 140      19.048 173.575  42.408  1.00 87.38           C
ATOM    252  O   GLY A 140      18.977 173.951  43.578  1.00 82.03           O
ATOM    253  N   LYS A 141      20.161 173.684  41.689  1.00 95.16           N
ATOM    254  H   LYS A 141      20.178 173.343  40.738  1.00104.39           H
ATOM    255  CA  LYS A 141      21.381 174.289  42.221  1.00 96.73           C
ATOM    256  HA  LYS A 141      21.109 175.194  42.763  1.00 90.72           H
ATOM    257  C   LYS A 141      22.362 174.694  41.125  1.00102.77           C
ATOM    258  O   LYS A 141      22.271 174.225  39.991  1.00114.39           O
ATOM    259  CB  LYS A 141      22.071 173.331  43.199  1.00110.58           C
ATOM    260 1HB  LYS A 141      22.896 173.859  43.679  1.00140.37           H
ATOM    261 2HB  LYS A 141      21.354 173.053  43.972  1.00142.03           H
ATOM    262  CG  LYS A 141      22.613 172.058  42.564  1.00153.06           C
ATOM    263 1HG  LYS A 141      21.803 171.536  42.056  1.00206.45           H
ATOM    264 2HG  LYS A 141      23.382 172.317  41.836  1.00204.84           H
ATOM    265  CD  LYS A 141      23.210 171.139  43.618  1.00168.06           C
ATOM    266 1HD  LYS A 141      23.992 171.673  44.159  1.00192.15           H
ATOM    267 2HD  LYS A 141      22.429 170.846  44.318  1.00193.75           H
ATOM    268  CE  LYS A 141      23.802 169.894  42.978  1.00244.29           C
ATOM    269 1HE  LYS A 141      23.027 169.391  42.395  1.00308.05           H
ATOM    270 2HE  LYS A 141      24.606 170.189  42.300  1.00311.16           H
ATOM    271  NZ  LYS A 141      24.324 168.989  44.053  1.00301.37           N
ATOM    272 1HZ  LYS A 141      25.048 169.453  44.585  1.00349.67           H
ATOM    273 2HZ  LYS A 141      23.580 168.717  44.683  1.00344.22           H
ATOM    274 3HZ  LYS A 141      24.719 168.152  43.645  1.00348.80           H
ATOM    275  N   GLY A 142      23.308 175.555  41.482  1.00101.17           N
ATOM    276  H   GLY A 142      23.340 175.900  42.433  1.00 97.29           H
ATOM    277  CA  GLY A 142      24.325 176.013  40.553  1.00108.99           C
ATOM    278 1HA  GLY A 142      24.658 175.172  39.945  1.00122.71           H
ATOM    279 2HA  GLY A 142      23.893 176.771  39.900  1.00109.11           H
ATOM    280  C   GLY A 142      25.526 176.600  41.270  1.00106.72           C
ATOM    281  O   GLY A 142      25.650 176.480  42.488  1.00102.34           O
ATOM    282  N   LYS A 143      26.411 177.246  40.517  1.00113.68           N
ATOM    283  H   LYS A 143      26.230 177.356  39.529  1.00121.85           H
ATOM    284  CA  LYS A 143      27.643 177.817  41.057  1.00116.92           C
ATOM    285  HA  LYS A 143      28.254 177.011  41.464  1.00122.00           H
ATOM    286  C   LYS A 143      27.420 178.814  42.190  1.00109.09           C
ATOM    287  O   LYS A 143      28.217 178.891  43.123  1.00120.20           O
ATOM    288  CB  LYS A 143      28.412 178.506  39.925  1.00129.24           C
ATOM    289 1HB  LYS A 143      28.539 177.797  39.107  1.00156.08           H
ATOM    290 2HB  LYS A 143      27.815 179.343  39.563  1.00147.57           H
ATOM    291  CG  LYS A 143      29.782 179.035  40.329  1.00174.80           C
ATOM    292 1HG  LYS A 143      29.668 179.733  41.158  1.00223.54           H
ATOM    293 2HG  LYS A 143      30.408 178.202  40.649  1.00221.91           H
ATOM    294  CD  LYS A 143      30.456 179.756  39.172  1.00208.31           C
ATOM    295 1HD  LYS A 143      30.553 179.072  38.329  1.00236.22           H
ATOM    296 2HD  LYS A 143      29.840 180.604  38.873  1.00243.40           H
ATOM    297  CE  LYS A 143      31.833 180.259  39.573  1.00286.44           C
ATOM    298 1HE  LYS A 143      31.734 180.916  40.441  1.00346.74           H
ATOM    299 2HE  LYS A 143      32.457 179.408  39.855  1.00329.76           H
ATOM    300  NZ  LYS A 143      32.437 180.998  38.416  1.00367.33           N
ATOM    301 1HZ  LYS A 143      33.360 181.334  38.657  1.00417.24           H
ATOM    302 2HZ  LYS A 143      31.863 181.791  38.164  1.00417.54           H
ATOM    303 3HZ  LYS A 143      32.518 180.389  37.612  1.00419.01           H
ATOM    304  N   PHE A 144      26.353 179.598  42.090  1.00 96.45           N
ATOM    305  H   PHE A 144      25.700 179.458  41.331  1.00 95.14           H
ATOM    306  CA  PHE A 144      26.100 180.677  43.039  1.00 90.11           C
ATOM    307  HA  PHE A 144      27.038 180.939  43.528  1.00 92.67           H
ATOM    308  C   PHE A 144      25.108 180.317  44.141  1.00 84.72           C
ATOM    309  O   PHE A 144      24.917 181.111  45.061  1.00 84.09           O
ATOM    310  CB  PHE A 144      25.594 181.917  42.295  1.00 91.17           C
ATOM    311 1HB  PHE A 144      24.740 181.637  41.678  1.00 93.21           H
ATOM    312 2HB  PHE A 144      25.257 182.647  43.031  1.00 89.95           H
ATOM    313  CG  PHE A 144      26.636 182.569  41.432  1.00100.51           C
ATOM    314  CD1 PHE A 144      26.854 182.141  40.126  1.00129.39           C
ATOM    315  HD1 PHE A 144      26.255 181.341  39.716  1.00198.88           H
ATOM    316  CD2 PHE A 144      27.398 183.620  41.931  1.00160.55           C
ATOM    317  HD2 PHE A 144      27.231 183.976  42.937  1.00243.75           H
ATOM    318  CE1 PHE A 144      27.844 182.726  39.341  1.00138.71           C
ATOM    319  HE1 PHE A 144      28.014 182.377  38.334  1.00205.28           H
ATOM    320  CE2 PHE A 144      28.385 184.217  41.152  1.00183.76           C
ATOM    321  HE2 PHE A 144      28.976 185.026  41.554  1.00294.60           H
ATOM    322  CZ  PHE A 144      28.617 183.762  39.858  1.00133.40           C
ATOM    323  HZ  PHE A 144      29.388 184.218  39.254  1.00152.10           H
ATOM    324  N   GLY A 145      24.468 179.155  44.070  1.00 84.15           N
ATOM    325  H   GLY A 145      24.661 178.500  43.325  1.00 88.82           H
ATOM    326  CA  GLY A 145      23.484 178.812  45.082  1.00 81.40           C
ATOM    327 1HA  GLY A 145      24.000 178.672  46.032  1.00 86.10           H
ATOM    328 2HA  GLY A 145      22.821 179.669  45.198  1.00 85.58           H
ATOM    329  C   GLY A 145      22.608 177.599  44.845  1.00 77.43           C
ATOM    330  O   GLY A 145      22.821 176.807  43.927  1.00 83.06           O
ATOM    331  N   ASN A 146      21.592 177.477  45.692  1.00 72.87           N
ATOM    332  H   ASN A 146      21.456 178.188  46.399  1.00 72.35           H
ATOM    333  CA  ASN A 146      20.641 176.372  45.651  1.00 73.21           C
ATOM    334  HA  ASN A 146      20.796 175.786  44.746  1.00 78.29           H
ATOM    335  C   ASN A 146      19.212 176.908  45.648  1.00 67.62           C
ATOM    336  O   ASN A 146      18.946 178.008  46.132  1.00 66.12           O
ATOM    337  CB  ASN A 146      20.840 175.468  46.871  1.00 78.01           C
ATOM    338 1HB  ASN A 146      20.899 176.085  47.766  1.00 78.22           H
ATOM    339 2HB  ASN A 146      19.977 174.808  46.957  1.00 83.07           H
ATOM    340  CG  ASN A 146      22.088 174.617  46.778  1.00 89.01           C
ATOM    341  OD1 ASN A 146      23.193 175.110  46.569  1.00115.30           O
ATOM    342  ND2 ASN A 146      21.917 173.315  46.947  1.00126.80           N
ATOM    343 1HD2 ASN A 146      22.724 172.710  46.935  1.00139.81           H
ATOM    344 2HD2 ASN A 146      20.992 172.943  47.099  1.00178.14           H
ATOM    345  N   VAL A 147      18.290 176.117  45.110  1.00 68.60           N
ATOM    346  H   VAL A 147      18.564 175.230  44.708  1.00 73.48           H
ATOM    347  CA  VAL A 147      16.871 176.461  45.083  1.00 65.17           C
ATOM    348  HA  VAL A 147      16.709 177.372  45.657  1.00 62.80           H
ATOM    349  C   VAL A 147      16.105 175.316  45.737  1.00 64.99           C
ATOM    350  O   VAL A 147      16.296 174.153  45.381  1.00 70.61           O
ATOM    351  CB  VAL A 147      16.347 176.680  43.645  1.00 71.48           C
ATOM    352  HB  VAL A 147      16.451 175.749  43.087  1.00128.55           H
ATOM    353  CG1 VAL A 147      14.876 177.085  43.661  1.00 82.05           C
ATOM    354 1HG1 VAL A 147      14.524 177.226  42.639  1.00121.94           H
ATOM    355 2HG1 VAL A 147      14.754 178.015  44.217  1.00128.40           H
ATOM    356 3HG1 VAL A 147      14.284 176.303  44.134  1.00125.43           H
ATOM    357  CG2 VAL A 147      17.159 177.761  42.936  1.00117.42           C
ATOM    358 1HG2 VAL A 147      18.184 177.418  42.798  1.00170.73           H
ATOM    359 2HG2 VAL A 147      16.722 177.965  41.958  1.00167.67           H
ATOM    360 3HG2 VAL A 147      17.158 178.675  43.530  1.00167.28           H
ATOM    361  N   TYR A 148      15.257 175.641  46.707  1.00 62.50           N
ATOM    362  H   TYR A 148      15.116 176.614  46.942  1.00 60.89           H
ATOM    363  CA  TYR A 148      14.515 174.644  47.473  1.00 64.64           C
ATOM    364  HA  TYR A 148      14.695 173.653  47.060  1.00 69.20           H
ATOM    365  C   TYR A 148      13.013 174.905  47.458  1.00 62.07           C
ATOM    366  O   TYR A 148      12.565 176.035  47.264  1.00 59.44           O
ATOM    367  CB  TYR A 148      14.956 174.661  48.939  1.00 67.53           C
ATOM    368 1HB  TYR A 148      14.791 175.660  49.342  1.00 67.29           H
ATOM    369 2HB  TYR A 148      14.315 173.969  49.484  1.00 72.54           H
ATOM    370  CG  TYR A 148      16.393 174.262  49.193  1.00 71.01           C
ATOM    371  CD1 TYR A 148      16.724 172.935  49.470  1.00 79.92           C
ATOM    372  HD1 TYR A 148      15.956 172.176  49.453  1.00 85.00           H
ATOM    373  CD2 TYR A 148      17.407 175.220  49.224  1.00 72.11           C
ATOM    374  HD2 TYR A 148      17.176 176.251  48.996  1.00 71.42           H
ATOM    375  CE1 TYR A 148      18.030 172.577  49.798  1.00 88.10           C
ATOM    376  HE1 TYR A 148      18.271 171.548  50.021  1.00 99.69           H
ATOM    377  CE2 TYR A 148      18.711 174.868  49.561  1.00 79.63           C
ATOM    378  HE2 TYR A 148      19.482 175.623  49.606  1.00 84.68           H
ATOM    379  CZ  TYR A 148      19.014 173.549  49.855  1.00 87.02           C
ATOM    380  OH  TYR A 148      20.298 173.206  50.209  1.00 99.91           O
ATOM    381  HH  TYR A 148      20.386 172.279  50.441  1.00109.75           H
ATOM    382  N   LEU A 149      12.240 173.855  47.709  1.00 65.79           N
ATOM    383  H   LEU A 149      12.639 172.926  47.726  1.00 70.89           H
ATOM    384  CA  LEU A 149      10.834 173.997  48.067  1.00 65.90           C
ATOM    385  HA  LEU A 149      10.360 174.738  47.423  1.00 63.34           H
ATOM    386  C   LEU A 149      10.762 174.450  49.523  1.00 66.93           C
ATOM    387  O   LEU A 149      11.485 173.924  50.368  1.00 70.87           O
ATOM    388  CB  LEU A 149      10.141 172.641  47.912  1.00 73.70           C
ATOM    389 1HB  LEU A 149      10.398 172.230  46.935  1.00 84.39           H
ATOM    390 2HB  LEU A 149      10.548 171.973  48.671  1.00 89.94           H
ATOM    391  CG  LEU A 149       8.616 172.643  48.043  1.00 80.31           C
ATOM    392  HG  LEU A 149       8.334 173.220  48.923  1.00114.82           H
ATOM    393  CD1 LEU A 149       7.959 173.265  46.821  1.00 96.10           C
ATOM    394 1HD1 LEU A 149       8.306 172.761  45.919  1.00134.86           H
ATOM    395 2HD1 LEU A 149       8.211 174.324  46.766  1.00138.23           H
ATOM    396 3HD1 LEU A 149       6.877 173.164  46.897  1.00133.10           H
ATOM    397  CD2 LEU A 149       8.133 171.214  48.225  1.00114.32           C
ATOM    398 1HD2 LEU A 149       8.598 170.778  49.110  1.00164.95           H
ATOM    399 2HD2 LEU A 149       8.386 170.621  47.346  1.00155.47           H
ATOM    400 3HD2 LEU A 149       7.052 171.220  48.360  1.00152.92           H
ATOM    401  N   ALA A 150       9.894 175.408  49.830  1.00 67.44           N
ATOM    402  H   ALA A 150       9.295 175.801  49.116  1.00 66.99           H
ATOM    403  CA  ALA A 150       9.771 175.934  51.185  1.00 70.55           C
ATOM    404  HA  ALA A 150      10.251 175.243  51.877  1.00 74.75           H
ATOM    405  C   ALA A 150       8.308 176.071  51.600  1.00 75.95           C
ATOM    406  O   ALA A 150       7.404 175.945  50.775  1.00 78.61           O
ATOM    407  CB  ALA A 150      10.479 177.280  51.278  1.00 68.09           C
ATOM    408 1HB  ALA A 150      10.400 177.669  52.293  1.00 94.87           H
ATOM    409 2HB  ALA A 150      10.022 177.985  50.583  1.00101.39           H
ATOM    410 3HB  ALA A 150      11.531 177.152  51.025  1.00 91.43           H
ATOM    411  N   ARG A 151       8.071 176.319  52.884  1.00 81.79           N
ATOM    412  H   ARG A 151       8.845 176.332  53.536  1.00 83.42           H
ATOM    413  CA  ARG A 151       6.726 176.558  53.401  1.00 90.10           C
ATOM    414  HA  ARG A 151       6.107 176.970  52.603  1.00 90.34           H
ATOM    415  C   ARG A 151       6.765 177.558  54.549  1.00 94.07           C
ATOM    416  O   ARG A 151       7.617 177.461  55.429  1.00 99.77           O
ATOM    417  CB  ARG A 151       6.122 175.236  53.880  1.00 99.79           C
ATOM    418 1HB  ARG A 151       6.247 174.496  53.090  1.00108.91           H
ATOM    419 2HB  ARG A 151       6.675 174.898  54.757  1.00131.02           H
ATOM    420  CG  ARG A 151       4.644 175.310  54.229  1.00132.55           C
ATOM    421 1HG  ARG A 151       4.505 176.012  55.051  1.00183.24           H
ATOM    422 2HG  ARG A 151       4.094 175.670  53.359  1.00159.66           H
ATOM    423  CD  ARG A 151       4.087 173.952  54.633  1.00138.39           C
ATOM    424 1HD  ARG A 151       3.002 174.026  54.709  1.00149.62           H
ATOM    425 2HD  ARG A 151       4.329 173.227  53.855  1.00136.32           H
ATOM    426  NE  ARG A 151       4.630 173.492  55.911  1.00142.82           N
ATOM    427  HE  ARG A 151       5.263 174.113  56.393  1.00143.33           H
ATOM    428  CZ  ARG A 151       4.371 172.319  56.475  1.00154.05           C
ATOM    429  NH1 ARG A 151       3.551 171.440  55.935  1.00164.46           N
ATOM    430 1HH1 ARG A 151       3.105 171.651  55.056  1.00162.77           H
ATOM    431 2HH1 ARG A 151       3.391 170.560  56.400  1.00179.99           H
ATOM    432  NH2 ARG A 151       4.939 172.020  57.624  1.00162.87           N
ATOM    433 1HH2 ARG A 151       5.592 172.669  58.037  1.00158.69           H
ATOM    434 2HH2 ARG A 151       4.733 171.138  58.067  1.00178.50           H
ATOM    435  N   GLU A 152       5.853 178.523  54.539  1.00 95.41           N
ATOM    436  H   GLU A 152       5.190 178.584  53.778  1.00 95.64           H
ATOM    437  CA  GLU A 152       5.762 179.488  55.631  1.00101.14           C
ATOM    438  HA  GLU A 152       6.768 179.800  55.915  1.00 98.31           H
ATOM    439  C   GLU A 152       5.102 178.799  56.823  1.00116.55           C
ATOM    440  O   GLU A 152       4.079 178.132  56.670  1.00126.98           O
ATOM    441  CB  GLU A 152       4.967 180.719  55.188  1.00103.34           C
ATOM    442 1HB  GLU A 152       5.298 180.993  54.187  1.00 98.80           H
ATOM    443 2HB  GLU A 152       3.909 180.460  55.133  1.00111.22           H
ATOM    444  CG  GLU A 152       5.141 181.936  56.085  1.00109.85           C
ATOM    445 1HG  GLU A 152       6.195 182.040  56.343  1.00108.65           H
ATOM    446 2HG  GLU A 152       4.832 182.824  55.531  1.00114.36           H
ATOM    447  CD  GLU A 152       4.316 181.846  57.354  1.00125.36           C
ATOM    448  OE1 GLU A 152       3.080 181.706  57.248  1.00162.72           O
ATOM    449  OE2 GLU A 152       4.879 181.921  58.467  1.00167.14           O
ATOM    450  N   LYS A 153       5.700 178.918  58.004  1.00123.24           N
ATOM    451  H   LYS A 153       6.502 179.528  58.102  1.00118.71           H
ATOM    452  CA  LYS A 153       5.280 178.131  59.162  1.00141.81           C
ATOM    453  HA  LYS A 153       5.356 177.077  58.894  1.00144.66           H
ATOM    454  C   LYS A 153       3.845 178.346  59.632  1.00158.48           C
ATOM    455  O   LYS A 153       3.152 177.381  59.948  1.00177.76           O
ATOM    456  CB  LYS A 153       6.225 178.397  60.337  1.00150.10           C
ATOM    457 1HB  LYS A 153       6.317 179.475  60.473  1.00174.70           H
ATOM    458 2HB  LYS A 153       5.784 177.975  61.241  1.00175.82           H
ATOM    459  CG  LYS A 153       7.616 177.803  60.164  1.00144.06           C
ATOM    460 1HG  LYS A 153       7.530 176.724  60.042  1.00160.39           H
ATOM    461 2HG  LYS A 153       8.081 178.226  59.273  1.00160.04           H
ATOM    462  CD  LYS A 153       8.487 178.104  61.373  1.00156.00           C
ATOM    463 1HD  LYS A 153       8.497 179.181  61.541  1.00196.45           H
ATOM    464 2HD  LYS A 153       8.064 177.614  62.251  1.00191.72           H
ATOM    465  CE  LYS A 153       9.916 177.624  61.174  1.00164.71           C
ATOM    466 1HE  LYS A 153       9.921 176.543  61.022  1.00199.39           H
ATOM    467 2HE  LYS A 153      10.328 178.099  60.280  1.00204.85           H
ATOM    468  NZ  LYS A 153      10.711 178.003  62.388  1.00176.08           N
ATOM    469 1HZ  LYS A 153      11.683 177.754  62.263  1.00200.70           H
ATOM    470 2HZ  LYS A 153      10.355 177.531  63.208  1.00209.09           H
ATOM    471 3HZ  LYS A 153      10.643 179.003  62.534  1.00205.24           H
ATOM    472  N   GLN A 154       3.412 179.598  59.721  1.00159.04           N
ATOM    473  H   GLN A 154       4.004 180.353  59.406  1.00148.66           H
ATOM    474  CA  GLN A 154       2.115 179.916  60.316  1.00180.13           C
ATOM    475  HA  GLN A 154       2.006 179.329  61.229  1.00196.83           H
ATOM    476  C   GLN A 154       0.933 179.573  59.413  1.00183.85           C
ATOM    477  O   GLN A 154      -0.075 179.041  59.874  1.00208.72           O
ATOM    478  CB  GLN A 154       2.043 181.403  60.678  1.00186.55           C
ATOM    479 1HB  GLN A 154       2.124 181.986  59.761  1.00199.08           H
ATOM    480 2HB  GLN A 154       1.065 181.601  61.118  1.00212.85           H
ATOM    481  CG  GLN A 154       3.114 181.891  61.648  1.00230.52           C
ATOM    482 1HG  GLN A 154       4.099 181.707  61.220  1.00281.61           H
ATOM    483 2HG  GLN A 154       2.995 182.966  61.782  1.00272.08           H
ATOM    484  CD  GLN A 154       3.036 181.229  63.009  1.00313.05           C
ATOM    485  OE1 GLN A 154       1.995 180.718  63.415  1.00383.48           O
ATOM    486  NE2 GLN A 154       4.144 181.244  63.735  1.00428.11           N
ATOM    487 1HE2 GLN A 154       4.136 180.815  64.650  1.00553.71           H
ATOM    488 2HE2 GLN A 154       4.979 181.685  63.380  1.00464.13           H
ATOM    489  N   SER A 155       1.043 179.908  58.131  1.00169.41           N
ATOM    490  H   SER A 155       1.892 180.350  57.806  1.00159.60           H
ATOM    491  CA  SER A 155      -0.041 179.706  57.173  1.00172.75           C
ATOM    492  HA  SER A 155      -0.992 179.708  57.707  1.00194.46           H
ATOM    493  C   SER A 155       0.063 178.393  56.404  1.00165.84           C
ATOM    494  O   SER A 155      -0.868 178.009  55.695  1.00174.80           O
ATOM    495  CB  SER A 155      -0.048 180.858  56.166  1.00163.15           C
ATOM    496 1HB  SER A 155      -0.895 180.739  55.490  1.00171.19           H
ATOM    497 2HB  SER A 155      -0.149 181.803  56.701  1.00173.14           H
ATOM    498  OG  SER A 155       1.155 180.874  55.417  1.00141.53           O
ATOM    499  HG  SER A 155       1.855 181.219  55.975  1.00139.12           H
ATOM    500  N   LYS A 156       1.208 177.731  56.533  1.00154.79           N
ATOM    501  H   LYS A 156       1.916 178.113  57.145  1.00150.41           H
ATOM    502  CA  LYS A 156       1.525 176.494  55.820  1.00149.06           C
ATOM    503  HA  LYS A 156       2.543 176.210  56.086  1.00143.03           H
ATOM    504  C   LYS A 156       1.495 176.680  54.305  1.00134.71           C
ATOM    505  O   LYS A 156       1.286 175.728  53.553  1.00136.80           O
ATOM    506  CB  LYS A 156       0.583 175.358  56.237  1.00172.70           C
ATOM    507 1HB  LYS A 156      -0.423 175.600  55.892  1.00185.44           H
ATOM    508 2HB  LYS A 156       0.896 174.444  55.732  1.00179.73           H
ATOM    509  CG  LYS A 156       0.515 175.079  57.735  1.00198.69           C
ATOM    510 1HG  LYS A 156       0.189 175.979  58.257  1.00243.62           H
ATOM    511 2HG  LYS A 156      -0.224 174.295  57.906  1.00235.07           H
ATOM    512  CD  LYS A 156       1.848 174.624  58.314  1.00233.91           C
ATOM    513 1HD  LYS A 156       2.207 173.761  57.753  1.00267.76           H
ATOM    514 2HD  LYS A 156       2.573 175.433  58.228  1.00286.92           H
ATOM    515  CE  LYS A 156       1.705 174.243  59.778  1.00281.98           C
ATOM    516 1HE  LYS A 156       1.308 175.100  60.328  1.00331.59           H
ATOM    517 2HE  LYS A 156       0.998 173.415  59.866  1.00307.28           H
ATOM    518  NZ  LYS A 156       3.052 173.855  60.311  1.00366.75           N
ATOM    519 1HZ  LYS A 156       2.971 173.519  61.262  1.00418.84           H
ATOM    520 2HZ  LYS A 156       3.663 174.660  60.308  1.00420.32           H
ATOM    521 3HZ  LYS A 156       3.467 173.131  59.739  1.00427.18           H
ATOM    522  N   PHE A 157       1.723 177.910  53.859  1.00125.41           N
ATOM    523  H   PHE A 157       1.901 178.647  54.526  1.00128.75           H
ATOM    524  CA  PHE A 157       1.704 178.246  52.439  1.00114.13           C
ATOM    525  HA  PHE A 157       0.861 177.736  51.972  1.00120.59           H
ATOM    526  C   PHE A 157       2.992 177.792  51.755  1.00 98.91           C
ATOM    527  O   PHE A 157       4.088 178.070  52.241  1.00 95.38           O
ATOM    528  CB  PHE A 157       1.515 179.756  52.274  1.00115.92           C
ATOM    529 1HB  PHE A 157       0.670 180.068  52.889  1.00130.79           H
ATOM    530 2HB  PHE A 157       2.407 180.265  52.639  1.00114.57           H
ATOM    531  CG  PHE A 157       1.253 180.182  50.857  1.00113.13           C
ATOM    532  CD1 PHE A 157       2.296 180.615  50.046  1.00144.84           C
ATOM    533  HD1 PHE A 157       3.299 180.656  50.444  1.00219.34           H
ATOM    534  CD2 PHE A 157      -0.035 180.146  50.333  1.00162.14           C
ATOM    535  HD2 PHE A 157      -0.858 179.819  50.951  1.00248.68           H
ATOM    536  CE1 PHE A 157       2.067 180.988  48.724  1.00152.66           C
ATOM    537  HE1 PHE A 157       2.890 181.306  48.101  1.00231.85           H
ATOM    538  CE2 PHE A 157      -0.277 180.520  49.012  1.00171.23           C
ATOM    539  HE2 PHE A 157      -1.281 180.484  48.615  1.00265.73           H
ATOM    540  CZ  PHE A 157       0.777 180.939  48.205  1.00130.89           C
ATOM    541  HZ  PHE A 157       0.595 181.219  47.178  1.00146.18           H
ATOM    542  N   ILE A 158       2.858 177.083  50.639  1.00 95.09           N
ATOM    543  H   ILE A 158       1.937 176.924  50.257  1.00102.28           H
ATOM    544  CA  ILE A 158       3.999 176.507  49.929  1.00 85.67           C
ATOM    545  HA  ILE A 158       4.727 176.163  50.664  1.00 87.44           H
ATOM    546  C   ILE A 158       4.679 177.563  49.060  1.00 75.01           C
ATOM    547  O   ILE A 158       4.035 178.276  48.291  1.00 75.50           O
ATOM    548  CB  ILE A 158       3.583 175.294  49.064  1.00 91.04           C
ATOM    549  HB  ILE A 158       2.847 175.625  48.331  1.00 95.41           H
ATOM    550  CG1 ILE A 158       2.953 174.206  49.944  1.00109.16           C
ATOM    551 1HG1 ILE A 158       3.732 173.767  50.568  1.00131.77           H
ATOM    552 2HG1 ILE A 158       2.214 174.662  50.601  1.00155.32           H
ATOM    553  CG2 ILE A 158       4.792 174.723  48.321  1.00 88.60           C
ATOM    554 1HG2 ILE A 158       5.216 175.484  47.664  1.00115.32           H
ATOM    555 2HG2 ILE A 158       4.490 173.872  47.710  1.00113.72           H
ATOM    556 3HG2 ILE A 158       5.552 174.404  49.035  1.00121.73           H
ATOM    557  CD1 ILE A 158       2.259 173.091  49.183  1.00126.05           C
ATOM    558 1HD1 ILE A 158       1.539 173.517  48.485  1.00166.68           H
ATOM    559 2HD1 ILE A 158       1.738 172.445  49.890  1.00164.95           H
ATOM    560 3HD1 ILE A 158       2.995 172.501  48.636  1.00166.29           H
ATOM    561  N   LEU A 159       5.994 177.658  49.219  1.00 69.74           N
ATOM    562  H   LEU A 159       6.462 176.986  49.814  1.00 73.58           H
ATOM    563  CA  LEU A 159       6.833 178.683  48.608  1.00 62.19           C
ATOM    564  HA  LEU A 159       6.273 179.243  47.858  1.00 61.36           H
ATOM    565  C   LEU A 159       8.048 178.035  47.949  1.00 58.02           C
ATOM    566  O   LEU A 159       8.306 176.845  48.126  1.00 63.52           O
ATOM    567  CB  LEU A 159       7.312 179.634  49.710  1.00 66.40           C
ATOM    568 1HB  LEU A 159       7.804 179.032  50.474  1.00 78.87           H
ATOM    569 2HB  LEU A 159       8.057 180.310  49.291  1.00 72.99           H
ATOM    570  CG  LEU A 159       6.237 180.485  50.393  1.00 75.29           C
ATOM    571  HG  LEU A 159       5.372 179.861  50.613  1.00 89.00           H
ATOM    572  CD1 LEU A 159       6.770 181.036  51.705  1.00 87.19           C
ATOM    573 1HD1 LEU A 159       7.682 181.603  51.526  1.00120.84           H
ATOM    574 2HD1 LEU A 159       6.983 180.212  52.386  1.00119.67           H
ATOM    575 3HD1 LEU A 159       6.022 181.689  52.155  1.00119.14           H
ATOM    576  CD2 LEU A 159       5.806 181.629  49.483  1.00 88.19           C
ATOM    577 1HD2 LEU A 159       5.083 182.258  50.003  1.00122.06           H
ATOM    578 2HD2 LEU A 159       5.344 181.227  48.582  1.00124.30           H
ATOM    579 3HD2 LEU A 159       6.673 182.230  49.208  1.00121.35           H
ATOM    580  N   ALA A 160       8.819 178.833  47.219  1.00 53.75           N
ATOM    581  H   ALA A 160       8.532 179.788  47.046  1.00 53.83           H
ATOM    582  CA  ALA A 160      10.134 178.423  46.738  1.00 52.94           C
ATOM    583  HA  ALA A 160      10.319 177.384  47.013  1.00 57.07           H
ATOM    584  C   ALA A 160      11.181 179.303  47.416  1.00 52.14           C
ATOM    585  O   ALA A 160      10.931 180.475  47.696  1.00 55.67           O
ATOM    586  CB  ALA A 160      10.211 178.557  45.223  1.00 53.13           C
ATOM    587 1HB  ALA A 160       9.958 179.576  44.930  1.00 82.69           H
ATOM    588 2HB  ALA A 160       9.508 177.865  44.761  1.00 82.01           H
ATOM    589 3HB  ALA A 160      11.221 178.323  44.887  1.00 80.24           H
ATOM    590  N   LEU A 161      12.353 178.746  47.701  1.00 53.35           N
ATOM    591  H   LEU A 161      12.513 177.773  47.473  1.00 57.17           H
ATOM    592  CA  LEU A 161      13.427 179.488  48.353  1.00 53.24           C
ATOM    593  HA  LEU A 161      13.133 180.532  48.462  1.00 52.38           H
ATOM    594  C   LEU A 161      14.709 179.430  47.529  1.00 53.28           C
ATOM    595  O   LEU A 161      15.252 178.353  47.284  1.00 59.05           O
ATOM    596  CB  LEU A 161      13.694 178.899  49.741  1.00 58.94           C
ATOM    597 1HB  LEU A 161      12.766 178.926  50.311  1.00 61.88           H
ATOM    598 2HB  LEU A 161      13.974 177.854  49.607  1.00 63.52           H
ATOM    599  CG  LEU A 161      14.791 179.572  50.572  1.00 66.27           C
ATOM    600  HG  LEU A 161      15.692 179.652  49.964  1.00 87.55           H
ATOM    601  CD1 LEU A 161      14.391 180.967  51.031  1.00 80.36           C
ATOM    602 1HD1 LEU A 161      15.177 181.382  51.661  1.00115.51           H
ATOM    603 2HD1 LEU A 161      13.462 180.916  51.600  1.00114.62           H
ATOM    604 3HD1 LEU A 161      14.254 181.613  50.165  1.00120.70           H
ATOM    605  CD2 LEU A 161      15.108 178.707  51.783  1.00 87.81           C
ATOM    606 1HD2 LEU A 161      15.451 177.727  51.449  1.00123.55           H
ATOM    607 2HD2 LEU A 161      14.216 178.590  52.399  1.00124.01           H
ATOM    608 3HD2 LEU A 161      15.895 179.177  52.372  1.00130.16           H
ATOM    609  N   LYS A 162      15.206 180.595  47.127  1.00 51.97           N
ATOM    610  H   LYS A 162      14.705 181.450  47.335  1.00 52.50           H
ATOM    611  CA  LYS A 162      16.498 180.700  46.455  1.00 54.32           C
ATOM    612  HA  LYS A 162      16.783 179.729  46.050  1.00 56.93           H
ATOM    613  C   LYS A 162      17.530 181.119  47.495  1.00 55.92           C
ATOM    614  O   LYS A 162      17.344 182.111  48.199  1.00 58.18           O
ATOM    615  CB  LYS A 162      16.422 181.729  45.324  1.00 56.67           C
ATOM    616 1HB  LYS A 162      15.600 181.457  44.662  1.00 74.95           H
ATOM    617 2HB  LYS A 162      16.202 182.701  45.763  1.00 73.48           H
ATOM    618  CG  LYS A 162      17.699 181.846  44.502  1.00 67.85           C
ATOM    619 1HG  LYS A 162      18.548 181.928  45.181  1.00 92.98           H
ATOM    620 2HG  LYS A 162      17.821 180.946  43.899  1.00 93.41           H
ATOM    621  CD  LYS A 162      17.695 183.066  43.591  1.00 70.51           C
ATOM    622 1HD  LYS A 162      17.506 183.956  44.192  1.00105.42           H
ATOM    623 2HD  LYS A 162      18.679 183.162  43.134  1.00107.07           H
ATOM    624  CE  LYS A 162      16.652 182.975  42.487  1.00 87.88           C
ATOM    625 1HE  LYS A 162      16.819 182.062  41.911  1.00138.41           H
ATOM    626 2HE  LYS A 162      15.654 182.930  42.930  1.00135.56           H
ATOM    627  NZ  LYS A 162      16.787 184.186  41.614  1.00 85.61           N
ATOM    628 1HZ  LYS A 162      17.757 184.338  41.363  1.00111.94           H
ATOM    629 2HZ  LYS A 162      16.459 185.012  42.096  1.00111.65           H
ATOM    630 3HZ  LYS A 162      16.242 184.086  40.768  1.00108.15           H
ATOM    631  N   VAL A 163      18.609 180.353  47.596  1.00 59.06           N
ATOM    632  H   VAL A 163      18.709 179.544  46.996  1.00 61.75           H
ATOM    633  CA  VAL A 163      19.679 180.633  48.551  1.00 62.77           C
ATOM    634  HA  VAL A 163      19.444 181.544  49.102  1.00 62.98           H
ATOM    635  C   VAL A 163      20.972 180.841  47.775  1.00 66.69           C
ATOM    636  O   VAL A 163      21.459 179.924  47.116  1.00 75.45           O
ATOM    637  CB  VAL A 163      19.884 179.478  49.556  1.00 68.96           C
ATOM    638  HB  VAL A 163      20.184 178.585  49.008  1.00 90.62           H
ATOM    639  CG1 VAL A 163      20.983 179.830  50.553  1.00 97.41           C
ATOM    640 1HG1 VAL A 163      20.734 180.758  51.068  1.00140.26           H
ATOM    641 2HG1 VAL A 163      21.931 179.950  50.030  1.00137.18           H
ATOM    642 3HG1 VAL A 163      21.083 179.027  51.284  1.00138.64           H
ATOM    643  CG2 VAL A 163      18.579 179.172  50.286  1.00 90.26           C
ATOM    644 1HG2 VAL A 163      18.775 178.523  51.138  1.00128.06           H
ATOM    645 2HG2 VAL A 163      17.892 178.666  49.607  1.00133.26           H
ATOM    646 3HG2 VAL A 163      18.123 180.098  50.634  1.00130.08           H
ATOM    647  N   LEU A 164      21.514 182.052  47.839  1.00 65.32           N
ATOM    648  H   LEU A 164      21.083 182.763  48.416  1.00 64.54           H
ATOM    649  CA  LEU A 164      22.728 182.404  47.110  1.00 68.23           C
ATOM    650  HA  LEU A 164      22.979 181.605  46.412  1.00 70.38           H
ATOM    651  C   LEU A 164      23.891 182.578  48.081  1.00 73.33           C
ATOM    652  O   LEU A 164      23.744 183.193  49.136  1.00 75.06           O
ATOM    653  CB  LEU A 164      22.509 183.704  46.331  1.00 67.61           C
ATOM    654 1HB  LEU A 164      22.149 184.452  47.036  1.00 68.77           H
ATOM    655 2HB  LEU A 164      23.476 184.039  45.957  1.00 72.05           H
ATOM    656  CG  LEU A 164      21.539 183.658  45.146  1.00 66.57           C
ATOM    657  HG  LEU A 164      20.651 183.096  45.434  1.00 71.45           H
ATOM    658  CD1 LEU A 164      21.109 185.068  44.768  1.00 72.32           C
ATOM    659 1HD1 LEU A 164      20.607 185.535  45.615  1.00100.79           H
ATOM    660 2HD1 LEU A 164      20.420 185.026  43.925  1.00103.74           H
ATOM    661 3HD1 LEU A 164      21.981 185.661  44.491  1.00106.34           H
ATOM    662  CD2 LEU A 164      22.181 182.980  43.942  1.00 76.52           C
ATOM    663 1HD2 LEU A 164      22.462 181.960  44.202  1.00107.27           H
ATOM    664 2HD2 LEU A 164      23.070 183.533  43.639  1.00110.95           H
ATOM    665 3HD2 LEU A 164      21.471 182.957  43.116  1.00108.38           H
ATOM    666  N   PHE A 165      25.055 182.047  47.722  1.00 79.87           N
ATOM    667  H   PHE A 165      25.137 181.557  46.842  1.00 82.50           H
ATOM    668  CA  PHE A 165      26.241 182.189  48.560  1.00 85.77           C
ATOM    669  HA  PHE A 165      25.960 182.008  49.598  1.00 87.06           H
ATOM    670  C   PHE A 165      26.762 183.617  48.431  1.00 87.78           C
ATOM    671  O   PHE A 165      27.020 184.099  47.328  1.00 92.11           O
ATOM    672  CB  PHE A 165      27.328 181.191  48.152  1.00 95.00           C
ATOM    673 1HB  PHE A 165      27.633 181.410  47.129  1.00 97.94           H
ATOM    674 2HB  PHE A 165      28.189 181.329  48.806  1.00102.33           H
ATOM    675  CG  PHE A 165      26.891 179.754  48.227  1.00104.42           C
ATOM    676  CD1 PHE A 165      26.631 179.155  49.456  1.00143.25           C
ATOM    677  HD1 PHE A 165      26.756 179.720  50.368  1.00212.66           H
ATOM    678  CD2 PHE A 165      26.752 178.999  47.067  1.00157.38           C
ATOM    679  HD2 PHE A 165      26.967 179.443  46.107  1.00237.37           H
ATOM    680  CE1 PHE A 165      26.204 177.831  49.526  1.00165.64           C
ATOM    681  HE1 PHE A 165      26.001 177.378  50.485  1.00252.65           H
ATOM    682  CE2 PHE A 165      26.336 177.671  47.127  1.00178.65           C
ATOM    683  HE2 PHE A 165      26.227 177.096  46.219  1.00275.12           H
ATOM    684  CZ  PHE A 165      26.050 177.088  48.358  1.00147.94           C
ATOM    685  HZ  PHE A 165      25.718 176.062  48.408  1.00174.22           H
ATOM    686  N   LYS A 166      26.906 184.301  49.562  1.00 89.31           N
ATOM    687  H   LYS A 166      26.747 183.840  50.448  1.00 89.82           H
ATOM    688  CA  LYS A 166      27.274 185.714  49.566  1.00 94.81           C
ATOM    689  HA  LYS A 166      26.591 186.250  48.907  1.00 93.34           H
ATOM    690  C   LYS A 166      28.684 185.930  49.027  1.00104.28           C
ATOM    691  O   LYS A 166      28.947 186.917  48.345  1.00109.31           O
ATOM    692  CB  LYS A 166      27.140 186.288  50.979  1.00100.91           C
ATOM    693 1HB  LYS A 166      26.227 185.895  51.426  1.00112.24           H
ATOM    694 2HB  LYS A 166      27.988 185.957  51.578  1.00122.73           H
ATOM    695  CG  LYS A 166      27.069 187.806  51.022  1.00111.86           C
ATOM    696 1HG  LYS A 166      27.973 188.222  50.578  1.00140.52           H
ATOM    697 2HG  LYS A 166      26.203 188.135  50.447  1.00128.69           H
ATOM    698  CD  LYS A 166      26.938 188.315  52.448  1.00122.33           C
ATOM    699 1HD  LYS A 166      26.115 187.796  52.938  1.00140.86           H
ATOM    700 2HD  LYS A 166      27.862 188.100  52.983  1.00152.50           H
ATOM    701  CE  LYS A 166      26.678 189.811  52.490  1.00147.97           C
ATOM    702 1HE  LYS A 166      27.461 190.331  51.933  1.00195.79           H
ATOM    703 2HE  LYS A 166      25.714 190.024  52.020  1.00201.26           H
ATOM    704  NZ  LYS A 166      26.679 190.233  53.928  1.00175.01           N
ATOM    705 1HZ  LYS A 166      27.613 190.160  54.309  1.00218.39           H
ATOM    706 2HZ  LYS A 166      26.071 189.629  54.465  1.00211.86           H
ATOM    707 3HZ  LYS A 166      26.371 191.193  54.013  1.00213.19           H
ATOM    708  N   ALA A 167      29.581 184.998  49.325  1.00110.61           N
ATOM    709  H   ALA A 167      29.306 184.208  49.890  1.00108.72           H
ATOM    710  CA  ALA A 167      30.965 185.084  48.866  1.00124.42           C
ATOM    711  HA  ALA A 167      31.365 186.054  49.161  1.00133.10           H
ATOM    712  C   ALA A 167      31.077 184.982  47.346  1.00125.50           C
ATOM    713  O   ALA A 167      31.891 185.674  46.737  1.00137.79           O
ATOM    714  CB  ALA A 167      31.801 183.996  49.527  1.00135.43           C
ATOM    715 1HB  ALA A 167      31.407 183.015  49.258  1.00169.46           H
ATOM    716 2HB  ALA A 167      31.767 184.115  50.610  1.00163.71           H
ATOM    717 3HB  ALA A 167      32.834 184.075  49.188  1.00166.77           H
ATOM    718  N   GLN A 168      30.275 184.118  46.731  1.00117.05           N
ATOM    719  H   GLN A 168      29.632 183.556  47.270  1.00111.37           H
ATOM    720  CA  GLN A 168      30.286 183.973  45.278  1.00119.91           C
ATOM    721  HA  GLN A 168      31.310 183.811  44.940  1.00132.59           H
ATOM    722  C   GLN A 168      29.770 185.249  44.617  1.00116.37           C
ATOM    723  O   GLN A 168      30.317 185.705  43.614  1.00127.89           O
ATOM    724  CB  GLN A 168      29.421 182.788  44.836  1.00115.89           C
ATOM    725 1HB  GLN A 168      28.414 182.930  45.228  1.00121.32           H
ATOM    726 2HB  GLN A 168      29.364 182.795  43.747  1.00135.51           H
ATOM    727  CG  GLN A 168      29.924 181.417  45.272  1.00132.68           C
ATOM    728 1HG  GLN A 168      30.197 181.449  46.326  1.00159.07           H
ATOM    729 2HG  GLN A 168      29.114 180.698  45.147  1.00178.84           H
ATOM    730  CD  GLN A 168      31.116 180.932  44.469  1.00156.24           C
ATOM    731  OE1 GLN A 168      31.730 181.677  43.708  1.00200.03           O
ATOM    732  NE2 GLN A 168      31.449 179.660  44.628  1.00209.16           N
ATOM    733 1HE2 GLN A 168      32.247 179.292  44.132  1.00255.13           H
ATOM    734 2HE2 GLN A 168      30.902 179.065  45.233  1.00252.23           H
ATOM    735  N   LEU A 169      28.715 185.821  45.188  1.00105.82           N
ATOM    736  H   LEU A 169      28.302 185.396  46.006  1.00101.28           H
ATOM    737  CA  LEU A 169      28.136 187.061  44.679  1.00104.63           C
ATOM    738  HA  LEU A 169      27.920 186.949  43.617  1.00106.59           H
ATOM    739  C   LEU A 169      29.100 188.233  44.845  1.00116.80           C
ATOM    740  O   LEU A 169      29.178 189.109  43.987  1.00124.94           O
ATOM    741  CB  LEU A 169      26.844 187.387  45.433  1.00 94.28           C
ATOM    742 1HB  LEU A 169      27.098 187.472  46.489  1.00 97.68           H
ATOM    743 2HB  LEU A 169      26.513 188.369  45.097  1.00 97.92           H
ATOM    744  CG  LEU A 169      25.647 186.439  45.319  1.00 85.44           C
ATOM    745  HG  LEU A 169      25.966 185.423  45.548  1.00 90.89           H
ATOM    746  CD1 LEU A 169      24.608 186.870  46.346  1.00 86.56           C
ATOM    747 1HD1 LEU A 169      23.696 186.290  46.214  1.00117.71           H
ATOM    748 2HD1 LEU A 169      24.380 187.928  46.219  1.00117.11           H
ATOM    749 3HD1 LEU A 169      24.996 186.701  47.350  1.00114.32           H
ATOM    750  CD2 LEU A 169      25.040 186.456  43.924  1.00 88.75           C
ATOM    751 1HD2 LEU A 169      24.219 185.741  43.877  1.00119.00           H
ATOM    752 2HD2 LEU A 169      25.795 186.177  43.190  1.00118.99           H
ATOM    753 3HD2 LEU A 169      24.664 187.453  43.695  1.00118.78           H
ATOM    754  N   GLU A 170      29.815 188.257  45.965  1.00123.15           N
ATOM    755  H   GLU A 170      29.676 187.536  46.659  1.00119.90           H
ATOM    756  CA  GLU A 170      30.785 189.311  46.246  1.00139.32           C
ATOM    757  HA  GLU A 170      30.300 190.280  46.127  1.00140.99           H
ATOM    758  C   GLU A 170      31.953 189.245  45.267  1.00154.99           C
ATOM    759  O   GLU A 170      32.436 190.277  44.801  1.00168.62           O
ATOM    760  CB  GLU A 170      31.291 189.186  47.687  1.00145.67           C
ATOM    761 1HB  GLU A 170      30.430 189.172  48.355  1.00150.99           H
ATOM    762 2HB  GLU A 170      31.815 188.236  47.792  1.00163.21           H
ATOM    763  CG  GLU A 170      32.229 190.302  48.130  1.00180.29           C
ATOM    764 1HG  GLU A 170      32.692 190.012  49.074  1.00212.38           H
ATOM    765 2HG  GLU A 170      33.017 190.418  47.386  1.00234.89           H
ATOM    766  CD  GLU A 170      31.528 191.636  48.317  1.00208.44           C
ATOM    767  OE1 GLU A 170      32.227 192.665  48.432  1.00263.21           O
ATOM    768  OE2 GLU A 170      30.280 191.677  48.361  1.00268.81           O
ATOM    769  N   LYS A 171      32.389 188.032  44.945  1.00157.61           N
ATOM    770  H   LYS A 171      31.958 187.224  45.374  1.00150.71           H
ATOM    771  CA  LYS A 171      33.465 187.821  43.979  1.00175.88           C
ATOM    772  HA  LYS A 171      34.332 188.404  44.288  1.00191.98           H
ATOM    773  C   LYS A 171      33.060 188.301  42.589  1.00176.37           C
ATOM    774  O   LYS A 171      33.882 188.823  41.839  1.00199.57           O
ATOM    775  CB  LYS A 171      33.837 186.336  43.939  1.00180.31           C
ATOM    776 1HB  LYS A 171      33.984 185.989  44.962  1.00194.39           H
ATOM    777 2HB  LYS A 171      33.007 185.778  43.504  1.00198.24           H
ATOM    778  CG  LYS A 171      35.098 186.040  43.141  1.00217.65           C
ATOM    779 1HG  LYS A 171      34.965 186.383  42.115  1.00262.62           H
ATOM    780 2HG  LYS A 171      35.936 186.574  43.589  1.00268.23           H
ATOM    781  CD  LYS A 171      35.406 184.550  43.133  1.00250.01           C
ATOM    782 1HD  LYS A 171      35.518 184.203  44.160  1.00301.79           H
ATOM    783 2HD  LYS A 171      34.579 184.015  42.665  1.00281.19           H
ATOM    784  CE  LYS A 171      36.688 184.269  42.365  1.00319.76           C
ATOM    785 1HE  LYS A 171      36.568 184.617  41.337  1.00360.58           H
ATOM    786 2HE  LYS A 171      37.505 184.830  42.824  1.00387.90           H
ATOM    787  NZ  LYS A 171      36.975 182.797  42.397  1.00406.26           N
ATOM    788 1HZ  LYS A 171      37.823 182.593  41.886  1.00465.23           H
ATOM    789 2HZ  LYS A 171      36.213 182.280  41.978  1.00455.07           H
ATOM    790 3HZ  LYS A 171      37.091 182.482  43.351  1.00463.49           H
ATOM    791  N   ALA A 172      31.788 188.110  42.255  1.00157.33           N
ATOM    792  H   ALA A 172      31.175 187.636  42.902  1.00145.42           H
ATOM    793  CA  ALA A 172      31.234 188.589  40.992  1.00158.18           C
ATOM    794  HA  ALA A 172      31.945 188.379  40.193  1.00174.60           H
ATOM    795  C   ALA A 172      30.992 190.097  41.017  1.00158.88           C
ATOM    796  O   ALA A 172      30.859 190.725  39.967  1.00166.03           O
ATOM    797  CB  ALA A 172      29.936 187.852  40.688  1.00143.18           C
ATOM    798 1HB  ALA A 172      29.477 188.275  39.794  1.00174.93           H
ATOM    799 2HB  ALA A 172      29.251 187.952  41.529  1.00166.81           H
ATOM    800 3HB  ALA A 172      30.149 186.797  40.518  1.00163.59           H
ATOM    801  N   GLY A 173      30.947 190.676  42.212  1.00157.14           N
ATOM    802  H   GLY A 173      31.082 190.117  43.043  1.00156.67           H
ATOM    803  CA  GLY A 173      30.721 192.103  42.369  1.00162.10           C
ATOM    804 1HA  GLY A 173      31.125 192.418  43.331  1.00167.36           H
ATOM    805 2HA  GLY A 173      31.260 192.632  41.584  1.00177.11           H
ATOM    806  C   GLY A 173      29.263 192.514  42.302  1.00149.52           C
ATOM    807  O   GLY A 173      28.956 193.682  42.062  1.00163.44           O
ATOM    808  N   VAL A 174      28.357 191.562  42.501  1.00131.24           N
ATOM    809  H   VAL A 174      28.667 190.628  42.735  1.00128.66           H
ATOM    810  CA  VAL A 174      26.922 191.806  42.349  1.00122.04           C
ATOM    811  HA  VAL A 174      26.784 192.824  41.989  1.00130.24           H
ATOM    812  C   VAL A 174      26.143 191.672  43.653  1.00112.53           C
ATOM    813  O   VAL A 174      24.928 191.859  43.681  1.00110.30           O
ATOM    814  CB  VAL A 174      26.278 190.855  41.314  1.00120.94           C
ATOM    815  HB  VAL A 174      25.225 191.119  41.217  1.00170.90           H
ATOM    816  CG1 VAL A 174      26.935 191.030  39.948  1.00174.98           C
ATOM    817 1HG1 VAL A 174      26.394 190.444  39.205  1.00229.06           H
ATOM    818 2HG1 VAL A 174      27.971 190.692  39.984  1.00233.06           H
ATOM    819 3HG1 VAL A 174      26.909 192.081  39.660  1.00227.13           H
ATOM    820  CG2 VAL A 174      26.365 189.399  41.766  1.00140.21           C
ATOM    821 1HG2 VAL A 174      25.826 189.273  42.705  1.00185.91           H
ATOM    822 2HG2 VAL A 174      25.916 188.755  41.010  1.00185.19           H
ATOM    823 3HG2 VAL A 174      27.407 189.113  41.906  1.00189.32           H
ATOM    824  N   GLU A 175      26.836 191.341  44.737  1.00111.57           N
ATOM    825  H   GLU A 175      27.835 191.210  44.665  1.00118.76           H
ATOM    826  CA  GLU A 175      26.190 191.128  46.030  1.00105.91           C
ATOM    827  HA  GLU A 175      25.436 190.350  45.916  1.00 98.63           H
ATOM    828  C   GLU A 175      25.494 192.384  46.544  1.00112.58           C
ATOM    829  O   GLU A 175      24.375 192.319  47.051  1.00111.98           O
ATOM    830  CB  GLU A 175      27.231 190.668  47.052  1.00110.02           C
ATOM    831 1HB  GLU A 175      27.846 189.903  46.580  1.00108.36           H
ATOM    832 2HB  GLU A 175      27.878 191.507  47.306  1.00122.39           H
ATOM    833  CG  GLU A 175      26.655 190.077  48.328  1.00111.86           C
ATOM    834 1HG  GLU A 175      25.901 189.334  48.064  1.00111.88           H
ATOM    835 2HG  GLU A 175      27.460 189.573  48.862  1.00119.70           H
ATOM    836  CD  GLU A 175      26.037 191.112  49.250  1.00125.07           C
ATOM    837  OE1 GLU A 175      26.642 192.183  49.463  1.00154.34           O
ATOM    838  OE2 GLU A 175      24.945 190.842  49.794  1.00173.80           O
ATOM    839  N   HIS A 176      26.165 193.524  46.421  1.00124.53           N
ATOM    840  H   HIS A 176      27.082 193.519  45.999  1.00130.31           H
ATOM    841  CA  HIS A 176      25.613 194.789  46.893  1.00135.28           C
ATOM    842  HA  HIS A 176      25.200 194.641  47.891  1.00136.45           H
ATOM    843  C   HIS A 176      24.489 195.257  45.973  1.00135.80           C
ATOM    844  O   HIS A 176      23.488 195.809  46.428  1.00142.15           O
ATOM    845  CB  HIS A 176      26.719 195.845  46.969  1.00152.72           C
ATOM    846 1HB  HIS A 176      27.559 195.429  47.525  1.00192.26           H
ATOM    847 2HB  HIS A 176      27.056 196.075  45.958  1.00159.12           H
ATOM    848  CG  HIS A 176      26.291 197.114  47.638  1.00197.63           C
ATOM    849  ND1 HIS A 176      26.483 198.373  47.112  1.00289.50           N
ATOM    850  HD1 HIS A 176      26.927 198.593  46.233  1.00349.91           H
ATOM    851  CD2 HIS A 176      25.658 197.321  48.821  1.00269.29           C
ATOM    852  HD2 HIS A 176      25.359 196.539  49.503  1.00325.95           H
ATOM    853  CE1 HIS A 176      25.962 199.260  47.972  1.00392.61           C
ATOM    854  HE1 HIS A 176      25.968 200.330  47.822  1.00554.96           H
ATOM    855  NE2 HIS A 176      25.440 198.661  49.025  1.00372.12           N
ATOM    856  N   GLN A 177      24.650 195.017  44.676  1.00133.57           N
ATOM    857  H   GLN A 177      25.489 194.555  44.358  1.00134.92           H
ATOM    858  CA  GLN A 177      23.633 195.371  43.690  1.00136.42           C
ATOM    859  HA  GLN A 177      23.407 196.433  43.782  1.00148.72           H
ATOM    860  C   GLN A 177      22.348 194.584  43.933  1.00122.08           C
ATOM    861  O   GLN A 177      21.251 195.132  43.827  1.00124.96           O
ATOM    862  CB  GLN A 177      24.160 195.094  42.279  1.00144.62           C
ATOM    863 1HB  GLN A 177      25.136 195.568  42.177  1.00166.64           H
ATOM    864 2HB  GLN A 177      24.289 194.018  42.157  1.00148.21           H
ATOM    865  CG  GLN A 177      23.257 195.603  41.164  1.00178.13           C
ATOM    866 1HG  GLN A 177      23.675 195.298  40.206  1.00218.07           H
ATOM    867 2HG  GLN A 177      22.269 195.154  41.271  1.00206.20           H
ATOM    868  CD  GLN A 177      23.113 197.112  41.173  1.00250.25           C
ATOM    869  OE1 GLN A 177      24.082 197.841  41.373  1.00314.05           O
ATOM    870  NE2 GLN A 177      21.897 197.595  40.968  1.00334.34           N
ATOM    871 1HE2 GLN A 177      21.756 198.594  40.975  1.00444.73           H
ATOM    872 2HE2 GLN A 177      21.124 196.968  40.796  1.00341.62           H
ATOM    873  N   LEU A 178      22.488 193.307  44.272  1.00110.10           N
ATOM    874  H   LEU A 178      23.418 192.924  44.371  1.00110.68           H
ATOM    875  CA  LEU A 178      21.351 192.423  44.514  1.00 98.30           C
ATOM    876  HA  LEU A 178      20.766 192.346  43.598  1.00101.63           H
ATOM    877  C   LEU A 178      20.429 192.954  45.609  1.00 95.79           C
ATOM    878  O   LEU A 178      19.221 192.726  45.567  1.00 94.98           O
ATOM    879  CB  LEU A 178      21.859 191.031  44.900  1.00 90.91           C
ATOM    880 1HB  LEU A 178      22.555 190.697  44.131  1.00100.82           H
ATOM    881 2HB  LEU A 178      22.417 191.130  45.831  1.00 92.86           H
ATOM    882  CG  LEU A 178      20.808 189.935  45.103  1.00 82.64           C
ATOM    883  HG  LEU A 178      20.089 190.268  45.851  1.00 91.67           H
ATOM    884  CD1 LEU A 178      20.060 189.601  43.817  1.00110.21           C
ATOM    885 1HD1 LEU A 178      19.403 188.749  43.989  1.00146.78           H
ATOM    886 2HD1 LEU A 178      20.771 189.360  43.028  1.00151.81           H
ATOM    887 3HD1 LEU A 178      19.456 190.456  43.514  1.00152.91           H
ATOM    888  CD2 LEU A 178      21.500 188.686  45.628  1.00 97.27           C
ATOM    889 1HD2 LEU A 178      20.751 187.932  45.869  1.00141.91           H
ATOM    890 2HD2 LEU A 178      22.063 188.930  46.529  1.00133.79           H
ATOM    891 3HD2 LEU A 178      22.179 188.293  44.871  1.00127.01           H
ATOM    892  N   ARG A 179      20.993 193.675  46.572  1.00 99.42           N
ATOM    893  H   ARG A 179      21.990 193.841  46.540  1.00104.20           H
ATOM    894  CA  ARG A 179      20.215 194.271  47.657  1.00102.46           C
ATOM    895  HA  ARG A 179      19.685 193.482  48.191  1.00 98.83           H
ATOM    896  C   ARG A 179      19.164 195.244  47.130  1.00110.33           C
ATOM    897  O   ARG A 179      18.126 195.441  47.758  1.00116.55           O
ATOM    898  CB  ARG A 179      21.129 195.018  48.633  1.00110.77           C
ATOM    899 1HB  ARG A 179      21.559 195.875  48.114  1.00135.03           H
ATOM    900 2HB  ARG A 179      20.520 195.394  49.455  1.00132.30           H
ATOM    901  CG  ARG A 179      22.272 194.192  49.209  1.00122.54           C
ATOM    902 1HG  ARG A 179      21.878 193.288  49.673  1.00146.23           H
ATOM    903 2HG  ARG A 179      22.949 193.911  48.403  1.00154.51           H
ATOM    904  CD  ARG A 179      23.048 194.993  50.244  1.00133.07           C
ATOM    905 1HD  ARG A 179      23.263 195.981  49.837  1.00157.88           H
ATOM    906 2HD  ARG A 179      22.433 195.107  51.137  1.00145.33           H
ATOM    907  NE  ARG A 179      24.308 194.341  50.599  1.00129.37           N
ATOM    908  HE  ARG A 179      24.537 193.484  50.117  1.00123.69           H
ATOM    909  CZ  ARG A 179      25.165 194.783  51.509  1.00151.41           C
ATOM    910  NH1 ARG A 179      24.968 195.892  52.193  1.00178.87           N
ATOM    911 1HH1 ARG A 179      24.129 196.429  52.035  1.00177.36           H
ATOM    912 2HH1 ARG A 179      25.659 196.196  52.860  1.00214.92           H
ATOM    913  NH2 ARG A 179      26.280 194.114  51.718  1.00165.35           N
ATOM    914 1HH2 ARG A 179      26.470 193.295  51.161  1.00152.11           H
ATOM    915 2HH2 ARG A 179      26.930 194.434  52.418  1.00201.24           H
ATOM    916  N   ARG A 180      19.441 195.860  45.985  1.00115.90           N
ATOM    917  H   ARG A 180      20.327 195.677  45.534  1.00116.20           H
ATOM    918  CA  ARG A 180      18.501 196.774  45.339  1.00125.67           C
ATOM    919  HA  ARG A 180      17.836 197.173  46.105  1.00131.09           H
ATOM    920  C   ARG A 180      17.624 196.076  44.306  1.00116.61           C
ATOM    921  O   ARG A 180      16.494 196.495  44.068  1.00120.32           O
ATOM    922  CB  ARG A 180      19.265 197.932  44.686  1.00147.09           C
ATOM    923 1HB  ARG A 180      19.960 198.342  45.419  1.00194.89           H
ATOM    924 2HB  ARG A 180      19.847 197.537  43.854  1.00159.29           H
ATOM    925  CG  ARG A 180      18.388 199.065  44.164  1.00165.90           C
ATOM    926 1HG  ARG A 180      19.001 199.732  43.557  1.00177.33           H
ATOM    927 2HG  ARG A 180      17.601 198.653  43.533  1.00191.54           H
ATOM    928  CD  ARG A 180      17.749 199.869  45.289  1.00241.15           C
ATOM    929 1HD  ARG A 180      17.114 199.209  45.880  1.00292.92           H
ATOM    930 2HD  ARG A 180      18.533 200.272  45.931  1.00277.84           H
ATOM    931  NE  ARG A 180      16.934 200.967  44.769  1.00290.54           N
ATOM    932  HE  ARG A 180      16.932 201.106  43.769  1.00283.88           H
ATOM    933  CZ  ARG A 180      16.192 201.784  45.506  1.00398.36           C
ATOM    934  NH1 ARG A 180      15.497 202.727  44.906  1.00493.00           N
ATOM    935 1HH1 ARG A 180      15.549 202.815  43.903  1.00488.81           H
ATOM    936 2HH1 ARG A 180      14.918 203.344  45.454  1.00610.06           H
ATOM    937  NH2 ARG A 180      16.112 201.685  46.818  1.00475.89           N
ATOM    938 1HH2 ARG A 180      16.638 200.970  47.295  1.00456.13           H
ATOM    939 2HH2 ARG A 180      15.520 202.323  47.328  1.00595.54           H
ATOM    940  N   GLU A 181      18.131 195.011  43.696  1.00108.92           N
ATOM    941  H   GLU A 181      19.061 194.696  43.932  1.00109.20           H
ATOM    942  CA  GLU A 181      17.356 194.268  42.705  1.00104.12           C
ATOM    943  HA  GLU A 181      17.018 194.956  41.930  1.00113.02           H
ATOM    944  C   GLU A 181      16.112 193.645  43.331  1.00 93.29           C
ATOM    945  O   GLU A 181      15.060 193.577  42.696  1.00 94.22           O
ATOM    946  CB  GLU A 181      18.190 193.161  42.054  1.00105.62           C
ATOM    947 1HB  GLU A 181      18.527 192.473  42.830  1.00114.23           H
ATOM    948 2HB  GLU A 181      17.546 192.609  41.369  1.00118.83           H
ATOM    949  CG  GLU A 181      19.407 193.646  41.278  1.00142.48           C
ATOM    950 1HG  GLU A 181      20.120 194.085  41.975  1.00184.68           H
ATOM    951 2HG  GLU A 181      19.881 192.790  40.797  1.00192.82           H
ATOM    952  CD  GLU A 181      19.054 194.678  40.224  1.00150.39           C
ATOM    953  OE1 GLU A 181      19.691 195.753  40.209  1.00193.20           O
ATOM    954  OE2 GLU A 181      18.136 194.427  39.415  1.00190.75           O
ATOM    955  N   VAL A 182      16.228 193.201  44.578  1.00 87.53           N
ATOM    956  H   VAL A 182      17.117 193.280  45.053  1.00 89.98           H
ATOM    957  CA  VAL A 182      15.102 192.609  45.298  1.00 81.69           C
ATOM    958  HA  VAL A 182      14.622 191.885  44.640  1.00 77.99           H
ATOM    959  C   VAL A 182      14.044 193.641  45.676  1.00 85.47           C
ATOM    960  O   VAL A 182      12.882 193.292  45.877  1.00 83.30           O
ATOM    961  CB  VAL A 182      15.544 191.860  46.576  1.00 82.44           C
ATOM    962  HB  VAL A 182      14.654 191.491  47.085  1.00 83.12           H
ATOM    963  CG1 VAL A 182      16.411 190.657  46.215  1.00 82.50           C
ATOM    964 1HG1 VAL A 182      17.330 190.988  45.731  1.00108.60           H
ATOM    965 2HG1 VAL A 182      15.862 190.003  45.538  1.00115.40           H
ATOM    966 3HG1 VAL A 182      16.662 190.103  47.120  1.00108.92           H
ATOM    967  CG2 VAL A 182      16.294 192.782  47.533  1.00 89.73           C
ATOM    968 1HG2 VAL A 182      17.161 193.214  47.034  1.00121.65           H
ATOM    969 2HG2 VAL A 182      16.633 192.214  48.398  1.00120.89           H
ATOM    970 3HG2 VAL A 182      15.634 193.581  47.871  1.00117.14           H
ATOM    971  N   GLU A 183      14.424 194.911  45.753  1.00 95.51           N
ATOM    972  H   GLU A 183      15.391 195.154  45.589  1.00101.07           H
ATOM    973  CA  GLU A 183      13.469 195.981  46.029  1.00103.88           C
ATOM    974  HA  GLU A 183      12.819 195.684  46.853  1.00103.01           H
ATOM    975  C   GLU A 183      12.607 196.209  44.791  1.00100.95           C
ATOM    976  O   GLU A 183      11.410 196.474  44.885  1.00103.30           O
ATOM    977  CB  GLU A 183      14.181 197.290  46.386  1.00125.45           C
ATOM    978 1HB  GLU A 183      14.815 197.578  45.547  1.00135.88           H
ATOM    979 2HB  GLU A 183      13.430 198.068  46.516  1.00188.25           H
ATOM    980  CG  GLU A 183      15.048 197.240  47.638  1.00136.27           C
ATOM    981 1HG  GLU A 183      15.746 196.408  47.554  1.00180.02           H
ATOM    982 2HG  GLU A 183      15.625 198.164  47.694  1.00167.29           H
ATOM    983  CD  GLU A 183      14.246 197.089  48.919  1.00196.74           C
ATOM    984  OE1 GLU A 183      14.867 196.889  49.984  1.00276.13           O
ATOM    985  OE2 GLU A 183      13.000 197.177  48.883  1.00268.05           O
ATOM    986  N   ILE A 184      13.233 196.092  43.625  1.00101.95           N
ATOM    987  H   ILE A 184      14.220 195.872  43.623  1.00106.44           H
ATOM    988  CA  ILE A 184      12.552 196.246  42.343  1.00102.93           C
ATOM    989  HA  ILE A 184      11.926 197.137  42.374  1.00111.41           H
ATOM    990  C   ILE A 184      11.656 195.031  42.112  1.00 89.51           C
ATOM    991  O   ILE A 184      10.508 195.166  41.690  1.00 90.88           O
ATOM    992  CB  ILE A 184      13.558 196.377  41.176  1.00114.04           C
ATOM    993  HB  ILE A 184      14.184 195.485  41.157  1.00109.19           H
ATOM    994  CG1 ILE A 184      14.459 197.603  41.378  1.00138.62           C
ATOM    995 1HG1 ILE A 184      13.879 198.503  41.175  1.00166.20           H
ATOM    996 2HG1 ILE A 184      14.783 197.641  42.418  1.00176.63           H
ATOM    997  CG2 ILE A 184      12.816 196.479  39.843  1.00123.67           C
ATOM    998 1HG2 ILE A 184      12.219 195.582  39.682  1.00154.84           H
ATOM    999 2HG2 ILE A 184      13.531 196.571  39.025  1.00150.65           H
ATOM   1000 3HG2 ILE A 184      12.161 197.351  39.847  1.00160.52           H
ATOM   1001  CD1 ILE A 184      15.704 197.619  40.511  1.00179.33           C
ATOM   1002 1HD1 ILE A 184      16.329 198.466  40.795  1.00231.10           H
ATOM   1003 2HD1 ILE A 184      15.426 197.715  39.462  1.00226.92           H
ATOM   1004 3HD1 ILE A 184      16.264 196.695  40.656  1.00223.78           H
ATOM   1005  N   GLN A 185      12.183 193.846  42.402  1.00 80.51           N
ATOM   1006  H   GLN A 185      13.123 193.799  42.771  1.00 83.33           H
ATOM   1007  CA  GLN A 185      11.447 192.599  42.215  1.00 69.56           C
ATOM   1008  HA  GLN A 185      11.115 192.550  41.179  1.00 70.24           H
ATOM   1009  C   GLN A 185      10.208 192.528  43.105  1.00 67.73           C
ATOM   1010  O   GLN A 185       9.196 191.946  42.716  1.00 65.38           O
ATOM   1011  CB  GLN A 185      12.365 191.404  42.487  1.00 65.60           C
ATOM   1012 1HB  GLN A 185      13.307 191.562  41.961  1.00 71.84           H
ATOM   1013 2HB  GLN A 185      12.571 191.360  43.556  1.00 68.18           H
ATOM   1014  CG  GLN A 185      11.781 190.070  42.041  1.00 59.81           C
ATOM   1015 1HG  GLN A 185      10.836 189.906  42.557  1.00 60.29           H
ATOM   1016 2HG  GLN A 185      11.589 190.109  40.969  1.00 63.77           H
ATOM   1017  CD  GLN A 185      12.699 188.898  42.326  1.00 60.39           C
ATOM   1018  OE1 GLN A 185      13.736 189.036  42.972  1.00 66.07           O
ATOM   1019  NE2 GLN A 185      12.313 187.723  41.852  1.00 61.51           N
ATOM   1020 1HE2 GLN A 185      12.906 186.917  41.990  1.00 65.38           H
ATOM   1021 2HE2 GLN A 185      11.433 187.635  41.367  1.00 61.99           H
ATOM   1022  N   SER A 186      10.277 193.138  44.283  1.00 74.36           N
ATOM   1023  H   SER A 186      11.138 193.593  44.555  1.00 79.87           H
ATOM   1024  CA  SER A 186       9.141 193.201  45.199  1.00 79.93           C
ATOM   1025  HA  SER A 186       8.811 192.188  45.432  1.00 76.15           H
ATOM   1026  C   SER A 186       7.957 193.955  44.597  1.00 87.61           C
ATOM   1027  O   SER A 186       6.804 193.684  44.931  1.00 96.60           O
ATOM   1028  CB  SER A 186       9.556 193.893  46.499  1.00 91.82           C
ATOM   1029 1HB  SER A 186       9.916 194.898  46.274  1.00141.96           H
ATOM   1030 2HB  SER A 186       8.688 193.968  47.155  1.00108.91           H
ATOM   1031  OG  SER A 186      10.576 193.167  47.162  1.00111.73           O
ATOM   1032  HG  SER A 186      11.375 193.202  46.629  1.00138.99           H
ATOM   1033  N   HIS A 187       8.240 194.895  43.701  1.00 91.15           N
ATOM   1034  H   HIS A 187       9.201 195.049  43.428  1.00 91.38           H
ATOM   1035  CA  HIS A 187       7.202 195.703  43.069  1.00101.45           C
ATOM   1036  HA  HIS A 187       6.337 195.737  43.731  1.00111.67           H
ATOM   1037  C   HIS A 187       6.730 195.125  41.736  1.00 92.22           C
ATOM   1038  O   HIS A 187       5.888 195.721  41.062  1.00 96.98           O
ATOM   1039  CB  HIS A 187       7.706 197.135  42.869  1.00121.69           C
ATOM   1040 1HB  HIS A 187       8.652 197.105  42.328  1.00133.01           H
ATOM   1041 2HB  HIS A 187       6.981 197.676  42.261  1.00143.76           H
ATOM   1042  CG  HIS A 187       7.894 197.890  44.149  1.00158.00           C
ATOM   1043  ND1 HIS A 187       9.031 197.844  44.924  1.00207.55           N
ATOM   1044  HD1 HIS A 187       9.868 197.309  44.735  1.00234.46           H
ATOM   1045  CD2 HIS A 187       7.054 198.727  44.811  1.00224.18           C
ATOM   1046  HD2 HIS A 187       6.060 198.988  44.480  1.00271.21           H
ATOM   1047  CE1 HIS A 187       8.832 198.625  45.995  1.00284.05           C
ATOM   1048  HE1 HIS A 187       9.555 198.772  46.784  1.00377.91           H
ATOM   1049  NE2 HIS A 187       7.641 199.190  45.963  1.00298.13           N
ATOM   1050  N   LEU A 188       7.240 193.957  41.356  1.00 86.65           N
ATOM   1051  H   LEU A 188       7.939 193.506  41.931  1.00 89.62           H
ATOM   1052  CA  LEU A 188       6.766 193.272  40.158  1.00 84.67           C
ATOM   1053  HA  LEU A 188       6.474 194.019  39.421  1.00 86.19           H
ATOM   1054  C   LEU A 188       5.529 192.451  40.509  1.00 86.27           C
ATOM   1055  O   LEU A 188       5.614 191.278  40.872  1.00118.98           O
ATOM   1056  CB  LEU A 188       7.845 192.369  39.551  1.00 87.26           C
ATOM   1057 1HB  LEU A 188       8.166 191.667  40.320  1.00109.52           H
ATOM   1058 2HB  LEU A 188       7.378 191.788  38.756  1.00 96.22           H
ATOM   1059  CG  LEU A 188       9.093 193.034  38.960  1.00 84.60           C
ATOM   1060  HG  LEU A 188       9.578 193.629  39.733  1.00100.22           H
ATOM   1061  CD1 LEU A 188      10.065 191.958  38.492  1.00101.00           C
ATOM   1062 1HD1 LEU A 188      10.298 191.289  39.320  1.00133.83           H
ATOM   1063 2HD1 LEU A 188      10.984 192.427  38.141  1.00140.65           H
ATOM   1064 3HD1 LEU A 188       9.619 191.384  37.680  1.00139.36           H
ATOM   1065  CD2 LEU A 188       8.736 193.945  37.790  1.00114.71           C
ATOM   1066 1HD2 LEU A 188       8.171 193.386  37.044  1.00155.14           H
ATOM   1067 2HD2 LEU A 188       9.649 194.328  37.336  1.00155.46           H
ATOM   1068 3HD2 LEU A 188       8.142 194.786  38.147  1.00155.98           H
ATOM   1069  N   ARG A 189       4.372 193.096  40.404  1.00 77.60           N
ATOM   1070  H   ARG A 189       4.374 194.062  40.108  1.00 84.50           H
ATOM   1071  CA  ARG A 189       3.091 192.469  40.721  1.00 83.32           C
ATOM   1072  HA  ARG A 189       3.276 191.483  41.148  1.00 91.51           H
ATOM   1073  C   ARG A 189       2.290 192.283  39.437  1.00 80.69           C
ATOM   1074  O   ARG A 189       1.599 193.189  38.975  1.00128.52           O
ATOM   1075  CB  ARG A 189       2.328 193.312  41.748  1.00 97.35           C
ATOM   1076 1HB  ARG A 189       2.136 194.297  41.321  1.00131.45           H
ATOM   1077 2HB  ARG A 189       1.371 192.832  41.950  1.00128.48           H
ATOM   1078  CG  ARG A 189       3.080 193.487  43.064  1.00131.32           C
ATOM   1079 1HG  ARG A 189       3.301 192.505  43.483  1.00184.38           H
ATOM   1080 2HG  ARG A 189       4.023 193.998  42.869  1.00185.20           H
ATOM   1081  CD  ARG A 189       2.298 194.297  44.088  1.00152.46           C
ATOM   1082 1HD  ARG A 189       2.964 194.539  44.918  1.00189.02           H
ATOM   1083 2HD  ARG A 189       1.966 195.228  43.627  1.00195.34           H
ATOM   1084  NE  ARG A 189       1.139 193.569  44.607  1.00194.17           N
ATOM   1085  HE  ARG A 189       0.978 192.642  44.242  1.00256.68           H
ATOM   1086  CZ  ARG A 189       0.296 194.024  45.524  1.00227.91           C
ATOM   1087  NH1 ARG A 189       0.416 195.218  46.071  1.00240.16           N
ATOM   1088 1HH1 ARG A 189       1.179 195.816  45.795  1.00243.40           H
ATOM   1089 2HH1 ARG A 189      -0.253 195.515  46.764  1.00299.84           H
ATOM   1090  NH2 ARG A 189      -0.701 193.256  45.910  1.00332.97           N
ATOM   1091 1HH2 ARG A 189      -0.804 192.340  45.502  1.00417.44           H
ATOM   1092 2HH2 ARG A 189      -1.353 193.596  46.600  1.00382.00           H
ATOM   1093  N   HIS A 190       2.433 191.100  38.850  1.00 65.85           N
ATOM   1094  H   HIS A 190       2.985 190.385  39.302  1.00 83.12           H
ATOM   1095  CA  HIS A 190       1.857 190.782  37.547  1.00 60.22           C
ATOM   1096  HA  HIS A 190       0.965 191.387  37.385  1.00 67.60           H
ATOM   1097  C   HIS A 190       1.497 189.297  37.531  1.00 55.02           C
ATOM   1098  O   HIS A 190       2.263 188.488  38.054  1.00 53.39           O
ATOM   1099  CB  HIS A 190       2.897 191.098  36.470  1.00 60.43           C
ATOM   1100 1HB  HIS A 190       3.218 192.133  36.585  1.00 63.80           H
ATOM   1101 2HB  HIS A 190       3.759 190.451  36.628  1.00 73.63           H
ATOM   1102  CG  HIS A 190       2.405 190.900  35.070  1.00 70.46           C
ATOM   1103  ND1 HIS A 190       1.710 191.841  34.344  1.00 71.87           N
ATOM   1104  HD1 HIS A 190       1.474 192.774  34.648  1.00 71.05           H
ATOM   1105  CD2 HIS A 190       2.527 189.835  34.238  1.00112.03           C
ATOM   1106  HD2 HIS A 190       3.050 188.922  34.481  1.00145.49           H
ATOM   1107  CE1 HIS A 190       1.421 191.306  33.149  1.00103.43           C
ATOM   1108  HE1 HIS A 190       0.878 191.817  32.367  1.00122.25           H
ATOM   1109  NE2 HIS A 190       1.875 190.072  33.053  1.00139.00           N
ATOM   1110  N   PRO A 191       0.341 188.910  36.965  1.00 57.57           N
ATOM   1111  CA  PRO A 191      -0.031 187.495  37.102  1.00 57.91           C
ATOM   1112  HA  PRO A 191      -0.137 187.252  38.159  1.00 66.13           H
ATOM   1113  C   PRO A 191       0.907 186.472  36.465  1.00 48.45           C
ATOM   1114  O   PRO A 191       0.949 185.319  36.892  1.00 50.66           O
ATOM   1115  CB  PRO A 191      -1.400 187.421  36.420  1.00 70.35           C
ATOM   1116 1HB  PRO A 191      -1.288 187.071  35.393  1.00 78.71           H
ATOM   1117 2HB  PRO A 191      -2.066 186.761  36.974  1.00 86.83           H
ATOM   1118  CG  PRO A 191      -1.918 188.815  36.437  1.00 80.51           C
ATOM   1119 1HG  PRO A 191      -2.633 188.970  35.629  1.00101.60           H
ATOM   1120 2HG  PRO A 191      -2.374 189.032  37.403  1.00106.52           H
ATOM   1121  CD  PRO A 191      -0.698 189.663  36.239  1.00 67.98           C
ATOM   1122 1HD  PRO A 191      -0.449 189.732  35.179  1.00 70.47           H
ATOM   1123 2HD  PRO A 191      -0.852 190.651  36.672  1.00 79.92           H
ATOM   1124  N   ASN A 192       1.647 186.878  35.439  1.00 44.00           N
ATOM   1125  H   ASN A 192       1.574 187.832  35.118  1.00 47.65           H
ATOM   1126  CA  ASN A 192       2.564 185.976  34.747  1.00 40.95           C
ATOM   1127  HA  ASN A 192       2.174 184.960  34.821  1.00 41.84           H
ATOM   1128  C   ASN A 192       3.965 185.985  35.360  1.00 42.30           C
ATOM   1129  O   ASN A 192       4.878 185.343  34.842  1.00 49.99           O
ATOM   1130  CB  ASN A 192       2.640 186.355  33.265  1.00 42.24           C
ATOM   1131 1HB  ASN A 192       2.993 187.381  33.172  1.00 43.63           H
ATOM   1132 2HB  ASN A 192       3.354 185.698  32.768  1.00 47.84           H
ATOM   1133  CG  ASN A 192       1.308 186.228  32.557  1.00 49.70           C
ATOM   1134  OD1 ASN A 192       0.796 185.129  32.358  1.00 80.71           O
ATOM   1135  ND2 ASN A 192       0.741 187.356  32.160  1.00 79.53           N
ATOM   1136 1HD2 ASN A 192      -0.136 187.319  31.662  1.00 91.94           H
ATOM   1137 2HD2 ASN A 192       1.189 188.244  32.348  1.00128.73           H
ATOM   1138  N   ILE A 193       4.142 186.699  36.467  1.00 43.07           N
ATOM   1139  H   ILE A 193       3.350 187.171  36.883  1.00 46.75           H
ATOM   1140  CA  ILE A 193       5.434 186.817  37.140  1.00 45.36           C
ATOM   1141  HA  ILE A 193       6.160 186.172  36.645  1.00 42.90           H
ATOM   1142  C   ILE A 193       5.288 186.350  38.585  1.00 47.79           C
ATOM   1143  O   ILE A 193       4.416 186.819  39.316  1.00 52.72           O
ATOM   1144  CB  ILE A 193       5.972 188.268  37.119  1.00 51.62           C
ATOM   1145  HB  ILE A 193       5.227 188.919  37.577  1.00 56.49           H
ATOM   1146  CG1 ILE A 193       6.206 188.722  35.672  1.00 50.77           C
ATOM   1147 1HG1 ILE A 193       7.016 188.130  35.248  1.00 64.45           H
ATOM   1148 2HG1 ILE A 193       5.306 188.522  35.092  1.00 59.49           H
ATOM   1149  CG2 ILE A 193       7.260 188.367  37.938  1.00 61.27           C
ATOM   1150 1HG2 ILE A 193       7.974 187.617  37.600  1.00 94.11           H
ATOM   1151 2HG2 ILE A 193       7.036 188.197  38.991  1.00 87.85           H
ATOM   1152 3HG2 ILE A 193       7.699 189.359  37.835  1.00 94.20           H
ATOM   1153  CD1 ILE A 193       6.548 190.192  35.500  1.00 63.18           C
ATOM   1154 1HD1 ILE A 193       7.564 190.379  35.845  1.00 97.38           H
ATOM   1155 2HD1 ILE A 193       5.853 190.804  36.074  1.00 96.17           H
ATOM   1156 3HD1 ILE A 193       6.472 190.458  34.445  1.00100.31           H
ATOM   1157  N   LEU A 194       6.138 185.414  38.995  1.00 47.09           N
ATOM   1158  H   LEU A 194       6.855 185.073  38.370  1.00 46.03           H
ATOM   1159  CA  LEU A 194       6.096 184.889  40.357  1.00 49.52           C
ATOM   1160  HA  LEU A 194       5.060 184.669  40.615  1.00 51.81           H
ATOM   1161  C   LEU A 194       6.614 185.935  41.339  1.00 49.74           C
ATOM   1162  O   LEU A 194       7.657 186.552  41.127  1.00 50.67           O
ATOM   1163  CB  LEU A 194       6.926 183.606  40.459  1.00 52.41           C
ATOM   1164 1HB  LEU A 194       7.918 183.817  40.057  1.00 54.80           H
ATOM   1165 2HB  LEU A 194       7.044 183.348  41.511  1.00 75.49           H
ATOM   1166  CG  LEU A 194       6.356 182.388  39.726  1.00 59.31           C
ATOM   1167  HG  LEU A 194       6.109 182.689  38.708  1.00 85.25           H
ATOM   1168  CD1 LEU A 194       7.410 181.298  39.649  1.00 57.82           C
ATOM   1169 1HD1 LEU A 194       7.006 180.436  39.118  1.00 88.44           H
ATOM   1170 2HD1 LEU A 194       7.709 180.997  40.653  1.00 87.20           H
ATOM   1171 3HD1 LEU A 194       8.277 181.676  39.109  1.00 93.72           H
ATOM   1172  CD2 LEU A 194       5.097 181.830  40.379  1.00105.62           C
ATOM   1173 1HD2 LEU A 194       4.725 180.991  39.791  1.00157.37           H
ATOM   1174 2HD2 LEU A 194       4.328 182.601  40.425  1.00150.80           H
ATOM   1175 3HD2 LEU A 194       5.328 181.482  41.385  1.00146.10           H
ATOM   1176  N   ARG A 195       5.855 186.135  42.412  1.00 53.25           N
ATOM   1177  H   ARG A 195       5.030 185.568  42.544  1.00 56.92           H
ATOM   1178  CA  ARG A 195       6.152 187.165  43.403  1.00 55.81           C
ATOM   1179  HA  ARG A 195       6.294 188.117  42.891  1.00 55.98           H
ATOM   1180  C   ARG A 195       7.416 186.857  44.197  1.00 55.14           C
ATOM   1181  O   ARG A 195       7.691 185.701  44.518  1.00 58.44           O
ATOM   1182  CB  ARG A 195       4.985 187.277  44.388  1.00 64.24           C
ATOM   1183 1HB  ARG A 195       4.848 186.305  44.862  1.00 95.96           H
ATOM   1184 2HB  ARG A 195       5.250 187.995  45.165  1.00 79.75           H
ATOM   1185  CG  ARG A 195       3.660 187.700  43.764  1.00 92.46           C
ATOM   1186 1HG  ARG A 195       3.731 188.736  43.432  1.00123.10           H
ATOM   1187 2HG  ARG A 195       3.447 187.068  42.902  1.00137.94           H
ATOM   1188  CD  ARG A 195       2.517 187.562  44.758  1.00108.41           C
ATOM   1189 1HD  ARG A 195       1.575 187.735  44.238  1.00107.85           H
ATOM   1190 2HD  ARG A 195       2.518 186.546  45.154  1.00125.66           H
ATOM   1191  NE  ARG A 195       2.641 188.512  45.863  1.00219.93           N
ATOM   1192  HE  ARG A 195       3.328 189.245  45.767  1.00297.17           H
ATOM   1193  CZ  ARG A 195       1.931 188.479  46.984  1.00292.80           C
ATOM   1194  NH1 ARG A 195       1.022 187.555  47.222  1.00241.21           N
ATOM   1195 1HH1 ARG A 195       0.841 186.847  46.528  1.00175.83           H
ATOM   1196 2HH1 ARG A 195       0.522 187.567  48.098  1.00317.29           H
ATOM   1197  NH2 ARG A 195       2.140 189.403  47.896  1.00493.83           N
ATOM   1198 1HH2 ARG A 195       2.831 190.117  47.723  1.00606.96           H
ATOM   1199 2HH2 ARG A 195       1.618 189.381  48.758  1.00581.49           H
ATOM   1200  N   LEU A 196       8.146 187.906  44.561  1.00 54.11           N
ATOM   1201  H   LEU A 196       7.978 188.807  44.137  1.00 55.51           H
ATOM   1202  CA  LEU A 196       9.124 187.820  45.640  1.00 52.70           C
ATOM   1203  HA  LEU A 196       9.534 186.810  45.679  1.00 50.70           H
ATOM   1204  C   LEU A 196       8.390 188.114  46.946  1.00 57.14           C
ATOM   1205  O   LEU A 196       7.920 189.229  47.166  1.00 66.14           O
ATOM   1206  CB  LEU A 196      10.260 188.827  45.435  1.00 54.83           C
ATOM   1207 1HB  LEU A 196      10.710 188.651  44.459  1.00 56.18           H
ATOM   1208 2HB  LEU A 196       9.822 189.826  45.432  1.00 61.10           H
ATOM   1209  CG  LEU A 196      11.370 188.802  46.491  1.00 55.95           C
ATOM   1210  HG  LEU A 196      10.913 188.757  47.479  1.00 69.67           H
ATOM   1211  CD1 LEU A 196      12.288 187.598  46.323  1.00 60.66           C
ATOM   1212 1HD1 LEU A 196      11.712 186.679  46.413  1.00 93.86           H
ATOM   1213 2HD1 LEU A 196      13.052 187.615  47.100  1.00 94.28           H
ATOM   1214 3HD1 LEU A 196      12.766 187.632  45.344  1.00 90.96           H
ATOM   1215  CD2 LEU A 196      12.203 190.071  46.412  1.00 69.96           C
ATOM   1216 1HD2 LEU A 196      12.918 190.084  47.234  1.00103.27           H
ATOM   1217 2HD2 LEU A 196      11.552 190.942  46.495  1.00106.37           H
ATOM   1218 3HD2 LEU A 196      12.738 190.106  45.463  1.00103.55           H
ATOM   1219  N   TYR A 197       8.280 187.106  47.803  1.00 58.61           N
ATOM   1220  H   TYR A 197       8.688 186.209  47.578  1.00 58.80           H
ATOM   1221  CA  TYR A 197       7.602 187.252  49.088  1.00 67.51           C
ATOM   1222  HA  TYR A 197       6.729 187.893  48.965  1.00 74.00           H
ATOM   1223  C   TYR A 197       8.507 187.894  50.136  1.00 70.53           C
ATOM   1224  O   TYR A 197       8.018 188.511  51.082  1.00 79.66           O
ATOM   1225  CB  TYR A 197       7.139 185.887  49.603  1.00 72.71           C
ATOM   1226 1HB  TYR A 197       7.858 185.129  49.293  1.00 86.50           H
ATOM   1227 2HB  TYR A 197       7.127 185.917  50.693  1.00102.05           H
ATOM   1228  CG  TYR A 197       5.757 185.490  49.133  1.00 85.03           C
ATOM   1229  CD1 TYR A 197       4.643 185.721  49.941  1.00123.63           C
ATOM   1230  HD1 TYR A 197       4.769 186.206  50.899  1.00174.61           H
ATOM   1231  CD2 TYR A 197       5.562 184.875  47.895  1.00156.77           C
ATOM   1232  HD2 TYR A 197       6.407 184.696  47.246  1.00226.39           H
ATOM   1233  CE1 TYR A 197       3.369 185.327  49.538  1.00183.23           C
ATOM   1234  HE1 TYR A 197       2.517 185.504  50.177  1.00272.13           H
ATOM   1235  CE2 TYR A 197       4.289 184.477  47.489  1.00227.18           C
ATOM   1236  HE2 TYR A 197       4.150 183.992  46.536  1.00356.08           H
ATOM   1237  CZ  TYR A 197       3.201 184.695  48.317  1.00214.86           C
ATOM   1238  OH  TYR A 197       1.950 184.283  47.921  1.00326.27           O
ATOM   1239  HH  TYR A 197       1.959 183.824  47.078  1.00348.92           H
ATOM   1240  N   GLY A 198       9.819 187.747  49.985  1.00 67.71           N
ATOM   1241  H   GLY A 198      10.187 187.250  49.186  1.00 65.33           H
ATOM   1242  CA  GLY A 198      10.742 188.307  50.956  1.00 74.79           C
ATOM   1243 1HA  GLY A 198      10.538 189.374  51.046  1.00 86.83           H
ATOM   1244 2HA  GLY A 198      10.546 187.841  51.921  1.00 87.93           H
ATOM   1245  C   GLY A 198      12.214 188.131  50.641  1.00 63.95           C
ATOM   1246  O   GLY A 198      12.596 187.396  49.730  1.00 57.45           O
ATOM   1247  N   TYR A 199      13.042 188.823  51.416  1.00 68.75           N
ATOM   1248  H   TYR A 199      12.670 189.417  52.143  1.00 78.91           H
ATOM   1249  CA  TYR A 199      14.494 188.778  51.276  1.00 65.16           C
ATOM   1250  HA  TYR A 199      14.801 187.775  50.981  1.00 61.25           H
ATOM   1251  C   TYR A 199      15.138 189.119  52.617  1.00 72.24           C
ATOM   1252  O   TYR A 199      14.677 190.021  53.318  1.00 85.21           O
ATOM   1253  CB  TYR A 199      14.937 189.776  50.201  1.00 68.87           C
ATOM   1254 1HB  TYR A 199      14.993 189.256  49.244  1.00 82.17           H
ATOM   1255 2HB  TYR A 199      14.173 190.550  50.116  1.00 94.27           H
ATOM   1256  CG  TYR A 199      16.261 190.457  50.474  1.00 84.08           C
ATOM   1257  CD1 TYR A 199      17.467 189.882  50.069  1.00112.21           C
ATOM   1258  HD1 TYR A 199      17.465 188.921  49.577  1.00127.33           H
ATOM   1259  CD2 TYR A 199      16.300 191.690  51.127  1.00130.27           C
ATOM   1260  HD2 TYR A 199      15.380 192.151  51.455  1.00159.26           H
ATOM   1261  CE1 TYR A 199      18.678 190.541  50.283  1.00173.65           C
ATOM   1262  HE1 TYR A 199      19.603 190.103  49.941  1.00236.14           H
ATOM   1263  CE2 TYR A 199      17.509 192.344  51.354  1.00193.17           C
ATOM   1264  HE2 TYR A 199      17.524 193.301  51.854  1.00270.16           H
ATOM   1265  CZ  TYR A 199      18.691 191.767  50.926  1.00208.51           C
ATOM   1266  OH  TYR A 199      19.881 192.424  51.136  1.00313.60           O
ATOM   1267  HH  TYR A 199      20.641 191.934  50.814  1.00372.93           H
ATOM   1268  N   PHE A 200      16.191 188.392  52.973  1.00 69.63           N
ATOM   1269  H   PHE A 200      16.435 187.568  52.440  1.00 65.04           H
ATOM   1270  CA  PHE A 200      17.079 188.769  54.069  1.00 77.67           C
ATOM   1271  HA  PHE A 200      17.225 189.849  54.042  1.00 84.63           H
ATOM   1272  C   PHE A 200      18.419 188.079  53.824  1.00 72.82           C
ATOM   1273  O   PHE A 200      18.511 187.205  52.962  1.00 67.58           O
ATOM   1274  CB  PHE A 200      16.486 188.394  55.432  1.00 92.97           C
ATOM   1275 1HB  PHE A 200      17.022 188.948  56.203  1.00119.82           H
ATOM   1276 2HB  PHE A 200      15.442 188.705  55.460  1.00150.28           H
ATOM   1277  CG  PHE A 200      16.569 186.930  55.765  1.00 88.20           C
ATOM   1278  CD1 PHE A 200      15.618 186.034  55.286  1.00154.36           C
ATOM   1279  HD1 PHE A 200      14.817 186.388  54.654  1.00210.89           H
ATOM   1280  CD2 PHE A 200      17.579 186.457  56.598  1.00103.21           C
ATOM   1281  HD2 PHE A 200      18.318 187.141  56.988  1.00123.68           H
ATOM   1282  CE1 PHE A 200      15.680 184.684  55.622  1.00225.56           C
ATOM   1283  HE1 PHE A 200      14.939 183.997  55.240  1.00340.04           H
ATOM   1284  CE2 PHE A 200      17.645 185.111  56.946  1.00168.48           C
ATOM   1285  HE2 PHE A 200      18.434 184.757  57.594  1.00235.80           H
ATOM   1286  CZ  PHE A 200      16.701 184.220  56.446  1.00224.59           C
ATOM   1287  HZ  PHE A 200      16.760 183.172  56.695  1.00327.34           H
ATOM   1288  N   HIS A 201      19.463 188.455  54.555  1.00 79.38           N
ATOM   1289  H   HIS A 201      19.368 189.170  55.262  1.00 88.24           H
ATOM   1290  CA  HIS A 201      20.767 187.823  54.382  1.00 80.48           C
ATOM   1291  HA  HIS A 201      20.613 186.798  54.047  1.00 77.55           H
ATOM   1292  C   HIS A 201      21.562 187.769  55.683  1.00 87.56           C
ATOM   1293  O   HIS A 201      21.270 188.482  56.642  1.00 94.73           O
ATOM   1294  CB  HIS A 201      21.567 188.565  53.308  1.00 86.03           C
ATOM   1295 1HB  HIS A 201      22.438 187.965  53.049  1.00103.98           H
ATOM   1296 2HB  HIS A 201      20.943 188.673  52.421  1.00 89.77           H
ATOM   1297  CG  HIS A 201      22.040 189.922  53.729  1.00 97.94           C
ATOM   1298  ND1 HIS A 201      23.209 190.154  54.417  1.00130.00           N
ATOM   1299  HD1 HIS A 201      23.860 189.452  54.739  1.00153.64           H
ATOM   1300  CD2 HIS A 201      21.496 191.150  53.532  1.00119.33           C
ATOM   1301  HD2 HIS A 201      20.562 191.334  53.024  1.00140.17           H
ATOM   1302  CE1 HIS A 201      23.324 191.478  54.594  1.00162.10           C
ATOM   1303  HE1 HIS A 201      24.147 191.956  55.105  1.00220.02           H
ATOM   1304  NE2 HIS A 201      22.308 192.125  54.057  1.00151.59           N
ATOM   1305  N   ASP A 202      22.583 186.919  55.693  1.00 90.15           N
ATOM   1306  H   ASP A 202      22.763 186.351  54.875  1.00 87.88           H
ATOM   1307  CA  ASP A 202      23.519 186.817  56.808  1.00100.24           C
ATOM   1308  HA  ASP A 202      23.357 187.658  57.483  1.00107.27           H
ATOM   1309  C   ASP A 202      24.938 186.934  56.250  1.00104.79           C
ATOM   1310  O   ASP A 202      25.119 187.362  55.111  1.00103.17           O
ATOM   1311  CB  ASP A 202      23.277 185.528  57.601  1.00102.48           C
ATOM   1312 1HB  ASP A 202      23.931 185.514  58.472  1.00114.52           H
ATOM   1313 2HB  ASP A 202      22.244 185.528  57.950  1.00103.23           H
ATOM   1314  CG  ASP A 202      23.509 184.267  56.788  1.00 98.44           C
ATOM   1315  OD1 ASP A 202      22.736 183.302  56.963  1.00134.25           O
ATOM   1316  OD2 ASP A 202      24.466 184.204  55.989  1.00124.93           O
ATOM   1317  N   ALA A 203      25.948 186.589  57.041  1.00115.55           N
ATOM   1318  H   ALA A 203      25.762 186.202  57.955  1.00122.19           H
ATOM   1319  CA  ALA A 203      27.341 186.775  56.644  1.00123.10           C
ATOM   1320  HA  ALA A 203      27.495 187.838  56.457  1.00128.16           H
ATOM   1321  C   ALA A 203      27.766 186.038  55.374  1.00116.47           C
ATOM   1322  O   ALA A 203      28.616 186.532  54.634  1.00125.35           O
ATOM   1323  CB  ALA A 203      28.251 186.369  57.796  1.00141.59           C
ATOM   1324 1HB  ALA A 203      28.116 185.310  58.016  1.00174.12           H
ATOM   1325 2HB  ALA A 203      28.007 186.957  58.682  1.00175.06           H
ATOM   1326 3HB  ALA A 203      29.290 186.550  57.520  1.00174.57           H
ATOM   1327  N   THR A 204      27.216 184.854  55.124  1.00107.03           N
ATOM   1328  H   THR A 204      26.492 184.500  55.734  1.00106.65           H
ATOM   1329  CA  THR A 204      27.670 184.008  54.020  1.00105.47           C
ATOM   1330  HA  THR A 204      28.438 184.542  53.462  1.00111.15           H
ATOM   1331  C   THR A 204      26.588 183.593  53.026  1.00 95.27           C
ATOM   1332  O   THR A 204      26.898 183.020  51.981  1.00 98.07           O
ATOM   1333  CB  THR A 204      28.303 182.707  54.552  1.00117.18           C
ATOM   1334  HB  THR A 204      28.609 182.086  53.710  1.00132.83           H
ATOM   1335  OG1 THR A 204      27.333 182.003  55.337  1.00141.23           O
ATOM   1336  HG1 THR A 204      27.798 181.495  56.007  1.00172.91           H
ATOM   1337  CG2 THR A 204      29.527 183.009  55.410  1.00161.72           C
ATOM   1338 1HG2 THR A 204      29.219 183.474  56.347  1.00215.08           H
ATOM   1339 2HG2 THR A 204      30.198 183.680  54.874  1.00209.57           H
ATOM   1340 3HG2 THR A 204      30.054 182.080  55.629  1.00198.36           H
ATOM   1341  N   ARG A 205      25.325 183.863  53.338  1.00 88.50           N
ATOM   1342  H   ARG A 205      25.122 184.326  54.214  1.00 91.50           H
ATOM   1343  CA  ARG A 205      24.201 183.484  52.482  1.00 80.52           C
ATOM   1344  HA  ARG A 205      24.571 183.248  51.485  1.00 81.44           H
ATOM   1345  C   ARG A 205      23.172 184.599  52.339  1.00 75.39           C
ATOM   1346  O   ARG A 205      22.898 185.339  53.283  1.00 79.37           O
ATOM   1347  CB  ARG A 205      23.507 182.242  53.047  1.00 81.00           C
ATOM   1348 1HB  ARG A 205      23.287 182.413  54.100  1.00 83.98           H
ATOM   1349 2HB  ARG A 205      22.562 182.110  52.518  1.00 78.09           H
ATOM   1350  CG  ARG A 205      24.308 180.953  52.910  1.00 90.97           C
ATOM   1351 1HG  ARG A 205      24.524 180.782  51.855  1.00125.95           H
ATOM   1352 2HG  ARG A 205      25.247 181.043  53.455  1.00110.15           H
ATOM   1353  CD  ARG A 205      23.522 179.767  53.451  1.00 90.21           C
ATOM   1354 1HD  ARG A 205      23.391 179.882  54.528  1.00101.73           H
ATOM   1355 2HD  ARG A 205      22.537 179.761  52.985  1.00118.64           H
ATOM   1356  NE  ARG A 205      24.179 178.492  53.162  1.00101.26           N
ATOM   1357  HE  ARG A 205      23.911 178.023  52.309  1.00119.26           H
ATOM   1358  CZ  ARG A 205      25.083 177.892  53.927  1.00125.60           C
ATOM   1359  NH1 ARG A 205      25.518 178.407  55.060  1.00177.60           N
ATOM   1360 1HH1 ARG A 205      25.200 179.319  55.348  1.00183.26           H
ATOM   1361 2HH1 ARG A 205      26.172 177.883  55.621  1.00236.90           H
ATOM   1362  NH2 ARG A 205      25.571 176.735  53.535  1.00140.40           N
ATOM   1363 1HH2 ARG A 205      25.233 176.318  52.682  1.00140.71           H
ATOM   1364 2HH2 ARG A 205      26.270 176.273  54.096  1.00177.04           H
ATOM   1365  N   VAL A 206      22.602 184.691  51.143  1.00 70.00           N
ATOM   1366  H   VAL A 206      22.890 184.051  50.414  1.00 70.62           H
ATOM   1367  CA  VAL A 206      21.560 185.661  50.814  1.00 65.49           C
ATOM   1368  HA  VAL A 206      21.341 186.273  51.689  1.00 67.56           H
ATOM   1369  C   VAL A 206      20.308 184.882  50.426  1.00 61.01           C
ATOM   1370  O   VAL A 206      20.382 183.962  49.611  1.00 62.58           O
ATOM   1371  CB  VAL A 206      21.977 186.579  49.642  1.00 67.67           C
ATOM   1372  HB  VAL A 206      22.153 185.963  48.761  1.00 74.24           H
ATOM   1373  CG1 VAL A 206      20.872 187.579  49.325  1.00 73.27           C
ATOM   1374 1HG1 VAL A 206      21.220 188.290  48.576  1.00101.45           H
ATOM   1375 2HG1 VAL A 206      20.591 188.118  50.230  1.00105.86           H
ATOM   1376 3HG1 VAL A 206      20.001 187.052  48.935  1.00106.65           H
ATOM   1377  CG2 VAL A 206      23.270 187.324  49.969  1.00 78.54           C
ATOM   1378 1HG2 VAL A 206      23.146 187.906  50.882  1.00114.19           H
ATOM   1379 2HG2 VAL A 206      23.520 187.997  49.148  1.00108.24           H
ATOM   1380 3HG2 VAL A 206      24.084 186.612  50.099  1.00110.70           H
ATOM   1381  N   TYR A 207      19.172 185.221  51.025  1.00 59.84           N
ATOM   1382  H   TYR A 207      19.136 186.026  51.637  1.00 62.64           H
ATOM   1383  CA  TYR A 207      17.950 184.434  50.880  1.00 57.64           C
ATOM   1384  HA  TYR A 207      18.176 183.530  50.314  1.00 57.53           H
ATOM   1385  C   TYR A 207      16.859 185.211  50.150  1.00 55.11           C
ATOM   1386  O   TYR A 207      16.575 186.359  50.490  1.00 58.17           O
ATOM   1387  CB  TYR A 207      17.431 184.038  52.265  1.00 61.67           C
ATOM   1388 1HB  TYR A 207      17.096 184.939  52.780  1.00 64.08           H
ATOM   1389 2HB  TYR A 207      16.572 183.379  52.142  1.00 62.53           H
ATOM   1390  CG  TYR A 207      18.463 183.351  53.134  1.00 66.24           C
ATOM   1391  CD1 TYR A 207      18.689 181.979  53.028  1.00 69.53           C
ATOM   1392  HD1 TYR A 207      18.105 181.394  52.333  1.00 70.09           H
ATOM   1393  CD2 TYR A 207      19.208 184.073  54.067  1.00 70.93           C
ATOM   1394  HD2 TYR A 207      19.039 185.134  54.177  1.00 72.98           H
ATOM   1395  CE1 TYR A 207      19.650 181.351  53.816  1.00 76.06           C
ATOM   1396  HE1 TYR A 207      19.832 180.293  53.705  1.00 81.87           H
ATOM   1397  CE2 TYR A 207      20.155 183.446  54.871  1.00 77.49           C
ATOM   1398  HE2 TYR A 207      20.717 184.021  55.592  1.00 84.13           H
ATOM   1399  CZ  TYR A 207      20.364 182.083  54.749  1.00 79.02           C
ATOM   1400  OH  TYR A 207      21.289 181.454  55.548  1.00 87.54           O
ATOM   1401  HH  TYR A 207      21.721 182.054  56.161  1.00 90.55           H
ATOM   1402  N   LEU A 208      16.240 184.583  49.156  1.00 53.23           N
ATOM   1403  H   LEU A 208      16.541 183.656  48.885  1.00 55.22           H
ATOM   1404  CA  LEU A 208      15.112 185.170  48.438  1.00 50.96           C
ATOM   1405  HA  LEU A 208      14.801 186.090  48.934  1.00 52.69           H
ATOM   1406  C   LEU A 208      13.951 184.181  48.472  1.00 49.85           C
ATOM   1407  O   LEU A 208      14.099 183.020  48.091  1.00 52.08           O
ATOM   1408  CB  LEU A 208      15.470 185.482  46.981  1.00 51.87           C
ATOM   1409 1HB  LEU A 208      15.917 184.590  46.547  1.00 55.25           H
ATOM   1410 2HB  LEU A 208      14.526 185.649  46.461  1.00 54.81           H
ATOM   1411  CG  LEU A 208      16.375 186.673  46.644  1.00 59.75           C
ATOM   1412  HG  LEU A 208      16.020 187.547  47.190  1.00 91.95           H
ATOM   1413  CD1 LEU A 208      17.841 186.440  46.989  1.00 76.83           C
ATOM   1414 1HD1 LEU A 208      18.439 187.276  46.628  1.00115.38           H
ATOM   1415 2HD1 LEU A 208      18.188 185.517  46.525  1.00113.83           H
ATOM   1416 3HD1 LEU A 208      17.954 186.367  48.070  1.00118.15           H
ATOM   1417  CD2 LEU A 208      16.260 186.957  45.151  1.00 85.10           C
ATOM   1418 1HD2 LEU A 208      16.573 186.083  44.581  1.00125.14           H
ATOM   1419 2HD2 LEU A 208      16.896 187.804  44.892  1.00129.11           H
ATOM   1420 3HD2 LEU A 208      15.228 187.203  44.902  1.00125.67           H
ATOM   1421  N   ILE A 209      12.799 184.644  48.944  1.00 50.92           N
ATOM   1422  H   ILE A 209      12.726 185.615  49.218  1.00 53.88           H
ATOM   1423  CA  ILE A 209      11.619 183.798  49.097  1.00 52.42           C
ATOM   1424  HA  ILE A 209      11.916 182.750  49.040  1.00 53.59           H
ATOM   1425  C   ILE A 209      10.661 184.097  47.947  1.00 49.85           C
ATOM   1426  O   ILE A 209      10.300 185.251  47.721  1.00 51.98           O
ATOM   1427  CB  ILE A 209      10.922 184.046  50.453  1.00 60.86           C
ATOM   1428  HB  ILE A 209      10.579 185.080  50.486  1.00 67.10           H
ATOM   1429  CG1 ILE A 209      11.890 183.803  51.617  1.00 75.89           C
ATOM   1430 1HG1 ILE A 209      11.426 183.118  52.326  1.00103.87           H
ATOM   1431 2HG1 ILE A 209      12.792 183.323  51.238  1.00112.46           H
ATOM   1432  CG2 ILE A 209       9.715 183.127  50.611  1.00 72.08           C
ATOM   1433 1HG2 ILE A 209       9.203 183.357  51.545  1.00101.71           H
ATOM   1434 2HG2 ILE A 209      10.039 182.086  50.621  1.00110.67           H
ATOM   1435 3HG2 ILE A 209       9.022 183.277  49.783  1.00102.37           H
ATOM   1436  CD1 ILE A 209      12.296 185.058  52.365  1.00102.53           C
ATOM   1437 1HD1 ILE A 209      12.871 185.708  51.706  1.00146.91           H
ATOM   1438 2HD1 ILE A 209      11.407 185.584  52.712  1.00146.06           H
ATOM   1439 3HD1 ILE A 209      12.911 184.785  53.223  1.00145.32           H
ATOM   1440  N   LEU A 210      10.279 183.065  47.203  1.00 49.79           N
ATOM   1441  H   LEU A 210      10.524 182.126  47.487  1.00 52.52           H
ATOM   1442  CA  LEU A 210       9.540 183.214  45.953  1.00 49.48           C
ATOM   1443  HA  LEU A 210       9.302 184.265  45.791  1.00 52.47           H
ATOM   1444  C   LEU A 210       8.236 182.422  45.959  1.00 48.82           C
ATOM   1445  O   LEU A 210       8.065 181.473  46.724  1.00 50.82           O
ATOM   1446  CB  LEU A 210      10.411 182.709  44.799  1.00 54.41           C
ATOM   1447 1HB  LEU A 210      10.625 181.658  44.992  1.00 73.79           H
ATOM   1448 2HB  LEU A 210       9.823 182.759  43.882  1.00 65.28           H
ATOM   1449  CG  LEU A 210      11.747 183.412  44.538  1.00 66.60           C
ATOM   1450  HG  LEU A 210      12.290 183.510  45.478  1.00110.52           H
ATOM   1451  CD1 LEU A 210      12.593 182.573  43.588  1.00 87.74           C
ATOM   1452 1HD1 LEU A 210      12.063 182.436  42.645  1.00129.01           H
ATOM   1453 2HD1 LEU A 210      12.790 181.600  44.037  1.00124.28           H
ATOM   1454 3HD1 LEU A 210      13.539 183.080  43.400  1.00127.31           H
ATOM   1455  CD2 LEU A 210      11.538 184.799  43.946  1.00 83.07           C
ATOM   1456 1HD2 LEU A 210      10.942 185.403  44.629  1.00123.97           H
ATOM   1457 2HD2 LEU A 210      11.020 184.720  42.990  1.00122.59           H
ATOM   1458 3HD2 LEU A 210      12.505 185.280  43.796  1.00120.48           H
ATOM   1459  N   GLU A 211       7.318 182.811  45.081  1.00 50.19           N
ATOM   1460  H   GLU A 211       7.462 183.662  44.555  1.00 52.84           H
ATOM   1461  CA  GLU A 211       6.109 182.035  44.825  1.00 50.50           C
ATOM   1462  HA  GLU A 211       5.661 181.754  45.778  1.00 54.26           H
ATOM   1463  C   GLU A 211       6.446 180.767  44.041  1.00 47.83           C
ATOM   1464  O   GLU A 211       7.246 180.802  43.106  1.00 48.30           O
ATOM   1465  CB  GLU A 211       5.120 182.901  44.042  1.00 54.13           C
ATOM   1466 1HB  GLU A 211       5.060 183.876  44.526  1.00 64.04           H
ATOM   1467 2HB  GLU A 211       5.510 183.051  43.036  1.00 68.84           H
ATOM   1468  CG  GLU A 211       3.712 182.336  43.938  1.00 72.15           C
ATOM   1469 1HG  GLU A 211       3.760 181.332  43.515  1.00102.30           H
ATOM   1470 2HG  GLU A 211       3.282 182.273  44.938  1.00 98.42           H
ATOM   1471  CD  GLU A 211       2.819 183.197  43.065  1.00 82.88           C
ATOM   1472  OE1 GLU A 211       3.108 184.403  42.906  1.00136.99           O
ATOM   1473  OE2 GLU A 211       1.812 182.679  42.537  1.00109.47           O
ATOM   1474  N   TYR A 212       5.853 179.641  44.425  1.00 49.89           N
ATOM   1475  H   TYR A 212       5.180 179.659  45.178  1.00 53.99           H
ATOM   1476  CA  TYR A 212       6.159 178.349  43.816  1.00 48.84           C
ATOM   1477  HA  TYR A 212       7.177 178.387  43.429  1.00 48.51           H
ATOM   1478  C   TYR A 212       5.230 177.977  42.661  1.00 45.80           C
ATOM   1479  O   TYR A 212       4.007 178.073  42.774  1.00 50.19           O
ATOM   1480  CB  TYR A 212       6.100 177.269  44.900  1.00 57.27           C
ATOM   1481 1HB  TYR A 212       6.849 177.500  45.656  1.00 64.64           H
ATOM   1482 2HB  TYR A 212       5.119 177.300  45.373  1.00 62.82           H
ATOM   1483  CG  TYR A 212       6.348 175.864  44.396  1.00 58.32           C
ATOM   1484  CD1 TYR A 212       7.569 175.510  43.819  1.00 59.25           C
ATOM   1485  HD1 TYR A 212       8.358 176.244  43.737  1.00 59.84           H
ATOM   1486  CD2 TYR A 212       5.360 174.884  44.509  1.00 64.10           C
ATOM   1487  HD2 TYR A 212       4.409 175.133  44.956  1.00 68.65           H
ATOM   1488  CE1 TYR A 212       7.784 174.222  43.333  1.00 64.89           C
ATOM   1489  HE1 TYR A 212       8.723 173.968  42.865  1.00 69.81           H
ATOM   1490  CE2 TYR A 212       5.588 173.584  44.065  1.00 69.67           C
ATOM   1491  HE2 TYR A 212       4.825 172.829  44.184  1.00 78.42           H
ATOM   1492  CZ  TYR A 212       6.792 173.266  43.459  1.00 69.51           C
ATOM   1493  OH  TYR A 212       7.007 171.991  42.989  1.00 79.92           O
ATOM   1494  HH  TYR A 212       6.249 171.416  43.112  1.00 96.40           H
ATOM   1495  N   ALA A 213       5.817 177.533  41.554  1.00 43.36           N
ATOM   1496  H   ALA A 213       6.825 177.509  41.504  1.00 45.94           H
ATOM   1497  CA  ALA A 213       5.072 177.027  40.403  1.00 41.70           C
ATOM   1498  HA  ALA A 213       4.062 177.433  40.429  1.00 44.51           H
ATOM   1499  C   ALA A 213       5.015 175.498  40.444  1.00 41.60           C
ATOM   1500  O   ALA A 213       6.030 174.841  40.212  1.00 42.46           O
ATOM   1501  CB  ALA A 213       5.736 177.494  39.115  1.00 42.68           C
ATOM   1502 1HB  ALA A 213       5.201 177.084  38.259  1.00 71.41           H
ATOM   1503 2HB  ALA A 213       6.771 177.152  39.091  1.00 71.16           H
ATOM   1504 3HB  ALA A 213       5.711 178.582  39.065  1.00 71.27           H
ATOM   1505  N   PRO A 214       3.853 174.904  40.767  1.00 44.88           N
ATOM   1506  CA  PRO A 214       3.849 173.447  40.952  1.00 48.69           C
ATOM   1507  HA  PRO A 214       4.564 173.192  41.733  1.00 53.44           H
ATOM   1508  C   PRO A 214       4.138 172.548  39.753  1.00 45.67           C
ATOM   1509  O   PRO A 214       4.598 171.423  39.939  1.00 53.82           O
ATOM   1510  CB  PRO A 214       2.432 173.160  41.457  1.00 57.58           C
ATOM   1511 1HB  PRO A 214       1.800 172.826  40.634  1.00 71.35           H
ATOM   1512 2HB  PRO A 214       2.456 172.408  42.246  1.00 69.37           H
ATOM   1513  CG  PRO A 214       1.940 174.456  41.994  1.00 61.88           C
ATOM   1514 1HG  PRO A 214       0.851 174.493  41.976  1.00 84.63           H
ATOM   1515 2HG  PRO A 214       2.316 174.610  43.006  1.00 80.33           H
ATOM   1516  CD  PRO A 214       2.527 175.474  41.064  1.00 50.72           C
ATOM   1517 1HD  PRO A 214       1.934 175.551  40.152  1.00 52.61           H
ATOM   1518 2HD  PRO A 214       2.608 176.437  41.567  1.00 57.59           H
ATOM   1519  N   LEU A 215       3.846 172.999  38.537  1.00 40.13           N
ATOM   1520  H   LEU A 215       3.513 173.945  38.411  1.00 40.07           H
ATOM   1521  CA  LEU A 215       3.987 172.138  37.365  1.00 39.02           C
ATOM   1522  HA  LEU A 215       3.840 171.105  37.682  1.00 41.97           H
ATOM   1523  C   LEU A 215       5.371 172.196  36.723  1.00 38.33           C
ATOM   1524  O   LEU A 215       5.647 171.464  35.772  1.00 42.56           O
ATOM   1525  CB  LEU A 215       2.913 172.469  36.324  1.00 39.44           C
ATOM   1526 1HB  LEU A 215       3.026 173.518  36.058  1.00 49.59           H
ATOM   1527 2HB  LEU A 215       3.127 171.877  35.435  1.00 49.61           H
ATOM   1528  CG  LEU A 215       1.442 172.238  36.684  1.00 54.94           C
ATOM   1529  HG  LEU A 215       1.176 172.885  37.520  1.00106.31           H
ATOM   1530  CD1 LEU A 215       0.579 172.605  35.483  1.00 88.09           C
ATOM   1531 1HD1 LEU A 215       0.794 173.628  35.178  1.00132.56           H
ATOM   1532 2HD1 LEU A 215      -0.474 172.529  35.756  1.00133.34           H
ATOM   1533 3HD1 LEU A 215       0.788 171.928  34.655  1.00139.84           H
ATOM   1534  CD2 LEU A 215       1.161 170.793  37.084  1.00 98.99           C
ATOM   1535 1HD2 LEU A 215       1.502 170.119  36.298  1.00151.08           H
ATOM   1536 2HD2 LEU A 215       0.090 170.659  37.235  1.00148.37           H
ATOM   1537 3HD2 LEU A 215       1.681 170.562  38.014  1.00147.49           H
ATOM   1538  N   GLY A 216       6.251 173.038  37.253  1.00 38.08           N
ATOM   1539  H   GLY A 216       5.976 173.632  38.023  1.00 40.44           H
ATOM   1540  CA  GLY A 216       7.617 173.097  36.764  1.00 38.49           C
ATOM   1541 1HA  GLY A 216       8.242 173.575  37.518  1.00 43.70           H
ATOM   1542 2HA  GLY A 216       7.972 172.077  36.618  1.00 43.16           H
ATOM   1543  C   GLY A 216       7.783 173.850  35.458  1.00 32.63           C
ATOM   1544  O   GLY A 216       6.989 174.731  35.132  1.00 33.14           O
ATOM   1545  N   THR A 217       8.836 173.524  34.717  1.00 32.12           N
ATOM   1546  H   THR A 217       9.443 172.774  35.014  1.00 36.39           H
ATOM   1547  CA  THR A 217       9.167 174.232  33.482  1.00 29.29           C
ATOM   1548  HA  THR A 217       9.132 175.303  33.678  1.00 29.42           H
ATOM   1549  C   THR A 217       8.208 173.937  32.333  1.00 26.27           C
ATOM   1550  O   THR A 217       7.654 172.843  32.224  1.00 28.63           O
ATOM   1551  CB  THR A 217      10.581 173.883  32.971  1.00 33.01           C
ATOM   1552  HB  THR A 217      10.776 174.444  32.057  1.00 46.93           H
ATOM   1553  OG1 THR A 217      10.653 172.482  32.681  1.00 48.67           O
ATOM   1554  HG1 THR A 217      10.439 171.996  33.481  1.00 82.51           H
ATOM   1555  CG2 THR A 217      11.656 174.228  33.995  1.00 52.97           C
ATOM   1556 1HG2 THR A 217      11.616 175.292  34.225  1.00 89.91           H
ATOM   1557 2HG2 THR A 217      12.636 173.990  33.581  1.00 93.04           H
ATOM   1558 3HG2 THR A 217      11.504 173.651  34.907  1.00 89.07           H
ATOM   1559  N   VAL A 218       8.055 174.912  31.443  1.00 23.49           N
ATOM   1560  H   VAL A 218       8.492 175.810  31.607  1.00 24.38           H
ATOM   1561  CA  VAL A 218       7.318 174.720  30.195  1.00 21.68           C
ATOM   1562  HA  VAL A 218       6.322 174.339  30.420  1.00 23.11           H
ATOM   1563  C   VAL A 218       8.048 173.680  29.350  1.00 22.84           C
ATOM   1564  O   VAL A 218       7.426 172.901  28.632  1.00 24.29           O
ATOM   1565  CB  VAL A 218       7.180 176.033  29.391  1.00 20.22           C
ATOM   1566  HB  VAL A 218       8.175 176.433  29.197  1.00 23.82           H
ATOM   1567  CG1 VAL A 218       6.488 175.789  28.054  1.00 21.38           C
ATOM   1568 1HG1 VAL A 218       5.528 175.298  28.218  1.00 50.83           H
ATOM   1569 2HG1 VAL A 218       7.114 175.158  27.423  1.00 49.00           H
ATOM   1570 3HG1 VAL A 218       6.323 176.741  27.549  1.00 52.24           H
ATOM   1571  CG2 VAL A 218       6.385 177.068  30.179  1.00 26.56           C
ATOM   1572 1HG2 VAL A 218       5.371 176.705  30.345  1.00 58.43           H
ATOM   1573 2HG2 VAL A 218       6.341 178.000  29.615  1.00 59.16           H
ATOM   1574 3HG2 VAL A 218       6.863 177.256  31.140  1.00 53.56           H
ATOM   1575  N   TYR A 219       9.371 173.647  29.466  1.00 24.79           N
ATOM   1576  H   TYR A 219       9.825 174.321  30.067  1.00 25.96           H
ATOM   1577  CA  TYR A 219      10.203 172.656  28.790  1.00 27.93           C
ATOM   1578  HA  TYR A 219      10.130 172.809  27.713  1.00 27.96           H
ATOM   1579  C   TYR A 219       9.769 171.221  29.077  1.00 30.66           C
ATOM   1580  O   TYR A 219       9.777 170.381  28.178  1.00 33.26           O
ATOM   1581  CB  TYR A 219      11.657 172.852  29.226  1.00 31.95           C
ATOM   1582 1HB  TYR A 219      11.929 173.895  29.067  1.00 30.61           H
ATOM   1583 2HB  TYR A 219      11.731 172.642  30.293  1.00 35.77           H
ATOM   1584  CG  TYR A 219      12.656 171.979  28.500  1.00 41.96           C
ATOM   1585  CD1 TYR A 219      13.179 172.363  27.264  1.00 71.26           C
ATOM   1586  HD1 TYR A 219      12.846 173.280  26.801  1.00129.59           H
ATOM   1587  CD2 TYR A 219      13.102 170.786  29.068  1.00 93.61           C
ATOM   1588  HD2 TYR A 219      12.698 170.458  30.015  1.00166.68           H
ATOM   1589  CE1 TYR A 219      14.138 171.582  26.621  1.00 89.34           C
ATOM   1590  HE1 TYR A 219      14.537 171.889  25.665  1.00158.67           H
ATOM   1591  CE2 TYR A 219      14.073 170.012  28.437  1.00114.83           C
ATOM   1592  HE2 TYR A 219      14.418 169.097  28.894  1.00205.65           H
ATOM   1593  CZ  TYR A 219      14.588 170.415  27.217  1.00 81.28           C
ATOM   1594  OH  TYR A 219      15.552 169.654  26.598  1.00111.55           O
ATOM   1595  HH  TYR A 219      15.850 170.033  25.769  1.00150.92           H
ATOM   1596  N   ARG A 220       9.381 170.933  30.316  1.00 32.75           N
ATOM   1597  H   ARG A 220       9.370 171.663  31.016  1.00 33.44           H
ATOM   1598  CA  ARG A 220       8.951 169.589  30.694  1.00 37.05           C
ATOM   1599  HA  ARG A 220       9.726 168.882  30.398  1.00 40.86           H
ATOM   1600  C   ARG A 220       7.673 169.195  29.962  1.00 36.06           C
ATOM   1601  O   ARG A 220       7.522 168.053  29.532  1.00 42.03           O
ATOM   1602  CB  ARG A 220       8.740 169.516  32.210  1.00 42.46           C
ATOM   1603 1HB  ARG A 220       9.648 169.862  32.706  1.00 63.85           H
ATOM   1604 2HB  ARG A 220       7.933 170.199  32.476  1.00 61.28           H
ATOM   1605  CG  ARG A 220       8.384 168.135  32.749  1.00 75.94           C
ATOM   1606 1HG  ARG A 220       7.965 168.247  33.749  1.00139.28           H
ATOM   1607 2HG  ARG A 220       7.623 167.689  32.108  1.00120.27           H
ATOM   1608  CD  ARG A 220       9.578 167.192  32.825  1.00121.69           C
ATOM   1609 1HD  ARG A 220       9.208 166.180  32.996  1.00160.93           H
ATOM   1610 2HD  ARG A 220      10.111 167.208  31.873  1.00174.37           H
ATOM   1611  NE  ARG A 220      10.496 167.549  33.906  1.00208.33           N
ATOM   1612  HE  ARG A 220      10.257 168.353  34.467  1.00239.26           H
ATOM   1613  CZ  ARG A 220      11.611 166.896  34.212  1.00351.23           C
ATOM   1614  NH1 ARG A 220      12.342 167.319  35.222  1.00526.53           N
ATOM   1615 1HH1 ARG A 220      12.045 168.132  35.738  1.00555.62           H
ATOM   1616 2HH1 ARG A 220      13.190 166.830  35.460  1.00702.93           H
ATOM   1617  NH2 ARG A 220      12.010 165.828  33.551  1.00436.68           N
ATOM   1618 1HH2 ARG A 220      11.470 165.498  32.767  1.00391.36           H
ATOM   1619 2HH2 ARG A 220      12.857 165.358  33.832  1.00620.44           H
ATOM   1620  N   GLU A 221       6.755 170.144  29.835  1.00 31.82           N
ATOM   1621  H   GLU A 221       6.936 171.060  30.221  1.00 31.50           H
ATOM   1622  CA  GLU A 221       5.491 169.917  29.138  1.00 31.22           C
ATOM   1623  HA  GLU A 221       5.079 168.960  29.457  1.00 34.86           H
ATOM   1624  C   GLU A 221       5.700 169.862  27.627  1.00 30.13           C
ATOM   1625  O   GLU A 221       5.044 169.090  26.928  1.00 34.31           O
ATOM   1626  CB  GLU A 221       4.501 171.027  29.501  1.00 30.14           C
ATOM   1627 1HB  GLU A 221       4.423 171.077  30.587  1.00 33.75           H
ATOM   1628 2HB  GLU A 221       4.902 171.977  29.148  1.00 29.88           H
ATOM   1629  CG  GLU A 221       3.101 170.861  28.925  1.00 32.11           C
ATOM   1630 1HG  GLU A 221       2.577 171.812  29.026  1.00 37.33           H
ATOM   1631 2HG  GLU A 221       3.175 170.625  27.864  1.00 35.47           H
ATOM   1632  CD  GLU A 221       2.281 169.780  29.606  1.00 38.25           C
ATOM   1633  OE1 GLU A 221       1.090 169.644  29.252  1.00 61.75           O
ATOM   1634  OE2 GLU A 221       2.800 169.054  30.481  1.00 85.88           O
ATOM   1635  N   LEU A 222       6.624 170.677  27.128  1.00 28.08           N
ATOM   1636  H   LEU A 222       7.114 171.306  27.749  1.00 27.29           H
ATOM   1637  CA  LEU A 222       6.954 170.706  25.707  1.00 29.31           C
ATOM   1638  HA  LEU A 222       6.038 170.867  25.139  1.00 29.63           H
ATOM   1639  C   LEU A 222       7.554 169.381  25.251  1.00 35.76           C
ATOM   1640  O   LEU A 222       7.233 168.902  24.167  1.00 42.24           O
ATOM   1641  CB  LEU A 222       7.928 171.850  25.415  1.00 28.03           C
ATOM   1642 1HB  LEU A 222       7.503 172.770  25.816  1.00 35.12           H
ATOM   1643 2HB  LEU A 222       8.854 171.647  25.953  1.00 34.99           H
ATOM   1644  CG  LEU A 222       8.284 172.087  23.944  1.00 30.04           C
ATOM   1645  HG  LEU A 222       8.714 171.174  23.533  1.00 49.55           H
ATOM   1646  CD1 LEU A 222       7.069 172.476  23.109  1.00 43.76           C
ATOM   1647 1HD1 LEU A 222       6.579 173.344  23.548  1.00 82.17           H
ATOM   1648 2HD1 LEU A 222       6.369 171.641  23.072  1.00 79.15           H
ATOM   1649 3HD1 LEU A 222       7.387 172.711  22.093  1.00 75.42           H
ATOM   1650  CD2 LEU A 222       9.332 173.191  23.869  1.00 39.42           C
ATOM   1651 1HD2 LEU A 222       8.931 174.113  24.290  1.00 70.05           H
ATOM   1652 2HD2 LEU A 222       9.604 173.358  22.826  1.00 73.52           H
ATOM   1653 3HD2 LEU A 222      10.221 172.890  24.424  1.00 76.23           H
ATOM   1654  N   GLN A 223       8.412 168.777  26.067  1.00 38.59           N
ATOM   1655  H   GLN A 223       8.687 169.225  26.931  1.00 37.50           H
ATOM   1656  CA  GLN A 223       8.945 167.455  25.750  1.00 46.62           C
ATOM   1657  HA  GLN A 223       9.310 167.457  24.723  1.00 50.32           H
ATOM   1658  C   GLN A 223       7.866 166.380  25.860  1.00 49.05           C
ATOM   1659  O   GLN A 223       7.855 165.424  25.085  1.00 59.76           O
ATOM   1660  CB  GLN A 223      10.096 167.083  26.688  1.00 54.11           C
ATOM   1661 1HB  GLN A 223       9.762 167.189  27.720  1.00 66.47           H
ATOM   1662 2HB  GLN A 223      10.342 166.035  26.517  1.00 87.77           H
ATOM   1663  CG  GLN A 223      11.366 167.898  26.494  1.00 86.76           C
ATOM   1664 1HG  GLN A 223      11.631 167.897  25.437  1.00149.50           H
ATOM   1665 2HG  GLN A 223      11.191 168.925  26.812  1.00117.06           H
ATOM   1666  CD  GLN A 223      12.520 167.325  27.291  1.00148.88           C
ATOM   1667  OE1 GLN A 223      12.447 167.190  28.511  1.00220.16           O
ATOM   1668  NE2 GLN A 223      13.593 166.964  26.602  1.00237.98           N
ATOM   1669 1HE2 GLN A 223      14.385 166.578  27.094  1.00344.63           H
ATOM   1670 2HE2 GLN A 223      13.615 167.082  25.601  1.00268.47           H
ATOM   1671  N   LYS A 224       6.968 166.531  26.828  1.00 45.87           N
ATOM   1672  H   LYS A 224       7.017 167.350  27.419  1.00 44.75           H
ATOM   1673  CA  LYS A 224       5.915 165.550  27.078  1.00 50.33           C
ATOM   1674  HA  LYS A 224       6.375 164.570  27.203  1.00 58.29           H
ATOM   1675  C   LYS A 224       4.931 165.437  25.919  1.00 47.93           C
ATOM   1676  O   LYS A 224       4.420 164.354  25.638  1.00 57.06           O
ATOM   1677  CB  LYS A 224       5.168 165.921  28.362  1.00 55.30           C
ATOM   1678 1HB  LYS A 224       5.901 166.107  29.148  1.00 75.03           H
ATOM   1679 2HB  LYS A 224       4.611 166.842  28.188  1.00 83.59           H
ATOM   1680  CG  LYS A 224       4.199 164.854  28.850  1.00 84.34           C
ATOM   1681 1HG  LYS A 224       3.446 164.673  28.083  1.00128.71           H
ATOM   1682 2HG  LYS A 224       4.748 163.931  29.035  1.00124.38           H
ATOM   1683  CD  LYS A 224       3.506 165.290  30.132  1.00110.67           C
ATOM   1684 1HD  LYS A 224       4.259 165.522  30.886  1.00159.86           H
ATOM   1685 2HD  LYS A 224       2.916 166.186  29.934  1.00151.36           H
ATOM   1686  CE  LYS A 224       2.595 164.192  30.656  1.00161.68           C
ATOM   1687 1HE  LYS A 224       1.846 163.959  29.895  1.00214.02           H
ATOM   1688 2HE  LYS A 224       3.189 163.294  30.840  1.00213.84           H
ATOM   1689  NZ  LYS A 224       1.936 164.659  31.919  1.00224.93           N
ATOM   1690 1HZ  LYS A 224       1.380 165.484  31.741  1.00269.69           H
ATOM   1691 2HZ  LYS A 224       2.631 164.885  32.618  1.00272.15           H
ATOM   1692 3HZ  LYS A 224       1.330 163.938  32.287  1.00269.23           H
ATOM   1693  N   LEU A 225       4.660 166.561  25.265  1.00 42.63           N
ATOM   1694  H   LEU A 225       5.111 167.418  25.555  1.00 42.14           H
ATOM   1695  CA  LEU A 225       3.718 166.612  24.150  1.00 43.41           C
ATOM   1696  HA  LEU A 225       3.147 165.684  24.122  1.00 50.56           H
ATOM   1697  C   LEU A 225       4.414 166.767  22.800  1.00 41.14           C
ATOM   1698  O   LEU A 225       3.753 166.816  21.763  1.00 44.35           O
ATOM   1699  CB  LEU A 225       2.750 167.782  24.352  1.00 43.14           C
ATOM   1700 1HB  LEU A 225       3.330 168.704  24.326  1.00 42.12           H
ATOM   1701 2HB  LEU A 225       2.067 167.800  23.502  1.00 46.57           H
ATOM   1702  CG  LEU A 225       1.908 167.792  25.632  1.00 54.31           C
ATOM   1703  HG  LEU A 225       2.571 167.788  26.497  1.00 75.35           H
ATOM   1704  CD1 LEU A 225       1.072 169.064  25.672  1.00 70.14           C
ATOM   1705 1HD1 LEU A 225       1.732 169.931  25.679  1.00106.62           H
ATOM   1706 2HD1 LEU A 225       0.465 169.071  26.577  1.00108.62           H
ATOM   1707 3HD1 LEU A 225       0.422 169.108  24.798  1.00108.05           H
ATOM   1708  CD2 LEU A 225       0.989 166.578  25.723  1.00 86.09           C
ATOM   1709 1HD2 LEU A 225       0.362 166.522  24.833  1.00128.60           H
ATOM   1710 2HD2 LEU A 225       0.356 166.665  26.606  1.00126.95           H
ATOM   1711 3HD2 LEU A 225       1.587 165.670  25.804  1.00127.46           H
ATOM   1712  N   SER A 226       5.740 166.854  22.840  1.00 40.10           N
ATOM   1713  H   SER A 226       6.193 166.735  23.735  1.00 41.51           H
ATOM   1714  CA  SER A 226       6.606 167.165  21.703  1.00 40.75           C
ATOM   1715  HA  SER A 226       7.634 167.091  22.058  1.00 43.46           H
ATOM   1716  C   SER A 226       6.445 168.582  21.154  1.00 36.03           C
ATOM   1717  O   SER A 226       7.438 169.248  20.863  1.00 41.73           O
ATOM   1718  CB  SER A 226       6.438 166.143  20.576  1.00 51.30           C
ATOM   1719 1HB  SER A 226       5.436 166.224  20.155  1.00 77.38           H
ATOM   1720 2HB  SER A 226       7.167 166.351  19.793  1.00 82.07           H
ATOM   1721  OG  SER A 226       6.636 164.828  21.066  1.00 95.61           O
ATOM   1722  HG  SER A 226       6.097 164.716  21.852  1.00136.39           H
ATOM   1723  N   LYS A 227       5.205 169.037  21.002  1.00 31.89           N
ATOM   1724  H   LYS A 227       4.433 168.429  21.245  1.00 34.24           H
ATOM   1725  CA  LYS A 227       4.891 170.368  20.487  1.00 27.85           C
ATOM   1726  HA  LYS A 227       5.648 171.073  20.834  1.00 26.77           H
ATOM   1727  C   LYS A 227       3.531 170.813  21.016  1.00 25.89           C
ATOM   1728  O   LYS A 227       2.769 169.998  21.535  1.00 31.60           O
ATOM   1729  CB  LYS A 227       4.912 170.352  18.955  1.00 33.94           C
ATOM   1730 1HB  LYS A 227       4.824 171.377  18.594  1.00 44.48           H
ATOM   1731 2HB  LYS A 227       5.878 169.964  18.634  1.00 47.74           H
ATOM   1732  CG  LYS A 227       3.815 169.518  18.305  1.00 42.48           C
ATOM   1733 1HG  LYS A 227       3.755 168.547  18.798  1.00 64.51           H
ATOM   1734 2HG  LYS A 227       2.862 170.034  18.421  1.00 60.71           H
ATOM   1735  CD  LYS A 227       4.102 169.299  16.826  1.00 57.33           C
ATOM   1736 1HD  LYS A 227       4.274 170.261  16.346  1.00 72.86           H
ATOM   1737 2HD  LYS A 227       5.007 168.699  16.732  1.00 97.10           H
ATOM   1738  CE  LYS A 227       2.958 168.590  16.116  1.00 90.80           C
ATOM   1739 1HE  LYS A 227       3.316 168.220  15.152  1.00134.96           H
ATOM   1740 2HE  LYS A 227       2.641 167.736  16.719  1.00137.02           H
ATOM   1741  NZ  LYS A 227       1.824 169.550  15.913  1.00157.76           N
ATOM   1742 1HZ  LYS A 227       2.112 170.308  15.308  1.00212.09           H
ATOM   1743 2HZ  LYS A 227       1.545 169.947  16.801  1.00210.85           H
ATOM   1744 3HZ  LYS A 227       1.028 169.084  15.499  1.00205.64           H
ATOM   1745  N   PHE A 228       3.219 172.097  20.877  1.00 22.33           N
ATOM   1746  H   PHE A 228       3.873 172.723  20.427  1.00 22.22           H
ATOM   1747  CA  PHE A 228       1.938 172.638  21.320  1.00 21.69           C
ATOM   1748  HA  PHE A 228       1.407 171.876  21.890  1.00 24.36           H
ATOM   1749  C   PHE A 228       1.058 173.023  20.135  1.00 22.47           C
ATOM   1750  O   PHE A 228       1.543 173.340  19.050  1.00 24.42           O
ATOM   1751  CB  PHE A 228       2.129 173.882  22.195  1.00 20.25           C
ATOM   1752 1HB  PHE A 228       2.637 174.644  21.603  1.00 20.11           H
ATOM   1753 2HB  PHE A 228       1.146 174.267  22.466  1.00 22.05           H
ATOM   1754  CG  PHE A 228       2.912 173.655  23.462  1.00 20.21           C
ATOM   1755  CD1 PHE A 228       2.854 172.454  24.165  1.00 48.76           C
ATOM   1756  HD1 PHE A 228       2.250 171.636  23.803  1.00116.50           H
ATOM   1757  CD2 PHE A 228       3.681 174.693  23.978  1.00 58.55           C
ATOM   1758  HD2 PHE A 228       3.727 175.637  23.456  1.00131.13           H
ATOM   1759  CE1 PHE A 228       3.577 172.283  25.343  1.00 49.35           C
ATOM   1760  HE1 PHE A 228       3.554 171.333  25.856  1.00114.85           H
ATOM   1761  CE2 PHE A 228       4.384 174.540  25.171  1.00 62.05           C
ATOM   1762  HE2 PHE A 228       4.964 175.362  25.565  1.00139.70           H
ATOM   1763  CZ  PHE A 228       4.335 173.331  25.854  1.00 24.37           C
ATOM   1764  HZ  PHE A 228       4.889 173.202  26.772  1.00 28.29           H
ATOM   1765  N   ASP A 229      -0.249 173.007  20.371  1.00 24.24           N
ATOM   1766  H   ASP A 229      -0.591 172.707  21.273  1.00 26.39           H
ATOM   1767  CA  ASP A 229      -1.229 173.449  19.384  1.00 25.44           C
ATOM   1768  HA  ASP A 229      -0.976 173.019  18.414  1.00 28.90           H
ATOM   1769  C   ASP A 229      -1.231 174.970  19.245  1.00 21.01           C
ATOM   1770  O   ASP A 229      -0.735 175.695  20.108  1.00 20.09           O
ATOM   1771  CB  ASP A 229      -2.622 172.968  19.792  1.00 32.13           C
ATOM   1772 1HB  ASP A 229      -3.331 173.224  19.005  1.00 51.66           H
ATOM   1773 2HB  ASP A 229      -2.604 171.884  19.904  1.00 55.50           H
ATOM   1774  CG  ASP A 229      -3.087 173.586  21.096  1.00 45.14           C
ATOM   1775  OD1 ASP A 229      -2.693 173.082  22.170  1.00 98.53           O
ATOM   1776  OD2 ASP A 229      -3.838 174.583  21.063  1.00 89.78           O
ATOM   1777  N   GLU A 230      -1.797 175.449  18.142  1.00 21.01           N
ATOM   1778  H   GLU A 230      -2.245 174.813  17.497  1.00 24.01           H
ATOM   1779  CA  GLU A 230      -1.764 176.867  17.794  1.00 18.99           C
ATOM   1780  HA  GLU A 230      -0.723 177.175  17.697  1.00 18.61           H
ATOM   1781  C   GLU A 230      -2.410 177.764  18.845  1.00 18.25           C
ATOM   1782  O   GLU A 230      -1.909 178.852  19.124  1.00 18.38           O
ATOM   1783  CB  GLU A 230      -2.471 177.109  16.457  1.00 22.55           C
ATOM   1784 1HB  GLU A 230      -3.504 176.775  16.544  1.00 45.82           H
ATOM   1785 2HB  GLU A 230      -2.479 178.181  16.261  1.00 43.45           H
ATOM   1786  CG  GLU A 230      -1.842 176.408  15.261  1.00 28.05           C
ATOM   1787 1HG  GLU A 230      -1.864 177.088  14.409  1.00 63.52           H
ATOM   1788 2HG  GLU A 230      -0.801 176.172  15.484  1.00 54.40           H
ATOM   1789  CD  GLU A 230      -2.585 175.136  14.897  1.00 61.81           C
ATOM   1790  OE1 GLU A 230      -2.462 174.131  15.629  1.00121.42           O
ATOM   1791  OE2 GLU A 230      -3.307 175.141  13.877  1.00128.04           O
ATOM   1792  N   GLN A 231      -3.523 177.322  19.420  1.00 20.16           N
ATOM   1793  H   GLN A 231      -3.883 176.409  19.178  1.00 23.21           H
ATOM   1794  CA  GLN A 231      -4.249 178.128  20.397  1.00 21.50           C
ATOM   1795  HA  GLN A 231      -4.366 179.135  19.999  1.00 22.25           H
ATOM   1796  C   GLN A 231      -3.472 178.250  21.704  1.00 20.75           C
ATOM   1797  O   GLN A 231      -3.432 179.317  22.318  1.00 21.63           O
ATOM   1798  CB  GLN A 231      -5.639 177.544  20.663  1.00 26.40           C
ATOM   1799 1HB  GLN A 231      -5.531 176.521  21.024  1.00 31.30           H
ATOM   1800 2HB  GLN A 231      -6.109 178.133  21.451  1.00 34.86           H
ATOM   1801  CG  GLN A 231      -6.567 177.544  19.454  1.00 36.28           C
ATOM   1802 1HG  GLN A 231      -7.594 177.441  19.804  1.00 67.44           H
ATOM   1803 2HG  GLN A 231      -6.473 178.496  18.932  1.00 58.15           H
ATOM   1804  CD  GLN A 231      -6.279 176.415  18.483  1.00 71.78           C
ATOM   1805  OE1 GLN A 231      -6.144 175.258  18.877  1.00124.00           O
ATOM   1806  NE2 GLN A 231      -6.190 176.739  17.202  1.00131.42           N
ATOM   1807 1HE2 GLN A 231      -6.055 176.009  16.518  1.00205.77           H
ATOM   1808 2HE2 GLN A 231      -6.247 177.706  16.915  1.00155.45           H
ATOM   1809  N   ARG A 232      -2.838 177.163  22.128  1.00 20.73           N
ATOM   1810  H   ARG A 232      -2.902 176.311  21.587  1.00 22.39           H
ATOM   1811  CA  ARG A 232      -2.028 177.178  23.343  1.00 20.37           C
ATOM   1812  HA  ARG A 232      -2.605 177.649  24.140  1.00 22.60           H
ATOM   1813  C   ARG A 232      -0.777 178.022  23.126  1.00 17.55           C
ATOM   1814  O   ARG A 232      -0.380 178.787  24.004  1.00 18.34           O
ATOM   1815  CB  ARG A 232      -1.657 175.754  23.766  1.00 22.59           C
ATOM   1816 1HB  ARG A 232      -2.565 175.150  23.773  1.00 27.62           H
ATOM   1817 2HB  ARG A 232      -0.966 175.334  23.036  1.00 25.45           H
ATOM   1818  CG  ARG A 232      -1.023 175.687  25.147  1.00 26.30           C
ATOM   1819 1HG  ARG A 232      -0.087 176.245  25.139  1.00 31.44           H
ATOM   1820 2HG  ARG A 232      -1.700 176.147  25.867  1.00 32.94           H
ATOM   1821  CD  ARG A 232      -0.746 174.257  25.585  1.00 31.70           C
ATOM   1822 1HD  ARG A 232      -1.656 173.667  25.470  1.00 59.97           H
ATOM   1823 2HD  ARG A 232       0.037 173.831  24.957  1.00 43.95           H
ATOM   1824  NE  ARG A 232      -0.328 174.229  26.987  1.00 41.71           N
ATOM   1825  HE  ARG A 232      -0.248 175.117  27.459  1.00 81.43           H
ATOM   1826  CZ  ARG A 232      -0.057 173.137  27.691  1.00 44.00           C
ATOM   1827  NH1 ARG A 232      -0.127 171.925  27.178  1.00 50.38           N
ATOM   1828 1HH1 ARG A 232      -0.385 171.807  26.211  1.00 70.60           H
ATOM   1829 2HH1 ARG A 232       0.087 171.129  27.759  1.00 69.30           H
ATOM   1830  NH2 ARG A 232       0.283 173.264  28.956  1.00 88.15           N
ATOM   1831 1HH2 ARG A 232       0.340 174.185  29.361  1.00144.09           H
ATOM   1832 2HH2 ARG A 232       0.489 172.441  29.501  1.00 96.85           H
ATOM   1833  N   THR A 233      -0.174 177.893  21.950  1.00 16.23           N
ATOM   1834  H   THR A 233      -0.533 177.235  21.272  1.00 17.69           H
ATOM   1835  CA  THR A 233       0.994 178.698  21.603  1.00 14.35           C
ATOM   1836  HA  THR A 233       1.748 178.572  22.381  1.00 14.76           H
ATOM   1837  C   THR A 233       0.628 180.177  21.543  1.00 13.77           C
ATOM   1838  O   THR A 233       1.322 181.008  22.126  1.00 14.21           O
ATOM   1839  CB  THR A 233       1.603 178.277  20.251  1.00 14.54           C
ATOM   1840  HB  THR A 233       0.866 178.421  19.461  1.00 15.38           H
ATOM   1841  OG1 THR A 233       1.968 176.893  20.308  1.00 16.53           O
ATOM   1842  HG1 THR A 233       1.172 176.364  20.214  1.00 18.09           H
ATOM   1843  CG2 THR A 233       2.843 179.103  19.934  1.00 15.52           C
ATOM   1844 1HG2 THR A 233       3.334 178.701  19.048  1.00 42.91           H
ATOM   1845 2HG2 THR A 233       3.533 179.067  20.776  1.00 43.99           H
ATOM   1846 3HG2 THR A 233       2.559 180.138  19.743  1.00 45.01           H
ATOM   1847  N   ALA A 234      -0.458 180.516  20.856  1.00 14.55           N
ATOM   1848  H   ALA A 234      -1.008 179.806  20.389  1.00 16.10           H
ATOM   1849  CA  ALA A 234      -0.881 181.908  20.741  1.00 15.10           C
ATOM   1850  HA  ALA A 234      -0.074 182.483  20.288  1.00 15.03           H
ATOM   1851  C   ALA A 234      -1.167 182.501  22.118  1.00 16.14           C
ATOM   1852  O   ALA A 234      -0.835 183.655  22.385  1.00 17.65           O
ATOM   1853  CB  ALA A 234      -2.112 182.015  19.853  1.00 17.78           C
ATOM   1854 1HB  ALA A 234      -2.432 183.055  19.800  1.00 46.48           H
ATOM   1855 2HB  ALA A 234      -2.918 181.409  20.267  1.00 47.93           H
ATOM   1856 3HB  ALA A 234      -1.871 181.660  18.850  1.00 44.80           H
ATOM   1857  N   THR A 235      -1.769 181.706  22.997  1.00 16.89           N
ATOM   1858  H   THR A 235      -2.036 180.771  22.720  1.00 17.75           H
ATOM   1859  CA  THR A 235      -2.049 182.138  24.364  1.00 18.64           C
ATOM   1860  HA  THR A 235      -2.631 183.058  24.323  1.00 20.40           H
ATOM   1861  C   THR A 235      -0.766 182.439  25.134  1.00 17.66           C
ATOM   1862  O   THR A 235      -0.692 183.456  25.822  1.00 19.82           O
ATOM   1863  CB  THR A 235      -2.867 181.077  25.128  1.00 21.67           C
ATOM   1864  HB  THR A 235      -2.285 180.159  25.209  1.00 21.85           H
ATOM   1865  OG1 THR A 235      -4.076 180.810  24.407  1.00 23.52           O
ATOM   1866  HG1 THR A 235      -3.853 180.334  23.603  1.00 22.61           H
ATOM   1867  CG2 THR A 235      -3.242 181.555  26.525  1.00 28.42           C
ATOM   1868 1HG2 THR A 235      -2.340 181.742  27.108  1.00 56.67           H
ATOM   1869 2HG2 THR A 235      -3.835 180.787  27.021  1.00 58.10           H
ATOM   1870 3HG2 THR A 235      -3.828 182.470  26.452  1.00 60.12           H
ATOM   1871  N   TYR A 236       0.249 181.587  25.026  1.00 16.43           N
ATOM   1872  H   TYR A 236       0.160 180.757  24.456  1.00 16.96           H
ATOM   1873  CA  TYR A 236       1.504 181.827  25.734  1.00 16.18           C
ATOM   1874  HA  TYR A 236       1.264 182.111  26.758  1.00 18.05           H
ATOM   1875  C   TYR A 236       2.307 182.982  25.145  1.00 15.33           C
ATOM   1876  O   TYR A 236       2.998 183.685  25.880  1.00 17.18           O
ATOM   1877  CB  TYR A 236       2.389 180.577  25.763  1.00 16.48           C
ATOM   1878 1HB  TYR A 236       2.494 180.199  24.745  1.00 16.84           H
ATOM   1879 2HB  TYR A 236       3.377 180.876  26.112  1.00 17.65           H
ATOM   1880  CG  TYR A 236       1.909 179.452  26.658  1.00 18.35           C
ATOM   1881  CD1 TYR A 236       2.069 178.121  26.268  1.00 25.45           C
ATOM   1882  HD1 TYR A 236       2.491 177.894  25.300  1.00 38.62           H
ATOM   1883  CD2 TYR A 236       1.353 179.708  27.914  1.00 27.90           C
ATOM   1884  HD2 TYR A 236       1.223 180.724  28.254  1.00 43.49           H
ATOM   1885  CE1 TYR A 236       1.707 177.076  27.118  1.00 29.19           C
ATOM   1886  HE1 TYR A 236       1.856 176.051  26.813  1.00 45.00           H
ATOM   1887  CE2 TYR A 236       0.970 178.667  28.756  1.00 31.34           C
ATOM   1888  HE2 TYR A 236       0.542 178.882  29.725  1.00 48.84           H
ATOM   1889  CZ  TYR A 236       1.146 177.356  28.353  1.00 25.72           C
ATOM   1890  OH  TYR A 236       0.747 176.341  29.191  1.00 31.67           O
ATOM   1891  HH  TYR A 236       0.389 176.666  30.021  1.00 36.73           H
ATOM   1892  N   ILE A 237       2.219 183.198  23.837  1.00 14.52           N
ATOM   1893  H   ILE A 237       1.701 182.554  23.256  1.00 15.22           H
ATOM   1894  CA  ILE A 237       2.844 184.368  23.223  1.00 14.52           C
ATOM   1895  HA  ILE A 237       3.880 184.429  23.553  1.00 14.89           H
ATOM   1896  C   ILE A 237       2.135 185.625  23.722  1.00 15.99           C
ATOM   1897  O   ILE A 237       2.785 186.623  24.029  1.00 17.79           O
ATOM   1898  CB  ILE A 237       2.818 184.303  21.677  1.00 15.28           C
ATOM   1899  HB  ILE A 237       1.781 184.170  21.365  1.00 16.66           H
ATOM   1900  CG1 ILE A 237       3.627 183.111  21.147  1.00 16.77           C
ATOM   1901 1HG1 ILE A 237       3.222 182.197  21.576  1.00 36.92           H
ATOM   1902 2HG1 ILE A 237       3.483 183.057  20.068  1.00 32.43           H
ATOM   1903  CG2 ILE A 237       3.326 185.608  21.064  1.00 18.50           C
ATOM   1904 1HG2 ILE A 237       3.418 185.496  19.983  1.00 47.89           H
ATOM   1905 2HG2 ILE A 237       4.297 185.867  21.484  1.00 45.06           H
ATOM   1906 3HG2 ILE A 237       2.619 186.411  21.275  1.00 49.43           H
ATOM   1907  CD1 ILE A 237       5.124 183.120  21.418  1.00 42.95           C
ATOM   1908 1HD1 ILE A 237       5.559 182.188  21.058  1.00 86.92           H
ATOM   1909 2HD1 ILE A 237       5.312 183.207  22.488  1.00 82.28           H
ATOM   1910 3HD1 ILE A 237       5.591 183.955  20.895  1.00 85.12           H
ATOM   1911  N   THR A 238       0.811 185.578  23.828  1.00 17.22           N
ATOM   1912  H   THR A 238       0.322 184.734  23.562  1.00 18.22           H
ATOM   1913  CA  THR A 238       0.028 186.706  24.329  1.00 19.52           C
ATOM   1914  HA  THR A 238       0.258 187.583  23.725  1.00 20.91           H
ATOM   1915  C   THR A 238       0.357 187.034  25.783  1.00 20.41           C
ATOM   1916  O   THR A 238       0.510 188.200  26.145  1.00 23.66           O
ATOM   1917  CB  THR A 238      -1.485 186.420  24.231  1.00 21.51           C
ATOM   1918  HB  THR A 238      -1.743 185.603  24.906  1.00 21.71           H
ATOM   1919  OG1 THR A 238      -1.812 186.037  22.890  1.00 23.21           O
ATOM   1920  HG1 THR A 238      -1.359 185.214  22.690  1.00 22.49           H
ATOM   1921  CG2 THR A 238      -2.318 187.643  24.587  1.00 26.71           C
ATOM   1922 1HG2 THR A 238      -2.126 187.938  25.619  1.00 56.89           H
ATOM   1923 2HG2 THR A 238      -3.375 187.405  24.473  1.00 55.41           H
ATOM   1924 3HG2 THR A 238      -2.066 188.466  23.918  1.00 56.02           H
ATOM   1925  N   GLU A 239       0.456 186.010  26.624  1.00 19.92           N
ATOM   1926  H   GLU A 239       0.306 185.068  26.288  1.00 19.87           H
ATOM   1927  CA  GLU A 239       0.765 186.200  28.039  1.00 21.68           C
ATOM   1928  HA  GLU A 239       0.098 186.959  28.448  1.00 24.63           H
ATOM   1929  C   GLU A 239       2.196 186.691  28.239  1.00 21.35           C
ATOM   1930  O   GLU A 239       2.451 187.547  29.086  1.00 25.14           O
ATOM   1931  CB  GLU A 239       0.562 184.895  28.815  1.00 23.86           C
ATOM   1932 1HB  GLU A 239       1.064 184.090  28.278  1.00 24.70           H
ATOM   1933 2HB  GLU A 239       1.030 184.996  29.793  1.00 30.21           H
ATOM   1934  CG  GLU A 239      -0.897 184.507  29.016  1.00 34.15           C
ATOM   1935 1HG  GLU A 239      -1.469 184.796  28.134  1.00 50.49           H
ATOM   1936 2HG  GLU A 239      -0.961 183.424  29.127  1.00 51.06           H
ATOM   1937  CD  GLU A 239      -1.513 185.167  30.236  1.00 38.81           C
ATOM   1938  OE1 GLU A 239      -1.536 186.415  30.299  1.00 74.84           O
ATOM   1939  OE2 GLU A 239      -2.008 184.445  31.128  1.00 77.58           O
ATOM   1940  N   LEU A 240       3.130 186.151  27.464  1.00 19.19           N
ATOM   1941  H   LEU A 240       2.872 185.442  26.790  1.00 18.72           H
ATOM   1942  CA  LEU A 240       4.532 186.542  27.564  1.00 19.52           C
ATOM   1943  HA  LEU A 240       4.822 186.516  28.615  1.00 22.53           H
ATOM   1944  C   LEU A 240       4.754 187.960  27.048  1.00 20.16           C
ATOM   1945  O   LEU A 240       5.544 188.714  27.612  1.00 23.40           O
ATOM   1946  CB  LEU A 240       5.407 185.563  26.778  1.00 19.00           C
ATOM   1947 1HB  LEU A 240       5.177 184.552  27.113  1.00 42.57           H
ATOM   1948 2HB  LEU A 240       5.134 185.637  25.726  1.00 33.82           H
ATOM   1949  CG  LEU A 240       6.921 185.772  26.889  1.00 26.45           C
ATOM   1950  HG  LEU A 240       7.163 186.770  26.527  1.00 74.83           H
ATOM   1951  CD1 LEU A 240       7.427 185.635  28.320  1.00 74.18           C
ATOM   1952 1HD1 LEU A 240       8.516 185.674  28.328  1.00123.68           H
ATOM   1953 2HD1 LEU A 240       7.095 184.686  28.741  1.00124.15           H
ATOM   1954 3HD1 LEU A 240       7.042 186.456  28.925  1.00125.47           H
ATOM   1955  CD2 LEU A 240       7.619 184.755  25.999  1.00 43.65           C
ATOM   1956 1HD2 LEU A 240       8.681 184.994  25.944  1.00 83.53           H
ATOM   1957 2HD2 LEU A 240       7.195 184.791  24.996  1.00 87.13           H
ATOM   1958 3HD2 LEU A 240       7.492 183.754  26.411  1.00 83.42           H
ATOM   1959  N   ALA A 241       4.067 188.324  25.971  1.00 19.28           N
ATOM   1960  H   ALA A 241       3.445 187.663  25.523  1.00 18.81           H
ATOM   1961  CA  ALA A 241       4.163 189.675  25.430  1.00 21.01           C
ATOM   1962  HA  ALA A 241       5.208 189.893  25.216  1.00 22.88           H
ATOM   1963  C   ALA A 241       3.669 190.684  26.464  1.00 23.07           C
ATOM   1964  O   ALA A 241       4.267 191.746  26.632  1.00 26.15           O
ATOM   1965  CB  ALA A 241       3.361 189.793  24.140  1.00 22.50           C
ATOM   1966 1HB  ALA A 241       3.795 189.144  23.379  1.00 51.02           H
ATOM   1967 2HB  ALA A 241       3.384 190.825  23.789  1.00 50.34           H
ATOM   1968 3HB  ALA A 241       2.328 189.496  24.322  1.00 50.94           H
ATOM   1969  N   ASN A 242       2.590 190.348  27.163  1.00 23.59           N
ATOM   1970  H   ASN A 242       2.113 189.481  26.953  1.00 23.49           H
ATOM   1971  CA  ASN A 242       2.076 191.182  28.245  1.00 27.09           C
ATOM   1972  HA  ASN A 242       1.914 192.191  27.864  1.00 29.65           H
ATOM   1973  C   ASN A 242       3.053 191.273  29.414  1.00 27.74           C
ATOM   1974  O   ASN A 242       3.220 192.339  30.008  1.00 31.36           O
ATOM   1975  CB  ASN A 242       0.742 190.616  28.737  1.00 31.42           C
ATOM   1976 1HB  ASN A 242       0.705 189.548  28.526  1.00 48.53           H
ATOM   1977 2HB  ASN A 242       0.673 190.757  29.815  1.00 53.65           H
ATOM   1978  CG  ASN A 242      -0.445 191.298  28.094  1.00 49.67           C
ATOM   1979  OD1 ASN A 242      -0.658 192.494  28.278  1.00 69.56           O
ATOM   1980  ND2 ASN A 242      -1.219 190.548  27.327  1.00 96.04           N
ATOM   1981 1HD2 ASN A 242      -2.049 190.950  26.918  1.00155.67           H
ATOM   1982 2HD2 ASN A 242      -0.964 189.589  27.140  1.00104.33           H
ATOM   1983  N   ALA A 243       3.687 190.157  29.755  1.00 27.13           N
ATOM   1984  H   ALA A 243       3.488 189.298  29.260  1.00 26.53           H
ATOM   1985  CA  ALA A 243       4.647 190.118  30.854  1.00 29.99           C
ATOM   1986  HA  ALA A 243       4.177 190.550  31.737  1.00 33.88           H
ATOM   1987  C   ALA A 243       5.896 190.934  30.530  1.00 30.05           C
ATOM   1988  O   ALA A 243       6.407 191.672  31.372  1.00 34.45           O
ATOM   1989  CB  ALA A 243       5.028 188.678  31.165  1.00 31.84           C
ATOM   1990 1HB  ALA A 243       4.126 188.092  31.343  1.00 59.62           H
ATOM   1991 2HB  ALA A 243       5.656 188.655  32.055  1.00 58.23           H
ATOM   1992 3HB  ALA A 243       5.575 188.251  30.325  1.00 63.44           H
ATOM   1993  N   LEU A 244       6.394 190.790  29.307  1.00 27.79           N
ATOM   1994  H   LEU A 244       5.953 190.138  28.671  1.00 26.28           H
ATOM   1995  CA  LEU A 244       7.560 191.533  28.842  1.00 29.62           C
ATOM   1996  HA  LEU A 244       8.363 191.431  29.573  1.00 33.35           H
ATOM   1997  C   LEU A 244       7.242 193.020  28.698  1.00 31.84           C
ATOM   1998  O   LEU A 244       8.100 193.864  28.950  1.00 37.24           O
ATOM   1999  CB  LEU A 244       8.037 190.977  27.498  1.00 28.28           C
ATOM   2000 1HB  LEU A 244       7.173 190.938  26.834  1.00 26.68           H
ATOM   2001 2HB  LEU A 244       8.745 191.690  27.077  1.00 32.47           H
ATOM   2002  CG  LEU A 244       8.705 189.598  27.477  1.00 30.26           C
ATOM   2003  HG  LEU A 244       8.062 188.879  27.983  1.00 35.40           H
ATOM   2004  CD1 LEU A 244       8.889 189.154  26.030  1.00 36.36           C
ATOM   2005 1HD1 LEU A 244       9.526 189.864  25.502  1.00 71.28           H
ATOM   2006 2HD1 LEU A 244       7.917 189.100  25.539  1.00 67.72           H
ATOM   2007 3HD1 LEU A 244       9.353 188.168  26.009  1.00 64.67           H
ATOM   2008  CD2 LEU A 244      10.053 189.630  28.183  1.00 45.24           C
ATOM   2009 1HD2 LEU A 244      10.690 190.394  27.737  1.00 79.47           H
ATOM   2010 2HD2 LEU A 244      10.537 188.659  28.086  1.00 79.25           H
ATOM   2011 3HD2 LEU A 244       9.908 189.849  29.241  1.00 78.65           H
ATOM   2012  N   SER A 245       6.015 193.345  28.306  1.00 30.58           N
ATOM   2013  H   SER A 245       5.356 192.614  28.072  1.00 29.43           H
ATOM   2014  CA  SER A 245       5.582 194.737  28.216  1.00 34.25           C
ATOM   2015  HA  SER A 245       6.317 195.293  27.635  1.00 36.96           H
ATOM   2016  C   SER A 245       5.490 195.369  29.601  1.00 37.20           C
ATOM   2017  O   SER A 245       5.831 196.538  29.782  1.00 42.65           O
ATOM   2018  CB  SER A 245       4.224 194.842  27.518  1.00 35.38           C
ATOM   2019 1HB  SER A 245       3.485 194.267  28.077  1.00 70.18           H
ATOM   2020 2HB  SER A 245       3.916 195.887  27.493  1.00 53.07           H
ATOM   2021  OG  SER A 245       4.298 194.344  26.193  1.00 63.81           O
ATOM   2022  HG  SER A 245       4.386 193.388  26.236  1.00111.11           H
ATOM   2023  N   TYR A 246       5.039 194.592  30.581  1.00 36.17           N
ATOM   2024  H   TYR A 246       4.700 193.665  30.363  1.00 34.40           H
ATOM   2025  CA  TYR A 246       5.036 195.022  31.975  1.00 39.96           C
ATOM   2026  HA  TYR A 246       4.467 195.948  32.065  1.00 43.03           H
ATOM   2027  C   TYR A 246       6.464 195.287  32.444  1.00 42.33           C
ATOM   2028  O   TYR A 246       6.734 196.288  33.106  1.00 47.76           O
ATOM   2029  CB  TYR A 246       4.387 193.945  32.849  1.00 41.23           C
ATOM   2030 1HB  TYR A 246       3.416 193.689  32.423  1.00 42.56           H
ATOM   2031 2HB  TYR A 246       5.012 193.053  32.827  1.00 41.25           H
ATOM   2032  CG  TYR A 246       4.194 194.352  34.293  1.00 46.13           C
ATOM   2033  CD1 TYR A 246       3.042 195.025  34.702  1.00 51.95           C
ATOM   2034  HD1 TYR A 246       2.294 195.298  33.972  1.00 54.92           H
ATOM   2035  CD2 TYR A 246       5.156 194.041  35.255  1.00 51.41           C
ATOM   2036  HD2 TYR A 246       6.063 193.532  34.960  1.00 53.95           H
ATOM   2037  CE1 TYR A 246       2.836 195.341  36.044  1.00 60.05           C
ATOM   2038  HE1 TYR A 246       1.933 195.848  36.350  1.00 69.03           H
ATOM   2039  CE2 TYR A 246       4.960 194.366  36.595  1.00 59.96           C
ATOM   2040  HE2 TYR A 246       5.711 194.114  37.328  1.00 69.20           H
ATOM   2041  CZ  TYR A 246       3.796 195.005  36.985  1.00 63.12           C
ATOM   2042  OH  TYR A 246       3.598 195.308  38.312  1.00 76.07           O
ATOM   2043  HH  TYR A 246       2.737 195.698  38.480  1.00 79.20           H
ATOM   2044  N   CYS A 247       7.380 194.395  32.083  1.00 41.52           N
ATOM   2045  H   CYS A 247       7.103 193.589  31.540  1.00 38.74           H
ATOM   2046  CA  CYS A 247       8.788 194.546  32.437  1.00 46.65           C
ATOM   2047  HA  CYS A 247       8.872 194.645  33.520  1.00 50.89           H
ATOM   2048  C   CYS A 247       9.377 195.798  31.795  1.00 50.02           C
ATOM   2049  O   CYS A 247      10.099 196.553  32.444  1.00 57.12           O
ATOM   2050  CB  CYS A 247       9.576 193.314  31.984  1.00 47.88           C
ATOM   2051 1HB  CYS A 247       9.492 193.219  30.901  1.00 45.58           H
ATOM   2052 2HB  CYS A 247      10.629 193.468  32.222  1.00 54.51           H
ATOM   2053  SG  CYS A 247       9.017 191.778  32.762  1.00 50.37           S
ATOM   2054  HG  CYS A 247       7.811 191.716  32.178  1.00 46.13           H
ATOM   2055  N   HIS A 248       9.059 196.025  30.526  1.00 48.47           N
ATOM   2056  H   HIS A 248       8.466 195.368  30.037  1.00 46.04           H
ATOM   2057  CA  HIS A 248       9.534 197.201  29.804  1.00 54.93           C
ATOM   2058  HA  HIS A 248      10.624 197.206  29.823  1.00 61.08           H
ATOM   2059  C   HIS A 248       9.047 198.494  30.455  1.00 57.32           C
ATOM   2060  O   HIS A 248       9.815 199.444  30.604  1.00 67.05           O
ATOM   2061  CB  HIS A 248       9.058 197.134  28.351  1.00 57.16           C
ATOM   2062 1HB  HIS A 248       9.416 196.205  27.908  1.00 73.56           H
ATOM   2063 2HB  HIS A 248       7.968 197.120  28.341  1.00 63.09           H
ATOM   2064  CG  HIS A 248       9.525 198.281  27.509  1.00 73.73           C
ATOM   2065  ND1 HIS A 248      10.748 198.340  26.880  1.00123.74           N
ATOM   2066  HD1 HIS A 248      11.469 197.634  26.907  1.00188.85           H
ATOM   2067  CD2 HIS A 248       8.902 199.442  27.177  1.00128.01           C
ATOM   2068  HD2 HIS A 248       7.913 199.725  27.505  1.00204.42           H
ATOM   2069  CE1 HIS A 248      10.812 199.501  26.213  1.00161.41           C
ATOM   2070  HE1 HIS A 248      11.660 199.821  25.625  1.00243.51           H
ATOM   2071  NE2 HIS A 248       9.702 200.198  26.357  1.00165.05           N
ATOM   2072  N   SER A 249       7.779 198.525  30.852  1.00 52.21           N
ATOM   2073  H   SER A 249       7.191 197.717  30.696  1.00 48.11           H
ATOM   2074  CA  SER A 249       7.197 199.688  31.516  1.00 56.09           C
ATOM   2075  HA  SER A 249       7.339 200.564  30.884  1.00 62.64           H
ATOM   2076  C   SER A 249       7.868 199.961  32.860  1.00 59.37           C
ATOM   2077  O   SER A 249       8.109 201.111  33.225  1.00 68.86           O
ATOM   2078  CB  SER A 249       5.696 199.472  31.721  1.00 54.00           C
ATOM   2079 1HB  SER A 249       5.231 199.258  30.759  1.00 75.00           H
ATOM   2080 2HB  SER A 249       5.541 198.623  32.388  1.00 74.16           H
ATOM   2081  OG  SER A 249       5.091 200.625  32.283  1.00103.05           O
ATOM   2082  HG  SER A 249       4.142 200.488  32.316  1.00145.09           H
ATOM   2083  N   LYS A 250       8.193 198.896  33.585  1.00 57.46           N
ATOM   2084  H   LYS A 250       7.953 197.975  33.241  1.00 54.56           H
ATOM   2085  CA  LYS A 250       8.911 198.998  34.855  1.00 64.42           C
ATOM   2086  HA  LYS A 250       8.543 199.864  35.405  1.00 68.76           H
ATOM   2087  C   LYS A 250      10.411 199.204  34.665  1.00 72.27           C
ATOM   2088  O   LYS A 250      11.146 199.321  35.644  1.00 82.84           O
ATOM   2089  CB  LYS A 250       8.681 197.733  35.690  1.00 65.48           C
ATOM   2090 1HB  LYS A 250       8.984 196.871  35.095  1.00 64.55           H
ATOM   2091 2HB  LYS A 250       9.326 197.775  36.568  1.00 76.14           H
ATOM   2092  CG  LYS A 250       7.249 197.511  36.165  1.00 72.07           C
ATOM   2093 1HG  LYS A 250       6.575 197.523  35.309  1.00 90.18           H
ATOM   2094 2HG  LYS A 250       7.191 196.531  36.640  1.00 92.45           H
ATOM   2095  CD  LYS A 250       6.801 198.565  37.169  1.00 83.07           C
ATOM   2096 1HD  LYS A 250       7.520 198.609  37.987  1.00121.24           H
ATOM   2097 2HD  LYS A 250       6.760 199.536  36.677  1.00111.10           H
ATOM   2098  CE  LYS A 250       5.427 198.237  37.731  1.00109.61           C
ATOM   2099 1HE  LYS A 250       4.719 198.150  36.904  1.00142.28           H
ATOM   2100 2HE  LYS A 250       5.476 197.277  38.251  1.00147.96           H
ATOM   2101  NZ  LYS A 250       5.012 199.327  38.674  1.00141.08           N
ATOM   2102 1HZ  LYS A 250       5.656 199.383  39.452  1.00176.23           H
ATOM   2103 2HZ  LYS A 250       4.086 199.146  39.039  1.00173.13           H
ATOM   2104 3HZ  LYS A 250       5.003 200.220  38.198  1.00180.57           H
ATOM   2105  N   ARG A 251      10.847 199.252  33.410  1.00 72.90           N
ATOM   2106  H   ARG A 251      10.164 199.165  32.670  1.00 68.82           H
ATOM   2107  CA  ARG A 251      12.253 199.400  33.035  1.00 84.44           C
ATOM   2108  HA  ARG A 251      12.335 199.297  31.953  1.00 86.16           H
ATOM   2109  C   ARG A 251      13.102 198.288  33.644  1.00 90.61           C
ATOM   2110  O   ARG A 251      14.173 198.521  34.203  1.00111.19           O
ATOM   2111  CB  ARG A 251      12.787 200.780  33.436  1.00 97.59           C
ATOM   2112 1HB  ARG A 251      12.688 200.891  34.516  1.00122.00           H
ATOM   2113 2HB  ARG A 251      13.849 200.826  33.195  1.00103.85           H
ATOM   2114  CG  ARG A 251      12.095 201.962  32.764  1.00130.54           C
ATOM   2115 1HG  ARG A 251      11.019 201.896  32.925  1.00175.09           H
ATOM   2116 2HG  ARG A 251      12.458 202.882  33.222  1.00178.89           H
ATOM   2117  CD  ARG A 251      12.381 202.019  31.268  1.00177.34           C
ATOM   2118 1HD  ARG A 251      13.461 201.987  31.120  1.00223.29           H
ATOM   2119 2HD  ARG A 251      11.941 201.149  30.781  1.00228.18           H
ATOM   2120  NE  ARG A 251      11.860 203.240  30.654  1.00247.11           N
ATOM   2121  HE  ARG A 251      12.460 204.050  30.665  1.00272.34           H
ATOM   2122  CZ  ARG A 251      10.672 203.367  30.074  1.00376.24           C
ATOM   2123  NH1 ARG A 251      10.348 204.531  29.552  1.00516.02           N
ATOM   2124 1HH1 ARG A 251      11.001 205.297  29.612  1.00526.44           H
ATOM   2125 2HH1 ARG A 251       9.458 204.638  29.092  1.00678.21           H
ATOM   2126  NH2 ARG A 251       9.801 202.382  29.984  1.00476.74           N
ATOM   2127 1HH2 ARG A 251      10.016 201.483  30.389  1.00443.64           H
ATOM   2128 2HH2 ARG A 251       8.931 202.534  29.498  1.00657.93           H
ATOM   2129  N   VAL A 252      12.610 197.065  33.487  1.00 82.98           N
ATOM   2130  H   VAL A 252      11.712 196.956  33.034  1.00 77.08           H
ATOM   2131  CA  VAL A 252      13.312 195.856  33.909  1.00 91.72           C
ATOM   2132  HA  VAL A 252      14.250 196.129  34.390  1.00109.11           H
ATOM   2133  C   VAL A 252      13.609 195.044  32.653  1.00 98.14           C
ATOM   2134  O   VAL A 252      12.712 194.769  31.856  1.00102.56           O
ATOM   2135  CB  VAL A 252      12.469 195.007  34.888  1.00 88.20           C
ATOM   2136  HB  VAL A 252      11.530 194.739  34.403  1.00119.33           H
ATOM   2137  CG1 VAL A 252      13.200 193.723  35.271  1.00120.04           C
ATOM   2138 1HG1 VAL A 252      13.349 193.105  34.385  1.00161.73           H
ATOM   2139 2HG1 VAL A 252      12.603 193.165  35.992  1.00167.82           H
ATOM   2140 3HG1 VAL A 252      14.167 193.964  35.713  1.00165.54           H
ATOM   2141  CG2 VAL A 252      12.152 195.809  36.147  1.00112.65           C
ATOM   2142 1HG2 VAL A 252      11.501 196.646  35.897  1.00155.68           H
ATOM   2143 2HG2 VAL A 252      11.646 195.171  36.872  1.00155.28           H
ATOM   2144 3HG2 VAL A 252      13.074 196.189  36.587  1.00157.72           H
ATOM   2145  N   ILE A 253      14.873 194.681  32.463  1.00128.14           N
ATOM   2146  H   ILE A 253      15.571 194.904  33.158  1.00158.32           H
ATOM   2147  CA  ILE A 253      15.292 193.937  31.278  1.00145.08           C
ATOM   2148  HA  ILE A 253      14.646 194.208  30.442  1.00147.65           H
ATOM   2149  C   ILE A 253      15.123 192.447  31.557  1.00116.57           C
ATOM   2150  O   ILE A 253      15.681 191.918  32.518  1.00131.85           O
ATOM   2151  CB  ILE A 253      16.762 194.227  30.893  1.00217.75           C
ATOM   2152  HB  ILE A 253      17.399 193.947  31.733  1.00264.81           H
ATOM   2153  CG1 ILE A 253      16.958 195.720  30.602  1.00261.59           C
ATOM   2154 1HG1 ILE A 253      16.474 195.960  29.655  1.00294.51           H
ATOM   2155 2HG1 ILE A 253      16.471 196.302  31.385  1.00297.79           H
ATOM   2156  CG2 ILE A 253      17.167 193.394  29.676  1.00273.46           C
ATOM   2157 1HG2 ILE A 253      18.207 193.593  29.417  1.00317.97           H
ATOM   2158 2HG2 ILE A 253      16.531 193.645  28.826  1.00320.60           H
ATOM   2159 3HG2 ILE A 253      17.065 192.333  29.902  1.00328.45           H
ATOM   2160  CD1 ILE A 253      18.407 196.168  30.534  1.00356.48           C
ATOM   2161 1HD1 ILE A 253      18.900 195.705  29.680  1.00418.84           H
ATOM   2162 2HD1 ILE A 253      18.922 195.883  31.452  1.00421.35           H
ATOM   2163 3HD1 ILE A 253      18.443 197.252  30.424  1.00417.59           H
ATOM   2164  N   HIS A 254      14.341 191.778  30.717  1.00 97.52           N
ATOM   2165  H   HIS A 254      13.892 192.261  29.952  1.00109.71           H
ATOM   2166  CA  HIS A 254      14.110 190.343  30.842  1.00 76.71           C
ATOM   2167  HA  HIS A 254      14.800 189.932  31.579  1.00 88.05           H
ATOM   2168  C   HIS A 254      14.364 189.661  29.500  1.00 70.56           C
ATOM   2169  O   HIS A 254      13.745 190.011  28.494  1.00 92.10           O
ATOM   2170  CB  HIS A 254      12.676 190.087  31.310  1.00 64.68           C
ATOM   2171 1HB  HIS A 254      12.526 190.586  32.267  1.00 76.29           H
ATOM   2172 2HB  HIS A 254      11.987 190.520  30.585  1.00 65.17           H
ATOM   2173  CG  HIS A 254      12.354 188.634  31.467  1.00 59.08           C
ATOM   2174  ND1 HIS A 254      12.779 187.852  32.518  1.00 85.72           N
ATOM   2175  HD1 HIS A 254      13.293 188.160  33.331  1.00145.97           H
ATOM   2176  CD2 HIS A 254      11.669 187.790  30.653  1.00 88.29           C
ATOM   2177  HD2 HIS A 254      11.196 188.078  29.726  1.00167.73           H
ATOM   2178  CE1 HIS A 254      12.373 186.597  32.282  1.00 87.42           C
ATOM   2179  HE1 HIS A 254      12.580 185.759  32.930  1.00141.34           H
ATOM   2180  NE2 HIS A 254      11.676 186.517  31.166  1.00 75.95           N
ATOM   2181  N   ARG A 255      15.296 188.714  29.484  1.00 64.33           N
ATOM   2182  H   ARG A 255      15.757 188.455  30.344  1.00 79.33           H
ATOM   2183  CA  ARG A 255      15.733 188.063  28.249  1.00 59.06           C
ATOM   2184  HA  ARG A 255      15.033 188.328  27.455  1.00 58.33           H
ATOM   2185  C   ARG A 255      15.786 186.540  28.315  1.00 46.59           C
ATOM   2186  O   ARG A 255      16.217 185.881  27.371  1.00 43.92           O
ATOM   2187  CB  ARG A 255      17.113 188.619  27.883  1.00 85.11           C
ATOM   2188 1HB  ARG A 255      17.122 189.675  28.151  1.00115.15           H
ATOM   2189 2HB  ARG A 255      17.869 188.118  28.488  1.00109.45           H
ATOM   2190  CG  ARG A 255      17.496 188.489  26.413  1.00 86.45           C
ATOM   2191 1HG  ARG A 255      18.082 187.580  26.273  1.00139.01           H
ATOM   2192 2HG  ARG A 255      16.594 188.419  25.806  1.00103.14           H
ATOM   2193  CD  ARG A 255      18.305 189.693  25.949  1.00 94.36           C
ATOM   2194 1HD  ARG A 255      19.141 189.841  26.633  1.00170.82           H
ATOM   2195 2HD  ARG A 255      18.694 189.502  24.948  1.00 90.94           H
ATOM   2196  NE  ARG A 255      17.466 190.892  25.922  1.00132.79           N
ATOM   2197  HE  ARG A 255      16.472 190.749  25.827  1.00138.41           H
ATOM   2198  CZ  ARG A 255      17.893 192.144  26.024  1.00265.59           C
ATOM   2199  NH1 ARG A 255      19.164 192.457  26.176  1.00371.52           N
ATOM   2200 1HH1 ARG A 255      19.860 191.727  26.178  1.00346.80           H
ATOM   2201 2HH1 ARG A 255      19.425 193.423  26.297  1.00550.16           H
ATOM   2202  NH2 ARG A 255      17.006 193.116  26.000  1.00408.70           N
ATOM   2203 1HH2 ARG A 255      16.037 192.890  25.830  1.00409.37           H
ATOM   2204 2HH2 ARG A 255      17.298 194.066  26.171  1.00588.10           H
ATOM   2205  N   ASP A 256      15.355 185.982  29.440  1.00 50.08           N
ATOM   2206  H   ASP A 256      14.945 186.562  30.156  1.00 61.82           H
ATOM   2207  CA  ASP A 256      15.404 184.539  29.660  1.00 49.82           C
ATOM   2208  HA  ASP A 256      16.055 184.080  28.915  1.00 53.50           H
ATOM   2209  C   ASP A 256      14.010 183.940  29.501  1.00 36.46           C
ATOM   2210  O   ASP A 256      13.353 183.576  30.476  1.00 54.11           O
ATOM   2211  CB  ASP A 256      15.968 184.234  31.050  1.00 77.48           C
ATOM   2212 1HB  ASP A 256      15.432 184.833  31.787  1.00123.26           H
ATOM   2213 2HB  ASP A 256      15.809 183.180  31.273  1.00100.76           H
ATOM   2214  CG  ASP A 256      17.452 184.527  31.156  1.00 89.07           C
ATOM   2215  OD1 ASP A 256      17.910 184.853  32.273  1.00148.66           O
ATOM   2216  OD2 ASP A 256      18.174 184.421  30.142  1.00127.21           O
ATOM   2217  N   ILE A 257      13.568 183.855  28.251  1.00 25.64           N
ATOM   2218  H   ILE A 257      14.166 184.161  27.496  1.00 33.38           H
ATOM   2219  CA  ILE A 257      12.225 183.383  27.919  1.00 21.07           C
ATOM   2220  HA  ILE A 257      11.634 183.349  28.835  1.00 27.88           H
ATOM   2221  C   ILE A 257      12.223 181.977  27.323  1.00 19.37           C
ATOM   2222  O   ILE A 257      11.238 181.545  26.725  1.00 21.98           O
ATOM   2223  CB  ILE A 257      11.514 184.345  26.939  1.00 24.53           C
ATOM   2224  HB  ILE A 257      10.511 183.959  26.759  1.00 46.32           H
ATOM   2225  CG1 ILE A 257      12.256 184.419  25.598  1.00 25.86           C
ATOM   2226 1HG1 ILE A 257      13.193 184.957  25.740  1.00 44.79           H
ATOM   2227 2HG1 ILE A 257      12.492 183.407  25.270  1.00 50.43           H
ATOM   2228  CG2 ILE A 257      11.383 185.733  27.566  1.00 66.02           C
ATOM   2229 1HG2 ILE A 257      10.940 185.644  28.558  1.00109.75           H
ATOM   2230 2HG2 ILE A 257      10.739 186.359  26.947  1.00108.09           H
ATOM   2231 3HG2 ILE A 257      12.364 186.200  27.654  1.00114.11           H
ATOM   2232  CD1 ILE A 257      11.475 185.098  24.488  1.00 37.97           C
ATOM   2233 1HD1 ILE A 257      11.352 186.158  24.714  1.00 73.57           H
ATOM   2234 2HD1 ILE A 257      10.496 184.631  24.385  1.00 70.58           H
ATOM   2235 3HD1 ILE A 257      12.021 184.994  23.551  1.00 73.16           H
ATOM   2236  N   LYS A 258      13.323 181.252  27.495  1.00 23.30           N
ATOM   2237  H   LYS A 258      14.092 181.644  28.021  1.00 31.04           H
ATOM   2238  CA  LYS A 258      13.433 179.884  26.993  1.00 24.62           C
ATOM   2239  HA  LYS A 258      13.198 179.880  25.928  1.00 25.04           H
ATOM   2240  C   LYS A 258      12.413 179.019  27.730  1.00 23.03           C
ATOM   2241  O   LYS A 258      12.049 179.337  28.861  1.00 25.41           O
ATOM   2242  CB  LYS A 258      14.851 179.347  27.214  1.00 34.51           C
ATOM   2243 1HB  LYS A 258      15.054 179.338  28.285  1.00 77.29           H
ATOM   2244 2HB  LYS A 258      14.894 178.321  26.848  1.00 68.87           H
ATOM   2245  CG  LYS A 258      15.938 180.159  26.521  1.00 45.32           C
ATOM   2246 1HG  LYS A 258      15.640 180.327  25.486  1.00 86.12           H
ATOM   2247 2HG  LYS A 258      16.028 181.128  27.012  1.00 90.61           H
ATOM   2248  CD  LYS A 258      17.298 179.467  26.522  1.00 49.70           C
ATOM   2249 1HD  LYS A 258      17.186 178.479  26.076  1.00 80.61           H
ATOM   2250 2HD  LYS A 258      17.979 180.045  25.898  1.00 73.09           H
ATOM   2251  CE  LYS A 258      17.923 179.308  27.903  1.00 93.55           C
ATOM   2252 1HE  LYS A 258      17.262 178.701  28.526  1.00151.79           H
ATOM   2253 2HE  LYS A 258      18.867 178.769  27.795  1.00150.98           H
ATOM   2254  NZ  LYS A 258      18.161 180.636  28.555  1.00141.32           N
ATOM   2255 1HZ  LYS A 258      18.872 180.554  29.269  1.00189.55           H
ATOM   2256 2HZ  LYS A 258      17.306 180.951  29.001  1.00186.84           H
ATOM   2257 3HZ  LYS A 258      18.454 181.324  27.875  1.00184.46           H
ATOM   2258  N   PRO A 259      11.948 177.913  27.126  1.00 22.01           N
ATOM   2259  CA  PRO A 259      10.979 177.104  27.876  1.00 21.70           C
ATOM   2260  HA  PRO A 259      10.078 177.689  28.063  1.00 22.47           H
ATOM   2261  C   PRO A 259      11.494 176.552  29.204  1.00 23.85           C
ATOM   2262  O   PRO A 259      10.708 176.191  30.078  1.00 25.22           O
ATOM   2263  CB  PRO A 259      10.662 175.952  26.920  1.00 23.95           C
ATOM   2264 1HB  PRO A 259      11.269 175.082  27.169  1.00 34.94           H
ATOM   2265 2HB  PRO A 259       9.602 175.701  26.960  1.00 32.20           H
ATOM   2266  CG  PRO A 259      11.024 176.455  25.571  1.00 25.25           C
ATOM   2267 1HG  PRO A 259      11.264 175.628  24.903  1.00 38.94           H
ATOM   2268 2HG  PRO A 259      10.208 177.053  25.163  1.00 33.07           H
ATOM   2269  CD  PRO A 259      12.231 177.316  25.808  1.00 22.92           C
ATOM   2270 1HD  PRO A 259      13.133 176.706  25.850  1.00 27.06           H
ATOM   2271 2HD  PRO A 259      12.310 178.080  25.035  1.00 23.65           H
ATOM   2272  N   GLU A 260      12.812 176.473  29.349  1.00 26.77           N
ATOM   2273  H   GLU A 260      13.414 176.744  28.585  1.00 28.30           H
ATOM   2274  CA  GLU A 260      13.436 176.028  30.593  1.00 31.02           C
ATOM   2275  HA  GLU A 260      12.857 175.198  30.996  1.00 32.38           H
ATOM   2276  C   GLU A 260      13.467 177.111  31.670  1.00 32.31           C
ATOM   2277  O   GLU A 260      13.653 176.808  32.848  1.00 38.47           O
ATOM   2278  CB  GLU A 260      14.851 175.514  30.310  1.00 36.97           C
ATOM   2279 1HB  GLU A 260      15.250 175.068  31.221  1.00 57.74           H
ATOM   2280 2HB  GLU A 260      14.781 174.734  29.552  1.00 56.53           H
ATOM   2281  CG  GLU A 260      15.829 176.571  29.815  1.00 67.04           C
ATOM   2282 1HG  GLU A 260      15.429 177.026  28.908  1.00108.10           H
ATOM   2283 2HG  GLU A 260      15.936 177.345  30.575  1.00 98.50           H
ATOM   2284  CD  GLU A 260      17.195 175.989  29.502  1.00 98.30           C
ATOM   2285  OE1 GLU A 260      17.264 174.970  28.784  1.00156.90           O
ATOM   2286  OE2 GLU A 260      18.209 176.562  29.953  1.00147.88           O
ATOM   2287  N   ASN A 261      13.269 178.366  31.279  1.00 31.13           N
ATOM   2288  H   ASN A 261      13.142 178.567  30.297  1.00 30.81           H
ATOM   2289  CA  ASN A 261      13.186 179.475  32.226  1.00 34.02           C
ATOM   2290  HA  ASN A 261      13.687 179.197  33.153  1.00 40.36           H
ATOM   2291  C   ASN A 261      11.731 179.807  32.548  1.00 29.99           C
ATOM   2292  O   ASN A 261      11.418 180.374  33.595  1.00 37.92           O
ATOM   2293  CB  ASN A 261      13.854 180.717  31.630  1.00 38.97           C
ATOM   2294 1HB  ASN A 261      13.366 180.965  30.688  1.00 39.72           H
ATOM   2295 2HB  ASN A 261      13.722 181.555  32.314  1.00 43.25           H
ATOM   2296  CG  ASN A 261      15.332 180.527  31.371  1.00 52.77           C
ATOM   2297  OD1 ASN A 261      15.804 180.720  30.252  1.00107.82           O
ATOM   2298  ND2 ASN A 261      16.079 180.167  32.403  1.00 73.63           N
ATOM   2299 1HD2 ASN A 261      17.060 179.983  32.263  1.00 89.02           H
ATOM   2300 2HD2 ASN A 261      15.656 180.068  33.314  1.00121.50           H
ATOM   2301  N   LEU A 262      10.846 179.455  31.621  1.00 24.72           N
ATOM   2302  H   LEU A 262      11.174 178.999  30.781  1.00 26.74           H
ATOM   2303  CA  LEU A 262       9.413 179.674  31.780  1.00 23.25           C
ATOM   2304  HA  LEU A 262       9.247 180.600  32.332  1.00 25.29           H
ATOM   2305  C   LEU A 262       8.824 178.517  32.580  1.00 24.50           C
ATOM   2306  O   LEU A 262       9.208 177.361  32.400  1.00 26.09           O
ATOM   2307  CB  LEU A 262       8.734 179.765  30.410  1.00 20.81           C
ATOM   2308 1HB  LEU A 262       8.933 178.831  29.885  1.00 21.43           H
ATOM   2309 2HB  LEU A 262       7.659 179.827  30.578  1.00 21.82           H
ATOM   2310  CG  LEU A 262       9.128 180.918  29.482  1.00 21.58           C
ATOM   2311  HG  LEU A 262      10.209 180.919  29.351  1.00 26.12           H
ATOM   2312  CD1 LEU A 262       8.476 180.697  28.122  1.00 21.72           C
ATOM   2313 1HD1 LEU A 262       8.850 179.773  27.684  1.00 48.42           H
ATOM   2314 2HD1 LEU A 262       8.726 181.528  27.462  1.00 50.69           H
ATOM   2315 3HD1 LEU A 262       7.393 180.638  28.231  1.00 51.62           H
ATOM   2316  CD2 LEU A 262       8.708 182.269  30.045  1.00 25.84           C
ATOM   2317 1HD2 LEU A 262       7.636 182.275  30.241  1.00 55.56           H
ATOM   2318 2HD2 LEU A 262       8.950 183.053  29.327  1.00 56.22           H
ATOM   2319 3HD2 LEU A 262       9.250 182.461  30.971  1.00 55.23           H
ATOM   2320  N   LEU A 263       7.897 178.840  33.474  1.00 26.37           N
ATOM   2321  H   LEU A 263       7.587 179.800  33.548  1.00 28.12           H
ATOM   2322  CA  LEU A 263       7.300 177.861  34.376  1.00 28.30           C
ATOM   2323  HA  LEU A 263       7.688 176.869  34.145  1.00 28.27           H
ATOM   2324  C   LEU A 263       5.786 177.836  34.191  1.00 28.29           C
ATOM   2325  O   LEU A 263       5.216 178.713  33.542  1.00 29.73           O
ATOM   2326  CB  LEU A 263       7.654 178.215  35.824  1.00 34.17           C
ATOM   2327 1HB  LEU A 263       7.214 179.188  36.041  1.00 39.50           H
ATOM   2328 2HB  LEU A 263       7.178 177.482  36.475  1.00 40.86           H
ATOM   2329  CG  LEU A 263       9.137 178.284  36.205  1.00 36.91           C
ATOM   2330  HG  LEU A 263       9.645 178.977  35.536  1.00 49.00           H
ATOM   2331  CD1 LEU A 263       9.256 178.820  37.624  1.00 55.40           C
ATOM   2332 1HD1 LEU A 263       8.811 179.813  37.672  1.00 90.58           H
ATOM   2333 2HD1 LEU A 263      10.309 178.887  37.899  1.00 92.79           H
ATOM   2334 3HD1 LEU A 263       8.743 178.154  38.318  1.00 91.37           H
ATOM   2335  CD2 LEU A 263       9.823 176.929  36.117  1.00 52.43           C
ATOM   2336 1HD2 LEU A 263       9.911 176.642  35.070  1.00 88.41           H
ATOM   2337 2HD2 LEU A 263       9.243 176.181  36.658  1.00 87.82           H
ATOM   2338 3HD2 LEU A 263      10.822 176.995  36.547  1.00 89.56           H
ATOM   2339  N   LEU A 264       5.142 176.820  34.755  1.00 29.72           N
ATOM   2340  H   LEU A 264       5.666 176.111  35.250  1.00 32.01           H
ATOM   2341  CA  LEU A 264       3.693 176.667  34.673  1.00 29.26           C
ATOM   2342  HA  LEU A 264       3.279 177.511  34.121  1.00 28.68           H
ATOM   2343  C   LEU A 264       3.054 176.655  36.059  1.00 32.77           C
ATOM   2344  O   LEU A 264       3.488 175.936  36.959  1.00 36.01           O
ATOM   2345  CB  LEU A 264       3.355 175.373  33.927  1.00 29.58           C
ATOM   2346 1HB  LEU A 264       3.876 174.559  34.430  1.00 32.67           H
ATOM   2347 2HB  LEU A 264       2.284 175.198  34.022  1.00 31.54           H
ATOM   2348  CG  LEU A 264       3.715 175.302  32.439  1.00 29.27           C
ATOM   2349  HG  LEU A 264       4.765 175.563  32.315  1.00 33.13           H
ATOM   2350  CD1 LEU A 264       3.509 173.883  31.927  1.00 35.34           C
ATOM   2351 1HD1 LEU A 264       4.157 173.200  32.477  1.00 67.83           H
ATOM   2352 2HD1 LEU A 264       3.761 173.838  30.867  1.00 65.15           H
ATOM   2353 3HD1 LEU A 264       2.469 173.586  32.064  1.00 64.84           H
ATOM   2354  CD2 LEU A 264       2.867 176.268  31.620  1.00 32.69           C
ATOM   2355 1HD2 LEU A 264       3.094 177.294  31.911  1.00 62.15           H
ATOM   2356 2HD2 LEU A 264       1.809 176.069  31.790  1.00 62.54           H
ATOM   2357 3HD2 LEU A 264       3.093 176.144  30.561  1.00 63.15           H
ATOM   2358  N   GLY A 265       2.020 177.473  36.222  1.00 35.54           N
ATOM   2359  H   GLY A 265       1.718 178.051  35.447  1.00 35.60           H
ATOM   2360  CA  GLY A 265       1.298 177.556  37.479  1.00 42.88           C
ATOM   2361 1HA  GLY A 265       2.016 177.655  38.293  1.00 47.26           H
ATOM   2362 2HA  GLY A 265       0.658 178.438  37.462  1.00 46.47           H
ATOM   2363  C   GLY A 265       0.441 176.332  37.733  1.00 49.46           C
ATOM   2364  O   GLY A 265       0.463 175.377  36.959  1.00 61.47           O
ATOM   2365  N   SER A 266      -0.334 176.348  38.812  1.00 57.17           N
ATOM   2366  H   SER A 266      -0.377 177.171  39.396  1.00 64.54           H
ATOM   2367  CA  SER A 266      -1.150 175.194  39.180  1.00 68.89           C
ATOM   2368  HA  SER A 266      -0.499 174.326  39.288  1.00 76.39           H
ATOM   2369  C   SER A 266      -2.192 174.846  38.120  1.00 71.11           C
ATOM   2370  O   SER A 266      -2.536 173.678  37.948  1.00 86.34           O
ATOM   2371  CB  SER A 266      -1.849 175.451  40.516  1.00 88.06           C
ATOM   2372 1HB  SER A 266      -2.461 174.586  40.774  1.00123.28           H
ATOM   2373 2HB  SER A 266      -1.099 175.601  41.292  1.00124.26           H
ATOM   2374  OG  SER A 266      -2.670 176.604  40.441  1.00132.91           O
ATOM   2375  HG  SER A 266      -3.200 176.657  41.240  1.00176.21           H
ATOM   2376  N   ALA A 267      -2.682 175.854  37.406  1.00 70.32           N
ATOM   2377  H   ALA A 267      -2.377 176.796  37.605  1.00 69.05           H
ATOM   2378  CA  ALA A 267      -3.663 175.658  36.342  1.00 81.84           C
ATOM   2379  HA  ALA A 267      -4.135 174.684  36.470  1.00100.96           H
ATOM   2380  C   ALA A 267      -3.029 175.689  34.952  1.00 69.17           C
ATOM   2381  O   ALA A 267      -3.733 175.735  33.944  1.00 88.48           O
ATOM   2382  CB  ALA A 267      -4.747 176.724  36.447  1.00102.70           C
ATOM   2383 1HB  ALA A 267      -5.200 176.689  37.438  1.00135.76           H
ATOM   2384 2HB  ALA A 267      -5.515 176.539  35.695  1.00141.28           H
ATOM   2385 3HB  ALA A 267      -4.312 177.709  36.282  1.00136.00           H
ATOM   2386  N   GLY A 268      -1.701 175.661  34.892  1.00 53.56           N
ATOM   2387  H   GLY A 268      -1.158 175.568  35.740  1.00 55.46           H
ATOM   2388  CA  GLY A 268      -0.999 175.751  33.623  1.00 49.87           C
ATOM   2389 1HA  GLY A 268      -0.023 175.277  33.726  1.00 51.72           H
ATOM   2390 2HA  GLY A 268      -1.564 175.212  32.863  1.00 57.88           H
ATOM   2391  C   GLY A 268      -0.788 177.174  33.144  1.00 43.06           C
ATOM   2392  O   GLY A 268      -0.488 177.410  31.974  1.00 45.18           O
ATOM   2393  N   GLU A 269      -0.936 178.126  34.060  1.00 41.51           N
ATOM   2394  H   GLU A 269      -1.194 177.865  35.000  1.00 46.00           H
ATOM   2395  CA  GLU A 269      -0.726 179.539  33.760  1.00 39.79           C
ATOM   2396  HA  GLU A 269      -1.299 179.809  32.872  1.00 42.08           H
ATOM   2397  C   GLU A 269       0.754 179.794  33.491  1.00 33.72           C
ATOM   2398  O   GLU A 269       1.612 179.151  34.094  1.00 35.92           O
ATOM   2399  CB  GLU A 269      -1.166 180.411  34.940  1.00 48.85           C
ATOM   2400 1HB  GLU A 269      -0.539 180.172  35.799  1.00 67.76           H
ATOM   2401 2HB  GLU A 269      -1.001 181.456  34.677  1.00 75.20           H
ATOM   2402  CG  GLU A 269      -2.620 180.238  35.354  1.00100.79           C
ATOM   2403 1HG  GLU A 269      -2.762 179.224  35.730  1.00155.20           H
ATOM   2404 2HG  GLU A 269      -2.838 180.934  36.164  1.00129.03           H
ATOM   2405  CD  GLU A 269      -3.588 180.485  34.212  1.00187.41           C
ATOM   2406  OE1 GLU A 269      -3.437 181.501  33.501  1.00279.72           O
ATOM   2407  OE2 GLU A 269      -4.510 179.664  34.020  1.00280.99           O
ATOM   2408  N   LEU A 270       1.070 180.730  32.603  1.00 29.96           N
ATOM   2409  H   LEU A 270       0.350 181.270  32.145  1.00 32.01           H
ATOM   2410  CA  LEU A 270       2.466 181.016  32.290  1.00 26.17           C
ATOM   2411  HA  LEU A 270       2.992 180.067  32.183  1.00 26.33           H
ATOM   2412  C   LEU A 270       3.109 181.804  33.428  1.00 28.91           C
ATOM   2413  O   LEU A 270       2.632 182.875  33.801  1.00 34.98           O
ATOM   2414  CB  LEU A 270       2.566 181.805  30.982  1.00 26.39           C
ATOM   2415 1HB  LEU A 270       1.993 181.275  30.223  1.00 32.93           H
ATOM   2416 2HB  LEU A 270       2.097 182.776  31.139  1.00 34.36           H
ATOM   2417  CG  LEU A 270       3.978 182.040  30.438  1.00 27.31           C
ATOM   2418  HG  LEU A 270       4.570 182.549  31.198  1.00 47.25           H
ATOM   2419  CD1 LEU A 270       4.669 180.730  30.077  1.00 48.53           C
ATOM   2420 1HD1 LEU A 270       5.618 180.944  29.586  1.00 86.12           H
ATOM   2421 2HD1 LEU A 270       4.037 180.151  29.403  1.00 88.77           H
ATOM   2422 3HD1 LEU A 270       4.863 180.153  30.981  1.00 88.25           H
ATOM   2423  CD2 LEU A 270       3.903 182.930  29.206  1.00 48.11           C
ATOM   2424 1HD2 LEU A 270       3.302 182.448  28.435  1.00 91.66           H
ATOM   2425 2HD2 LEU A 270       4.909 183.104  28.825  1.00 84.26           H
ATOM   2426 3HD2 LEU A 270       3.453 183.886  29.473  1.00 86.01           H
ATOM   2427  N   LYS A 271       4.188 181.266  33.986  1.00 29.28           N
ATOM   2428  H   LYS A 271       4.540 180.381  33.644  1.00 28.28           H
ATOM   2429  CA  LYS A 271       4.876 181.892  35.111  1.00 34.72           C
ATOM   2430  HA  LYS A 271       4.422 182.864  35.308  1.00 39.80           H
ATOM   2431  C   LYS A 271       6.344 182.124  34.777  1.00 32.08           C
ATOM   2432  O   LYS A 271       6.942 181.384  33.996  1.00 31.80           O
ATOM   2433  CB  LYS A 271       4.748 181.003  36.353  1.00 44.96           C
ATOM   2434 1HB  LYS A 271       5.166 180.026  36.114  1.00 45.44           H
ATOM   2435 2HB  LYS A 271       5.342 181.437  37.156  1.00 54.09           H
ATOM   2436  CG  LYS A 271       3.325 180.794  36.859  1.00 54.24           C
ATOM   2437 1HG  LYS A 271       2.715 180.382  36.056  1.00 83.14           H
ATOM   2438 2HG  LYS A 271       3.355 180.070  37.673  1.00 74.86           H
ATOM   2439  CD  LYS A 271       2.674 182.071  37.372  1.00 47.94           C
ATOM   2440 1HD  LYS A 271       3.313 182.523  38.130  1.00 60.19           H
ATOM   2441 2HD  LYS A 271       2.545 182.774  36.548  1.00 68.39           H
ATOM   2442  CE  LYS A 271       1.315 181.766  37.980  1.00 56.29           C
ATOM   2443 1HE  LYS A 271       0.670 181.349  37.202  1.00 72.10           H
ATOM   2444 2HE  LYS A 271       1.436 181.024  38.772  1.00 67.56           H
ATOM   2445  NZ  LYS A 271       0.726 183.028  38.533  1.00 68.43           N
ATOM   2446 1HZ  LYS A 271       1.242 183.335  39.347  1.00101.45           H
ATOM   2447 2HZ  LYS A 271      -0.242 182.891  38.790  1.00 95.66           H
ATOM   2448 3HZ  LYS A 271       0.770 183.768  37.840  1.00 95.98           H
ATOM   2449  N   ILE A 272       6.914 183.171  35.360  1.00 37.82           N
ATOM   2450  H   ILE A 272       6.371 183.749  35.986  1.00 45.91           H
ATOM   2451  CA  ILE A 272       8.294 183.560  35.087  1.00 37.29           C
ATOM   2452  HA  ILE A 272       8.790 182.771  34.521  1.00 38.61           H
ATOM   2453  C   ILE A 272       9.022 183.757  36.413  1.00 41.80           C
ATOM   2454  O   ILE A 272       8.546 184.495  37.276  1.00 46.44           O
ATOM   2455  CB  ILE A 272       8.357 184.874  34.273  1.00 38.87           C
ATOM   2456  HB  ILE A 272       7.889 185.666  34.857  1.00 61.25           H
ATOM   2457  CG1 ILE A 272       7.603 184.737  32.944  1.00 61.14           C
ATOM   2458 1HG1 ILE A 272       8.170 184.081  32.284  1.00102.28           H
ATOM   2459 2HG1 ILE A 272       6.633 184.275  33.126  1.00111.86           H
ATOM   2460  CG2 ILE A 272       9.810 185.255  34.006  1.00 77.48           C
ATOM   2461 1HG2 ILE A 272       9.848 186.204  33.471  1.00121.27           H
ATOM   2462 2HG2 ILE A 272      10.293 184.484  33.404  1.00122.96           H
ATOM   2463 3HG2 ILE A 272      10.346 185.369  34.949  1.00127.07           H
ATOM   2464  CD1 ILE A 272       7.352 186.049  32.225  1.00 84.44           C
ATOM   2465 1HD1 ILE A 272       8.292 186.458  31.856  1.00127.17           H
ATOM   2466 2HD1 ILE A 272       6.891 186.759  32.911  1.00126.54           H
ATOM   2467 3HD1 ILE A 272       6.682 185.875  31.384  1.00122.92           H
ATOM   2468  N   ALA A 273      10.161 183.091  36.577  1.00 46.46           N
ATOM   2469  H   ALA A 273      10.484 182.464  35.854  1.00 47.83           H
ATOM   2470  CA  ALA A 273      10.977 183.216  37.783  1.00 55.68           C
ATOM   2471  HA  ALA A 273      10.433 183.811  38.517  1.00 62.43           H
ATOM   2472  C   ALA A 273      12.323 183.896  37.544  1.00 53.01           C
ATOM   2473  O   ALA A 273      13.054 184.175  38.494  1.00 72.63           O
ATOM   2474  CB  ALA A 273      11.224 181.837  38.382  1.00 72.20           C
ATOM   2475 1HB  ALA A 273      11.767 181.219  37.666  1.00106.65           H
ATOM   2476 2HB  ALA A 273      10.274 181.363  38.622  1.00101.24           H
ATOM   2477 3HB  ALA A 273      11.815 181.936  39.292  1.00107.86           H
ATOM   2478  N   ASN A 274      12.677 184.145  36.287  1.00 43.54           N
ATOM   2479  H   ASN A 274      12.029 183.958  35.535  1.00 45.38           H
ATOM   2480  CA  ASN A 274      14.001 184.664  35.961  1.00 46.79           C
ATOM   2481  HA  ASN A 274      14.709 184.242  36.676  1.00 64.95           H
ATOM   2482  C   ASN A 274      14.083 186.182  36.110  1.00 40.68           C
ATOM   2483  O   ASN A 274      14.103 186.933  35.133  1.00 56.32           O
ATOM   2484  CB  ASN A 274      14.425 184.212  34.561  1.00 59.28           C
ATOM   2485 1HB  ASN A 274      13.546 184.109  33.926  1.00 66.23           H
ATOM   2486 2HB  ASN A 274      15.082 184.966  34.128  1.00 68.26           H
ATOM   2487  CG  ASN A 274      15.162 182.891  34.575  1.00117.95           C
ATOM   2488  OD1 ASN A 274      14.583 181.840  34.835  1.00184.13           O
ATOM   2489  ND2 ASN A 274      16.457 182.939  34.305  1.00161.83           N
ATOM   2490 1HD2 ASN A 274      16.991 182.083  34.303  1.00239.20           H
ATOM   2491 2HD2 ASN A 274      16.899 183.821  34.091  1.00158.23           H
ATOM   2492  N   PHE A 275      14.152 186.612  37.365  1.00 43.28           N
ATOM   2493  H   PHE A 275      14.010 185.952  38.117  1.00 58.53           H
ATOM   2494  CA  PHE A 275      14.474 187.986  37.738  1.00 44.77           C
ATOM   2495  HA  PHE A 275      14.941 188.496  36.895  1.00 47.35           H
ATOM   2496  C   PHE A 275      15.466 187.917  38.896  1.00 54.70           C
ATOM   2497  O   PHE A 275      15.492 186.931  39.633  1.00 66.78           O
ATOM   2498  CB  PHE A 275      13.218 188.750  38.166  1.00 49.16           C
ATOM   2499 1HB  PHE A 275      12.754 188.224  39.000  1.00 64.17           H
ATOM   2500 2HB  PHE A 275      13.515 189.740  38.510  1.00 59.35           H
ATOM   2501  CG  PHE A 275      12.206 188.914  37.066  1.00 48.90           C
ATOM   2502  CD1 PHE A 275      11.136 188.034  36.951  1.00109.47           C
ATOM   2503  HD1 PHE A 275      11.019 187.231  37.664  1.00177.54           H
ATOM   2504  CD2 PHE A 275      12.334 189.944  36.140  1.00 59.28           C
ATOM   2505  HD2 PHE A 275      13.158 190.639  36.219  1.00104.84           H
ATOM   2506  CE1 PHE A 275      10.215 188.168  35.916  1.00146.84           C
ATOM   2507  HE1 PHE A 275       9.391 187.476  35.833  1.00259.87           H
ATOM   2508  CE2 PHE A 275      11.415 190.089  35.105  1.00 71.91           C
ATOM   2509  HE2 PHE A 275      11.521 190.896  34.395  1.00110.56           H
ATOM   2510  CZ  PHE A 275      10.358 189.192  34.986  1.00 99.44           C
ATOM   2511  HZ  PHE A 275       9.651 189.289  34.176  1.00136.39           H
ATOM   2512  N   GLY A 276      16.288 188.948  39.053  1.00 69.89           N
ATOM   2513  H   GLY A 276      16.221 189.756  38.451  1.00 79.93           H
ATOM   2514  CA  GLY A 276      17.332 188.912  40.062  1.00 91.70           C
ATOM   2515 1HA  GLY A 276      17.692 189.923  40.251  1.00113.12           H
ATOM   2516 2HA  GLY A 276      16.924 188.500  40.985  1.00101.10           H
ATOM   2517  C   GLY A 276      18.496 188.050  39.609  1.00 91.45           C
ATOM   2518  O   GLY A 276      18.704 187.861  38.411  1.00120.49           O
ATOM   2519  N   TRP A 277      19.270 187.530  40.556  1.00 90.15           N
ATOM   2520  H   TRP A 277      19.054 187.686  41.530  1.00110.39           H
ATOM   2521  CA  TRP A 277      20.436 186.717  40.224  1.00 90.60           C
ATOM   2522  HA  TRP A 277      20.739 186.952  39.204  1.00 94.69           H
ATOM   2523  C   TRP A 277      20.132 185.223  40.298  1.00 88.56           C
ATOM   2524  O   TRP A 277      19.657 184.723  41.318  1.00 90.18           O
ATOM   2525  CB  TRP A 277      21.600 187.061  41.157  1.00 94.54           C
ATOM   2526 1HB  TRP A 277      21.704 188.145  41.201  1.00 98.86           H
ATOM   2527 2HB  TRP A 277      21.377 186.693  42.158  1.00 95.38           H
ATOM   2528  CG  TRP A 277      22.899 186.475  40.695  1.00100.02           C
ATOM   2529  CD1 TRP A 277      23.450 185.289  41.074  1.00100.60           C
ATOM   2530  HD1 TRP A 277      22.998 184.603  41.776  1.00 97.81           H
ATOM   2531  CD2 TRP A 277      23.812 187.032  39.738  1.00111.33           C
ATOM   2532  NE1 TRP A 277      24.648 185.075  40.443  1.00110.24           N
ATOM   2533  HE1 TRP A 277      25.224 184.257  40.576  1.00114.25           H
ATOM   2534  CE2 TRP A 277      24.901 186.137  39.617  1.00117.74           C
ATOM   2535  CE3 TRP A 277      23.803 188.188  38.944  1.00122.51           C
ATOM   2536  HE3 TRP A 277      22.981 188.885  39.003  1.00122.33           H
ATOM   2537  CZ2 TRP A 277      25.971 186.378  38.750  1.00134.93           C
ATOM   2538  HZ2 TRP A 277      26.796 185.684  38.678  1.00143.87           H
ATOM   2539  CZ3 TRP A 277      24.864 188.420  38.070  1.00140.09           C
ATOM   2540  HZ3 TRP A 277      24.863 189.306  37.452  1.00153.56           H
ATOM   2541  CH2 TRP A 277      25.944 187.520  37.990  1.00146.63           C
ATOM   2542  HH2 TRP A 277      26.763 187.732  37.318  1.00164.75           H
ATOM   2543  N   SER A 278      20.398 184.513  39.208  1.00 91.61           N
ATOM   2544  H   SER A 278      20.779 184.974  38.394  1.00 96.92           H
ATOM   2545  CA  SER A 278      20.171 183.072  39.142  1.00 93.68           C
ATOM   2546  HA  SER A 278      19.234 182.840  39.648  1.00 96.73           H
ATOM   2547  C   SER A 278      21.299 182.298  39.819  1.00 89.84           C
ATOM   2548  O   SER A 278      22.452 182.728  39.811  1.00 90.69           O
ATOM   2549  CB  SER A 278      20.068 182.633  37.679  1.00104.35           C
ATOM   2550 1HB  SER A 278      19.235 183.155  37.208  1.00110.98           H
ATOM   2551 2HB  SER A 278      20.991 182.894  37.161  1.00113.53           H
ATOM   2552  OG  SER A 278      19.857 181.235  37.579  1.00112.59           O
ATOM   2553  HG  SER A 278      19.587 181.031  36.680  1.00125.22           H
ATOM   2554  N   VAL A 279      20.982 181.135  40.378  1.00 90.09           N
ATOM   2555  H   VAL A 279      20.030 180.798  40.334  1.00 93.52           H
ATOM   2556  CA  VAL A 279      21.985 180.308  41.047  1.00 89.03           C
ATOM   2557  HA  VAL A 279      22.538 180.941  41.740  1.00 86.21           H
ATOM   2558  C   VAL A 279      22.991 179.729  40.056  1.00 95.40           C
ATOM   2559  O   VAL A 279      24.056 179.252  40.443  1.00 98.60           O
ATOM   2560  CB  VAL A 279      21.366 179.143  41.855  1.00 94.27           C
ATOM   2561  HB  VAL A 279      22.177 178.605  42.344  1.00135.96           H
ATOM   2562  CG1 VAL A 279      20.425 179.675  42.931  1.00100.31           C
ATOM   2563 1HG1 VAL A 279      19.583 180.193  42.471  1.00140.53           H
ATOM   2564 2HG1 VAL A 279      20.963 180.363  43.583  1.00134.34           H
ATOM   2565 3HG1 VAL A 279      20.050 178.844  43.529  1.00136.03           H
ATOM   2566  CG2 VAL A 279      20.623 178.162  40.951  1.00115.01           C
ATOM   2567 1HG2 VAL A 279      19.808 178.668  40.434  1.00151.10           H
ATOM   2568 2HG2 VAL A 279      20.215 177.351  41.554  1.00158.43           H
ATOM   2569 3HG2 VAL A 279      21.311 177.739  40.219  1.00156.72           H
ATOM   2570  N   HIS A 280      22.657 179.782  38.772  1.00102.52           N
ATOM   2571  H   HIS A 280      21.763 180.177  38.514  1.00101.39           H
ATOM   2572  CA  HIS A 280      23.535 179.304  37.708  1.00119.65           C
ATOM   2573  HA  HIS A 280      24.159 178.499  38.096  1.00128.95           H
ATOM   2574  C   HIS A 280      24.453 180.404  37.180  1.00131.94           C
ATOM   2575  O   HIS A 280      25.410 180.118  36.461  1.00134.78           O
ATOM   2576  CB  HIS A 280      22.685 178.753  36.560  1.00128.17           C
ATOM   2577 1HB  HIS A 280      22.038 179.550  36.194  1.00143.76           H
ATOM   2578 2HB  HIS A 280      23.345 178.449  35.747  1.00160.54           H
ATOM   2579  CG  HIS A 280      21.831 177.586  36.951  1.00137.38           C
ATOM   2580  ND1 HIS A 280      22.270 176.282  37.005  1.00201.29           N
ATOM   2581  HD1 HIS A 280      23.193 175.949  36.771  1.00262.10           H
ATOM   2582  CD2 HIS A 280      20.524 177.532  37.313  1.00159.25           C
ATOM   2583  HD2 HIS A 280      19.864 178.385  37.364  1.00192.49           H
ATOM   2584  CE1 HIS A 280      21.242 175.519  37.406  1.00242.41           C
ATOM   2585  HE1 HIS A 280      21.291 174.447  37.531  1.00342.42           H
ATOM   2586  NE2 HIS A 280      20.161 176.243  37.617  1.00210.23           N
HETATM 2587  N   NME A 281      24.161 181.650  37.541  1.00212.72           N
HETATM 2588  H   NME A 281      23.392 181.809  38.176  1.00293.89           H
HETATM 2589  CH3 NME A 281      24.904 182.809  37.080  1.00266.09           C
HETATM 2590 1HH3 NME A 281      24.740 183.645  37.761  1.00311.25           H
HETATM 2591 2HH3 NME A 281      24.565 183.087  36.081  1.00316.02           H
HETATM 2592 3HH3 NME A 281      25.968 182.575  37.044  1.00301.69           H
HETATM 2593  CH3 ACE A 289      29.558 178.561  27.793  1.00999.99           C
HETATM 2594 1HH3 ACE A 289      29.655 177.852  26.971  1.00999.99           H
HETATM 2595 2HH3 ACE A 289      29.963 178.121  28.704  1.00999.99           H
HETATM 2596 3HH3 ACE A 289      30.097 179.478  27.560  1.00999.99           H
HETATM 2597  C   ACE A 289      28.092 178.882  28.017  1.00999.99           C
HETATM 2598  O   ACE A 289      27.567 178.642  29.101  1.00999.99           O
ATOM   2599  N   ALA A 290      27.446 179.413  26.985  1.00999.99           N
ATOM   2600  H   ALA A 290      27.946 179.592  26.127  1.00999.99           H
ATOM   2601  CA  ALA A 290      26.029 179.765  27.043  1.00886.19           C
ATOM   2602  HA  ALA A 290      25.837 180.283  27.983  1.00944.92           H
ATOM   2603  C   ALA A 290      25.117 178.540  26.995  1.00719.73           C
ATOM   2604  O   ALA A 290      23.941 178.617  27.351  1.00773.69           O
ATOM   2605  CB  ALA A 290      25.688 180.708  25.896  1.00999.99           C
ATOM   2606 1HB  ALA A 290      24.641 181.003  25.967  1.00999.99           H
ATOM   2607 2HB  ALA A 290      25.857 180.202  24.946  1.00999.99           H
ATOM   2608 3HB  ALA A 290      26.317 181.596  25.952  1.00999.99           H
ATOM   2609  N   GLY A 291      25.655 177.411  26.546  1.00624.53           N
ATOM   2610  H   GLY A 291      26.626 177.398  26.270  1.00669.94           H
ATOM   2611  CA  GLY A 291      24.887 176.181  26.456  1.00556.32           C
ATOM   2612 1HA  GLY A 291      25.568 175.332  26.520  1.00636.61           H
ATOM   2613 2HA  GLY A 291      24.196 176.129  27.297  1.00661.02           H
ATOM   2614  C   GLY A 291      24.091 176.059  25.171  1.00372.71           C
ATOM   2615  O   GLY A 291      24.317 175.140  24.385  1.00344.41           O
ATOM   2616  N   THR A 292      23.168 176.987  24.945  1.00328.35           N
ATOM   2617  H   THR A 292      23.044 177.737  25.612  1.00420.75           H
ATOM   2618  CA  THR A 292      22.325 176.970  23.752  1.00227.58           C
ATOM   2619  HA  THR A 292      22.662 176.167  23.097  1.00214.18           H
ATOM   2620  C   THR A 292      22.431 178.296  23.004  1.00164.88           C
ATOM   2621  O   THR A 292      22.211 179.360  23.582  1.00155.75           O
ATOM   2622  CB  THR A 292      20.848 176.719  24.111  1.00291.71           C
ATOM   2623  HB  THR A 292      20.455 177.577  24.657  1.00337.33           H
ATOM   2624  OG1 THR A 292      20.756 175.554  24.941  1.00399.30           O
ATOM   2625  HG1 THR A 292      21.397 175.640  25.651  1.00460.81           H
ATOM   2626  CG2 THR A 292      20.011 176.484  22.860  1.00304.53           C
ATOM   2627 1HG2 THR A 292      19.918 177.414  22.299  1.00344.34           H
ATOM   2628 2HG2 THR A 292      19.019 176.136  23.149  1.00343.42           H
ATOM   2629 3HG2 THR A 292      20.485 175.728  22.235  1.00354.12           H
ATOM   2630  N   LEU A 293      22.784 178.231  21.724  1.00146.89           N
ATOM   2631  H   LEU A 293      22.927 177.332  21.288  1.00173.16           H
ATOM   2632  CA  LEU A 293      23.008 179.428  20.917  1.00117.98           C
ATOM   2633  HA  LEU A 293      23.036 180.300  21.571  1.00126.08           H
ATOM   2634  C   LEU A 293      21.910 179.660  19.881  1.00 74.22           C
ATOM   2635  O   LEU A 293      21.968 180.616  19.109  1.00 66.81           O
ATOM   2636  CB  LEU A 293      24.358 179.311  20.202  1.00150.22           C
ATOM   2637 1HB  LEU A 293      24.296 178.467  19.515  1.00171.30           H
ATOM   2638 2HB  LEU A 293      24.503 180.210  19.603  1.00146.81           H
ATOM   2639  CG  LEU A 293      25.604 179.118  21.074  1.00244.56           C
ATOM   2640  HG  LEU A 293      25.449 178.260  21.728  1.00315.69           H
ATOM   2641  CD1 LEU A 293      26.798 178.820  20.178  1.00311.31           C
ATOM   2642 1HD1 LEU A 293      26.973 179.658  19.505  1.00365.63           H
ATOM   2643 2HD1 LEU A 293      26.597 177.924  19.593  1.00359.81           H
ATOM   2644 3HD1 LEU A 293      27.684 178.655  20.792  1.00364.66           H
ATOM   2645  CD2 LEU A 293      25.911 180.335  21.937  1.00302.76           C
ATOM   2646 1HD2 LEU A 293      25.063 180.549  22.587  1.00358.94           H
ATOM   2647 2HD2 LEU A 293      26.111 181.197  21.301  1.00355.82           H
ATOM   2648 3HD2 LEU A 293      26.787 180.131  22.552  1.00350.71           H
ATOM   2649  N   ASP A 294      20.913 178.782  19.865  1.00 61.26           N
ATOM   2650  H   ASP A 294      20.887 178.060  20.570  1.00 77.03           H
ATOM   2651  CA  ASP A 294      19.854 178.806  18.859  1.00 40.39           C
ATOM   2652  HA  ASP A 294      20.305 178.856  17.867  1.00 40.59           H
ATOM   2653  C   ASP A 294      18.898 179.989  18.996  1.00 31.52           C
ATOM   2654  O   ASP A 294      18.188 180.335  18.052  1.00 27.00           O
ATOM   2655  CB  ASP A 294      19.031 177.520  18.961  1.00 43.48           C
ATOM   2656 1HB  ASP A 294      18.680 177.406  19.988  1.00 53.88           H
ATOM   2657 2HB  ASP A 294      18.165 177.605  18.306  1.00 42.58           H
ATOM   2658  CG  ASP A 294      19.819 176.286  18.569  1.00 52.07           C
ATOM   2659  OD1 ASP A 294      20.022 176.065  17.357  1.00 99.15           O
ATOM   2660  OD2 ASP A 294      20.225 175.529  19.476  1.00 76.05           O
ATOM   2661  N   TYR A 295      18.869 180.595  20.178  1.00 34.82           N
ATOM   2662  H   TYR A 295      19.487 180.274  20.909  1.00 44.88           H
ATOM   2663  CA  TYR A 295      17.973 181.712  20.462  1.00 29.09           C
ATOM   2664  HA  TYR A 295      17.072 181.601  19.860  1.00 25.13           H
ATOM   2665  C   TYR A 295      18.595 183.067  20.133  1.00 28.18           C
ATOM   2666  O   TYR A 295      17.932 184.097  20.246  1.00 27.65           O
ATOM   2667  CB  TYR A 295      17.579 181.708  21.942  1.00 36.50           C
ATOM   2668 1HB  TYR A 295      18.488 181.756  22.542  1.00 48.55           H
ATOM   2669 2HB  TYR A 295      16.992 182.604  22.146  1.00 34.10           H
ATOM   2670  CG  TYR A 295      16.774 180.501  22.377  1.00 51.03           C
ATOM   2671  CD1 TYR A 295      15.379 180.547  22.417  1.00 90.35           C
ATOM   2672  HD1 TYR A 295      14.864 181.450  22.124  1.00126.03           H
ATOM   2673  CD2 TYR A 295      17.410 179.323  22.770  1.00 73.67           C
ATOM   2674  HD2 TYR A 295      18.488 179.268  22.755  1.00102.66           H
ATOM   2675  CE1 TYR A 295      14.638 179.444  22.841  1.00127.14           C
ATOM   2676  HE1 TYR A 295      13.560 179.491  22.867  1.00196.63           H
ATOM   2677  CE2 TYR A 295      16.673 178.215  23.182  1.00101.78           C
ATOM   2678  HE2 TYR A 295      17.175 177.305  23.475  1.00146.86           H
ATOM   2679  CZ  TYR A 295      15.293 178.286  23.226  1.00116.02           C
ATOM   2680  OH  TYR A 295      14.591 177.193  23.676  1.00166.66           O
ATOM   2681  HH  TYR A 295      15.153 176.436  23.852  1.00109.42           H
ATOM   2682  N   LEU A 296      19.869 183.076  19.753  1.00 33.13           N
ATOM   2683  H   LEU A 296      20.354 182.202  19.606  1.00 38.61           H
ATOM   2684  CA  LEU A 296      20.594 184.327  19.552  1.00 35.00           C
ATOM   2685  HA  LEU A 296      20.372 184.973  20.400  1.00 35.90           H
ATOM   2686  C   LEU A 296      20.173 185.038  18.267  1.00 31.77           C
ATOM   2687  O   LEU A 296      20.068 184.410  17.214  1.00 31.53           O
ATOM   2688  CB  LEU A 296      22.105 184.082  19.519  1.00 44.61           C
ATOM   2689 1HB  LEU A 296      22.304 183.326  18.759  1.00 52.21           H
ATOM   2690 2HB  LEU A 296      22.584 185.006  19.194  1.00 52.81           H
ATOM   2691  CG  LEU A 296      22.779 183.641  20.822  1.00 54.42           C
ATOM   2692  HG  LEU A 296      22.307 182.723  21.172  1.00 79.30           H
ATOM   2693  CD1 LEU A 296      24.251 183.357  20.560  1.00 86.12           C
ATOM   2694 1HD1 LEU A 296      24.342 182.549  19.835  1.00132.79           H
ATOM   2695 2HD1 LEU A 296      24.736 183.063  21.490  1.00123.88           H
ATOM   2696 3HD1 LEU A 296      24.736 184.252  20.169  1.00127.99           H
ATOM   2697  CD2 LEU A 296      22.660 184.696  21.916  1.00 74.76           C
ATOM   2698 1HD2 LEU A 296      23.070 185.642  21.563  1.00117.92           H
ATOM   2699 2HD2 LEU A 296      23.212 184.371  22.797  1.00110.37           H
ATOM   2700 3HD2 LEU A 296      21.613 184.831  22.187  1.00115.12           H
ATOM   2701  N   PRO A 297      19.936 186.358  18.328  1.00 31.95           N
ATOM   2702  CA  PRO A 297      19.909 187.166  17.102  1.00 31.60           C
ATOM   2703  HA  PRO A 297      19.172 186.754  16.414  1.00 30.26           H
ATOM   2704  C   PRO A 297      21.258 187.299  16.398  1.00 34.97           C
ATOM   2705  O   PRO A 297      22.303 187.110  17.021  1.00 39.04           O
ATOM   2706  CB  PRO A 297      19.459 188.543  17.597  1.00 34.37           C
ATOM   2707 1HB  PRO A 297      20.323 189.200  17.683  1.00 46.39           H
ATOM   2708 2HB  PRO A 297      18.720 188.971  16.919  1.00 34.08           H
ATOM   2709  CG  PRO A 297      18.865 188.315  18.935  1.00 40.05           C
ATOM   2710 1HG  PRO A 297      18.973 189.204  19.553  1.00 57.99           H
ATOM   2711 2HG  PRO A 297      17.817 188.033  18.842  1.00 49.96           H
ATOM   2712  CD  PRO A 297      19.644 187.181  19.514  1.00 34.68           C
ATOM   2713 1HD  PRO A 297      20.568 187.536  19.969  1.00 38.24           H
ATOM   2714 2HD  PRO A 297      19.034 186.634  20.234  1.00 37.86           H
ATOM   2715  N   PRO A 298      21.261 187.659  15.104  1.00 35.89           N
ATOM   2716  CA  PRO A 298      22.549 187.805  14.414  1.00 41.15           C
ATOM   2717  HA  PRO A 298      23.066 186.846  14.396  1.00 42.75           H
ATOM   2718  C   PRO A 298      23.478 188.862  15.007  1.00 46.76           C
ATOM   2719  O   PRO A 298      24.696 188.774  14.869  1.00 54.52           O
ATOM   2720  CB  PRO A 298      22.145 188.201  12.991  1.00 43.06           C
ATOM   2721 1HB  PRO A 298      22.194 189.284  12.876  1.00 52.14           H
ATOM   2722 2HB  PRO A 298      22.790 187.714  12.260  1.00 51.70           H
ATOM   2723  CG  PRO A 298      20.741 187.731  12.840  1.00 40.43           C
ATOM   2724 1HG  PRO A 298      20.217 188.315  12.085  1.00 53.86           H
ATOM   2725 2HG  PRO A 298      20.726 186.671  12.586  1.00 50.18           H
ATOM   2726  CD  PRO A 298      20.136 187.945  14.195  1.00 34.42           C
ATOM   2727 1HD  PRO A 298      19.804 188.977  14.309  1.00 37.95           H
ATOM   2728 2HD  PRO A 298      19.314 187.249  14.354  1.00 34.52           H
ATOM   2729  N   GLU A 299      22.909 189.870  15.658  1.00 45.77           N
ATOM   2730  H   GLU A 299      21.902 189.911  15.722  1.00 42.45           H
ATOM   2731  CA  GLU A 299      23.698 190.920  16.298  1.00 52.15           C
ATOM   2732  HA  GLU A 299      24.475 191.241  15.604  1.00 56.85           H
ATOM   2733  C   GLU A 299      24.398 190.455  17.574  1.00 55.35           C
ATOM   2734  O   GLU A 299      25.367 191.075  18.012  1.00 65.30           O
ATOM   2735  CB  GLU A 299      22.811 192.129  16.608  1.00 54.00           C
ATOM   2736 1HB  GLU A 299      23.433 192.924  17.019  1.00 62.45           H
ATOM   2737 2HB  GLU A 299      22.382 192.486  15.671  1.00 55.09           H
ATOM   2738  CG  GLU A 299      21.669 191.850  17.574  1.00 49.65           C
ATOM   2739 1HG  GLU A 299      21.756 190.837  17.963  1.00 51.05           H
ATOM   2740 2HG  GLU A 299      21.735 192.543  18.412  1.00 58.15           H
ATOM   2741  CD  GLU A 299      20.315 192.001  16.911  1.00 40.85           C
ATOM   2742  OE1 GLU A 299      20.027 191.253  15.953  1.00 40.12           O
ATOM   2743  OE2 GLU A 299      19.522 192.861  17.349  1.00 38.75           O
ATOM   2744  N   MET A 300      23.922 189.364  18.164  1.00 51.21           N
ATOM   2745  H   MET A 300      23.136 188.881  17.752  1.00 47.22           H
ATOM   2746  CA  MET A 300      24.524 188.808  19.373  1.00 56.67           C
ATOM   2747  HA  MET A 300      25.152 189.569  19.837  1.00 64.34           H
ATOM   2748  C   MET A 300      25.412 187.615  19.025  1.00 58.37           C
ATOM   2749  O   MET A 300      26.293 187.238  19.796  1.00 70.71           O
ATOM   2750  CB  MET A 300      23.446 188.396  20.378  1.00 56.15           C
ATOM   2751 1HB  MET A 300      22.815 187.633  19.923  1.00 70.10           H
ATOM   2752 2HB  MET A 300      23.936 187.962  21.250  1.00 74.56           H
ATOM   2753  CG  MET A 300      22.566 189.552  20.839  1.00 63.90           C
ATOM   2754 1HG  MET A 300      23.201 190.355  21.215  1.00 92.41           H
ATOM   2755 2HG  MET A 300      22.006 189.929  19.984  1.00 91.67           H
ATOM   2756  SD  MET A 300      21.394 189.083  22.131  1.00 68.27           S
ATOM   2757  CE  MET A 300      22.400 189.274  23.608  1.00 82.20           C
ATOM   2758 1HE  MET A 300      23.248 188.590  23.564  1.00121.61           H
ATOM   2759 2HE  MET A 300      21.799 189.048  24.489  1.00126.98           H
ATOM   2760 3HE  MET A 300      22.764 190.299  23.673  1.00118.12           H
ATOM   2761  N   ILE A 301      25.188 187.050  17.843  1.00 51.80           N
ATOM   2762  H   ILE A 301      24.341 187.284  17.344  1.00 47.38           H
ATOM   2763  CA  ILE A 301      26.152 186.172  17.184  1.00 55.15           C
ATOM   2764  HA  ILE A 301      26.468 185.386  17.869  1.00 62.79           H
ATOM   2765  C   ILE A 301      27.384 186.995  16.814  1.00 62.55           C
ATOM   2766  O   ILE A 301      28.517 186.531  16.937  1.00 72.89           O
ATOM   2767  CB  ILE A 301      25.537 185.549  15.908  1.00 49.57           C
ATOM   2768  HB  ILE A 301      25.096 186.358  15.326  1.00 58.66           H
ATOM   2769  CG1 ILE A 301      24.421 184.556  16.256  1.00 88.17           C
ATOM   2770 1HG1 ILE A 301      23.692 185.056  16.894  1.00122.04           H
ATOM   2771 2HG1 ILE A 301      23.918 184.284  15.329  1.00153.79           H
ATOM   2772  CG2 ILE A 301      26.591 184.884  15.028  1.00 88.44           C
ATOM   2773 1HG2 ILE A 301      27.277 185.638  14.641  1.00134.03           H
ATOM   2774 2HG2 ILE A 301      26.108 184.383  14.188  1.00134.31           H
ATOM   2775 3HG2 ILE A 301      27.149 184.156  15.613  1.00137.35           H
ATOM   2776  CD1 ILE A 301      24.855 183.271  16.940  1.00125.34           C
ATOM   2777 1HD1 ILE A 301      25.486 183.495  17.800  1.00171.33           H
ATOM   2778 2HD1 ILE A 301      25.405 182.647  16.236  1.00174.92           H
ATOM   2779 3HD1 ILE A 301      23.973 182.727  17.279  1.00173.11           H
ATOM   2780  N   GLU A 302      27.153 188.227  16.372  1.00 64.06           N
ATOM   2781  H   GLU A 302      26.199 188.546  16.277  1.00 61.21           H
ATOM   2782  CA  GLU A 302      28.226 189.153  16.023  1.00 76.70           C
ATOM   2783  HA  GLU A 302      28.987 188.616  15.458  1.00 85.30           H
ATOM   2784  C   GLU A 302      28.889 189.734  17.271  1.00 86.69           C
ATOM   2785  O   GLU A 302      30.061 190.107  17.244  1.00105.34           O
ATOM   2786  CB  GLU A 302      27.650 190.274  15.152  1.00 80.71           C
ATOM   2787 1HB  GLU A 302      27.060 189.816  14.358  1.00 96.85           H
ATOM   2788 2HB  GLU A 302      26.981 190.881  15.762  1.00 99.25           H
ATOM   2789  CG  GLU A 302      28.674 191.189  14.499  1.00123.08           C
ATOM   2790 1HG  GLU A 302      28.147 192.070  14.128  1.00177.12           H
ATOM   2791 2HG  GLU A 302      29.400 191.504  15.248  1.00178.62           H
ATOM   2792  CD  GLU A 302      29.380 190.496  13.345  1.00167.92           C
ATOM   2793  OE1 GLU A 302      30.158 190.318  12.384  1.00230.78           O
ATOM   2794  OE2 GLU A 302      29.956 191.603  13.271  1.00244.73           O
ATOM   2795  N   GLY A 303      28.143 189.794  18.369  1.00 83.21           N
ATOM   2796  H   GLY A 303      27.192 189.454  18.342  1.00 76.01           H
ATOM   2797  CA  GLY A 303      28.671 190.320  19.615  1.00 96.96           C
ATOM   2798 1HA  GLY A 303      28.021 190.021  20.437  1.00 97.21           H
ATOM   2799 2HA  GLY A 303      29.659 189.891  19.781  1.00110.97           H
ATOM   2800  C   GLY A 303      28.803 191.831  19.625  1.00104.53           C
ATOM   2801  O   GLY A 303      29.725 192.376  20.232  1.00123.78           O
ATOM   2802  N   ARG A 304      27.881 192.513  18.953  1.00100.96           N
ATOM   2803  H   ARG A 304      27.111 192.010  18.533  1.00 97.19           H
ATOM   2804  CA  ARG A 304      27.943 193.964  18.792  1.00112.23           C
ATOM   2805  HA  ARG A 304      28.902 194.306  19.182  1.00129.30           H
ATOM   2806  C   ARG A 304      26.849 194.694  19.563  1.00106.72           C
ATOM   2807  O   ARG A 304      25.858 194.100  19.985  1.00 99.76           O
ATOM   2808  CB  ARG A 304      27.869 194.324  17.305  1.00124.76           C
ATOM   2809 1HB  ARG A 304      28.058 195.392  17.199  1.00164.38           H
ATOM   2810 2HB  ARG A 304      28.660 193.788  16.778  1.00180.75           H
ATOM   2811  CG  ARG A 304      26.539 194.000  16.637  1.00133.20           C
ATOM   2812 1HG  ARG A 304      26.387 192.921  16.643  1.00179.94           H
ATOM   2813 2HG  ARG A 304      25.728 194.475  17.188  1.00169.19           H
ATOM   2814  CD  ARG A 304      26.522 194.498  15.199  1.00164.74           C
ATOM   2815 1HD  ARG A 304      26.659 195.580  15.195  1.00207.43           H
ATOM   2816 2HD  ARG A 304      27.360 194.047  14.665  1.00207.67           H
ATOM   2817  NE  ARG A 304      25.283 194.158  14.499  1.00206.83           N
ATOM   2818  HE  ARG A 304      25.303 193.337  13.913  1.00236.74           H
ATOM   2819  CZ  ARG A 304      24.151 194.847  14.551  1.00297.13           C
ATOM   2820  NH1 ARG A 304      23.991 195.924  15.295  1.00367.93           N
ATOM   2821 1HH1 ARG A 304      24.724 196.206  15.928  1.00345.63           H
ATOM   2822 2HH1 ARG A 304      23.131 196.447  15.235  1.00507.04           H
ATOM   2823  NH2 ARG A 304      23.131 194.438  13.826  1.00418.32           N
ATOM   2824 1HH2 ARG A 304      23.234 193.610  13.259  1.00441.18           H
ATOM   2825 2HH2 ARG A 304      22.268 194.958  13.842  1.00546.30           H
ATOM   2826  N   MET A 305      27.039 196.000  19.714  1.00118.64           N
ATOM   2827  H   MET A 305      27.872 196.425  19.336  1.00131.65           H
ATOM   2828  CA  MET A 305      26.060 196.861  20.372  1.00120.67           C
ATOM   2829  HA  MET A 305      25.948 196.546  21.410  1.00119.90           H
ATOM   2830  C   MET A 305      24.713 196.717  19.668  1.00115.07           C
ATOM   2831  O   MET A 305      24.654 196.663  18.439  1.00130.47           O
ATOM   2832  CB  MET A 305      26.533 198.317  20.321  1.00142.24           C
ATOM   2833 1HB  MET A 305      27.555 198.362  20.696  1.00172.20           H
ATOM   2834 2HB  MET A 305      26.538 198.639  19.280  1.00166.50           H
ATOM   2835  CG  MET A 305      25.683 199.293  21.123  1.00199.83           C
ATOM   2836 1HG  MET A 305      26.034 200.308  20.932  1.00260.94           H
ATOM   2837 2HG  MET A 305      24.647 199.219  20.792  1.00249.88           H
ATOM   2838  SD  MET A 305      25.755 198.974  22.898  1.00311.82           S
ATOM   2839  CE  MET A 305      27.300 199.760  23.373  1.00393.87           C
ATOM   2840 1HE  MET A 305      28.130 199.278  22.856  1.00456.63           H
ATOM   2841 2HE  MET A 305      27.440 199.662  24.450  1.00456.60           H
ATOM   2842 3HE  MET A 305      27.270 200.816  23.106  1.00455.82           H
ATOM   2843  N   HIS A 306      23.639 196.634  20.445  1.00107.55           N
ATOM   2844  H   HIS A 306      23.720 196.776  21.443  1.00113.14           H
ATOM   2845  CA  HIS A 306      22.322 196.298  19.915  1.00103.44           C
ATOM   2846  HA  HIS A 306      22.245 196.676  18.895  1.00109.50           H
ATOM   2847  C   HIS A 306      21.188 196.912  20.731  1.00100.67           C
ATOM   2848  O   HIS A 306      21.386 197.365  21.858  1.00105.19           O
ATOM   2849  CB  HIS A 306      22.173 194.774  19.878  1.00102.96           C
ATOM   2850 1HB  HIS A 306      21.237 194.526  19.377  1.00104.69           H
ATOM   2851 2HB  HIS A 306      22.995 194.358  19.295  1.00109.31           H
ATOM   2852  CG  HIS A 306      22.178 194.130  21.230  1.00102.95           C
ATOM   2853  ND1 HIS A 306      21.139 194.203  22.130  1.00118.30           N
ATOM   2854  HD1 HIS A 306      20.268 194.699  22.000  1.00153.76           H
ATOM   2855  CD2 HIS A 306      23.120 193.367  21.842  1.00123.76           C
ATOM   2856  HD2 HIS A 306      24.076 193.107  21.411  1.00167.35           H
ATOM   2857  CE1 HIS A 306      21.491 193.509  23.221  1.00119.06           C
ATOM   2858  HE1 HIS A 306      20.872 193.401  24.099  1.00141.94           H
ATOM   2859  NE2 HIS A 306      22.684 192.963  23.081  1.00123.25           N
ATOM   2860  N   ASP A 307      19.991 196.911  20.153  1.00 99.93           N
ATOM   2861  H   ASP A 307      19.886 196.514  19.231  1.00104.18           H
ATOM   2862  CA  ASP A 307      18.797 197.436  20.806  1.00 99.07           C
ATOM   2863  HA  ASP A 307      19.083 198.257  21.466  1.00117.05           H
ATOM   2864  C   ASP A 307      18.096 196.358  21.634  1.00 82.55           C
ATOM   2865  O   ASP A 307      18.444 195.180  21.566  1.00 75.58           O
ATOM   2866  CB  ASP A 307      17.844 197.962  19.728  1.00103.62           C
ATOM   2867 1HB  ASP A 307      18.431 198.282  18.866  1.00132.64           H
ATOM   2868 2HB  ASP A 307      17.184 197.154  19.412  1.00101.61           H
ATOM   2869  CG  ASP A 307      17.004 199.137  20.197  1.00161.26           C
ATOM   2870  OD1 ASP A 307      16.402 199.803  19.329  1.00211.59           O
ATOM   2871  OD2 ASP A 307      16.923 199.403  21.415  1.00254.76           O
ATOM   2872  N   GLU A 308      17.079 196.749  22.395  1.00 82.15           N
ATOM   2873  H   GLU A 308      16.829 197.729  22.426  1.00 92.49           H
ATOM   2874  CA  GLU A 308      16.298 195.821  23.211  1.00 74.63           C
ATOM   2875  HA  GLU A 308      16.978 195.174  23.765  1.00 85.04           H
ATOM   2876  C   GLU A 308      15.388 194.931  22.366  1.00 53.68           C
ATOM   2877  O   GLU A 308      14.728 194.025  22.876  1.00 54.50           O
ATOM   2878  CB  GLU A 308      15.432 196.602  24.205  1.00 88.14           C
ATOM   2879 1HB  GLU A 308      14.710 197.190  23.638  1.00 89.11           H
ATOM   2880 2HB  GLU A 308      14.881 195.891  24.820  1.00103.93           H
ATOM   2881  CG  GLU A 308      16.193 197.551  25.122  1.00128.90           C
ATOM   2882 1HG  GLU A 308      16.692 198.308  24.516  1.00132.97           H
ATOM   2883 2HG  GLU A 308      15.479 198.054  25.776  1.00184.11           H
ATOM   2884  CD  GLU A 308      17.224 196.840  25.979  1.00206.28           C
ATOM   2885  OE1 GLU A 308      16.845 195.919  26.735  1.00283.30           O
ATOM   2886  OE2 GLU A 308      18.417 197.200  25.913  1.00298.51           O
ATOM   2887  N   LYS A 309      15.368 195.181  21.061  1.00 44.98           N
ATOM   2888  H   LYS A 309      15.966 195.914  20.707  1.00 54.28           H
ATOM   2889  CA  LYS A 309      14.546 194.427  20.115  1.00 34.23           C
ATOM   2890  HA  LYS A 309      13.550 194.307  20.541  1.00 33.90           H
ATOM   2891  C   LYS A 309      15.082 193.023  19.848  1.00 29.65           C
ATOM   2892  O   LYS A 309      14.514 192.276  19.052  1.00 27.57           O
ATOM   2893  CB  LYS A 309      14.424 195.200  18.798  1.00 39.32           C
ATOM   2894 1HB  LYS A 309      15.424 195.408  18.417  1.00 49.34           H
ATOM   2895 2HB  LYS A 309      13.905 194.574  18.073  1.00 39.98           H
ATOM   2896  CG  LYS A 309      13.663 196.512  18.934  1.00 46.52           C
ATOM   2897 1HG  LYS A 309      12.690 196.312  19.383  1.00 67.71           H
ATOM   2898 2HG  LYS A 309      14.221 197.185  19.585  1.00 77.61           H
ATOM   2899  CD  LYS A 309      13.452 197.179  17.582  1.00 68.47           C
ATOM   2900 1HD  LYS A 309      14.420 197.389  17.128  1.00113.73           H
ATOM   2901 2HD  LYS A 309      12.903 196.493  16.936  1.00101.80           H
ATOM   2902  CE  LYS A 309      12.660 198.472  17.699  1.00 74.30           C
ATOM   2903 1HE  LYS A 309      12.428 198.830  16.693  1.00112.31           H
ATOM   2904 2HE  LYS A 309      11.714 198.260  18.203  1.00100.17           H
ATOM   2905  NZ  LYS A 309      13.429 199.515  18.455  1.00124.92           N
ATOM   2906 1HZ  LYS A 309      14.328 199.683  18.023  1.00172.09           H
ATOM   2907 2HZ  LYS A 309      13.587 199.218  19.408  1.00173.07           H
ATOM   2908 3HZ  LYS A 309      12.918 200.388  18.475  1.00173.76           H
ATOM   2909  N   VAL A 310      16.154 192.659  20.542  1.00 30.62           N
ATOM   2910  H   VAL A 310      16.595 193.338  21.146  1.00 35.11           H
ATOM   2911  CA  VAL A 310      16.689 191.298  20.523  1.00 28.40           C
ATOM   2912  HA  VAL A 310      16.835 190.992  19.488  1.00 29.11           H
ATOM   2913  C   VAL A 310      15.724 190.295  21.149  1.00 25.38           C
ATOM   2914  O   VAL A 310      15.785 189.103  20.853  1.00 25.10           O
ATOM   2915  CB  VAL A 310      18.049 191.195  21.251  1.00 32.14           C
ATOM   2916  HB  VAL A 310      18.320 190.142  21.324  1.00 38.92           H
ATOM   2917  CG1 VAL A 310      19.131 191.907  20.448  1.00 47.80           C
ATOM   2918 1HG1 VAL A 310      19.182 191.480  19.447  1.00 84.80           H
ATOM   2919 2HG1 VAL A 310      20.096 191.773  20.938  1.00 79.27           H
ATOM   2920 3HG1 VAL A 310      18.907 192.971  20.375  1.00 83.12           H
ATOM   2921  CG2 VAL A 310      17.982 191.768  22.663  1.00 41.55           C
ATOM   2922 1HG2 VAL A 310      17.794 192.841  22.626  1.00 77.27           H
ATOM   2923 2HG2 VAL A 310      18.930 191.589  23.170  1.00 73.59           H
ATOM   2924 3HG2 VAL A 310      17.184 191.279  23.220  1.00 72.31           H
ATOM   2925  N   ASP A 311      14.817 190.778  21.991  1.00 26.80           N
ATOM   2926  H   ASP A 311      14.819 191.765  22.213  1.00 32.33           H
ATOM   2927  CA  ASP A 311      13.798 189.931  22.605  1.00 26.27           C
ATOM   2928  HA  ASP A 311      14.269 189.035  23.010  1.00 28.30           H
ATOM   2929  C   ASP A 311      12.746 189.491  21.590  1.00 22.02           C
ATOM   2930  O   ASP A 311      12.142 188.428  21.729  1.00 20.47           O
ATOM   2931  CB  ASP A 311      13.111 190.683  23.748  1.00 31.52           C
ATOM   2932 1HB  ASP A 311      12.824 191.675  23.400  1.00 35.25           H
ATOM   2933 2HB  ASP A 311      12.209 190.140  24.033  1.00 52.05           H
ATOM   2934  CG  ASP A 311      13.998 190.817  24.971  1.00 87.20           C
ATOM   2935  OD1 ASP A 311      14.532 189.784  25.428  1.00166.71           O
ATOM   2936  OD2 ASP A 311      14.156 191.946  25.482  1.00133.31           O
ATOM   2937  N   LEU A 312      12.530 190.308  20.564  1.00 22.55           N
ATOM   2938  H   LEU A 312      13.087 191.146  20.478  1.00 27.76           H
ATOM   2939  CA  LEU A 312      11.523 190.024  19.546  1.00 20.08           C
ATOM   2940  HA  LEU A 312      10.594 189.741  20.043  1.00 19.76           H
ATOM   2941  C   LEU A 312      11.965 188.858  18.666  1.00 18.04           C
ATOM   2942  O   LEU A 312      11.152 188.039  18.240  1.00 18.75           O
ATOM   2943  CB  LEU A 312      11.277 191.269  18.688  1.00 22.61           C
ATOM   2944 1HB  LEU A 312      12.200 191.491  18.153  1.00 27.71           H
ATOM   2945 2HB  LEU A 312      10.513 191.026  17.949  1.00 21.66           H
ATOM   2946  CG  LEU A 312      10.848 192.547  19.417  1.00 29.21           C
ATOM   2947  HG  LEU A 312      11.587 192.775  20.184  1.00 42.53           H
ATOM   2948  CD1 LEU A 312      10.815 193.714  18.440  1.00 50.44           C
ATOM   2949 1HD1 LEU A 312      10.555 194.629  18.971  1.00 83.95           H
ATOM   2950 2HD1 LEU A 312      10.076 193.525  17.662  1.00 83.73           H
ATOM   2951 3HD1 LEU A 312      11.796 193.833  17.981  1.00 93.39           H
ATOM   2952  CD2 LEU A 312       9.492 192.393  20.095  1.00 34.35           C
ATOM   2953 1HD2 LEU A 312       9.196 193.344  20.537  1.00 66.40           H
ATOM   2954 2HD2 LEU A 312       9.561 191.642  20.882  1.00 65.68           H
ATOM   2955 3HD2 LEU A 312       8.745 192.083  19.364  1.00 66.08           H
ATOM   2956  N   TRP A 313      13.266 188.779  18.413  1.00 18.73           N
ATOM   2957  H   TRP A 313      13.882 189.496  18.770  1.00 22.60           H
ATOM   2958  CA  TRP A 313      13.849 187.652  17.691  1.00 17.55           C
ATOM   2959  HA  TRP A 313      13.316 187.496  16.753  1.00 17.21           H
ATOM   2960  C   TRP A 313      13.732 186.385  18.532  1.00 16.14           C
ATOM   2961  O   TRP A 313      13.388 185.318  18.025  1.00 15.17           O
ATOM   2962  CB  TRP A 313      15.324 187.936  17.400  1.00 20.47           C
ATOM   2963 1HB  TRP A 313      15.394 188.806  16.749  1.00 23.27           H
ATOM   2964 2HB  TRP A 313      15.813 188.174  18.344  1.00 22.87           H
ATOM   2965  CG  TRP A 313      16.050 186.786  16.768  1.00 20.16           C
ATOM   2966  CD1 TRP A 313      16.567 185.693  17.399  1.00 20.73           C
ATOM   2967  HD1 TRP A 313      16.501 185.512  18.462  1.00 22.19           H
ATOM   2968  CD2 TRP A 313      16.387 186.619  15.382  1.00 20.55           C
ATOM   2969  NE1 TRP A 313      17.187 184.854  16.512  1.00 21.02           N
ATOM   2970  HE1 TRP A 313      17.648 183.992  16.771  1.00 22.36           H
ATOM   2971  CE2 TRP A 313      17.094 185.400  15.260  1.00 20.97           C
ATOM   2972  CE3 TRP A 313      16.178 187.389  14.230  1.00 22.51           C
ATOM   2973  HE3 TRP A 313      15.633 188.319  14.286  1.00 24.21           H
ATOM   2974  CZ2 TRP A 313      17.598 184.951  14.037  1.00 22.79           C
ATOM   2975  HZ2 TRP A 313      18.151 184.026  13.972  1.00 24.44           H
ATOM   2976  CZ3 TRP A 313      16.673 186.935  13.007  1.00 24.69           C
ATOM   2977  HZ3 TRP A 313      16.509 187.517  12.113  1.00 28.16           H
ATOM   2978  CH2 TRP A 313      17.382 185.721  12.923  1.00 24.72           C
ATOM   2979  HH2 TRP A 313      17.770 185.395  11.969  1.00 28.11           H
ATOM   2980  N   SER A 314      14.009 186.509  19.826  1.00 18.25           N
ATOM   2981  H   SER A 314      14.255 187.416  20.198  1.00 21.89           H
ATOM   2982  CA  SER A 314      13.948 185.371  20.738  1.00 18.61           C
ATOM   2983  HA  SER A 314      14.589 184.578  20.354  1.00 20.11           H
ATOM   2984  C   SER A 314      12.520 184.839  20.828  1.00 15.61           C
ATOM   2985  O   SER A 314      12.304 183.634  20.953  1.00 16.17           O
ATOM   2986  CB  SER A 314      14.445 185.784  22.126  1.00 23.97           C
ATOM   2987 1HB  SER A 314      13.790 186.558  22.526  1.00 26.87           H
ATOM   2988 2HB  SER A 314      14.417 184.919  22.788  1.00 29.41           H
ATOM   2989  OG  SER A 314      15.769 186.283  22.060  1.00 31.74           O
ATOM   2990  HG  SER A 314      15.772 187.076  21.517  1.00 76.37           H
ATOM   2991  N   LEU A 315      11.551 185.745  20.751  1.00 14.80           N
ATOM   2992  H   LEU A 315      11.797 186.725  20.707  1.00 16.64           H
ATOM   2993  CA  LEU A 315      10.136 185.387  20.719  1.00 13.16           C
ATOM   2994  HA  LEU A 315       9.915 184.761  21.583  1.00 13.92           H
ATOM   2995  C   LEU A 315       9.786 184.605  19.455  1.00 11.63           C
ATOM   2996  O   LEU A 315       8.955 183.699  19.488  1.00 11.55           O
ATOM   2997  CB  LEU A 315       9.290 186.662  20.789  1.00 15.20           C
ATOM   2998 1HB  LEU A 315       9.664 187.273  21.610  1.00 30.30           H
ATOM   2999 2HB  LEU A 315       9.449 187.217  19.865  1.00 28.25           H
ATOM   3000  CG  LEU A 315       7.780 186.488  20.977  1.00 24.02           C
ATOM   3001  HG  LEU A 315       7.402 185.805  20.217  1.00 63.93           H
ATOM   3002  CD1 LEU A 315       7.461 185.922  22.355  1.00 50.58           C
ATOM   3003 1HD1 LEU A 315       7.846 184.906  22.433  1.00 92.56           H
ATOM   3004 2HD1 LEU A 315       6.381 185.903  22.501  1.00 94.84           H
ATOM   3005 3HD1 LEU A 315       7.916 186.544  23.126  1.00 91.59           H
ATOM   3006  CD2 LEU A 315       7.094 187.837  20.802  1.00 46.01           C
ATOM   3007 1HD2 LEU A 315       6.019 187.718  20.938  1.00 85.57           H
ATOM   3008 2HD2 LEU A 315       7.476 188.543  21.538  1.00 85.55           H
ATOM   3009 3HD2 LEU A 315       7.287 188.217  19.799  1.00 88.67           H
ATOM   3010  N   GLY A 316      10.419 184.959  18.341  1.00 12.34           N
ATOM   3011  H   GLY A 316      11.075 185.728  18.364  1.00 15.12           H
ATOM   3012  CA  GLY A 316      10.216 184.246  17.092  1.00 11.95           C
ATOM   3013 1HA  GLY A 316       9.150 184.212  16.869  1.00 12.64           H
ATOM   3014 2HA  GLY A 316      10.729 184.773  16.287  1.00 14.23           H
ATOM   3015  C   GLY A 316      10.743 182.826  17.154  1.00 11.18           C
ATOM   3016  O   GLY A 316      10.090 181.892  16.689  1.00 11.86           O
ATOM   3017  N   VAL A 317      11.923 182.668  17.744  1.00 12.15           N
ATOM   3018  H   VAL A 317      12.418 183.482  18.082  1.00 13.77           H
ATOM   3019  CA  VAL A 317      12.521 181.350  17.952  1.00 12.97           C
ATOM   3020  HA  VAL A 317      12.599 180.836  16.995  1.00 13.78           H
ATOM   3021  C   VAL A 317      11.614 180.528  18.860  1.00 12.39           C
ATOM   3022  O   VAL A 317      11.366 179.352  18.597  1.00 14.28           O
ATOM   3023  CB  VAL A 317      13.926 181.438  18.594  1.00 16.50           C
ATOM   3024  HB  VAL A 317      13.864 182.053  19.491  1.00 27.67           H
ATOM   3025  CG1 VAL A 317      14.432 180.056  19.001  1.00 28.16           C
ATOM   3026 1HG1 VAL A 317      14.327 179.361  18.170  1.00 61.20           H
ATOM   3027 2HG1 VAL A 317      13.854 179.690  19.849  1.00 62.21           H
ATOM   3028 3HG1 VAL A 317      15.482 180.116  19.290  1.00 62.08           H
ATOM   3029  CG2 VAL A 317      14.908 182.093  17.627  1.00 23.03           C
ATOM   3030 1HG2 VAL A 317      14.927 181.543  16.686  1.00 57.03           H
ATOM   3031 2HG2 VAL A 317      15.908 182.094  18.061  1.00 53.65           H
ATOM   3032 3HG2 VAL A 317      14.608 183.124  17.440  1.00 54.65           H
ATOM   3033  N   LEU A 318      11.114 181.154  19.920  1.00 11.61           N
ATOM   3034  H   LEU A 318      11.343 182.127  20.075  1.00 12.44           H
ATOM   3035  CA  LEU A 318      10.255 180.484  20.890  1.00 11.63           C
ATOM   3036  HA  LEU A 318      10.763 179.584  21.237  1.00 13.29           H
ATOM   3037  C   LEU A 318       8.913 180.066  20.295  1.00 10.73           C
ATOM   3038  O   LEU A 318       8.403 178.989  20.596  1.00 12.08           O
ATOM   3039  CB  LEU A 318      10.023 181.423  22.078  1.00 12.85           C
ATOM   3040 1HB  LEU A 318      10.988 181.797  22.420  1.00 14.28           H
ATOM   3041 2HB  LEU A 318       9.441 182.273  21.723  1.00 13.93           H
ATOM   3042  CG  LEU A 318       9.290 180.815  23.276  1.00 14.56           C
ATOM   3043  HG  LEU A 318       8.386 180.326  22.917  1.00 16.51           H
ATOM   3044  CD1 LEU A 318      10.154 179.786  23.994  1.00 17.92           C
ATOM   3045 1HD1 LEU A 318      11.107 180.236  24.273  1.00 46.76           H
ATOM   3046 2HD1 LEU A 318      10.328 178.931  23.341  1.00 45.99           H
ATOM   3047 3HD1 LEU A 318       9.641 179.447  24.894  1.00 49.42           H
ATOM   3048  CD2 LEU A 318       8.888 181.920  24.239  1.00 21.56           C
ATOM   3049 1HD2 LEU A 318       8.322 181.493  25.067  1.00 53.43           H
ATOM   3050 2HD2 LEU A 318       8.265 182.650  23.721  1.00 51.34           H
ATOM   3051 3HD2 LEU A 318       9.778 182.412  24.629  1.00 51.30           H
ATOM   3052  N   CYS A 319       8.336 180.924  19.461  1.00  9.89           N
ATOM   3053  H   CYS A 319       8.790 181.806  19.266  1.00 10.70           H
ATOM   3054  CA  CYS A 319       7.066 180.631  18.802  1.00  9.66           C
ATOM   3055  HA  CYS A 319       6.321 180.383  19.558  1.00 10.83           H
ATOM   3056  C   CYS A 319       7.200 179.439  17.858  1.00 10.07           C
ATOM   3057  O   CYS A 319       6.329 178.570  17.816  1.00 12.61           O
ATOM   3058  CB  CYS A 319       6.597 181.860  18.021  1.00 10.29           C
ATOM   3059 1HB  CYS A 319       6.639 182.730  18.677  1.00 11.45           H
ATOM   3060 2HB  CYS A 319       7.284 182.029  17.191  1.00 11.41           H
ATOM   3061  SG  CYS A 319       4.912 181.694  17.374  1.00 13.18           S
ATOM   3062  HG  CYS A 319       5.026 180.434  16.938  1.00 24.54           H
ATOM   3063  N   TYR A 320       8.287 179.409  17.095  1.00  9.84           N
ATOM   3064  H   TYR A 320       8.953 180.168  17.143  1.00 10.36           H
ATOM   3065  CA  TYR A 320       8.587 178.277  16.223  1.00 10.65           C
ATOM   3066  HA  TYR A 320       7.754 178.107  15.542  1.00 11.29           H
ATOM   3067  C   TYR A 320       8.791 177.015  17.056  1.00 12.68           C
ATOM   3068  O   TYR A 320       8.266 175.952  16.727  1.00 15.26           O
ATOM   3069  CB  TYR A 320       9.852 178.574  15.412  1.00 11.15           C
ATOM   3070 1HB  TYR A 320       9.729 179.529  14.902  1.00 11.59           H
ATOM   3071 2HB  TYR A 320      10.688 178.669  16.104  1.00 12.71           H
ATOM   3072  CG  TYR A 320      10.201 177.510  14.394  1.00 12.17           C
ATOM   3073  CD1 TYR A 320      10.879 176.355  14.783  1.00 14.33           C
ATOM   3074  HD1 TYR A 320      11.115 176.203  15.826  1.00 16.52           H
ATOM   3075  CD2 TYR A 320       9.892 177.671  13.042  1.00 13.70           C
ATOM   3076  HD2 TYR A 320       9.345 178.543  12.717  1.00 15.67           H
ATOM   3077  CE1 TYR A 320      11.270 175.401  13.848  1.00 16.46           C
ATOM   3078  HE1 TYR A 320      11.801 174.516  14.167  1.00 19.91           H
ATOM   3079  CE2 TYR A 320      10.301 176.729  12.099  1.00 15.74           C
ATOM   3080  HE2 TYR A 320      10.086 176.882  11.052  1.00 19.00           H
ATOM   3081  CZ  TYR A 320      10.994 175.601  12.507  1.00 16.54           C
ATOM   3082  OH  TYR A 320      11.426 174.671  11.591  1.00 20.98           O
ATOM   3083  HH  TYR A 320      11.308 174.961  10.683  1.00 27.07           H
ATOM   3084  N   GLU A 321       9.566 177.132  18.129  1.00 13.74           N
ATOM   3085  H   GLU A 321       9.953 178.034  18.369  1.00 13.55           H
ATOM   3086  CA  GLU A 321       9.903 175.989  18.971  1.00 17.43           C
ATOM   3087  HA  GLU A 321      10.353 175.219  18.344  1.00 20.95           H
ATOM   3088  C   GLU A 321       8.685 175.373  19.653  1.00 17.44           C
ATOM   3089  O   GLU A 321       8.627 174.157  19.826  1.00 22.04           O
ATOM   3090  CB  GLU A 321      10.928 176.411  20.026  1.00 20.79           C
ATOM   3091 1HB  GLU A 321      11.748 176.929  19.527  1.00 25.34           H
ATOM   3092 2HB  GLU A 321      10.453 177.105  20.719  1.00 21.10           H
ATOM   3093  CG  GLU A 321      11.510 175.252  20.818  1.00 31.51           C
ATOM   3094 1HG  GLU A 321      10.703 174.728  21.330  1.00 39.86           H
ATOM   3095 2HG  GLU A 321      11.999 174.560  20.131  1.00 47.94           H
ATOM   3096  CD  GLU A 321      12.516 175.726  21.847  1.00 34.58           C
ATOM   3097  OE1 GLU A 321      13.654 175.209  21.861  1.00 64.51           O
ATOM   3098  OE2 GLU A 321      12.179 176.628  22.643  1.00 67.85           O
ATOM   3099  N   PHE A 322       7.703 176.183  20.034  1.00 14.59           N
ATOM   3100  H   PHE A 322       7.789 177.182  19.903  1.00 13.46           H
ATOM   3101  CA  PHE A 322       6.485 175.639  20.627  1.00 14.96           C
ATOM   3102  HA  PHE A 322       6.762 174.948  21.422  1.00 17.41           H
ATOM   3103  C   PHE A 322       5.676 174.839  19.611  1.00 16.03           C
ATOM   3104  O   PHE A 322       5.102 173.806  19.952  1.00 20.98           O
ATOM   3105  CB  PHE A 322       5.583 176.743  21.189  1.00 13.81           C
ATOM   3106 1HB  PHE A 322       5.447 177.506  20.422  1.00 13.31           H
ATOM   3107 2HB  PHE A 322       4.608 176.306  21.402  1.00 15.73           H
ATOM   3108  CG  PHE A 322       6.083 177.399  22.451  1.00 14.47           C
ATOM   3109  CD1 PHE A 322       6.735 176.681  23.451  1.00 44.95           C
ATOM   3110  HD1 PHE A 322       6.969 175.636  23.310  1.00 99.92           H
ATOM   3111  CD2 PHE A 322       5.813 178.746  22.672  1.00 31.31           C
ATOM   3112  HD2 PHE A 322       5.352 179.337  21.894  1.00 74.38           H
ATOM   3113  CE1 PHE A 322       7.080 177.285  24.657  1.00 46.92           C
ATOM   3114  HE1 PHE A 322       7.599 176.718  25.415  1.00101.61           H
ATOM   3115  CE2 PHE A 322       6.108 179.347  23.893  1.00 34.49           C
ATOM   3116  HE2 PHE A 322       5.852 180.383  24.062  1.00 80.85           H
ATOM   3117  CZ  PHE A 322       6.744 178.615  24.889  1.00 19.70           C
ATOM   3118  HZ  PHE A 322       6.985 179.079  25.834  1.00 23.78           H
ATOM   3119  N   LEU A 323       5.603 175.321  18.375  1.00 14.82           N
ATOM   3120  H   LEU A 323       6.129 176.151  18.137  1.00 14.98           H
ATOM   3121  CA  LEU A 323       4.773 174.693  17.350  1.00 16.39           C
ATOM   3122  HA  LEU A 323       3.840 174.361  17.805  1.00 18.19           H
ATOM   3123  C   LEU A 323       5.437 173.477  16.712  1.00 18.78           C
ATOM   3124  O   LEU A 323       4.755 172.555  16.269  1.00 22.31           O
ATOM   3125  CB  LEU A 323       4.458 175.707  16.246  1.00 16.43           C
ATOM   3126 1HB  LEU A 323       5.405 176.085  15.862  1.00 27.83           H
ATOM   3127 2HB  LEU A 323       3.956 175.181  15.434  1.00 30.16           H
ATOM   3128  CG  LEU A 323       3.589 176.902  16.647  1.00 18.33           C
ATOM   3129  HG  LEU A 323       3.999 177.348  17.552  1.00 45.64           H
ATOM   3130  CD1 LEU A 323       3.624 177.948  15.543  1.00 38.22           C
ATOM   3131 1HD1 LEU A 323       4.656 178.242  15.353  1.00 79.16           H
ATOM   3132 2HD1 LEU A 323       3.056 178.825  15.854  1.00 74.74           H
ATOM   3133 3HD1 LEU A 323       3.189 177.538  14.632  1.00 76.69           H
ATOM   3134  CD2 LEU A 323       2.144 176.495  16.910  1.00 36.95           C
ATOM   3135 1HD2 LEU A 323       1.554 177.381  17.140  1.00 77.51           H
ATOM   3136 2HD2 LEU A 323       2.104 175.813  17.760  1.00 75.96           H
ATOM   3137 3HD2 LEU A 323       1.731 176.001  16.031  1.00 72.42           H
ATOM   3138  N   VAL A 324       6.762 173.498  16.624  1.00 20.18           N
ATOM   3139  H   VAL A 324       7.264 174.288  17.007  1.00 20.59           H
ATOM   3140  CA  VAL A 324       7.520 172.456  15.936  1.00 23.51           C
ATOM   3141  HA  VAL A 324       6.839 171.889  15.302  1.00 27.51           H
ATOM   3142  C   VAL A 324       8.165 171.472  16.908  1.00 28.17           C
ATOM   3143  O   VAL A 324       8.244 170.278  16.621  1.00 37.09           O
ATOM   3144  CB  VAL A 324       8.601 173.076  15.022  1.00 22.09           C
ATOM   3145  HB  VAL A 324       9.274 173.680  15.630  1.00 29.54           H
ATOM   3146  CG1 VAL A 324       9.422 171.994  14.325  1.00 34.07           C
ATOM   3147 1HG1 VAL A 324       8.759 171.305  13.800  1.00 69.29           H
ATOM   3148 2HG1 VAL A 324      10.001 171.441  15.064  1.00 67.08           H
ATOM   3149 3HG1 VAL A 324      10.106 172.453  13.612  1.00 66.97           H
ATOM   3150  CG2 VAL A 324       7.940 173.973  13.975  1.00 31.63           C
ATOM   3151 1HG2 VAL A 324       8.682 174.301  13.248  1.00 64.97           H
ATOM   3152 2HG2 VAL A 324       7.510 174.850  14.459  1.00 64.20           H
ATOM   3153 3HG2 VAL A 324       7.152 173.423  13.461  1.00 64.97           H
ATOM   3154  N   GLY A 325       8.609 171.969  18.057  1.00 27.19           N
ATOM   3155  H   GLY A 325       8.458 172.944  18.278  1.00 24.53           H
ATOM   3156  CA  GLY A 325       9.278 171.146  19.050  1.00 33.22           C
ATOM   3157 1HA  GLY A 325       8.864 171.384  20.029  1.00 34.56           H
ATOM   3158 2HA  GLY A 325       9.073 170.095  18.848  1.00 39.32           H
ATOM   3159  C   GLY A 325      10.781 171.342  19.120  1.00 35.44           C
ATOM   3160  O   GLY A 325      11.438 170.806  20.013  1.00 46.06           O
ATOM   3161  N   LYS A 326      11.336 172.116  18.192  1.00 31.80           N
ATOM   3162  H   LYS A 326      10.747 172.529  17.483  1.00 29.97           H
ATOM   3163  CA  LYS A 326      12.767 172.416  18.167  1.00 34.12           C
ATOM   3164  HA  LYS A 326      13.133 172.400  19.193  1.00 39.29           H
ATOM   3165  C   LYS A 326      13.016 173.805  17.583  1.00 28.06           C
ATOM   3166  O   LYS A 326      12.168 174.315  16.851  1.00 25.01           O
ATOM   3167  CB  LYS A 326      13.525 171.360  17.356  1.00 43.10           C
ATOM   3168 1HB  LYS A 326      14.593 171.510  17.510  1.00 55.22           H
ATOM   3169 2HB  LYS A 326      13.262 170.373  17.739  1.00 69.99           H
ATOM   3170  CG  LYS A 326      13.254 171.390  15.857  1.00 56.81           C
ATOM   3171 1HG  LYS A 326      12.194 171.209  15.678  1.00 85.22           H
ATOM   3172 2HG  LYS A 326      13.519 172.371  15.464  1.00 74.91           H
ATOM   3173  CD  LYS A 326      14.072 170.332  15.132  1.00 73.61           C
ATOM   3174 1HD  LYS A 326      15.127 170.472  15.369  1.00 87.32           H
ATOM   3175 2HD  LYS A 326      13.759 169.344  15.468  1.00100.21           H
ATOM   3176  CE  LYS A 326      13.882 170.436  13.627  1.00121.52           C
ATOM   3177 1HE  LYS A 326      12.820 170.333  13.395  1.00165.80           H
ATOM   3178 2HE  LYS A 326      14.214 171.423  13.297  1.00161.66           H
ATOM   3179  NZ  LYS A 326      14.680 169.360  12.951  1.00163.13           N
ATOM   3180 1HZ  LYS A 326      15.664 169.481  13.150  1.00204.08           H
ATOM   3181 2HZ  LYS A 326      14.552 169.407  11.948  1.00198.60           H
ATOM   3182 3HZ  LYS A 326      14.392 168.447  13.274  1.00204.27           H
ATOM   3183  N   PRO A 327      14.158 174.437  17.897  1.00 30.06           N
ATOM   3184  CA  PRO A 327      14.428 175.745  17.287  1.00 26.77           C
ATOM   3185  HA  PRO A 327      13.648 176.448  17.580  1.00 24.89           H
ATOM   3186  C   PRO A 327      14.560 175.720  15.764  1.00 24.79           C
ATOM   3187  O   PRO A 327      14.870 174.679  15.183  1.00 29.42           O
ATOM   3188  CB  PRO A 327      15.769 176.151  17.906  1.00 33.52           C
ATOM   3189 1HB  PRO A 327      16.582 175.915  17.220  1.00 50.81           H
ATOM   3190 2HB  PRO A 327      15.772 177.214  18.149  1.00 37.37           H
ATOM   3191  CG  PRO A 327      15.894 175.339  19.145  1.00 40.37           C
ATOM   3192 1HG  PRO A 327      16.941 175.202  19.415  1.00 56.36           H
ATOM   3193 2HG  PRO A 327      15.344 175.812  19.959  1.00 60.39           H
ATOM   3194  CD  PRO A 327      15.262 174.029  18.784  1.00 37.28           C
ATOM   3195 1HD  PRO A 327      15.968 173.396  18.246  1.00 38.87           H
ATOM   3196 2HD  PRO A 327      14.890 173.529  19.679  1.00 49.19           H
ATOM   3197  N   PRO A 328      14.350 176.866  15.093  1.00 20.96           N
ATOM   3198  CA  PRO A 328      14.448 176.892  13.629  1.00 20.02           C
ATOM   3199  HA  PRO A 328      13.890 176.058  13.205  1.00 21.50           H
ATOM   3200  C   PRO A 328      15.861 176.868  13.051  1.00 21.92           C
ATOM   3201  O   PRO A 328      16.037 176.611  11.860  1.00 27.56           O
ATOM   3202  CB  PRO A 328      13.748 178.205  13.268  1.00 19.69           C
ATOM   3203 1HB  PRO A 328      14.172 178.633  12.361  1.00 24.85           H
ATOM   3204 2HB  PRO A 328      12.678 178.042  13.150  1.00 24.13           H
ATOM   3205  CG  PRO A 328      14.001 179.090  14.427  1.00 19.58           C
ATOM   3206 1HG  PRO A 328      14.978 179.560  14.326  1.00 29.63           H
ATOM   3207 2HG  PRO A 328      13.221 179.846  14.507  1.00 23.78           H
ATOM   3208  CD  PRO A 328      13.987 178.190  15.630  1.00 20.28           C
ATOM   3209 1HD  PRO A 328      14.732 178.524  16.352  1.00 26.06           H
ATOM   3210 2HD  PRO A 328      12.992 178.162  16.075  1.00 22.15           H
ATOM   3211  N   PHE A 329      16.861 177.143  13.881  1.00 22.90           N
ATOM   3212  H   PHE A 329      16.661 177.335  14.851  1.00 25.04           H
ATOM   3213  CA  PHE A 329      18.254 177.180  13.440  1.00 26.73           C
ATOM   3214  HA  PHE A 329      18.283 177.125  12.351  1.00 27.53           H
ATOM   3215  C   PHE A 329      19.057 176.002  13.987  1.00 32.20           C
ATOM   3216  O   PHE A 329      20.288 176.015  13.971  1.00 38.09           O
ATOM   3217  CB  PHE A 329      18.904 178.497  13.874  1.00 28.04           C
ATOM   3218 1HB  PHE A 329      18.953 178.523  14.963  1.00 30.91           H
ATOM   3219 2HB  PHE A 329      19.922 178.524  13.486  1.00 32.60           H
ATOM   3220  CG  PHE A 329      18.175 179.720  13.388  1.00 24.15           C
ATOM   3221  CD1 PHE A 329      18.176 180.053  12.038  1.00 25.27           C
ATOM   3222  HD1 PHE A 329      18.716 179.440  11.332  1.00 29.76           H
ATOM   3223  CD2 PHE A 329      17.479 180.529  14.280  1.00 22.54           C
ATOM   3224  HD2 PHE A 329      17.484 180.297  15.335  1.00 24.96           H
ATOM   3225  CE1 PHE A 329      17.478 181.165  11.577  1.00 24.54           C
ATOM   3226  HE1 PHE A 329      17.488 181.410  10.526  1.00 28.70           H
ATOM   3227  CE2 PHE A 329      16.762 181.633  13.826  1.00 21.47           C
ATOM   3228  HE2 PHE A 329      16.211 182.244  14.526  1.00 23.09           H
ATOM   3229  CZ  PHE A 329      16.757 181.950  12.471  1.00 22.39           C
ATOM   3230  HZ  PHE A 329      16.203 182.806  12.115  1.00 24.31           H
ATOM   3231  N   GLU A 330      18.354 174.979  14.460  1.00 33.84           N
ATOM   3232  H   GLU A 330      17.346 175.001  14.396  1.00 32.74           H
ATOM   3233  CA  GLU A 330      18.989 173.797  15.034  1.00 39.21           C
ATOM   3234  HA  GLU A 330      19.646 174.115  15.843  1.00 42.17           H
ATOM   3235  C   GLU A 330      19.839 173.081  13.986  1.00 42.97           C
ATOM   3236  O   GLU A 330      19.414 172.889  12.847  1.00 45.78           O
ATOM   3237  CB  GLU A 330      17.919 172.855  15.593  1.00 42.71           C
ATOM   3238 1HB  GLU A 330      17.261 173.431  16.245  1.00 45.24           H
ATOM   3239 2HB  GLU A 330      17.324 172.469  14.765  1.00 44.34           H
ATOM   3240  CG  GLU A 330      18.466 171.677  16.386  1.00 50.65           C
ATOM   3241 1HG  GLU A 330      17.663 170.960  16.559  1.00 56.58           H
ATOM   3242 2HG  GLU A 330      19.245 171.187  15.802  1.00 55.33           H
ATOM   3243  CD  GLU A 330      19.045 172.107  17.720  1.00 59.14           C
ATOM   3244  OE1 GLU A 330      20.287 172.143  17.850  1.00 92.08           O
ATOM   3245  OE2 GLU A 330      18.260 172.421  18.640  1.00100.10           O
ATOM   3246  N   ALA A 331      21.051 172.693  14.368  1.00 48.43           N
ATOM   3247  H   ALA A 331      21.351 172.819  15.325  1.00 52.90           H
ATOM   3248  CA  ALA A 331      21.996 172.085  13.438  1.00 54.17           C
ATOM   3249  HA  ALA A 331      21.438 171.591  12.643  1.00 56.14           H
ATOM   3250  C   ALA A 331      22.865 171.044  14.139  1.00 62.94           C
ATOM   3251  O   ALA A 331      22.978 171.039  15.364  1.00 68.56           O
ATOM   3252  CB  ALA A 331      22.873 173.166  12.819  1.00 55.84           C
ATOM   3253 1HB  ALA A 331      22.244 173.954  12.405  1.00 84.97           H
ATOM   3254 2HB  ALA A 331      23.478 172.732  12.023  1.00 86.28           H
ATOM   3255 3HB  ALA A 331      23.526 173.588  13.582  1.00 82.76           H
ATOM   3256  N   ASN A 332      23.487 170.169  13.355  1.00 70.11           N
ATOM   3257  H   ASN A 332      23.367 170.224  12.354  1.00 71.43           H
ATOM   3258  CA  ASN A 332      24.339 169.112  13.893  1.00 81.74           C
ATOM   3259  HA  ASN A 332      23.745 168.479  14.554  1.00 84.86           H
ATOM   3260  C   ASN A 332      25.516 169.646  14.707  1.00 87.48           C
ATOM   3261  O   ASN A 332      25.997 168.980  15.623  1.00103.53           O
ATOM   3262  CB  ASN A 332      24.874 168.259  12.739  1.00 94.08           C
ATOM   3263 1HB  ASN A 332      24.045 167.969  12.094  1.00133.73           H
ATOM   3264 2HB  ASN A 332      25.585 168.848  12.162  1.00118.82           H
ATOM   3265  CG  ASN A 332      25.561 167.002  13.226  1.00127.67           C
ATOM   3266  OD1 ASN A 332      24.994 166.227  13.991  1.00187.42           O
ATOM   3267  ND2 ASN A 332      26.786 166.784  12.775  1.00199.86           N
ATOM   3268 1HD2 ASN A 332      27.283 165.962  13.085  1.00287.45           H
ATOM   3269 2HD2 ASN A 332      27.218 167.437  12.138  1.00233.82           H
ATOM   3270  N   THR A 333      25.989 170.841  14.372  1.00 81.17           N
ATOM   3271  H   THR A 333      25.571 171.348  13.606  1.00 75.24           H
ATOM   3272  CA  THR A 333      27.058 171.490  15.127  1.00 87.73           C
ATOM   3273  HA  THR A 333      27.112 171.026  16.111  1.00 95.59           H
ATOM   3274  C   THR A 333      26.724 172.965  15.324  1.00 79.67           C
ATOM   3275  O   THR A 333      26.045 173.575  14.498  1.00 71.74           O
ATOM   3276  CB  THR A 333      28.435 171.326  14.448  1.00101.19           C
ATOM   3277  HB  THR A 333      28.614 170.266  14.268  1.00133.04           H
ATOM   3278  OG1 THR A 333      29.456 171.830  15.318  1.00135.83           O
ATOM   3279  HG1 THR A 333      30.311 171.598  14.947  1.00183.37           H
ATOM   3280  CG2 THR A 333      28.518 172.071  13.121  1.00118.96           C
ATOM   3281 1HG2 THR A 333      27.720 171.740  12.457  1.00156.53           H
ATOM   3282 2HG2 THR A 333      29.481 171.865  12.652  1.00163.27           H
ATOM   3283 3HG2 THR A 333      28.429 173.143  13.293  1.00157.62           H
ATOM   3284  N   TYR A 334      27.188 173.535  16.431  1.00 86.80           N
ATOM   3285  H   TYR A 334      27.779 173.009  17.058  1.00 98.74           H
ATOM   3286  CA  TYR A 334      26.846 174.908  16.793  1.00 83.60           C
ATOM   3287  HA  TYR A 334      25.762 175.010  16.742  1.00 77.07           H
ATOM   3288  C   TYR A 334      27.455 175.941  15.849  1.00 81.32           C
ATOM   3289  O   TYR A 334      26.975 177.070  15.759  1.00 74.83           O
ATOM   3290  CB  TYR A 334      27.288 175.196  18.231  1.00 97.96           C
ATOM   3291 1HB  TYR A 334      26.741 176.070  18.585  1.00 99.26           H
ATOM   3292 2HB  TYR A 334      27.012 174.350  18.860  1.00111.87           H
ATOM   3293  CG  TYR A 334      28.771 175.462  18.387  1.00114.23           C
ATOM   3294  CD1 TYR A 334      29.665 174.420  18.637  1.00145.08           C
ATOM   3295  HD1 TYR A 334      29.295 173.411  18.745  1.00158.54           H
ATOM   3296  CD2 TYR A 334      29.279 176.758  18.272  1.00122.94           C
ATOM   3297  HD2 TYR A 334      28.608 177.581  18.073  1.00122.58           H
ATOM   3298  CE1 TYR A 334      31.032 174.663  18.756  1.00180.94           C
ATOM   3299  HE1 TYR A 334      31.714 173.847  18.946  1.00224.42           H
ATOM   3300  CE2 TYR A 334      30.644 177.006  18.397  1.00155.16           C
ATOM   3301  HE2 TYR A 334      31.022 178.014  18.306  1.00176.29           H
ATOM   3302  CZ  TYR A 334      31.514 175.956  18.640  1.00182.45           C
ATOM   3303  OH  TYR A 334      32.863 176.198  18.753  1.00234.57           O
ATOM   3304  HH  TYR A 334      33.083 177.129  18.668  1.00271.33           H
ATOM   3305  N   GLN A 335      28.510 175.551  15.141  1.00 90.52           N
ATOM   3306  H   GLN A 335      28.870 174.616  15.264  1.00 99.56           H
ATOM   3307  CA  GLN A 335      29.158 176.429  14.172  1.00 94.35           C
ATOM   3308  HA  GLN A 335      29.344 177.399  14.634  1.00 98.01           H
ATOM   3309  C   GLN A 335      28.245 176.643  12.969  1.00 82.74           C
ATOM   3310  O   GLN A 335      28.225 177.719  12.375  1.00 87.37           O
ATOM   3311  CB  GLN A 335      30.494 175.832  13.725  1.00112.94           C
ATOM   3312 1HB  GLN A 335      30.318 174.837  13.317  1.00127.06           H
ATOM   3313 2HB  GLN A 335      30.905 176.461  12.935  1.00126.45           H
ATOM   3314  CG  GLN A 335      31.519 175.731  14.847  1.00148.46           C
ATOM   3315 1HG  GLN A 335      31.673 176.721  15.275  1.00180.18           H
ATOM   3316 2HG  GLN A 335      31.133 175.071  15.623  1.00202.80           H
ATOM   3317  CD  GLN A 335      32.855 175.194  14.376  1.00207.92           C
ATOM   3318  OE1 GLN A 335      33.161 175.193  13.186  1.00286.93           O
ATOM   3319  NE2 GLN A 335      33.669 174.734  15.314  1.00273.55           N
ATOM   3320 1HE2 GLN A 335      34.574 174.376  15.046  1.00368.93           H
ATOM   3321 2HE2 GLN A 335      33.387 174.749  16.283  1.00288.07           H
ATOM   3322  N   GLU A 336      27.472 175.621  12.616  1.00 74.31           N
ATOM   3323  H   GLU A 336      27.525 174.749  13.123  1.00 77.72           H
ATOM   3324  CA  GLU A 336      26.500 175.746  11.536  1.00 65.74           C
ATOM   3325  HA  GLU A 336      26.967 176.293  10.717  1.00 69.61           H
ATOM   3326  C   GLU A 336      25.291 176.549  12.007  1.00 55.73           C
ATOM   3327  O   GLU A 336      24.745 177.341  11.242  1.00 53.94           O
ATOM   3328  CB  GLU A 336      26.081 174.367  11.020  1.00 67.44           C
ATOM   3329 1HB  GLU A 336      26.982 173.815  10.753  1.00 76.73           H
ATOM   3330 2HB  GLU A 336      25.573 173.824  11.817  1.00 71.57           H
ATOM   3331  CG  GLU A 336      25.171 174.419   9.802  1.00 68.49           C
ATOM   3332 1HG  GLU A 336      24.895 173.403   9.519  1.00 87.93           H
ATOM   3333 2HG  GLU A 336      24.262 174.961  10.063  1.00 76.34           H
ATOM   3334  CD  GLU A 336      25.830 175.112   8.623  1.00 72.27           C
ATOM   3335  OE1 GLU A 336      25.173 175.957   7.980  1.00103.68           O
ATOM   3336  OE2 GLU A 336      27.016 174.838   8.339  1.00118.27           O
ATOM   3337  N   THR A 337      24.892 176.381  13.264  1.00 53.52           N
ATOM   3338  H   THR A 337      25.345 175.685  13.840  1.00 59.24           H
ATOM   3339  CA  THR A 337      23.842 177.206  13.860  1.00 47.25           C
ATOM   3340  HA  THR A 337      22.912 177.062  13.310  1.00 43.65           H
ATOM   3341  C   THR A 337      24.234 178.679  13.773  1.00 47.30           C
ATOM   3342  O   THR A 337      23.415 179.535  13.438  1.00 43.33           O
ATOM   3343  CB  THR A 337      23.612 176.838  15.341  1.00 50.16           C
ATOM   3344  HB  THR A 337      24.533 177.009  15.898  1.00 57.69           H
ATOM   3345  OG1 THR A 337      23.263 175.452  15.438  1.00 52.79           O
ATOM   3346  HG1 THR A 337      22.422 175.322  14.991  1.00 65.67           H
ATOM   3347  CG2 THR A 337      22.505 177.675  15.968  1.00 47.10           C
ATOM   3348 1HG2 THR A 337      21.603 177.616  15.360  1.00 68.63           H
ATOM   3349 2HG2 THR A 337      22.829 178.713  16.040  1.00 79.38           H
ATOM   3350 3HG2 THR A 337      22.294 177.299  16.969  1.00 76.10           H
ATOM   3351  N   TYR A 338      25.502 178.961  14.054  1.00 54.67           N
ATOM   3352  H   TYR A 338      26.119 178.212  14.338  1.00 60.70           H
ATOM   3353  CA  TYR A 338      26.063 180.304  13.942  1.00 57.73           C
ATOM   3354  HA  TYR A 338      25.593 180.956  14.679  1.00 56.31           H
ATOM   3355  C   TYR A 338      25.799 180.874  12.550  1.00 54.84           C
ATOM   3356  O   TYR A 338      25.340 182.007  12.400  1.00 54.38           O
ATOM   3357  CB  TYR A 338      27.570 180.231  14.210  1.00 71.40           C
ATOM   3358 1HB  TYR A 338      27.823 179.202  14.464  1.00 67.15           H
ATOM   3359 2HB  TYR A 338      28.107 180.489  13.297  1.00 90.02           H
ATOM   3360  CG  TYR A 338      28.066 181.117  15.333  1.00163.82           C
ATOM   3361  CD1 TYR A 338      28.954 182.163  15.076  1.00239.12           C
ATOM   3362  HD1 TYR A 338      29.280 182.354  14.064  1.00244.11           H
ATOM   3363  CD2 TYR A 338      27.679 180.885  16.654  1.00285.90           C
ATOM   3364  HD2 TYR A 338      27.013 180.065  16.881  1.00312.60           H
ATOM   3365  CE1 TYR A 338      29.423 182.974  16.108  1.00405.95           C
ATOM   3366  HE1 TYR A 338      30.107 183.783  15.896  1.00522.09           H
ATOM   3367  CE2 TYR A 338      28.131 181.707  17.685  1.00477.44           C
ATOM   3368  HE2 TYR A 338      27.806 181.538  18.701  1.00664.16           H
ATOM   3369  CZ  TYR A 338      28.991 182.755  17.405  1.00524.16           C
ATOM   3370  OH  TYR A 338      29.408 183.588  18.417  1.00786.03           O
ATOM   3371  HH  TYR A 338      29.933 184.326  18.100  1.00825.89           H
ATOM   3372  N   LYS A 339      26.081 180.073  11.527  1.00 57.30           N
ATOM   3373  H   LYS A 339      26.439 179.147  11.719  1.00 61.56           H
ATOM   3374  CA  LYS A 339      25.897 180.476  10.134  1.00 58.25           C
ATOM   3375  HA  LYS A 339      26.331 181.468  10.002  1.00 62.52           H
ATOM   3376  C   LYS A 339      24.432 180.567   9.720  1.00 50.47           C
ATOM   3377  O   LYS A 339      24.064 181.454   8.951  1.00 51.94           O
ATOM   3378  CB  LYS A 339      26.615 179.495   9.203  1.00 67.07           C
ATOM   3379 1HB  LYS A 339      26.214 178.496   9.373  1.00 79.72           H
ATOM   3380 2HB  LYS A 339      26.395 179.782   8.175  1.00 86.54           H
ATOM   3381  CG  LYS A 339      28.127 179.454   9.373  1.00 93.85           C
ATOM   3382 1HG  LYS A 339      28.533 180.452   9.205  1.00132.03           H
ATOM   3383 2HG  LYS A 339      28.369 179.141  10.388  1.00129.32           H
ATOM   3384  CD  LYS A 339      28.763 178.482   8.390  1.00118.43           C
ATOM   3385 1HD  LYS A 339      28.316 177.496   8.521  1.00152.92           H
ATOM   3386 2HD  LYS A 339      28.573 178.826   7.373  1.00149.60           H
ATOM   3387  CE  LYS A 339      30.263 178.382   8.613  1.00178.12           C
ATOM   3388 1HE  LYS A 339      30.704 179.378   8.530  1.00219.97           H
ATOM   3389 2HE  LYS A 339      30.447 178.008   9.623  1.00231.38           H
ATOM   3390  NZ  LYS A 339      30.851 177.455   7.591  1.00262.14           N
ATOM   3391 1HZ  LYS A 339      30.404 176.550   7.639  1.00308.60           H
ATOM   3392 2HZ  LYS A 339      31.841 177.329   7.760  1.00321.18           H
ATOM   3393 3HZ  LYS A 339      30.729 177.828   6.659  1.00319.33           H
ATOM   3394  N   ARG A 340      23.601 179.655  10.213  1.00 45.22           N
ATOM   3395  H   ARG A 340      23.966 178.940  10.829  1.00 47.34           H
ATOM   3396  CA  ARG A 340      22.174 179.644   9.890  1.00 39.96           C
ATOM   3397  HA  ARG A 340      22.052 179.662   8.806  1.00 42.88           H
ATOM   3398  C   ARG A 340      21.483 180.887  10.436  1.00 35.66           C
ATOM   3399  O   ARG A 340      20.643 181.471   9.757  1.00 35.17           O
ATOM   3400  CB  ARG A 340      21.489 178.391  10.441  1.00 39.47           C
ATOM   3401 1HB  ARG A 340      21.722 178.303  11.503  1.00 50.37           H
ATOM   3402 2HB  ARG A 340      20.411 178.511  10.335  1.00 43.46           H
ATOM   3403  CG  ARG A 340      21.889 177.102   9.738  1.00 46.48           C
ATOM   3404 1HG  ARG A 340      21.579 177.152   8.694  1.00 66.52           H
ATOM   3405 2HG  ARG A 340      22.972 176.995   9.770  1.00 72.21           H
ATOM   3406  CD  ARG A 340      21.255 175.883  10.394  1.00 45.17           C
ATOM   3407 1HD  ARG A 340      22.012 175.105  10.498  1.00 82.23           H
ATOM   3408 2HD  ARG A 340      20.904 176.150  11.391  1.00 53.15           H
ATOM   3409  NE  ARG A 340      20.135 175.365   9.610  1.00 74.25           N
ATOM   3410  HE  ARG A 340      19.209 175.671   9.873  1.00138.16           H
ATOM   3411  CZ  ARG A 340      20.235 174.522   8.591  1.00 90.88           C
ATOM   3412  NH1 ARG A 340      21.392 174.057   8.158  1.00119.73           N
ATOM   3413 1HH1 ARG A 340      22.242 174.357   8.608  1.00144.40           H
ATOM   3414 2HH1 ARG A 340      21.409 173.419   7.378  1.00171.83           H
ATOM   3415  NH2 ARG A 340      19.141 174.135   7.969  1.00162.47           N
ATOM   3416 1HH2 ARG A 340      18.250 174.484   8.288  1.00239.15           H
ATOM   3417 2HH2 ARG A 340      19.207 173.507   7.184  1.00191.78           H
ATOM   3418  N   ILE A 341      21.847 181.298  11.645  1.00 35.20           N
ATOM   3419  H   ILE A 341      22.517 180.757  12.175  1.00 38.51           H
ATOM   3420  CA  ILE A 341      21.313 182.526  12.230  1.00 33.04           C
ATOM   3421  HA  ILE A 341      20.224 182.497  12.181  1.00 30.65           H
ATOM   3422  C   ILE A 341      21.776 183.731  11.415  1.00 36.74           C
ATOM   3423  O   ILE A 341      20.981 184.621  11.119  1.00 36.77           O
ATOM   3424  CB  ILE A 341      21.736 182.694  13.707  1.00 33.25           C
ATOM   3425  HB  ILE A 341      22.819 182.589  13.772  1.00 37.78           H
ATOM   3426  CG1 ILE A 341      21.077 181.609  14.567  1.00 31.47           C
ATOM   3427 1HG1 ILE A 341      20.024 181.859  14.698  1.00 29.61           H
ATOM   3428 2HG1 ILE A 341      21.135 180.657  14.040  1.00 33.04           H
ATOM   3429  CG2 ILE A 341      21.353 184.081  14.218  1.00 33.87           C
ATOM   3430 1HG2 ILE A 341      21.590 184.167  15.279  1.00 64.92           H
ATOM   3431 2HG2 ILE A 341      20.287 184.252  14.074  1.00 63.14           H
ATOM   3432 3HG2 ILE A 341      21.916 184.841  13.676  1.00 58.57           H
ATOM   3433  CD1 ILE A 341      21.699 181.415  15.935  1.00 35.57           C
ATOM   3434 1HD1 ILE A 341      21.195 180.593  16.443  1.00 62.75           H
ATOM   3435 2HD1 ILE A 341      21.591 182.324  16.526  1.00 65.31           H
ATOM   3436 3HD1 ILE A 341      22.756 181.176  15.824  1.00 66.03           H
ATOM   3437  N   SER A 342      23.050 183.757  11.040  1.00 43.20           N
ATOM   3438  H   SER A 342      23.667 183.005  11.315  1.00 46.00           H
ATOM   3439  CA  SER A 342      23.598 184.854  10.247  1.00 49.87           C
ATOM   3440  HA  SER A 342      23.465 185.784  10.802  1.00 50.78           H
ATOM   3441  C   SER A 342      22.890 185.015   8.904  1.00 51.22           C
ATOM   3442  O   SER A 342      22.602 186.134   8.479  1.00 57.31           O
ATOM   3443  CB  SER A 342      25.096 184.638  10.019  1.00 60.73           C
ATOM   3444 1HB  SER A 342      25.596 184.552  10.984  1.00100.12           H
ATOM   3445 2HB  SER A 342      25.246 183.716   9.457  1.00 98.66           H
ATOM   3446  OG  SER A 342      25.660 185.719   9.296  1.00 81.60           O
ATOM   3447  HG  SER A 342      25.326 186.542   9.660  1.00116.75           H
ATOM   3448  N   ARG A 343      22.596 183.905   8.235  1.00 50.30           N
ATOM   3449  H   ARG A 343      22.862 183.008   8.620  1.00 50.34           H
ATOM   3450  CA  ARG A 343      21.871 183.941   6.966  1.00 53.42           C
ATOM   3451  HA  ARG A 343      22.216 184.797   6.384  1.00 62.24           H
ATOM   3452  C   ARG A 343      20.366 184.105   7.143  1.00 46.08           C
ATOM   3453  O   ARG A 343      19.659 184.372   6.172  1.00 52.08           O
ATOM   3454  CB  ARG A 343      22.107 182.657   6.166  1.00 59.53           C
ATOM   3455 1HB  ARG A 343      21.826 181.806   6.786  1.00 67.39           H
ATOM   3456 2HB  ARG A 343      21.444 182.676   5.301  1.00 80.41           H
ATOM   3457  CG  ARG A 343      23.530 182.452   5.664  1.00 81.82           C
ATOM   3458 1HG  ARG A 343      23.850 183.349   5.133  1.00116.92           H
ATOM   3459 2HG  ARG A 343      24.196 182.281   6.509  1.00103.56           H
ATOM   3460  CD  ARG A 343      23.594 181.264   4.712  1.00101.55           C
ATOM   3461 1HD  ARG A 343      22.857 181.415   3.922  1.00143.32           H
ATOM   3462 2HD  ARG A 343      24.581 181.227   4.249  1.00138.04           H
ATOM   3463  NE  ARG A 343      23.312 179.994   5.382  1.00137.54           N
ATOM   3464  HE  ARG A 343      22.342 179.731   5.470  1.00187.39           H
ATOM   3465  CZ  ARG A 343      24.217 179.156   5.870  1.00189.39           C
ATOM   3466  NH1 ARG A 343      25.515 179.372   5.780  1.00207.97           N
ATOM   3467 1HH1 ARG A 343      25.848 180.228   5.366  1.00192.55           H
ATOM   3468 2HH1 ARG A 343      26.153 178.668   6.116  1.00291.55           H
ATOM   3469  NH2 ARG A 343      23.810 178.052   6.459  1.00310.12           N
ATOM   3470 1HH2 ARG A 343      22.825 177.833   6.464  1.00370.03           H
ATOM   3471 2HH2 ARG A 343      24.481 177.426   6.879  1.00394.96           H
ATOM   3472  N   VAL A 344      19.889 183.913   8.368  1.00 37.57           N
ATOM   3473  H   VAL A 344      20.542 183.771   9.126  1.00 37.04           H
ATOM   3474  CA  VAL A 344      18.460 183.831   8.665  1.00 32.29           C
ATOM   3475  HA  VAL A 344      18.339 183.562   9.714  1.00 28.53           H
ATOM   3476  C   VAL A 344      17.877 182.705   7.814  1.00 33.05           C
ATOM   3477  O   VAL A 344      16.856 182.847   7.142  1.00 39.35           O
ATOM   3478  CB  VAL A 344      17.708 185.162   8.423  1.00 36.87           C
ATOM   3479  HB  VAL A 344      17.567 185.308   7.353  1.00 59.14           H
ATOM   3480  CG1 VAL A 344      16.339 185.134   9.098  1.00 57.35           C
ATOM   3481 1HG1 VAL A 344      16.450 184.952  10.166  1.00 96.86           H
ATOM   3482 2HG1 VAL A 344      15.730 184.344   8.659  1.00 98.02           H
ATOM   3483 3HG1 VAL A 344      15.836 186.089   8.944  1.00 96.56           H
ATOM   3484  CG2 VAL A 344      18.503 186.345   8.973  1.00 62.83           C
ATOM   3485 1HG2 VAL A 344      19.385 186.516   8.355  1.00104.69           H
ATOM   3486 2HG2 VAL A 344      18.812 186.143   9.998  1.00104.62           H
ATOM   3487 3HG2 VAL A 344      17.879 187.239   8.955  1.00101.96           H
ATOM   3488  N   GLU A 345      18.563 181.568   7.836  1.00 33.45           N
ATOM   3489  H   GLU A 345      19.381 181.496   8.425  1.00 35.08           H
ATOM   3490  CA  GLU A 345      18.189 180.411   7.027  1.00 35.92           C
ATOM   3491  HA  GLU A 345      17.538 180.742   6.218  1.00 39.29           H
ATOM   3492  C   GLU A 345      17.443 179.368   7.854  1.00 31.92           C
ATOM   3493  O   GLU A 345      18.043 178.621   8.628  1.00 37.40           O
ATOM   3494  CB  GLU A 345      19.435 179.775   6.406  1.00 45.09           C
ATOM   3495 1HB  GLU A 345      20.007 180.551   5.898  1.00 65.99           H
ATOM   3496 2HB  GLU A 345      20.053 179.354   7.199  1.00 64.58           H
ATOM   3497  CG  GLU A 345      19.110 178.683   5.398  1.00 75.47           C
ATOM   3498 1HG  GLU A 345      18.501 177.917   5.880  1.00136.32           H
ATOM   3499 2HG  GLU A 345      18.536 179.119   4.580  1.00118.58           H
ATOM   3500  CD  GLU A 345      20.361 178.035   4.838  1.00 98.36           C
ATOM   3501  OE1 GLU A 345      21.125 177.433   5.623  1.00156.92           O
ATOM   3502  OE2 GLU A 345      20.592 178.132   3.615  1.00155.21           O
ATOM   3503  N   PHE A 346      16.128 179.313   7.674  1.00 29.39           N
ATOM   3504  H   PHE A 346      15.676 179.957   7.040  1.00 33.28           H
ATOM   3505  CA  PHE A 346      15.290 178.333   8.357  1.00 28.53           C
ATOM   3506  HA  PHE A 346      15.876 177.427   8.518  1.00 31.83           H
ATOM   3507  C   PHE A 346      14.079 177.982   7.497  1.00 27.64           C
ATOM   3508  O   PHE A 346      13.783 178.667   6.518  1.00 31.32           O
ATOM   3509  CB  PHE A 346      14.854 178.874   9.722  1.00 29.62           C
ATOM   3510 1HB  PHE A 346      14.373 178.065  10.271  1.00 36.19           H
ATOM   3511 2HB  PHE A 346      15.742 179.179  10.276  1.00 30.81           H
ATOM   3512  CG  PHE A 346      13.902 180.037   9.649  1.00 29.22           C
ATOM   3513  CD1 PHE A 346      12.533 179.831   9.780  1.00 58.61           C
ATOM   3514  HD1 PHE A 346      12.150 178.831   9.925  1.00100.02           H
ATOM   3515  CD2 PHE A 346      14.372 181.336   9.479  1.00 32.53           C
ATOM   3516  HD2 PHE A 346      15.433 181.516   9.384  1.00 52.19           H
ATOM   3517  CE1 PHE A 346      11.645 180.902   9.732  1.00 64.53           C
ATOM   3518  HE1 PHE A 346      10.587 180.731   9.859  1.00108.78           H
ATOM   3519  CE2 PHE A 346      13.489 182.411   9.416  1.00 40.27           C
ATOM   3520  HE2 PHE A 346      13.863 183.415   9.279  1.00 67.19           H
ATOM   3521  CZ  PHE A 346      12.121 182.192   9.533  1.00 42.80           C
ATOM   3522  HZ  PHE A 346      11.432 183.023   9.479  1.00 53.40           H
ATOM   3523  N   THR A 347      13.382 176.907   7.851  1.00 27.57           N
ATOM   3524  H   THR A 347      13.641 176.389   8.679  1.00 29.77           H
ATOM   3525  CA  THR A 347      12.224 176.444   7.090  1.00 29.03           C
ATOM   3526  HA  THR A 347      11.790 177.293   6.561  1.00 32.70           H
ATOM   3527  C   THR A 347      11.166 175.885   8.037  1.00 25.17           C
ATOM   3528  O   THR A 347      11.438 175.674   9.219  1.00 28.58           O
ATOM   3529  CB  THR A 347      12.626 175.383   6.042  1.00 40.20           C
ATOM   3530  HB  THR A 347      13.493 175.746   5.490  1.00 74.13           H
ATOM   3531  OG1 THR A 347      11.543 175.188   5.124  1.00 91.24           O
ATOM   3532  HG1 THR A 347      11.793 174.501   4.502  1.00141.76           H
ATOM   3533  CG2 THR A 347      12.977 174.045   6.684  1.00 71.27           C
ATOM   3534 1HG2 THR A 347      13.764 174.184   7.426  1.00117.35           H
ATOM   3535 2HG2 THR A 347      13.329 173.357   5.915  1.00118.30           H
ATOM   3536 3HG2 THR A 347      12.095 173.620   7.165  1.00118.99           H
ATOM   3537  N   PHE A 348       9.959 175.655   7.532  1.00 26.77           N
ATOM   3538  H   PHE A 348       9.796 175.784   6.543  1.00 33.80           H
ATOM   3539  CA  PHE A 348       8.851 175.172   8.349  1.00 26.20           C
ATOM   3540  HA  PHE A 348       9.137 175.214   9.400  1.00 25.08           H
ATOM   3541  C   PHE A 348       8.502 173.730   7.991  1.00 29.80           C
ATOM   3542  O   PHE A 348       8.655 173.317   6.842  1.00 35.42           O
ATOM   3543  CB  PHE A 348       7.615 176.050   8.139  1.00 27.68           C
ATOM   3544 1HB  PHE A 348       7.331 176.011   7.087  1.00 32.67           H
ATOM   3545 2HB  PHE A 348       6.794 175.638   8.727  1.00 30.89           H
ATOM   3546  CG  PHE A 348       7.813 177.484   8.542  1.00 24.33           C
ATOM   3547  CD1 PHE A 348       7.633 177.874   9.864  1.00 22.54           C
ATOM   3548  HD1 PHE A 348       7.371 177.139  10.611  1.00 24.86           H
ATOM   3549  CD2 PHE A 348       8.164 178.444   7.598  1.00 27.10           C
ATOM   3550  HD2 PHE A 348       8.319 178.155   6.569  1.00 32.46           H
ATOM   3551  CE1 PHE A 348       7.785 179.206  10.238  1.00 21.93           C
ATOM   3552  HE1 PHE A 348       7.649 179.495  11.269  1.00 23.58           H
ATOM   3553  CE2 PHE A 348       8.308 179.781   7.961  1.00 26.89           C
ATOM   3554  HE2 PHE A 348       8.571 180.519   7.218  1.00 32.76           H
ATOM   3555  CZ  PHE A 348       8.108 180.163   9.283  1.00 23.87           C
ATOM   3556  HZ  PHE A 348       8.214 181.200   9.568  1.00 26.28           H
ATOM   3557  N   PRO A 349       8.016 172.944   8.965  1.00 29.68           N
ATOM   3558  CA  PRO A 349       7.064 171.893   8.588  1.00 34.03           C
ATOM   3559  HA  PRO A 349       7.545 171.187   7.911  1.00 38.90           H
ATOM   3560  C   PRO A 349       5.782 172.416   7.948  1.00 34.28           C
ATOM   3561  O   PRO A 349       5.359 173.546   8.193  1.00 32.26           O
ATOM   3562  CB  PRO A 349       6.743 171.216   9.922  1.00 37.27           C
ATOM   3563 1HB  PRO A 349       5.818 171.623  10.330  1.00 48.68           H
ATOM   3564 2HB  PRO A 349       6.661 170.137   9.794  1.00 48.59           H
ATOM   3565  CG  PRO A 349       7.886 171.550  10.814  1.00 36.86           C
ATOM   3566 1HG  PRO A 349       7.578 171.517  11.859  1.00 52.70           H
ATOM   3567 2HG  PRO A 349       8.715 170.864  10.634  1.00 52.58           H
ATOM   3568  CD  PRO A 349       8.273 172.943  10.416  1.00 29.06           C
ATOM   3569 1HD  PRO A 349       7.641 173.677  10.917  1.00 28.43           H
ATOM   3570 2HD  PRO A 349       9.328 173.124  10.627  1.00 32.56           H
ATOM   3571  N   ASP A 350       5.161 171.572   7.131  1.00 40.83           N
ATOM   3572  H   ASP A 350       5.534 170.643   6.999  1.00 46.01           H
ATOM   3573  CA  ASP A 350       3.964 171.942   6.380  1.00 44.68           C
ATOM   3574  HA  ASP A 350       4.160 172.866   5.835  1.00 45.27           H
ATOM   3575  C   ASP A 350       2.738 172.174   7.259  1.00 42.99           C
ATOM   3576  O   ASP A 350       1.838 172.926   6.887  1.00 50.56           O
ATOM   3577  CB  ASP A 350       3.639 170.839   5.369  1.00 57.03           C
ATOM   3578 1HB  ASP A 350       3.589 169.884   5.892  1.00 67.45           H
ATOM   3579 2HB  ASP A 350       2.665 171.043   4.924  1.00 68.21           H
ATOM   3580  CG  ASP A 350       4.669 170.744   4.261  1.00 70.91           C
ATOM   3581  OD1 ASP A 350       4.955 171.773   3.612  1.00109.95           O
ATOM   3582  OD2 ASP A 350       5.190 169.632   4.028  1.00116.68           O
ATOM   3583  N   PHE A 351       2.689 171.526   8.418  1.00 39.56           N
ATOM   3584  H   PHE A 351       3.457 170.927   8.686  1.00 41.49           H
ATOM   3585  CA  PHE A 351       1.552 171.668   9.322  1.00 39.46           C
ATOM   3586  HA  PHE A 351       0.641 171.607   8.726  1.00 43.89           H
ATOM   3587  C   PHE A 351       1.514 173.015  10.042  1.00 35.37           C
ATOM   3588  O   PHE A 351       0.505 173.360  10.656  1.00 39.87           O
ATOM   3589  CB  PHE A 351       1.515 170.520  10.337  1.00 42.15           C
ATOM   3590 1HB  PHE A 351       0.585 170.592  10.901  1.00 46.07           H
ATOM   3591 2HB  PHE A 351       1.509 169.574   9.795  1.00 47.88           H
ATOM   3592  CG  PHE A 351       2.662 170.511  11.311  1.00 39.90           C
ATOM   3593  CD1 PHE A 351       2.668 171.365  12.410  1.00 40.86           C
ATOM   3594  HD1 PHE A 351       1.850 172.054  12.560  1.00 44.43           H
ATOM   3595  CD2 PHE A 351       3.713 169.612  11.157  1.00 44.45           C
ATOM   3596  HD2 PHE A 351       3.724 168.940  10.311  1.00 50.79           H
ATOM   3597  CE1 PHE A 351       3.717 171.345  13.324  1.00 44.77           C
ATOM   3598  HE1 PHE A 351       3.717 172.030  14.158  1.00 51.54           H
ATOM   3599  CE2 PHE A 351       4.747 169.556  12.089  1.00 47.68           C
ATOM   3600  HE2 PHE A 351       5.545 168.838  11.969  1.00 56.33           H
ATOM   3601  CZ  PHE A 351       4.757 170.434  13.168  1.00 47.11           C
ATOM   3602  HZ  PHE A 351       5.564 170.404  13.885  1.00 54.38           H
ATOM   3603  N   VAL A 352       2.595 173.785   9.967  1.00 31.07           N
ATOM   3604  H   VAL A 352       3.387 173.480   9.418  1.00 32.15           H
ATOM   3605  CA  VAL A 352       2.639 175.098  10.606  1.00 27.25           C
ATOM   3606  HA  VAL A 352       2.197 175.017  11.598  1.00 27.65           H
ATOM   3607  C   VAL A 352       1.798 176.055   9.767  1.00 28.75           C
ATOM   3608  O   VAL A 352       2.099 176.302   8.600  1.00 33.66           O
ATOM   3609  CB  VAL A 352       4.076 175.646  10.746  1.00 24.94           C
ATOM   3610  HB  VAL A 352       4.514 175.756   9.754  1.00 27.67           H
ATOM   3611  CG1 VAL A 352       4.067 177.010  11.431  1.00 23.90           C
ATOM   3612 1HG1 VAL A 352       3.488 177.717  10.836  1.00 54.84           H
ATOM   3613 2HG1 VAL A 352       5.087 177.381  11.527  1.00 52.22           H
ATOM   3614 3HG1 VAL A 352       3.620 176.924  12.421  1.00 49.44           H
ATOM   3615  CG2 VAL A 352       4.941 174.685  11.557  1.00 28.29           C
ATOM   3616 1HG2 VAL A 352       5.039 173.739  11.024  1.00 56.51           H
ATOM   3617 2HG2 VAL A 352       4.485 174.505  12.531  1.00 59.16           H
ATOM   3618 3HG2 VAL A 352       5.933 175.115  11.698  1.00 56.66           H
ATOM   3619  N   THR A 353       0.723 176.570  10.354  1.00 28.78           N
ATOM   3620  H   THR A 353       0.543 176.375  11.329  1.00 28.98           H
ATOM   3621  CA  THR A 353      -0.251 177.370   9.615  1.00 32.72           C
ATOM   3622  HA  THR A 353      -0.580 176.791   8.752  1.00 39.02           H
ATOM   3623  C   THR A 353       0.340 178.680   9.103  1.00 29.68           C
ATOM   3624  O   THR A 353       1.274 179.221   9.692  1.00 26.47           O
ATOM   3625  CB  THR A 353      -1.479 177.719  10.481  1.00 38.67           C
ATOM   3626  HB  THR A 353      -2.175 178.315   9.890  1.00 70.33           H
ATOM   3627  OG1 THR A 353      -1.058 178.481  11.619  1.00 64.29           O
ATOM   3628  HG1 THR A 353      -0.210 178.139  11.913  1.00 95.04           H
ATOM   3629  CG2 THR A 353      -2.193 176.463  10.965  1.00 87.35           C
ATOM   3630 1HG2 THR A 353      -2.444 175.830  10.114  1.00138.77           H
ATOM   3631 2HG2 THR A 353      -3.110 176.747  11.482  1.00138.88           H
ATOM   3632 3HG2 THR A 353      -1.552 175.912  11.653  1.00137.97           H
ATOM   3633  N   GLU A 354      -0.213 179.196   8.010  1.00 34.48           N
ATOM   3634  H   GLU A 354      -1.015 178.747   7.593  1.00 40.74           H
ATOM   3635  CA  GLU A 354       0.322 180.387   7.353  1.00 34.58           C
ATOM   3636  HA  GLU A 354       1.336 180.169   7.016  1.00 34.88           H
ATOM   3637  C   GLU A 354       0.406 181.600   8.275  1.00 30.04           C
ATOM   3638  O   GLU A 354       1.358 182.374   8.192  1.00 29.48           O
ATOM   3639  CB  GLU A 354      -0.541 180.726   6.133  1.00 45.23           C
ATOM   3640 1HB  GLU A 354      -0.570 179.854   5.479  1.00 68.76           H
ATOM   3641 2HB  GLU A 354      -1.558 180.922   6.474  1.00 66.94           H
ATOM   3642  CG  GLU A 354      -0.075 181.930   5.324  1.00 77.35           C
ATOM   3643 1HG  GLU A 354      -0.835 182.162   4.578  1.00114.80           H
ATOM   3644 2HG  GLU A 354       0.021 182.789   5.989  1.00116.12           H
ATOM   3645  CD  GLU A 354       1.251 181.699   4.623  1.00130.26           C
ATOM   3646  OE1 GLU A 354       1.561 180.538   4.283  1.00206.96           O
ATOM   3647  OE2 GLU A 354       1.991 182.680   4.398  1.00194.19           O
ATOM   3648  N   GLY A 355      -0.568 181.766   9.163  1.00 30.04           N
ATOM   3649  H   GLY A 355      -1.325 181.100   9.214  1.00 34.31           H
ATOM   3650  CA  GLY A 355      -0.543 182.893  10.080  1.00 28.43           C
ATOM   3651 1HA  GLY A 355      -0.399 183.808   9.505  1.00 31.54           H
ATOM   3652 2HA  GLY A 355      -1.495 182.959  10.605  1.00 32.45           H
ATOM   3653  C   GLY A 355       0.579 182.800  11.096  1.00 22.71           C
ATOM   3654  O   GLY A 355       1.033 183.814  11.625  1.00 23.30           O
ATOM   3655  N   ALA A 356       1.036 181.582  11.365  1.00 20.46           N
ATOM   3656  H   ALA A 356       0.622 180.780  10.909  1.00 23.84           H
ATOM   3657  CA  ALA A 356       2.177 181.359  12.247  1.00 17.19           C
ATOM   3658  HA  ALA A 356       2.161 182.098  13.048  1.00 17.64           H
ATOM   3659  C   ALA A 356       3.475 181.522  11.461  1.00 16.30           C
ATOM   3660  O   ALA A 356       4.459 182.045  11.982  1.00 16.38           O
ATOM   3661  CB  ALA A 356       2.115 179.967  12.857  1.00 18.45           C
ATOM   3662 1HB  ALA A 356       2.964 179.832  13.527  1.00 48.24           H
ATOM   3663 2HB  ALA A 356       2.156 179.216  12.068  1.00 44.86           H
ATOM   3664 3HB  ALA A 356       1.189 179.849  13.417  1.00 47.80           H
ATOM   3665  N   ARG A 357       3.483 181.064  10.213  1.00 18.04           N
ATOM   3666  H   ARG A 357       2.645 180.643   9.833  1.00 20.57           H
ATOM   3667  CA  ARG A 357       4.670 181.168   9.368  1.00 19.01           C
ATOM   3668  HA  ARG A 357       5.514 180.742   9.909  1.00 18.32           H
ATOM   3669  C   ARG A 357       5.005 182.632   9.113  1.00 20.11           C
ATOM   3670  O   ARG A 357       6.174 183.013   9.122  1.00 21.00           O
ATOM   3671  CB  ARG A 357       4.492 180.409   8.048  1.00 23.53           C
ATOM   3672 1HB  ARG A 357       3.643 180.827   7.507  1.00 34.74           H
ATOM   3673 2HB  ARG A 357       5.387 180.555   7.444  1.00 36.04           H
ATOM   3674  CG  ARG A 357       4.271 178.913   8.239  1.00 32.02           C
ATOM   3675 1HG  ARG A 357       4.935 178.566   9.029  1.00 48.26           H
ATOM   3676 2HG  ARG A 357       3.244 178.745   8.558  1.00 47.23           H
ATOM   3677  CD  ARG A 357       4.531 178.068   6.999  1.00 38.79           C
ATOM   3678 1HD  ARG A 357       5.544 178.257   6.643  1.00 58.47           H
ATOM   3679 2HD  ARG A 357       4.458 177.020   7.292  1.00 76.40           H
ATOM   3680  NE  ARG A 357       3.586 178.314   5.910  1.00 71.70           N
ATOM   3681  HE  ARG A 357       3.033 179.156   5.954  1.00119.78           H
ATOM   3682  CZ  ARG A 357       3.396 177.504   4.875  1.00117.10           C
ATOM   3683  NH1 ARG A 357       4.057 176.374   4.726  1.00146.95           N
ATOM   3684 1HH1 ARG A 357       4.714 176.087   5.435  1.00147.75           H
ATOM   3685 2HH1 ARG A 357       3.888 175.803   3.913  1.00224.52           H
ATOM   3686  NH2 ARG A 357       2.524 177.838   3.946  1.00219.52           N
ATOM   3687 1HH2 ARG A 357       2.048 178.725   4.016  1.00285.44           H
ATOM   3688 2HH2 ARG A 357       2.352 177.210   3.177  1.00289.49           H
ATOM   3689  N   ASP A 358       3.976 183.447   8.908  1.00 22.04           N
ATOM   3690  H   ASP A 358       3.041 183.066   8.861  1.00 24.01           H
ATOM   3691  CA  ASP A 358       4.153 184.885   8.734  1.00 23.97           C
ATOM   3692  HA  ASP A 358       4.918 185.053   7.975  1.00 26.57           H
ATOM   3693  C   ASP A 358       4.607 185.567  10.023  1.00 21.55           C
ATOM   3694  O   ASP A 358       5.468 186.444   9.993  1.00 23.93           O
ATOM   3695  CB  ASP A 358       2.842 185.521   8.266  1.00 29.02           C
ATOM   3696 1HB  ASP A 358       2.460 184.963   7.410  1.00 41.61           H
ATOM   3697 2HB  ASP A 358       2.113 185.458   9.075  1.00 39.74           H
ATOM   3698  CG  ASP A 358       3.008 186.976   7.872  1.00 41.85           C
ATOM   3699  OD1 ASP A 358       2.044 187.748   8.058  1.00 81.74           O
ATOM   3700  OD2 ASP A 358       4.088 187.354   7.370  1.00 89.07           O
ATOM   3701  N   LEU A 359       4.028 185.179  11.155  1.00 19.38           N
ATOM   3702  H   LEU A 359       3.317 184.462  11.128  1.00 20.49           H
ATOM   3703  CA  LEU A 359       4.392 185.759  12.445  1.00 18.09           C
ATOM   3704  HA  LEU A 359       4.253 186.840  12.401  1.00 21.42           H
ATOM   3705  C   LEU A 359       5.853 185.485  12.787  1.00 15.52           C
ATOM   3706  O   LEU A 359       6.567 186.361  13.273  1.00 17.27           O
ATOM   3707  CB  LEU A 359       3.504 185.174  13.548  1.00 18.28           C
ATOM   3708 1HB  LEU A 359       2.464 185.401  13.314  1.00 22.16           H
ATOM   3709 2HB  LEU A 359       3.622 184.090  13.526  1.00 17.93           H
ATOM   3710  CG  LEU A 359       3.802 185.635  14.979  1.00 19.85           C
ATOM   3711  HG  LEU A 359       4.848 185.427  15.203  1.00 29.37           H
ATOM   3712  CD1 LEU A 359       3.550 187.123  15.182  1.00 36.16           C
ATOM   3713 1HD1 LEU A 359       2.499 187.347  14.997  1.00 71.77           H
ATOM   3714 2HD1 LEU A 359       4.173 187.702  14.500  1.00 70.47           H
ATOM   3715 3HD1 LEU A 359       3.803 187.395  16.206  1.00 73.34           H
ATOM   3716  CD2 LEU A 359       2.942 184.840  15.949  1.00 33.19           C
ATOM   3717 1HD2 LEU A 359       1.888 185.041  15.758  1.00 70.02           H
ATOM   3718 2HD2 LEU A 359       3.186 185.128  16.972  1.00 69.37           H
ATOM   3719 3HD2 LEU A 359       3.137 183.775  15.826  1.00 65.08           H
ATOM   3720  N   ILE A 360       6.283 184.251  12.551  1.00 13.50           N
ATOM   3721  H   ILE A 360       5.647 183.579  12.141  1.00 14.26           H
ATOM   3722  CA  ILE A 360       7.644 183.824  12.860  1.00 12.48           C
ATOM   3723  HA  ILE A 360       7.901 184.157  13.865  1.00 12.87           H
ATOM   3724  C   ILE A 360       8.623 184.488  11.896  1.00 14.51           C
ATOM   3725  O   ILE A 360       9.717 184.882  12.299  1.00 16.02           O
ATOM   3726  CB  ILE A 360       7.760 182.284  12.814  1.00 11.90           C
ATOM   3727  HB  ILE A 360       7.368 181.936  11.859  1.00 12.83           H
ATOM   3728  CG1 ILE A 360       6.934 181.670  13.952  1.00 11.96           C
ATOM   3729 1HG1 ILE A 360       7.491 181.778  14.883  1.00 14.06           H
ATOM   3730 2HG1 ILE A 360       6.003 182.226  14.057  1.00 13.44           H
ATOM   3731  CG2 ILE A 360       9.217 181.843  12.934  1.00 13.71           C
ATOM   3732 1HG2 ILE A 360       9.648 182.229  13.858  1.00 44.13           H
ATOM   3733 2HG2 ILE A 360       9.785 182.221  12.084  1.00 41.22           H
ATOM   3734 3HG2 ILE A 360       9.278 180.755  12.935  1.00 41.51           H
ATOM   3735  CD1 ILE A 360       6.575 180.209  13.769  1.00 13.42           C
ATOM   3736 1HD1 ILE A 360       5.978 180.085  12.867  1.00 42.17           H
ATOM   3737 2HD1 ILE A 360       6.001 179.872  14.632  1.00 41.64           H
ATOM   3738 3HD1 ILE A 360       7.482 179.611  13.688  1.00 42.17           H
ATOM   3739  N   SER A 361       8.233 184.648  10.636  1.00 16.59           N
ATOM   3740  H   SER A 361       7.322 184.321  10.346  1.00 17.61           H
ATOM   3741  CA  SER A 361       9.082 185.320   9.655  1.00 19.70           C
ATOM   3742  HA  SER A 361      10.076 184.874   9.692  1.00 20.77           H
ATOM   3743  C   SER A 361       9.224 186.809   9.957  1.00 21.69           C
ATOM   3744  O   SER A 361      10.282 187.398   9.734  1.00 26.48           O
ATOM   3745  CB  SER A 361       8.515 185.135   8.245  1.00 23.02           C
ATOM   3746 1HB  SER A 361       7.524 185.586   8.194  1.00 35.21           H
ATOM   3747 2HB  SER A 361       9.169 185.632   7.528  1.00 35.59           H
ATOM   3748  OG  SER A 361       8.420 183.760   7.918  1.00 36.09           O
ATOM   3749  HG  SER A 361       7.664 183.390   8.382  1.00 52.37           H
ATOM   3750  N   ARG A 362       8.157 187.425  10.455  1.00 21.47           N
ATOM   3751  H   ARG A 362       7.293 186.908  10.560  1.00 21.41           H
ATOM   3752  CA  ARG A 362       8.188 188.829  10.862  1.00 24.43           C
ATOM   3753  HA  ARG A 362       8.638 189.419  10.065  1.00 29.06           H
ATOM   3754  C   ARG A 362       9.039 189.052  12.107  1.00 21.95           C
ATOM   3755  O   ARG A 362       9.667 190.099  12.248  1.00 25.21           O
ATOM   3756  CB  ARG A 362       6.766 189.341  11.109  1.00 28.09           C
ATOM   3757 1HB  ARG A 362       6.228 188.613  11.717  1.00 32.42           H
ATOM   3758 2HB  ARG A 362       6.827 190.275  11.667  1.00 35.10           H
ATOM   3759  CG  ARG A 362       5.979 189.607   9.833  1.00 41.96           C
ATOM   3760 1HG  ARG A 362       6.478 190.392   9.265  1.00 59.06           H
ATOM   3761 2HG  ARG A 362       5.946 188.702   9.227  1.00 51.15           H
ATOM   3762  CD  ARG A 362       4.560 190.050  10.147  1.00 53.70           C
ATOM   3763 1HD  ARG A 362       4.043 189.244  10.670  1.00 78.47           H
ATOM   3764 2HD  ARG A 362       4.596 190.923  10.800  1.00 83.26           H
ATOM   3765  NE  ARG A 362       3.825 190.390   8.930  1.00 54.48           N
ATOM   3766  HE  ARG A 362       4.308 190.277   8.051  1.00 77.72           H
ATOM   3767  CZ  ARG A 362       2.572 190.824   8.892  1.00 73.67           C
ATOM   3768  NH1 ARG A 362       1.850 191.014   9.979  1.00101.86           N
ATOM   3769 1HH1 ARG A 362       2.250 190.798  10.882  1.00 97.42           H
ATOM   3770 2HH1 ARG A 362       0.915 191.380   9.898  1.00158.01           H
ATOM   3771  NH2 ARG A 362       2.031 191.117   7.728  1.00116.12           N
ATOM   3772 1HH2 ARG A 362       2.572 190.980   6.889  1.00127.96           H
ATOM   3773 2HH2 ARG A 362       1.086 191.465   7.690  1.00168.04           H
ATOM   3774  N   LEU A 363       9.050 188.081  13.013  1.00 18.70           N
ATOM   3775  H   LEU A 363       8.497 187.250  12.852  1.00 18.47           H
ATOM   3776  CA  LEU A 363       9.832 188.183  14.242  1.00 17.43           C
ATOM   3777  HA  LEU A 363       9.798 189.214  14.592  1.00 20.29           H
ATOM   3778  C   LEU A 363      11.305 187.837  14.035  1.00 17.55           C
ATOM   3779  O   LEU A 363      12.163 188.344  14.756  1.00 19.96           O
ATOM   3780  CB  LEU A 363       9.233 187.279  15.323  1.00 15.20           C
ATOM   3781 1HB  LEU A 363       9.078 186.293  14.885  1.00 14.55           H
ATOM   3782 2HB  LEU A 363       9.968 187.176  16.121  1.00 15.78           H
ATOM   3783  CG  LEU A 363       7.917 187.739  15.958  1.00 16.58           C
ATOM   3784  HG  LEU A 363       7.215 188.006  15.168  1.00 18.41           H
ATOM   3785  CD1 LEU A 363       7.309 186.608  16.779  1.00 16.87           C
ATOM   3786 1HD1 LEU A 363       7.983 186.339  17.593  1.00 43.02           H
ATOM   3787 2HD1 LEU A 363       7.144 185.741  16.140  1.00 44.53           H
ATOM   3788 3HD1 LEU A 363       6.355 186.932  17.193  1.00 48.23           H
ATOM   3789  CD2 LEU A 363       8.128 188.957  16.851  1.00 20.76           C
ATOM   3790 1HD2 LEU A 363       8.836 188.715  17.644  1.00 51.10           H
ATOM   3791 2HD2 LEU A 363       7.178 189.248  17.296  1.00 49.09           H
ATOM   3792 3HD2 LEU A 363       8.513 189.789  16.263  1.00 50.19           H
ATOM   3793  N   LEU A 364      11.603 186.992  13.053  1.00 17.25           N
ATOM   3794  H   LEU A 364      10.860 186.604  12.489  1.00 17.34           H
ATOM   3795  CA  LEU A 364      12.980 186.610  12.750  1.00 18.15           C
ATOM   3796  HA  LEU A 364      13.601 186.837  13.616  1.00 18.91           H
ATOM   3797  C   LEU A 364      13.540 187.407  11.574  1.00 21.98           C
ATOM   3798  O   LEU A 364      13.932 186.848  10.550  1.00 25.28           O
ATOM   3799  CB  LEU A 364      13.076 185.107  12.466  1.00 16.93           C
ATOM   3800 1HB  LEU A 364      12.444 184.886  11.607  1.00 17.73           H
ATOM   3801 2HB  LEU A 364      14.106 184.888  12.181  1.00 19.38           H
ATOM   3802  CG  LEU A 364      12.695 184.144  13.595  1.00 15.49           C
ATOM   3803  HG  LEU A 364      11.676 184.358  13.918  1.00 17.38           H
ATOM   3804  CD1 LEU A 364      12.751 182.706  13.100  1.00 18.29           C
ATOM   3805 1HD1 LEU A 364      12.451 182.032  13.902  1.00 47.29           H
ATOM   3806 2HD1 LEU A 364      13.764 182.463  12.779  1.00 46.29           H
ATOM   3807 3HD1 LEU A 364      12.067 182.586  12.261  1.00 48.41           H
ATOM   3808  CD2 LEU A 364      13.618 184.289  14.795  1.00 18.83           C
ATOM   3809 1HD2 LEU A 364      13.509 185.284  15.228  1.00 46.53           H
ATOM   3810 2HD2 LEU A 364      14.652 184.138  14.485  1.00 48.75           H
ATOM   3811 3HD2 LEU A 364      13.354 183.547  15.547  1.00 49.73           H
ATOM   3812  N   LYS A 365      13.592 188.726  11.733  1.00 26.35           N
ATOM   3813  H   LYS A 365      13.235 189.130  12.588  1.00 29.45           H
ATOM   3814  CA  LYS A 365      14.182 189.611  10.731  1.00 30.92           C
ATOM   3815  HA  LYS A 365      14.205 189.096   9.770  1.00 33.77           H
ATOM   3816  C   LYS A 365      15.613 189.946  11.134  1.00 31.42           C
ATOM   3817  O   LYS A 365      15.892 190.188  12.306  1.00 30.16           O
ATOM   3818  CB  LYS A 365      13.371 190.905  10.608  1.00 34.56           C
ATOM   3819 1HB  LYS A 365      13.299 191.355  11.598  1.00 36.95           H
ATOM   3820 2HB  LYS A 365      13.910 191.602   9.966  1.00 40.80           H
ATOM   3821  CG  LYS A 365      11.960 190.731  10.059  1.00 39.21           C
ATOM   3822 1HG  LYS A 365      11.466 189.921  10.593  1.00 57.30           H
ATOM   3823 2HG  LYS A 365      11.405 191.653  10.233  1.00 62.09           H
ATOM   3824  CD  LYS A 365      11.941 190.430   8.567  1.00 52.44           C
ATOM   3825 1HD  LYS A 365      12.469 191.221   8.035  1.00 85.31           H
ATOM   3826 2HD  LYS A 365      12.437 189.477   8.383  1.00 81.27           H
ATOM   3827  CE  LYS A 365      10.511 190.349   8.059  1.00 58.28           C
ATOM   3828 1HE  LYS A 365      10.004 189.539   8.589  1.00 76.74           H
ATOM   3829 2HE  LYS A 365      10.000 191.287   8.287  1.00 88.68           H
ATOM   3830  NZ  LYS A 365      10.503 190.090   6.581  1.00100.74           N
ATOM   3831 1HZ  LYS A 365      10.979 189.221   6.380  1.00141.55           H
ATOM   3832 2HZ  LYS A 365      10.968 190.839   6.086  1.00145.50           H
ATOM   3833 3HZ  LYS A 365       9.552 190.018   6.244  1.00141.11           H
ATOM   3834  N   HIS A 366      16.521 189.974  10.165  1.00 35.77           N
ATOM   3835  H   HIS A 366      16.260 189.743   9.218  1.00 38.83           H
ATOM   3836  CA  HIS A 366      17.909 190.325  10.451  1.00 38.54           C
ATOM   3837  HA  HIS A 366      18.289 189.647  11.217  1.00 36.64           H
ATOM   3838  C   HIS A 366      18.004 191.751  10.989  1.00 40.91           C
ATOM   3839  O   HIS A 366      18.801 192.040  11.880  1.00 41.78           O
ATOM   3840  CB  HIS A 366      18.774 190.183   9.195  1.00 45.79           C
ATOM   3841 1HB  HIS A 366      18.495 189.267   8.676  1.00 45.40           H
ATOM   3842 2HB  HIS A 366      18.574 191.024   8.531  1.00 51.83           H
ATOM   3843  CG  HIS A 366      20.243 190.135   9.483  1.00 54.53           C
ATOM   3844  ND1 HIS A 366      20.959 191.171  10.038  1.00 79.41           N
ATOM   3845  HD1 HIS A 366      20.591 192.068  10.320  1.00119.39           H
ATOM   3846  CD2 HIS A 366      21.149 189.140   9.299  1.00 75.59           C
ATOM   3847  HD2 HIS A 366      20.925 188.172   8.875  1.00116.35           H
ATOM   3848  CE1 HIS A 366      22.231 190.772  10.165  1.00 83.34           C
ATOM   3849  HE1 HIS A 366      23.025 191.382  10.572  1.00113.32           H
ATOM   3850  NE2 HIS A 366      22.389 189.533   9.742  1.00 81.41           N
ATOM   3851  N   ASN A 367      17.194 192.648  10.435  1.00 44.30           N
ATOM   3852  H   ASN A 367      16.570 192.365   9.694  1.00 46.32           H
ATOM   3853  CA  ASN A 367      17.132 194.028  10.902  1.00 47.48           C
ATOM   3854  HA  ASN A 367      18.133 194.365  11.168  1.00 50.36           H
ATOM   3855  C   ASN A 367      16.213 194.107  12.121  1.00 44.34           C
ATOM   3856  O   ASN A 367      15.019 193.827  12.003  1.00 43.14           O
ATOM   3857  CB  ASN A 367      16.588 194.919   9.782  1.00 54.83           C
ATOM   3858 1HB  ASN A 367      17.146 194.726   8.867  1.00 69.05           H
ATOM   3859 2HB  ASN A 367      15.542 194.668   9.616  1.00 68.87           H
ATOM   3860  CG  ASN A 367      16.685 196.393  10.110  1.00 65.83           C
ATOM   3861  OD1 ASN A 367      16.844 196.783  11.264  1.00 93.08           O
ATOM   3862  ND2 ASN A 367      16.602 197.227   9.086  1.00 93.07           N
ATOM   3863 1HD2 ASN A 367      16.684 198.219   9.250  1.00122.60           H
ATOM   3864 2HD2 ASN A 367      16.463 196.869   8.153  1.00113.17           H
ATOM   3865  N   PRO A 368      16.738 194.483  13.299  1.00 45.71           N
ATOM   3866  CA  PRO A 368      15.840 194.517  14.460  1.00 44.74           C
ATOM   3867  HA  PRO A 368      15.458 193.515  14.651  1.00 42.27           H
ATOM   3868  C   PRO A 368      14.660 195.476  14.340  1.00 46.33           C
ATOM   3869  O   PRO A 368      13.619 195.260  14.959  1.00 45.33           O
ATOM   3870  CB  PRO A 368      16.758 194.952  15.606  1.00 50.54           C
ATOM   3871 1HB  PRO A 368      16.676 196.027  15.767  1.00 57.92           H
ATOM   3872 2HB  PRO A 368      16.511 194.409  16.518  1.00 56.15           H
ATOM   3873  CG  PRO A 368      18.128 194.600  15.149  1.00 55.60           C
ATOM   3874 1HG  PRO A 368      18.875 195.216  15.651  1.00 71.70           H
ATOM   3875 2HG  PRO A 368      18.318 193.541  15.324  1.00 66.53           H
ATOM   3876  CD  PRO A 368      18.108 194.876  13.677  1.00 50.12           C
ATOM   3877 1HD  PRO A 368      18.271 195.936  13.480  1.00 56.53           H
ATOM   3878 2HD  PRO A 368      18.852 194.261  13.170  1.00 51.81           H
ATOM   3879  N   SER A 369      14.818 196.528  13.544  1.00 52.48           N
ATOM   3880  H   SER A 369      15.686 196.643  13.038  1.00 57.10           H
ATOM   3881  CA  SER A 369      13.773 197.530  13.355  1.00 57.08           C
ATOM   3882  HA  SER A 369      13.409 197.847  14.332  1.00 59.56           H
ATOM   3883  C   SER A 369      12.580 197.006  12.561  1.00 53.20           C
ATOM   3884  O   SER A 369      11.499 197.591  12.605  1.00 60.01           O
ATOM   3885  CB  SER A 369      14.354 198.748  12.633  1.00 68.86           C
ATOM   3886 1HB  SER A 369      14.706 198.445  11.647  1.00103.02           H
ATOM   3887 2HB  SER A 369      13.576 199.502  12.516  1.00 91.75           H
ATOM   3888  OG  SER A 369      15.437 199.297  13.365  1.00123.88           O
ATOM   3889  HG  SER A 369      15.109 199.602  14.215  1.00156.38           H
ATOM   3890  N   GLN A 370      12.771 195.908  11.837  1.00 47.96           N
ATOM   3891  H   GLN A 370      13.673 195.452  11.854  1.00 48.17           H
ATOM   3892  CA  GLN A 370      11.701 195.306  11.047  1.00 45.90           C
ATOM   3893  HA  GLN A 370      10.999 196.086  10.752  1.00 51.03           H
ATOM   3894  C   GLN A 370      10.915 194.259  11.833  1.00 39.43           C
ATOM   3895  O   GLN A 370       9.905 193.747  11.350  1.00 41.52           O
ATOM   3896  CB  GLN A 370      12.274 194.665   9.781  1.00 48.52           C
ATOM   3897 1HB  GLN A 370      13.039 193.943  10.069  1.00 55.85           H
ATOM   3898 2HB  GLN A 370      11.473 194.130   9.270  1.00 64.85           H
ATOM   3899  CG  GLN A 370      12.880 195.661   8.802  1.00 68.74           C
ATOM   3900 1HG  GLN A 370      12.125 196.400   8.536  1.00108.82           H
ATOM   3901 2HG  GLN A 370      13.715 196.172   9.281  1.00 97.21           H
ATOM   3902  CD  GLN A 370      13.381 194.990   7.539  1.00 87.55           C
ATOM   3903  OE1 GLN A 370      14.239 194.111   7.585  1.00111.16           O
ATOM   3904  NE2 GLN A 370      12.857 195.407   6.397  1.00138.72           N
ATOM   3905 1HE2 GLN A 370      13.163 194.987   5.531  1.00173.88           H
ATOM   3906 2HE2 GLN A 370      12.153 196.131   6.396  1.00177.42           H
ATOM   3907  N   ARG A 371      11.365 193.948  13.045  1.00 35.53           N
ATOM   3908  H   ARG A 371      12.195 194.405  13.396  1.00 38.25           H
ATOM   3909  CA  ARG A 371      10.669 192.998  13.909  1.00 30.88           C
ATOM   3910  HA  ARG A 371      10.299 192.172  13.301  1.00 29.32           H
ATOM   3911  C   ARG A 371       9.492 193.716  14.562  1.00 32.49           C
ATOM   3912  O   ARG A 371       9.666 194.808  15.104  1.00 36.85           O
ATOM   3913  CB  ARG A 371      11.607 192.463  14.996  1.00 29.32           C
ATOM   3914 1HB  ARG A 371      11.942 193.306  15.600  1.00 32.44           H
ATOM   3915 2HB  ARG A 371      11.048 191.782  15.638  1.00 28.80           H
ATOM   3916  CG  ARG A 371      12.833 191.736  14.463  1.00 28.19           C
ATOM   3917 1HG  ARG A 371      12.522 190.828  13.947  1.00 28.17           H
ATOM   3918 2HG  ARG A 371      13.347 192.384  13.754  1.00 31.82           H
ATOM   3919  CD  ARG A 371      13.809 191.379  15.574  1.00 27.53           C
ATOM   3920 1HD  ARG A 371      13.960 192.256  16.204  1.00 30.65           H
ATOM   3921 2HD  ARG A 371      13.398 190.569  16.177  1.00 27.08           H
ATOM   3922  NE  ARG A 371      15.088 190.970  14.993  1.00 28.23           N
ATOM   3923  HE  ARG A 371      15.070 190.632  14.042  1.00 29.38           H
ATOM   3924  CZ  ARG A 371      16.272 191.037  15.586  1.00 29.57           C
ATOM   3925  NH1 ARG A 371      16.440 191.481  16.816  1.00 30.70           N
ATOM   3926 1HH1 ARG A 371      15.631 191.711  17.375  1.00 30.21           H
ATOM   3927 2HH1 ARG A 371      17.374 191.592  17.178  1.00 33.22           H
ATOM   3928  NH2 ARG A 371      17.337 190.684  14.899  1.00 32.22           N
ATOM   3929 1HH2 ARG A 371      17.212 190.356  13.952  1.00 34.47           H
ATOM   3930 2HH2 ARG A 371      18.254 190.760  15.311  1.00 34.77           H
ATOM   3931  N   PRO A 372       8.283 193.134  14.517  1.00 31.19           N
ATOM   3932  CA  PRO A 372       7.191 193.891  15.139  1.00 33.10           C
ATOM   3933  HA  PRO A 372       7.152 194.897  14.722  1.00 36.70           H
ATOM   3934  C   PRO A 372       7.330 193.967  16.656  1.00 33.79           C
ATOM   3935  O   PRO A 372       7.709 192.993  17.306  1.00 34.96           O
ATOM   3936  CB  PRO A 372       5.945 193.101  14.732  1.00 34.10           C
ATOM   3937 1HB  PRO A 372       5.185 193.150  15.511  1.00 41.56           H
ATOM   3938 2HB  PRO A 372       5.554 193.477  13.787  1.00 42.27           H
ATOM   3939  CG  PRO A 372       6.435 191.706  14.563  1.00 34.47           C
ATOM   3940 1HG  PRO A 372       6.514 191.217  15.534  1.00 45.98           H
ATOM   3941 2HG  PRO A 372       5.778 191.143  13.900  1.00 45.25           H
ATOM   3942  CD  PRO A 372       7.798 191.864  13.948  1.00 30.87           C
ATOM   3943 1HD  PRO A 372       8.444 191.036  14.239  1.00 32.07           H
ATOM   3944 2HD  PRO A 372       7.725 191.942  12.863  1.00 33.71           H
ATOM   3945  N   MET A 373       7.029 195.134  17.214  1.00 37.77           N
ATOM   3946  H   MET A 373       6.737 195.904  16.631  1.00 42.52           H
ATOM   3947  CA  MET A 373       7.096 195.336  18.659  1.00 40.09           C
ATOM   3948  HA  MET A 373       8.076 195.011  19.010  1.00 42.47           H
ATOM   3949  C   MET A 373       6.036 194.476  19.340  1.00 34.92           C
ATOM   3950  O   MET A 373       5.085 194.035  18.698  1.00 34.21           O
ATOM   3951  CB  MET A 373       6.896 196.805  19.047  1.00 51.25           C
ATOM   3952 1HB  MET A 373       6.117 196.856  19.809  1.00 70.62           H
ATOM   3953 2HB  MET A 373       7.821 197.168  19.495  1.00 87.87           H
ATOM   3954  CG  MET A 373       6.513 197.756  17.921  1.00102.96           C
ATOM   3955 1HG  MET A 373       7.329 197.809  17.200  1.00158.12           H
ATOM   3956 2HG  MET A 373       5.613 197.391  17.426  1.00153.75           H
ATOM   3957  SD  MET A 373       6.200 199.405  18.579  1.00184.75           S
ATOM   3958  CE  MET A 373       4.666 199.843  17.754  1.00233.39           C
ATOM   3959 1HE  MET A 373       4.817 199.834  16.674  1.00285.17           H
ATOM   3960 2HE  MET A 373       4.358 200.841  18.067  1.00289.46           H
ATOM   3961 3HE  MET A 373       3.890 199.125  18.019  1.00291.93           H
ATOM   3962  N   LEU A 374       6.180 194.254  20.642  1.00 34.40           N
ATOM   3963  H   LEU A 374       6.938 194.691  21.146  1.00 37.78           H
ATOM   3964  CA  LEU A 374       5.268 193.377  21.374  1.00 31.11           C
ATOM   3965  HA  LEU A 374       5.323 192.378  20.940  1.00 28.92           H
ATOM   3966  C   LEU A 374       3.816 193.836  21.269  1.00 33.37           C
ATOM   3967  O   LEU A 374       2.905 193.011  21.226  1.00 32.23           O
ATOM   3968  CB  LEU A 374       5.668 193.307  22.851  1.00 32.71           C
ATOM   3969 1HB  LEU A 374       5.613 194.318  23.256  1.00 37.50           H
ATOM   3970 2HB  LEU A 374       4.921 192.708  23.371  1.00 33.28           H
ATOM   3971  CG  LEU A 374       7.048 192.739  23.195  1.00 32.87           C
ATOM   3972  HG  LEU A 374       7.802 193.264  22.609  1.00 35.01           H
ATOM   3973  CD1 LEU A 374       7.329 192.993  24.668  1.00 39.72           C
ATOM   3974 1HD1 LEU A 374       8.311 192.596  24.923  1.00 72.02           H
ATOM   3975 2HD1 LEU A 374       6.568 192.505  25.278  1.00 67.56           H
ATOM   3976 3HD1 LEU A 374       7.316 194.065  24.865  1.00 70.11           H
ATOM   3977  CD2 LEU A 374       7.140 191.249  22.889  1.00 32.92           C
ATOM   3978 1HD2 LEU A 374       8.114 190.873  23.201  1.00 61.99           H
ATOM   3979 2HD2 LEU A 374       7.026 191.087  21.817  1.00 60.29           H
ATOM   3980 3HD2 LEU A 374       6.357 190.711  23.422  1.00 62.44           H
ATOM   3981  N   ARG A 375       3.603 195.147  21.215  1.00 40.11           N
ATOM   3982  H   ARG A 375       4.391 195.775  21.275  1.00 43.95           H
ATOM   3983  CA  ARG A 375       2.265 195.710  21.049  1.00 46.40           C
ATOM   3984  HA  ARG A 375       1.626 195.339  21.852  1.00 47.73           H
ATOM   3985  C   ARG A 375       1.628 195.275  19.733  1.00 45.94           C
ATOM   3986  O   ARG A 375       0.422 195.050  19.664  1.00 55.27           O
ATOM   3987  CB  ARG A 375       2.328 197.239  21.122  1.00 59.79           C
ATOM   3988 1HB  ARG A 375       2.907 197.520  22.001  1.00 79.96           H
ATOM   3989 2HB  ARG A 375       2.846 197.609  20.237  1.00 83.71           H
ATOM   3990  CG  ARG A 375       0.966 197.915  21.205  1.00114.52           C
ATOM   3991 1HG  ARG A 375       0.378 197.655  20.325  1.00181.93           H
ATOM   3992 2HG  ARG A 375       0.445 197.562  22.095  1.00168.02           H
ATOM   3993  CD  ARG A 375       1.107 199.430  21.277  1.00166.71           C
ATOM   3994 1HD  ARG A 375       1.782 199.691  22.093  1.00218.86           H
ATOM   3995 2HD  ARG A 375       1.544 199.786  20.343  1.00204.78           H
ATOM   3996  NE  ARG A 375      -0.183 200.089  21.479  1.00266.11           N
ATOM   3997  HE  ARG A 375      -0.675 200.393  20.652  1.00302.54           H
ATOM   3998  CZ  ARG A 375      -0.757 200.324  22.652  1.00424.37           C
ATOM   3999  NH1 ARG A 375      -1.929 200.925  22.679  1.00629.83           N
ATOM   4000 1HH1 ARG A 375      -2.369 201.184  21.810  1.00667.42           H
ATOM   4001 2HH1 ARG A 375      -2.375 201.108  23.564  1.00824.64           H
ATOM   4002  NH2 ARG A 375      -0.205 199.984  23.801  1.00504.25           N
ATOM   4003 1HH2 ARG A 375       0.695 199.531  23.806  1.00444.89           H
ATOM   4004 2HH2 ARG A 375      -0.694 200.179  24.660  1.00704.18           H
ATOM   4005  N   GLU A 376       2.448 195.176  18.694  1.00 42.00           N
ATOM   4006  H   GLU A 376       3.434 195.348  18.826  1.00 42.35           H
ATOM   4007  CA  GLU A 376       1.989 194.792  17.362  1.00 42.01           C
ATOM   4008  HA  GLU A 376       1.030 195.270  17.163  1.00 47.69           H
ATOM   4009  C   GLU A 376       1.800 193.280  17.254  1.00 35.71           C
ATOM   4010  O   GLU A 376       0.933 192.811  16.520  1.00 38.03           O
ATOM   4011  CB  GLU A 376       3.006 195.272  16.321  1.00 45.51           C
ATOM   4012 1HB  GLU A 376       3.213 196.327  16.502  1.00 67.02           H
ATOM   4013 2HB  GLU A 376       3.934 194.721  16.468  1.00 68.59           H
ATOM   4014  CG  GLU A 376       2.574 195.106  14.870  1.00 83.15           C
ATOM   4015 1HG  GLU A 376       3.452 195.217  14.234  1.00136.29           H
ATOM   4016 2HG  GLU A 376       2.177 194.100  14.729  1.00135.52           H
ATOM   4017  CD  GLU A 376       1.526 196.116  14.436  1.00122.89           C
ATOM   4018  OE1 GLU A 376       1.017 195.987  13.303  1.00187.03           O
ATOM   4019  OE2 GLU A 376       1.210 197.045  15.209  1.00187.14           O
ATOM   4020  N   VAL A 377       2.598 192.516  17.992  1.00 30.83           N
ATOM   4021  H   VAL A 377       3.301 192.956  18.571  1.00 32.09           H
ATOM   4022  CA  VAL A 377       2.470 191.059  18.031  1.00 26.43           C
ATOM   4023  HA  VAL A 377       2.565 190.664  17.020  1.00 27.67           H
ATOM   4024  C   VAL A 377       1.092 190.667  18.554  1.00 27.18           C
ATOM   4025  O   VAL A 377       0.470 189.739  18.040  1.00 28.42           O
ATOM   4026  CB  VAL A 377       3.551 190.399  18.918  1.00 24.01           C
ATOM   4027  HB  VAL A 377       3.516 190.849  19.911  1.00 26.18           H
ATOM   4028  CG1 VAL A 377       3.309 188.899  19.061  1.00 23.52           C
ATOM   4029 1HG1 VAL A 377       4.145 188.440  19.589  1.00 53.38           H
ATOM   4030 2HG1 VAL A 377       3.209 188.444  18.076  1.00 51.86           H
ATOM   4031 3HG1 VAL A 377       2.396 188.727  19.632  1.00 50.21           H
ATOM   4032  CG2 VAL A 377       4.938 190.630  18.327  1.00 27.01           C
ATOM   4033 1HG2 VAL A 377       4.997 190.175  17.338  1.00 53.49           H
ATOM   4034 2HG2 VAL A 377       5.691 190.183  18.977  1.00 55.27           H
ATOM   4035 3HG2 VAL A 377       5.136 191.698  18.242  1.00 59.85           H
ATOM   4036  N   LEU A 378       0.608 191.392  19.557  1.00 29.92           N
ATOM   4037  H   LEU A 378       1.150 192.170  19.907  1.00 31.78           H
ATOM   4038  CA  LEU A 378      -0.705 191.140  20.143  1.00 33.76           C
ATOM   4039  HA  LEU A 378      -0.762 190.104  20.478  1.00 32.98           H
ATOM   4040  C   LEU A 378      -1.825 191.362  19.129  1.00 41.21           C
ATOM   4041  O   LEU A 378      -2.896 190.766  19.236  1.00 55.66           O
ATOM   4042  CB  LEU A 378      -0.926 192.076  21.336  1.00 37.04           C
ATOM   4043 1HB  LEU A 378      -0.810 193.097  20.974  1.00 41.69           H
ATOM   4044 2HB  LEU A 378      -1.960 191.964  21.661  1.00 43.81           H
ATOM   4045  CG  LEU A 378      -0.029 191.905  22.566  1.00 33.21           C
ATOM   4046  HG  LEU A 378       1.011 191.862  22.245  1.00 31.16           H
ATOM   4047  CD1 LEU A 378      -0.196 193.101  23.495  1.00 42.33           C
ATOM   4048 1HD1 LEU A 378      -1.226 193.154  23.848  1.00 72.91           H
ATOM   4049 2HD1 LEU A 378       0.050 194.017  22.960  1.00 72.05           H
ATOM   4050 3HD1 LEU A 378       0.473 192.994  24.349  1.00 74.75           H
ATOM   4051  CD2 LEU A 378      -0.357 190.623  23.318  1.00 35.54           C
ATOM   4052 1HD2 LEU A 378       0.258 190.559  24.216  1.00 62.64           H
ATOM   4053 2HD2 LEU A 378      -0.150 189.762  22.682  1.00 66.56           H
ATOM   4054 3HD2 LEU A 378      -1.409 190.624  23.603  1.00 65.70           H
ATOM   4055  N   GLU A 379      -1.571 192.230  18.157  1.00 39.69           N
ATOM   4056  H   GLU A 379      -0.650 192.640  18.092  1.00 38.11           H
ATOM   4057  CA  GLU A 379      -2.571 192.635  17.172  1.00 46.63           C
ATOM   4058  HA  GLU A 379      -3.565 192.509  17.602  1.00 51.93           H
ATOM   4059  C   GLU A 379      -2.514 191.806  15.890  1.00 43.26           C
ATOM   4060  O   GLU A 379      -3.293 192.031  14.964  1.00 51.29           O
ATOM   4061  CB  GLU A 379      -2.374 194.112  16.818  1.00 57.55           C
ATOM   4062 1HB  GLU A 379      -1.350 194.250  16.470  1.00 81.76           H
ATOM   4063 2HB  GLU A 379      -3.046 194.369  15.999  1.00 84.83           H
ATOM   4064  CG  GLU A 379      -2.626 195.086  17.962  1.00 88.23           C
ATOM   4065 1HG  GLU A 379      -2.277 194.650  18.899  1.00139.70           H
ATOM   4066 2HG  GLU A 379      -2.055 195.996  17.776  1.00133.86           H
ATOM   4067  CD  GLU A 379      -4.093 195.448  18.101  1.00103.84           C
ATOM   4068  OE1 GLU A 379      -4.434 196.638  17.930  1.00157.83           O
ATOM   4069  OE2 GLU A 379      -4.914 194.552  18.391  1.00145.78           O
ATOM   4070  N   HIS A 380      -1.606 190.838  15.823  1.00 35.64           N
ATOM   4071  H   HIS A 380      -0.989 190.676  16.607  1.00 33.48           H
ATOM   4072  CA  HIS A 380      -1.510 189.984  14.643  1.00 33.01           C
ATOM   4073  HA  HIS A 380      -1.459 190.628  13.766  1.00 36.91           H
ATOM   4074  C   HIS A 380      -2.755 189.105  14.538  1.00 33.24           C
ATOM   4075  O   HIS A 380      -3.232 188.584  15.547  1.00 32.21           O
ATOM   4076  CB  HIS A 380      -0.258 189.106  14.695  1.00 29.64           C
ATOM   4077 1HB  HIS A 380      -0.065 188.826  15.731  1.00 33.64           H
ATOM   4078 2HB  HIS A 380      -0.449 188.195  14.127  1.00 38.84           H
ATOM   4079  CG  HIS A 380       0.961 189.761  14.122  1.00 38.36           C
ATOM   4080  ND1 HIS A 380       1.476 190.962  14.552  1.00 67.61           N
ATOM   4081  HD1 HIS A 380       1.103 191.546  15.289  1.00 93.12           H
ATOM   4082  CD2 HIS A 380       1.773 189.377  13.104  1.00 58.84           C
ATOM   4083  HD2 HIS A 380       1.649 188.472  12.528  1.00 82.86           H
ATOM   4084  CE1 HIS A 380       2.555 191.238  13.808  1.00 93.84           C
ATOM   4085  HE1 HIS A 380       3.162 192.125  13.920  1.00144.26           H
ATOM   4086  NE2 HIS A 380       2.780 190.293  12.915  1.00 86.76           N
ATOM   4087  N   PRO A 381      -3.297 188.913  13.323  1.00 38.16           N
ATOM   4088  CA  PRO A 381      -4.538 188.130  13.277  1.00 40.75           C
ATOM   4089  HA  PRO A 381      -5.303 188.634  13.867  1.00 44.53           H
ATOM   4090  C   PRO A 381      -4.414 186.687  13.759  1.00 34.63           C
ATOM   4091  O   PRO A 381      -5.391 186.104  14.226  1.00 36.52           O
ATOM   4092  CB  PRO A 381      -4.922 188.159  11.795  1.00 51.78           C
ATOM   4093 1HB  PRO A 381      -4.578 187.251  11.300  1.00 57.30           H
ATOM   4094 2HB  PRO A 381      -6.001 188.268  11.683  1.00 65.10           H
ATOM   4095  CG  PRO A 381      -4.220 189.349  11.239  1.00 64.08           C
ATOM   4096 1HG  PRO A 381      -4.052 189.233  10.168  1.00 85.51           H
ATOM   4097 2HG  PRO A 381      -4.796 190.252  11.443  1.00 88.16           H
ATOM   4098  CD  PRO A 381      -2.917 189.390  11.982  1.00 48.08           C
ATOM   4099 1HD  PRO A 381      -2.191 188.717  11.525  1.00 49.29           H
ATOM   4100 2HD  PRO A 381      -2.539 190.412  12.016  1.00 53.87           H
ATOM   4101  N   TRP A 382      -3.229 186.099  13.636  1.00 30.75           N
ATOM   4102  H   TRP A 382      -2.463 186.597  13.207  1.00 32.75           H
ATOM   4103  CA  TRP A 382      -3.010 184.740  14.123  1.00 27.02           C
ATOM   4104  HA  TRP A 382      -3.793 184.098  13.719  1.00 29.74           H
ATOM   4105  C   TRP A 382      -3.102 184.676  15.645  1.00 22.89           C
ATOM   4106  O   TRP A 382      -3.654 183.724  16.193  1.00 24.02           O
ATOM   4107  CB  TRP A 382      -1.655 184.206  13.653  1.00 27.55           C
ATOM   4108 1HB  TRP A 382      -1.582 184.341  12.574  1.00 33.37           H
ATOM   4109 2HB  TRP A 382      -0.859 184.782  14.126  1.00 26.87           H
ATOM   4110  CG  TRP A 382      -1.463 182.753  13.975  1.00 25.96           C
ATOM   4111  CD1 TRP A 382      -1.911 181.679  13.264  1.00 30.80           C
ATOM   4112  HD1 TRP A 382      -2.487 181.746  12.353  1.00 37.76           H
ATOM   4113  CD2 TRP A 382      -0.765 182.198  15.101  1.00 23.19           C
ATOM   4114  NE1 TRP A 382      -1.535 180.501  13.855  1.00 30.79           N
ATOM   4115  HE1 TRP A 382      -1.754 179.584  13.490  1.00 37.33           H
ATOM   4116  CE2 TRP A 382      -0.819 180.790  14.986  1.00 25.88           C
ATOM   4117  CE3 TRP A 382      -0.066 182.755  16.180  1.00 23.45           C
ATOM   4118  HE3 TRP A 382      -0.018 183.826  16.302  1.00 25.76           H
ATOM   4119  CZ2 TRP A 382      -0.163 179.943  15.885  1.00 27.62           C
ATOM   4120  HZ2 TRP A 382      -0.184 178.872  15.755  1.00 33.09           H
ATOM   4121  CZ3 TRP A 382       0.577 181.911  17.084  1.00 25.83           C
ATOM   4122  HZ3 TRP A 382       1.132 182.333  17.909  1.00 30.60           H
ATOM   4123  CH2 TRP A 382       0.523 180.513  16.928  1.00 27.40           C
ATOM   4124  HH2 TRP A 382       1.036 179.879  17.636  1.00 32.64           H
ATOM   4125  N   ILE A 383      -2.578 185.690  16.326  1.00 21.50           N
ATOM   4126  H   ILE A 383      -2.137 186.451  15.830  1.00 24.24           H
ATOM   4127  CA  ILE A 383      -2.677 185.770  17.781  1.00 20.28           C
ATOM   4128  HA  ILE A 383      -2.419 184.803  18.213  1.00 19.46           H
ATOM   4129  C   ILE A 383      -4.124 186.073  18.158  1.00 23.52           C
ATOM   4130  O   ILE A 383      -4.682 185.435  19.049  1.00 24.91           O
ATOM   4131  CB  ILE A 383      -1.746 186.858  18.371  1.00 21.21           C
ATOM   4132  HB  ILE A 383      -1.965 187.799  17.866  1.00 26.51           H
ATOM   4133  CG1 ILE A 383      -0.270 186.520  18.124  1.00 21.82           C
ATOM   4134 1HG1 ILE A 383      -0.116 186.383  17.054  1.00 33.56           H
ATOM   4135 2HG1 ILE A 383       0.329 187.375  18.435  1.00 33.49           H
ATOM   4136  CG2 ILE A 383      -2.012 187.060  19.862  1.00 25.98           C
ATOM   4137 1HG2 ILE A 383      -1.993 186.101  20.378  1.00 56.15           H
ATOM   4138 2HG2 ILE A 383      -2.989 187.522  20.000  1.00 54.97           H
ATOM   4139 3HG2 ILE A 383      -1.251 187.716  20.286  1.00 56.56           H
ATOM   4140  CD1 ILE A 383       0.270 185.297  18.848  1.00 25.49           C
ATOM   4141 1HD1 ILE A 383       1.295 185.113  18.528  1.00 55.90           H
ATOM   4142 2HD1 ILE A 383      -0.338 184.423  18.614  1.00 58.53           H
ATOM   4143 3HD1 ILE A 383       0.261 185.467  19.925  1.00 57.38           H
ATOM   4144  N   THR A 384      -4.732 187.034  17.472  1.00 28.34           N
ATOM   4145  H   THR A 384      -4.234 187.505  16.729  1.00 29.86           H
ATOM   4146  CA  THR A 384      -6.099 187.455  17.768  1.00 35.51           C
ATOM   4147  HA  THR A 384      -6.136 187.816  18.796  1.00 38.82           H
ATOM   4148  C   THR A 384      -7.102 186.312  17.637  1.00 35.60           C
ATOM   4149  O   THR A 384      -8.014 186.184  18.452  1.00 42.00           O
ATOM   4150  CB  THR A 384      -6.533 188.602  16.832  1.00 44.77           C
ATOM   4151  HB  THR A 384      -6.594 188.228  15.810  1.00 70.44           H
ATOM   4152  OG1 THR A 384      -5.561 189.654  16.885  1.00 59.31           O
ATOM   4153  HG1 THR A 384      -4.717 189.308  16.587  1.00 82.92           H
ATOM   4154  CG2 THR A 384      -7.886 189.175  17.236  1.00 72.59           C
ATOM   4155 1HG2 THR A 384      -8.662 188.422  17.100  1.00109.54           H
ATOM   4156 2HG2 THR A 384      -8.113 190.039  16.610  1.00114.52           H
ATOM   4157 3HG2 THR A 384      -7.858 189.486  18.280  1.00117.99           H
ATOM   4158  N   ALA A 385      -6.947 185.489  16.605  1.00 33.85           N
ATOM   4159  H   ALA A 385      -6.177 185.626  15.965  1.00 34.40           H
ATOM   4160  CA  ALA A 385      -7.884 184.401  16.342  1.00 36.92           C
ATOM   4161  HA  ALA A 385      -8.893 184.764  16.540  1.00 43.69           H
ATOM   4162  C   ALA A 385      -7.668 183.165  17.213  1.00 33.74           C
ATOM   4163  O   ALA A 385      -8.619 182.437  17.499  1.00 46.66           O
ATOM   4164  CB  ALA A 385      -7.805 184.005  14.873  1.00 41.83           C
ATOM   4165 1HB  ALA A 385      -8.024 184.872  14.248  1.00 71.99           H
ATOM   4166 2HB  ALA A 385      -8.533 183.221  14.668  1.00 69.98           H
ATOM   4167 3HB  ALA A 385      -6.804 183.637  14.645  1.00 72.75           H
ATOM   4168  N   ASN A 386      -6.424 182.896  17.596  1.00 26.06           N
ATOM   4169  H   ASN A 386      -5.682 183.546  17.377  1.00 27.19           H
ATOM   4170  CA  ASN A 386      -6.091 181.655  18.290  1.00 24.33           C
ATOM   4171  HA  ASN A 386      -6.912 180.952  18.143  1.00 28.06           H
ATOM   4172  C   ASN A 386      -5.891 181.783  19.799  1.00 23.72           C
ATOM   4173  O   ASN A 386      -6.002 180.789  20.514  1.00 28.73           O
ATOM   4174  CB  ASN A 386      -4.836 181.049  17.657  1.00 22.98           C
ATOM   4175 1HB  ASN A 386      -4.059 181.811  17.601  1.00 22.08           H
ATOM   4176 2HB  ASN A 386      -4.476 180.236  18.285  1.00 24.68           H
ATOM   4177  CG  ASN A 386      -5.096 180.490  16.277  1.00 26.73           C
ATOM   4178  OD1 ASN A 386      -5.668 179.412  16.130  1.00 32.93           O
ATOM   4179  ND2 ASN A 386      -4.670 181.213  15.254  1.00 30.17           N
ATOM   4180 1HD2 ASN A 386      -4.816 180.876  14.315  1.00 36.41           H
ATOM   4181 2HD2 ASN A 386      -4.216 182.098  15.431  1.00 31.43           H
ATOM   4182  N   SER A 387      -5.581 182.976  20.297  1.00 24.35           N
ATOM   4183  H   SER A 387      -5.520 183.781  19.688  1.00 27.87           H
ATOM   4184  CA  SER A 387      -5.341 183.155  21.726  1.00 26.43           C
ATOM   4185  HA  SER A 387      -4.684 182.357  22.069  1.00 35.42           H
ATOM   4186  C   SER A 387      -6.646 183.082  22.513  1.00 41.12           C
ATOM   4187  O   SER A 387      -7.670 183.621  22.095  1.00 56.96           O
ATOM   4188  CB  SER A 387      -4.662 184.501  21.991  1.00 31.61           C
ATOM   4189 1HB  SER A 387      -3.737 184.553  21.417  1.00 56.36           H
ATOM   4190 2HB  SER A 387      -5.325 185.305  21.671  1.00 50.77           H
ATOM   4191  OG  SER A 387      -4.361 184.659  23.367  1.00 45.14           O
ATOM   4192  HG  SER A 387      -3.875 185.481  23.473  1.00 75.77           H
ATOM   4193  N   SER A 388      -6.607 182.420  23.665  1.00 60.24           N
ATOM   4194  H   SER A 388      -5.752 181.965  23.955  1.00 61.69           H
ATOM   4195  CA  SER A 388      -7.776 182.314  24.534  1.00106.54           C
ATOM   4196  HA  SER A 388      -8.668 182.223  23.914  1.00131.45           H
ATOM   4197  C   SER A 388      -7.956 183.533  25.436  1.00132.28           C
ATOM   4198  O   SER A 388      -8.973 183.666  26.115  1.00175.29           O
ATOM   4199  CB  SER A 388      -7.657 181.060  25.402  1.00158.05           C
ATOM   4200 1HB  SER A 388      -8.571 180.941  25.985  1.00185.38           H
ATOM   4201 2HB  SER A 388      -7.529 180.190  24.759  1.00209.05           H
ATOM   4202  OG  SER A 388      -6.549 181.161  26.281  1.00243.96           O
ATOM   4203  HG  SER A 388      -6.485 180.347  26.785  1.00299.52           H
ATOM   4204  N   LYS A 389      -6.964 184.418  25.453  1.00190.94           N
ATOM   4205  H   LYS A 389      -6.167 184.267  24.851  1.00242.56           H
ATOM   4206  CA  LYS A 389      -7.014 185.630  26.269  1.00267.09           C
ATOM   4207  HA  LYS A 389      -7.338 185.365  27.274  1.00301.86           H
ATOM   4208  C   LYS A 389      -8.016 186.619  25.679  1.00296.82           C
ATOM   4209  O   LYS A 389      -8.152 186.711  24.460  1.00345.51           O
ATOM   4210  CB  LYS A 389      -5.640 186.305  26.322  1.00428.65           C
ATOM   4211 1HB  LYS A 389      -5.327 186.512  25.298  1.00510.18           H
ATOM   4212 2HB  LYS A 389      -5.741 187.261  26.836  1.00500.24           H
ATOM   4213  CG  LYS A 389      -4.539 185.505  27.006  1.00576.35           C
ATOM   4214 1HG  LYS A 389      -4.490 184.512  26.562  1.00594.56           H
ATOM   4215 2HG  LYS A 389      -3.587 186.005  26.829  1.00621.24           H
ATOM   4216  CD  LYS A 389      -4.741 185.383  28.512  1.00833.13           C
ATOM   4217 1HD  LYS A 389      -3.853 185.765  29.014  1.00912.60           H
ATOM   4218 2HD  LYS A 389      -5.597 185.984  28.819  1.00880.34           H
ATOM   4219  CE  LYS A 389      -4.964 183.937  28.930  1.00999.99           C
ATOM   4220 1HE  LYS A 389      -5.869 183.563  28.447  1.00999.99           H
ATOM   4221 2HE  LYS A 389      -4.120 183.334  28.586  1.00999.99           H
ATOM   4222  NZ  LYS A 389      -5.084 183.859  30.423  1.00999.99           N
ATOM   4223 1HZ  LYS A 389      -4.209 184.118  30.862  1.00999.99           H
ATOM   4224 2HZ  LYS A 389      -5.811 184.475  30.760  1.00999.99           H
ATOM   4225 3HZ  LYS A 389      -5.303 182.914  30.710  1.00999.99           H
ATOM   4226  N   PRO A 390      -8.704 187.399  26.528  1.00380.49           N
ATOM   4227  CA  PRO A 390      -9.146 188.690  25.988  1.00521.90           C
ATOM   4228  HA  PRO A 390      -9.687 188.547  25.052  1.00540.00           H
ATOM   4229  C   PRO A 390      -7.975 189.645  25.775  1.00662.21           C
ATOM   4230  O   PRO A 390      -6.955 189.540  26.455  1.00724.79           O
ATOM   4231  CB  PRO A 390     -10.089 189.211  27.076  1.00677.12           C
ATOM   4232 1HB  PRO A 390     -10.067 190.300  27.117  1.00806.18           H
ATOM   4233 2HB  PRO A 390     -11.103 188.851  26.900  1.00776.11           H
ATOM   4234  CG  PRO A 390      -9.544 188.624  28.333  1.00658.35           C
ATOM   4235 1HG  PRO A 390      -8.697 189.215  28.682  1.00773.59           H
ATOM   4236 2HG  PRO A 390     -10.318 188.572  29.099  1.00765.88           H
ATOM   4237  CD  PRO A 390      -9.089 187.243  27.943  1.00470.21           C
ATOM   4238 1HD  PRO A 390      -8.237 186.941  28.551  1.00537.12           H
ATOM   4239 2HD  PRO A 390      -9.908 186.529  28.035  1.00450.82           H
ATOM   4240  N   SER A 391      -8.121 190.581  24.842  1.00838.80           N
ATOM   4241  H   SER A 391      -8.939 190.587  24.251  1.00866.96           H
ATOM   4242  CA  SER A 391      -7.117 191.623  24.645  1.00999.99           C
ATOM   4243  HA  SER A 391      -6.158 191.265  25.019  1.00999.99           H
ATOM   4244  C   SER A 391      -7.462 192.911  25.389  1.00999.99           C
ATOM   4245  O   SER A 391      -6.583 193.736  25.636  1.00999.99           O
ATOM   4246  CB  SER A 391      -6.975 191.949  23.157  1.00999.99           C
ATOM   4247 1HB  SER A 391      -6.170 192.671  23.024  1.00999.99           H
ATOM   4248 2HB  SER A 391      -6.735 191.039  22.607  1.00999.99           H
ATOM   4249  OG  SER A 391      -8.182 192.497  22.653  1.00999.99           O
ATOM   4250  HG  SER A 391      -8.317 193.358  23.058  1.00999.99           H
ATOM   4251  N   ASN A 392      -8.741 193.082  25.709  1.00999.99           N
ATOM   4252  H   ASN A 392      -9.400 192.358  25.463  1.00999.99           H
ATOM   4253  CA  ASN A 392      -9.247 194.289  26.359  1.00999.99           C
ATOM   4254  HA  ASN A 392     -10.337 194.271  26.342  1.00999.99           H
ATOM   4255  C   ASN A 392      -8.804 195.538  25.597  1.00999.99           C
ATOM   4256  O   ASN A 392      -8.904 195.511  24.352  1.00999.99           O
ATOM   4257  OXT ASN A 392      -8.395 196.528  26.240  1.00999.99           O
ATOM   4258  CB  ASN A 392      -8.778 194.318  27.819  1.00999.99           C
ATOM   4259 1HB  ASN A 392      -7.696 194.188  27.849  1.00999.99           H
ATOM   4260 2HB  ASN A 392      -9.017 195.284  28.263  1.00999.99           H
ATOM   4261  CG  ASN A 392      -9.414 193.234  28.662  1.00999.99           C
ATOM   4262  OD1 ASN A 392      -8.751 192.314  29.133  1.00999.99           O
ATOM   4263  ND2 ASN A 392     -10.717 193.345  28.867  1.00999.99           N
ATOM   4264 1HD2 ASN A 392     -11.189 192.652  29.429  1.00999.99           H
ATOM   4265 2HD2 ASN A 392     -11.223 194.122  28.471  1.00999.99           H
TER    4266      ASN A 392 
HETATM 4267  CH3 ACE B 521       0.731 163.649  47.011  1.00999.99           C
HETATM 4268 1HH3 ACE B 521       0.233 163.040  47.764  1.00999.99           H
HETATM 4269 2HH3 ACE B 521       0.106 163.720  46.122  1.00999.99           H
HETATM 4270 3HH3 ACE B 521       1.693 163.210  46.752  1.00999.99           H
HETATM 4271  C   ACE B 521       0.955 165.042  47.565  1.00999.99           C
HETATM 4272  O   ACE B 521       0.449 166.018  47.013  1.00999.99           O
ATOM   4273  N   GLU B 522       1.721 165.118  48.646  1.00999.99           N
ATOM   4274  H   GLU B 522       2.127 164.278  49.032  1.00999.99           H
ATOM   4275  CA  GLU B 522       2.043 166.380  49.305  1.00999.99           C
ATOM   4276  HA  GLU B 522       2.115 167.160  48.547  1.00999.99           H
ATOM   4277  C   GLU B 522       3.402 166.250  49.993  1.00999.99           C
ATOM   4278  O   GLU B 522       3.999 165.174  50.005  1.00999.99           O
ATOM   4279  CB  GLU B 522       0.940 166.758  50.299  1.00999.99           C
ATOM   4280 1HB  GLU B 522       0.004 166.311  49.965  1.00999.99           H
ATOM   4281 2HB  GLU B 522       1.186 166.339  51.275  1.00999.99           H
ATOM   4282  CG  GLU B 522       0.724 168.259  50.444  1.00999.99           C
ATOM   4283 1HG  GLU B 522       0.085 168.444  51.309  1.00999.99           H
ATOM   4284 2HG  GLU B 522       1.686 168.741  50.620  1.00999.99           H
ATOM   4285  CD  GLU B 522       0.084 168.876  49.214  1.00999.99           C
ATOM   4286  OE1 GLU B 522       0.742 169.717  48.564  1.00999.99           O
ATOM   4287  OE2 GLU B 522      -1.078 168.543  48.897  1.00999.99           O
ATOM   4288  N   GLU B 523       3.913 167.346  50.543  1.00999.99           N
ATOM   4289  H   GLU B 523       3.309 168.121  50.777  1.00999.99           H
ATOM   4290  CA  GLU B 523       5.342 167.489  50.804  1.00999.99           C
ATOM   4291  HA  GLU B 523       5.847 166.575  50.491  1.00999.99           H
ATOM   4292  C   GLU B 523       5.656 167.717  52.280  1.00999.99           C
ATOM   4293  O   GLU B 523       4.870 168.315  53.016  1.00999.99           O
ATOM   4294  CB  GLU B 523       5.885 168.658  49.977  1.00999.99           C
ATOM   4295 1HB  GLU B 523       5.327 169.555  50.246  1.00999.99           H
ATOM   4296 2HB  GLU B 523       6.931 168.820  50.235  1.00999.99           H
ATOM   4297  CG  GLU B 523       5.778 168.463  48.468  1.00999.99           C
ATOM   4298 1HG  GLU B 523       4.767 168.144  48.213  1.00999.99           H
ATOM   4299 2HG  GLU B 523       5.956 169.419  47.977  1.00999.99           H
ATOM   4300  CD  GLU B 523       6.770 167.450  47.927  1.00999.99           C
ATOM   4301  OE1 GLU B 523       6.663 167.097  46.734  1.00999.99           O
ATOM   4302  OE2 GLU B 523       7.674 167.010  48.671  1.00999.99           O
ATOM   4303  N   SER B 524       6.823 167.242  52.704  1.00999.99           N
ATOM   4304  H   SER B 524       7.440 166.781  52.052  1.00999.99           H
ATOM   4305  CA  SER B 524       7.279 167.384  54.084  1.00999.99           C
ATOM   4306  HA  SER B 524       6.444 167.717  54.702  1.00999.99           H
ATOM   4307  C   SER B 524       8.397 168.420  54.169  1.00999.99           C
ATOM   4308  O   SER B 524       9.180 168.574  53.232  1.00999.99           O
ATOM   4309  CB  SER B 524       7.772 166.035  54.611  1.00999.99           C
ATOM   4310 1HB  SER B 524       6.969 165.303  54.520  1.00999.99           H
ATOM   4311 2HB  SER B 524       8.623 165.707  54.015  1.00999.99           H
ATOM   4312  OG  SER B 524       8.160 166.131  55.971  1.00999.99           O
ATOM   4313  HG  SER B 524       8.436 165.262  56.273  1.00999.99           H
ATOM   4314  N   PHE B 525       8.452 169.141  55.284  1.00999.99           N
ATOM   4315  H   PHE B 525       7.835 168.921  56.053  1.00999.99           H
ATOM   4316  CA  PHE B 525       9.349 170.283  55.439  1.00999.99           C
ATOM   4317  HA  PHE B 525      10.085 170.272  54.635  1.00999.99           H
ATOM   4318  C   PHE B 525      10.093 170.242  56.773  1.00999.99           C
ATOM   4319  O   PHE B 525       9.570 169.742  57.769  1.00999.99           O
ATOM   4320  CB  PHE B 525       8.538 171.578  55.342  1.00999.99           C
ATOM   4321 1HB  PHE B 525       7.804 171.599  56.147  1.00999.99           H
ATOM   4322 2HB  PHE B 525       9.221 172.416  55.472  1.00999.99           H
ATOM   4323  CG  PHE B 525       7.833 171.765  54.026  1.00999.99           C
ATOM   4324  CD1 PHE B 525       8.427 172.519  53.021  1.00999.99           C
ATOM   4325  HD1 PHE B 525       9.377 173.000  53.201  1.00999.99           H
ATOM   4326  CD2 PHE B 525       6.580 171.208  53.794  1.00999.99           C
ATOM   4327  HD2 PHE B 525       6.092 170.638  54.572  1.00999.99           H
ATOM   4328  CE1 PHE B 525       7.807 172.674  51.785  1.00999.99           C
ATOM   4329  HE1 PHE B 525       8.286 173.259  51.015  1.00999.99           H
ATOM   4330  CE2 PHE B 525       5.947 171.363  52.563  1.00999.99           C
ATOM   4331  HE2 PHE B 525       4.981 170.913  52.392  1.00999.99           H
ATOM   4332  CZ  PHE B 525       6.567 172.090  51.552  1.00999.99           C
ATOM   4333  HZ  PHE B 525       6.082 172.208  50.594  1.00999.99           H
ATOM   4334  N   ARG B 526      11.317 170.761  56.786  1.00999.99           N
ATOM   4335  H   ARG B 526      11.689 171.165  55.935  1.00999.99           H
ATOM   4336  CA  ARG B 526      12.184 170.761  57.965  1.00999.99           C
ATOM   4337  HA  ARG B 526      11.621 170.412  58.831  1.00999.99           H
ATOM   4338  C   ARG B 526      12.710 172.160  58.265  1.00999.99           C
ATOM   4339  O   ARG B 526      12.749 173.018  57.386  1.00999.99           O
ATOM   4340  CB  ARG B 526      13.379 169.835  57.719  1.00999.99           C
ATOM   4341 1HB  ARG B 526      13.901 170.181  56.827  1.00999.99           H
ATOM   4342 2HB  ARG B 526      14.063 169.917  58.564  1.00999.99           H
ATOM   4343  CG  ARG B 526      13.016 168.366  57.536  1.00999.99           C
ATOM   4344 1HG  ARG B 526      12.541 168.005  58.447  1.00999.99           H
ATOM   4345 2HG  ARG B 526      12.314 168.264  56.708  1.00999.99           H
ATOM   4346  CD  ARG B 526      14.245 167.514  57.247  1.00999.99           C
ATOM   4347 1HD  ARG B 526      14.998 167.706  58.012  1.00999.99           H
ATOM   4348 2HD  ARG B 526      13.960 166.462  57.291  1.00999.99           H
ATOM   4349  NE  ARG B 526      14.809 167.799  55.927  1.00999.99           N
ATOM   4350  HE  ARG B 526      14.306 168.451  55.344  1.00999.99           H
ATOM   4351  CZ  ARG B 526      15.929 167.280  55.441  1.00999.99           C
ATOM   4352  NH1 ARG B 526      16.665 166.418  56.116  1.00999.99           N
ATOM   4353 1HH1 ARG B 526      16.381 166.144  57.044  1.00999.99           H
ATOM   4354 2HH1 ARG B 526      17.510 166.058  55.703  1.00999.99           H
ATOM   4355  NH2 ARG B 526      16.319 167.618  54.230  1.00999.99           N
ATOM   4356 1HH2 ARG B 526      15.763 168.273  53.702  1.00999.99           H
ATOM   4357 2HH2 ARG B 526      17.168 167.229  53.853  1.00999.99           H
ATOM   4358  N   ASP B 527      13.134 172.391  59.502  1.00999.99           N
ATOM   4359  H   ASP B 527      13.084 171.663  60.199  1.00999.99           H
ATOM   4360  CA  ASP B 527      13.726 173.674  59.872  1.00999.99           C
ATOM   4361  HA  ASP B 527      12.962 174.443  59.776  1.00999.99           H
ATOM   4362  C   ASP B 527      14.906 173.980  58.947  1.00999.99           C
ATOM   4363  O   ASP B 527      15.725 173.097  58.698  1.00999.99           O
ATOM   4364  CB  ASP B 527      14.218 173.632  61.322  1.00999.99           C
ATOM   4365 1HB  ASP B 527      13.378 173.440  61.991  1.00999.99           H
ATOM   4366 2HB  ASP B 527      14.916 172.800  61.417  1.00999.99           H
ATOM   4367  CG  ASP B 527      14.958 174.899  61.728  1.00999.99           C
ATOM   4368  OD1 ASP B 527      15.163 176.086  62.056  1.00999.99           O
ATOM   4369  OD2 ASP B 527      13.804 175.376  61.758  1.00999.99           O
HETATM 4370  N   PRO B 528      15.005 175.255  58.408  1.00999.99           N
HETATM 4371  CA  PRO B 528      16.010 175.609  57.394  1.00999.99           C
HETATM 4372  HA  PRO B 528      15.831 175.002  56.499  1.00999.99           H
HETATM 4373  C   PRO B 528      17.435 175.326  57.874  1.00999.99           C
HETATM 4374  O   PRO B 528      18.318 174.974  57.114  1.00999.99           O
HETATM 4375  CB  PRO B 528      15.810 177.101  57.072  1.00999.99           C
HETATM 4376 1HB  PRO B 528      16.539 177.700  57.628  1.00999.99           H
HETATM 4377 2HB  PRO B 528      15.936 177.308  56.003  1.00999.99           H
HETATM 4378  CG  PRO B 528      14.392 177.430  57.550  1.00999.99           C
HETATM 4379  HG  PRO B 528      14.311 178.453  57.936  1.00999.99           H
HETATM 4380  F1  PRO B 528      13.539 177.293  56.512  1.00999.99           F
HETATM 4381  CD  PRO B 528      14.081 176.379  58.631  1.00999.99           C
HETATM 4382 1HD  PRO B 528      14.251 176.806  59.627  1.00999.99           H
HETATM 4383 2HD  PRO B 528      13.042 176.045  58.548  1.00999.99           H
ATOM   4384  N   ALA B 529      17.657 175.513  59.220  1.00999.99           N
ATOM   4385  H   ALA B 529      16.879 175.804  59.792  1.00999.99           H
ATOM   4386  CA  ALA B 529      18.962 175.292  59.839  1.00999.99           C
ATOM   4387  HA  ALA B 529      19.703 175.902  59.321  1.00999.99           H
ATOM   4388  C   ALA B 529      19.430 173.840  59.751  1.00999.99           C
ATOM   4389  O   ALA B 529      20.629 173.567  59.800  1.00999.99           O
ATOM   4390  CB  ALA B 529      18.912 175.733  61.296  1.00999.99           C
ATOM   4391 1HB  ALA B 529      19.895 175.602  61.748  1.00999.99           H
ATOM   4392 2HB  ALA B 529      18.183 175.130  61.837  1.00999.99           H
ATOM   4393 3HB  ALA B 529      18.628 176.783  61.351  1.00999.99           H
ATOM   4394  N   GLU B 530      18.494 172.904  59.632  1.00999.99           N
ATOM   4395  H   GLU B 530      17.522 173.169  59.558  1.00999.99           H
ATOM   4396  CA  GLU B 530      18.818 171.481  59.565  1.00999.99           C
ATOM   4397  HA  GLU B 530      19.726 171.292  60.139  1.00999.99           H
ATOM   4398  C   GLU B 530      19.067 171.011  58.134  1.00999.99           C
ATOM   4399  O   GLU B 530      19.532 169.893  57.917  1.00999.99           O
ATOM   4400  CB  GLU B 530      17.676 170.656  60.166  1.00999.99           C
ATOM   4401 1HB  GLU B 530      16.761 170.879  59.616  1.00999.99           H
ATOM   4402 2HB  GLU B 530      17.902 169.599  60.029  1.00999.99           H
ATOM   4403  CG  GLU B 530      17.416 170.901  61.647  1.00999.99           C
ATOM   4404 1HG  GLU B 530      17.480 171.968  61.860  1.00999.99           H
ATOM   4405 2HG  GLU B 530      16.404 170.568  61.880  1.00999.99           H
ATOM   4406  CD  GLU B 530      18.394 170.156  62.536  1.00999.99           C
ATOM   4407  OE1 GLU B 530      17.951 169.262  63.289  1.00999.99           O
ATOM   4408  OE2 GLU B 530      19.605 170.461  62.500  1.00999.99           O
ATOM   4409  N   VAL B 531      18.747 171.857  57.160  1.00999.99           N
ATOM   4410  H   VAL B 531      18.406 172.778  57.401  1.00999.99           H
ATOM   4411  CA  VAL B 531      18.881 171.514  55.745  1.00999.99           C
ATOM   4412  HA  VAL B 531      19.079 170.445  55.661  1.00999.99           H
ATOM   4413  C   VAL B 531      20.046 172.263  55.105  1.00999.99           C
ATOM   4414  O   VAL B 531      20.818 171.695  54.333  1.00999.99           O
ATOM   4415  CB  VAL B 531      17.595 171.835  54.950  1.00999.99           C
ATOM   4416  HB  VAL B 531      17.418 172.911  54.983  1.00999.99           H
ATOM   4417  CG1 VAL B 531      17.746 171.410  53.492  1.00999.99           C
ATOM   4418 1HG1 VAL B 531      18.043 170.362  53.441  1.00999.99           H
ATOM   4419 2HG1 VAL B 531      18.504 172.025  53.006  1.00999.99           H
ATOM   4420 3HG1 VAL B 531      16.799 171.539  52.969  1.00999.99           H
ATOM   4421  CG2 VAL B 531      16.389 171.135  55.572  1.00999.99           C
ATOM   4422 1HG2 VAL B 531      16.170 171.575  56.545  1.00999.99           H
ATOM   4423 2HG2 VAL B 531      16.603 170.074  55.697  1.00999.99           H
ATOM   4424 3HG2 VAL B 531      15.519 171.255  54.927  1.00999.99           H
ATOM   4425  N   LEU B 532      20.166 173.545  55.431  1.00999.99           N
ATOM   4426  H   LEU B 532      19.495 173.958  56.066  1.00999.99           H
ATOM   4427  CA  LEU B 532      21.238 174.397  54.923  1.00999.99           C
ATOM   4428  HA  LEU B 532      21.479 174.107  53.900  1.00999.99           H
ATOM   4429  C   LEU B 532      22.500 174.270  55.770  1.00999.99           C
ATOM   4430  O   LEU B 532      23.597 174.595  55.316  1.00999.99           O
ATOM   4431  CB  LEU B 532      20.783 175.859  54.952  1.00999.99           C
ATOM   4432 1HB  LEU B 532      20.564 176.112  55.989  1.00999.99           H
ATOM   4433 2HB  LEU B 532      21.618 176.481  54.630  1.00999.99           H
ATOM   4434  CG  LEU B 532      19.559 176.227  54.109  1.00999.99           C
ATOM   4435  HG  LEU B 532      18.758 175.516  54.304  1.00999.99           H
ATOM   4436  CD1 LEU B 532      19.080 177.615  54.512  1.00999.99           C
ATOM   4437 1HD1 LEU B 532      18.272 177.931  53.852  1.00999.99           H
ATOM   4438 2HD1 LEU B 532      19.908 178.320  54.443  1.00999.99           H
ATOM   4439 3HD1 LEU B 532      18.713 177.586  55.538  1.00999.99           H
ATOM   4440  CD2 LEU B 532      19.887 176.199  52.622  1.00999.99           C
ATOM   4441 1HD2 LEU B 532      20.206 175.196  52.338  1.00999.99           H
ATOM   4442 2HD2 LEU B 532      20.685 176.909  52.404  1.00999.99           H
ATOM   4443 3HD2 LEU B 532      18.997 176.461  52.051  1.00999.99           H
ATOM   4444  N   GLY B 533      22.335 173.811  57.005  1.00999.99           N
ATOM   4445  H   GLY B 533      21.415 173.532  57.318  1.00999.99           H
ATOM   4446  CA  GLY B 533      23.449 173.713  57.930  1.00999.99           C
ATOM   4447 1HA  GLY B 533      23.203 172.994  58.711  1.00999.99           H
ATOM   4448 2HA  GLY B 533      24.326 173.359  57.388  1.00999.99           H
ATOM   4449  C   GLY B 533      23.780 175.042  58.582  1.00999.99           C
ATOM   4450  O   GLY B 533      22.913 175.899  58.761  1.00999.99           O
ATOM   4451  N   THR B 534      25.043 175.215  58.955  1.00999.99           N
ATOM   4452  H   THR B 534      25.736 174.517  58.725  1.00999.99           H
ATOM   4453  CA  THR B 534      25.476 176.402  59.688  1.00999.99           C
ATOM   4454  HA  THR B 534      24.622 177.072  59.784  1.00999.99           H
ATOM   4455  C   THR B 534      26.582 177.168  58.966  1.00999.99           C
ATOM   4456  O   THR B 534      27.470 176.583  58.346  1.00999.99           O
ATOM   4457  CB  THR B 534      25.953 176.043  61.114  1.00999.99           C
ATOM   4458  HB  THR B 534      25.153 175.509  61.626  1.00999.99           H
ATOM   4459  OG1 THR B 534      26.247 177.244  61.838  1.00999.99           O
ATOM   4460  HG1 THR B 534      26.561 177.001  62.711  1.00999.99           H
ATOM   4461  CG2 THR B 534      27.202 175.167  61.107  1.00999.99           C
ATOM   4462 1HG2 THR B 534      28.037 175.713  60.668  1.00999.99           H
ATOM   4463 2HG2 THR B 534      27.018 174.259  60.532  1.00999.99           H
ATOM   4464 3HG2 THR B 534      27.456 174.893  62.131  1.00999.99           H
ATOM   4465  N   GLY B 535      26.507 178.492  59.048  1.00999.99           N
ATOM   4466  H   GLY B 535      25.606 178.940  59.140  1.00999.99           H
ATOM   4467  CA  GLY B 535      27.695 179.329  59.075  1.00999.99           C
ATOM   4468 1HA  GLY B 535      27.449 180.247  59.609  1.00999.99           H
ATOM   4469 2HA  GLY B 535      28.469 178.811  59.640  1.00999.99           H
ATOM   4470  C   GLY B 535      28.287 179.727  57.737  1.00999.99           C
ATOM   4471  O   GLY B 535      28.479 180.916  57.492  1.00999.99           O
ATOM   4472  N   ALA B 536      28.597 178.750  56.891  1.00999.99           N
ATOM   4473  H   ALA B 536      28.373 177.796  57.140  1.00999.99           H
ATOM   4474  CA  ALA B 536      29.289 179.000  55.628  1.00999.99           C
ATOM   4475  HA  ALA B 536      29.007 179.999  55.291  1.00999.99           H
ATOM   4476  C   ALA B 536      28.903 177.959  54.574  1.00999.99           C
ATOM   4477  O   ALA B 536      28.666 177.392  53.487  1.00999.99           O
ATOM   4478  OXT ALA B 536      29.156 178.919  53.815  1.00999.99           O
ATOM   4479  CB  ALA B 536      30.797 178.973  55.874  1.00999.99           C
ATOM   4480 1HB  ALA B 536      31.095 177.981  56.214  1.00999.99           H
ATOM   4481 2HB  ALA B 536      31.057 179.709  56.635  1.00999.99           H
ATOM   4482 3HB  ALA B 536      31.327 179.211  54.951  1.00999.99           H
TER    4483      ALA B 536 
CONECT    1    2    3    4    5                              
CONECT    2    1                                             
CONECT    3    1                                             
CONECT    4    1                                             
CONECT    5    1    6    7                                   
CONECT    6    5                                             
CONECT    7    5    8    9                                   
CONECT 2574 2572 2575 2587                                   
CONECT 2587 2574 2588 2589                                   
CONECT 2588 2587                                             
CONECT 2589 2587 2590 2591 2592                              
CONECT 2590 2589                                             
CONECT 2591 2589                                             
CONECT 2592 2589                                             
CONECT 2593 2594 2595 2596 2597                              
CONECT 2594 2593                                             
CONECT 2595 2593                                             
CONECT 2596 2593                                             
CONECT 2597 2593 2598 2599                                   
CONECT 2598 2597                                             
CONECT 2599 2597 2600 2601                                   
CONECT 4267 4268 4269 4270 4271                              
CONECT 4268 4267                                             
CONECT 4269 4267                                             
CONECT 4270 4267                                             
CONECT 4271 4267 4272 4273                                   
CONECT 4272 4271                                             
CONECT 4273 4271 4274 4275                                   
CONECT 4362 4360 4363 4370                                   
CONECT 4370 4362 4371 4381                                   
CONECT 4371 4370 4372 4373 4375                              
CONECT 4372 4371                                             
CONECT 4373 4371 4374 4384                                   
CONECT 4374 4373                                             
CONECT 4375 4371 4376 4377 4378                              
CONECT 4376 4375                                             
CONECT 4377 4375                                             
CONECT 4378 4375 4379 4380 4381                              
CONECT 4379 4378                                             
CONECT 4380 4378                                             
CONECT 4381 4370 4378 4382 4383                              
CONECT 4382 4381                                             
CONECT 4383 4381                                             
CONECT 4384 4373 4385 4386                                   
END
