# Supplementary material for: Constrained TACC3 peptidomimetics for a non-canonical protein–protein interface elucidate allosteric communication in Aurora-A kinase
Source: Chem Sci. 2024 Nov 28;16(1):354–63. doi: 10.1039/d4sc06100d (PMC11604048; doi:10.1039/d4sc06100d)
Supplement: SC-016-D4SC06100D-s001 [file SC-016-D4SC06100D-s001.zip › aura_tacc3 522_536_fpro_run1_energymin.pdb]

REMARK YASARA *************************************************************
REMARK YASARA *                                                           *
REMARK YASARA *                     Y  A  S  A  R  A                      *
REMARK YASARA *                                                           *
REMARK YASARA *   Yet Another Scientific Artificial Reality Application   *
REMARK YASARA *                                                           *
REMARK YASARA *            MOLECULE STRUCTURE FILE, PDB FORMAT            *
REMARK YASARA *                                                           *
REMARK YASARA * Just use YASARA every day to make your questions go away! *
REMARK YASARA *                                                           *
REMARK YASARA *                      www.YASARA.org                       *
REMARK YASARA *                                                           *
REMARK YASARA *************************************************************
REMARK YASARA
REMARK YASARA Written on:        Wed Oct 23 08:39:39 2024
REMARK YASARA Number of models: 1
REMARK YASARA Number of atoms:   4481
REMARK YASARA Please address questions or suggestions to: Eliza@yasara.org
REMARK YASARA
REMARK   2 RESOLUTION. 2.02 ANGSTROMS.
REMARK 350 COORDINATES FOR A COMPLETE MULTIMER REPRESENTING THE KNOWN
REMARK 350 BIOLOGICALLY SIGNIFICANT OLIGOMERIZATION STATE OF THE
REMARK 350 MOLECULE CAN BE GENERATED BY APPLYING BIOMT TRANSFORMATIONS
REMARK 350 GIVEN BELOW. BOTH NON-CRYSTALLOGRAPHIC AND
REMARK 350 CRYSTALLOGRAPHIC OPERATIONS ARE GIVEN.
REMARK 350
REMARK 350 BIOMOLECULE: 1
REMARK 350 APPLY THE FOLLOWING TO CHAINS: A
REMARK 350   BIOMT1   1  1.000000  0.000000  0.000000        0.00000
REMARK 350   BIOMT2   1  0.000000  1.000000  0.000000        0.00000
REMARK 350   BIOMT3   1  0.000000  0.000000  1.000000        0.00000
COMPND    MOL_ID: 1;
COMPND   2 MOLECULE: AURORA KINASE A;
COMPND   3 CHAIN: A;
SEQRES   1 A  258  ARG GLN TRP ALA LEU GLU ASP PHE GLU ILE GLY ARG PRO 
SEQRES   2 A  258  LEU GLY LYS GLY LYS PHE GLY ASN VAL TYR LEU ALA ARG 
SEQRES   3 A  258  GLU LYS GLN SER LYS PHE ILE LEU ALA LEU LYS VAL LEU 
SEQRES   4 A  258  PHE LYS ALA GLN LEU GLU LYS ALA GLY VAL GLU HIS GLN 
SEQRES   5 A  258  LEU ARG ARG GLU VAL GLU ILE GLN SER HIS LEU ARG HIS 
SEQRES   6 A  258  PRO ASN ILE LEU ARG LEU TYR GLY TYR PHE HIS ASP ALA 
SEQRES   7 A  258  THR ARG VAL TYR LEU ILE LEU GLU TYR ALA PRO LEU GLY 
SEQRES   8 A  258  THR VAL TYR ARG GLU LEU GLN LYS LEU SER LYS PHE ASP 
SEQRES   9 A  258  GLU GLN ARG THR ALA THR TYR ILE THR GLU LEU ALA ASN 
SEQRES  10 A  258  ALA LEU SER TYR CYS HIS SER LYS ARG VAL ILE HIS ARG 
SEQRES  11 A  258  ASP ILE LYS PRO GLU ASN LEU LEU LEU GLY SER ALA GLY 
SEQRES  12 A  258  GLU LEU LYS ILE ALA ASN PHE GLY TRP SER VAL HIS ALA 
SEQRES  13 A  258  GLY THR LEU ASP TYR LEU PRO PRO GLU MET ILE GLU GLY 
SEQRES  14 A  258  ARG MET HIS ASP GLU LYS VAL ASP LEU TRP SER LEU GLY 
SEQRES  15 A  258  VAL LEU CYS TYR GLU PHE LEU VAL GLY LYS PRO PRO PHE 
SEQRES  16 A  258  GLU ALA ASN THR TYR GLN GLU THR TYR LYS ARG ILE SER 
SEQRES  17 A  258  ARG VAL GLU PHE THR PHE PRO ASP PHE VAL THR GLU GLY 
SEQRES  18 A  258  ALA ARG ASP LEU ILE SER ARG LEU LEU LYS HIS ASN PRO 
SEQRES  19 A  258  SER GLN ARG PRO MET LEU ARG GLU VAL LEU GLU HIS PRO 
SEQRES  20 A  258  TRP ILE THR ALA ASN SER SER LYS PRO SER ASN 
SEQRES   1 ?   15  GLU GLU SER PHE ARG ASP PRO ALA GLU VAL LEU GLY THR 
SEQRES   2 ?   15  GLY ALA 
LINK         C   ACE A 125                 N   ARG A 126                  1.33
LINK         C   HIS A 280                 N   NME A 281                  1.35
LINK         C   ACE A 289                 N   ALA A 290                  1.33
CRYST1  137.040  137.040  137.040  90.00  90.00  90.00 I 2 3        24
ORIGX1      1.000000  0.000000  0.000000        0.00000
ORIGX2      0.000000  1.000000  0.000000        0.00000
ORIGX3      0.000000  0.000000  1.000000        0.00000
SCALE1      0.007297  0.000000  0.000000        0.00000
SCALE2      0.000000  0.007297  0.000000        0.00000
SCALE3      0.000000  0.000000  0.007297        0.00000
HETATM    1  CH3 ACE A 125      -8.829 156.041  22.924  1.00 72.14           C
HETATM    2 1HH3 ACE A 125      -8.128 155.396  23.453  1.00 72.14           H
HETATM    3 2HH3 ACE A 125      -8.407 156.323  21.960  1.00 72.14           H
HETATM    4 3HH3 ACE A 125      -9.768 155.508  22.768  1.00 72.14           H
HETATM    5  C   ACE A 125      -9.106 157.265  23.756  1.00 72.14           C
HETATM    6  O   ACE A 125     -10.147 157.339  24.406  1.00 72.14           O
ATOM      7  N   ARG A 126      -8.159 158.198  23.795  1.00 72.14           N
ATOM      8  H   ARG A 126      -7.333 158.058  23.231  1.00 72.14           H
ATOM      9  CA  ARG A 126      -8.177 159.397  24.642  1.00 64.21           C
ATOM     10  HA  ARG A 126      -9.201 159.766  24.697  1.00 64.21           H
ATOM     11  C   ARG A 126      -7.294 160.502  24.040  1.00 59.66           C
ATOM     12  O   ARG A 126      -6.184 160.219  23.579  1.00 62.07           O
ATOM     13  CB  ARG A 126      -7.723 158.987  26.056  1.00  0.00           C
ATOM     14 1HB  ARG A 126      -8.259 158.081  26.340  1.00  0.00           H
ATOM     15 2HB  ARG A 126      -6.659 158.750  26.030  1.00  0.00           H
ATOM     16  CG  ARG A 126      -7.955 160.051  27.149  1.00  0.00           C
ATOM     17 1HG  ARG A 126      -7.378 160.946  26.917  1.00  0.00           H
ATOM     18 2HG  ARG A 126      -9.012 160.314  27.198  1.00  0.00           H
ATOM     19  CD  ARG A 126      -7.517 159.530  28.530  1.00  0.00           C
ATOM     20 1HD  ARG A 126      -6.473 159.219  28.477  1.00  0.00           H
ATOM     21 2HD  ARG A 126      -7.580 160.332  29.264  1.00  0.00           H
ATOM     22  NE  ARG A 126      -8.322 158.388  29.011  1.00  0.00           N
ATOM     23  HE  ARG A 126      -7.904 157.489  28.822  1.00  0.00           H
ATOM     24  CZ  ARG A 126      -9.462 158.463  29.713  1.00  0.00           C
ATOM     25  NH1 ARG A 126     -10.099 157.385  30.065  1.00  0.00           N
ATOM     26 1HH1 ARG A 126      -9.799 156.495  29.693  1.00  0.00           H
ATOM     27 2HH1 ARG A 126     -11.017 157.476  30.478  1.00  0.00           H
ATOM     28  NH2 ARG A 126      -9.998 159.588  30.073  1.00  0.00           N
ATOM     29 1HH2 ARG A 126      -9.548 160.454  29.814  1.00  0.00           H
ATOM     30 2HH2 ARG A 126     -10.752 159.591  30.745  1.00  0.00           H
ATOM     31  N   GLN A 127      -7.788 161.740  24.037  1.00 60.44           N
ATOM     32  H   GLN A 127      -8.700 161.890  24.443  1.00 60.44           H
ATOM     33  CA  GLN A 127      -7.127 162.930  23.475  1.00 59.82           C
ATOM     34  HA  GLN A 127      -6.047 162.802  23.547  1.00 59.82           H
ATOM     35  C   GLN A 127      -7.511 164.196  24.272  1.00 52.83           C
ATOM     36  O   GLN A 127      -8.671 164.332  24.672  1.00 52.41           O
ATOM     37  CB  GLN A 127      -7.506 163.132  21.991  1.00 56.47           C
ATOM     38 1HB  GLN A 127      -8.589 163.211  21.896  1.00 56.47           H
ATOM     39 2HB  GLN A 127      -7.090 164.093  21.690  1.00 56.47           H
ATOM     40  CG  GLN A 127      -7.019 162.065  20.976  1.00 69.03           C
ATOM     41 1HG  GLN A 127      -6.715 162.592  20.071  1.00 69.03           H
ATOM     42 2HG  GLN A 127      -6.139 161.544  21.352  1.00 69.03           H
ATOM     43  CD  GLN A 127      -8.081 161.021  20.600  1.00 74.60           C
ATOM     44  OE1 GLN A 127      -8.798 160.470  21.424  1.00 75.42           O
ATOM     45  NE2 GLN A 127      -8.254 160.713  19.334  1.00 78.58           N
ATOM     46 1HE2 GLN A 127      -8.933 160.001  19.104  1.00 78.58           H
ATOM     47 2HE2 GLN A 127      -7.581 161.011  18.643  1.00 78.58           H
ATOM     48  N   TRP A 128      -6.577 165.131  24.482  1.00 49.44           N
ATOM     49  H   TRP A 128      -5.645 164.998  24.117  1.00 49.44           H
ATOM     50  CA  TRP A 128      -6.802 166.360  25.258  1.00 49.56           C
ATOM     51  HA  TRP A 128      -7.122 166.068  26.258  1.00 49.56           H
ATOM     52  C   TRP A 128      -7.895 167.272  24.656  1.00 47.81           C
ATOM     53  O   TRP A 128      -7.950 167.470  23.441  1.00 55.16           O
ATOM     54  CB  TRP A 128      -5.497 167.156  25.406  1.00 42.68           C
ATOM     55 1HB  TRP A 128      -4.878 167.016  24.519  1.00 42.68           H
ATOM     56 2HB  TRP A 128      -5.744 168.217  25.446  1.00 42.68           H
ATOM     57  CG  TRP A 128      -4.684 166.802  26.624  1.00 43.28           C
ATOM     58  CD1 TRP A 128      -3.440 166.275  26.634  1.00 45.28           C
ATOM     59  HD1 TRP A 128      -2.833 166.006  25.782  1.00 45.28           H
ATOM     60  CD2 TRP A 128      -5.039 166.982  28.032  1.00 38.96           C
ATOM     61  NE1 TRP A 128      -3.000 166.126  27.908  1.00 43.54           N
ATOM     62  HE1 TRP A 128      -2.099 165.747  28.162  1.00 43.54           H
ATOM     63  CE2 TRP A 128      -3.934 166.550  28.822  1.00 45.43           C
ATOM     64  CE3 TRP A 128      -6.171 167.467  28.726  1.00 37.20           C
ATOM     65  HE3 TRP A 128      -7.036 167.787  28.164  1.00 37.20           H
ATOM     66  CZ2 TRP A 128      -3.942 166.606  30.221  1.00 47.61           C
ATOM     67  HZ2 TRP A 128      -3.085 166.260  30.781  1.00 47.61           H
ATOM     68  CZ3 TRP A 128      -6.193 167.515  30.132  1.00 44.09           C
ATOM     69  HZ3 TRP A 128      -7.082 167.867  30.636  1.00 44.09           H
ATOM     70  CH2 TRP A 128      -5.082 167.091  30.880  1.00 48.02           C
ATOM     71  HH2 TRP A 128      -5.108 167.113  31.960  1.00 48.02           H
ATOM     72  N   ALA A 129      -8.732 167.856  25.519  1.00 47.86           N
ATOM     73  H   ALA A 129      -8.650 167.642  26.502  1.00 47.86           H
ATOM     74  CA  ALA A 129      -9.796 168.800  25.145  1.00 48.24           C
ATOM     75  HA  ALA A 129      -9.453 169.411  24.310  1.00 48.24           H
ATOM     76  C   ALA A 129     -10.168 169.746  26.307  1.00 47.89           C
ATOM     77  O   ALA A 129      -9.826 169.501  27.464  1.00 41.64           O
ATOM     78  CB  ALA A 129     -11.023 167.996  24.699  1.00 47.82           C
ATOM     79 1HB  ALA A 129     -10.746 167.372  23.849  1.00 47.82           H
ATOM     80 2HB  ALA A 129     -11.826 168.673  24.407  1.00 47.82           H
ATOM     81 3HB  ALA A 129     -11.359 167.364  25.521  1.00 47.82           H
ATOM     82  N   LEU A 130     -10.931 170.801  25.998  1.00 46.98           N
ATOM     83  H   LEU A 130     -11.191 170.953  25.034  1.00 46.98           H
ATOM     84  CA  LEU A 130     -11.407 171.789  26.970  1.00 45.96           C
ATOM     85  HA  LEU A 130     -10.537 172.221  27.463  1.00 45.96           H
ATOM     86  C   LEU A 130     -12.314 171.170  28.055  1.00 43.85           C
ATOM     87  O   LEU A 130     -12.314 171.622  29.198  1.00 39.86           O
ATOM     88  CB  LEU A 130     -12.163 172.895  26.206  1.00 45.31           C
ATOM     89 1HB  LEU A 130     -11.515 173.272  25.416  1.00 45.31           H
ATOM     90 2HB  LEU A 130     -13.041 172.451  25.737  1.00 45.31           H
ATOM     91  CG  LEU A 130     -12.622 174.079  27.073  1.00 39.28           C
ATOM     92  HG  LEU A 130     -13.338 173.717  27.810  1.00 39.28           H
ATOM     93  CD1 LEU A 130     -11.448 174.764  27.782  1.00 37.61           C
ATOM     94 1HD1 LEU A 130     -11.789 175.697  28.231  1.00 37.61           H
ATOM     95 2HD1 LEU A 130     -10.657 174.975  27.062  1.00 37.61           H
ATOM     96 3HD1 LEU A 130     -11.066 174.104  28.560  1.00 37.61           H
ATOM     97  CD2 LEU A 130     -13.322 175.100  26.179  1.00 37.68           C
ATOM     98 1HD2 LEU A 130     -13.750 175.888  26.799  1.00 37.68           H
ATOM     99 2HD2 LEU A 130     -14.116 174.606  25.619  1.00 37.68           H
ATOM    100 3HD2 LEU A 130     -12.602 175.534  25.485  1.00 37.68           H
ATOM    101  N   GLU A 131     -13.054 170.117  27.708  1.00 44.79           N
ATOM    102  H   GLU A 131     -13.026 169.789  26.753  1.00 44.79           H
ATOM    103  CA  GLU A 131     -14.040 169.505  28.593  1.00 40.08           C
ATOM    104  HA  GLU A 131     -14.656 170.327  28.955  1.00 40.08           H
ATOM    105  C   GLU A 131     -13.424 168.795  29.818  1.00 38.50           C
ATOM    106  O   GLU A 131     -14.155 168.358  30.699  1.00 37.94           O
ATOM    107  CB  GLU A 131     -14.914 168.521  27.792  1.00 41.71           C
ATOM    108 1HB  GLU A 131     -15.119 168.966  26.818  1.00 41.71           H
ATOM    109 2HB  GLU A 131     -14.360 167.599  27.617  1.00 41.71           H
ATOM    110  CG  GLU A 131     -16.266 168.153  28.446  1.00 42.31           C
ATOM    111 1HG  GLU A 131     -16.922 167.722  27.690  1.00 42.31           H
ATOM    112 2HG  GLU A 131     -16.098 167.398  29.214  1.00 42.31           H
ATOM    113  CD  GLU A 131     -16.968 169.357  29.082  1.00 52.31           C
ATOM    114  OE1 GLU A 131     -17.000 170.435  28.445  1.00 52.01           O
ATOM    115  OE2 GLU A 131     -17.418 169.249  30.247  1.00 53.16           O
ATOM    116  N   ASP A 132     -12.102 168.683  29.910  1.00 36.79           N
ATOM    117  H   ASP A 132     -11.529 169.046  29.161  1.00 36.79           H
ATOM    118  CA  ASP A 132     -11.399 168.134  31.071  1.00 36.72           C
ATOM    119  HA  ASP A 132     -12.012 167.345  31.507  1.00 36.72           H
ATOM    120  C   ASP A 132     -11.155 169.191  32.193  1.00 40.71           C
ATOM    121  O   ASP A 132     -10.579 168.859  33.226  1.00 36.58           O
ATOM    122  CB  ASP A 132     -10.110 167.456  30.580  1.00 36.92           C
ATOM    123 1HB  ASP A 132      -9.485 168.194  30.077  1.00 36.92           H
ATOM    124 2HB  ASP A 132      -9.558 167.068  31.437  1.00 36.92           H
ATOM    125  CG  ASP A 132     -10.356 166.289  29.602  1.00 45.68           C
ATOM    126  OD1 ASP A 132     -11.488 165.741  29.544  1.00 44.42           O
ATOM    127  OD2 ASP A 132      -9.396 165.893  28.899  1.00 43.83           O
ATOM    128  N   PHE A 133     -11.610 170.444  32.032  1.00 33.63           N
ATOM    129  H   PHE A 133     -12.048 170.691  31.156  1.00 33.63           H
ATOM    130  CA  PHE A 133     -11.250 171.571  32.912  1.00 34.74           C
ATOM    131  HA  PHE A 133     -10.599 171.189  33.698  1.00 34.74           H
ATOM    132  C   PHE A 133     -12.439 172.292  33.605  1.00 39.89           C
ATOM    133  O   PHE A 133     -13.583 172.256  33.152  1.00 37.10           O
ATOM    134  CB  PHE A 133     -10.401 172.574  32.114  1.00 32.58           C
ATOM    135 1HB  PHE A 133     -10.957 172.901  31.235  1.00 32.58           H
ATOM    136 2HB  PHE A 133     -10.216 173.455  32.729  1.00 32.58           H
ATOM    137  CG  PHE A 133      -9.067 172.000  31.666  1.00 36.88           C
ATOM    138  CD1 PHE A 133      -7.967 172.031  32.543  1.00 35.10           C
ATOM    139  HD1 PHE A 133      -8.060 172.490  33.516  1.00 35.10           H
ATOM    140  CD2 PHE A 133      -8.942 171.376  30.412  1.00 35.21           C
ATOM    141  HD2 PHE A 133      -9.796 171.331  29.752  1.00 35.21           H
ATOM    142  CE1 PHE A 133      -6.753 171.431  32.171  1.00 36.82           C
ATOM    143  HE1 PHE A 133      -5.911 171.434  32.847  1.00 36.82           H
ATOM    144  CE2 PHE A 133      -7.733 170.766  30.043  1.00 36.85           C
ATOM    145  HE2 PHE A 133      -7.662 170.249  29.097  1.00 36.85           H
ATOM    146  CZ  PHE A 133      -6.641 170.789  30.926  1.00 38.26           C
ATOM    147  HZ  PHE A 133      -5.724 170.288  30.655  1.00 38.26           H
ATOM    148  N   GLU A 134     -12.118 172.975  34.704  1.00 33.49           N
ATOM    149  H   GLU A 134     -11.177 172.841  35.044  1.00 33.49           H
ATOM    150  CA  GLU A 134     -12.879 174.067  35.352  1.00 35.17           C
ATOM    151  HA  GLU A 134     -13.735 174.346  34.737  1.00 35.17           H
ATOM    152  C   GLU A 134     -11.950 175.295  35.461  1.00 36.80           C
ATOM    153  O   GLU A 134     -10.800 175.178  35.894  1.00 37.44           O
ATOM    154  CB  GLU A 134     -13.392 173.641  36.741  1.00 37.98           C
ATOM    155 1HB  GLU A 134     -12.561 173.213  37.301  1.00 37.98           H
ATOM    156 2HB  GLU A 134     -13.747 174.527  37.268  1.00 37.98           H
ATOM    157  CG  GLU A 134     -14.534 172.609  36.693  1.00 46.16           C
ATOM    158 1HG  GLU A 134     -15.472 173.120  36.478  1.00 46.16           H
ATOM    159 2HG  GLU A 134     -14.343 171.903  35.885  1.00 46.16           H
ATOM    160  CD  GLU A 134     -14.692 171.824  38.003  1.00 54.96           C
ATOM    161  OE1 GLU A 134     -15.772 171.880  38.635  1.00 58.41           O
ATOM    162  OE2 GLU A 134     -13.746 171.147  38.471  1.00 56.09           O
ATOM    163  N   ILE A 135     -12.410 176.481  35.055  1.00 35.78           N
ATOM    164  H   ILE A 135     -13.390 176.577  34.829  1.00 35.78           H
ATOM    165  CA  ILE A 135     -11.596 177.699  34.978  1.00 33.36           C
ATOM    166  HA  ILE A 135     -10.553 177.386  34.956  1.00 33.36           H
ATOM    167  C   ILE A 135     -11.803 178.573  36.236  1.00 38.82           C
ATOM    168  O   ILE A 135     -12.925 178.790  36.705  1.00 34.91           O
ATOM    169  CB  ILE A 135     -11.819 178.470  33.652  1.00 38.60           C
ATOM    170  HB  ILE A 135     -12.834 178.867  33.663  1.00 38.60           H
ATOM    171  CG1 ILE A 135     -11.667 177.522  32.433  1.00 38.75           C
ATOM    172 1HG1 ILE A 135     -10.745 176.956  32.564  1.00 38.75           H
ATOM    173 2HG1 ILE A 135     -12.505 176.824  32.448  1.00 38.75           H
ATOM    174  CG2 ILE A 135     -10.823 179.642  33.554  1.00 37.04           C
ATOM    175 1HG2 ILE A 135     -11.013 180.208  32.642  1.00 37.04           H
ATOM    176 2HG2 ILE A 135      -9.810 179.240  33.529  1.00 37.04           H
ATOM    177 3HG2 ILE A 135     -10.933 180.297  34.418  1.00 37.04           H
ATOM    178  CD1 ILE A 135     -11.635 178.190  31.050  1.00 40.40           C
ATOM    179 1HD1 ILE A 135     -11.703 177.417  30.286  1.00 40.40           H
ATOM    180 2HD1 ILE A 135     -10.705 178.744  30.926  1.00 40.40           H
ATOM    181 3HD1 ILE A 135     -12.480 178.872  30.954  1.00 40.40           H
ATOM    182  N   GLY A 136     -10.695 179.061  36.789  1.00 33.87           N
ATOM    183  H   GLY A 136      -9.814 178.859  36.338  1.00 33.87           H
ATOM    184  CA  GLY A 136     -10.646 179.985  37.930  1.00 31.49           C
ATOM    185 1HA  GLY A 136     -11.490 179.791  38.592  1.00 31.49           H
ATOM    186 2HA  GLY A 136      -9.730 179.799  38.491  1.00 31.49           H
ATOM    187  C   GLY A 136     -10.676 181.461  37.514  1.00 36.36           C
ATOM    188  O   GLY A 136     -11.329 181.843  36.540  1.00 32.74           O
ATOM    189  N   ARG A 137      -9.960 182.299  38.269  1.00 34.89           N
ATOM    190  H   ARG A 137      -9.460 181.919  39.060  1.00 34.89           H
ATOM    191  CA  ARG A 137      -9.697 183.709  37.949  1.00 34.28           C
ATOM    192  HA  ARG A 137     -10.619 184.121  37.538  1.00 34.28           H
ATOM    193  C   ARG A 137      -8.587 183.886  36.885  1.00 36.45           C
ATOM    194  O   ARG A 137      -7.721 183.014  36.761  1.00 31.39           O
ATOM    195  CB  ARG A 137      -9.374 184.497  39.232  1.00 37.91           C
ATOM    196 1HB  ARG A 137      -9.212 185.544  38.979  1.00 37.91           H
ATOM    197 2HB  ARG A 137     -10.234 184.443  39.899  1.00 37.91           H
ATOM    198  CG  ARG A 137      -8.136 183.978  39.987  1.00 38.01           C
ATOM    199 1HG  ARG A 137      -8.300 182.938  40.268  1.00 38.01           H
ATOM    200 2HG  ARG A 137      -7.252 184.035  39.351  1.00 38.01           H
ATOM    201  CD  ARG A 137      -7.886 184.802  41.258  1.00 38.35           C
ATOM    202 1HD  ARG A 137      -7.445 185.764  40.999  1.00 38.35           H
ATOM    203 2HD  ARG A 137      -8.840 184.978  41.756  1.00 38.35           H
ATOM    204  NE  ARG A 137      -6.989 184.087  42.170  1.00 40.43           N
ATOM    205  HE  ARG A 137      -7.466 183.406  42.743  1.00 40.43           H
ATOM    206  CZ  ARG A 137      -5.665 184.252  42.285  1.00 44.03           C
ATOM    207  NH1 ARG A 137      -4.963 185.167  41.684  1.00 37.08           N
ATOM    208 1HH1 ARG A 137      -5.398 185.859  41.090  1.00 37.08           H
ATOM    209 2HH1 ARG A 137      -3.993 185.263  41.946  1.00 37.08           H
ATOM    210  NH2 ARG A 137      -5.007 183.436  43.040  1.00 46.02           N
ATOM    211 1HH2 ARG A 137      -5.485 182.662  43.477  1.00 46.02           H
ATOM    212 2HH2 ARG A 137      -4.005 183.525  43.126  1.00 46.02           H
ATOM    213  N   PRO A 138      -8.560 185.014  36.150  1.00 39.83           N
ATOM    214  CA  PRO A 138      -7.411 185.409  35.336  1.00 35.36           C
ATOM    215  HA  PRO A 138      -7.251 184.656  34.564  1.00 35.36           H
ATOM    216  C   PRO A 138      -6.111 185.560  36.144  1.00 35.46           C
ATOM    217  O   PRO A 138      -6.131 185.830  37.345  1.00 38.29           O
ATOM    218  CB  PRO A 138      -7.810 186.733  34.670  1.00 42.44           C
ATOM    219 1HB  PRO A 138      -7.462 187.576  35.267  1.00 42.44           H
ATOM    220 2HB  PRO A 138      -7.444 186.803  33.646  1.00 42.44           H
ATOM    221  CG  PRO A 138      -9.328 186.683  34.677  1.00 42.67           C
ATOM    222 1HG  PRO A 138      -9.775 187.677  34.676  1.00 42.67           H
ATOM    223 2HG  PRO A 138      -9.688 186.090  33.836  1.00 42.67           H
ATOM    224  CD  PRO A 138      -9.626 185.976  35.984  1.00 43.16           C
ATOM    225 1HD  PRO A 138      -9.617 186.683  36.812  1.00 43.16           H
ATOM    226 2HD  PRO A 138     -10.583 185.457  35.916  1.00 43.16           H
ATOM    227  N   LEU A 139      -4.974 185.427  35.462  1.00 38.77           N
ATOM    228  H   LEU A 139      -5.046 185.120  34.503  1.00 38.77           H
ATOM    229  CA  LEU A 139      -3.619 185.740  35.942  1.00 37.80           C
ATOM    230  HA  LEU A 139      -3.691 186.154  36.948  1.00 37.80           H
ATOM    231  C   LEU A 139      -2.908 186.807  35.058  1.00 40.66           C
ATOM    232  O   LEU A 139      -1.785 187.208  35.375  1.00 42.85           O
ATOM    233  CB  LEU A 139      -2.784 184.436  36.008  1.00 35.99           C
ATOM    234 1HB  LEU A 139      -2.779 183.991  35.012  1.00 35.99           H
ATOM    235 2HB  LEU A 139      -1.758 184.707  36.254  1.00 35.99           H
ATOM    236  CG  LEU A 139      -3.256 183.378  37.021  1.00 37.17           C
ATOM    237  HG  LEU A 139      -4.304 183.150  36.823  1.00 37.17           H
ATOM    238  CD1 LEU A 139      -2.435 182.098  36.840  1.00 34.11           C
ATOM    239 1HD1 LEU A 139      -2.760 181.352  37.564  1.00 34.11           H
ATOM    240 2HD1 LEU A 139      -1.378 182.318  36.994  1.00 34.11           H
ATOM    241 3HD1 LEU A 139      -2.583 181.715  35.830  1.00 34.11           H
ATOM    242  CD2 LEU A 139      -3.107 183.847  38.471  1.00 38.14           C
ATOM    243 1HD2 LEU A 139      -3.385 183.036  39.144  1.00 38.14           H
ATOM    244 2HD2 LEU A 139      -3.762 184.702  38.642  1.00 38.14           H
ATOM    245 3HD2 LEU A 139      -2.074 184.137  38.658  1.00 38.14           H
ATOM    246  N   GLY A 140      -3.538 187.236  33.959  1.00 37.27           N
ATOM    247  H   GLY A 140      -4.440 186.831  33.752  1.00 37.27           H
ATOM    248  CA  GLY A 140      -3.077 188.291  33.040  1.00 41.07           C
ATOM    249 1HA  GLY A 140      -3.363 189.262  33.444  1.00 41.07           H
ATOM    250 2HA  GLY A 140      -1.992 188.262  32.944  1.00 41.07           H
ATOM    251  C   GLY A 140      -3.690 188.155  31.633  1.00 46.59           C
ATOM    252  O   GLY A 140      -4.146 187.072  31.259  1.00 36.63           O
ATOM    253  N   LYS A 141      -3.696 189.236  30.843  1.00 43.13           N
ATOM    254  H   LYS A 141      -3.342 190.112  31.202  1.00 43.13           H
ATOM    255  CA  LYS A 141      -4.240 189.282  29.470  1.00 46.32           C
ATOM    256  HA  LYS A 141      -4.219 188.275  29.053  1.00 46.32           H
ATOM    257  C   LYS A 141      -3.404 190.200  28.560  1.00 51.01           C
ATOM    258  O   LYS A 141      -2.791 191.163  29.024  1.00 54.16           O
ATOM    259  CB  LYS A 141      -5.710 189.769  29.459  1.00 43.53           C
ATOM    260 1HB  LYS A 141      -5.711 190.838  29.671  1.00 43.53           H
ATOM    261 2HB  LYS A 141      -6.104 189.624  28.453  1.00 43.53           H
ATOM    262  CG  LYS A 141      -6.650 189.078  30.458  1.00 49.40           C
ATOM    263 1HG  LYS A 141      -6.637 188.005  30.269  1.00 49.40           H
ATOM    264 2HG  LYS A 141      -6.285 189.263  31.469  1.00 49.40           H
ATOM    265  CD  LYS A 141      -8.084 189.610  30.333  1.00 56.14           C
ATOM    266 1HD  LYS A 141      -8.047 190.660  30.040  1.00 56.14           H
ATOM    267 2HD  LYS A 141      -8.604 189.045  29.560  1.00 56.14           H
ATOM    268  CE  LYS A 141      -8.832 189.513  31.671  1.00 59.15           C
ATOM    269 1HE  LYS A 141      -8.721 188.502  32.063  1.00 59.15           H
ATOM    270 2HE  LYS A 141      -8.382 190.211  32.377  1.00 59.15           H
ATOM    271  NZ  LYS A 141     -10.265 189.831  31.508  1.00 61.91           N
ATOM    272 1HZ  LYS A 141     -10.691 189.968  32.414  1.00 61.91           H
ATOM    273 2HZ  LYS A 141     -10.717 189.061  31.036  1.00 61.91           H
ATOM    274 3HZ  LYS A 141     -10.368 190.671  30.957  1.00 61.91           H
ATOM    275  N   GLY A 142      -3.426 189.929  27.259  1.00 46.89           N
ATOM    276  H   GLY A 142      -3.960 189.132  26.944  1.00 46.89           H
ATOM    277  CA  GLY A 142      -2.737 190.711  26.234  1.00 50.58           C
ATOM    278 1HA  GLY A 142      -2.799 191.771  26.480  1.00 50.58           H
ATOM    279 2HA  GLY A 142      -1.684 190.429  26.218  1.00 50.58           H
ATOM    280  C   GLY A 142      -3.318 190.502  24.827  1.00 52.72           C
ATOM    281  O   GLY A 142      -4.347 189.844  24.650  1.00 49.92           O
ATOM    282  N   LYS A 143      -2.655 191.077  23.819  1.00 50.84           N
ATOM    283  H   LYS A 143      -1.852 191.645  24.049  1.00 50.84           H
ATOM    284  CA  LYS A 143      -3.080 191.095  22.411  1.00 52.00           C
ATOM    285  HA  LYS A 143      -3.984 191.700  22.340  1.00 52.00           H
ATOM    286  C   LYS A 143      -3.408 189.693  21.836  1.00 48.07           C
ATOM    287  O   LYS A 143      -4.337 189.571  21.043  1.00 47.24           O
ATOM    288  CB  LYS A 143      -1.975 191.797  21.599  1.00  0.00           C
ATOM    289 1HB  LYS A 143      -1.732 192.740  22.088  1.00  0.00           H
ATOM    290 2HB  LYS A 143      -1.088 191.164  21.602  1.00  0.00           H
ATOM    291  CG  LYS A 143      -2.388 192.097  20.152  1.00  0.00           C
ATOM    292 1HG  LYS A 143      -2.609 191.157  19.645  1.00  0.00           H
ATOM    293 2HG  LYS A 143      -3.281 192.722  20.161  1.00  0.00           H
ATOM    294  CD  LYS A 143      -1.265 192.818  19.397  1.00  0.00           C
ATOM    295 1HD  LYS A 143      -1.088 193.786  19.865  1.00  0.00           H
ATOM    296 2HD  LYS A 143      -0.358 192.217  19.452  1.00  0.00           H
ATOM    297  CE  LYS A 143      -1.666 193.027  17.931  1.00  0.00           C
ATOM    298 1HE  LYS A 143      -2.076 192.096  17.540  1.00  0.00           H
ATOM    299 2HE  LYS A 143      -2.456 193.777  17.884  1.00  0.00           H
ATOM    300  NZ  LYS A 143      -0.519 193.437  17.093  1.00  0.00           N
ATOM    301 1HZ  LYS A 143      -0.836 193.518  16.137  1.00  0.00           H
ATOM    302 2HZ  LYS A 143       0.197 192.727  17.151  1.00  0.00           H
ATOM    303 3HZ  LYS A 143      -0.141 194.322  17.399  1.00  0.00           H
ATOM    304  N   PHE A 144      -2.689 188.642  22.243  1.00 41.90           N
ATOM    305  H   PHE A 144      -1.926 188.782  22.890  1.00 41.90           H
ATOM    306  CA  PHE A 144      -2.925 187.273  21.784  1.00 43.84           C
ATOM    307  HA  PHE A 144      -3.281 187.326  20.755  1.00 43.84           H
ATOM    308  C   PHE A 144      -3.984 186.483  22.600  1.00 43.99           C
ATOM    309  O   PHE A 144      -4.491 185.484  22.087  1.00 40.36           O
ATOM    310  CB  PHE A 144      -1.600 186.496  21.757  1.00 45.61           C
ATOM    311 1HB  PHE A 144      -1.138 186.539  22.743  1.00 45.61           H
ATOM    312 2HB  PHE A 144      -1.822 185.449  21.548  1.00 45.61           H
ATOM    313  CG  PHE A 144      -0.593 186.993  20.727  1.00 53.24           C
ATOM    314  CD1 PHE A 144      -0.915 186.930  19.358  1.00 54.23           C
ATOM    315  HD1 PHE A 144      -1.876 186.553  19.043  1.00 54.23           H
ATOM    316  CD2 PHE A 144       0.670 187.465  21.120  1.00 55.09           C
ATOM    317  HD2 PHE A 144       0.923 187.504  22.169  1.00 55.09           H
ATOM    318  CE1 PHE A 144       0.022 187.333  18.390  1.00 57.13           C
ATOM    319  HE1 PHE A 144      -0.224 187.274  17.341  1.00 57.13           H
ATOM    320  CE2 PHE A 144       1.606 187.861  20.150  1.00 59.67           C
ATOM    321  HE2 PHE A 144       2.583 188.202  20.460  1.00 59.67           H
ATOM    322  CZ  PHE A 144       1.289 187.790  18.784  1.00 59.71           C
ATOM    323  HZ  PHE A 144       2.027 188.073  18.048  1.00 59.71           H
ATOM    324  N   GLY A 145      -4.320 186.883  23.833  1.00 43.46           N
ATOM    325  H   GLY A 145      -3.960 187.751  24.203  1.00 43.46           H
ATOM    326  CA  GLY A 145      -5.258 186.146  24.687  1.00 41.24           C
ATOM    327 1HA  GLY A 145      -6.275 186.462  24.455  1.00 41.24           H
ATOM    328 2HA  GLY A 145      -5.189 185.084  24.450  1.00 41.24           H
ATOM    329  C   GLY A 145      -5.041 186.311  26.206  1.00 40.70           C
ATOM    330  O   GLY A 145      -4.496 187.315  26.667  1.00 37.99           O
ATOM    331  N   ASN A 146      -5.490 185.311  26.969  1.00 36.16           N
ATOM    332  H   ASN A 146      -5.791 184.467  26.504  1.00 36.16           H
ATOM    333  CA  ASN A 146      -5.570 185.315  28.435  1.00 36.10           C
ATOM    334  HA  ASN A 146      -5.223 186.276  28.815  1.00 36.10           H
ATOM    335  C   ASN A 146      -4.690 184.210  29.061  1.00 33.84           C
ATOM    336  O   ASN A 146      -4.471 183.155  28.462  1.00 34.41           O
ATOM    337  CB  ASN A 146      -7.038 185.120  28.884  1.00 38.99           C
ATOM    338 1HB  ASN A 146      -7.327 184.099  28.632  1.00 38.99           H
ATOM    339 2HB  ASN A 146      -7.090 185.209  29.969  1.00 38.99           H
ATOM    340  CG  ASN A 146      -8.063 186.083  28.266  1.00 43.93           C
ATOM    341  OD1 ASN A 146      -7.761 187.160  27.782  1.00 47.31           O
ATOM    342  ND2 ASN A 146      -9.326 185.720  28.277  1.00 47.84           N
ATOM    343 1HD2 ASN A 146      -9.992 186.278  27.763  1.00 47.84           H
ATOM    344 2HD2 ASN A 146      -9.607 184.833  28.669  1.00 47.84           H
ATOM    345  N   VAL A 147      -4.280 184.403  30.314  1.00 35.23           N
ATOM    346  H   VAL A 147      -4.444 185.304  30.739  1.00 35.23           H
ATOM    347  CA  VAL A 147      -3.852 183.328  31.227  1.00 34.42           C
ATOM    348  HA  VAL A 147      -3.828 182.382  30.685  1.00 34.42           H
ATOM    349  C   VAL A 147      -4.881 183.221  32.358  1.00 33.10           C
ATOM    350  O   VAL A 147      -5.238 184.236  32.954  1.00 36.34           O
ATOM    351  CB  VAL A 147      -2.439 183.573  31.800  1.00 35.55           C
ATOM    352  HB  VAL A 147      -2.486 184.432  32.469  1.00 35.55           H
ATOM    353  CG1 VAL A 147      -1.945 182.353  32.593  1.00 33.90           C
ATOM    354 1HG1 VAL A 147      -0.953 182.567  32.991  1.00 33.90           H
ATOM    355 2HG1 VAL A 147      -1.893 181.487  31.933  1.00 33.90           H
ATOM    356 3HG1 VAL A 147      -2.629 182.145  33.415  1.00 33.90           H
ATOM    357  CG2 VAL A 147      -1.403 183.869  30.708  1.00 37.46           C
ATOM    358 1HG2 VAL A 147      -0.412 183.949  31.157  1.00 37.46           H
ATOM    359 2HG2 VAL A 147      -1.655 184.808  30.216  1.00 37.46           H
ATOM    360 3HG2 VAL A 147      -1.407 183.061  29.976  1.00 37.46           H
ATOM    361  N   TYR A 148      -5.330 182.008  32.674  1.00 28.38           N
ATOM    362  H   TYR A 148      -5.047 181.219  32.110  1.00 28.38           H
ATOM    363  CA  TYR A 148      -6.182 181.708  33.833  1.00 29.11           C
ATOM    364  HA  TYR A 148      -6.439 182.631  34.353  1.00 29.11           H
ATOM    365  C   TYR A 148      -5.470 180.772  34.821  1.00 34.01           C
ATOM    366  O   TYR A 148      -4.689 179.906  34.423  1.00 32.58           O
ATOM    367  CB  TYR A 148      -7.492 181.052  33.379  1.00 32.23           C
ATOM    368 1HB  TYR A 148      -7.259 180.113  32.876  1.00 32.23           H
ATOM    369 2HB  TYR A 148      -8.067 180.800  34.270  1.00 32.23           H
ATOM    370  CG  TYR A 148      -8.367 181.892  32.458  1.00 31.78           C
ATOM    371  CD1 TYR A 148      -9.302 182.788  33.010  1.00 34.68           C
ATOM    372  HD1 TYR A 148      -9.383 182.901  34.081  1.00 34.68           H
ATOM    373  CD2 TYR A 148      -8.295 181.723  31.062  1.00 33.62           C
ATOM    374  HD2 TYR A 148      -7.588 181.028  30.633  1.00 33.62           H
ATOM    375  CE1 TYR A 148     -10.170 183.508  32.171  1.00 36.73           C
ATOM    376  HE1 TYR A 148     -10.901 184.181  32.594  1.00 36.73           H
ATOM    377  CE2 TYR A 148      -9.170 182.430  30.218  1.00 33.98           C
ATOM    378  HE2 TYR A 148      -9.144 182.274  29.149  1.00 33.98           H
ATOM    379  CZ  TYR A 148     -10.114 183.319  30.775  1.00 33.48           C
ATOM    380  OH  TYR A 148     -10.975 183.994  29.958  1.00 40.30           O
ATOM    381  HH  TYR A 148     -11.671 184.446  30.441  1.00 40.30           H
ATOM    382  N   LEU A 149      -5.809 180.903  36.101  1.00 33.49           N
ATOM    383  H   LEU A 149      -6.457 181.642  36.335  1.00 33.49           H
ATOM    384  CA  LEU A 149      -5.676 179.818  37.080  1.00 31.61           C
ATOM    385  HA  LEU A 149      -4.727 179.302  36.928  1.00 31.61           H
ATOM    386  C   LEU A 149      -6.817 178.813  36.846  1.00 35.24           C
ATOM    387  O   LEU A 149      -7.935 179.234  36.555  1.00 33.23           O
ATOM    388  CB  LEU A 149      -5.708 180.467  38.482  1.00 28.54           C
ATOM    389 1HB  LEU A 149      -4.951 181.252  38.511  1.00 28.54           H
ATOM    390 2HB  LEU A 149      -6.678 180.947  38.612  1.00 28.54           H
ATOM    391  CG  LEU A 149      -5.468 179.529  39.670  1.00 38.55           C
ATOM    392  HG  LEU A 149      -6.310 178.842  39.755  1.00 38.55           H
ATOM    393  CD1 LEU A 149      -4.170 178.734  39.545  1.00 30.27           C
ATOM    394 1HD1 LEU A 149      -3.951 178.250  40.497  1.00 30.27           H
ATOM    395 2HD1 LEU A 149      -3.356 179.411  39.286  1.00 30.27           H
ATOM    396 3HD1 LEU A 149      -4.275 177.978  38.768  1.00 30.27           H
ATOM    397  CD2 LEU A 149      -5.380 180.382  40.934  1.00 41.66           C
ATOM    398 1HD2 LEU A 149      -5.248 179.726  41.795  1.00 41.66           H
ATOM    399 2HD2 LEU A 149      -6.300 180.955  41.051  1.00 41.66           H
ATOM    400 3HD2 LEU A 149      -4.533 181.064  40.863  1.00 41.66           H
ATOM    401  N   ALA A 150      -6.572 177.506  36.927  1.00 30.14           N
ATOM    402  H   ALA A 150      -5.639 177.182  37.135  1.00 30.14           H
ATOM    403  CA  ALA A 150      -7.541 176.484  36.509  1.00 36.05           C
ATOM    404  HA  ALA A 150      -8.547 176.847  36.715  1.00 36.05           H
ATOM    405  C   ALA A 150      -7.371 175.135  37.261  1.00 35.55           C
ATOM    406  O   ALA A 150      -6.412 174.912  38.007  1.00 34.15           O
ATOM    407  CB  ALA A 150      -7.421 176.316  34.984  1.00 31.87           C
ATOM    408 1HB  ALA A 150      -7.644 177.267  34.501  1.00 31.87           H
ATOM    409 2HB  ALA A 150      -8.126 175.559  34.640  1.00 31.87           H
ATOM    410 3HB  ALA A 150      -6.406 176.008  34.731  1.00 31.87           H
ATOM    411  N   ARG A 151      -8.345 174.249  37.046  1.00 32.99           N
ATOM    412  H   ARG A 151      -9.103 174.537  36.444  1.00 32.99           H
ATOM    413  CA  ARG A 151      -8.499 172.938  37.700  1.00 37.14           C
ATOM    414  HA  ARG A 151      -7.565 172.668  38.192  1.00 37.14           H
ATOM    415  C   ARG A 151      -8.830 171.877  36.647  1.00 31.98           C
ATOM    416  O   ARG A 151      -9.719 172.088  35.832  1.00 35.51           O
ATOM    417  CB  ARG A 151      -9.605 173.103  38.761  1.00 40.92           C
ATOM    418 1HB  ARG A 151      -9.271 173.865  39.465  1.00 40.92           H
ATOM    419 2HB  ARG A 151     -10.517 173.465  38.288  1.00 40.92           H
ATOM    420  CG  ARG A 151      -9.933 171.820  39.544  1.00 41.52           C
ATOM    421 1HG  ARG A 151     -10.469 171.109  38.915  1.00 41.52           H
ATOM    422 2HG  ARG A 151      -8.995 171.368  39.865  1.00 41.52           H
ATOM    423  CD  ARG A 151     -10.787 172.121  40.786  1.00 44.75           C
ATOM    424 1HD  ARG A 151     -10.603 171.343  41.527  1.00 44.75           H
ATOM    425 2HD  ARG A 151     -10.482 173.075  41.216  1.00 44.75           H
ATOM    426  NE  ARG A 151     -12.235 172.172  40.506  1.00 45.06           N
ATOM    427  HE  ARG A 151     -12.513 171.867  39.584  1.00 45.06           H
ATOM    428  CZ  ARG A 151     -13.176 172.471  41.419  1.00 49.65           C
ATOM    429  NH1 ARG A 151     -12.894 172.855  42.624  1.00 50.84           N
ATOM    430 1HH1 ARG A 151     -11.930 172.923  42.918  1.00 50.84           H
ATOM    431 2HH1 ARG A 151     -13.631 173.183  43.231  1.00 50.84           H
ATOM    432  NH2 ARG A 151     -14.438 172.357  41.131  1.00 54.05           N
ATOM    433 1HH2 ARG A 151     -14.724 172.106  40.196  1.00 54.05           H
ATOM    434 2HH2 ARG A 151     -15.130 172.465  41.859  1.00 54.05           H
ATOM    435  N   GLU A 152      -8.126 170.749  36.642  1.00 30.94           N
ATOM    436  H   GLU A 152      -7.412 170.603  37.342  1.00 30.94           H
ATOM    437  CA  GLU A 152      -8.515 169.575  35.851  1.00 35.35           C
ATOM    438  HA  GLU A 152      -8.969 169.912  34.919  1.00 35.35           H
ATOM    439  C   GLU A 152      -9.584 168.772  36.632  1.00 36.90           C
ATOM    440  O   GLU A 152      -9.450 168.575  37.842  1.00 34.50           O
ATOM    441  CB  GLU A 152      -7.257 168.778  35.458  1.00 33.34           C
ATOM    442 1HB  GLU A 152      -6.566 169.474  34.984  1.00 33.34           H
ATOM    443 2HB  GLU A 152      -6.768 168.391  36.352  1.00 33.34           H
ATOM    444  CG  GLU A 152      -7.495 167.598  34.490  1.00 36.60           C
ATOM    445 1HG  GLU A 152      -8.070 167.947  33.631  1.00 36.60           H
ATOM    446 2HG  GLU A 152      -6.526 167.257  34.127  1.00 36.60           H
ATOM    447  CD  GLU A 152      -8.229 166.421  35.134  1.00 45.35           C
ATOM    448  OE1 GLU A 152      -7.862 166.043  36.268  1.00 42.91           O
ATOM    449  OE2 GLU A 152      -9.205 165.898  34.548  1.00 50.18           O
ATOM    450  N   LYS A 153     -10.678 168.364  35.981  1.00 37.80           N
ATOM    451  H   LYS A 153     -10.730 168.490  34.980  1.00 37.80           H
ATOM    452  CA  LYS A 153     -11.897 167.891  36.645  1.00 42.82           C
ATOM    453  HA  LYS A 153     -12.138 168.616  37.422  1.00 42.82           H
ATOM    454  C   LYS A 153     -11.763 166.504  37.319  1.00 40.21           C
ATOM    455  O   LYS A 153     -12.418 166.286  38.335  1.00 46.30           O
ATOM    456  CB  LYS A 153     -13.076 167.867  35.658  1.00 43.05           C
ATOM    457 1HB  LYS A 153     -12.738 167.423  34.721  1.00 43.05           H
ATOM    458 2HB  LYS A 153     -13.869 167.248  36.076  1.00 43.05           H
ATOM    459  CG  LYS A 153     -13.646 169.274  35.407  1.00 49.33           C
ATOM    460 1HG  LYS A 153     -13.664 169.816  36.353  1.00 49.33           H
ATOM    461 2HG  LYS A 153     -12.985 169.800  34.718  1.00 49.33           H
ATOM    462  CD  LYS A 153     -15.084 169.248  34.867  1.00 56.82           C
ATOM    463 1HD  LYS A 153     -15.660 168.522  35.440  1.00 56.82           H
ATOM    464 2HD  LYS A 153     -15.538 170.225  35.029  1.00 56.82           H
ATOM    465  CE  LYS A 153     -15.171 168.892  33.379  1.00 54.87           C
ATOM    466 1HE  LYS A 153     -14.293 168.309  33.100  1.00 54.87           H
ATOM    467 2HE  LYS A 153     -16.046 168.263  33.214  1.00 54.87           H
ATOM    468  NZ  LYS A 153     -15.287 170.092  32.515  1.00 56.42           N
ATOM    469 1HZ  LYS A 153     -15.174 169.784  31.560  1.00 56.42           H
ATOM    470 2HZ  LYS A 153     -14.579 170.779  32.733  1.00 56.42           H
ATOM    471 3HZ  LYS A 153     -16.202 170.503  32.631  1.00 56.42           H
ATOM    472  N   GLN A 154     -10.944 165.588  36.807  1.00 39.35           N
ATOM    473  H   GLN A 154     -10.368 165.816  36.009  1.00 39.35           H
ATOM    474  CA  GLN A 154     -10.794 164.254  37.377  1.00 38.57           C
ATOM    475  HA  GLN A 154     -11.791 163.892  37.628  1.00 38.57           H
ATOM    476  C   GLN A 154      -9.955 164.276  38.674  1.00 44.44           C
ATOM    477  O   GLN A 154     -10.376 163.737  39.702  1.00 39.84           O
ATOM    478  CB  GLN A 154     -10.221 163.296  36.319  1.00  0.00           C
ATOM    479 1HB  GLN A 154     -10.927 163.264  35.488  1.00  0.00           H
ATOM    480 2HB  GLN A 154      -9.263 163.660  35.949  1.00  0.00           H
ATOM    481  CG  GLN A 154     -10.028 161.864  36.852  1.00  0.00           C
ATOM    482 1HG  GLN A 154      -9.006 161.758  37.215  1.00  0.00           H
ATOM    483 2HG  GLN A 154     -10.689 161.705  37.705  1.00  0.00           H
ATOM    484  CD  GLN A 154     -10.293 160.752  35.821  1.00  0.00           C
ATOM    485  OE1 GLN A 154     -10.551 160.952  34.641  1.00  0.00           O
ATOM    486  NE2 GLN A 154     -10.248 159.511  36.241  1.00  0.00           N
ATOM    487 1HE2 GLN A 154     -10.457 158.776  35.580  1.00  0.00           H
ATOM    488 2HE2 GLN A 154      -9.992 159.279  37.190  1.00  0.00           H
ATOM    489  N   SER A 155      -8.788 164.916  38.616  1.00 35.82           N
ATOM    490  H   SER A 155      -8.535 165.319  37.725  1.00 35.82           H
ATOM    491  CA  SER A 155      -7.787 165.034  39.688  1.00 37.09           C
ATOM    492  HA  SER A 155      -7.747 164.098  40.246  1.00 37.09           H
ATOM    493  C   SER A 155      -8.051 166.180  40.676  1.00 37.82           C
ATOM    494  O   SER A 155      -7.554 166.133  41.800  1.00 34.31           O
ATOM    495  CB  SER A 155      -6.411 165.277  39.056  1.00 32.46           C
ATOM    496 1HB  SER A 155      -5.660 165.317  39.845  1.00 32.46           H
ATOM    497 2HB  SER A 155      -6.180 164.452  38.382  1.00 32.46           H
ATOM    498  OG  SER A 155      -6.385 166.505  38.332  1.00 33.40           O
ATOM    499  HG  SER A 155      -6.915 166.382  37.541  1.00 33.40           H
ATOM    500  N   LYS A 156      -8.772 167.229  40.255  1.00 35.06           N
ATOM    501  H   LYS A 156      -9.096 167.211  39.298  1.00 35.06           H
ATOM    502  CA  LYS A 156      -8.943 168.523  40.957  1.00 35.18           C
ATOM    503  HA  LYS A 156      -9.475 169.159  40.250  1.00 35.18           H
ATOM    504  C   LYS A 156      -7.592 169.245  41.278  1.00 31.25           C
ATOM    505  O   LYS A 156      -7.570 170.168  42.095  1.00 32.64           O
ATOM    506  CB  LYS A 156      -9.879 168.367  42.177  1.00 38.78           C
ATOM    507 1HB  LYS A 156      -9.394 167.706  42.895  1.00 38.78           H
ATOM    508 2HB  LYS A 156      -9.992 169.345  42.646  1.00 38.78           H
ATOM    509  CG  LYS A 156     -11.286 167.808  41.859  1.00 43.06           C
ATOM    510 1HG  LYS A 156     -11.164 166.876  41.307  1.00 43.06           H
ATOM    511 2HG  LYS A 156     -11.780 167.576  42.803  1.00 43.06           H
ATOM    512  CD  LYS A 156     -12.193 168.754  41.060  1.00 48.56           C
ATOM    513 1HD  LYS A 156     -12.401 169.637  41.663  1.00 48.56           H
ATOM    514 2HD  LYS A 156     -11.686 169.034  40.137  1.00 48.56           H
ATOM    515  CE  LYS A 156     -13.506 168.035  40.717  1.00 59.09           C
ATOM    516 1HE  LYS A 156     -13.274 167.127  40.159  1.00 59.09           H
ATOM    517 2HE  LYS A 156     -13.987 167.720  41.643  1.00 59.09           H
ATOM    518  NZ  LYS A 156     -14.445 168.864  39.924  1.00 59.61           N
ATOM    519 1HZ  LYS A 156     -15.054 168.219  39.441  1.00 59.61           H
ATOM    520 2HZ  LYS A 156     -13.968 169.446  39.250  1.00 59.61           H
ATOM    521 3HZ  LYS A 156     -14.992 169.445  40.543  1.00 59.61           H
ATOM    522  N   PHE A 157      -6.491 168.876  40.614  1.00 29.51           N
ATOM    523  H   PHE A 157      -6.570 168.138  39.930  1.00 29.51           H
ATOM    524  CA  PHE A 157      -5.163 169.501  40.741  1.00 30.57           C
ATOM    525  HA  PHE A 157      -4.877 169.481  41.793  1.00 30.57           H
ATOM    526  C   PHE A 157      -5.152 170.980  40.280  1.00 33.86           C
ATOM    527  O   PHE A 157      -5.968 171.380  39.446  1.00 32.12           O
ATOM    528  CB  PHE A 157      -4.145 168.655  39.960  1.00 28.72           C
ATOM    529 1HB  PHE A 157      -4.097 167.663  40.411  1.00 28.72           H
ATOM    530 2HB  PHE A 157      -4.520 168.533  38.944  1.00 28.72           H
ATOM    531  CG  PHE A 157      -2.723 169.213  39.881  1.00 30.14           C
ATOM    532  CD1 PHE A 157      -1.909 169.283  41.028  1.00 34.53           C
ATOM    533  HD1 PHE A 157      -2.289 168.957  41.985  1.00 34.53           H
ATOM    534  CD2 PHE A 157      -2.208 169.646  38.648  1.00 32.50           C
ATOM    535  HD2 PHE A 157      -2.830 169.603  37.766  1.00 32.50           H
ATOM    536  CE1 PHE A 157      -0.594 169.779  40.941  1.00 35.52           C
ATOM    537  HE1 PHE A 157       0.025 169.846  41.824  1.00 35.52           H
ATOM    538  CE2 PHE A 157      -0.886 170.117  38.552  1.00 31.49           C
ATOM    539  HE2 PHE A 157      -0.498 170.420  37.591  1.00 31.49           H
ATOM    540  CZ  PHE A 157      -0.080 170.188  39.700  1.00 36.77           C
ATOM    541  HZ  PHE A 157       0.931 170.559  39.621  1.00 36.77           H
ATOM    542  N   ILE A 158      -4.255 171.800  40.841  1.00 29.36           N
ATOM    543  H   ILE A 158      -3.614 171.423  41.524  1.00 29.36           H
ATOM    544  CA  ILE A 158      -4.091 173.229  40.521  1.00 34.08           C
ATOM    545  HA  ILE A 158      -5.046 173.628  40.179  1.00 34.08           H
ATOM    546  C   ILE A 158      -3.060 173.418  39.391  1.00 33.85           C
ATOM    547  O   ILE A 158      -1.889 173.051  39.536  1.00 31.00           O
ATOM    548  CB  ILE A 158      -3.676 174.035  41.784  1.00 35.98           C
ATOM    549  HB  ILE A 158      -2.761 173.588  42.173  1.00 35.98           H
ATOM    550  CG1 ILE A 158      -4.740 173.971  42.891  1.00 35.97           C
ATOM    551 1HG1 ILE A 158      -5.537 174.675  42.651  1.00 35.97           H
ATOM    552 2HG1 ILE A 158      -5.162 172.966  42.914  1.00 35.97           H
ATOM    553  CG2 ILE A 158      -3.394 175.511  41.437  1.00 34.27           C
ATOM    554 1HG2 ILE A 158      -3.099 176.045  42.339  1.00 34.27           H
ATOM    555 2HG2 ILE A 158      -4.302 175.957  41.030  1.00 34.27           H
ATOM    556 3HG2 ILE A 158      -2.595 175.575  40.698  1.00 34.27           H
ATOM    557  CD1 ILE A 158      -4.188 174.256  44.291  1.00 44.35           C
ATOM    558 1HD1 ILE A 158      -3.409 173.529  44.523  1.00 44.35           H
ATOM    559 2HD1 ILE A 158      -4.999 174.165  45.013  1.00 44.35           H
ATOM    560 3HD1 ILE A 158      -3.771 175.262  44.336  1.00 44.35           H
ATOM    561  N   LEU A 159      -3.462 174.073  38.303  1.00 27.83           N
ATOM    562  H   LEU A 159      -4.417 174.400  38.252  1.00 27.83           H
ATOM    563  CA  LEU A 159      -2.612 174.357  37.139  1.00 30.56           C
ATOM    564  HA  LEU A 159      -1.583 174.452  37.486  1.00 30.56           H
ATOM    565  C   LEU A 159      -3.001 175.699  36.461  1.00 31.97           C
ATOM    566  O   LEU A 159      -4.007 176.317  36.805  1.00 30.38           O
ATOM    567  CB  LEU A 159      -2.634 173.132  36.180  1.00 32.10           C
ATOM    568 1HB  LEU A 159      -2.130 173.427  35.260  1.00 32.10           H
ATOM    569 2HB  LEU A 159      -2.029 172.348  36.636  1.00 32.10           H
ATOM    570  CG  LEU A 159      -3.995 172.509  35.820  1.00 38.38           C
ATOM    571  HG  LEU A 159      -4.490 172.200  36.741  1.00 38.38           H
ATOM    572  CD1 LEU A 159      -4.917 173.442  35.038  1.00 34.40           C
ATOM    573 1HD1 LEU A 159      -5.828 172.909  34.767  1.00 34.40           H
ATOM    574 2HD1 LEU A 159      -4.416 173.791  34.135  1.00 34.40           H
ATOM    575 3HD1 LEU A 159      -5.168 174.296  35.667  1.00 34.40           H
ATOM    576  CD2 LEU A 159      -3.753 171.266  34.967  1.00 38.76           C
ATOM    577 1HD2 LEU A 159      -4.704 170.779  34.752  1.00 38.76           H
ATOM    578 2HD2 LEU A 159      -3.107 170.577  35.510  1.00 38.76           H
ATOM    579 3HD2 LEU A 159      -3.273 171.555  34.032  1.00 38.76           H
ATOM    580  N   ALA A 160      -2.178 176.164  35.527  1.00 26.18           N
ATOM    581  H   ALA A 160      -1.403 175.585  35.237  1.00 26.18           H
ATOM    582  CA  ALA A 160      -2.475 177.333  34.697  1.00 28.79           C
ATOM    583  HA  ALA A 160      -3.231 177.945  35.190  1.00 28.79           H
ATOM    584  C   ALA A 160      -3.036 176.891  33.329  1.00 32.77           C
ATOM    585  O   ALA A 160      -2.583 175.910  32.738  1.00 33.85           O
ATOM    586  CB  ALA A 160      -1.208 178.184  34.572  1.00 31.22           C
ATOM    587 1HB  ALA A 160      -0.906 178.528  35.561  1.00 31.22           H
ATOM    588 2HB  ALA A 160      -1.409 179.044  33.933  1.00 31.22           H
ATOM    589 3HB  ALA A 160      -0.408 177.585  34.135  1.00 31.22           H
ATOM    590  N   LEU A 161      -3.998 177.645  32.799  1.00 34.92           N
ATOM    591  H   LEU A 161      -4.326 178.443  33.323  1.00 34.92           H
ATOM    592  CA  LEU A 161      -4.569 177.442  31.470  1.00 33.07           C
ATOM    593  HA  LEU A 161      -4.005 176.659  30.963  1.00 33.07           H
ATOM    594  C   LEU A 161      -4.423 178.744  30.662  1.00 31.90           C
ATOM    595  O   LEU A 161      -5.140 179.722  30.883  1.00 30.70           O
ATOM    596  CB  LEU A 161      -6.024 176.942  31.617  1.00 33.46           C
ATOM    597 1HB  LEU A 161      -6.014 176.045  32.236  1.00 33.46           H
ATOM    598 2HB  LEU A 161      -6.597 177.709  32.136  1.00 33.46           H
ATOM    599  CG  LEU A 161      -6.726 176.611  30.286  1.00 34.77           C
ATOM    600  HG  LEU A 161      -6.704 177.499  29.653  1.00 34.77           H
ATOM    601  CD1 LEU A 161      -6.063 175.452  29.536  1.00 34.54           C
ATOM    602 1HD1 LEU A 161      -6.659 175.207  28.657  1.00 34.54           H
ATOM    603 2HD1 LEU A 161      -6.009 174.582  30.192  1.00 34.54           H
ATOM    604 3HD1 LEU A 161      -5.058 175.738  29.226  1.00 34.54           H
ATOM    605  CD2 LEU A 161      -8.187 176.245  30.551  1.00 32.12           C
ATOM    606 1HD2 LEU A 161      -8.693 176.056  29.604  1.00 32.12           H
ATOM    607 2HD2 LEU A 161      -8.676 177.072  31.066  1.00 32.12           H
ATOM    608 3HD2 LEU A 161      -8.233 175.351  31.173  1.00 32.12           H
ATOM    609  N   LYS A 162      -3.450 178.765  29.750  1.00 29.12           N
ATOM    610  H   LYS A 162      -2.923 177.918  29.592  1.00 29.12           H
ATOM    611  CA  LYS A 162      -3.188 179.882  28.837  1.00 31.88           C
ATOM    612  HA  LYS A 162      -3.542 180.805  29.296  1.00 31.88           H
ATOM    613  C   LYS A 162      -3.974 179.655  27.534  1.00 33.47           C
ATOM    614  O   LYS A 162      -3.909 178.576  26.948  1.00 36.66           O
ATOM    615  CB  LYS A 162      -1.657 180.009  28.671  1.00 30.62           C
ATOM    616 1HB  LYS A 162      -1.228 180.249  29.644  1.00 30.62           H
ATOM    617 2HB  LYS A 162      -1.266 179.037  28.369  1.00 30.62           H
ATOM    618  CG  LYS A 162      -1.192 181.063  27.657  1.00 36.69           C
ATOM    619 1HG  LYS A 162      -1.595 180.812  26.676  1.00 36.69           H
ATOM    620 2HG  LYS A 162      -1.583 182.036  27.954  1.00 36.69           H
ATOM    621  CD  LYS A 162       0.348 181.123  27.554  1.00 39.21           C
ATOM    622 1HD  LYS A 162       0.709 180.137  27.262  1.00 39.21           H
ATOM    623 2HD  LYS A 162       0.609 181.829  26.765  1.00 39.21           H
ATOM    624  CE  LYS A 162       1.047 181.546  28.854  1.00 39.65           C
ATOM    625 1HE  LYS A 162       0.739 182.561  29.105  1.00 39.65           H
ATOM    626 2HE  LYS A 162       0.732 180.878  29.656  1.00 39.65           H
ATOM    627  NZ  LYS A 162       2.518 181.486  28.716  1.00 44.45           N
ATOM    628 1HZ  LYS A 162       2.949 181.857  29.551  1.00 44.45           H
ATOM    629 2HZ  LYS A 162       2.786 182.047  27.920  1.00 44.45           H
ATOM    630 3HZ  LYS A 162       2.823 180.533  28.575  1.00 44.45           H
ATOM    631  N   VAL A 163      -4.742 180.661  27.121  1.00 31.67           N
ATOM    632  H   VAL A 163      -4.698 181.534  27.626  1.00 31.67           H
ATOM    633  CA  VAL A 163      -5.786 180.563  26.088  1.00 32.62           C
ATOM    634  HA  VAL A 163      -5.686 179.609  25.570  1.00 32.62           H
ATOM    635  C   VAL A 163      -5.614 181.698  25.081  1.00 34.90           C
ATOM    636  O   VAL A 163      -5.716 182.872  25.438  1.00 37.66           O
ATOM    637  CB  VAL A 163      -7.196 180.603  26.712  1.00 35.35           C
ATOM    638  HB  VAL A 163      -7.343 181.582  27.167  1.00 35.35           H
ATOM    639  CG1 VAL A 163      -8.270 180.396  25.638  1.00 34.41           C
ATOM    640 1HG1 VAL A 163      -9.251 180.364  26.112  1.00 34.41           H
ATOM    641 2HG1 VAL A 163      -8.086 179.455  25.120  1.00 34.41           H
ATOM    642 3HG1 VAL A 163      -8.238 181.217  24.923  1.00 34.41           H
ATOM    643  CG2 VAL A 163      -7.373 179.542  27.803  1.00 32.18           C
ATOM    644 1HG2 VAL A 163      -8.417 179.499  28.114  1.00 32.18           H
ATOM    645 2HG2 VAL A 163      -6.749 179.798  28.660  1.00 32.18           H
ATOM    646 3HG2 VAL A 163      -7.070 178.571  27.410  1.00 32.18           H
ATOM    647  N   LEU A 164      -5.341 181.344  23.827  1.00 29.97           N
ATOM    648  H   LEU A 164      -5.328 180.359  23.602  1.00 29.97           H
ATOM    649  CA  LEU A 164      -4.934 182.268  22.768  1.00 35.46           C
ATOM    650  HA  LEU A 164      -4.921 183.283  23.165  1.00 35.46           H
ATOM    651  C   LEU A 164      -5.928 182.222  21.592  1.00 38.34           C
ATOM    652  O   LEU A 164      -6.355 181.147  21.170  1.00 38.03           O
ATOM    653  CB  LEU A 164      -3.496 181.921  22.304  1.00 35.75           C
ATOM    654 1HB  LEU A 164      -3.533 180.955  21.799  1.00 35.75           H
ATOM    655 2HB  LEU A 164      -3.190 182.671  21.576  1.00 35.75           H
ATOM    656  CG  LEU A 164      -2.430 181.841  23.413  1.00 39.97           C
ATOM    657  HG  LEU A 164      -2.756 181.111  24.154  1.00 39.97           H
ATOM    658  CD1 LEU A 164      -1.108 181.348  22.827  1.00 43.86           C
ATOM    659 1HD1 LEU A 164      -0.371 181.263  23.626  1.00 43.86           H
ATOM    660 2HD1 LEU A 164      -0.750 182.052  22.076  1.00 43.86           H
ATOM    661 3HD1 LEU A 164      -1.259 180.371  22.367  1.00 43.86           H
ATOM    662  CD2 LEU A 164      -2.188 183.183  24.107  1.00 38.45           C
ATOM    663 1HD2 LEU A 164      -1.404 183.065  24.856  1.00 38.45           H
ATOM    664 2HD2 LEU A 164      -3.107 183.512  24.592  1.00 38.45           H
ATOM    665 3HD2 LEU A 164      -1.880 183.925  23.371  1.00 38.45           H
ATOM    666  N   PHE A 165      -6.287 183.382  21.047  1.00 39.52           N
ATOM    667  H   PHE A 165      -5.867 184.235  21.389  1.00 39.52           H
ATOM    668  CA  PHE A 165      -7.163 183.490  19.885  1.00 40.27           C
ATOM    669  HA  PHE A 165      -7.999 182.799  19.995  1.00 40.27           H
ATOM    670  C   PHE A 165      -6.400 183.125  18.598  1.00 40.11           C
ATOM    671  O   PHE A 165      -5.407 183.782  18.270  1.00 42.22           O
ATOM    672  CB  PHE A 165      -7.713 184.918  19.782  1.00 40.68           C
ATOM    673 1HB  PHE A 165      -6.891 185.562  19.469  1.00 40.68           H
ATOM    674 2HB  PHE A 165      -8.460 184.945  18.989  1.00 40.68           H
ATOM    675  CG  PHE A 165      -8.335 185.520  21.043  1.00 45.07           C
ATOM    676  CD1 PHE A 165      -9.622 185.132  21.459  1.00 49.29           C
ATOM    677  HD1 PHE A 165     -10.165 184.370  20.920  1.00 49.29           H
ATOM    678  CD2 PHE A 165      -7.665 186.541  21.741  1.00 48.63           C
ATOM    679  HD2 PHE A 165      -6.680 186.846  21.418  1.00 48.63           H
ATOM    680  CE1 PHE A 165     -10.242 185.788  22.539  1.00 52.69           C
ATOM    681  HE1 PHE A 165     -11.255 185.537  22.815  1.00 52.69           H
ATOM    682  CE2 PHE A 165      -8.281 187.193  22.821  1.00 45.60           C
ATOM    683  HE2 PHE A 165      -7.767 188.001  23.321  1.00 45.60           H
ATOM    684  CZ  PHE A 165      -9.575 186.823  23.217  1.00 53.22           C
ATOM    685  HZ  PHE A 165     -10.063 187.357  24.019  1.00 53.22           H
ATOM    686  N   LYS A 166      -6.883 182.148  17.813  1.00 38.27           N
ATOM    687  H   LYS A 166      -7.735 181.668  18.066  1.00 38.27           H
ATOM    688  CA  LYS A 166      -6.279 181.762  16.527  1.00 43.35           C
ATOM    689  HA  LYS A 166      -5.280 181.368  16.711  1.00 43.35           H
ATOM    690  C   LYS A 166      -6.149 182.983  15.594  1.00 44.08           C
ATOM    691  O   LYS A 166      -5.056 183.270  15.121  1.00 44.64           O
ATOM    692  CB  LYS A 166      -7.102 180.665  15.831  1.00 44.93           C
ATOM    693 1HB  LYS A 166      -8.159 180.920  15.907  1.00 44.93           H
ATOM    694 2HB  LYS A 166      -6.846 180.655  14.772  1.00 44.93           H
ATOM    695  CG  LYS A 166      -6.832 179.260  16.388  1.00 49.22           C
ATOM    696 1HG  LYS A 166      -5.774 179.029  16.261  1.00 49.22           H
ATOM    697 2HG  LYS A 166      -7.081 179.247  17.449  1.00 49.22           H
ATOM    698  CD  LYS A 166      -7.672 178.212  15.643  1.00 47.37           C
ATOM    699 1HD  LYS A 166      -8.698 178.261  16.007  1.00 47.37           H
ATOM    700 2HD  LYS A 166      -7.668 178.449  14.579  1.00 47.37           H
ATOM    701  CE  LYS A 166      -7.112 176.794  15.834  1.00 47.06           C
ATOM    702 1HE  LYS A 166      -6.076 176.777  15.495  1.00 47.06           H
ATOM    703 2HE  LYS A 166      -7.136 176.546  16.895  1.00 47.06           H
ATOM    704  NZ  LYS A 166      -7.896 175.808  15.056  1.00 48.32           N
ATOM    705 1HZ  LYS A 166      -7.394 174.933  15.008  1.00 48.32           H
ATOM    706 2HZ  LYS A 166      -8.037 176.167  14.122  1.00 48.32           H
ATOM    707 3HZ  LYS A 166      -8.792 175.660  15.499  1.00 48.32           H
ATOM    708  N   ALA A 167      -7.218 183.766  15.459  1.00 40.52           N
ATOM    709  H   ALA A 167      -8.089 183.458  15.867  1.00 40.52           H
ATOM    710  CA  ALA A 167      -7.260 184.966  14.629  1.00 50.46           C
ATOM    711  HA  ALA A 167      -7.060 184.680  13.597  1.00 50.46           H
ATOM    712  C   ALA A 167      -6.225 186.052  15.022  1.00 55.96           C
ATOM    713  O   ALA A 167      -5.791 186.819  14.163  1.00 52.31           O
ATOM    714  CB  ALA A 167      -8.685 185.521  14.711  1.00 42.16           C
ATOM    715 1HB  ALA A 167      -9.393 184.727  14.474  1.00 42.16           H
ATOM    716 2HB  ALA A 167      -8.799 186.335  13.996  1.00 42.16           H
ATOM    717 3HB  ALA A 167      -8.877 185.891  15.718  1.00 42.16           H
ATOM    718  N   GLN A 168      -5.806 186.135  16.293  1.00 46.35           N
ATOM    719  H   GLN A 168      -6.116 185.454  16.972  1.00 46.35           H
ATOM    720  CA  GLN A 168      -4.771 187.075  16.726  1.00 48.13           C
ATOM    721  HA  GLN A 168      -4.912 188.002  16.168  1.00 48.13           H
ATOM    722  C   GLN A 168      -3.349 186.550  16.423  1.00 47.14           C
ATOM    723  O   GLN A 168      -2.486 187.334  16.028  1.00 54.41           O
ATOM    724  CB  GLN A 168      -4.910 187.401  18.225  1.00 50.79           C
ATOM    725 1HB  GLN A 168      -4.854 186.479  18.805  1.00 50.79           H
ATOM    726 2HB  GLN A 168      -4.076 188.034  18.526  1.00 50.79           H
ATOM    727  CG  GLN A 168      -6.224 188.124  18.594  1.00 56.17           C
ATOM    728 1HG  GLN A 168      -7.072 187.493  18.328  1.00 56.17           H
ATOM    729 2HG  GLN A 168      -6.251 188.271  19.674  1.00 56.17           H
ATOM    730  CD  GLN A 168      -6.398 189.489  17.911  1.00 66.07           C
ATOM    731  OE1 GLN A 168      -5.482 190.057  17.326  1.00 64.68           O
ATOM    732  NE2 GLN A 168      -7.590 190.037  17.942  1.00 63.56           N
ATOM    733 1HE2 GLN A 168      -7.763 190.860  17.384  1.00 63.56           H
ATOM    734 2HE2 GLN A 168      -8.345 189.609  18.459  1.00 63.56           H
ATOM    735  N   LEU A 169      -3.119 185.244  16.571  1.00 43.39           N
ATOM    736  H   LEU A 169      -3.873 184.650  16.886  1.00 43.39           H
ATOM    737  CA  LEU A 169      -1.871 184.577  16.191  1.00 47.46           C
ATOM    738  HA  LEU A 169      -1.030 185.096  16.651  1.00 47.46           H
ATOM    739  C   LEU A 169      -1.665 184.621  14.656  1.00 52.10           C
ATOM    740  O   LEU A 169      -0.598 184.984  14.168  1.00 51.11           O
ATOM    741  CB  LEU A 169      -1.917 183.123  16.717  1.00 43.17           C
ATOM    742 1HB  LEU A 169      -2.805 182.643  16.306  1.00 43.17           H
ATOM    743 2HB  LEU A 169      -1.051 182.593  16.322  1.00 43.17           H
ATOM    744  CG  LEU A 169      -1.944 182.980  18.252  1.00 44.56           C
ATOM    745  HG  LEU A 169      -2.688 183.670  18.650  1.00 44.56           H
ATOM    746  CD1 LEU A 169      -2.355 181.561  18.648  1.00 36.68           C
ATOM    747 1HD1 LEU A 169      -2.296 181.452  19.731  1.00 36.68           H
ATOM    748 2HD1 LEU A 169      -1.692 180.838  18.173  1.00 36.68           H
ATOM    749 3HD1 LEU A 169      -3.379 181.385  18.320  1.00 36.68           H
ATOM    750  CD2 LEU A 169      -0.593 183.299  18.896  1.00 42.44           C
ATOM    751 1HD2 LEU A 169      -0.693 183.235  19.980  1.00 42.44           H
ATOM    752 2HD2 LEU A 169      -0.286 184.307  18.618  1.00 42.44           H
ATOM    753 3HD2 LEU A 169       0.156 182.584  18.557  1.00 42.44           H
ATOM    754  N   GLU A 170      -2.720 184.335  13.899  1.00 50.32           N
ATOM    755  H   GLU A 170      -3.558 184.010  14.360  1.00 50.32           H
ATOM    756  CA  GLU A 170      -2.751 184.355  12.430  1.00 52.77           C
ATOM    757  HA  GLU A 170      -1.962 183.711  12.043  1.00 52.77           H
ATOM    758  C   GLU A 170      -2.531 185.773  11.850  1.00 53.46           C
ATOM    759  O   GLU A 170      -1.758 185.938  10.900  1.00 59.67           O
ATOM    760  CB  GLU A 170      -4.102 183.784  11.981  1.00 52.02           C
ATOM    761 1HB  GLU A 170      -4.885 184.270  12.563  1.00 52.02           H
ATOM    762 2HB  GLU A 170      -4.266 184.000  10.926  1.00 52.02           H
ATOM    763  CG  GLU A 170      -4.203 182.264  12.194  1.00 61.22           C
ATOM    764 1HG  GLU A 170      -3.689 181.765  11.373  1.00 61.22           H
ATOM    765 2HG  GLU A 170      -3.694 181.988  13.118  1.00 61.22           H
ATOM    766  CD  GLU A 170      -5.645 181.725  12.259  1.00 66.37           C
ATOM    767  OE1 GLU A 170      -6.620 182.501  12.088  1.00 67.67           O
ATOM    768  OE2 GLU A 170      -5.794 180.502  12.503  1.00 69.92           O
ATOM    769  N   LYS A 171      -3.108 186.822  12.457  1.00 55.00           N
ATOM    770  H   LYS A 171      -3.793 186.671  13.184  1.00 55.00           H
ATOM    771  CA  LYS A 171      -2.847 188.215  12.081  1.00 55.71           C
ATOM    772  HA  LYS A 171      -3.115 188.331  11.031  1.00 55.71           H
ATOM    773  C   LYS A 171      -1.353 188.583  12.233  1.00 59.54           C
ATOM    774  O   LYS A 171      -0.837 189.361  11.434  1.00 60.31           O
ATOM    775  CB  LYS A 171      -3.751 189.154  12.900  1.00 57.95           C
ATOM    776 1HB  LYS A 171      -4.785 188.826  12.788  1.00 57.95           H
ATOM    777 2HB  LYS A 171      -3.469 189.080  13.950  1.00 57.95           H
ATOM    778  CG  LYS A 171      -3.658 190.617  12.436  1.00 64.09           C
ATOM    779 1HG  LYS A 171      -2.629 190.956  12.556  1.00 64.09           H
ATOM    780 2HG  LYS A 171      -3.927 190.667  11.381  1.00 64.09           H
ATOM    781  CD  LYS A 171      -4.588 191.533  13.241  1.00 70.26           C
ATOM    782 1HD  LYS A 171      -5.618 191.207  13.097  1.00 70.26           H
ATOM    783 2HD  LYS A 171      -4.341 191.446  14.299  1.00 70.26           H
ATOM    784  CE  LYS A 171      -4.475 193.006  12.801  1.00 77.62           C
ATOM    785 1HE  LYS A 171      -4.626 193.056  11.722  1.00 77.62           H
ATOM    786 2HE  LYS A 171      -5.277 193.571  13.276  1.00 77.62           H
ATOM    787  NZ  LYS A 171      -3.172 193.620  13.160  1.00 75.94           N
ATOM    788 1HZ  LYS A 171      -3.209 194.604  12.931  1.00 75.94           H
ATOM    789 2HZ  LYS A 171      -2.425 193.181  12.642  1.00 75.94           H
ATOM    790 3HZ  LYS A 171      -3.006 193.510  14.150  1.00 75.94           H
ATOM    791  N   ALA A 172      -0.658 188.006  13.216  1.00 55.41           N
ATOM    792  H   ALA A 172      -1.133 187.355  13.825  1.00 55.41           H
ATOM    793  CA  ALA A 172       0.777 188.193  13.440  1.00 56.42           C
ATOM    794  HA  ALA A 172       1.045 189.197  13.111  1.00 56.42           H
ATOM    795  C   ALA A 172       1.688 187.198  12.663  1.00 52.54           C
ATOM    796  O   ALA A 172       2.911 187.367  12.693  1.00 55.53           O
ATOM    797  CB  ALA A 172       1.034 188.124  14.949  1.00 52.84           C
ATOM    798 1HB  ALA A 172       0.391 188.838  15.464  1.00 52.84           H
ATOM    799 2HB  ALA A 172       2.078 188.365  15.149  1.00 52.84           H
ATOM    800 3HB  ALA A 172       0.818 187.117  15.304  1.00 52.84           H
ATOM    801  N   GLY A 173       1.134 186.193  11.975  1.00 54.35           N
ATOM    802  H   GLY A 173       0.128 186.094  11.968  1.00 54.35           H
ATOM    803  CA  GLY A 173       1.886 185.202  11.187  1.00 55.93           C
ATOM    804 1HA  GLY A 173       1.180 184.626  10.590  1.00 55.93           H
ATOM    805 2HA  GLY A 173       2.562 185.718  10.505  1.00 55.93           H
ATOM    806  C   GLY A 173       2.725 184.206  12.021  1.00 61.32           C
ATOM    807  O   GLY A 173       3.759 183.731  11.547  1.00 58.76           O
ATOM    808  N   VAL A 174       2.338 183.933  13.274  1.00 55.65           N
ATOM    809  H   VAL A 174       1.463 184.314  13.605  1.00 55.65           H
ATOM    810  CA  VAL A 174       3.100 183.131  14.252  1.00 54.39           C
ATOM    811  HA  VAL A 174       4.127 183.078  13.891  1.00 54.39           H
ATOM    812  C   VAL A 174       2.590 181.670  14.409  1.00 57.12           C
ATOM    813  O   VAL A 174       2.897 180.994  15.395  1.00 56.01           O
ATOM    814  CB  VAL A 174       3.177 183.837  15.624  1.00 53.33           C
ATOM    815  HB  VAL A 174       3.785 183.224  16.289  1.00 53.33           H
ATOM    816  CG1 VAL A 174       3.860 185.200  15.511  1.00 53.75           C
ATOM    817 1HG1 VAL A 174       3.929 185.638  16.506  1.00 53.75           H
ATOM    818 2HG1 VAL A 174       3.284 185.861  14.862  1.00 53.75           H
ATOM    819 3HG1 VAL A 174       4.861 185.069  15.100  1.00 53.75           H
ATOM    820  CG2 VAL A 174       1.810 184.048  16.286  1.00 47.61           C
ATOM    821 1HG2 VAL A 174       1.956 184.367  17.318  1.00 47.61           H
ATOM    822 2HG2 VAL A 174       1.245 183.116  16.269  1.00 47.61           H
ATOM    823 3HG2 VAL A 174       1.262 184.816  15.741  1.00 47.61           H
ATOM    824  N   GLU A 175       1.773 181.179  13.478  1.00 53.88           N
ATOM    825  H   GLU A 175       1.540 181.751  12.679  1.00 53.88           H
ATOM    826  CA  GLU A 175       1.215 179.822  13.496  1.00 59.12           C
ATOM    827  HA  GLU A 175       0.664 179.682  14.426  1.00 59.12           H
ATOM    828  C   GLU A 175       2.320 178.747  13.428  1.00 59.94           C
ATOM    829  O   GLU A 175       2.329 177.832  14.253  1.00 58.21           O
ATOM    830  CB  GLU A 175       0.206 179.597  12.359  1.00 56.90           C
ATOM    831 1HB  GLU A 175       0.734 179.449  11.417  1.00 56.90           H
ATOM    832 2HB  GLU A 175      -0.312 178.667  12.593  1.00 56.90           H
ATOM    833  CG  GLU A 175      -0.855 180.701  12.149  1.00 64.00           C
ATOM    834 1HG  GLU A 175      -1.785 180.221  11.845  1.00 64.00           H
ATOM    835 2HG  GLU A 175      -1.036 181.236  13.081  1.00 64.00           H
ATOM    836  CD  GLU A 175      -0.437 181.703  11.073  1.00 67.79           C
ATOM    837  OE1 GLU A 175       0.720 182.176  11.117  1.00 61.17           O
ATOM    838  OE2 GLU A 175      -1.257 182.001  10.177  1.00 70.29           O
ATOM    839  N   HIS A 176       3.270 178.881  12.496  1.00 58.13           N
ATOM    840  H   HIS A 176       3.223 179.658  11.852  1.00 58.13           H
ATOM    841  CA  HIS A 176       4.371 177.940  12.328  1.00 60.59           C
ATOM    842  HA  HIS A 176       3.941 176.947  12.193  1.00 60.59           H
ATOM    843  C   HIS A 176       5.285 177.894  13.574  1.00 58.13           C
ATOM    844  O   HIS A 176       5.549 176.810  14.097  1.00 53.57           O
ATOM    845  CB  HIS A 176       5.148 178.275  11.045  1.00 65.11           C
ATOM    846 1HB  HIS A 176       4.477 178.185  10.191  1.00 65.11           H
ATOM    847 2HB  HIS A 176       5.491 179.309  11.094  1.00 65.11           H
ATOM    848  CG  HIS A 176       6.346 177.375  10.821  1.00 70.83           C
ATOM    849  ND1 HIS A 176       6.383 176.008  10.939  1.00 78.94           N
ATOM    850  HD1 HIS A 176       5.634 175.371  11.172  1.00 78.94           H
ATOM    851  CD2 HIS A 176       7.625 177.744  10.505  1.00 74.79           C
ATOM    852  HD2 HIS A 176       8.023 178.730  10.319  1.00 74.79           H
ATOM    853  CE1 HIS A 176       7.611 175.601  10.702  1.00 78.46           C
ATOM    854  HE1 HIS A 176       7.985 174.588  10.711  1.00 78.46           H
ATOM    855  NE2 HIS A 176       8.407 176.619  10.417  1.00 79.08           N
ATOM    856  N   GLN A 177       5.707 179.051  14.099  1.00 49.01           N
ATOM    857  H   GLN A 177       5.521 179.918  13.616  1.00 49.01           H
ATOM    858  CA  GLN A 177       6.578 179.110  15.267  1.00 55.07           C
ATOM    859  HA  GLN A 177       7.496 178.578  15.018  1.00 55.07           H
ATOM    860  C   GLN A 177       5.956 178.442  16.509  1.00 54.00           C
ATOM    861  O   GLN A 177       6.625 177.634  17.149  1.00 46.17           O
ATOM    862  CB  GLN A 177       6.955 180.563  15.576  1.00 52.89           C
ATOM    863 1HB  GLN A 177       7.485 180.965  14.713  1.00 52.89           H
ATOM    864 2HB  GLN A 177       6.064 181.163  15.762  1.00 52.89           H
ATOM    865  CG  GLN A 177       7.873 180.645  16.804  1.00 64.21           C
ATOM    866 1HG  GLN A 177       7.274 180.494  17.702  1.00 64.21           H
ATOM    867 2HG  GLN A 177       8.600 179.835  16.752  1.00 64.21           H
ATOM    868  CD  GLN A 177       8.626 181.975  16.933  1.00 69.64           C
ATOM    869  OE1 GLN A 177       8.542 182.859  16.091  1.00 65.74           O
ATOM    870  NE2 GLN A 177       9.374 182.158  17.994  1.00 72.37           N
ATOM    871 1HE2 GLN A 177       9.880 183.028  18.084  1.00 72.37           H
ATOM    872 2HE2 GLN A 177       9.527 181.414  18.659  1.00 72.37           H
ATOM    873  N   LEU A 178       4.692 178.729  16.849  1.00 51.46           N
ATOM    874  H   LEU A 178       4.154 179.385  16.301  1.00 51.46           H
ATOM    875  CA  LEU A 178       4.074 178.215  18.068  1.00 47.96           C
ATOM    876  HA  LEU A 178       4.665 178.579  18.908  1.00 47.96           H
ATOM    877  C   LEU A 178       4.080 176.670  18.117  1.00 45.04           C
ATOM    878  O   LEU A 178       4.266 176.094  19.187  1.00 44.96           O
ATOM    879  CB  LEU A 178       2.639 178.780  18.204  1.00 48.12           C
ATOM    880 1HB  LEU A 178       2.706 179.867  18.230  1.00 48.12           H
ATOM    881 2HB  LEU A 178       2.076 178.486  17.318  1.00 48.12           H
ATOM    882  CG  LEU A 178       1.871 178.295  19.451  1.00 49.56           C
ATOM    883  HG  LEU A 178       1.773 177.211  19.394  1.00 49.56           H
ATOM    884  CD1 LEU A 178       2.579 178.673  20.751  1.00 48.31           C
ATOM    885 1HD1 LEU A 178       1.956 178.395  21.601  1.00 48.31           H
ATOM    886 2HD1 LEU A 178       2.745 179.750  20.759  1.00 48.31           H
ATOM    887 3HD1 LEU A 178       3.537 178.157  20.817  1.00 48.31           H
ATOM    888  CD2 LEU A 178       0.465 178.897  19.498  1.00 47.71           C
ATOM    889 1HD2 LEU A 178      -0.068 178.494  20.359  1.00 47.71           H
ATOM    890 2HD2 LEU A 178      -0.068 178.636  18.584  1.00 47.71           H
ATOM    891 3HD2 LEU A 178       0.529 179.982  19.584  1.00 47.71           H
ATOM    892  N   ARG A 179       3.935 176.004  16.963  1.00 46.10           N
ATOM    893  H   ARG A 179       3.860 176.534  16.106  1.00 46.10           H
ATOM    894  CA  ARG A 179       4.023 174.545  16.823  1.00 46.54           C
ATOM    895  HA  ARG A 179       3.289 174.078  17.479  1.00 46.54           H
ATOM    896  C   ARG A 179       5.421 174.020  17.229  1.00 48.25           C
ATOM    897  O   ARG A 179       5.495 172.972  17.869  1.00 45.81           O
ATOM    898  CB  ARG A 179       3.707 174.146  15.372  1.00 53.68           C
ATOM    899 1HB  ARG A 179       4.441 174.612  14.715  1.00 53.68           H
ATOM    900 2HB  ARG A 179       3.807 173.065  15.268  1.00 53.68           H
ATOM    901  CG  ARG A 179       2.298 174.551  14.890  1.00 61.61           C
ATOM    902 1HG  ARG A 179       1.554 173.871  15.304  1.00 61.61           H
ATOM    903 2HG  ARG A 179       2.066 175.562  15.224  1.00 61.61           H
ATOM    904  CD  ARG A 179       2.223 174.502  13.359  1.00 67.97           C
ATOM    905 1HD  ARG A 179       3.108 175.008  12.973  1.00 67.97           H
ATOM    906 2HD  ARG A 179       2.225 173.465  13.021  1.00 67.97           H
ATOM    907  NE  ARG A 179       1.024 175.172  12.821  1.00 76.38           N
ATOM    908  HE  ARG A 179       0.226 175.207  13.440  1.00 76.38           H
ATOM    909  CZ  ARG A 179       0.960 175.753  11.615  1.00 75.07           C
ATOM    910  NH1 ARG A 179       1.938 175.696  10.757  1.00 71.65           N
ATOM    911 1HH1 ARG A 179       2.733 175.104  10.954  1.00 71.65           H
ATOM    912 2HH1 ARG A 179       1.842 176.125   9.848  1.00 71.65           H
ATOM    913  NH2 ARG A 179      -0.104 176.415  11.270  1.00 81.13           N
ATOM    914 1HH2 ARG A 179      -0.868 176.502  11.926  1.00 81.13           H
ATOM    915 2HH2 ARG A 179      -0.121 176.934  10.404  1.00 81.13           H
ATOM    916  N   ARG A 180       6.500 174.754  16.924  1.00 50.17           N
ATOM    917  H   ARG A 180       6.372 175.625  16.429  1.00 50.17           H
ATOM    918  CA  ARG A 180       7.865 174.458  17.380  1.00 50.43           C
ATOM    919  HA  ARG A 180       8.037 173.390  17.244  1.00 50.43           H
ATOM    920  C   ARG A 180       8.051 174.791  18.873  1.00 41.88           C
ATOM    921  O   ARG A 180       8.592 173.976  19.610  1.00 44.09           O
ATOM    922  CB  ARG A 180       8.892 175.217  16.519  1.00  0.00           C
ATOM    923 1HB  ARG A 180       8.563 175.223  15.479  1.00  0.00           H
ATOM    924 2HB  ARG A 180       8.984 176.247  16.864  1.00  0.00           H
ATOM    925  CG  ARG A 180      10.282 174.554  16.586  1.00  0.00           C
ATOM    926 1HG  ARG A 180      10.537 174.340  17.624  1.00  0.00           H
ATOM    927 2HG  ARG A 180      10.246 173.607  16.048  1.00  0.00           H
ATOM    928  CD  ARG A 180      11.411 175.415  15.978  1.00  0.00           C
ATOM    929 1HD  ARG A 180      11.618 176.238  16.662  1.00  0.00           H
ATOM    930 2HD  ARG A 180      12.320 174.818  15.895  1.00  0.00           H
ATOM    931  NE  ARG A 180      11.090 175.973  14.650  1.00  0.00           N
ATOM    932  HE  ARG A 180      10.938 176.971  14.654  1.00  0.00           H
ATOM    933  CZ  ARG A 180      10.982 175.279  13.512  1.00  0.00           C
ATOM    934  NH1 ARG A 180      10.551 175.872  12.442  1.00  0.00           N
ATOM    935 1HH1 ARG A 180      10.265 176.840  12.467  1.00  0.00           H
ATOM    936 2HH1 ARG A 180      10.438 175.334  11.595  1.00  0.00           H
ATOM    937  NH2 ARG A 180      11.270 174.016  13.398  1.00  0.00           N
ATOM    938 1HH2 ARG A 180      11.736 173.530  14.150  1.00  0.00           H
ATOM    939 2HH2 ARG A 180      11.093 173.542  12.523  1.00  0.00           H
ATOM    940  N   GLU A 181       7.558 175.936  19.347  1.00 40.22           N
ATOM    941  H   GLU A 181       7.144 176.598  18.707  1.00 40.22           H
ATOM    942  CA  GLU A 181       7.717 176.367  20.735  1.00 43.01           C
ATOM    943  HA  GLU A 181       8.784 176.454  20.941  1.00 43.01           H
ATOM    944  C   GLU A 181       7.124 175.355  21.747  1.00 41.34           C
ATOM    945  O   GLU A 181       7.739 175.102  22.786  1.00 43.07           O
ATOM    946  CB  GLU A 181       7.066 177.739  20.975  1.00 45.83           C
ATOM    947 1HB  GLU A 181       6.009 177.679  20.716  1.00 45.83           H
ATOM    948 2HB  GLU A 181       7.128 177.961  22.041  1.00 45.83           H
ATOM    949  CG  GLU A 181       7.689 178.918  20.198  1.00 52.94           C
ATOM    950 1HG  GLU A 181       7.564 178.732  19.131  1.00 52.94           H
ATOM    951 2HG  GLU A 181       7.135 179.824  20.442  1.00 52.94           H
ATOM    952  CD  GLU A 181       9.181 179.171  20.475  1.00 58.23           C
ATOM    953  OE1 GLU A 181       9.706 178.748  21.534  1.00 56.02           O
ATOM    954  OE2 GLU A 181       9.830 179.829  19.628  1.00 60.59           O
ATOM    955  N   VAL A 182       5.967 174.751  21.444  1.00 41.63           N
ATOM    956  H   VAL A 182       5.467 175.013  20.607  1.00 41.63           H
ATOM    957  CA  VAL A 182       5.358 173.709  22.275  1.00 43.73           C
ATOM    958  HA  VAL A 182       5.467 174.023  23.313  1.00 43.73           H
ATOM    959  C   VAL A 182       6.053 172.336  22.120  1.00 43.62           C
ATOM    960  O   VAL A 182       6.127 171.590  23.095  1.00 42.65           O
ATOM    961  CB  VAL A 182       3.833 173.570  22.028  1.00 43.31           C
ATOM    962  HB  VAL A 182       3.444 172.845  22.743  1.00 43.31           H
ATOM    963  CG1 VAL A 182       3.102 174.889  22.308  1.00 39.85           C
ATOM    964 1HG1 VAL A 182       2.028 174.720  22.228  1.00 39.85           H
ATOM    965 2HG1 VAL A 182       3.406 175.647  21.586  1.00 39.85           H
ATOM    966 3HG1 VAL A 182       3.344 175.228  23.315  1.00 39.85           H
ATOM    967  CG2 VAL A 182       3.460 173.067  20.628  1.00 49.77           C
ATOM    968 1HG2 VAL A 182       2.374 173.014  20.550  1.00 49.77           H
ATOM    969 2HG2 VAL A 182       3.885 172.076  20.470  1.00 49.77           H
ATOM    970 3HG2 VAL A 182       3.846 173.754  19.875  1.00 49.77           H
ATOM    971  N   GLU A 183       6.611 172.015  20.950  1.00 44.15           N
ATOM    972  H   GLU A 183       6.537 172.658  20.175  1.00 44.15           H
ATOM    973  CA  GLU A 183       7.433 170.815  20.716  1.00 48.09           C
ATOM    974  HA  GLU A 183       6.895 169.941  21.086  1.00 48.09           H
ATOM    975  C   GLU A 183       8.781 170.891  21.477  1.00 44.52           C
ATOM    976  O   GLU A 183       9.306 169.871  21.929  1.00 44.14           O
ATOM    977  CB  GLU A 183       7.625 170.645  19.197  1.00 52.19           C
ATOM    978 1HB  GLU A 183       6.648 170.520  18.729  1.00 52.19           H
ATOM    979 2HB  GLU A 183       8.057 171.565  18.805  1.00 52.19           H
ATOM    980  CG  GLU A 183       8.523 169.466  18.746  1.00 59.00           C
ATOM    981 1HG  GLU A 183       8.744 169.611  17.688  1.00 59.00           H
ATOM    982 2HG  GLU A 183       9.473 169.496  19.279  1.00 59.00           H
ATOM    983  CD  GLU A 183       7.907 168.069  18.927  1.00 65.67           C
ATOM    984  OE1 GLU A 183       7.027 167.868  19.790  1.00 73.96           O
ATOM    985  OE2 GLU A 183       8.336 167.137  18.201  1.00 72.97           O
ATOM    986  N   ILE A 184       9.321 172.098  21.689  1.00 41.14           N
ATOM    987  H   ILE A 184       8.930 172.893  21.204  1.00 41.14           H
ATOM    988  CA  ILE A 184      10.431 172.367  22.607  1.00 42.87           C
ATOM    989  HA  ILE A 184      11.224 171.646  22.411  1.00 42.87           H
ATOM    990  C   ILE A 184       9.958 172.170  24.064  1.00 42.67           C
ATOM    991  O   ILE A 184      10.498 171.319  24.774  1.00 40.67           O
ATOM    992  CB  ILE A 184      11.034 173.781  22.371  1.00 43.69           C
ATOM    993  HB  ILE A 184      10.216 174.500  22.424  1.00 43.69           H
ATOM    994  CG1 ILE A 184      11.676 173.882  20.973  1.00 41.95           C
ATOM    995 1HG1 ILE A 184      12.601 173.305  20.976  1.00 41.95           H
ATOM    996 2HG1 ILE A 184      10.998 173.431  20.248  1.00 41.95           H
ATOM    997  CG2 ILE A 184      12.067 174.153  23.456  1.00 41.03           C
ATOM    998 1HG2 ILE A 184      12.481 175.137  23.238  1.00 41.03           H
ATOM    999 2HG2 ILE A 184      12.867 173.413  23.454  1.00 41.03           H
ATOM   1000 3HG2 ILE A 184      11.588 174.169  24.435  1.00 41.03           H
ATOM   1001  CD1 ILE A 184      11.956 175.317  20.506  1.00 45.03           C
ATOM   1002 1HD1 ILE A 184      12.238 175.297  19.453  1.00 45.03           H
ATOM   1003 2HD1 ILE A 184      12.768 175.745  21.093  1.00 45.03           H
ATOM   1004 3HD1 ILE A 184      11.059 175.924  20.630  1.00 45.03           H
ATOM   1005  N   GLN A 185       8.948 172.929  24.511  1.00 38.35           N
ATOM   1006  H   GLN A 185       8.531 173.610  23.894  1.00 38.35           H
ATOM   1007  CA  GLN A 185       8.590 173.011  25.927  1.00 39.90           C
ATOM   1008  HA  GLN A 185       9.504 173.233  26.476  1.00 39.90           H
ATOM   1009  C   GLN A 185       8.001 171.700  26.496  1.00 39.81           C
ATOM   1010  O   GLN A 185       8.308 171.327  27.626  1.00 40.40           O
ATOM   1011  CB  GLN A 185       7.618 174.179  26.162  1.00 39.99           C
ATOM   1012 1HB  GLN A 185       7.999 175.081  25.682  1.00 39.99           H
ATOM   1013 2HB  GLN A 185       6.638 173.940  25.749  1.00 39.99           H
ATOM   1014  CG  GLN A 185       7.473 174.441  27.667  1.00 38.08           C
ATOM   1015 1HG  GLN A 185       7.122 173.538  28.166  1.00 38.08           H
ATOM   1016 2HG  GLN A 185       8.463 174.661  28.066  1.00 38.08           H
ATOM   1017  CD  GLN A 185       6.531 175.599  28.039  1.00 43.75           C
ATOM   1018  OE1 GLN A 185       5.760 176.116  27.242  1.00 42.71           O
ATOM   1019  NE2 GLN A 185       6.544 175.991  29.290  1.00 41.82           N
ATOM   1020 1HE2 GLN A 185       6.027 176.819  29.549  1.00 41.82           H
ATOM   1021 2HE2 GLN A 185       7.137 175.534  29.968  1.00 41.82           H
ATOM   1022  N   SER A 186       7.171 170.981  25.738  1.00 42.83           N
ATOM   1023  H   SER A 186       6.954 171.289  24.801  1.00 42.83           H
ATOM   1024  CA  SER A 186       6.518 169.745  26.188  1.00 42.61           C
ATOM   1025  HA  SER A 186       5.858 169.983  27.022  1.00 42.61           H
ATOM   1026  C   SER A 186       7.524 168.677  26.662  1.00 43.99           C
ATOM   1027  O   SER A 186       7.257 167.966  27.633  1.00 47.93           O
ATOM   1028  CB  SER A 186       5.655 169.163  25.064  1.00 43.08           C
ATOM   1029 1HB  SER A 186       5.281 168.187  25.371  1.00 43.08           H
ATOM   1030 2HB  SER A 186       4.808 169.827  24.886  1.00 43.08           H
ATOM   1031  OG  SER A 186       6.395 169.006  23.867  1.00 51.76           O
ATOM   1032  HG  SER A 186       6.369 169.839  23.390  1.00 51.76           H
ATOM   1033  N   HIS A 187       8.696 168.597  26.030  1.00 44.51           N
ATOM   1034  H   HIS A 187       8.840 169.180  25.217  1.00 44.51           H
ATOM   1035  CA  HIS A 187       9.767 167.666  26.377  1.00 47.49           C
ATOM   1036  HA  HIS A 187       9.316 166.718  26.670  1.00 47.49           H
ATOM   1037  C   HIS A 187      10.658 168.136  27.563  1.00 47.48           C
ATOM   1038  O   HIS A 187      11.295 167.298  28.209  1.00 47.78           O
ATOM   1039  CB  HIS A 187      10.588 167.397  25.107  1.00 51.73           C
ATOM   1040 1HB  HIS A 187      10.940 168.343  24.695  1.00 51.73           H
ATOM   1041 2HB  HIS A 187      11.463 166.801  25.365  1.00 51.73           H
ATOM   1042  CG  HIS A 187       9.804 166.665  24.033  1.00 58.57           C
ATOM   1043  ND1 HIS A 187       9.132 167.200  22.960  1.00 62.83           N
ATOM   1044  HD1 HIS A 187       9.093 168.156  22.635  1.00 62.83           H
ATOM   1045  CD2 HIS A 187       9.552 165.322  23.979  1.00 55.20           C
ATOM   1046  HD2 HIS A 187       9.881 164.551  24.660  1.00 55.20           H
ATOM   1047  CE1 HIS A 187       8.541 166.213  22.312  1.00 60.64           C
ATOM   1048  HE1 HIS A 187       7.942 166.279  21.416  1.00 60.64           H
ATOM   1049  NE2 HIS A 187       8.748 165.041  22.902  1.00 63.08           N
ATOM   1050  N   LEU A 188      10.710 169.435  27.889  1.00 38.31           N
ATOM   1051  H   LEU A 188      10.125 170.093  27.395  1.00 38.31           H
ATOM   1052  CA  LEU A 188      11.550 169.987  28.961  1.00 40.61           C
ATOM   1053  HA  LEU A 188      12.523 169.498  28.909  1.00 40.61           H
ATOM   1054  C   LEU A 188      10.958 169.715  30.363  1.00 41.88           C
ATOM   1055  O   LEU A 188       9.909 170.250  30.733  1.00 44.07           O
ATOM   1056  CB  LEU A 188      11.772 171.498  28.747  1.00 40.42           C
ATOM   1057 1HB  LEU A 188      10.800 171.971  28.605  1.00 40.42           H
ATOM   1058 2HB  LEU A 188      12.213 171.913  29.653  1.00 40.42           H
ATOM   1059  CG  LEU A 188      12.686 171.845  27.560  1.00 39.34           C
ATOM   1060  HG  LEU A 188      12.302 171.350  26.667  1.00 39.34           H
ATOM   1061  CD1 LEU A 188      12.670 173.352  27.328  1.00 39.34           C
ATOM   1062 1HD1 LEU A 188      13.254 173.581  26.436  1.00 39.34           H
ATOM   1063 2HD1 LEU A 188      13.104 173.862  28.188  1.00 39.34           H
ATOM   1064 3HD1 LEU A 188      11.643 173.688  27.186  1.00 39.34           H
ATOM   1065  CD2 LEU A 188      14.140 171.417  27.792  1.00 40.07           C
ATOM   1066 1HD2 LEU A 188      14.752 171.783  26.968  1.00 40.07           H
ATOM   1067 2HD2 LEU A 188      14.199 170.329  27.834  1.00 40.07           H
ATOM   1068 3HD2 LEU A 188      14.502 171.838  28.730  1.00 40.07           H
ATOM   1069  N   ARG A 189      11.663 168.896  31.151  1.00 37.01           N
ATOM   1070  H   ARG A 189      12.515 168.500  30.780  1.00 37.01           H
ATOM   1071  CA  ARG A 189      11.235 168.382  32.467  1.00 42.47           C
ATOM   1072  HA  ARG A 189      10.418 168.995  32.848  1.00 42.47           H
ATOM   1073  C   ARG A 189      12.401 168.459  33.475  1.00 39.64           C
ATOM   1074  O   ARG A 189      13.086 167.475  33.745  1.00 36.03           O
ATOM   1075  CB  ARG A 189      10.696 166.951  32.290  1.00 43.40           C
ATOM   1076 1HB  ARG A 189      11.415 166.373  31.709  1.00 43.40           H
ATOM   1077 2HB  ARG A 189      10.584 166.480  33.267  1.00 43.40           H
ATOM   1078  CG  ARG A 189       9.334 166.901  31.568  1.00 55.49           C
ATOM   1079 1HG  ARG A 189       8.556 167.165  32.283  1.00 55.49           H
ATOM   1080 2HG  ARG A 189       9.299 167.622  30.751  1.00 55.49           H
ATOM   1081  CD  ARG A 189       9.031 165.503  31.003  1.00 64.16           C
ATOM   1082 1HD  ARG A 189       9.185 164.751  31.777  1.00 64.16           H
ATOM   1083 2HD  ARG A 189       7.990 165.473  30.679  1.00 64.16           H
ATOM   1084  NE  ARG A 189       9.897 165.193  29.856  1.00 73.99           N
ATOM   1085  HE  ARG A 189      10.561 165.911  29.603  1.00 73.99           H
ATOM   1086  CZ  ARG A 189       9.821 164.066  29.139  1.00 74.27           C
ATOM   1087  NH1 ARG A 189       8.955 163.129  29.390  1.00 71.72           N
ATOM   1088 1HH1 ARG A 189       8.288 163.248  30.139  1.00 71.72           H
ATOM   1089 2HH1 ARG A 189       8.928 162.298  28.817  1.00 71.72           H
ATOM   1090  NH2 ARG A 189      10.648 163.882  28.156  1.00 75.65           N
ATOM   1091 1HH2 ARG A 189      11.418 164.522  28.025  1.00 75.65           H
ATOM   1092 2HH2 ARG A 189      10.568 163.061  27.572  1.00 75.65           H
ATOM   1093  N   HIS A 190      12.617 169.661  33.998  1.00 30.95           N
ATOM   1094  H   HIS A 190      11.984 170.399  33.721  1.00 30.95           H
ATOM   1095  CA  HIS A 190      13.587 170.000  35.050  1.00 32.99           C
ATOM   1096  HA  HIS A 190      13.903 169.089  35.558  1.00 32.99           H
ATOM   1097  C   HIS A 190      12.898 170.916  36.072  1.00 33.71           C
ATOM   1098  O   HIS A 190      12.202 171.832  35.627  1.00 31.67           O
ATOM   1099  CB  HIS A 190      14.821 170.659  34.413  1.00 30.42           C
ATOM   1100 1HB  HIS A 190      15.331 169.906  33.812  1.00 30.42           H
ATOM   1101 2HB  HIS A 190      14.495 171.458  33.747  1.00 30.42           H
ATOM   1102  CG  HIS A 190      15.804 171.230  35.415  1.00 32.23           C
ATOM   1103  ND1 HIS A 190      15.707 172.423  36.094  1.00 29.28           N
ATOM   1104  HD1 HIS A 190      15.105 173.212  35.905  1.00 29.28           H
ATOM   1105  CD2 HIS A 190      16.914 170.612  35.915  1.00 32.17           C
ATOM   1106  HD2 HIS A 190      17.323 169.643  35.667  1.00 32.17           H
ATOM   1107  CE1 HIS A 190      16.707 172.491  36.950  1.00 31.59           C
ATOM   1108  HE1 HIS A 190      16.961 173.307  37.610  1.00 31.59           H
ATOM   1109  NE2 HIS A 190      17.458 171.402  36.894  1.00 30.61           N
ATOM   1110  N   PRO A 191      13.026 170.738  37.404  1.00 32.25           N
ATOM   1111  CA  PRO A 191      12.122 171.390  38.362  1.00 33.66           C
ATOM   1112  HA  PRO A 191      11.113 171.022  38.176  1.00 33.66           H
ATOM   1113  C   PRO A 191      12.087 172.931  38.309  1.00 31.18           C
ATOM   1114  O   PRO A 191      11.020 173.516  38.468  1.00 30.94           O
ATOM   1115  CB  PRO A 191      12.566 170.894  39.736  1.00 37.95           C
ATOM   1116 1HB  PRO A 191      13.322 171.569  40.138  1.00 37.95           H
ATOM   1117 2HB  PRO A 191      11.732 170.788  40.430  1.00 37.95           H
ATOM   1118  CG  PRO A 191      13.177 169.539  39.440  1.00 41.03           C
ATOM   1119 1HG  PRO A 191      13.923 169.254  40.182  1.00 41.03           H
ATOM   1120 2HG  PRO A 191      12.394 168.785  39.358  1.00 41.03           H
ATOM   1121  CD  PRO A 191      13.836 169.759  38.093  1.00 36.33           C
ATOM   1122 1HD  PRO A 191      14.847 170.144  38.224  1.00 36.33           H
ATOM   1123 2HD  PRO A 191      13.837 168.823  37.535  1.00 36.33           H
ATOM   1124  N   ASN A 192      13.209 173.607  38.035  1.00 30.92           N
ATOM   1125  H   ASN A 192      14.087 173.110  37.993  1.00 30.92           H
ATOM   1126  CA  ASN A 192      13.270 175.063  37.875  1.00 29.03           C
ATOM   1127  HA  ASN A 192      12.578 175.481  38.605  1.00 29.03           H
ATOM   1128  C   ASN A 192      12.797 175.583  36.472  1.00 29.44           C
ATOM   1129  O   ASN A 192      12.927 176.771  36.179  1.00 28.82           O
ATOM   1130  CB  ASN A 192      14.670 175.578  38.267  1.00 28.69           C
ATOM   1131 1HB  ASN A 192      15.429 175.113  37.638  1.00 28.69           H
ATOM   1132 2HB  ASN A 192      14.712 176.653  38.094  1.00 28.69           H
ATOM   1133  CG  ASN A 192      14.999 175.297  39.734  1.00 34.99           C
ATOM   1134  OD1 ASN A 192      15.892 174.525  40.057  1.00 33.69           O
ATOM   1135  ND2 ASN A 192      14.247 175.858  40.647  1.00 30.92           N
ATOM   1136 1HD2 ASN A 192      14.375 175.598  41.615  1.00 30.92           H
ATOM   1137 2HD2 ASN A 192      13.544 176.538  40.396  1.00 30.92           H
ATOM   1138  N   ILE A 193      12.233 174.727  35.612  1.00 29.13           N
ATOM   1139  H   ILE A 193      12.102 173.768  35.899  1.00 29.13           H
ATOM   1140  CA  ILE A 193      11.566 175.113  34.350  1.00 30.26           C
ATOM   1141  HA  ILE A 193      11.700 176.181  34.180  1.00 30.26           H
ATOM   1142  C   ILE A 193      10.062 174.827  34.491  1.00 30.05           C
ATOM   1143  O   ILE A 193       9.678 173.711  34.831  1.00 29.65           O
ATOM   1144  CB  ILE A 193      12.163 174.370  33.125  1.00 27.64           C
ATOM   1145  HB  ILE A 193      11.932 173.310  33.234  1.00 27.64           H
ATOM   1146  CG1 ILE A 193      13.699 174.524  33.059  1.00 30.58           C
ATOM   1147 1HG1 ILE A 193      13.933 175.588  33.011  1.00 30.58           H
ATOM   1148 2HG1 ILE A 193      14.122 174.111  33.975  1.00 30.58           H
ATOM   1149  CG2 ILE A 193      11.499 174.881  31.829  1.00 29.42           C
ATOM   1150 1HG2 ILE A 193      11.865 174.304  30.980  1.00 29.42           H
ATOM   1151 2HG2 ILE A 193      11.756 175.932  31.693  1.00 29.42           H
ATOM   1152 3HG2 ILE A 193      10.417 174.778  31.901  1.00 29.42           H
ATOM   1153  CD1 ILE A 193      14.372 173.807  31.883  1.00 31.44           C
ATOM   1154 1HD1 ILE A 193      15.452 173.821  32.035  1.00 31.44           H
ATOM   1155 2HD1 ILE A 193      14.129 174.319  30.952  1.00 31.44           H
ATOM   1156 3HD1 ILE A 193      14.026 172.775  31.832  1.00 31.44           H
ATOM   1157  N   LEU A 194       9.210 175.815  34.216  1.00 31.95           N
ATOM   1158  H   LEU A 194       9.558 176.704  33.888  1.00 31.95           H
ATOM   1159  CA  LEU A 194       7.757 175.673  34.323  1.00 34.00           C
ATOM   1160  HA  LEU A 194       7.536 175.226  35.292  1.00 34.00           H
ATOM   1161  C   LEU A 194       7.230 174.707  33.230  1.00 39.07           C
ATOM   1162  O   LEU A 194       7.454 174.948  32.039  1.00 35.83           O
ATOM   1163  CB  LEU A 194       7.155 177.098  34.258  1.00 39.32           C
ATOM   1164 1HB  LEU A 194       7.825 177.771  34.793  1.00 39.32           H
ATOM   1165 2HB  LEU A 194       7.149 177.414  33.214  1.00 39.32           H
ATOM   1166  CG  LEU A 194       5.753 177.276  34.856  1.00 39.60           C
ATOM   1167  HG  LEU A 194       5.075 176.564  34.384  1.00 39.60           H
ATOM   1168  CD1 LEU A 194       5.747 177.110  36.379  1.00 32.58           C
ATOM   1169 1HD1 LEU A 194       4.724 177.207  36.741  1.00 32.58           H
ATOM   1170 2HD1 LEU A 194       6.369 177.882  36.833  1.00 32.58           H
ATOM   1171 3HD1 LEU A 194       6.136 176.127  36.645  1.00 32.58           H
ATOM   1172  CD2 LEU A 194       5.257 178.692  34.578  1.00 38.74           C
ATOM   1173 1HD2 LEU A 194       4.294 178.839  35.068  1.00 38.74           H
ATOM   1174 2HD2 LEU A 194       5.143 178.837  33.503  1.00 38.74           H
ATOM   1175 3HD2 LEU A 194       5.977 179.412  34.967  1.00 38.74           H
ATOM   1176  N   ARG A 195       6.594 173.586  33.608  1.00 32.58           N
ATOM   1177  H   ARG A 195       6.467 173.406  34.593  1.00 32.58           H
ATOM   1178  CA  ARG A 195       6.125 172.531  32.692  1.00 36.59           C
ATOM   1179  HA  ARG A 195       6.975 172.234  32.078  1.00 36.59           H
ATOM   1180  C   ARG A 195       4.999 173.003  31.741  1.00 38.05           C
ATOM   1181  O   ARG A 195       4.139 173.800  32.112  1.00 31.22           O
ATOM   1182  CB  ARG A 195       5.627 171.283  33.462  1.00 37.70           C
ATOM   1183 1HB  ARG A 195       5.336 171.559  34.476  1.00 37.70           H
ATOM   1184 2HB  ARG A 195       4.727 170.903  32.978  1.00 37.70           H
ATOM   1185  CG  ARG A 195       6.645 170.120  33.558  1.00 49.10           C
ATOM   1186 1HG  ARG A 195       7.518 170.303  32.930  1.00 49.10           H
ATOM   1187 2HG  ARG A 195       6.983 170.052  34.592  1.00 49.10           H
ATOM   1188  CD  ARG A 195       6.041 168.755  33.157  1.00 58.22           C
ATOM   1189 1HD  ARG A 195       6.678 167.963  33.550  1.00 58.22           H
ATOM   1190 2HD  ARG A 195       5.048 168.654  33.594  1.00 58.22           H
ATOM   1191  NE  ARG A 195       5.929 168.582  31.693  1.00 61.17           N
ATOM   1192  HE  ARG A 195       6.384 169.296  31.142  1.00 61.17           H
ATOM   1193  CZ  ARG A 195       5.332 167.547  31.078  1.00 57.73           C
ATOM   1194  NH1 ARG A 195       4.692 166.616  31.720  1.00 65.59           N
ATOM   1195 1HH1 ARG A 195       4.663 166.627  32.729  1.00 65.59           H
ATOM   1196 2HH1 ARG A 195       4.214 165.888  31.209  1.00 65.59           H
ATOM   1197  NH2 ARG A 195       5.395 167.428  29.787  1.00 58.10           N
ATOM   1198 1HH2 ARG A 195       5.931 168.093  29.248  1.00 58.10           H
ATOM   1199 2HH2 ARG A 195       4.951 166.646  29.328  1.00 58.10           H
ATOM   1200  N   LEU A 196       4.966 172.381  30.560  1.00 33.49           N
ATOM   1201  H   LEU A 196       5.738 171.765  30.348  1.00 33.49           H
ATOM   1202  CA  LEU A 196       3.802 172.297  29.667  1.00 34.69           C
ATOM   1203  HA  LEU A 196       3.008 172.948  30.034  1.00 34.69           H
ATOM   1204  C   LEU A 196       3.280 170.848  29.675  1.00 38.35           C
ATOM   1205  O   LEU A 196       3.847 169.976  29.013  1.00 34.16           O
ATOM   1206  CB  LEU A 196       4.226 172.785  28.258  1.00 39.94           C
ATOM   1207 1HB  LEU A 196       4.546 173.824  28.346  1.00 39.94           H
ATOM   1208 2HB  LEU A 196       5.084 172.191  27.943  1.00 39.94           H
ATOM   1209  CG  LEU A 196       3.157 172.705  27.157  1.00 39.35           C
ATOM   1210  HG  LEU A 196       2.815 171.673  27.075  1.00 39.35           H
ATOM   1211  CD1 LEU A 196       1.959 173.611  27.440  1.00 36.06           C
ATOM   1212 1HD1 LEU A 196       1.291 173.614  26.579  1.00 36.06           H
ATOM   1213 2HD1 LEU A 196       2.299 174.628  27.640  1.00 36.06           H
ATOM   1214 3HD1 LEU A 196       1.428 173.228  28.311  1.00 36.06           H
ATOM   1215  CD2 LEU A 196       3.771 173.123  25.820  1.00 46.86           C
ATOM   1216 1HD2 LEU A 196       2.996 173.142  25.054  1.00 46.86           H
ATOM   1217 2HD2 LEU A 196       4.540 172.402  25.542  1.00 46.86           H
ATOM   1218 3HD2 LEU A 196       4.217 174.114  25.911  1.00 46.86           H
ATOM   1219  N   TYR A 197       2.217 170.587  30.438  1.00 30.73           N
ATOM   1220  H   TYR A 197       1.743 171.351  30.897  1.00 30.73           H
ATOM   1221  CA  TYR A 197       1.615 169.258  30.586  1.00 35.26           C
ATOM   1222  HA  TYR A 197       2.390 168.557  30.895  1.00 35.26           H
ATOM   1223  C   TYR A 197       1.007 168.747  29.263  1.00 36.54           C
ATOM   1224  O   TYR A 197       1.107 167.558  28.969  1.00 39.34           O
ATOM   1225  CB  TYR A 197       0.535 169.294  31.678  1.00 34.03           C
ATOM   1226 1HB  TYR A 197      -0.288 169.922  31.337  1.00 34.03           H
ATOM   1227 2HB  TYR A 197       0.137 168.287  31.803  1.00 34.03           H
ATOM   1228  CG  TYR A 197       0.995 169.802  33.042  1.00 35.53           C
ATOM   1229  CD1 TYR A 197       1.960 169.085  33.774  1.00 42.71           C
ATOM   1230  HD1 TYR A 197       2.386 168.177  33.373  1.00 42.71           H
ATOM   1231  CD2 TYR A 197       0.419 170.960  33.600  1.00 37.46           C
ATOM   1232  HD2 TYR A 197      -0.324 171.518  33.049  1.00 37.46           H
ATOM   1233  CE1 TYR A 197       2.354 169.527  35.051  1.00 42.45           C
ATOM   1234  HE1 TYR A 197       3.082 168.967  35.618  1.00 42.45           H
ATOM   1235  CE2 TYR A 197       0.784 171.386  34.891  1.00 37.18           C
ATOM   1236  HE2 TYR A 197       0.307 172.251  35.327  1.00 37.18           H
ATOM   1237  CZ  TYR A 197       1.763 170.680  35.616  1.00 39.64           C
ATOM   1238  OH  TYR A 197       2.139 171.108  36.856  1.00 48.90           O
ATOM   1239  HH  TYR A 197       1.557 171.783  37.211  1.00 48.90           H
ATOM   1240  N   GLY A 198       0.442 169.642  28.448  1.00 36.07           N
ATOM   1241  H   GLY A 198       0.384 170.603  28.755  1.00 36.07           H
ATOM   1242  CA  GLY A 198      -0.121 169.343  27.126  1.00 37.99           C
ATOM   1243 1HA  GLY A 198       0.655 168.927  26.483  1.00 37.99           H
ATOM   1244 2HA  GLY A 198      -0.912 168.599  27.227  1.00 37.99           H
ATOM   1245  C   GLY A 198      -0.708 170.587  26.440  1.00 35.40           C
ATOM   1246  O   GLY A 198      -0.647 171.695  26.977  1.00 35.50           O
ATOM   1247  N   TYR A 199      -1.276 170.416  25.247  1.00 35.38           N
ATOM   1248  H   TYR A 199      -1.269 169.497  24.828  1.00 35.38           H
ATOM   1249  CA  TYR A 199      -1.923 171.482  24.471  1.00 37.35           C
ATOM   1250  HA  TYR A 199      -2.428 172.152  25.167  1.00 37.35           H
ATOM   1251  C   TYR A 199      -2.979 170.922  23.495  1.00 42.72           C
ATOM   1252  O   TYR A 199      -2.886 169.768  23.073  1.00 42.33           O
ATOM   1253  CB  TYR A 199      -0.864 172.304  23.714  1.00 35.79           C
ATOM   1254 1HB  TYR A 199      -1.372 173.036  23.086  1.00 35.79           H
ATOM   1255 2HB  TYR A 199      -0.283 172.862  24.448  1.00 35.79           H
ATOM   1256  CG  TYR A 199       0.101 171.507  22.841  1.00 44.02           C
ATOM   1257  CD1 TYR A 199      -0.254 171.139  21.527  1.00 50.52           C
ATOM   1258  HD1 TYR A 199      -1.224 171.397  21.129  1.00 50.52           H
ATOM   1259  CD2 TYR A 199       1.358 171.135  23.354  1.00 46.22           C
ATOM   1260  HD2 TYR A 199       1.629 171.391  24.368  1.00 46.22           H
ATOM   1261  CE1 TYR A 199       0.648 170.412  20.726  1.00 49.62           C
ATOM   1262  HE1 TYR A 199       0.371 170.111  19.726  1.00 49.62           H
ATOM   1263  CE2 TYR A 199       2.266 170.411  22.559  1.00 50.22           C
ATOM   1264  HE2 TYR A 199       3.232 170.129  22.951  1.00 50.22           H
ATOM   1265  CZ  TYR A 199       1.915 170.052  21.239  1.00 53.60           C
ATOM   1266  OH  TYR A 199       2.796 169.342  20.486  1.00 55.85           O
ATOM   1267  HH  TYR A 199       2.618 169.391  19.543  1.00 55.85           H
ATOM   1268  N   PHE A 200      -3.962 171.746  23.130  1.00 38.89           N
ATOM   1269  H   PHE A 200      -3.957 172.690  23.489  1.00 38.89           H
ATOM   1270  CA  PHE A 200      -5.067 171.414  22.210  1.00 41.46           C
ATOM   1271  HA  PHE A 200      -4.681 170.806  21.392  1.00 41.46           H
ATOM   1272  C   PHE A 200      -5.679 172.697  21.594  1.00 37.68           C
ATOM   1273  O   PHE A 200      -5.289 173.813  21.942  1.00 34.48           O
ATOM   1274  CB  PHE A 200      -6.128 170.580  22.960  1.00 38.88           C
ATOM   1275 1HB  PHE A 200      -6.895 170.262  22.254  1.00 38.88           H
ATOM   1276 2HB  PHE A 200      -5.661 169.669  23.332  1.00 38.88           H
ATOM   1277  CG  PHE A 200      -6.805 171.290  24.126  1.00 41.08           C
ATOM   1278  CD1 PHE A 200      -6.271 171.186  25.425  1.00 37.44           C
ATOM   1279  HD1 PHE A 200      -5.386 170.593  25.601  1.00 37.44           H
ATOM   1280  CD2 PHE A 200      -7.959 172.062  23.912  1.00 44.31           C
ATOM   1281  HD2 PHE A 200      -8.373 172.137  22.918  1.00 44.31           H
ATOM   1282  CE1 PHE A 200      -6.878 171.860  26.499  1.00 40.21           C
ATOM   1283  HE1 PHE A 200      -6.472 171.780  27.496  1.00 40.21           H
ATOM   1284  CE2 PHE A 200      -8.556 172.750  24.982  1.00 40.96           C
ATOM   1285  HE2 PHE A 200      -9.414 173.379  24.799  1.00 40.96           H
ATOM   1286  CZ  PHE A 200      -8.017 172.649  26.274  1.00 38.17           C
ATOM   1287  HZ  PHE A 200      -8.477 173.189  27.089  1.00 38.17           H
ATOM   1288  N   HIS A 201      -6.645 172.559  20.686  1.00 34.47           N
ATOM   1289  H   HIS A 201      -6.879 171.626  20.376  1.00 34.47           H
ATOM   1290  CA  HIS A 201      -7.366 173.664  20.050  1.00 37.99           C
ATOM   1291  HA  HIS A 201      -7.326 174.526  20.715  1.00 37.99           H
ATOM   1292  C   HIS A 201      -8.861 173.333  19.804  1.00 33.24           C
ATOM   1293  O   HIS A 201      -9.268 172.167  19.727  1.00 37.61           O
ATOM   1294  CB  HIS A 201      -6.643 174.069  18.751  1.00 40.03           C
ATOM   1295 1HB  HIS A 201      -6.984 175.063  18.463  1.00 40.03           H
ATOM   1296 2HB  HIS A 201      -5.572 174.141  18.941  1.00 40.03           H
ATOM   1297  CG  HIS A 201      -6.865 173.125  17.585  1.00 42.89           C
ATOM   1298  ND1 HIS A 201      -8.009 173.009  16.833  1.00 46.40           N
ATOM   1299  HD1 HIS A 201      -8.881 173.510  16.927  1.00 46.40           H
ATOM   1300  CD2 HIS A 201      -6.029 172.141  17.134  1.00 48.30           C
ATOM   1301  HD2 HIS A 201      -5.052 171.859  17.498  1.00 48.30           H
ATOM   1302  CE1 HIS A 201      -7.854 172.004  16.001  1.00 44.47           C
ATOM   1303  HE1 HIS A 201      -8.571 171.614  15.293  1.00 44.47           H
ATOM   1304  NE2 HIS A 201      -6.654 171.457  16.124  1.00 53.36           N
ATOM   1305  N   ASP A 202      -9.667 174.379  19.615  1.00 35.91           N
ATOM   1306  H   ASP A 202      -9.255 175.300  19.661  1.00 35.91           H
ATOM   1307  CA  ASP A 202     -11.010 174.298  19.018  1.00 37.59           C
ATOM   1308  HA  ASP A 202     -11.263 173.249  18.864  1.00 37.59           H
ATOM   1309  C   ASP A 202     -10.991 174.971  17.609  1.00 40.73           C
ATOM   1310  O   ASP A 202      -9.922 175.141  17.005  1.00 38.01           O
ATOM   1311  CB  ASP A 202     -12.069 174.831  20.012  1.00 32.44           C
ATOM   1312 1HB  ASP A 202     -13.054 174.582  19.617  1.00 32.44           H
ATOM   1313 2HB  ASP A 202     -11.959 174.289  20.952  1.00 32.44           H
ATOM   1314  CG  ASP A 202     -12.040 176.340  20.321  1.00 35.18           C
ATOM   1315  OD1 ASP A 202     -11.818 177.146  19.395  1.00 39.71           O
ATOM   1316  OD2 ASP A 202     -12.287 176.732  21.484  1.00 35.22           O
ATOM   1317  N   ALA A 203     -12.149 175.321  17.048  1.00 39.61           N
ATOM   1318  H   ALA A 203     -13.015 175.168  17.544  1.00 39.61           H
ATOM   1319  CA  ALA A 203     -12.238 175.989  15.750  1.00 43.14           C
ATOM   1320  HA  ALA A 203     -11.715 175.377  15.015  1.00 43.14           H
ATOM   1321  C   ALA A 203     -11.594 177.406  15.711  1.00 41.76           C
ATOM   1322  O   ALA A 203     -11.279 177.895  14.626  1.00 40.34           O
ATOM   1323  CB  ALA A 203     -13.716 176.035  15.353  1.00 40.04           C
ATOM   1324 1HB  ALA A 203     -14.098 175.016  15.283  1.00 40.04           H
ATOM   1325 2HB  ALA A 203     -13.813 176.526  14.385  1.00 40.04           H
ATOM   1326 3HB  ALA A 203     -14.286 176.587  16.100  1.00 40.04           H
ATOM   1327  N   THR A 204     -11.366 178.039  16.867  1.00 37.50           N
ATOM   1328  H   THR A 204     -11.589 177.522  17.705  1.00 37.50           H
ATOM   1329  CA  THR A 204     -11.153 179.497  17.071  1.00 39.58           C
ATOM   1330  HA  THR A 204     -10.882 179.964  16.124  1.00 39.58           H
ATOM   1331  C   THR A 204     -10.063 179.864  18.107  1.00 40.88           C
ATOM   1332  O   THR A 204      -9.492 180.955  18.044  1.00 35.95           O
ATOM   1333  CB  THR A 204     -12.465 180.141  17.561  1.00 40.65           C
ATOM   1334  HB  THR A 204     -12.313 181.218  17.638  1.00 40.65           H
ATOM   1335  OG1 THR A 204     -12.794 179.643  18.840  1.00 34.58           O
ATOM   1336  HG1 THR A 204     -12.612 178.701  18.854  1.00 34.58           H
ATOM   1337  CG2 THR A 204     -13.668 179.887  16.653  1.00 46.30           C
ATOM   1338 1HG2 THR A 204     -14.492 180.521  16.979  1.00 46.30           H
ATOM   1339 2HG2 THR A 204     -13.967 178.841  16.716  1.00 46.30           H
ATOM   1340 3HG2 THR A 204     -13.406 180.130  15.623  1.00 46.30           H
ATOM   1341  N   ARG A 205      -9.740 178.969  19.049  1.00 37.10           N
ATOM   1342  H   ARG A 205     -10.298 178.128  19.097  1.00 37.10           H
ATOM   1343  CA  ARG A 205      -8.772 179.158  20.149  1.00 37.52           C
ATOM   1344  HA  ARG A 205      -8.233 180.094  19.999  1.00 37.52           H
ATOM   1345  C   ARG A 205      -7.749 178.012  20.213  1.00 35.68           C
ATOM   1346  O   ARG A 205      -8.062 176.874  19.866  1.00 34.62           O
ATOM   1347  CB  ARG A 205      -9.512 179.239  21.496  1.00 35.39           C
ATOM   1348 1HB  ARG A 205     -10.237 178.426  21.544  1.00 35.39           H
ATOM   1349 2HB  ARG A 205      -8.788 179.085  22.296  1.00 35.39           H
ATOM   1350  CG  ARG A 205     -10.256 180.565  21.767  1.00 36.41           C
ATOM   1351 1HG  ARG A 205      -9.540 181.386  21.777  1.00 36.41           H
ATOM   1352 2HG  ARG A 205     -11.016 180.744  21.006  1.00 36.41           H
ATOM   1353  CD  ARG A 205     -10.936 180.481  23.139  1.00 35.26           C
ATOM   1354 1HD  ARG A 205     -11.768 179.777  23.096  1.00 35.26           H
ATOM   1355 2HD  ARG A 205     -10.224 180.089  23.864  1.00 35.26           H
ATOM   1356  NE  ARG A 205     -11.437 181.780  23.618  1.00 40.51           N
ATOM   1357  HE  ARG A 205     -10.733 182.382  24.019  1.00 40.51           H
ATOM   1358  CZ  ARG A 205     -12.719 182.177  23.594  1.00 43.56           C
ATOM   1359  NH1 ARG A 205     -13.696 181.471  23.108  1.00 43.05           N
ATOM   1360 1HH1 ARG A 205     -13.514 180.582  22.666  1.00 43.05           H
ATOM   1361 2HH1 ARG A 205     -14.646 181.798  23.213  1.00 43.05           H
ATOM   1362  NH2 ARG A 205     -13.017 183.335  24.092  1.00 44.56           N
ATOM   1363 1HH2 ARG A 205     -12.284 183.902  24.493  1.00 44.56           H
ATOM   1364 2HH2 ARG A 205     -13.900 183.755  23.840  1.00 44.56           H
ATOM   1365  N   VAL A 206      -6.555 178.327  20.712  1.00 35.10           N
ATOM   1366  H   VAL A 206      -6.414 179.287  20.991  1.00 35.10           H
ATOM   1367  CA  VAL A 206      -5.481 177.386  21.096  1.00 32.27           C
ATOM   1368  HA  VAL A 206      -5.781 176.372  20.831  1.00 32.27           H
ATOM   1369  C   VAL A 206      -5.283 177.450  22.620  1.00 34.13           C
ATOM   1370  O   VAL A 206      -5.327 178.531  23.209  1.00 33.01           O
ATOM   1371  CB  VAL A 206      -4.165 177.692  20.345  1.00 37.25           C
ATOM   1372  HB  VAL A 206      -3.861 178.709  20.596  1.00 37.25           H
ATOM   1373  CG1 VAL A 206      -3.025 176.737  20.730  1.00 33.10           C
ATOM   1374 1HG1 VAL A 206      -2.154 176.951  20.112  1.00 33.10           H
ATOM   1375 2HG1 VAL A 206      -3.345 175.708  20.566  1.00 33.10           H
ATOM   1376 3HG1 VAL A 206      -2.768 176.875  21.781  1.00 33.10           H
ATOM   1377  CG2 VAL A 206      -4.353 177.607  18.825  1.00 40.43           C
ATOM   1378 1HG2 VAL A 206      -3.405 177.820  18.331  1.00 40.43           H
ATOM   1379 2HG2 VAL A 206      -5.099 178.337  18.511  1.00 40.43           H
ATOM   1380 3HG2 VAL A 206      -4.688 176.605  18.552  1.00 40.43           H
ATOM   1381  N   TYR A 207      -5.054 176.299  23.247  1.00 31.79           N
ATOM   1382  H   TYR A 207      -5.000 175.457  22.691  1.00 31.79           H
ATOM   1383  CA  TYR A 207      -4.997 176.120  24.705  1.00 30.85           C
ATOM   1384  HA  TYR A 207      -5.048 177.091  25.197  1.00 30.85           H
ATOM   1385  C   TYR A 207      -3.687 175.433  25.107  1.00 35.94           C
ATOM   1386  O   TYR A 207      -3.296 174.421  24.521  1.00 37.18           O
ATOM   1387  CB  TYR A 207      -6.199 175.286  25.172  1.00 31.19           C
ATOM   1388 1HB  TYR A 207      -6.114 174.291  24.735  1.00 31.19           H
ATOM   1389 2HB  TYR A 207      -6.141 175.170  26.254  1.00 31.19           H
ATOM   1390  CG  TYR A 207      -7.570 175.853  24.820  1.00 33.23           C
ATOM   1391  CD1 TYR A 207      -8.340 176.519  25.792  1.00 32.41           C
ATOM   1392  HD1 TYR A 207      -7.970 176.626  26.802  1.00 32.41           H
ATOM   1393  CD2 TYR A 207      -8.095 175.666  23.527  1.00 34.41           C
ATOM   1394  HD2 TYR A 207      -7.525 175.118  22.791  1.00 34.41           H
ATOM   1395  CE1 TYR A 207      -9.611 177.026  25.465  1.00 38.12           C
ATOM   1396  HE1 TYR A 207     -10.205 177.536  26.210  1.00 38.12           H
ATOM   1397  CE2 TYR A 207      -9.368 176.157  23.193  1.00 34.36           C
ATOM   1398  HE2 TYR A 207      -9.772 176.003  22.203  1.00 34.36           H
ATOM   1399  CZ  TYR A 207     -10.126 176.846  24.162  1.00 31.94           C
ATOM   1400  OH  TYR A 207     -11.358 177.329  23.851  1.00 37.11           O
ATOM   1401  HH  TYR A 207     -11.635 177.118  22.956  1.00 37.11           H
ATOM   1402  N   LEU A 208      -3.018 175.982  26.121  1.00 34.09           N
ATOM   1403  H   LEU A 208      -3.403 176.816  26.540  1.00 34.09           H
ATOM   1404  CA  LEU A 208      -1.717 175.534  26.627  1.00 35.20           C
ATOM   1405  HA  LEU A 208      -1.415 174.621  26.114  1.00 35.20           H
ATOM   1406  C   LEU A 208      -1.858 175.214  28.130  1.00 33.53           C
ATOM   1407  O   LEU A 208      -2.125 176.108  28.939  1.00 34.86           O
ATOM   1408  CB  LEU A 208      -0.658 176.630  26.338  1.00 30.21           C
ATOM   1409 1HB  LEU A 208      -0.918 177.508  26.930  1.00 30.21           H
ATOM   1410 2HB  LEU A 208       0.306 176.264  26.692  1.00 30.21           H
ATOM   1411  CG  LEU A 208      -0.528 177.080  24.869  1.00 39.47           C
ATOM   1412  HG  LEU A 208      -1.513 177.376  24.511  1.00 39.47           H
ATOM   1413  CD1 LEU A 208       0.387 178.299  24.749  1.00 34.15           C
ATOM   1414 1HD1 LEU A 208       0.480 178.581  23.701  1.00 34.15           H
ATOM   1415 2HD1 LEU A 208       1.373 178.066  25.152  1.00 34.15           H
ATOM   1416 3HD1 LEU A 208      -0.050 179.124  25.311  1.00 34.15           H
ATOM   1417  CD2 LEU A 208       0.013 175.970  23.972  1.00 35.97           C
ATOM   1418 1HD2 LEU A 208       0.156 176.354  22.962  1.00 35.97           H
ATOM   1419 2HD2 LEU A 208      -0.706 175.151  23.952  1.00 35.97           H
ATOM   1420 3HD2 LEU A 208       0.965 175.609  24.362  1.00 35.97           H
ATOM   1421  N   ILE A 209      -1.730 173.930  28.475  1.00 31.78           N
ATOM   1422  H   ILE A 209      -1.462 173.262  27.767  1.00 31.78           H
ATOM   1423  CA  ILE A 209      -1.957 173.385  29.825  1.00 33.42           C
ATOM   1424  HA  ILE A 209      -2.690 174.007  30.338  1.00 33.42           H
ATOM   1425  C   ILE A 209      -0.631 173.459  30.602  1.00 36.97           C
ATOM   1426  O   ILE A 209       0.257 172.624  30.418  1.00 34.70           O
ATOM   1427  CB  ILE A 209      -2.512 171.932  29.763  1.00 30.64           C
ATOM   1428  HB  ILE A 209      -1.692 171.283  29.455  1.00 30.64           H
ATOM   1429  CG1 ILE A 209      -3.671 171.707  28.776  1.00 33.34           C
ATOM   1430 1HG1 ILE A 209      -4.580 172.128  29.206  1.00 33.34           H
ATOM   1431 2HG1 ILE A 209      -3.445 172.234  27.849  1.00 33.34           H
ATOM   1432  CG2 ILE A 209      -2.955 171.515  31.177  1.00 32.10           C
ATOM   1433 1HG2 ILE A 209      -3.238 170.463  31.174  1.00 32.10           H
ATOM   1434 2HG2 ILE A 209      -3.810 172.121  31.478  1.00 32.10           H
ATOM   1435 3HG2 ILE A 209      -2.134 171.669  31.877  1.00 32.10           H
ATOM   1436  CD1 ILE A 209      -3.881 170.229  28.412  1.00 39.63           C
ATOM   1437 1HD1 ILE A 209      -4.751 170.148  27.760  1.00 39.63           H
ATOM   1438 2HD1 ILE A 209      -4.044 169.635  29.311  1.00 39.63           H
ATOM   1439 3HD1 ILE A 209      -2.998 169.861  27.888  1.00 39.63           H
ATOM   1440  N   LEU A 210      -0.465 174.490  31.426  1.00 28.99           N
ATOM   1441  H   LEU A 210      -1.262 175.074  31.636  1.00 28.99           H
ATOM   1442  CA  LEU A 210       0.816 174.892  32.019  1.00 33.15           C
ATOM   1443  HA  LEU A 210       1.619 174.324  31.550  1.00 33.15           H
ATOM   1444  C   LEU A 210       0.870 174.637  33.538  1.00 32.89           C
ATOM   1445  O   LEU A 210      -0.136 174.654  34.244  1.00 31.19           O
ATOM   1446  CB  LEU A 210       1.046 176.388  31.718  1.00 29.05           C
ATOM   1447 1HB  LEU A 210       0.130 176.930  31.954  1.00 29.05           H
ATOM   1448 2HB  LEU A 210       1.828 176.755  32.383  1.00 29.05           H
ATOM   1449  CG  LEU A 210       1.451 176.683  30.268  1.00 38.32           C
ATOM   1450  HG  LEU A 210       0.802 176.119  29.598  1.00 38.32           H
ATOM   1451  CD1 LEU A 210       1.278 178.170  29.971  1.00 34.97           C
ATOM   1452 1HD1 LEU A 210       1.489 178.355  28.918  1.00 34.97           H
ATOM   1453 2HD1 LEU A 210       1.963 178.754  30.587  1.00 34.97           H
ATOM   1454 3HD1 LEU A 210       0.251 178.460  30.193  1.00 34.97           H
ATOM   1455  CD2 LEU A 210       2.911 176.313  30.003  1.00 36.09           C
ATOM   1456 1HD2 LEU A 210       3.186 176.620  28.994  1.00 36.09           H
ATOM   1457 2HD2 LEU A 210       3.037 175.235  30.103  1.00 36.09           H
ATOM   1458 3HD2 LEU A 210       3.550 176.822  30.726  1.00 36.09           H
ATOM   1459  N   GLU A 211       2.080 174.467  34.055  1.00 31.34           N
ATOM   1460  H   GLU A 211       2.877 174.422  33.436  1.00 31.34           H
ATOM   1461  CA  GLU A 211       2.342 174.516  35.486  1.00 32.75           C
ATOM   1462  HA  GLU A 211       1.657 173.828  35.982  1.00 32.75           H
ATOM   1463  C   GLU A 211       2.085 175.931  36.058  1.00 31.73           C
ATOM   1464  O   GLU A 211       2.390 176.947  35.427  1.00 30.44           O
ATOM   1465  CB  GLU A 211       3.762 174.004  35.740  1.00 33.33           C
ATOM   1466 1HB  GLU A 211       3.831 172.986  35.356  1.00 33.33           H
ATOM   1467 2HB  GLU A 211       4.462 174.628  35.184  1.00 33.33           H
ATOM   1468  CG  GLU A 211       4.170 174.002  37.221  1.00 32.38           C
ATOM   1469 1HG  GLU A 211       4.038 175.000  37.638  1.00 32.38           H
ATOM   1470 2HG  GLU A 211       3.523 173.316  37.768  1.00 32.38           H
ATOM   1471  CD  GLU A 211       5.629 173.573  37.433  1.00 33.99           C
ATOM   1472  OE1 GLU A 211       6.037 173.471  38.614  1.00 33.36           O
ATOM   1473  OE2 GLU A 211       6.380 173.377  36.456  1.00 34.69           O
ATOM   1474  N   TYR A 212       1.514 175.986  37.263  1.00 30.21           N
ATOM   1475  H   TYR A 212       1.268 175.117  37.715  1.00 30.21           H
ATOM   1476  CA  TYR A 212       1.290 177.214  38.029  1.00 30.13           C
ATOM   1477  HA  TYR A 212       1.245 178.053  37.334  1.00 30.13           H
ATOM   1478  C   TYR A 212       2.432 177.495  39.034  1.00 30.48           C
ATOM   1479  O   TYR A 212       2.984 176.570  39.642  1.00 30.09           O
ATOM   1480  CB  TYR A 212      -0.077 177.116  38.719  1.00 32.23           C
ATOM   1481 1HB  TYR A 212      -0.843 177.017  37.950  1.00 32.23           H
ATOM   1482 2HB  TYR A 212      -0.096 176.202  39.313  1.00 32.23           H
ATOM   1483  CG  TYR A 212      -0.457 178.285  39.627  1.00 28.21           C
ATOM   1484  CD1 TYR A 212      -0.474 179.606  39.134  1.00 27.09           C
ATOM   1485  HD1 TYR A 212      -0.194 179.816  38.112  1.00 27.09           H
ATOM   1486  CD2 TYR A 212      -0.848 178.033  40.955  1.00 30.64           C
ATOM   1487  HD2 TYR A 212      -0.831 177.026  41.346  1.00 30.64           H
ATOM   1488  CE1 TYR A 212      -0.893 180.668  39.962  1.00 30.92           C
ATOM   1489  HE1 TYR A 212      -0.916 181.680  39.585  1.00 30.92           H
ATOM   1490  CE2 TYR A 212      -1.301 179.084  41.776  1.00 33.43           C
ATOM   1491  HE2 TYR A 212      -1.634 178.878  42.782  1.00 33.43           H
ATOM   1492  CZ  TYR A 212      -1.333 180.402  41.279  1.00 33.11           C
ATOM   1493  OH  TYR A 212      -1.805 181.413  42.068  1.00 35.40           O
ATOM   1494  HH  TYR A 212      -2.404 181.102  42.751  1.00 35.40           H
ATOM   1495  N   ALA A 213       2.752 178.775  39.235  1.00 29.22           N
ATOM   1496  H   ALA A 213       2.271 179.472  38.684  1.00 29.22           H
ATOM   1497  CA  ALA A 213       3.727 179.273  40.212  1.00 32.92           C
ATOM   1498  HA  ALA A 213       3.957 178.492  40.937  1.00 32.92           H
ATOM   1499  C   ALA A 213       3.130 180.473  40.984  1.00 28.82           C
ATOM   1500  O   ALA A 213       2.967 181.544  40.389  1.00 32.99           O
ATOM   1501  CB  ALA A 213       5.024 179.609  39.463  1.00 28.73           C
ATOM   1502 1HB  ALA A 213       5.397 178.709  38.974  1.00 28.73           H
ATOM   1503 2HB  ALA A 213       5.768 179.975  40.170  1.00 28.73           H
ATOM   1504 3HB  ALA A 213       4.827 180.375  38.713  1.00 28.73           H
ATOM   1505  N   PRO A 214       2.726 180.324  42.264  1.00 29.67           N
ATOM   1506  CA  PRO A 214       1.815 181.269  42.919  1.00 30.45           C
ATOM   1507  HA  PRO A 214       0.990 181.486  42.240  1.00 30.45           H
ATOM   1508  C   PRO A 214       2.428 182.614  43.367  1.00 35.96           C
ATOM   1509  O   PRO A 214       1.683 183.582  43.502  1.00 35.16           O
ATOM   1510  CB  PRO A 214       1.251 180.512  44.129  1.00 33.39           C
ATOM   1511 1HB  PRO A 214       1.092 181.156  44.994  1.00 33.39           H
ATOM   1512 2HB  PRO A 214       0.320 180.016  43.854  1.00 33.39           H
ATOM   1513  CG  PRO A 214       2.319 179.478  44.442  1.00 36.08           C
ATOM   1514 1HG  PRO A 214       3.106 179.925  45.049  1.00 36.08           H
ATOM   1515 2HG  PRO A 214       1.905 178.592  44.925  1.00 36.08           H
ATOM   1516  CD  PRO A 214       2.850 179.127  43.068  1.00 30.91           C
ATOM   1517 1HD  PRO A 214       3.899 178.839  43.135  1.00 30.91           H
ATOM   1518 2HD  PRO A 214       2.252 178.328  42.629  1.00 30.91           H
ATOM   1519  N   LEU A 215       3.736 182.721  43.624  1.00 30.96           N
ATOM   1520  H   LEU A 215       4.363 181.961  43.402  1.00 30.96           H
ATOM   1521  CA  LEU A 215       4.339 183.877  44.310  1.00 33.95           C
ATOM   1522  HA  LEU A 215       3.547 184.338  44.900  1.00 33.95           H
ATOM   1523  C   LEU A 215       4.868 184.984  43.335  1.00 35.56           C
ATOM   1524  O   LEU A 215       5.837 185.678  43.642  1.00 36.74           O
ATOM   1525  CB  LEU A 215       5.385 183.399  45.344  1.00 34.11           C
ATOM   1526 1HB  LEU A 215       6.180 182.882  44.807  1.00 34.11           H
ATOM   1527 2HB  LEU A 215       5.813 184.279  45.824  1.00 34.11           H
ATOM   1528  CG  LEU A 215       4.849 182.466  46.449  1.00 38.64           C
ATOM   1529  HG  LEU A 215       4.579 181.513  45.994  1.00 38.64           H
ATOM   1530  CD1 LEU A 215       5.937 182.218  47.495  1.00 40.80           C
ATOM   1531 1HD1 LEU A 215       5.569 181.487  48.214  1.00 40.80           H
ATOM   1532 2HD1 LEU A 215       6.178 183.147  48.012  1.00 40.80           H
ATOM   1533 3HD1 LEU A 215       6.831 181.831  47.006  1.00 40.80           H
ATOM   1534  CD2 LEU A 215       3.628 183.022  47.191  1.00 43.47           C
ATOM   1535 1HD2 LEU A 215       3.387 182.368  48.029  1.00 43.47           H
ATOM   1536 2HD2 LEU A 215       2.778 183.070  46.511  1.00 43.47           H
ATOM   1537 3HD2 LEU A 215       3.854 184.021  47.562  1.00 43.47           H
ATOM   1538  N   GLY A 216       4.196 185.180  42.198  1.00 34.49           N
ATOM   1539  H   GLY A 216       3.378 184.614  42.021  1.00 34.49           H
ATOM   1540  CA  GLY A 216       4.443 186.291  41.278  1.00 34.33           C
ATOM   1541 1HA  GLY A 216       3.597 186.396  40.598  1.00 34.33           H
ATOM   1542 2HA  GLY A 216       4.511 187.212  41.857  1.00 34.33           H
ATOM   1543  C   GLY A 216       5.725 186.158  40.432  1.00 35.34           C
ATOM   1544  O   GLY A 216       6.294 185.072  40.303  1.00 33.10           O
ATOM   1545  N   THR A 217       6.139 187.267  39.814  1.00 33.49           N
ATOM   1546  H   THR A 217       5.588 188.107  39.910  1.00 33.49           H
ATOM   1547  CA  THR A 217       7.436 187.424  39.128  1.00 38.78           C
ATOM   1548  HA  THR A 217       7.676 186.483  38.632  1.00 38.78           H
ATOM   1549  C   THR A 217       8.562 187.751  40.121  1.00 33.31           C
ATOM   1550  O   THR A 217       8.349 188.447  41.116  1.00 35.67           O
ATOM   1551  CB  THR A 217       7.391 188.524  38.044  1.00 34.46           C
ATOM   1552  HB  THR A 217       8.390 188.629  37.623  1.00 34.46           H
ATOM   1553  OG1 THR A 217       7.003 189.771  38.589  1.00 38.98           O
ATOM   1554  HG1 THR A 217       6.924 190.400  37.868  1.00 38.98           H
ATOM   1555  CG2 THR A 217       6.429 188.209  36.901  1.00 36.20           C
ATOM   1556 1HG2 THR A 217       6.409 189.045  36.202  1.00 36.20           H
ATOM   1557 2HG2 THR A 217       5.425 188.038  37.292  1.00 36.20           H
ATOM   1558 3HG2 THR A 217       6.777 187.313  36.388  1.00 36.20           H
ATOM   1559  N   VAL A 218       9.794 187.330  39.811  1.00 33.86           N
ATOM   1560  H   VAL A 218       9.947 186.784  38.976  1.00 33.86           H
ATOM   1561  CA  VAL A 218      10.995 187.712  40.569  1.00 34.37           C
ATOM   1562  HA  VAL A 218      10.854 187.401  41.604  1.00 34.37           H
ATOM   1563  C   VAL A 218      11.170 189.250  40.560  1.00 35.14           C
ATOM   1564  O   VAL A 218      11.573 189.844  41.557  1.00 34.21           O
ATOM   1565  CB  VAL A 218      12.252 186.994  40.028  1.00 36.33           C
ATOM   1566  HB  VAL A 218      12.400 187.301  38.993  1.00 36.33           H
ATOM   1567  CG1 VAL A 218      13.516 187.355  40.820  1.00 34.94           C
ATOM   1568 1HG1 VAL A 218      14.357 186.778  40.438  1.00 34.94           H
ATOM   1569 2HG1 VAL A 218      13.361 187.119  41.873  1.00 34.94           H
ATOM   1570 3HG1 VAL A 218      13.725 188.420  40.714  1.00 34.94           H
ATOM   1571  CG2 VAL A 218      12.108 185.466  40.065  1.00 34.27           C
ATOM   1572 1HG2 VAL A 218      13.009 185.013  39.650  1.00 34.27           H
ATOM   1573 2HG2 VAL A 218      11.243 185.157  39.479  1.00 34.27           H
ATOM   1574 3HG2 VAL A 218      11.981 185.143  41.098  1.00 34.27           H
ATOM   1575  N   TYR A 219      10.767 189.901  39.465  1.00 35.08           N
ATOM   1576  H   TYR A 219      10.535 189.343  38.656  1.00 35.08           H
ATOM   1577  CA  TYR A 219      10.663 191.355  39.313  1.00 36.72           C
ATOM   1578  HA  TYR A 219      11.662 191.788  39.372  1.00 36.72           H
ATOM   1579  C   TYR A 219       9.780 192.032  40.378  1.00 40.40           C
ATOM   1580  O   TYR A 219      10.201 193.032  40.955  1.00 39.12           O
ATOM   1581  CB  TYR A 219      10.099 191.619  37.916  1.00 37.15           C
ATOM   1582 1HB  TYR A 219      10.727 191.059  37.222  1.00 37.15           H
ATOM   1583 2HB  TYR A 219       9.097 191.195  37.851  1.00 37.15           H
ATOM   1584  CG  TYR A 219      10.040 193.070  37.448  1.00 47.25           C
ATOM   1585  CD1 TYR A 219      11.034 193.532  36.568  1.00 42.15           C
ATOM   1586  HD1 TYR A 219      11.841 192.881  36.266  1.00 42.15           H
ATOM   1587  CD2 TYR A 219       8.962 193.909  37.796  1.00 50.05           C
ATOM   1588  HD2 TYR A 219       8.178 193.558  38.452  1.00 50.05           H
ATOM   1589  CE1 TYR A 219      10.965 194.836  36.048  1.00 51.51           C
ATOM   1590  HE1 TYR A 219      11.728 195.180  35.365  1.00 51.51           H
ATOM   1591  CE2 TYR A 219       8.887 195.213  37.269  1.00 52.60           C
ATOM   1592  HE2 TYR A 219       8.060 195.859  37.526  1.00 52.60           H
ATOM   1593  CZ  TYR A 219       9.899 195.684  36.403  1.00 56.07           C
ATOM   1594  OH  TYR A 219       9.854 196.949  35.901  1.00 64.36           O
ATOM   1595  HH  TYR A 219       9.052 197.421  36.137  1.00 64.36           H
ATOM   1596  N   ARG A 220       8.577 191.511  40.670  1.00 36.35           N
ATOM   1597  H   ARG A 220       8.260 190.664  40.219  1.00 36.35           H
ATOM   1598  CA  ARG A 220       7.672 192.099  41.665  1.00 36.47           C
ATOM   1599  HA  ARG A 220       7.551 193.152  41.410  1.00 36.47           H
ATOM   1600  C   ARG A 220       8.267 192.022  43.090  1.00 44.03           C
ATOM   1601  O   ARG A 220       8.055 192.952  43.868  1.00 41.21           O
ATOM   1602  CB  ARG A 220       6.276 191.451  41.568  1.00  0.00           C
ATOM   1603 1HB  ARG A 220       5.894 191.604  40.559  1.00  0.00           H
ATOM   1604 2HB  ARG A 220       6.337 190.380  41.762  1.00  0.00           H
ATOM   1605  CG  ARG A 220       5.281 192.072  42.567  1.00  0.00           C
ATOM   1606 1HG  ARG A 220       5.370 191.540  43.514  1.00  0.00           H
ATOM   1607 2HG  ARG A 220       5.552 193.113  42.746  1.00  0.00           H
ATOM   1608  CD  ARG A 220       3.801 192.027  42.125  1.00  0.00           C
ATOM   1609 1HD  ARG A 220       3.561 191.032  41.750  1.00  0.00           H
ATOM   1610 2HD  ARG A 220       3.180 192.244  42.994  1.00  0.00           H
ATOM   1611  NE  ARG A 220       3.511 193.015  41.073  1.00  0.00           N
ATOM   1612  HE  ARG A 220       4.270 193.160  40.423  1.00  0.00           H
ATOM   1613  CZ  ARG A 220       2.351 193.674  40.897  1.00  0.00           C
ATOM   1614  NH1 ARG A 220       2.223 194.474  39.877  1.00  0.00           N
ATOM   1615 1HH1 ARG A 220       3.017 194.628  39.273  1.00  0.00           H
ATOM   1616 2HH1 ARG A 220       1.358 194.968  39.711  1.00  0.00           H
ATOM   1617  NH2 ARG A 220       1.328 193.551  41.694  1.00  0.00           N
ATOM   1618 1HH2 ARG A 220       1.428 193.039  42.559  1.00  0.00           H
ATOM   1619 2HH2 ARG A 220       0.429 193.929  41.433  1.00  0.00           H
ATOM   1620  N   GLU A 221       9.052 190.987  43.392  1.00 34.74           N
ATOM   1621  H   GLU A 221       9.157 190.241  42.719  1.00 34.74           H
ATOM   1622  CA  GLU A 221       9.804 190.864  44.640  1.00 40.58           C
ATOM   1623  HA  GLU A 221       9.139 191.158  45.452  1.00 40.58           H
ATOM   1624  C   GLU A 221      11.034 191.809  44.677  1.00 40.10           C
ATOM   1625  O   GLU A 221      11.266 192.482  45.682  1.00 42.72           O
ATOM   1626  CB  GLU A 221      10.206 189.389  44.849  1.00 40.10           C
ATOM   1627 1HB  GLU A 221       9.352 188.745  44.636  1.00 40.10           H
ATOM   1628 2HB  GLU A 221      10.992 189.141  44.137  1.00 40.10           H
ATOM   1629  CG  GLU A 221      10.720 189.049  46.269  1.00 44.93           C
ATOM   1630 1HG  GLU A 221      11.244 188.094  46.220  1.00 44.93           H
ATOM   1631 2HG  GLU A 221      11.430 189.806  46.601  1.00 44.93           H
ATOM   1632  CD  GLU A 221       9.599 188.938  47.314  1.00 48.48           C
ATOM   1633  OE1 GLU A 221       8.679 189.786  47.334  1.00 53.87           O
ATOM   1634  OE2 GLU A 221       9.611 187.986  48.130  1.00 52.64           O
ATOM   1635  N   LEU A 222      11.776 191.946  43.572  1.00 39.58           N
ATOM   1636  H   LEU A 222      11.585 191.369  42.765  1.00 39.58           H
ATOM   1637  CA  LEU A 222      12.878 192.900  43.459  1.00 45.43           C
ATOM   1638  HA  LEU A 222      13.571 192.688  44.273  1.00 45.43           H
ATOM   1639  C   LEU A 222      12.382 194.358  43.633  1.00 46.33           C
ATOM   1640  O   LEU A 222      12.986 195.117  44.384  1.00 47.21           O
ATOM   1641  CB  LEU A 222      13.623 192.673  42.125  1.00 38.88           C
ATOM   1642 1HB  LEU A 222      13.873 191.615  42.050  1.00 38.88           H
ATOM   1643 2HB  LEU A 222      12.944 192.920  41.309  1.00 38.88           H
ATOM   1644  CG  LEU A 222      14.916 193.498  41.961  1.00 43.23           C
ATOM   1645  HG  LEU A 222      14.661 194.555  42.042  1.00 43.23           H
ATOM   1646  CD1 LEU A 222      15.980 193.160  43.011  1.00 39.24           C
ATOM   1647 1HD1 LEU A 222      16.890 193.716  42.783  1.00 39.24           H
ATOM   1648 2HD1 LEU A 222      16.192 192.091  42.991  1.00 39.24           H
ATOM   1649 3HD1 LEU A 222      15.620 193.441  44.000  1.00 39.24           H
ATOM   1650  CD2 LEU A 222      15.517 193.239  40.577  1.00 42.91           C
ATOM   1651 1HD2 LEU A 222      16.406 193.857  40.453  1.00 42.91           H
ATOM   1652 2HD2 LEU A 222      14.785 193.496  39.811  1.00 42.91           H
ATOM   1653 3HD2 LEU A 222      15.788 192.188  40.483  1.00 42.91           H
ATOM   1654  N   GLN A 223      11.222 194.711  43.069  1.00 46.26           N
ATOM   1655  H   GLN A 223      10.774 194.063  42.436  1.00 46.26           H
ATOM   1656  CA  GLN A 223      10.538 195.990  43.290  1.00 45.87           C
ATOM   1657  HA  GLN A 223      11.253 196.786  43.082  1.00 45.87           H
ATOM   1658  C   GLN A 223      10.027 196.209  44.748  1.00 40.94           C
ATOM   1659  O   GLN A 223       9.590 197.315  45.074  1.00 51.40           O
ATOM   1660  CB  GLN A 223       9.372 196.134  42.292  1.00 45.14           C
ATOM   1661 1HB  GLN A 223       8.760 195.232  42.281  1.00 45.14           H
ATOM   1662 2HB  GLN A 223       8.749 196.962  42.631  1.00 45.14           H
ATOM   1663  CG  GLN A 223       9.829 196.429  40.848  1.00 53.34           C
ATOM   1664 1HG  GLN A 223      10.722 197.052  40.890  1.00 53.34           H
ATOM   1665 2HG  GLN A 223      10.094 195.504  40.335  1.00 53.34           H
ATOM   1666  CD  GLN A 223       8.762 197.159  40.020  1.00 59.92           C
ATOM   1667  OE1 GLN A 223       7.558 197.016  40.217  1.00 66.86           O
ATOM   1668  NE2 GLN A 223       9.155 197.957  39.056  1.00 58.78           N
ATOM   1669 1HE2 GLN A 223       8.479 198.539  38.583  1.00 58.78           H
ATOM   1670 2HE2 GLN A 223      10.140 198.066  38.859  1.00 58.78           H
ATOM   1671  N   LYS A 224      10.078 195.201  45.634  1.00 42.92           N
ATOM   1672  H   LYS A 224      10.408 194.296  45.330  1.00 42.92           H
ATOM   1673  CA  LYS A 224       9.814 195.339  47.078  1.00 46.95           C
ATOM   1674  HA  LYS A 224       9.236 196.249  47.238  1.00 46.95           H
ATOM   1675  C   LYS A 224      11.111 195.441  47.904  1.00 53.61           C
ATOM   1676  O   LYS A 224      11.145 196.198  48.875  1.00 52.28           O
ATOM   1677  CB  LYS A 224       8.974 194.158  47.587  1.00 48.46           C
ATOM   1678 1HB  LYS A 224       9.482 193.228  47.328  1.00 48.46           H
ATOM   1679 2HB  LYS A 224       8.906 194.218  48.673  1.00 48.46           H
ATOM   1680  CG  LYS A 224       7.556 194.159  47.010  1.00 56.35           C
ATOM   1681 1HG  LYS A 224       6.989 194.976  47.456  1.00 56.35           H
ATOM   1682 2HG  LYS A 224       7.608 194.309  45.932  1.00 56.35           H
ATOM   1683  CD  LYS A 224       6.862 192.824  47.294  1.00 58.38           C
ATOM   1684 1HD  LYS A 224       7.497 192.009  46.947  1.00 58.38           H
ATOM   1685 2HD  LYS A 224       6.705 192.724  48.368  1.00 58.38           H
ATOM   1686  CE  LYS A 224       5.517 192.743  46.564  1.00 70.17           C
ATOM   1687 1HE  LYS A 224       4.873 193.550  46.914  1.00 70.17           H
ATOM   1688 2HE  LYS A 224       5.684 192.873  45.495  1.00 70.17           H
ATOM   1689  NZ  LYS A 224       4.865 191.441  46.826  1.00 74.45           N
ATOM   1690 1HZ  LYS A 224       3.927 191.449  46.453  1.00 74.45           H
ATOM   1691 2HZ  LYS A 224       4.829 191.299  47.826  1.00 74.45           H
ATOM   1692 3HZ  LYS A 224       5.392 190.693  46.398  1.00 74.45           H
ATOM   1693  N   LEU A 225      12.147 194.688  47.533  1.00 46.14           N
ATOM   1694  H   LEU A 225      12.017 194.057  46.755  1.00 46.14           H
ATOM   1695  CA  LEU A 225      13.414 194.569  48.266  1.00 41.92           C
ATOM   1696  HA  LEU A 225      13.228 194.801  49.314  1.00 41.92           H
ATOM   1697  C   LEU A 225      14.528 195.536  47.771  1.00 45.19           C
ATOM   1698  O   LEU A 225      15.522 195.720  48.472  1.00 45.90           O
ATOM   1699  CB  LEU A 225      13.885 193.096  48.186  1.00 46.40           C
ATOM   1700 1HB  LEU A 225      14.071 192.858  47.139  1.00 46.40           H
ATOM   1701 2HB  LEU A 225      14.830 193.016  48.723  1.00 46.40           H
ATOM   1702  CG  LEU A 225      12.910 192.056  48.771  1.00 46.81           C
ATOM   1703  HG  LEU A 225      11.989 192.078  48.188  1.00 46.81           H
ATOM   1704  CD1 LEU A 225      13.507 190.652  48.673  1.00 43.69           C
ATOM   1705 1HD1 LEU A 225      12.802 189.931  49.086  1.00 43.69           H
ATOM   1706 2HD1 LEU A 225      14.442 190.608  49.231  1.00 43.69           H
ATOM   1707 3HD1 LEU A 225      13.697 190.415  47.626  1.00 43.69           H
ATOM   1708  CD2 LEU A 225      12.564 192.343  50.233  1.00 52.28           C
ATOM   1709 1HD2 LEU A 225      11.956 191.526  50.623  1.00 52.28           H
ATOM   1710 2HD2 LEU A 225      12.006 193.276  50.300  1.00 52.28           H
ATOM   1711 3HD2 LEU A 225      13.481 192.425  50.817  1.00 52.28           H
ATOM   1712  N   SER A 226      14.361 196.150  46.595  1.00 40.35           N
ATOM   1713  H   SER A 226      13.526 195.906  46.083  1.00 40.35           H
ATOM   1714  CA  SER A 226      15.351 196.952  45.822  1.00 44.10           C
ATOM   1715  HA  SER A 226      14.823 197.304  44.936  1.00 44.10           H
ATOM   1716  C   SER A 226      16.600 196.168  45.340  1.00 38.49           C
ATOM   1717  O   SER A 226      17.032 196.371  44.204  1.00 39.19           O
ATOM   1718  CB  SER A 226      15.783 198.215  46.579  1.00 47.82           C
ATOM   1719 1HB  SER A 226      16.209 197.923  47.539  1.00 47.82           H
ATOM   1720 2HB  SER A 226      16.557 198.724  46.005  1.00 47.82           H
ATOM   1721  OG  SER A 226      14.701 199.111  46.792  1.00 57.29           O
ATOM   1722  HG  SER A 226      14.130 198.725  47.460  1.00 57.29           H
ATOM   1723  N   LYS A 227      17.161 195.284  46.172  1.00 39.41           N
ATOM   1724  H   LYS A 227      16.753 195.202  47.092  1.00 39.41           H
ATOM   1725  CA  LYS A 227      18.302 194.379  45.900  1.00 42.40           C
ATOM   1726  HA  LYS A 227      18.328 194.137  44.838  1.00 42.40           H
ATOM   1727  C   LYS A 227      18.105 193.071  46.689  1.00 38.28           C
ATOM   1728  O   LYS A 227      17.292 193.030  47.615  1.00 40.59           O
ATOM   1729  CB  LYS A 227      19.646 195.043  46.284  1.00 43.32           C
ATOM   1730 1HB  LYS A 227      19.680 195.132  47.370  1.00 43.32           H
ATOM   1731 2HB  LYS A 227      20.452 194.381  45.967  1.00 43.32           H
ATOM   1732  CG  LYS A 227      19.866 196.434  45.661  1.00 52.26           C
ATOM   1733 1HG  LYS A 227      19.801 196.342  44.577  1.00 52.26           H
ATOM   1734 2HG  LYS A 227      19.067 197.095  45.998  1.00 52.26           H
ATOM   1735  CD  LYS A 227      21.214 197.063  46.030  1.00 51.69           C
ATOM   1736 1HD  LYS A 227      21.566 196.628  46.965  1.00 51.69           H
ATOM   1737 2HD  LYS A 227      21.937 196.840  45.245  1.00 51.69           H
ATOM   1738  CE  LYS A 227      21.084 198.587  46.174  1.00 60.39           C
ATOM   1739 1HE  LYS A 227      22.079 199.030  46.136  1.00 60.39           H
ATOM   1740 2HE  LYS A 227      20.503 198.971  45.335  1.00 60.39           H
ATOM   1741  NZ  LYS A 227      20.430 198.948  47.454  1.00 62.96           N
ATOM   1742 1HZ  LYS A 227      21.099 198.864  48.206  1.00 62.96           H
ATOM   1743 2HZ  LYS A 227      19.652 198.327  47.624  1.00 62.96           H
ATOM   1744 3HZ  LYS A 227      20.096 199.900  47.404  1.00 62.96           H
ATOM   1745  N   PHE A 228      18.840 192.021  46.344  1.00 34.61           N
ATOM   1746  H   PHE A 228      19.490 192.124  45.578  1.00 34.61           H
ATOM   1747  CA  PHE A 228      18.819 190.710  47.008  1.00 36.31           C
ATOM   1748  HA  PHE A 228      17.986 190.661  47.710  1.00 36.31           H
ATOM   1749  C   PHE A 228      20.121 190.455  47.803  1.00 36.04           C
ATOM   1750  O   PHE A 228      21.201 190.862  47.377  1.00 38.62           O
ATOM   1751  CB  PHE A 228      18.611 189.632  45.932  1.00 32.49           C
ATOM   1752 1HB  PHE A 228      19.389 189.755  45.179  1.00 32.49           H
ATOM   1753 2HB  PHE A 228      18.770 188.653  46.384  1.00 32.49           H
ATOM   1754  CG  PHE A 228      17.257 189.599  45.208  1.00 37.11           C
ATOM   1755  CD1 PHE A 228      16.112 190.267  45.699  1.00 36.41           C
ATOM   1756  HD1 PHE A 228      16.159 190.847  46.609  1.00 36.41           H
ATOM   1757  CD2 PHE A 228      17.144 188.831  44.034  1.00 34.07           C
ATOM   1758  HD2 PHE A 228      18.007 188.298  43.664  1.00 34.07           H
ATOM   1759  CE1 PHE A 228      14.884 190.180  45.006  1.00 37.95           C
ATOM   1760  HE1 PHE A 228      14.013 190.699  45.378  1.00 37.95           H
ATOM   1761  CE2 PHE A 228      15.921 188.749  43.345  1.00 35.13           C
ATOM   1762  HE2 PHE A 228      15.856 188.156  42.444  1.00 35.13           H
ATOM   1763  CZ  PHE A 228      14.792 189.424  43.827  1.00 39.56           C
ATOM   1764  HZ  PHE A 228      13.858 189.363  43.288  1.00 39.56           H
ATOM   1765  N   ASP A 229      20.031 189.760  48.943  1.00 43.10           N
ATOM   1766  H   ASP A 229      19.129 189.445  49.270  1.00 43.10           H
ATOM   1767  CA  ASP A 229      21.198 189.332  49.716  1.00 37.94           C
ATOM   1768  HA  ASP A 229      21.842 190.206  49.817  1.00 37.94           H
ATOM   1769  C   ASP A 229      22.010 188.243  48.961  1.00 43.90           C
ATOM   1770  O   ASP A 229      21.529 187.611  48.014  1.00 35.51           O
ATOM   1771  CB  ASP A 229      20.842 188.949  51.168  1.00 40.33           C
ATOM   1772 1HB  ASP A 229      21.773 188.765  51.705  1.00 40.33           H
ATOM   1773 2HB  ASP A 229      20.378 189.818  51.635  1.00 40.33           H
ATOM   1774  CG  ASP A 229      19.916 187.736  51.385  1.00 47.68           C
ATOM   1775  OD1 ASP A 229      20.200 186.627  50.885  1.00 44.14           O
ATOM   1776  OD2 ASP A 229      18.924 187.885  52.144  1.00 48.89           O
ATOM   1777  N   GLU A 230      23.277 188.065  49.337  1.00 33.52           N
ATOM   1778  H   GLU A 230      23.661 188.612  50.094  1.00 33.52           H
ATOM   1779  CA  GLU A 230      24.215 187.212  48.601  1.00 36.86           C
ATOM   1780  HA  GLU A 230      24.195 187.519  47.555  1.00 36.86           H
ATOM   1781  C   GLU A 230      23.811 185.717  48.658  1.00 35.04           C
ATOM   1782  O   GLU A 230      24.019 184.987  47.689  1.00 37.28           O
ATOM   1783  CB  GLU A 230      25.649 187.452  49.113  1.00 39.35           C
ATOM   1784 1HB  GLU A 230      25.719 187.235  50.179  1.00 39.35           H
ATOM   1785 2HB  GLU A 230      26.331 186.804  48.563  1.00 39.35           H
ATOM   1786  CG  GLU A 230      26.055 188.914  48.877  1.00 45.31           C
ATOM   1787 1HG  GLU A 230      25.740 189.200  47.874  1.00 45.31           H
ATOM   1788 2HG  GLU A 230      25.512 189.547  49.580  1.00 45.31           H
ATOM   1789  CD  GLU A 230      27.560 189.232  49.014  1.00 49.68           C
ATOM   1790  OE1 GLU A 230      28.420 188.320  49.056  1.00 50.33           O
ATOM   1791  OE2 GLU A 230      27.889 190.438  48.999  1.00 50.36           O
ATOM   1792  N   GLN A 231      23.149 185.286  49.735  1.00 39.02           N
ATOM   1793  H   GLN A 231      22.956 185.948  50.473  1.00 39.02           H
ATOM   1794  CA  GLN A 231      22.591 183.941  49.896  1.00 38.13           C
ATOM   1795  HA  GLN A 231      23.369 183.222  49.638  1.00 38.13           H
ATOM   1796  C   GLN A 231      21.381 183.688  48.971  1.00 39.35           C
ATOM   1797  O   GLN A 231      21.342 182.669  48.271  1.00 36.90           O
ATOM   1798  CB  GLN A 231      22.243 183.755  51.378  1.00 37.89           C
ATOM   1799 1HB  GLN A 231      23.179 183.760  51.936  1.00 37.89           H
ATOM   1800 2HB  GLN A 231      21.643 184.604  51.706  1.00 37.89           H
ATOM   1801  CG  GLN A 231      21.479 182.459  51.727  1.00 42.82           C
ATOM   1802 1HG  GLN A 231      20.504 182.464  51.240  1.00 42.82           H
ATOM   1803 2HG  GLN A 231      22.031 181.593  51.364  1.00 42.82           H
ATOM   1804  CD  GLN A 231      21.272 182.314  53.239  1.00 46.69           C
ATOM   1805  OE1 GLN A 231      21.534 183.202  54.044  1.00 47.84           O
ATOM   1806  NE2 GLN A 231      20.719 181.203  53.669  1.00 41.70           N
ATOM   1807 1HE2 GLN A 231      20.580 181.078  54.661  1.00 41.70           H
ATOM   1808 2HE2 GLN A 231      20.602 180.420  53.040  1.00 41.70           H
ATOM   1809  N   ARG A 232      20.430 184.631  48.909  1.00 35.37           N
ATOM   1810  H   ARG A 232      20.492 185.431  49.522  1.00 35.37           H
ATOM   1811  CA  ARG A 232      19.315 184.619  47.956  1.00 36.70           C
ATOM   1812  HA  ARG A 232      18.721 183.720  48.123  1.00 36.70           H
ATOM   1813  C   ARG A 232      19.862 184.592  46.525  1.00 32.76           C
ATOM   1814  O   ARG A 232      19.490 183.722  45.745  1.00 34.70           O
ATOM   1815  CB  ARG A 232      18.422 185.853  48.186  1.00 34.93           C
ATOM   1816 1HB  ARG A 232      18.102 185.877  49.228  1.00 34.93           H
ATOM   1817 2HB  ARG A 232      18.987 186.763  47.985  1.00 34.93           H
ATOM   1818  CG  ARG A 232      17.173 185.840  47.288  1.00 42.57           C
ATOM   1819 1HG  ARG A 232      17.481 185.773  46.244  1.00 42.57           H
ATOM   1820 2HG  ARG A 232      16.564 184.969  47.529  1.00 42.57           H
ATOM   1821  CD  ARG A 232      16.316 187.105  47.467  1.00 43.32           C
ATOM   1822 1HD  ARG A 232      16.939 187.980  47.284  1.00 43.32           H
ATOM   1823 2HD  ARG A 232      15.516 187.110  46.725  1.00 43.32           H
ATOM   1824  NE  ARG A 232      15.726 187.208  48.809  1.00 45.62           N
ATOM   1825  HE  ARG A 232      16.368 187.567  49.501  1.00 45.62           H
ATOM   1826  CZ  ARG A 232      14.440 187.016  49.114  1.00 54.82           C
ATOM   1827  NH1 ARG A 232      13.547 186.643  48.251  1.00 54.87           N
ATOM   1828 1HH1 ARG A 232      13.805 186.357  47.318  1.00 54.87           H
ATOM   1829 2HH1 ARG A 232      12.592 186.540  48.564  1.00 54.87           H
ATOM   1830  NH2 ARG A 232      14.023 187.199  50.327  1.00 59.27           N
ATOM   1831 1HH2 ARG A 232      14.685 187.416  51.058  1.00 59.27           H
ATOM   1832 2HH2 ARG A 232      13.042 187.098  50.548  1.00 59.27           H
ATOM   1833  N   THR A 233      20.795 185.490  46.218  1.00 31.57           N
ATOM   1834  H   THR A 233      21.058 186.161  46.926  1.00 31.57           H
ATOM   1835  CA  THR A 233      21.414 185.643  44.901  1.00 31.43           C
ATOM   1836  HA  THR A 233      20.628 185.873  44.181  1.00 31.43           H
ATOM   1837  C   THR A 233      22.114 184.347  44.460  1.00 35.12           C
ATOM   1838  O   THR A 233      21.784 183.810  43.405  1.00 31.85           O
ATOM   1839  CB  THR A 233      22.397 186.821  44.895  1.00 34.86           C
ATOM   1840  HB  THR A 233      23.188 186.624  45.618  1.00 34.86           H
ATOM   1841  OG1 THR A 233      21.717 188.001  45.256  1.00 33.58           O
ATOM   1842  HG1 THR A 233      21.642 188.031  46.212  1.00 33.58           H
ATOM   1843  CG2 THR A 233      23.018 187.067  43.520  1.00 32.02           C
ATOM   1844 1HG2 THR A 233      23.728 187.890  43.602  1.00 32.02           H
ATOM   1845 2HG2 THR A 233      22.234 187.332  42.811  1.00 32.02           H
ATOM   1846 3HG2 THR A 233      23.537 186.174  43.172  1.00 32.02           H
ATOM   1847  N   ALA A 234      23.017 183.791  45.272  1.00 31.44           N
ATOM   1848  H   ALA A 234      23.265 184.249  46.137  1.00 31.44           H
ATOM   1849  CA  ALA A 234      23.730 182.555  44.950  1.00 32.77           C
ATOM   1850  HA  ALA A 234      24.245 182.693  43.999  1.00 32.77           H
ATOM   1851  C   ALA A 234      22.785 181.338  44.802  1.00 29.23           C
ATOM   1852  O   ALA A 234      23.019 180.473  43.954  1.00 30.44           O
ATOM   1853  CB  ALA A 234      24.781 182.318  46.038  1.00 34.03           C
ATOM   1854 1HB  ALA A 234      25.476 183.157  46.054  1.00 34.03           H
ATOM   1855 2HB  ALA A 234      25.326 181.398  45.824  1.00 34.03           H
ATOM   1856 3HB  ALA A 234      24.291 182.232  47.008  1.00 34.03           H
ATOM   1857  N   THR A 235      21.702 181.277  45.583  1.00 29.95           N
ATOM   1858  H   THR A 235      21.551 181.990  46.282  1.00 29.95           H
ATOM   1859  CA  THR A 235      20.680 180.227  45.489  1.00 30.82           C
ATOM   1860  HA  THR A 235      21.188 179.263  45.438  1.00 30.82           H
ATOM   1861  C   THR A 235      19.821 180.380  44.214  1.00 35.89           C
ATOM   1862  O   THR A 235      19.609 179.403  43.501  1.00 31.10           O
ATOM   1863  CB  THR A 235      19.804 180.199  46.750  1.00 33.60           C
ATOM   1864  HB  THR A 235      19.252 181.137  46.815  1.00 33.60           H
ATOM   1865  OG1 THR A 235      20.628 180.061  47.899  1.00 35.84           O
ATOM   1866  HG1 THR A 235      20.919 180.938  48.156  1.00 35.84           H
ATOM   1867  CG2 THR A 235      18.818 179.031  46.764  1.00 36.46           C
ATOM   1868 1HG2 THR A 235      18.300 179.018  47.723  1.00 36.46           H
ATOM   1869 2HG2 THR A 235      19.360 178.095  46.631  1.00 36.46           H
ATOM   1870 3HG2 THR A 235      18.092 179.149  45.960  1.00 36.46           H
ATOM   1871  N   TYR A 236      19.395 181.596  43.862  1.00 31.72           N
ATOM   1872  H   TYR A 236      19.571 182.381  44.472  1.00 31.72           H
ATOM   1873  CA  TYR A 236      18.643 181.883  42.632  1.00 33.43           C
ATOM   1874  HA  TYR A 236      17.766 181.238  42.586  1.00 33.43           H
ATOM   1875  C   TYR A 236      19.496 181.612  41.371  1.00 29.00           C
ATOM   1876  O   TYR A 236      19.022 180.998  40.415  1.00 30.88           O
ATOM   1877  CB  TYR A 236      18.172 183.350  42.647  1.00 30.14           C
ATOM   1878 1HB  TYR A 236      19.025 183.992  42.869  1.00 30.14           H
ATOM   1879 2HB  TYR A 236      17.846 183.595  41.637  1.00 30.14           H
ATOM   1880  CG  TYR A 236      17.036 183.740  43.609  1.00 35.01           C
ATOM   1881  CD1 TYR A 236      16.521 182.851  44.580  1.00 35.69           C
ATOM   1882  HD1 TYR A 236      16.935 181.860  44.695  1.00 35.69           H
ATOM   1883  CD2 TYR A 236      16.462 185.022  43.476  1.00 35.67           C
ATOM   1884  HD2 TYR A 236      16.851 185.714  42.744  1.00 35.67           H
ATOM   1885  CE1 TYR A 236      15.430 183.236  45.389  1.00 38.39           C
ATOM   1886  HE1 TYR A 236      15.038 182.548  46.123  1.00 38.39           H
ATOM   1887  CE2 TYR A 236      15.366 185.405  44.272  1.00 35.73           C
ATOM   1888  HE2 TYR A 236      14.919 186.381  44.155  1.00 35.73           H
ATOM   1889  CZ  TYR A 236      14.841 184.504  45.224  1.00 41.12           C
ATOM   1890  OH  TYR A 236      13.780 184.874  45.997  1.00 38.09           O
ATOM   1891  HH  TYR A 236      13.346 184.129  46.420  1.00 38.09           H
ATOM   1892  N   ILE A 237      20.771 182.014  41.382  1.00 29.90           N
ATOM   1893  H   ILE A 237      21.112 182.547  42.168  1.00 29.90           H
ATOM   1894  CA  ILE A 237      21.730 181.739  40.308  1.00 27.51           C
ATOM   1895  HA  ILE A 237      21.273 182.052  39.369  1.00 27.51           H
ATOM   1896  C   ILE A 237      22.015 180.216  40.199  1.00 29.53           C
ATOM   1897  O   ILE A 237      22.123 179.715  39.083  1.00 28.52           O
ATOM   1898  CB  ILE A 237      23.010 182.597  40.520  1.00 32.62           C
ATOM   1899  HB  ILE A 237      23.325 182.466  41.555  1.00 32.62           H
ATOM   1900  CG1 ILE A 237      22.729 184.109  40.305  1.00 31.25           C
ATOM   1901 1HG1 ILE A 237      21.920 184.394  40.978  1.00 31.25           H
ATOM   1902 2HG1 ILE A 237      23.619 184.658  40.610  1.00 31.25           H
ATOM   1903  CG2 ILE A 237      24.192 182.150  39.642  1.00 30.00           C
ATOM   1904 1HG2 ILE A 237      25.013 182.857  39.761  1.00 30.00           H
ATOM   1905 2HG2 ILE A 237      23.884 182.124  38.597  1.00 30.00           H
ATOM   1906 3HG2 ILE A 237      24.520 181.157  39.949  1.00 30.00           H
ATOM   1907  CD1 ILE A 237      22.337 184.559  38.890  1.00 33.09           C
ATOM   1908 1HD1 ILE A 237      22.138 185.631  38.912  1.00 33.09           H
ATOM   1909 2HD1 ILE A 237      21.443 184.030  38.559  1.00 33.09           H
ATOM   1910 3HD1 ILE A 237      23.156 184.355  38.200  1.00 33.09           H
ATOM   1911  N   THR A 238      22.037 179.468  41.310  1.00 29.08           N
ATOM   1912  H   THR A 238      21.961 179.914  42.213  1.00 29.08           H
ATOM   1913  CA  THR A 238      22.099 177.997  41.317  1.00 29.12           C
ATOM   1914  HA  THR A 238      22.983 177.687  40.759  1.00 29.12           H
ATOM   1915  C   THR A 238      20.862 177.371  40.635  1.00 30.32           C
ATOM   1916  O   THR A 238      21.010 176.528  39.750  1.00 29.97           O
ATOM   1917  CB  THR A 238      22.254 177.457  42.752  1.00 29.84           C
ATOM   1918  HB  THR A 238      21.476 177.900  43.374  1.00 29.84           H
ATOM   1919  OG1 THR A 238      23.515 177.841  43.279  1.00 30.82           O
ATOM   1920  HG1 THR A 238      23.485 178.785  43.450  1.00 30.82           H
ATOM   1921  CG2 THR A 238      22.134 175.938  42.874  1.00 38.07           C
ATOM   1922 1HG2 THR A 238      22.370 175.646  43.898  1.00 38.07           H
ATOM   1923 2HG2 THR A 238      22.833 175.458  42.189  1.00 38.07           H
ATOM   1924 3HG2 THR A 238      21.117 175.628  42.633  1.00 38.07           H
ATOM   1925  N   GLU A 239      19.648 177.806  40.993  1.00 31.63           N
ATOM   1926  H   GLU A 239      19.563 178.498  41.723  1.00 31.63           H
ATOM   1927  CA  GLU A 239      18.389 177.298  40.428  1.00 29.64           C
ATOM   1928  HA  GLU A 239      18.345 176.226  40.619  1.00 29.64           H
ATOM   1929  C   GLU A 239      18.302 177.501  38.892  1.00 30.05           C
ATOM   1930  O   GLU A 239      17.829 176.617  38.173  1.00 29.83           O
ATOM   1931  CB  GLU A 239      17.190 177.962  41.144  1.00 27.89           C
ATOM   1932 1HB  GLU A 239      17.356 179.033  41.259  1.00 27.89           H
ATOM   1933 2HB  GLU A 239      16.286 177.803  40.557  1.00 27.89           H
ATOM   1934  CG  GLU A 239      17.004 177.334  42.530  1.00 35.08           C
ATOM   1935 1HG  GLU A 239      16.901 176.259  42.380  1.00 35.08           H
ATOM   1936 2HG  GLU A 239      17.902 177.498  43.126  1.00 35.08           H
ATOM   1937  CD  GLU A 239      15.790 177.818  43.353  1.00 41.64           C
ATOM   1938  OE1 GLU A 239      15.273 178.940  43.170  1.00 39.25           O
ATOM   1939  OE2 GLU A 239      15.366 177.039  44.237  1.00 49.57           O
ATOM   1940  N   LEU A 240      18.816 178.626  38.391  1.00 28.53           N
ATOM   1941  H   LEU A 240      19.164 179.327  39.029  1.00 28.53           H
ATOM   1942  CA  LEU A 240      18.908 178.911  36.966  1.00 29.55           C
ATOM   1943  HA  LEU A 240      17.983 178.578  36.496  1.00 29.55           H
ATOM   1944  C   LEU A 240      20.079 178.160  36.286  1.00 28.22           C
ATOM   1945  O   LEU A 240      19.868 177.586  35.221  1.00 29.34           O
ATOM   1946  CB  LEU A 240      19.025 180.432  36.767  1.00 28.39           C
ATOM   1947 1HB  LEU A 240      19.884 180.792  37.334  1.00 28.39           H
ATOM   1948 2HB  LEU A 240      19.211 180.632  35.712  1.00 28.39           H
ATOM   1949  CG  LEU A 240      17.770 181.200  37.206  1.00 37.13           C
ATOM   1950  HG  LEU A 240      17.515 180.906  38.224  1.00 37.13           H
ATOM   1951  CD1 LEU A 240      18.076 182.689  37.198  1.00 35.28           C
ATOM   1952 1HD1 LEU A 240      17.203 183.243  37.543  1.00 35.28           H
ATOM   1953 2HD1 LEU A 240      18.329 183.003  36.185  1.00 35.28           H
ATOM   1954 3HD1 LEU A 240      18.918 182.888  37.862  1.00 35.28           H
ATOM   1955  CD2 LEU A 240      16.562 180.951  36.298  1.00 38.80           C
ATOM   1956 1HD2 LEU A 240      15.736 181.584  36.621  1.00 38.80           H
ATOM   1957 2HD2 LEU A 240      16.265 179.904  36.365  1.00 38.80           H
ATOM   1958 3HD2 LEU A 240      16.822 181.190  35.267  1.00 38.80           H
ATOM   1959  N   ALA A 241      21.272 178.100  36.884  1.00 29.37           N
ATOM   1960  H   ALA A 241      21.421 178.578  37.762  1.00 29.37           H
ATOM   1961  CA  ALA A 241      22.417 177.383  36.321  1.00 30.02           C
ATOM   1962  HA  ALA A 241      22.650 177.821  35.351  1.00 30.02           H
ATOM   1963  C   ALA A 241      22.105 175.883  36.100  1.00 29.41           C
ATOM   1964  O   ALA A 241      22.433 175.336  35.044  1.00 26.79           O
ATOM   1965  CB  ALA A 241      23.631 177.570  37.241  1.00 30.46           C
ATOM   1966 1HB  ALA A 241      23.874 178.630  37.309  1.00 30.46           H
ATOM   1967 2HB  ALA A 241      24.482 177.027  36.830  1.00 30.46           H
ATOM   1968 3HB  ALA A 241      23.399 177.186  38.235  1.00 30.46           H
ATOM   1969  N   ASN A 242      21.394 175.255  37.044  1.00 31.85           N
ATOM   1970  H   ASN A 242      21.192 175.743  37.904  1.00 31.85           H
ATOM   1971  CA  ASN A 242      20.901 173.887  36.923  1.00 32.29           C
ATOM   1972  HA  ASN A 242      21.753 173.226  36.765  1.00 32.29           H
ATOM   1973  C   ASN A 242      19.949 173.719  35.710  1.00 31.67           C
ATOM   1974  O   ASN A 242      20.105 172.779  34.926  1.00 30.26           O
ATOM   1975  CB  ASN A 242      20.207 173.486  38.242  1.00 32.83           C
ATOM   1976 1HB  ASN A 242      19.446 174.226  38.487  1.00 32.83           H
ATOM   1977 2HB  ASN A 242      19.702 172.531  38.095  1.00 32.83           H
ATOM   1978  CG  ASN A 242      21.168 173.356  39.431  1.00 46.39           C
ATOM   1979  OD1 ASN A 242      22.375 173.225  39.297  1.00 46.49           O
ATOM   1980  ND2 ASN A 242      20.666 173.358  40.642  1.00 45.42           N
ATOM   1981 1HD2 ASN A 242      21.303 173.310  41.425  1.00 45.42           H
ATOM   1982 2HD2 ASN A 242      19.676 173.476  40.804  1.00 45.42           H
ATOM   1983  N   ALA A 243      19.002 174.647  35.527  1.00 29.29           N
ATOM   1984  H   ALA A 243      18.951 175.424  36.169  1.00 29.29           H
ATOM   1985  CA  ALA A 243      18.026 174.623  34.438  1.00 28.51           C
ATOM   1986  HA  ALA A 243      17.563 173.637  34.413  1.00 28.51           H
ATOM   1987  C   ALA A 243      18.655 174.885  33.048  1.00 29.25           C
ATOM   1988  O   ALA A 243      18.378 174.146  32.103  1.00 31.49           O
ATOM   1989  CB  ALA A 243      16.941 175.660  34.749  1.00 28.82           C
ATOM   1990 1HB  ALA A 243      16.469 175.422  35.703  1.00 28.82           H
ATOM   1991 2HB  ALA A 243      16.193 175.637  33.957  1.00 28.82           H
ATOM   1992 3HB  ALA A 243      17.385 176.654  34.802  1.00 28.82           H
ATOM   1993  N   LEU A 244      19.523 175.894  32.931  1.00 28.73           N
ATOM   1994  H   LEU A 244      19.707 176.476  33.735  1.00 28.73           H
ATOM   1995  CA  LEU A 244      20.247 176.215  31.702  1.00 29.48           C
ATOM   1996  HA  LEU A 244      19.531 176.382  30.897  1.00 29.48           H
ATOM   1997  C   LEU A 244      21.155 175.033  31.292  1.00 30.60           C
ATOM   1998  O   LEU A 244      21.124 174.593  30.145  1.00 30.69           O
ATOM   1999  CB  LEU A 244      21.074 177.508  31.908  1.00 27.95           C
ATOM   2000 1HB  LEU A 244      21.748 177.345  32.749  1.00 27.95           H
ATOM   2001 2HB  LEU A 244      21.682 177.663  31.016  1.00 27.95           H
ATOM   2002  CG  LEU A 244      20.264 178.791  32.175  1.00 30.21           C
ATOM   2003  HG  LEU A 244      19.553 178.590  32.977  1.00 30.21           H
ATOM   2004  CD1 LEU A 244      21.206 179.906  32.636  1.00 30.40           C
ATOM   2005 1HD1 LEU A 244      20.626 180.803  32.851  1.00 30.40           H
ATOM   2006 2HD1 LEU A 244      21.931 180.121  31.850  1.00 30.40           H
ATOM   2007 3HD1 LEU A 244      21.731 179.587  33.536  1.00 30.40           H
ATOM   2008  CD2 LEU A 244      19.474 179.275  30.962  1.00 32.30           C
ATOM   2009 1HD2 LEU A 244      18.941 180.191  31.216  1.00 32.30           H
ATOM   2010 2HD2 LEU A 244      18.758 178.509  30.665  1.00 32.30           H
ATOM   2011 3HD2 LEU A 244      20.161 179.470  30.139  1.00 32.30           H
ATOM   2012  N   SER A 245      21.892 174.444  32.240  1.00 30.10           N
ATOM   2013  H   SER A 245      21.888 174.814  33.179  1.00 30.10           H
ATOM   2014  CA  SER A 245      22.780 173.313  31.976  1.00 35.38           C
ATOM   2015  HA  SER A 245      23.462 173.605  31.178  1.00 35.38           H
ATOM   2016  C   SER A 245      22.002 172.066  31.509  1.00 34.73           C
ATOM   2017  O   SER A 245      22.427 171.396  30.559  1.00 33.15           O
ATOM   2018  CB  SER A 245      23.617 173.019  33.221  1.00 30.83           C
ATOM   2019 1HB  SER A 245      24.123 173.931  33.538  1.00 30.83           H
ATOM   2020 2HB  SER A 245      22.962 172.682  34.024  1.00 30.83           H
ATOM   2021  OG  SER A 245      24.589 172.025  32.943  1.00 38.50           O
ATOM   2022  HG  SER A 245      25.113 172.325  32.196  1.00 38.50           H
ATOM   2023  N   TYR A 246      20.822 171.818  32.094  1.00 31.12           N
ATOM   2024  H   TYR A 246      20.534 172.383  32.880  1.00 31.12           H
ATOM   2025  CA  TYR A 246      19.871 170.815  31.616  1.00 30.85           C
ATOM   2026  HA  TYR A 246      20.368 169.845  31.621  1.00 30.85           H
ATOM   2027  C   TYR A 246      19.427 171.114  30.166  1.00 34.80           C
ATOM   2028  O   TYR A 246      19.555 170.237  29.313  1.00 31.15           O
ATOM   2029  CB  TYR A 246      18.678 170.726  32.580  1.00 26.92           C
ATOM   2030 1HB  TYR A 246      19.038 170.369  33.544  1.00 26.92           H
ATOM   2031 2HB  TYR A 246      18.266 171.722  32.744  1.00 26.92           H
ATOM   2032  CG  TYR A 246      17.549 169.808  32.118  1.00 30.76           C
ATOM   2033  CD1 TYR A 246      17.489 168.475  32.569  1.00 34.05           C
ATOM   2034  HD1 TYR A 246      18.249 168.086  33.231  1.00 34.05           H
ATOM   2035  CD2 TYR A 246      16.537 170.304  31.269  1.00 32.26           C
ATOM   2036  HD2 TYR A 246      16.564 171.330  30.931  1.00 32.26           H
ATOM   2037  CE1 TYR A 246      16.413 167.647  32.193  1.00 32.44           C
ATOM   2038  HE1 TYR A 246      16.354 166.635  32.564  1.00 32.44           H
ATOM   2039  CE2 TYR A 246      15.471 169.475  30.875  1.00 34.60           C
ATOM   2040  HE2 TYR A 246      14.694 169.856  30.229  1.00 34.60           H
ATOM   2041  CZ  TYR A 246      15.400 168.148  31.350  1.00 36.00           C
ATOM   2042  OH  TYR A 246      14.336 167.360  31.011  1.00 37.01           O
ATOM   2043  HH  TYR A 246      14.198 166.637  31.627  1.00 37.01           H
ATOM   2044  N   CYS A 247      18.991 172.337  29.845  1.00 29.33           N
ATOM   2045  H   CYS A 247      18.904 173.040  30.565  1.00 29.33           H
ATOM   2046  CA  CYS A 247      18.619 172.743  28.485  1.00 31.08           C
ATOM   2047  HA  CYS A 247      17.774 172.135  28.162  1.00 31.08           H
ATOM   2048  C   CYS A 247      19.769 172.522  27.467  1.00 33.19           C
ATOM   2049  O   CYS A 247      19.538 171.960  26.389  1.00 33.11           O
ATOM   2050  CB  CYS A 247      18.174 174.202  28.511  1.00 30.09           C
ATOM   2051 1HB  CYS A 247      18.831 174.771  29.171  1.00 30.09           H
ATOM   2052 2HB  CYS A 247      18.253 174.625  27.510  1.00 30.09           H
ATOM   2053  SG  CYS A 247      16.463 174.303  29.096  1.00 33.62           S
ATOM   2054  HG  CYS A 247      15.901 173.922  27.945  1.00 33.62           H
ATOM   2055  N   HIS A 248      21.006 172.868  27.829  1.00 29.06           N
ATOM   2056  H   HIS A 248      21.143 173.352  28.705  1.00 29.06           H
ATOM   2057  CA  HIS A 248      22.172 172.716  26.964  1.00 34.53           C
ATOM   2058  HA  HIS A 248      21.976 173.273  26.048  1.00 34.53           H
ATOM   2059  C   HIS A 248      22.422 171.239  26.571  1.00 38.13           C
ATOM   2060  O   HIS A 248      22.736 170.958  25.413  1.00 35.74           O
ATOM   2061  CB  HIS A 248      23.413 173.329  27.632  1.00 31.07           C
ATOM   2062 1HB  HIS A 248      23.585 172.840  28.591  1.00 31.07           H
ATOM   2063 2HB  HIS A 248      24.271 173.114  26.995  1.00 31.07           H
ATOM   2064  CG  HIS A 248      23.363 174.834  27.868  1.00 35.63           C
ATOM   2065  ND1 HIS A 248      24.391 175.626  28.322  1.00 33.16           N
ATOM   2066  HD1 HIS A 248      25.356 175.375  28.488  1.00 33.16           H
ATOM   2067  CD2 HIS A 248      22.314 175.689  27.671  1.00 31.59           C
ATOM   2068  HD2 HIS A 248      21.315 175.466  27.326  1.00 31.59           H
ATOM   2069  CE1 HIS A 248      23.970 176.874  28.366  1.00 34.08           C
ATOM   2070  HE1 HIS A 248      24.539 177.756  28.622  1.00 34.08           H
ATOM   2071  NE2 HIS A 248      22.706 176.964  27.986  1.00 33.75           N
ATOM   2072  N   SER A 249      22.166 170.283  27.472  1.00 33.80           N
ATOM   2073  H   SER A 249      21.902 170.544  28.412  1.00 33.80           H
ATOM   2074  CA  SER A 249      22.290 168.848  27.199  1.00 33.21           C
ATOM   2075  HA  SER A 249      23.298 168.681  26.820  1.00 33.21           H
ATOM   2076  C   SER A 249      21.299 168.316  26.126  1.00 40.63           C
ATOM   2077  O   SER A 249      21.480 167.200  25.630  1.00 40.59           O
ATOM   2078  CB  SER A 249      22.161 168.043  28.496  1.00 37.52           C
ATOM   2079 1HB  SER A 249      22.527 167.031  28.325  1.00 37.52           H
ATOM   2080 2HB  SER A 249      22.771 168.511  29.268  1.00 37.52           H
ATOM   2081  OG  SER A 249      20.816 167.962  28.916  1.00 38.47           O
ATOM   2082  HG  SER A 249      20.527 168.839  29.180  1.00 38.47           H
ATOM   2083  N   LYS A 250      20.276 169.104  25.746  1.00 33.10           N
ATOM   2084  H   LYS A 250      20.176 169.994  26.213  1.00 33.10           H
ATOM   2085  CA  LYS A 250      19.325 168.862  24.635  1.00 32.10           C
ATOM   2086  HA  LYS A 250      19.614 167.930  24.149  1.00 32.10           H
ATOM   2087  C   LYS A 250      19.380 169.977  23.542  1.00 33.43           C
ATOM   2088  O   LYS A 250      18.407 170.159  22.802  1.00 35.57           O
ATOM   2089  CB  LYS A 250      17.884 168.649  25.166  1.00 38.37           C
ATOM   2090 1HB  LYS A 250      17.551 169.584  25.614  1.00 38.37           H
ATOM   2091 2HB  LYS A 250      17.240 168.442  24.311  1.00 38.37           H
ATOM   2092  CG  LYS A 250      17.712 167.482  26.159  1.00 44.41           C
ATOM   2093 1HG  LYS A 250      16.789 166.956  25.916  1.00 44.41           H
ATOM   2094 2HG  LYS A 250      18.546 166.793  26.029  1.00 44.41           H
ATOM   2095  CD  LYS A 250      17.622 167.964  27.618  1.00 50.43           C
ATOM   2096 1HD  LYS A 250      18.481 168.601  27.827  1.00 50.43           H
ATOM   2097 2HD  LYS A 250      16.722 168.567  27.730  1.00 50.43           H
ATOM   2098  CE  LYS A 250      17.574 166.820  28.649  1.00 59.87           C
ATOM   2099 1HE  LYS A 250      17.443 167.254  29.641  1.00 59.87           H
ATOM   2100 2HE  LYS A 250      16.707 166.196  28.434  1.00 59.87           H
ATOM   2101  NZ  LYS A 250      18.814 166.008  28.634  1.00 57.87           N
ATOM   2102 1HZ  LYS A 250      18.827 165.385  29.429  1.00 57.87           H
ATOM   2103 2HZ  LYS A 250      19.606 166.632  28.680  1.00 57.87           H
ATOM   2104 3HZ  LYS A 250      18.859 165.467  27.782  1.00 57.87           H
ATOM   2105  N   ARG A 251      20.496 170.719  23.455  1.00 32.52           N
ATOM   2106  H   ARG A 251      21.249 170.496  24.090  1.00 32.52           H
ATOM   2107  CA  ARG A 251      20.791 171.809  22.490  1.00 35.60           C
ATOM   2108  HA  ARG A 251      21.789 172.164  22.745  1.00 35.60           H
ATOM   2109  C   ARG A 251      19.832 173.035  22.586  1.00 37.59           C
ATOM   2110  O   ARG A 251      19.800 173.868  21.677  1.00 36.97           O
ATOM   2111  CB  ARG A 251      20.905 171.186  21.078  1.00  0.00           C
ATOM   2112 1HB  ARG A 251      21.487 170.269  21.178  1.00  0.00           H
ATOM   2113 2HB  ARG A 251      19.911 170.914  20.724  1.00  0.00           H
ATOM   2114  CG  ARG A 251      21.577 172.060  19.989  1.00  0.00           C
ATOM   2115 1HG  ARG A 251      20.881 172.838  19.674  1.00  0.00           H
ATOM   2116 2HG  ARG A 251      22.474 172.532  20.390  1.00  0.00           H
ATOM   2117  CD  ARG A 251      21.975 171.232  18.751  1.00  0.00           C
ATOM   2118 1HD  ARG A 251      21.122 170.641  18.418  1.00  0.00           H
ATOM   2119 2HD  ARG A 251      22.252 171.911  17.944  1.00  0.00           H
ATOM   2120  NE  ARG A 251      23.102 170.335  19.034  1.00  0.00           N
ATOM   2121  HE  ARG A 251      22.855 169.531  19.593  1.00  0.00           H
ATOM   2122  CZ  ARG A 251      24.391 170.550  18.715  1.00  0.00           C
ATOM   2123  NH1 ARG A 251      25.275 169.708  19.141  1.00  0.00           N
ATOM   2124 1HH1 ARG A 251      24.972 168.947  19.732  1.00  0.00           H
ATOM   2125 2HH1 ARG A 251      26.238 169.761  18.840  1.00  0.00           H
ATOM   2126  NH2 ARG A 251      24.823 171.541  17.993  1.00  0.00           N
ATOM   2127 1HH2 ARG A 251      24.170 172.160  17.534  1.00  0.00           H
ATOM   2128 2HH2 ARG A 251      25.816 171.665  17.860  1.00  0.00           H
ATOM   2129  N   VAL A 252      19.070 173.156  23.674  1.00 35.22           N
ATOM   2130  H   VAL A 252      19.203 172.504  24.434  1.00 35.22           H
ATOM   2131  CA  VAL A 252      18.167 174.288  23.943  1.00 35.52           C
ATOM   2132  HA  VAL A 252      17.709 174.581  22.999  1.00 35.52           H
ATOM   2133  C   VAL A 252      18.958 175.496  24.487  1.00 31.99           C
ATOM   2134  O   VAL A 252      19.913 175.311  25.241  1.00 31.28           O
ATOM   2135  CB  VAL A 252      17.017 173.866  24.886  1.00 34.37           C
ATOM   2136  HB  VAL A 252      17.455 173.420  25.779  1.00 34.37           H
ATOM   2137  CG1 VAL A 252      16.118 175.026  25.328  1.00 32.86           C
ATOM   2138 1HG1 VAL A 252      15.312 174.631  25.946  1.00 32.86           H
ATOM   2139 2HG1 VAL A 252      15.697 175.513  24.448  1.00 32.86           H
ATOM   2140 3HG1 VAL A 252      16.696 175.750  25.903  1.00 32.86           H
ATOM   2141  CG2 VAL A 252      16.119 172.815  24.219  1.00 31.44           C
ATOM   2142 1HG2 VAL A 252      15.301 172.552  24.890  1.00 31.44           H
ATOM   2143 2HG2 VAL A 252      16.707 171.924  23.995  1.00 31.44           H
ATOM   2144 3HG2 VAL A 252      15.714 173.225  23.294  1.00 31.44           H
ATOM   2145  N   ILE A 253      18.553 176.713  24.114  1.00 33.20           N
ATOM   2146  H   ILE A 253      17.779 176.772  23.468  1.00 33.20           H
ATOM   2147  CA  ILE A 253      19.062 178.015  24.610  1.00 33.56           C
ATOM   2148  HA  ILE A 253      19.660 177.859  25.508  1.00 33.56           H
ATOM   2149  C   ILE A 253      17.850 178.893  24.989  1.00 32.99           C
ATOM   2150  O   ILE A 253      16.825 178.835  24.301  1.00 34.85           O
ATOM   2151  CB  ILE A 253      19.959 178.700  23.536  1.00 34.98           C
ATOM   2152  HB  ILE A 253      19.365 178.790  22.626  1.00 34.98           H
ATOM   2153  CG1 ILE A 253      21.212 177.841  23.238  1.00 32.55           C
ATOM   2154 1HG1 ILE A 253      21.782 177.744  24.162  1.00 32.55           H
ATOM   2155 2HG1 ILE A 253      20.877 176.850  22.931  1.00 32.55           H
ATOM   2156  CG2 ILE A 253      20.398 180.117  23.938  1.00 34.26           C
ATOM   2157 1HG2 ILE A 253      20.959 180.574  23.122  1.00 34.26           H
ATOM   2158 2HG2 ILE A 253      21.036 180.037  24.818  1.00 34.26           H
ATOM   2159 3HG2 ILE A 253      19.530 180.734  24.172  1.00 34.26           H
ATOM   2160  CD1 ILE A 253      22.140 178.362  22.132  1.00 34.06           C
ATOM   2161 1HD1 ILE A 253      22.915 177.615  21.961  1.00 34.06           H
ATOM   2162 2HD1 ILE A 253      22.602 179.304  22.430  1.00 34.06           H
ATOM   2163 3HD1 ILE A 253      21.569 178.511  21.216  1.00 34.06           H
ATOM   2164  N   HIS A 254      17.939 179.708  26.047  1.00 32.24           N
ATOM   2165  H   HIS A 254      18.799 179.751  26.574  1.00 32.24           H
ATOM   2166  CA  HIS A 254      16.826 180.525  26.547  1.00 32.66           C
ATOM   2167  HA  HIS A 254      16.220 180.772  25.675  1.00 32.66           H
ATOM   2168  C   HIS A 254      17.263 181.885  27.187  1.00 39.07           C
ATOM   2169  O   HIS A 254      16.713 182.313  28.203  1.00 37.86           O
ATOM   2170  CB  HIS A 254      15.921 179.680  27.465  1.00 36.48           C
ATOM   2171 1HB  HIS A 254      16.025 178.626  27.210  1.00 36.48           H
ATOM   2172 2HB  HIS A 254      16.218 179.795  28.508  1.00 36.48           H
ATOM   2173  CG  HIS A 254      14.468 180.078  27.323  1.00 38.75           C
ATOM   2174  ND1 HIS A 254      13.611 179.674  26.332  1.00 38.32           N
ATOM   2175  HD1 HIS A 254      13.744 178.955  25.635  1.00 38.32           H
ATOM   2176  CD2 HIS A 254      13.779 181.023  28.031  1.00 42.12           C
ATOM   2177  HD2 HIS A 254      14.118 181.628  28.859  1.00 42.12           H
ATOM   2178  CE1 HIS A 254      12.473 180.314  26.482  1.00 40.96           C
ATOM   2179  HE1 HIS A 254      11.580 180.217  25.883  1.00 40.96           H
ATOM   2180  NE2 HIS A 254      12.528 181.173  27.488  1.00 39.70           N
ATOM   2181  N   ARG A 255      18.222 182.572  26.546  1.00 41.25           N
ATOM   2182  H   ARG A 255      18.723 182.051  25.841  1.00 41.25           H
ATOM   2183  CA  ARG A 255      18.852 183.875  26.914  1.00 44.46           C
ATOM   2184  HA  ARG A 255      19.709 183.653  27.550  1.00 44.46           H
ATOM   2185  C   ARG A 255      17.957 184.891  27.652  1.00 48.09           C
ATOM   2186  O   ARG A 255      18.453 185.576  28.548  1.00 43.31           O
ATOM   2187  CB  ARG A 255      19.386 184.492  25.602  1.00 45.46           C
ATOM   2188 1HB  ARG A 255      19.975 183.752  25.060  1.00 45.46           H
ATOM   2189 2HB  ARG A 255      18.530 184.744  24.976  1.00 45.46           H
ATOM   2190  CG  ARG A 255      20.248 185.762  25.775  1.00 48.94           C
ATOM   2191 1HG  ARG A 255      19.988 186.272  26.703  1.00 48.94           H
ATOM   2192 2HG  ARG A 255      21.295 185.468  25.840  1.00 48.94           H
ATOM   2193  CD  ARG A 255      20.102 186.771  24.613  1.00 50.80           C
ATOM   2194 1HD  ARG A 255      20.761 187.621  24.787  1.00 50.80           H
ATOM   2195 2HD  ARG A 255      20.400 186.276  23.688  1.00 50.80           H
ATOM   2196  NE  ARG A 255      18.722 187.276  24.448  1.00 65.47           N
ATOM   2197  HE  ARG A 255      18.280 186.977  23.591  1.00 65.47           H
ATOM   2198  CZ  ARG A 255      18.007 187.959  25.360  1.00 65.14           C
ATOM   2199  NH1 ARG A 255      18.514 188.465  26.449  1.00 58.51           N
ATOM   2200 1HH1 ARG A 255      19.516 188.538  26.544  1.00 58.51           H
ATOM   2201 2HH1 ARG A 255      17.911 188.816  27.180  1.00 58.51           H
ATOM   2202  NH2 ARG A 255      16.732 188.110  25.155  1.00 65.80           N
ATOM   2203 1HH2 ARG A 255      16.325 187.685  24.334  1.00 65.80           H
ATOM   2204 2HH2 ARG A 255      16.135 188.506  25.867  1.00 65.80           H
ATOM   2205  N   ASP A 256      16.684 185.027  27.286  1.00 46.44           N
ATOM   2206  H   ASP A 256      16.348 184.411  26.559  1.00 46.44           H
ATOM   2207  CA  ASP A 256      15.735 186.047  27.760  1.00 43.64           C
ATOM   2208  HA  ASP A 256      16.273 186.993  27.693  1.00 43.64           H
ATOM   2209  C   ASP A 256      15.259 185.912  29.248  1.00 43.17           C
ATOM   2210  O   ASP A 256      14.146 186.316  29.582  1.00 41.10           O
ATOM   2211  CB  ASP A 256      14.543 186.117  26.780  1.00 47.38           C
ATOM   2212 1HB  ASP A 256      14.882 185.833  25.783  1.00 47.38           H
ATOM   2213 2HB  ASP A 256      13.774 185.405  27.080  1.00 47.38           H
ATOM   2214  CG  ASP A 256      13.896 187.513  26.689  1.00 54.42           C
ATOM   2215  OD1 ASP A 256      14.607 188.527  26.891  1.00 53.64           O
ATOM   2216  OD2 ASP A 256      12.696 187.601  26.333  1.00 57.02           O
ATOM   2217  N   ILE A 257      16.077 185.348  30.148  1.00 39.35           N
ATOM   2218  H   ILE A 257      16.974 185.022  29.818  1.00 39.35           H
ATOM   2219  CA  ILE A 257      15.856 185.225  31.607  1.00 38.67           C
ATOM   2220  HA  ILE A 257      14.843 184.843  31.736  1.00 38.67           H
ATOM   2221  C   ILE A 257      15.918 186.591  32.370  1.00 42.30           C
ATOM   2222  O   ILE A 257      16.581 186.731  33.403  1.00 41.03           O
ATOM   2223  CB  ILE A 257      16.812 184.163  32.230  1.00 42.97           C
ATOM   2224  HB  ILE A 257      16.673 184.196  33.311  1.00 42.97           H
ATOM   2225  CG1 ILE A 257      18.300 184.442  31.934  1.00 40.80           C
ATOM   2226 1HG1 ILE A 257      18.506 184.149  30.905  1.00 40.80           H
ATOM   2227 2HG1 ILE A 257      18.474 185.513  32.033  1.00 40.80           H
ATOM   2228  CG2 ILE A 257      16.398 182.748  31.786  1.00 42.52           C
ATOM   2229 1HG2 ILE A 257      16.983 182.010  32.335  1.00 42.52           H
ATOM   2230 2HG2 ILE A 257      16.579 182.635  30.717  1.00 42.52           H
ATOM   2231 3HG2 ILE A 257      15.338 182.599  31.993  1.00 42.52           H
ATOM   2232  CD1 ILE A 257      19.272 183.714  32.872  1.00 38.00           C
ATOM   2233 1HD1 ILE A 257      20.293 183.993  32.611  1.00 38.00           H
ATOM   2234 2HD1 ILE A 257      19.150 182.637  32.766  1.00 38.00           H
ATOM   2235 3HD1 ILE A 257      19.069 184.004  33.903  1.00 38.00           H
ATOM   2236  N   LYS A 258      15.217 187.610  31.868  1.00 35.07           N
ATOM   2237  H   LYS A 258      14.673 187.444  31.034  1.00 35.07           H
ATOM   2238  CA  LYS A 258      15.011 188.904  32.534  1.00 37.88           C
ATOM   2239  HA  LYS A 258      15.986 189.261  32.867  1.00 37.88           H
ATOM   2240  C   LYS A 258      14.126 188.714  33.791  1.00 35.13           C
ATOM   2241  O   LYS A 258      13.262 187.832  33.769  1.00 34.02           O
ATOM   2242  CB  LYS A 258      14.466 189.953  31.542  1.00 41.98           C
ATOM   2243 1HB  LYS A 258      13.413 189.738  31.361  1.00 41.98           H
ATOM   2244 2HB  LYS A 258      14.549 190.936  32.004  1.00 41.98           H
ATOM   2245  CG  LYS A 258      15.239 189.952  30.204  1.00 43.46           C
ATOM   2246 1HG  LYS A 258      16.305 189.990  30.427  1.00 43.46           H
ATOM   2247 2HG  LYS A 258      15.029 189.015  29.690  1.00 43.46           H
ATOM   2248  CD  LYS A 258      14.915 191.113  29.239  1.00 47.27           C
ATOM   2249 1HD  LYS A 258      15.267 192.041  29.689  1.00 47.27           H
ATOM   2250 2HD  LYS A 258      15.483 190.961  28.320  1.00 47.27           H
ATOM   2251  CE  LYS A 258      13.429 191.290  28.876  1.00 48.90           C
ATOM   2252 1HE  LYS A 258      12.885 191.580  29.775  1.00 48.90           H
ATOM   2253 2HE  LYS A 258      13.342 192.107  28.160  1.00 48.90           H
ATOM   2254  NZ  LYS A 258      12.815 190.071  28.303  1.00 60.35           N
ATOM   2255 1HZ  LYS A 258      12.617 189.412  29.043  1.00 60.35           H
ATOM   2256 2HZ  LYS A 258      13.446 189.650  27.636  1.00 60.35           H
ATOM   2257 3HZ  LYS A 258      11.955 190.325  27.839  1.00 60.35           H
ATOM   2258  N   PRO A 259      14.299 189.477  34.892  1.00 34.58           N
ATOM   2259  CA  PRO A 259      13.597 189.224  36.163  1.00 36.26           C
ATOM   2260  HA  PRO A 259      13.978 188.292  36.581  1.00 36.26           H
ATOM   2261  C   PRO A 259      12.060 189.119  36.080  1.00 37.25           C
ATOM   2262  O   PRO A 259      11.440 188.452  36.907  1.00 31.57           O
ATOM   2263  CB  PRO A 259      14.002 190.382  37.080  1.00 37.79           C
ATOM   2264 1HB  PRO A 259      13.319 191.222  36.958  1.00 37.79           H
ATOM   2265 2HB  PRO A 259      14.054 190.075  38.125  1.00 37.79           H
ATOM   2266  CG  PRO A 259      15.384 190.754  36.576  1.00 40.05           C
ATOM   2267 1HG  PRO A 259      15.621 191.801  36.768  1.00 40.05           H
ATOM   2268 2HG  PRO A 259      16.129 190.098  37.025  1.00 40.05           H
ATOM   2269  CD  PRO A 259      15.300 190.504  35.082  1.00 38.78           C
ATOM   2270 1HD  PRO A 259      15.000 191.410  34.555  1.00 38.78           H
ATOM   2271 2HD  PRO A 259      16.264 190.148  34.718  1.00 38.78           H
ATOM   2272  N   GLU A 260      11.427 189.778  35.110  1.00 32.97           N
ATOM   2273  H   GLU A 260      11.964 190.382  34.504  1.00 32.97           H
ATOM   2274  CA  GLU A 260       9.980 189.733  34.881  1.00 37.28           C
ATOM   2275  HA  GLU A 260       9.478 189.758  35.847  1.00 37.28           H
ATOM   2276  C   GLU A 260       9.527 188.448  34.146  1.00 36.38           C
ATOM   2277  O   GLU A 260       8.389 188.009  34.320  1.00 38.48           O
ATOM   2278  CB  GLU A 260       9.541 190.995  34.118  1.00 37.92           C
ATOM   2279 1HB  GLU A 260       8.451 190.991  34.109  1.00 37.92           H
ATOM   2280 2HB  GLU A 260       9.849 191.887  34.664  1.00 37.92           H
ATOM   2281  CG  GLU A 260      10.034 191.129  32.659  1.00 41.04           C
ATOM   2282 1HG  GLU A 260      10.031 190.160  32.160  1.00 41.04           H
ATOM   2283 2HG  GLU A 260       9.303 191.747  32.137  1.00 41.04           H
ATOM   2284  CD  GLU A 260      11.426 191.765  32.463  1.00 50.81           C
ATOM   2285  OE1 GLU A 260      12.306 191.703  33.350  1.00 43.12           O
ATOM   2286  OE2 GLU A 260      11.642 192.328  31.365  1.00 57.41           O
ATOM   2287  N   ASN A 261      10.405 187.827  33.356  1.00 32.96           N
ATOM   2288  H   ASN A 261      11.344 188.194  33.293  1.00 32.96           H
ATOM   2289  CA  ASN A 261      10.137 186.568  32.666  1.00 35.11           C
ATOM   2290  HA  ASN A 261       9.131 186.605  32.247  1.00 35.11           H
ATOM   2291  C   ASN A 261      10.202 185.354  33.625  1.00 35.89           C
ATOM   2292  O   ASN A 261       9.576 184.332  33.349  1.00 34.81           O
ATOM   2293  CB  ASN A 261      11.125 186.419  31.501  1.00 34.70           C
ATOM   2294 1HB  ASN A 261      12.151 186.509  31.861  1.00 34.70           H
ATOM   2295 2HB  ASN A 261      11.013 185.415  31.093  1.00 34.70           H
ATOM   2296  CG  ASN A 261      10.895 187.440  30.388  1.00 43.28           C
ATOM   2297  OD1 ASN A 261      11.597 188.432  30.257  1.00 47.70           O
ATOM   2298  ND2 ASN A 261       9.899 187.235  29.560  1.00 39.81           N
ATOM   2299 1HD2 ASN A 261       9.820 187.857  28.768  1.00 39.81           H
ATOM   2300 2HD2 ASN A 261       9.212 186.508  29.702  1.00 39.81           H
ATOM   2301  N   LEU A 262      10.888 185.477  34.765  1.00 30.80           N
ATOM   2302  H   LEU A 262      11.347 186.358  34.946  1.00 30.80           H
ATOM   2303  CA  LEU A 262      10.980 184.460  35.818  1.00 36.17           C
ATOM   2304  HA  LEU A 262      10.941 183.471  35.361  1.00 36.17           H
ATOM   2305  C   LEU A 262       9.813 184.558  36.830  1.00 34.52           C
ATOM   2306  O   LEU A 262       9.462 185.657  37.266  1.00 34.85           O
ATOM   2307  CB  LEU A 262      12.341 184.615  36.539  1.00 28.77           C
ATOM   2308 1HB  LEU A 262      12.348 185.584  37.039  1.00 28.77           H
ATOM   2309 2HB  LEU A 262      12.408 183.841  37.303  1.00 28.77           H
ATOM   2310  CG  LEU A 262      13.585 184.532  35.636  1.00 33.20           C
ATOM   2311  HG  LEU A 262      13.529 185.328  34.893  1.00 33.20           H
ATOM   2312  CD1 LEU A 262      14.843 184.752  36.474  1.00 33.36           C
ATOM   2313 1HD1 LEU A 262      15.719 184.715  35.827  1.00 33.36           H
ATOM   2314 2HD1 LEU A 262      14.918 183.974  37.234  1.00 33.36           H
ATOM   2315 3HD1 LEU A 262      14.788 185.727  36.957  1.00 33.36           H
ATOM   2316  CD2 LEU A 262      13.688 183.185  34.916  1.00 32.70           C
ATOM   2317 1HD2 LEU A 262      14.647 183.122  34.403  1.00 32.70           H
ATOM   2318 2HD2 LEU A 262      12.880 183.103  34.189  1.00 32.70           H
ATOM   2319 3HD2 LEU A 262      13.609 182.374  35.641  1.00 32.70           H
ATOM   2320  N   LEU A 263       9.255 183.415  37.246  1.00 28.87           N
ATOM   2321  H   LEU A 263       9.623 182.543  36.894  1.00 28.87           H
ATOM   2322  CA  LEU A 263       8.242 183.299  38.313  1.00 30.36           C
ATOM   2323  HA  LEU A 263       7.933 184.302  38.608  1.00 30.36           H
ATOM   2324  C   LEU A 263       8.799 182.594  39.580  1.00 32.05           C
ATOM   2325  O   LEU A 263       9.827 181.918  39.526  1.00 28.86           O
ATOM   2326  CB  LEU A 263       6.983 182.555  37.797  1.00 30.84           C
ATOM   2327 1HB  LEU A 263       7.295 181.566  37.461  1.00 30.84           H
ATOM   2328 2HB  LEU A 263       6.304 182.424  38.640  1.00 30.84           H
ATOM   2329  CG  LEU A 263       6.196 183.234  36.661  1.00 36.22           C
ATOM   2330  HG  LEU A 263       6.855 183.346  35.800  1.00 36.22           H
ATOM   2331  CD1 LEU A 263       5.002 182.360  36.272  1.00 36.57           C
ATOM   2332 1HD1 LEU A 263       4.491 182.804  35.418  1.00 36.57           H
ATOM   2333 2HD1 LEU A 263       4.313 182.292  37.114  1.00 36.57           H
ATOM   2334 3HD1 LEU A 263       5.355 181.363  36.008  1.00 36.57           H
ATOM   2335  CD2 LEU A 263       5.648 184.608  37.033  1.00 34.67           C
ATOM   2336 1HD2 LEU A 263       5.075 185.011  36.198  1.00 34.67           H
ATOM   2337 2HD2 LEU A 263       6.486 185.270  37.252  1.00 34.67           H
ATOM   2338 3HD2 LEU A 263       5.007 184.530  37.911  1.00 34.67           H
ATOM   2339  N   LEU A 264       8.082 182.742  40.698  1.00 30.56           N
ATOM   2340  H   LEU A 264       7.279 183.354  40.662  1.00 30.56           H
ATOM   2341  CA  LEU A 264       8.362 182.116  41.999  1.00 33.57           C
ATOM   2342  HA  LEU A 264       9.319 181.595  41.951  1.00 33.57           H
ATOM   2343  C   LEU A 264       7.279 181.074  42.376  1.00 31.20           C
ATOM   2344  O   LEU A 264       6.081 181.373  42.376  1.00 31.16           O
ATOM   2345  CB  LEU A 264       8.461 183.229  43.069  1.00 31.51           C
ATOM   2346 1HB  LEU A 264       7.546 183.819  43.028  1.00 31.51           H
ATOM   2347 2HB  LEU A 264       8.507 182.753  44.049  1.00 31.51           H
ATOM   2348  CG  LEU A 264       9.662 184.179  42.920  1.00 38.70           C
ATOM   2349  HG  LEU A 264       9.737 184.486  41.877  1.00 38.70           H
ATOM   2350  CD1 LEU A 264       9.474 185.433  43.774  1.00 35.62           C
ATOM   2351 1HD1 LEU A 264      10.344 186.081  43.670  1.00 35.62           H
ATOM   2352 2HD1 LEU A 264       9.354 185.149  44.820  1.00 35.62           H
ATOM   2353 3HD1 LEU A 264       8.583 185.963  43.437  1.00 35.62           H
ATOM   2354  CD2 LEU A 264      10.964 183.500  43.347  1.00 32.56           C
ATOM   2355 1HD2 LEU A 264      11.794 184.198  43.239  1.00 32.56           H
ATOM   2356 2HD2 LEU A 264      11.138 182.626  42.718  1.00 32.56           H
ATOM   2357 3HD2 LEU A 264      10.884 183.188  44.388  1.00 32.56           H
ATOM   2358  N   GLY A 265       7.707 179.854  42.711  1.00 31.48           N
ATOM   2359  H   GLY A 265       8.697 179.662  42.663  1.00 31.48           H
ATOM   2360  CA  GLY A 265       6.851 178.760  43.187  1.00 31.92           C
ATOM   2361 1HA  GLY A 265       5.941 178.726  42.587  1.00 31.92           H
ATOM   2362 2HA  GLY A 265       7.368 177.811  43.048  1.00 31.92           H
ATOM   2363  C   GLY A 265       6.444 178.871  44.670  1.00 33.97           C
ATOM   2364  O   GLY A 265       6.742 179.860  45.340  1.00 33.71           O
ATOM   2365  N   SER A 266       5.746 177.864  45.208  1.00 36.59           N
ATOM   2366  H   SER A 266       5.501 177.077  44.625  1.00 36.59           H
ATOM   2367  CA  SER A 266       5.199 177.865  46.570  1.00 38.60           C
ATOM   2368  HA  SER A 266       4.631 178.788  46.683  1.00 38.60           H
ATOM   2369  C   SER A 266       6.274 177.843  47.691  1.00 44.84           C
ATOM   2370  O   SER A 266       6.029 178.334  48.798  1.00 47.29           O
ATOM   2371  CB  SER A 266       4.198 176.712  46.759  1.00 39.33           C
ATOM   2372 1HB  SER A 266       3.557 176.943  47.610  1.00 39.33           H
ATOM   2373 2HB  SER A 266       3.570 176.647  45.870  1.00 39.33           H
ATOM   2374  OG  SER A 266       4.823 175.475  47.009  1.00 46.34           O
ATOM   2375  HG  SER A 266       5.182 175.141  46.184  1.00 46.34           H
ATOM   2376  N   ALA A 267       7.481 177.346  47.407  1.00 42.29           N
ATOM   2377  H   ALA A 267       7.647 177.003  46.472  1.00 42.29           H
ATOM   2378  CA  ALA A 267       8.673 177.466  48.269  1.00 44.38           C
ATOM   2379  HA  ALA A 267       8.355 177.595  49.303  1.00 44.38           H
ATOM   2380  C   ALA A 267       9.545 178.696  47.894  1.00 43.42           C
ATOM   2381  O   ALA A 267      10.663 178.857  48.395  1.00 45.15           O
ATOM   2382  CB  ALA A 267       9.461 176.154  48.185  1.00 46.58           C
ATOM   2383 1HB  ALA A 267       8.815 175.327  48.480  1.00 46.58           H
ATOM   2384 2HB  ALA A 267      10.315 176.207  48.859  1.00 46.58           H
ATOM   2385 3HB  ALA A 267       9.811 175.995  47.165  1.00 46.58           H
ATOM   2386  N   GLY A 268       9.060 179.557  46.994  1.00 40.99           N
ATOM   2387  H   GLY A 268       8.161 179.360  46.579  1.00 40.99           H
ATOM   2388  CA  GLY A 268       9.844 180.635  46.385  1.00 36.60           C
ATOM   2389 1HA  GLY A 268       9.173 181.265  45.801  1.00 36.60           H
ATOM   2390 2HA  GLY A 268      10.301 181.240  47.168  1.00 36.60           H
ATOM   2391  C   GLY A 268      10.958 180.121  45.457  1.00 34.71           C
ATOM   2392  O   GLY A 268      11.918 180.852  45.208  1.00 34.57           O
ATOM   2393  N   GLU A 269      10.878 178.869  45.001  1.00 35.09           N
ATOM   2394  H   GLU A 269      10.052 178.331  45.219  1.00 35.09           H
ATOM   2395  CA  GLU A 269      11.788 178.291  44.003  1.00 33.17           C
ATOM   2396  HA  GLU A 269      12.813 178.459  44.334  1.00 33.17           H
ATOM   2397  C   GLU A 269      11.600 178.992  42.644  1.00 32.22           C
ATOM   2398  O   GLU A 269      10.469 179.265  42.229  1.00 33.03           O
ATOM   2399  CB  GLU A 269      11.613 176.759  43.910  1.00 40.75           C
ATOM   2400 1HB  GLU A 269      12.465 176.396  43.335  1.00 40.75           H
ATOM   2401 2HB  GLU A 269      11.696 176.324  44.906  1.00 40.75           H
ATOM   2402  CG  GLU A 269      10.327 176.180  43.253  1.00 39.75           C
ATOM   2403 1HG  GLU A 269      10.054 176.753  42.367  1.00 39.75           H
ATOM   2404 2HG  GLU A 269      10.569 175.175  42.908  1.00 39.75           H
ATOM   2405  CD  GLU A 269       9.088 176.089  44.166  1.00 41.95           C
ATOM   2406  OE1 GLU A 269       8.828 177.010  44.969  1.00 45.47           O
ATOM   2407  OE2 GLU A 269       8.346 175.084  44.042  1.00 44.60           O
ATOM   2408  N   LEU A 270      12.694 179.307  41.950  1.00 32.44           N
ATOM   2409  H   LEU A 270      13.612 179.132  42.334  1.00 32.44           H
ATOM   2410  CA  LEU A 270      12.625 179.957  40.648  1.00 33.41           C
ATOM   2411  HA  LEU A 270      11.935 180.795  40.737  1.00 33.41           H
ATOM   2412  C   LEU A 270      12.070 178.990  39.582  1.00 35.35           C
ATOM   2413  O   LEU A 270      12.441 177.813  39.517  1.00 33.62           O
ATOM   2414  CB  LEU A 270      13.995 180.521  40.232  1.00 35.12           C
ATOM   2415 1HB  LEU A 270      14.774 179.871  40.629  1.00 35.12           H
ATOM   2416 2HB  LEU A 270      14.062 180.504  39.145  1.00 35.12           H
ATOM   2417  CG  LEU A 270      14.216 181.975  40.693  1.00 43.16           C
ATOM   2418  HG  LEU A 270      13.398 182.586  40.313  1.00 43.16           H
ATOM   2419  CD1 LEU A 270      14.273 182.129  42.209  1.00 45.40           C
ATOM   2420 1HD1 LEU A 270      14.450 183.176  42.456  1.00 45.40           H
ATOM   2421 2HD1 LEU A 270      15.089 181.520  42.600  1.00 45.40           H
ATOM   2422 3HD1 LEU A 270      13.333 181.804  42.653  1.00 45.40           H
ATOM   2423  CD2 LEU A 270      15.520 182.507  40.102  1.00 36.41           C
ATOM   2424 1HD2 LEU A 270      15.664 183.543  40.409  1.00 36.41           H
ATOM   2425 2HD2 LEU A 270      15.468 182.454  39.015  1.00 36.41           H
ATOM   2426 3HD2 LEU A 270      16.354 181.902  40.457  1.00 36.41           H
ATOM   2427  N   LYS A 271      11.212 179.537  38.721  1.00 30.21           N
ATOM   2428  H   LYS A 271      10.904 180.479  38.916  1.00 30.21           H
ATOM   2429  CA  LYS A 271      10.618 178.882  37.552  1.00 31.19           C
ATOM   2430  HA  LYS A 271      11.088 177.910  37.399  1.00 31.19           H
ATOM   2431  C   LYS A 271      10.865 179.746  36.308  1.00 33.92           C
ATOM   2432  O   LYS A 271      10.346 180.860  36.210  1.00 32.01           O
ATOM   2433  CB  LYS A 271       9.107 178.672  37.795  1.00 34.64           C
ATOM   2434 1HB  LYS A 271       8.658 179.643  38.006  1.00 34.64           H
ATOM   2435 2HB  LYS A 271       8.663 178.293  36.874  1.00 34.64           H
ATOM   2436  CG  LYS A 271       8.745 177.720  38.950  1.00 32.00           C
ATOM   2437 1HG  LYS A 271       9.309 178.018  39.834  1.00 32.00           H
ATOM   2438 2HG  LYS A 271       7.685 177.839  39.177  1.00 32.00           H
ATOM   2439  CD  LYS A 271       9.002 176.243  38.640  1.00 30.77           C
ATOM   2440 1HD  LYS A 271       8.397 175.946  37.783  1.00 30.77           H
ATOM   2441 2HD  LYS A 271      10.059 176.104  38.412  1.00 30.77           H
ATOM   2442  CE  LYS A 271       8.622 175.406  39.870  1.00 34.36           C
ATOM   2443 1HE  LYS A 271       9.365 175.570  40.650  1.00 34.36           H
ATOM   2444 2HE  LYS A 271       7.658 175.752  40.246  1.00 34.36           H
ATOM   2445  NZ  LYS A 271       8.523 173.963  39.560  1.00 28.22           N
ATOM   2446 1HZ  LYS A 271       8.347 173.458  40.417  1.00 28.22           H
ATOM   2447 2HZ  LYS A 271       9.385 173.635  39.147  1.00 28.22           H
ATOM   2448 3HZ  LYS A 271       7.761 173.810  38.916  1.00 28.22           H
ATOM   2449  N   ILE A 272      11.631 179.226  35.350  1.00 29.32           N
ATOM   2450  H   ILE A 272      12.089 178.341  35.515  1.00 29.32           H
ATOM   2451  CA  ILE A 272      11.764 179.796  34.008  1.00 32.90           C
ATOM   2452  HA  ILE A 272      12.012 180.853  34.106  1.00 32.90           H
ATOM   2453  C   ILE A 272      10.386 179.691  33.320  1.00 35.48           C
ATOM   2454  O   ILE A 272       9.839 178.592  33.186  1.00 35.37           O
ATOM   2455  CB  ILE A 272      12.914 179.118  33.216  1.00 32.04           C
ATOM   2456  HB  ILE A 272      12.694 178.052  33.159  1.00 32.04           H
ATOM   2457  CG1 ILE A 272      14.262 179.314  33.951  1.00 34.04           C
ATOM   2458 1HG1 ILE A 272      14.418 180.384  34.088  1.00 34.04           H
ATOM   2459 2HG1 ILE A 272      14.181 178.848  34.933  1.00 34.04           H
ATOM   2460  CG2 ILE A 272      13.001 179.673  31.783  1.00 33.40           C
ATOM   2461 1HG2 ILE A 272      13.762 179.125  31.227  1.00 33.40           H
ATOM   2462 2HG2 ILE A 272      13.274 180.727  31.833  1.00 33.40           H
ATOM   2463 3HG2 ILE A 272      12.039 179.569  31.281  1.00 33.40           H
ATOM   2464  CD1 ILE A 272      15.497 178.723  33.256  1.00 35.64           C
ATOM   2465 1HD1 ILE A 272      16.341 178.768  33.944  1.00 35.64           H
ATOM   2466 2HD1 ILE A 272      15.728 179.295  32.357  1.00 35.64           H
ATOM   2467 3HD1 ILE A 272      15.301 177.685  32.987  1.00 35.64           H
ATOM   2468  N   ALA A 273       9.812 180.838  32.951  1.00 34.36           N
ATOM   2469  H   ALA A 273      10.367 181.681  33.002  1.00 34.36           H
ATOM   2470  CA  ALA A 273       8.387 181.025  32.617  1.00 37.63           C
ATOM   2471  HA  ALA A 273       7.940 180.051  32.417  1.00 37.63           H
ATOM   2472  C   ALA A 273       8.217 181.883  31.330  1.00 43.13           C
ATOM   2473  O   ALA A 273       7.429 182.834  31.267  1.00 44.86           O
ATOM   2474  CB  ALA A 273       7.666 181.568  33.853  1.00 39.88           C
ATOM   2475 1HB  ALA A 273       7.826 180.891  34.692  1.00 39.88           H
ATOM   2476 2HB  ALA A 273       6.599 181.645  33.645  1.00 39.88           H
ATOM   2477 3HB  ALA A 273       8.061 182.554  34.101  1.00 39.88           H
ATOM   2478  N   ASN A 274       9.013 181.543  30.317  1.00 41.29           N
ATOM   2479  H   ASN A 274       9.669 180.796  30.498  1.00 41.29           H
ATOM   2480  CA  ASN A 274       9.140 182.229  29.027  1.00 43.74           C
ATOM   2481  HA  ASN A 274       8.213 182.782  28.881  1.00 43.74           H
ATOM   2482  C   ASN A 274       9.261 181.239  27.817  1.00 41.81           C
ATOM   2483  O   ASN A 274       9.222 181.688  26.669  1.00 43.38           O
ATOM   2484  CB  ASN A 274      10.254 183.309  29.062  1.00 39.74           C
ATOM   2485 1HB  ASN A 274      10.573 183.507  28.039  1.00 39.74           H
ATOM   2486 2HB  ASN A 274       9.797 184.234  29.414  1.00 39.74           H
ATOM   2487  CG  ASN A 274      11.522 183.055  29.911  1.00 43.38           C
ATOM   2488  OD1 ASN A 274      11.556 182.350  30.907  1.00 35.17           O
ATOM   2489  ND2 ASN A 274      12.598 183.737  29.598  1.00 40.17           N
ATOM   2490 1HD2 ASN A 274      13.426 183.604  30.161  1.00 40.17           H
ATOM   2491 2HD2 ASN A 274      12.608 184.396  28.833  1.00 40.17           H
ATOM   2492  N   PHE A 275       9.280 179.920  28.050  1.00 43.59           N
ATOM   2493  H   PHE A 275       9.255 179.584  29.002  1.00 43.59           H
ATOM   2494  CA  PHE A 275       8.997 178.928  27.002  1.00 45.79           C
ATOM   2495  HA  PHE A 275       9.592 179.164  26.120  1.00 45.79           H
ATOM   2496  C   PHE A 275       7.505 178.969  26.586  1.00 47.60           C
ATOM   2497  O   PHE A 275       6.634 179.469  27.312  1.00 42.77           O
ATOM   2498  CB  PHE A 275       9.391 177.516  27.461  1.00 41.92           C
ATOM   2499 1HB  PHE A 275       8.878 177.284  28.394  1.00 41.92           H
ATOM   2500 2HB  PHE A 275       9.022 176.812  26.716  1.00 41.92           H
ATOM   2501  CG  PHE A 275      10.885 177.266  27.659  1.00 36.86           C
ATOM   2502  CD1 PHE A 275      11.665 176.849  26.566  1.00 38.60           C
ATOM   2503  HD1 PHE A 275      11.224 176.750  25.585  1.00 38.60           H
ATOM   2504  CD2 PHE A 275      11.478 177.379  28.930  1.00 37.96           C
ATOM   2505  HD2 PHE A 275      10.875 177.681  29.772  1.00 37.96           H
ATOM   2506  CE1 PHE A 275      13.029 176.559  26.744  1.00 44.52           C
ATOM   2507  HE1 PHE A 275      13.628 176.245  25.903  1.00 44.52           H
ATOM   2508  CE2 PHE A 275      12.842 177.095  29.104  1.00 39.94           C
ATOM   2509  HE2 PHE A 275      13.287 177.189  30.083  1.00 39.94           H
ATOM   2510  CZ  PHE A 275      13.622 176.693  28.009  1.00 42.91           C
ATOM   2511  HZ  PHE A 275      14.674 176.494  28.145  1.00 42.91           H
ATOM   2512  N   GLY A 276       7.203 178.434  25.404  1.00 44.18           N
ATOM   2513  H   GLY A 276       7.950 178.047  24.846  1.00 44.18           H
ATOM   2514  CA  GLY A 276       5.866 178.436  24.823  1.00 47.36           C
ATOM   2515 1HA  GLY A 276       5.803 177.661  24.059  1.00 47.36           H
ATOM   2516 2HA  GLY A 276       5.132 178.210  25.597  1.00 47.36           H
ATOM   2517  C   GLY A 276       5.524 179.786  24.192  1.00 47.58           C
ATOM   2518  O   GLY A 276       6.095 180.127  23.158  1.00 44.66           O
ATOM   2519  N   TRP A 277       4.591 180.547  24.779  1.00 44.30           N
ATOM   2520  H   TRP A 277       4.177 180.256  25.653  1.00 44.30           H
ATOM   2521  CA  TRP A 277       4.086 181.790  24.192  1.00 42.08           C
ATOM   2522  HA  TRP A 277       4.867 182.195  23.548  1.00 42.08           H
ATOM   2523  C   TRP A 277       3.718 182.871  25.232  1.00 45.72           C
ATOM   2524  O   TRP A 277       3.095 182.564  26.249  1.00 52.16           O
ATOM   2525  CB  TRP A 277       2.875 181.469  23.303  1.00 46.68           C
ATOM   2526 1HB  TRP A 277       3.008 180.477  22.873  1.00 46.68           H
ATOM   2527 2HB  TRP A 277       1.973 181.436  23.915  1.00 46.68           H
ATOM   2528  CG  TRP A 277       2.683 182.464  22.198  1.00 50.09           C
ATOM   2529  CD1 TRP A 277       1.786 183.473  22.161  1.00 49.53           C
ATOM   2530  HD1 TRP A 277       1.045 183.717  22.909  1.00 49.53           H
ATOM   2531  CD2 TRP A 277       3.521 182.654  21.020  1.00 52.36           C
ATOM   2532  NE1 TRP A 277       2.015 184.275  21.088  1.00 51.18           N
ATOM   2533  HE1 TRP A 277       1.567 185.170  20.954  1.00 51.18           H
ATOM   2534  CE2 TRP A 277       3.104 183.851  20.368  1.00 55.80           C
ATOM   2535  CE3 TRP A 277       4.662 181.999  20.502  1.00 53.14           C
ATOM   2536  HE3 TRP A 277       5.020 181.103  20.987  1.00 53.14           H
ATOM   2537  CZ2 TRP A 277       3.808 184.395  19.286  1.00 54.50           C
ATOM   2538  HZ2 TRP A 277       3.490 185.331  18.851  1.00 54.50           H
ATOM   2539  CZ3 TRP A 277       5.369 182.535  19.410  1.00 57.07           C
ATOM   2540  HZ3 TRP A 277       6.261 182.038  19.060  1.00 57.07           H
ATOM   2541  CH2 TRP A 277       4.950 183.734  18.808  1.00 53.69           C
ATOM   2542  HH2 TRP A 277       5.510 184.158  17.988  1.00 53.69           H
ATOM   2543  N   SER A 278       4.043 184.136  24.956  1.00 44.60           N
ATOM   2544  H   SER A 278       4.533 184.336  24.095  1.00 44.60           H
ATOM   2545  CA  SER A 278       3.577 185.298  25.725  1.00 49.30           C
ATOM   2546  HA  SER A 278       3.438 184.996  26.763  1.00 49.30           H
ATOM   2547  C   SER A 278       2.237 185.834  25.192  1.00 49.35           C
ATOM   2548  O   SER A 278       2.031 185.892  23.981  1.00 48.59           O
ATOM   2549  CB  SER A 278       4.631 186.407  25.716  1.00 45.94           C
ATOM   2550 1HB  SER A 278       5.560 186.023  26.135  1.00 45.94           H
ATOM   2551 2HB  SER A 278       4.806 186.728  24.689  1.00 45.94           H
ATOM   2552  OG  SER A 278       4.183 187.511  26.492  1.00 46.15           O
ATOM   2553  HG  SER A 278       4.958 187.933  26.871  1.00 46.15           H
ATOM   2554  N   VAL A 279       1.324 186.275  26.067  1.00 48.20           N
ATOM   2555  H   VAL A 279       1.499 186.216  27.060  1.00 48.20           H
ATOM   2556  CA  VAL A 279       0.086 186.953  25.662  1.00 47.11           C
ATOM   2557  HA  VAL A 279      -0.386 186.325  24.907  1.00 47.11           H
ATOM   2558  C   VAL A 279       0.338 188.343  25.020  1.00 53.69           C
ATOM   2559  O   VAL A 279      -0.544 188.862  24.332  1.00 48.92           O
ATOM   2560  CB  VAL A 279      -0.937 187.085  26.820  1.00 47.00           C
ATOM   2561  HB  VAL A 279      -1.827 187.575  26.425  1.00 47.00           H
ATOM   2562  CG1 VAL A 279      -1.378 185.706  27.326  1.00 38.39           C
ATOM   2563 1HG1 VAL A 279      -2.175 185.838  28.059  1.00 38.39           H
ATOM   2564 2HG1 VAL A 279      -0.538 185.191  27.791  1.00 38.39           H
ATOM   2565 3HG1 VAL A 279      -1.749 185.116  26.488  1.00 38.39           H
ATOM   2566  CG2 VAL A 279      -0.437 187.931  27.997  1.00 44.07           C
ATOM   2567 1HG2 VAL A 279      -1.209 187.961  28.765  1.00 44.07           H
ATOM   2568 2HG2 VAL A 279      -0.227 188.944  27.652  1.00 44.07           H
ATOM   2569 3HG2 VAL A 279       0.471 187.493  28.411  1.00 44.07           H
ATOM   2570  N   HIS A 280       1.528 188.919  25.218  1.00 50.53           N
ATOM   2571  H   HIS A 280       2.214 188.400  25.748  1.00 50.53           H
ATOM   2572  CA  HIS A 280       2.004 190.159  24.583  1.00 57.68           C
ATOM   2573  HA  HIS A 280       1.148 190.726  24.219  1.00 57.68           H
ATOM   2574  C   HIS A 280       2.923 189.862  23.375  1.00 53.75           C
ATOM   2575  O   HIS A 280       3.471 188.763  23.256  1.00 58.01           O
ATOM   2576  CB  HIS A 280       2.729 191.017  25.633  1.00 58.90           C
ATOM   2577 1HB  HIS A 280       3.655 190.515  25.915  1.00 58.90           H
ATOM   2578 2HB  HIS A 280       2.995 191.976  25.188  1.00 58.90           H
ATOM   2579  CG  HIS A 280       1.917 191.276  26.888  1.00 61.29           C
ATOM   2580  ND1 HIS A 280       0.727 191.953  26.983  1.00 60.26           N
ATOM   2581  HD1 HIS A 280       0.200 192.422  26.259  1.00 60.26           H
ATOM   2582  CD2 HIS A 280       2.175 190.821  28.152  1.00 54.80           C
ATOM   2583  HD2 HIS A 280       3.004 190.225  28.503  1.00 54.80           H
ATOM   2584  CE1 HIS A 280       0.328 191.918  28.237  1.00 60.76           C
ATOM   2585  HE1 HIS A 280      -0.566 192.354  28.657  1.00 60.76           H
ATOM   2586  NE2 HIS A 280       1.175 191.239  28.994  1.00 54.52           N
HETATM 2587  N   NME A 281       3.122 190.850  22.484  1.00 50.53           N
HETATM 2588  H   NME A 281       2.734 191.764  22.669  1.00 50.53           H
HETATM 2589  CH3 NME A 281       3.987 190.748  21.308  1.00 50.53           C
HETATM 2590 1HH3 NME A 281       3.586 191.375  20.512  1.00 50.53           H
HETATM 2591 2HH3 NME A 281       4.043 189.715  20.965  1.00 50.53           H
HETATM 2592 3HH3 NME A 281       4.984 191.095  21.578  1.00 50.53           H
HETATM 2593  CH3 ACE A 289      15.868 201.679  22.328  1.00 64.73           C
HETATM 2594 1HH3 ACE A 289      15.939 202.513  21.630  1.00 64.73           H
HETATM 2595 2HH3 ACE A 289      14.930 201.746  22.880  1.00 64.73           H
HETATM 2596 3HH3 ACE A 289      15.899 200.740  21.777  1.00 64.73           H
HETATM 2597  C   ACE A 289      17.025 201.736  23.294  1.00 64.73           C
HETATM 2598  O   ACE A 289      17.868 202.616  23.199  1.00 64.73           O
ATOM   2599  N   ALA A 290      17.022 200.810  24.243  1.00 64.73           N
ATOM   2600  H   ALA A 290      16.247 200.163  24.209  1.00 64.73           H
ATOM   2601  CA  ALA A 290      18.122 200.438  25.161  1.00 69.42           C
ATOM   2602  HA  ALA A 290      19.004 200.149  24.589  1.00 69.42           H
ATOM   2603  C   ALA A 290      17.659 199.218  25.980  1.00 75.04           C
ATOM   2604  O   ALA A 290      18.361 198.212  26.071  1.00 68.53           O
ATOM   2605  CB  ALA A 290      18.492 201.600  26.096  1.00 59.33           C
ATOM   2606 1HB  ALA A 290      18.952 202.404  25.520  1.00 59.33           H
ATOM   2607 2HB  ALA A 290      19.199 201.239  26.843  1.00 59.33           H
ATOM   2608 3HB  ALA A 290      17.597 201.974  26.592  1.00 59.33           H
ATOM   2609  N   GLY A 291      16.398 199.261  26.435  1.00 73.08           N
ATOM   2610  H   GLY A 291      15.896 200.135  26.368  1.00 73.08           H
ATOM   2611  CA  GLY A 291      15.674 198.126  27.008  1.00 68.72           C
ATOM   2612 1HA  GLY A 291      16.060 197.940  28.010  1.00 68.72           H
ATOM   2613 2HA  GLY A 291      14.616 198.375  27.090  1.00 68.72           H
ATOM   2614  C   GLY A 291      15.813 196.841  26.181  1.00 69.07           C
ATOM   2615  O   GLY A 291      15.837 196.877  24.948  1.00 71.67           O
ATOM   2616  N   THR A 292      15.945 195.712  26.875  1.00 65.84           N
ATOM   2617  H   THR A 292      15.813 195.777  27.874  1.00 65.84           H
ATOM   2618  CA  THR A 292      16.294 194.367  26.365  1.00 70.83           C
ATOM   2619  HA  THR A 292      16.296 193.710  27.235  1.00 70.83           H
ATOM   2620  C   THR A 292      17.694 194.267  25.703  1.00 68.31           C
ATOM   2621  O   THR A 292      18.373 193.273  25.934  1.00 52.21           O
ATOM   2622  CB  THR A 292      15.189 193.814  25.460  1.00  0.00           C
ATOM   2623  HB  THR A 292      15.142 194.411  24.549  1.00  0.00           H
ATOM   2624  OG1 THR A 292      13.953 193.885  26.143  1.00  0.00           O
ATOM   2625  HG1 THR A 292      13.773 194.807  26.341  1.00  0.00           H
ATOM   2626  CG2 THR A 292      15.388 192.344  25.101  1.00  0.00           C
ATOM   2627 1HG2 THR A 292      14.502 191.990  24.574  1.00  0.00           H
ATOM   2628 2HG2 THR A 292      15.534 191.755  26.006  1.00  0.00           H
ATOM   2629 3HG2 THR A 292      16.260 192.242  24.455  1.00  0.00           H
ATOM   2630  N   LEU A 293      18.179 195.288  24.984  1.00 57.99           N
ATOM   2631  H   LEU A 293      17.609 196.112  24.859  1.00 57.99           H
ATOM   2632  CA  LEU A 293      19.543 195.348  24.448  1.00 57.74           C
ATOM   2633  HA  LEU A 293      19.711 194.419  23.902  1.00 57.74           H
ATOM   2634  C   LEU A 293      20.594 195.415  25.587  1.00 52.25           C
ATOM   2635  O   LEU A 293      21.631 194.768  25.489  1.00 44.98           O
ATOM   2636  CB  LEU A 293      19.644 196.504  23.423  1.00 62.22           C
ATOM   2637 1HB  LEU A 293      18.758 196.470  22.789  1.00 62.22           H
ATOM   2638 2HB  LEU A 293      19.631 197.444  23.974  1.00 62.22           H
ATOM   2639  CG  LEU A 293      20.887 196.455  22.506  1.00 60.27           C
ATOM   2640  HG  LEU A 293      21.133 195.409  22.322  1.00 60.27           H
ATOM   2641  CD1 LEU A 293      20.580 197.118  21.163  1.00 59.91           C
ATOM   2642 1HD1 LEU A 293      21.455 197.043  20.517  1.00 59.91           H
ATOM   2643 2HD1 LEU A 293      20.335 198.168  21.323  1.00 59.91           H
ATOM   2644 3HD1 LEU A 293      19.736 196.614  20.693  1.00 59.91           H
ATOM   2645  CD2 LEU A 293      22.110 197.168  23.083  1.00 61.55           C
ATOM   2646 1HD2 LEU A 293      22.927 197.123  22.363  1.00 61.55           H
ATOM   2647 2HD2 LEU A 293      22.410 196.672  24.006  1.00 61.55           H
ATOM   2648 3HD2 LEU A 293      21.866 198.210  23.292  1.00 61.55           H
ATOM   2649  N   ASP A 294      20.265 196.059  26.715  1.00 50.12           N
ATOM   2650  H   ASP A 294      19.464 196.674  26.705  1.00 50.12           H
ATOM   2651  CA  ASP A 294      21.012 195.982  27.978  1.00 49.77           C
ATOM   2652  HA  ASP A 294      21.980 196.466  27.847  1.00 49.77           H
ATOM   2653  C   ASP A 294      21.288 194.523  28.446  1.00 43.82           C
ATOM   2654  O   ASP A 294      22.258 194.284  29.165  1.00 43.93           O
ATOM   2655  CB  ASP A 294      20.246 196.700  29.107  1.00 50.03           C
ATOM   2656 1HB  ASP A 294      19.322 196.150  29.287  1.00 50.03           H
ATOM   2657 2HB  ASP A 294      20.842 196.630  30.017  1.00 50.03           H
ATOM   2658  CG  ASP A 294      19.878 198.188  28.897  1.00 56.00           C
ATOM   2659  OD1 ASP A 294      20.715 198.991  28.432  1.00 52.74           O
ATOM   2660  OD2 ASP A 294      18.756 198.553  29.329  1.00 62.82           O
ATOM   2661  N   TYR A 295      20.457 193.554  28.031  1.00 38.61           N
ATOM   2662  H   TYR A 295      19.734 193.812  27.375  1.00 38.61           H
ATOM   2663  CA  TYR A 295      20.545 192.111  28.347  1.00 42.34           C
ATOM   2664  HA  TYR A 295      21.234 191.987  29.183  1.00 42.34           H
ATOM   2665  C   TYR A 295      21.105 191.253  27.169  1.00 44.73           C
ATOM   2666  O   TYR A 295      20.870 190.041  27.120  1.00 46.25           O
ATOM   2667  CB  TYR A 295      19.167 191.587  28.799  1.00 42.79           C
ATOM   2668 1HB  TYR A 295      18.459 191.696  27.977  1.00 42.79           H
ATOM   2669 2HB  TYR A 295      19.262 190.516  28.980  1.00 42.79           H
ATOM   2670  CG  TYR A 295      18.540 192.220  30.047  1.00 45.60           C
ATOM   2671  CD1 TYR A 295      17.770 193.396  29.954  1.00 54.05           C
ATOM   2672  HD1 TYR A 295      17.690 193.924  29.016  1.00 54.05           H
ATOM   2673  CD2 TYR A 295      18.646 191.561  31.286  1.00 45.54           C
ATOM   2674  HD2 TYR A 295      19.225 190.653  31.363  1.00 45.54           H
ATOM   2675  CE1 TYR A 295      17.081 193.882  31.081  1.00 54.36           C
ATOM   2676  HE1 TYR A 295      16.477 194.774  31.006  1.00 54.36           H
ATOM   2677  CE2 TYR A 295      17.984 192.055  32.426  1.00 45.32           C
ATOM   2678  HE2 TYR A 295      18.076 191.547  33.374  1.00 45.32           H
ATOM   2679  CZ  TYR A 295      17.178 193.206  32.318  1.00 52.49           C
ATOM   2680  OH  TYR A 295      16.469 193.652  33.400  1.00 48.18           O
ATOM   2681  HH  TYR A 295      16.903 193.454  34.233  1.00 48.18           H
ATOM   2682  N   LEU A 296      21.808 191.860  26.203  1.00 45.00           N
ATOM   2683  H   LEU A 296      21.930 192.862  26.237  1.00 45.00           H
ATOM   2684  CA  LEU A 296      22.477 191.164  25.091  1.00 39.98           C
ATOM   2685  HA  LEU A 296      22.186 190.114  25.125  1.00 39.98           H
ATOM   2686  C   LEU A 296      24.024 191.224  25.197  1.00 38.18           C
ATOM   2687  O   LEU A 296      24.557 192.232  25.665  1.00 36.27           O
ATOM   2688  CB  LEU A 296      22.006 191.743  23.735  1.00 45.73           C
ATOM   2689 1HB  LEU A 296      22.277 192.798  23.706  1.00 45.73           H
ATOM   2690 2HB  LEU A 296      22.556 191.234  22.943  1.00 45.73           H
ATOM   2691  CG  LEU A 296      20.503 191.616  23.440  1.00 50.13           C
ATOM   2692  HG  LEU A 296      19.950 192.182  24.190  1.00 50.13           H
ATOM   2693  CD1 LEU A 296      20.191 192.193  22.061  1.00 55.07           C
ATOM   2694 1HD1 LEU A 296      19.115 192.154  21.892  1.00 55.07           H
ATOM   2695 2HD1 LEU A 296      20.701 191.609  21.295  1.00 55.07           H
ATOM   2696 3HD1 LEU A 296      20.530 193.228  22.016  1.00 55.07           H
ATOM   2697  CD2 LEU A 296      20.017 190.170  23.452  1.00 49.88           C
ATOM   2698 1HD2 LEU A 296      18.974 190.130  23.138  1.00 49.88           H
ATOM   2699 2HD2 LEU A 296      20.106 189.784  24.468  1.00 49.88           H
ATOM   2700 3HD2 LEU A 296      20.623 189.563  22.779  1.00 49.88           H
ATOM   2701  N   PRO A 297      24.747 190.181  24.744  1.00 36.06           N
ATOM   2702  CA  PRO A 297      26.206 190.146  24.683  1.00 38.58           C
ATOM   2703  HA  PRO A 297      26.623 190.683  25.535  1.00 38.58           H
ATOM   2704  C   PRO A 297      26.775 190.780  23.395  1.00 37.80           C
ATOM   2705  O   PRO A 297      26.037 190.946  22.413  1.00 38.90           O
ATOM   2706  CB  PRO A 297      26.555 188.661  24.776  1.00 36.05           C
ATOM   2707 1HB  PRO A 297      27.506 188.418  24.302  1.00 36.05           H
ATOM   2708 2HB  PRO A 297      26.558 188.340  25.818  1.00 36.05           H
ATOM   2709  CG  PRO A 297      25.412 188.008  24.028  1.00 38.45           C
ATOM   2710 1HG  PRO A 297      25.623 188.022  22.958  1.00 38.45           H
ATOM   2711 2HG  PRO A 297      25.228 186.998  24.392  1.00 38.45           H
ATOM   2712  CD  PRO A 297      24.219 188.896  24.334  1.00 39.56           C
ATOM   2713 1HD  PRO A 297      23.592 189.024  23.451  1.00 39.56           H
ATOM   2714 2HD  PRO A 297      23.641 188.462  25.149  1.00 39.56           H
ATOM   2715  N   PRO A 298      28.093 191.078  23.347  1.00 36.87           N
ATOM   2716  CA  PRO A 298      28.744 191.746  22.215  1.00 40.88           C
ATOM   2717  HA  PRO A 298      28.375 192.771  22.162  1.00 40.88           H
ATOM   2718  C   PRO A 298      28.511 191.078  20.848  1.00 43.15           C
ATOM   2719  O   PRO A 298      28.132 191.747  19.890  1.00 42.22           O
ATOM   2720  CB  PRO A 298      30.234 191.783  22.574  1.00 40.43           C
ATOM   2721 1HB  PRO A 298      30.734 190.892  22.194  1.00 40.43           H
ATOM   2722 2HB  PRO A 298      30.720 192.687  22.208  1.00 40.43           H
ATOM   2723  CG  PRO A 298      30.242 191.771  24.094  1.00 37.90           C
ATOM   2724 1HG  PRO A 298      31.154 191.330  24.498  1.00 37.90           H
ATOM   2725 2HG  PRO A 298      30.090 192.778  24.482  1.00 37.90           H
ATOM   2726  CD  PRO A 298      29.048 190.897  24.421  1.00 37.99           C
ATOM   2727 1HD  PRO A 298      29.350 189.851  24.468  1.00 37.99           H
ATOM   2728 2HD  PRO A 298      28.604 191.221  25.362  1.00 37.99           H
ATOM   2729  N   GLU A 299      28.670 189.756  20.745  1.00 39.86           N
ATOM   2730  H   GLU A 299      28.988 189.236  21.550  1.00 39.86           H
ATOM   2731  CA  GLU A 299      28.550 189.008  19.488  1.00 40.03           C
ATOM   2732  HA  GLU A 299      29.213 189.481  18.764  1.00 40.03           H
ATOM   2733  C   GLU A 299      27.117 189.034  18.906  1.00 46.36           C
ATOM   2734  O   GLU A 299      26.947 189.012  17.685  1.00 40.97           O
ATOM   2735  CB  GLU A 299      29.039 187.554  19.664  1.00 36.15           C
ATOM   2736 1HB  GLU A 299      28.986 187.078  18.685  1.00 36.15           H
ATOM   2737 2HB  GLU A 299      30.092 187.553  19.946  1.00 36.15           H
ATOM   2738  CG  GLU A 299      28.277 186.654  20.671  1.00 37.99           C
ATOM   2739 1HG  GLU A 299      27.202 186.785  20.548  1.00 37.99           H
ATOM   2740 2HG  GLU A 299      28.510 185.618  20.424  1.00 37.99           H
ATOM   2741  CD  GLU A 299      28.625 186.886  22.153  1.00 40.32           C
ATOM   2742  OE1 GLU A 299      29.448 187.772  22.483  1.00 34.80           O
ATOM   2743  OE2 GLU A 299      28.078 186.171  23.019  1.00 36.96           O
ATOM   2744  N   MET A 300      26.088 189.140  19.753  1.00 41.86           N
ATOM   2745  H   MET A 300      26.268 189.259  20.740  1.00 41.86           H
ATOM   2746  CA  MET A 300      24.714 189.273  19.297  1.00 39.90           C
ATOM   2747  HA  MET A 300      24.557 188.546  18.500  1.00 39.90           H
ATOM   2748  C   MET A 300      24.459 190.680  18.725  1.00 43.65           C
ATOM   2749  O   MET A 300      24.020 190.787  17.578  1.00 47.83           O
ATOM   2750  CB  MET A 300      23.714 188.927  20.406  1.00 43.56           C
ATOM   2751 1HB  MET A 300      23.939 189.498  21.306  1.00 43.56           H
ATOM   2752 2HB  MET A 300      22.711 189.187  20.067  1.00 43.56           H
ATOM   2753  CG  MET A 300      23.754 187.431  20.742  1.00 41.39           C
ATOM   2754 1HG  MET A 300      23.641 186.855  19.823  1.00 41.39           H
ATOM   2755 2HG  MET A 300      24.732 187.187  21.157  1.00 41.39           H
ATOM   2756  SD  MET A 300      22.471 186.903  21.923  1.00 44.15           S
ATOM   2757  CE  MET A 300      21.060 186.742  20.802  1.00 40.80           C
ATOM   2758 1HE  MET A 300      20.199 186.380  21.364  1.00 40.80           H
ATOM   2759 2HE  MET A 300      21.305 186.030  20.013  1.00 40.80           H
ATOM   2760 3HE  MET A 300      20.824 187.709  20.358  1.00 40.80           H
ATOM   2761  N   ILE A 301      24.775 191.744  19.474  1.00 42.72           N
ATOM   2762  H   ILE A 301      25.193 191.619  20.385  1.00 42.72           H
ATOM   2763  CA  ILE A 301      24.532 193.125  19.047  1.00 48.85           C
ATOM   2764  HA  ILE A 301      23.494 193.167  18.718  1.00 48.85           H
ATOM   2765  C   ILE A 301      25.420 193.526  17.840  1.00 50.42           C
ATOM   2766  O   ILE A 301      24.962 194.275  16.981  1.00 43.17           O
ATOM   2767  CB  ILE A 301      24.645 194.132  20.230  1.00 45.25           C
ATOM   2768  HB  ILE A 301      24.291 195.098  19.870  1.00 45.25           H
ATOM   2769  CG1 ILE A 301      26.092 194.333  20.729  1.00 45.36           C
ATOM   2770 1HG1 ILE A 301      26.484 193.365  21.042  1.00 45.36           H
ATOM   2771 2HG1 ILE A 301      26.690 194.713  19.900  1.00 45.36           H
ATOM   2772  CG2 ILE A 301      23.697 193.713  21.367  1.00 52.44           C
ATOM   2773 1HG2 ILE A 301      23.591 194.534  22.076  1.00 52.44           H
ATOM   2774 2HG2 ILE A 301      24.105 192.841  21.879  1.00 52.44           H
ATOM   2775 3HG2 ILE A 301      22.722 193.465  20.949  1.00 52.44           H
ATOM   2776  CD1 ILE A 301      26.236 195.318  21.892  1.00 46.70           C
ATOM   2777 1HD1 ILE A 301      27.295 195.495  22.081  1.00 46.70           H
ATOM   2778 2HD1 ILE A 301      25.772 194.903  22.787  1.00 46.70           H
ATOM   2779 3HD1 ILE A 301      25.750 196.258  21.633  1.00 46.70           H
ATOM   2780  N   GLU A 302      26.623 192.966  17.704  1.00 45.71           N
ATOM   2781  H   GLU A 302      26.989 192.409  18.462  1.00 45.71           H
ATOM   2782  CA  GLU A 302      27.520 193.148  16.548  1.00 49.89           C
ATOM   2783  HA  GLU A 302      27.399 194.169  16.186  1.00 49.89           H
ATOM   2784  C   GLU A 302      27.193 192.201  15.353  1.00 48.22           C
ATOM   2785  O   GLU A 302      27.976 192.094  14.406  1.00 55.40           O
ATOM   2786  CB  GLU A 302      28.981 193.025  17.005  1.00 41.28           C
ATOM   2787 1HB  GLU A 302      29.125 192.058  17.486  1.00 41.28           H
ATOM   2788 2HB  GLU A 302      29.645 193.096  16.144  1.00 41.28           H
ATOM   2789  CG  GLU A 302      29.360 194.131  18.007  1.00 47.48           C
ATOM   2790 1HG  GLU A 302      29.313 195.090  17.490  1.00 47.48           H
ATOM   2791 2HG  GLU A 302      28.641 194.161  18.826  1.00 47.48           H
ATOM   2792  CD  GLU A 302      30.768 193.966  18.600  1.00 59.95           C
ATOM   2793  OE1 GLU A 302      31.419 192.914  18.388  1.00 60.36           O
ATOM   2794  OE2 GLU A 302      31.257 194.933  19.229  1.00 57.89           O
ATOM   2795  N   GLY A 303      26.038 191.524  15.381  1.00 50.04           N
ATOM   2796  H   GLY A 303      25.445 191.611  16.194  1.00 50.04           H
ATOM   2797  CA  GLY A 303      25.486 190.785  14.242  1.00 46.37           C
ATOM   2798 1HA  GLY A 303      24.442 190.547  14.447  1.00 46.37           H
ATOM   2799 2HA  GLY A 303      25.515 191.434  13.367  1.00 46.37           H
ATOM   2800  C   GLY A 303      26.216 189.472  13.889  1.00 50.51           C
ATOM   2801  O   GLY A 303      26.020 188.948  12.793  1.00 53.91           O
ATOM   2802  N   ARG A 304      27.068 188.963  14.783  1.00 47.61           N
ATOM   2803  H   ARG A 304      27.105 189.397  15.694  1.00 47.61           H
ATOM   2804  CA  ARG A 304      27.950 187.798  14.587  1.00 45.48           C
ATOM   2805  HA  ARG A 304      28.284 187.787  13.550  1.00 45.48           H
ATOM   2806  C   ARG A 304      27.223 186.466  14.869  1.00 48.08           C
ATOM   2807  O   ARG A 304      26.145 186.448  15.473  1.00 44.56           O
ATOM   2808  CB  ARG A 304      29.193 187.935  15.495  1.00 49.18           C
ATOM   2809 1HB  ARG A 304      28.939 187.595  16.499  1.00 49.18           H
ATOM   2810 2HB  ARG A 304      29.979 187.286  15.110  1.00 49.18           H
ATOM   2811  CG  ARG A 304      29.762 189.368  15.601  1.00 54.01           C
ATOM   2812 1HG  ARG A 304      29.889 189.780  14.600  1.00 54.01           H
ATOM   2813 2HG  ARG A 304      29.061 189.996  16.151  1.00 54.01           H
ATOM   2814  CD  ARG A 304      31.117 189.388  16.322  1.00 60.27           C
ATOM   2815 1HD  ARG A 304      31.006 188.913  17.296  1.00 60.27           H
ATOM   2816 2HD  ARG A 304      31.847 188.814  15.751  1.00 60.27           H
ATOM   2817  NE  ARG A 304      31.640 190.753  16.519  1.00 67.93           N
ATOM   2818  HE  ARG A 304      31.201 191.266  17.270  1.00 67.93           H
ATOM   2819  CZ  ARG A 304      32.763 191.241  15.956  1.00 72.92           C
ATOM   2820  NH1 ARG A 304      33.360 190.701  14.936  1.00 76.55           N
ATOM   2821 1HH1 ARG A 304      32.866 189.997  14.407  1.00 76.55           H
ATOM   2822 2HH1 ARG A 304      34.190 191.132  14.554  1.00 76.55           H
ATOM   2823  NH2 ARG A 304      33.289 192.323  16.442  1.00 69.18           N
ATOM   2824 1HH2 ARG A 304      32.854 192.691  17.276  1.00 69.18           H
ATOM   2825 2HH2 ARG A 304      34.272 192.480  16.274  1.00 69.18           H
ATOM   2826  N   MET A 305      27.845 185.350  14.487  1.00 42.62           N
ATOM   2827  H   MET A 305      28.719 185.432  13.988  1.00 42.62           H
ATOM   2828  CA  MET A 305      27.504 184.012  14.989  1.00 48.92           C
ATOM   2829  HA  MET A 305      26.452 183.817  14.778  1.00 48.92           H
ATOM   2830  C   MET A 305      27.697 183.931  16.524  1.00 42.79           C
ATOM   2831  O   MET A 305      28.557 184.616  17.082  1.00 41.93           O
ATOM   2832  CB  MET A 305      28.347 182.961  14.237  1.00 43.48           C
ATOM   2833 1HB  MET A 305      28.039 182.950  13.191  1.00 43.48           H
ATOM   2834 2HB  MET A 305      29.395 183.259  14.275  1.00 43.48           H
ATOM   2835  CG  MET A 305      28.233 181.523  14.788  1.00 47.84           C
ATOM   2836 1HG  MET A 305      28.884 180.879  14.197  1.00 47.84           H
ATOM   2837 2HG  MET A 305      28.614 181.504  15.809  1.00 47.84           H
ATOM   2838  SD  MET A 305      26.553 180.809  14.783  1.00 61.06           S
ATOM   2839  CE  MET A 305      26.482 180.228  13.071  1.00 45.53           C
ATOM   2840 1HE  MET A 305      25.498 179.803  12.874  1.00 45.53           H
ATOM   2841 2HE  MET A 305      27.246 179.467  12.912  1.00 45.53           H
ATOM   2842 3HE  MET A 305      26.658 181.066  12.396  1.00 45.53           H
ATOM   2843  N   HIS A 306      26.933 183.075  17.208  1.00 38.53           N
ATOM   2844  H   HIS A 306      26.282 182.488  16.707  1.00 38.53           H
ATOM   2845  CA  HIS A 306      27.081 182.801  18.646  1.00 38.16           C
ATOM   2846  HA  HIS A 306      28.127 182.943  18.921  1.00 38.16           H
ATOM   2847  C   HIS A 306      26.689 181.350  19.006  1.00 37.26           C
ATOM   2848  O   HIS A 306      26.018 180.661  18.235  1.00 37.66           O
ATOM   2849  CB  HIS A 306      26.250 183.803  19.464  1.00 33.69           C
ATOM   2850 1HB  HIS A 306      26.566 183.745  20.506  1.00 33.69           H
ATOM   2851 2HB  HIS A 306      26.464 184.814  19.117  1.00 33.69           H
ATOM   2852  CG  HIS A 306      24.754 183.572  19.397  1.00 38.69           C
ATOM   2853  ND1 HIS A 306      23.875 184.079  18.474  1.00 41.20           N
ATOM   2854  HD1 HIS A 306      24.064 184.624  17.645  1.00 41.20           H
ATOM   2855  CD2 HIS A 306      24.009 182.747  20.197  1.00 38.85           C
ATOM   2856  HD2 HIS A 306      24.333 182.134  21.025  1.00 38.85           H
ATOM   2857  CE1 HIS A 306      22.678 183.604  18.749  1.00 41.20           C
ATOM   2858  HE1 HIS A 306      21.761 183.790  18.209  1.00 41.20           H
ATOM   2859  NE2 HIS A 306      22.704 182.766  19.776  1.00 43.56           N
ATOM   2860  N   ASP A 307      27.053 180.914  20.210  1.00 37.25           N
ATOM   2861  H   ASP A 307      27.627 181.515  20.784  1.00 37.25           H
ATOM   2862  CA  ASP A 307      26.612 179.654  20.832  1.00 35.82           C
ATOM   2863  HA  ASP A 307      25.773 179.262  20.258  1.00 35.82           H
ATOM   2864  C   ASP A 307      26.099 179.910  22.279  1.00 34.22           C
ATOM   2865  O   ASP A 307      25.905 181.053  22.690  1.00 34.06           O
ATOM   2866  CB  ASP A 307      27.731 178.602  20.728  1.00 34.34           C
ATOM   2867 1HB  ASP A 307      27.351 177.648  21.095  1.00 34.34           H
ATOM   2868 2HB  ASP A 307      27.944 178.472  19.667  1.00 34.34           H
ATOM   2869  CG  ASP A 307      29.067 178.890  21.449  1.00 38.57           C
ATOM   2870  OD1 ASP A 307      29.265 180.014  21.962  1.00 37.66           O
ATOM   2871  OD2 ASP A 307      29.909 177.956  21.466  1.00 42.45           O
ATOM   2872  N   GLU A 308      25.807 178.863  23.053  1.00 37.16           N
ATOM   2873  H   GLU A 308      26.054 177.935  22.740  1.00 37.16           H
ATOM   2874  CA  GLU A 308      25.057 178.934  24.322  1.00 33.01           C
ATOM   2875  HA  GLU A 308      24.111 179.431  24.104  1.00 33.01           H
ATOM   2876  C   GLU A 308      25.755 179.752  25.449  1.00 34.17           C
ATOM   2877  O   GLU A 308      25.169 180.027  26.495  1.00 34.25           O
ATOM   2878  CB  GLU A 308      24.705 177.512  24.782  1.00 31.42           C
ATOM   2879 1HB  GLU A 308      23.866 177.589  25.473  1.00 31.42           H
ATOM   2880 2HB  GLU A 308      24.362 176.935  23.923  1.00 31.42           H
ATOM   2881  CG  GLU A 308      25.835 176.723  25.476  1.00 34.34           C
ATOM   2882 1HG  GLU A 308      26.132 177.263  26.376  1.00 34.34           H
ATOM   2883 2HG  GLU A 308      25.427 175.760  25.783  1.00 34.34           H
ATOM   2884  CD  GLU A 308      27.087 176.473  24.622  1.00 39.67           C
ATOM   2885  OE1 GLU A 308      26.952 176.247  23.396  1.00 32.66           O
ATOM   2886  OE2 GLU A 308      28.199 176.422  25.204  1.00 36.81           O
ATOM   2887  N   LYS A 309      26.982 180.212  25.199  1.00 29.49           N
ATOM   2888  H   LYS A 309      27.372 179.986  24.295  1.00 29.49           H
ATOM   2889  CA  LYS A 309      27.715 181.201  25.998  1.00 33.59           C
ATOM   2890  HA  LYS A 309      27.846 180.806  27.006  1.00 33.59           H
ATOM   2891  C   LYS A 309      26.986 182.558  26.109  1.00 32.45           C
ATOM   2892  O   LYS A 309      27.350 183.365  26.969  1.00 30.21           O
ATOM   2893  CB  LYS A 309      29.090 181.391  25.336  1.00 35.56           C
ATOM   2894 1HB  LYS A 309      28.942 181.793  24.334  1.00 35.56           H
ATOM   2895 2HB  LYS A 309      29.659 182.118  25.916  1.00 35.56           H
ATOM   2896  CG  LYS A 309      29.918 180.101  25.228  1.00 34.86           C
ATOM   2897 1HG  LYS A 309      29.429 179.430  24.522  1.00 34.86           H
ATOM   2898 2HG  LYS A 309      30.896 180.347  24.813  1.00 34.86           H
ATOM   2899  CD  LYS A 309      30.072 179.372  26.563  1.00 40.73           C
ATOM   2900 1HD  LYS A 309      30.284 180.098  27.347  1.00 40.73           H
ATOM   2901 2HD  LYS A 309      29.145 178.850  26.797  1.00 40.73           H
ATOM   2902  CE  LYS A 309      31.202 178.345  26.461  1.00 53.45           C
ATOM   2903 1HE  LYS A 309      30.938 177.463  27.044  1.00 53.45           H
ATOM   2904 2HE  LYS A 309      31.303 178.024  25.424  1.00 53.45           H
ATOM   2905  NZ  LYS A 309      32.489 178.891  26.939  1.00 50.59           N
ATOM   2906 1HZ  LYS A 309      33.210 178.203  26.777  1.00 50.59           H
ATOM   2907 2HZ  LYS A 309      32.436 179.099  27.926  1.00 50.59           H
ATOM   2908 3HZ  LYS A 309      32.707 179.734  26.428  1.00 50.59           H
ATOM   2909  N   VAL A 310      25.965 182.816  25.291  1.00 30.26           N
ATOM   2910  H   VAL A 310      25.760 182.174  24.538  1.00 30.26           H
ATOM   2911  CA  VAL A 310      25.041 183.941  25.465  1.00 33.65           C
ATOM   2912  HA  VAL A 310      25.643 184.845  25.555  1.00 33.65           H
ATOM   2913  C   VAL A 310      24.202 183.805  26.761  1.00 33.88           C
ATOM   2914  O   VAL A 310      23.976 184.813  27.428  1.00 31.11           O
ATOM   2915  CB  VAL A 310      24.137 184.148  24.222  1.00 32.14           C
ATOM   2916  HB  VAL A 310      23.529 185.036  24.396  1.00 32.14           H
ATOM   2917  CG1 VAL A 310      24.989 184.412  22.975  1.00 36.51           C
ATOM   2918 1HG1 VAL A 310      24.331 184.694  22.153  1.00 36.51           H
ATOM   2919 2HG1 VAL A 310      25.541 183.511  22.706  1.00 36.51           H
ATOM   2920 3HG1 VAL A 310      25.690 185.222  23.174  1.00 36.51           H
ATOM   2921  CG2 VAL A 310      23.182 182.986  23.925  1.00 31.18           C
ATOM   2922 1HG2 VAL A 310      22.624 183.212  23.017  1.00 31.18           H
ATOM   2923 2HG2 VAL A 310      22.488 182.868  24.758  1.00 31.18           H
ATOM   2924 3HG2 VAL A 310      23.744 182.063  23.787  1.00 31.18           H
ATOM   2925  N   ASP A 311      23.831 182.595  27.194  1.00 30.83           N
ATOM   2926  H   ASP A 311      24.017 181.771  26.640  1.00 30.83           H
ATOM   2927  CA  ASP A 311      23.073 182.383  28.437  1.00 32.03           C
ATOM   2928  HA  ASP A 311      22.306 183.155  28.491  1.00 32.03           H
ATOM   2929  C   ASP A 311      23.970 182.525  29.692  1.00 31.09           C
ATOM   2930  O   ASP A 311      23.511 182.994  30.734  1.00 31.46           O
ATOM   2931  CB  ASP A 311      22.329 181.031  28.432  1.00 33.60           C
ATOM   2932 1HB  ASP A 311      23.031 180.227  28.212  1.00 33.60           H
ATOM   2933 2HB  ASP A 311      21.924 180.863  29.430  1.00 33.60           H
ATOM   2934  CG  ASP A 311      21.168 180.947  27.422  1.00 33.03           C
ATOM   2935  OD1 ASP A 311      21.054 181.836  26.556  1.00 39.24           O
ATOM   2936  OD2 ASP A 311      20.344 180.009  27.522  1.00 38.52           O
ATOM   2937  N   LEU A 312      25.269 182.218  29.580  1.00 28.52           N
ATOM   2938  H   LEU A 312      25.600 181.822  28.712  1.00 28.52           H
ATOM   2939  CA  LEU A 312      26.273 182.504  30.604  1.00 30.32           C
ATOM   2940  HA  LEU A 312      25.949 182.056  31.543  1.00 30.32           H
ATOM   2941  C   LEU A 312      26.400 184.032  30.832  1.00 29.99           C
ATOM   2942  O   LEU A 312      26.410 184.486  31.976  1.00 26.81           O
ATOM   2943  CB  LEU A 312      27.642 181.901  30.200  1.00 31.82           C
ATOM   2944 1HB  LEU A 312      27.798 182.103  29.140  1.00 31.82           H
ATOM   2945 2HB  LEU A 312      28.419 182.442  30.741  1.00 31.82           H
ATOM   2946  CG  LEU A 312      27.872 180.389  30.456  1.00 33.41           C
ATOM   2947  HG  LEU A 312      28.826 180.116  30.005  1.00 33.41           H
ATOM   2948  CD1 LEU A 312      27.968 180.099  31.954  1.00 29.21           C
ATOM   2949 1HD1 LEU A 312      28.192 179.042  32.098  1.00 29.21           H
ATOM   2950 2HD1 LEU A 312      27.027 180.341  32.448  1.00 29.21           H
ATOM   2951 3HD1 LEU A 312      28.769 180.702  32.382  1.00 29.21           H
ATOM   2952  CD2 LEU A 312      26.804 179.483  29.839  1.00 29.62           C
ATOM   2953 1HD2 LEU A 312      27.117 178.445  29.950  1.00 29.62           H
ATOM   2954 2HD2 LEU A 312      26.693 179.719  28.781  1.00 29.62           H
ATOM   2955 3HD2 LEU A 312      25.851 179.632  30.347  1.00 29.62           H
ATOM   2956  N   TRP A 313      26.420 184.826  29.756  1.00 29.16           N
ATOM   2957  H   TRP A 313      26.397 184.419  28.832  1.00 29.16           H
ATOM   2958  CA  TRP A 313      26.399 186.283  29.842  1.00 31.80           C
ATOM   2959  HA  TRP A 313      27.227 186.604  30.473  1.00 31.80           H
ATOM   2960  C   TRP A 313      25.088 186.788  30.490  1.00 32.38           C
ATOM   2961  O   TRP A 313      25.134 187.611  31.406  1.00 30.03           O
ATOM   2962  CB  TRP A 313      26.617 186.879  28.447  1.00 30.25           C
ATOM   2963 1HB  TRP A 313      27.529 186.446  28.035  1.00 30.25           H
ATOM   2964 2HB  TRP A 313      25.799 186.574  27.795  1.00 30.25           H
ATOM   2965  CG  TRP A 313      26.736 188.383  28.393  1.00 32.63           C
ATOM   2966  CD1 TRP A 313      25.704 189.256  28.396  1.00 34.04           C
ATOM   2967  HD1 TRP A 313      24.651 189.023  28.446  1.00 34.04           H
ATOM   2968  CD2 TRP A 313      27.935 189.213  28.275  1.00 31.42           C
ATOM   2969  NE1 TRP A 313      26.159 190.530  28.305  1.00 30.78           N
ATOM   2970  HE1 TRP A 313      25.562 191.344  28.311  1.00 30.78           H
ATOM   2971  CE2 TRP A 313      27.522 190.577  28.186  1.00 36.43           C
ATOM   2972  CE3 TRP A 313      29.325 188.962  28.203  1.00 34.55           C
ATOM   2973  HE3 TRP A 313      29.680 187.945  28.286  1.00 34.55           H
ATOM   2974  CZ2 TRP A 313      28.431 191.628  28.010  1.00 37.86           C
ATOM   2975  HZ2 TRP A 313      28.071 192.643  27.928  1.00 37.86           H
ATOM   2976  CZ3 TRP A 313      30.245 190.015  28.042  1.00 38.05           C
ATOM   2977  HZ3 TRP A 313      31.301 189.794  27.999  1.00 38.05           H
ATOM   2978  CH2 TRP A 313      29.803 191.346  27.939  1.00 36.84           C
ATOM   2979  HH2 TRP A 313      30.510 192.151  27.808  1.00 36.84           H
ATOM   2980  N   SER A 314      23.929 186.226  30.117  1.00 28.99           N
ATOM   2981  H   SER A 314      23.914 185.573  29.346  1.00 28.99           H
ATOM   2982  CA  SER A 314      22.635 186.527  30.742  1.00 32.46           C
ATOM   2983  HA  SER A 314      22.410 187.580  30.575  1.00 32.46           H
ATOM   2984  C   SER A 314      22.623 186.254  32.251  1.00 33.47           C
ATOM   2985  O   SER A 314      22.051 187.044  33.005  1.00 28.92           O
ATOM   2986  CB  SER A 314      21.503 185.697  30.142  1.00 32.29           C
ATOM   2987 1HB  SER A 314      21.822 184.659  30.051  1.00 32.29           H
ATOM   2988 2HB  SER A 314      20.635 185.737  30.800  1.00 32.29           H
ATOM   2989  OG  SER A 314      21.122 186.207  28.883  1.00 37.77           O
ATOM   2990  HG  SER A 314      20.209 185.958  28.719  1.00 37.77           H
ATOM   2991  N   LEU A 315      23.253 185.164  32.695  1.00 28.74           N
ATOM   2992  H   LEU A 315      23.647 184.523  32.021  1.00 28.74           H
ATOM   2993  CA  LEU A 315      23.373 184.803  34.105  1.00 28.83           C
ATOM   2994  HA  LEU A 315      22.375 184.844  34.542  1.00 28.83           H
ATOM   2995  C   LEU A 315      24.265 185.808  34.873  1.00 30.97           C
ATOM   2996  O   LEU A 315      23.942 186.172  36.003  1.00 30.96           O
ATOM   2997  CB  LEU A 315      23.894 183.350  34.174  1.00 30.68           C
ATOM   2998 1HB  LEU A 315      23.338 182.754  33.450  1.00 30.68           H
ATOM   2999 2HB  LEU A 315      24.942 183.349  33.872  1.00 30.68           H
ATOM   3000  CG  LEU A 315      23.769 182.671  35.546  1.00 34.96           C
ATOM   3001  HG  LEU A 315      24.247 183.303  36.295  1.00 34.96           H
ATOM   3002  CD1 LEU A 315      22.308 182.419  35.935  1.00 32.59           C
ATOM   3003 1HD1 LEU A 315      22.275 181.855  36.867  1.00 32.59           H
ATOM   3004 2HD1 LEU A 315      21.816 181.848  35.147  1.00 32.59           H
ATOM   3005 3HD1 LEU A 315      21.795 183.372  36.068  1.00 32.59           H
ATOM   3006  CD2 LEU A 315      24.490 181.323  35.512  1.00 35.59           C
ATOM   3007 1HD2 LEU A 315      24.421 180.852  36.492  1.00 35.59           H
ATOM   3008 2HD2 LEU A 315      25.538 181.480  35.257  1.00 35.59           H
ATOM   3009 3HD2 LEU A 315      24.027 180.677  34.765  1.00 35.59           H
ATOM   3010  N   GLY A 316      25.325 186.325  34.239  1.00 30.10           N
ATOM   3011  H   GLY A 316      25.551 185.983  33.316  1.00 30.10           H
ATOM   3012  CA  GLY A 316      26.164 187.408  34.761  1.00 32.68           C
ATOM   3013 1HA  GLY A 316      26.539 187.140  35.749  1.00 32.68           H
ATOM   3014 2HA  GLY A 316      27.012 187.548  34.090  1.00 32.68           H
ATOM   3015  C   GLY A 316      25.415 188.749  34.877  1.00 32.22           C
ATOM   3016  O   GLY A 316      25.460 189.394  35.926  1.00 32.11           O
ATOM   3017  N   VAL A 317      24.665 189.126  33.835  1.00 32.49           N
ATOM   3018  H   VAL A 317      24.695 188.569  32.993  1.00 32.49           H
ATOM   3019  CA  VAL A 317      23.782 190.301  33.808  1.00 34.47           C
ATOM   3020  HA  VAL A 317      24.391 191.191  33.964  1.00 34.47           H
ATOM   3021  C   VAL A 317      22.737 190.229  34.940  1.00 33.98           C
ATOM   3022  O   VAL A 317      22.548 191.208  35.665  1.00 31.97           O
ATOM   3023  CB  VAL A 317      23.101 190.425  32.423  1.00 33.46           C
ATOM   3024  HB  VAL A 317      22.748 189.436  32.131  1.00 33.46           H
ATOM   3025  CG1 VAL A 317      21.895 191.372  32.413  1.00 31.36           C
ATOM   3026 1HG1 VAL A 317      21.559 191.511  31.386  1.00 31.36           H
ATOM   3027 2HG1 VAL A 317      22.180 192.335  32.837  1.00 31.36           H
ATOM   3028 3HG1 VAL A 317      21.087 190.940  33.004  1.00 31.36           H
ATOM   3029  CG2 VAL A 317      24.095 190.914  31.361  1.00 32.99           C
ATOM   3030 1HG2 VAL A 317      23.601 190.921  30.390  1.00 32.99           H
ATOM   3031 2HG2 VAL A 317      24.954 190.244  31.328  1.00 32.99           H
ATOM   3032 3HG2 VAL A 317      24.429 191.922  31.606  1.00 32.99           H
ATOM   3033  N   LEU A 318      22.105 189.067  35.128  1.00 29.65           N
ATOM   3034  H   LEU A 318      22.287 188.306  34.489  1.00 29.65           H
ATOM   3035  CA  LEU A 318      21.113 188.835  36.173  1.00 31.07           C
ATOM   3036  HA  LEU A 318      20.373 189.633  36.109  1.00 31.07           H
ATOM   3037  C   LEU A 318      21.731 188.871  37.587  1.00 32.19           C
ATOM   3038  O   LEU A 318      21.163 189.493  38.481  1.00 33.87           O
ATOM   3039  CB  LEU A 318      20.424 187.485  35.901  1.00 30.10           C
ATOM   3040 1HB  LEU A 318      20.048 187.487  34.878  1.00 30.10           H
ATOM   3041 2HB  LEU A 318      21.170 186.694  35.976  1.00 30.10           H
ATOM   3042  CG  LEU A 318      19.271 187.165  36.866  1.00 40.40           C
ATOM   3043  HG  LEU A 318      19.647 187.210  37.888  1.00 40.40           H
ATOM   3044  CD1 LEU A 318      18.064 188.096  36.721  1.00 34.01           C
ATOM   3045 1HD1 LEU A 318      17.326 187.826  37.477  1.00 34.01           H
ATOM   3046 2HD1 LEU A 318      17.626 187.985  35.729  1.00 34.01           H
ATOM   3047 3HD1 LEU A 318      18.374 189.130  36.869  1.00 34.01           H
ATOM   3048  CD2 LEU A 318      18.780 185.752  36.595  1.00 39.42           C
ATOM   3049 1HD2 LEU A 318      17.989 185.508  37.304  1.00 39.42           H
ATOM   3050 2HD2 LEU A 318      19.608 185.055  36.720  1.00 39.42           H
ATOM   3051 3HD2 LEU A 318      18.393 185.678  35.578  1.00 39.42           H
ATOM   3052  N   CYS A 319      22.898 188.248  37.785  1.00 30.71           N
ATOM   3053  H   CYS A 319      23.313 187.718  37.032  1.00 30.71           H
ATOM   3054  CA  CYS A 319      23.609 188.259  39.061  1.00 28.83           C
ATOM   3055  HA  CYS A 319      22.948 187.861  39.831  1.00 28.83           H
ATOM   3056  C   CYS A 319      24.008 189.694  39.473  1.00 31.14           C
ATOM   3057  O   CYS A 319      23.899 190.052  40.645  1.00 33.09           O
ATOM   3058  CB  CYS A 319      24.835 187.349  38.952  1.00 36.33           C
ATOM   3059 1HB  CYS A 319      24.530 186.385  38.545  1.00 36.33           H
ATOM   3060 2HB  CYS A 319      25.559 187.803  38.276  1.00 36.33           H
ATOM   3061  SG  CYS A 319      25.570 187.094  40.590  1.00 36.03           S
ATOM   3062  HG  CYS A 319      25.736 188.390  40.868  1.00 36.03           H
ATOM   3063  N   TYR A 320      24.419 190.532  38.515  1.00 33.62           N
ATOM   3064  H   TYR A 320      24.530 190.194  37.570  1.00 33.62           H
ATOM   3065  CA  TYR A 320      24.644 191.951  38.751  1.00 34.18           C
ATOM   3066  HA  TYR A 320      25.298 192.048  39.618  1.00 34.18           H
ATOM   3067  C   TYR A 320      23.320 192.688  39.081  1.00 32.04           C
ATOM   3068  O   TYR A 320      23.275 193.418  40.068  1.00 36.16           O
ATOM   3069  CB  TYR A 320      25.386 192.560  37.551  1.00 34.30           C
ATOM   3070 1HB  TYR A 320      26.314 192.009  37.392  1.00 34.30           H
ATOM   3071 2HB  TYR A 320      24.778 192.429  36.656  1.00 34.30           H
ATOM   3072  CG  TYR A 320      25.722 194.040  37.696  1.00 36.10           C
ATOM   3073  CD1 TYR A 320      24.708 194.992  37.495  1.00 39.57           C
ATOM   3074  HD1 TYR A 320      23.707 194.667  37.256  1.00 39.57           H
ATOM   3075  CD2 TYR A 320      27.030 194.473  38.002  1.00 41.14           C
ATOM   3076  HD2 TYR A 320      27.824 193.757  38.156  1.00 41.14           H
ATOM   3077  CE1 TYR A 320      24.984 196.366  37.606  1.00 36.34           C
ATOM   3078  HE1 TYR A 320      24.196 197.087  37.447  1.00 36.34           H
ATOM   3079  CE2 TYR A 320      27.323 195.850  38.085  1.00 40.23           C
ATOM   3080  HE2 TYR A 320      28.327 196.190  38.294  1.00 40.23           H
ATOM   3081  CZ  TYR A 320      26.295 196.797  37.874  1.00 41.92           C
ATOM   3082  OH  TYR A 320      26.557 198.136  37.855  1.00 42.51           O
ATOM   3083  HH  TYR A 320      25.850 198.650  37.459  1.00 42.51           H
ATOM   3084  N   GLU A 321      22.227 192.495  38.326  1.00 31.31           N
ATOM   3085  H   GLU A 321      22.255 191.894  37.515  1.00 31.31           H
ATOM   3086  CA  GLU A 321      20.959 193.175  38.598  1.00 34.91           C
ATOM   3087  HA  GLU A 321      21.179 194.242  38.626  1.00 34.91           H
ATOM   3088  C   GLU A 321      20.360 192.793  39.982  1.00 38.26           C
ATOM   3089  O   GLU A 321      19.869 193.678  40.681  1.00 33.63           O
ATOM   3090  CB  GLU A 321      19.936 192.973  37.460  1.00 37.54           C
ATOM   3091 1HB  GLU A 321      20.348 193.389  36.541  1.00 37.54           H
ATOM   3092 2HB  GLU A 321      19.723 191.913  37.321  1.00 37.54           H
ATOM   3093  CG  GLU A 321      18.611 193.699  37.771  1.00 39.30           C
ATOM   3094 1HG  GLU A 321      18.047 193.113  38.497  1.00 39.30           H
ATOM   3095 2HG  GLU A 321      18.845 194.660  38.228  1.00 39.30           H
ATOM   3096  CD  GLU A 321      17.701 193.956  36.553  1.00 44.12           C
ATOM   3097  OE1 GLU A 321      17.682 193.142  35.605  1.00 42.40           O
ATOM   3098  OE2 GLU A 321      16.972 194.981  36.557  1.00 44.22           O
ATOM   3099  N   PHE A 322      20.468 191.534  40.421  1.00 32.29           N
ATOM   3100  H   PHE A 322      20.853 190.826  39.813  1.00 32.29           H
ATOM   3101  CA  PHE A 322      20.075 191.106  41.765  1.00 32.51           C
ATOM   3102  HA  PHE A 322      19.019 191.331  41.912  1.00 32.51           H
ATOM   3103  C   PHE A 322      20.865 191.852  42.878  1.00 36.67           C
ATOM   3104  O   PHE A 322      20.264 192.275  43.867  1.00 34.41           O
ATOM   3105  CB  PHE A 322      20.284 189.584  41.897  1.00 32.60           C
ATOM   3106 1HB  PHE A 322      21.293 189.345  41.561  1.00 32.60           H
ATOM   3107 2HB  PHE A 322      20.239 189.333  42.957  1.00 32.60           H
ATOM   3108  CG  PHE A 322      19.317 188.640  41.158  1.00 33.81           C
ATOM   3109  CD1 PHE A 322      18.065 189.073  40.668  1.00 35.04           C
ATOM   3110  HD1 PHE A 322      17.774 190.110  40.737  1.00 35.04           H
ATOM   3111  CD2 PHE A 322      19.655 187.277  41.045  1.00 35.99           C
ATOM   3112  HD2 PHE A 322      20.614 186.939  41.408  1.00 35.99           H
ATOM   3113  CE1 PHE A 322      17.165 188.143  40.105  1.00 35.25           C
ATOM   3114  HE1 PHE A 322      16.204 188.476  39.739  1.00 35.25           H
ATOM   3115  CE2 PHE A 322      18.762 186.354  40.475  1.00 30.64           C
ATOM   3116  HE2 PHE A 322      19.051 185.317  40.389  1.00 30.64           H
ATOM   3117  CZ  PHE A 322      17.508 186.784  40.018  1.00 34.68           C
ATOM   3118  HZ  PHE A 322      16.824 186.073  39.580  1.00 34.68           H
ATOM   3119  N   LEU A 323      22.178 192.047  42.712  1.00 34.49           N
ATOM   3120  H   LEU A 323      22.634 191.675  41.891  1.00 34.49           H
ATOM   3121  CA  LEU A 323      23.035 192.710  43.698  1.00 39.35           C
ATOM   3122  HA  LEU A 323      22.674 192.446  44.692  1.00 39.35           H
ATOM   3123  C   LEU A 323      23.029 194.261  43.600  1.00 38.30           C
ATOM   3124  O   LEU A 323      23.393 194.917  44.574  1.00 39.42           O
ATOM   3125  CB  LEU A 323      24.478 192.173  43.561  1.00 28.46           C
ATOM   3126 1HB  LEU A 323      24.812 192.354  42.539  1.00 28.46           H
ATOM   3127 2HB  LEU A 323      25.119 192.747  44.230  1.00 28.46           H
ATOM   3128  CG  LEU A 323      24.655 190.677  43.887  1.00 35.55           C
ATOM   3129  HG  LEU A 323      23.988 190.103  43.243  1.00 35.55           H
ATOM   3130  CD1 LEU A 323      26.096 190.255  43.593  1.00 31.88           C
ATOM   3131 1HD1 LEU A 323      26.206 189.186  43.772  1.00 31.88           H
ATOM   3132 2HD1 LEU A 323      26.777 190.805  44.242  1.00 31.88           H
ATOM   3133 3HD1 LEU A 323      26.328 190.476  42.551  1.00 31.88           H
ATOM   3134  CD2 LEU A 323      24.344 190.331  45.346  1.00 36.46           C
ATOM   3135 1HD2 LEU A 323      24.573 189.280  45.523  1.00 36.46           H
ATOM   3136 2HD2 LEU A 323      23.287 190.512  45.543  1.00 36.46           H
ATOM   3137 3HD2 LEU A 323      24.949 190.952  46.007  1.00 36.46           H
ATOM   3138  N   VAL A 324      22.656 194.855  42.459  1.00 36.73           N
ATOM   3139  H   VAL A 324      22.477 194.263  41.660  1.00 36.73           H
ATOM   3140  CA  VAL A 324      22.850 196.290  42.159  1.00 39.39           C
ATOM   3141  HA  VAL A 324      23.236 196.767  43.059  1.00 39.39           H
ATOM   3142  C   VAL A 324      21.535 197.029  41.776  1.00 42.49           C
ATOM   3143  O   VAL A 324      21.489 198.258  41.818  1.00 45.13           O
ATOM   3144  CB  VAL A 324      23.957 196.468  41.085  1.00 39.47           C
ATOM   3145  HB  VAL A 324      23.601 196.009  40.163  1.00 39.47           H
ATOM   3146  CG1 VAL A 324      24.269 197.944  40.785  1.00 41.77           C
ATOM   3147 1HG1 VAL A 324      25.201 198.020  40.224  1.00 41.77           H
ATOM   3148 2HG1 VAL A 324      24.364 198.492  41.722  1.00 41.77           H
ATOM   3149 3HG1 VAL A 324      23.455 198.366  40.197  1.00 41.77           H
ATOM   3150  CG2 VAL A 324      25.272 195.785  41.505  1.00 36.68           C
ATOM   3151 1HG2 VAL A 324      26.049 196.009  40.775  1.00 36.68           H
ATOM   3152 2HG2 VAL A 324      25.117 194.707  41.553  1.00 36.68           H
ATOM   3153 3HG2 VAL A 324      25.576 196.152  42.485  1.00 36.68           H
ATOM   3154  N   GLY A 325      20.454 196.315  41.450  1.00 36.48           N
ATOM   3155  H   GLY A 325      20.509 195.307  41.458  1.00 36.48           H
ATOM   3156  CA  GLY A 325      19.130 196.888  41.152  1.00 40.33           C
ATOM   3157 1HA  GLY A 325      18.378 196.122  41.340  1.00 40.33           H
ATOM   3158 2HA  GLY A 325      18.936 197.719  41.831  1.00 40.33           H
ATOM   3159  C   GLY A 325      18.932 197.401  39.707  1.00 35.74           C
ATOM   3160  O   GLY A 325      17.899 198.002  39.413  1.00 43.05           O
ATOM   3161  N   LYS A 326      19.891 197.190  38.799  1.00 37.05           N
ATOM   3162  H   LYS A 326      20.726 196.709  39.102  1.00 37.05           H
ATOM   3163  CA  LYS A 326      19.811 197.452  37.340  1.00 45.45           C
ATOM   3164  HA  LYS A 326      18.843 197.104  36.980  1.00 45.45           H
ATOM   3165  C   LYS A 326      20.907 196.653  36.593  1.00 38.69           C
ATOM   3166  O   LYS A 326      21.888 196.306  37.245  1.00 38.19           O
ATOM   3167  CB  LYS A 326      19.915 198.971  37.042  1.00 43.49           C
ATOM   3168 1HB  LYS A 326      20.076 199.090  35.970  1.00 43.49           H
ATOM   3169 2HB  LYS A 326      18.951 199.423  37.276  1.00 43.49           H
ATOM   3170  CG  LYS A 326      21.004 199.752  37.794  1.00 48.10           C
ATOM   3171 1HG  LYS A 326      20.725 199.817  38.846  1.00 48.10           H
ATOM   3172 2HG  LYS A 326      21.950 199.218  37.694  1.00 48.10           H
ATOM   3173  CD  LYS A 326      21.140 201.164  37.192  1.00 54.40           C
ATOM   3174 1HD  LYS A 326      21.598 201.076  36.206  1.00 54.40           H
ATOM   3175 2HD  LYS A 326      20.141 201.577  37.053  1.00 54.40           H
ATOM   3176  CE  LYS A 326      21.974 202.156  38.023  1.00 54.49           C
ATOM   3177 1HE  LYS A 326      22.927 201.687  38.269  1.00 54.49           H
ATOM   3178 2HE  LYS A 326      22.189 203.029  37.407  1.00 54.49           H
ATOM   3179  NZ  LYS A 326      21.277 202.602  39.252  1.00 57.83           N
ATOM   3180 1HZ  LYS A 326      21.710 203.444  39.603  1.00 57.83           H
ATOM   3181 2HZ  LYS A 326      21.336 201.876  39.951  1.00 57.83           H
ATOM   3182 3HZ  LYS A 326      20.307 202.786  39.037  1.00 57.83           H
ATOM   3183  N   PRO A 327      20.778 196.336  35.288  1.00 41.94           N
ATOM   3184  CA  PRO A 327      21.789 195.576  34.539  1.00 41.39           C
ATOM   3185  HA  PRO A 327      21.995 194.654  35.084  1.00 41.39           H
ATOM   3186  C   PRO A 327      23.144 196.322  34.370  1.00 43.65           C
ATOM   3187  O   PRO A 327      23.194 197.554  34.464  1.00 42.34           O
ATOM   3188  CB  PRO A 327      21.123 195.209  33.205  1.00 43.78           C
ATOM   3189 1HB  PRO A 327      21.808 195.262  32.359  1.00 43.78           H
ATOM   3190 2HB  PRO A 327      20.687 194.213  33.280  1.00 43.78           H
ATOM   3191  CG  PRO A 327      20.020 196.244  33.041  1.00 41.42           C
ATOM   3192 1HG  PRO A 327      20.419 197.140  32.565  1.00 41.42           H
ATOM   3193 2HG  PRO A 327      19.172 195.852  32.479  1.00 41.42           H
ATOM   3194  CD  PRO A 327      19.606 196.550  34.467  1.00 42.32           C
ATOM   3195 1HD  PRO A 327      19.281 197.586  34.554  1.00 42.32           H
ATOM   3196 2HD  PRO A 327      18.814 195.867  34.773  1.00 42.32           H
ATOM   3197  N   PRO A 328      24.263 195.603  34.124  1.00 40.16           N
ATOM   3198  CA  PRO A 328      25.629 196.134  34.257  1.00 41.46           C
ATOM   3199  HA  PRO A 328      25.749 196.523  35.268  1.00 41.46           H
ATOM   3200  C   PRO A 328      26.008 197.256  33.266  1.00 41.48           C
ATOM   3201  O   PRO A 328      26.708 198.186  33.669  1.00 41.93           O
ATOM   3202  CB  PRO A 328      26.567 194.926  34.123  1.00 39.12           C
ATOM   3203 1HB  PRO A 328      27.444 195.143  33.513  1.00 39.12           H
ATOM   3204 2HB  PRO A 328      26.877 194.592  35.113  1.00 39.12           H
ATOM   3205  CG  PRO A 328      25.722 193.855  33.455  1.00 33.93           C
ATOM   3206 1HG  PRO A 328      25.804 193.940  32.371  1.00 33.93           H
ATOM   3207 2HG  PRO A 328      26.002 192.854  33.785  1.00 33.93           H
ATOM   3208  CD  PRO A 328      24.308 194.175  33.899  1.00 40.59           C
ATOM   3209 1HD  PRO A 328      23.608 193.906  33.108  1.00 40.59           H
ATOM   3210 2HD  PRO A 328      24.073 193.649  34.825  1.00 40.59           H
ATOM   3211  N   PHE A 329      25.538 197.198  32.019  1.00 38.69           N
ATOM   3212  H   PHE A 329      24.994 196.394  31.741  1.00 38.69           H
ATOM   3213  CA  PHE A 329      25.947 198.111  30.942  1.00 43.85           C
ATOM   3214  HA  PHE A 329      26.886 198.582  31.233  1.00 43.85           H
ATOM   3215  C   PHE A 329      24.930 199.242  30.640  1.00 47.34           C
ATOM   3216  O   PHE A 329      25.155 200.019  29.716  1.00 44.82           O
ATOM   3217  CB  PHE A 329      26.246 197.285  29.683  1.00 39.23           C
ATOM   3218 1HB  PHE A 329      25.313 196.871  29.301  1.00 39.23           H
ATOM   3219 2HB  PHE A 329      26.653 197.944  28.916  1.00 39.23           H
ATOM   3220  CG  PHE A 329      27.226 196.147  29.920  1.00 41.48           C
ATOM   3221  CD1 PHE A 329      28.592 196.423  30.117  1.00 40.55           C
ATOM   3222  HD1 PHE A 329      28.959 197.437  30.066  1.00 40.55           H
ATOM   3223  CD2 PHE A 329      26.767 194.821  30.002  1.00 39.31           C
ATOM   3224  HD2 PHE A 329      25.721 194.608  29.840  1.00 39.31           H
ATOM   3225  CE1 PHE A 329      29.487 195.376  30.399  1.00 43.15           C
ATOM   3226  HE1 PHE A 329      30.534 195.587  30.558  1.00 43.15           H
ATOM   3227  CE2 PHE A 329      27.659 193.779  30.306  1.00 40.74           C
ATOM   3228  HE2 PHE A 329      27.293 192.765  30.370  1.00 40.74           H
ATOM   3229  CZ  PHE A 329      29.022 194.055  30.499  1.00 36.00           C
ATOM   3230  HZ  PHE A 329      29.705 193.248  30.717  1.00 36.00           H
ATOM   3231  N   GLU A 330      23.834 199.348  31.406  1.00 42.13           N
ATOM   3232  H   GLU A 330      23.720 198.712  32.182  1.00 42.13           H
ATOM   3233  CA  GLU A 330      22.683 200.208  31.095  1.00 50.16           C
ATOM   3234  HA  GLU A 330      22.187 199.789  30.220  1.00 50.16           H
ATOM   3235  C   GLU A 330      23.074 201.666  30.768  1.00 40.56           C
ATOM   3236  O   GLU A 330      23.887 202.268  31.481  1.00 42.24           O
ATOM   3237  CB  GLU A 330      21.675 200.198  32.265  1.00 51.50           C
ATOM   3238 1HB  GLU A 330      21.335 199.177  32.436  1.00 51.50           H
ATOM   3239 2HB  GLU A 330      22.160 200.566  33.169  1.00 51.50           H
ATOM   3240  CG  GLU A 330      20.450 201.082  31.969  1.00 55.77           C
ATOM   3241 1HG  GLU A 330      20.768 202.119  31.858  1.00 55.77           H
ATOM   3242 2HG  GLU A 330      20.017 200.760  31.022  1.00 55.77           H
ATOM   3243  CD  GLU A 330      19.358 201.020  33.049  1.00 56.45           C
ATOM   3244  OE1 GLU A 330      19.630 201.396  34.212  1.00 59.37           O
ATOM   3245  OE2 GLU A 330      18.207 200.670  32.691  1.00 64.11           O
ATOM   3246  N   ALA A 331      22.425 202.245  29.755  1.00 46.31           N
ATOM   3247  H   ALA A 331      21.845 201.667  29.164  1.00 46.31           H
ATOM   3248  CA  ALA A 331      22.537 203.658  29.390  1.00 47.88           C
ATOM   3249  HA  ALA A 331      22.843 204.229  30.266  1.00 47.88           H
ATOM   3250  C   ALA A 331      21.211 204.265  28.872  1.00 50.35           C
ATOM   3251  O   ALA A 331      20.169 203.610  28.791  1.00 49.38           O
ATOM   3252  CB  ALA A 331      23.627 203.784  28.331  1.00 50.61           C
ATOM   3253 1HB  ALA A 331      24.512 203.221  28.628  1.00 50.61           H
ATOM   3254 2HB  ALA A 331      23.886 204.836  28.218  1.00 50.61           H
ATOM   3255 3HB  ALA A 331      23.251 203.398  27.383  1.00 50.61           H
ATOM   3256  N   ASN A 332      21.272 205.554  28.531  1.00 54.42           N
ATOM   3257  H   ASN A 332      22.157 206.023  28.661  1.00 54.42           H
ATOM   3258  CA  ASN A 332      20.129 206.407  28.176  1.00 58.70           C
ATOM   3259  HA  ASN A 332      19.252 206.042  28.709  1.00 58.70           H
ATOM   3260  C   ASN A 332      19.797 206.359  26.656  1.00 56.38           C
ATOM   3261  O   ASN A 332      18.821 206.977  26.217  1.00 59.90           O
ATOM   3262  CB  ASN A 332      20.414 207.852  28.653  1.00 64.48           C
ATOM   3263 1HB  ASN A 332      21.158 208.310  28.000  1.00 64.48           H
ATOM   3264 2HB  ASN A 332      19.497 208.429  28.536  1.00 64.48           H
ATOM   3265  CG  ASN A 332      20.896 208.010  30.111  1.00 68.64           C
ATOM   3266  OD1 ASN A 332      21.596 207.188  30.687  1.00 70.64           O
ATOM   3267  ND2 ASN A 332      20.543 209.088  30.758  1.00 70.04           N
ATOM   3268 1HD2 ASN A 332      20.867 209.201  31.708  1.00 70.04           H
ATOM   3269 2HD2 ASN A 332      19.918 209.770  30.352  1.00 70.04           H
ATOM   3270  N   THR A 333      20.606 205.643  25.865  1.00 51.17           N
ATOM   3271  H   THR A 333      21.367 205.147  26.306  1.00 51.17           H
ATOM   3272  CA  THR A 333      20.518 205.485  24.393  1.00 50.52           C
ATOM   3273  HA  THR A 333      19.472 205.537  24.090  1.00 50.52           H
ATOM   3274  C   THR A 333      21.085 204.127  23.953  1.00 51.59           C
ATOM   3275  O   THR A 333      21.963 203.559  24.607  1.00 47.90           O
ATOM   3276  CB  THR A 333      21.294 206.583  23.629  1.00 51.43           C
ATOM   3277  HB  THR A 333      21.207 206.378  22.562  1.00 51.43           H
ATOM   3278  OG1 THR A 333      22.671 206.577  23.964  1.00 50.14           O
ATOM   3279  HG1 THR A 333      23.097 207.283  23.473  1.00 50.14           H
ATOM   3280  CG2 THR A 333      20.770 207.994  23.870  1.00 58.24           C
ATOM   3281 1HG2 THR A 333      21.310 208.690  23.228  1.00 58.24           H
ATOM   3282 2HG2 THR A 333      20.911 208.277  24.913  1.00 58.24           H
ATOM   3283 3HG2 THR A 333      19.709 208.022  23.625  1.00 58.24           H
ATOM   3284  N   TYR A 334      20.613 203.641  22.803  1.00 51.31           N
ATOM   3285  H   TYR A 334      19.867 204.147  22.348  1.00 51.31           H
ATOM   3286  CA  TYR A 334      21.051 202.400  22.146  1.00 54.46           C
ATOM   3287  HA  TYR A 334      20.794 201.548  22.776  1.00 54.46           H
ATOM   3288  C   TYR A 334      22.572 202.404  21.928  1.00 54.62           C
ATOM   3289  O   TYR A 334      23.256 201.470  22.331  1.00 50.26           O
ATOM   3290  CB  TYR A 334      20.278 202.305  20.818  1.00 56.26           C
ATOM   3291 1HB  TYR A 334      19.224 202.471  21.040  1.00 56.26           H
ATOM   3292 2HB  TYR A 334      20.574 203.145  20.189  1.00 56.26           H
ATOM   3293  CG  TYR A 334      20.381 201.028  19.971  1.00 56.67           C
ATOM   3294  CD1 TYR A 334      21.585 200.649  19.334  1.00 58.27           C
ATOM   3295  HD1 TYR A 334      22.499 201.195  19.514  1.00 58.27           H
ATOM   3296  CD2 TYR A 334      19.199 200.309  19.703  1.00 56.12           C
ATOM   3297  HD2 TYR A 334      18.269 200.605  20.164  1.00 56.12           H
ATOM   3298  CE1 TYR A 334      21.602 199.567  18.426  1.00 55.49           C
ATOM   3299  HE1 TYR A 334      22.516 199.287  17.923  1.00 55.49           H
ATOM   3300  CE2 TYR A 334      19.208 199.237  18.792  1.00 59.93           C
ATOM   3301  HE2 TYR A 334      18.293 198.707  18.571  1.00 59.93           H
ATOM   3302  CZ  TYR A 334      20.407 198.867  18.149  1.00 60.01           C
ATOM   3303  OH  TYR A 334      20.363 197.865  17.237  1.00 69.95           O
ATOM   3304  HH  TYR A 334      21.229 197.553  16.965  1.00 69.95           H
ATOM   3305  N   GLN A 335      23.099 203.491  21.352  1.00 52.55           N
ATOM   3306  H   GLN A 335      22.464 204.227  21.080  1.00 52.55           H
ATOM   3307  CA  GLN A 335      24.526 203.735  21.097  1.00 50.04           C
ATOM   3308  HA  GLN A 335      24.885 203.027  20.349  1.00 50.04           H
ATOM   3309  C   GLN A 335      25.386 203.564  22.368  1.00 46.70           C
ATOM   3310  O   GLN A 335      26.373 202.830  22.347  1.00 44.54           O
ATOM   3311  CB  GLN A 335      24.631 205.162  20.520  1.00 42.45           C
ATOM   3312 1HB  GLN A 335      24.127 205.194  19.555  1.00 42.45           H
ATOM   3313 2HB  GLN A 335      24.080 205.818  21.194  1.00 42.45           H
ATOM   3314  CG  GLN A 335      26.051 205.756  20.335  1.00 40.82           C
ATOM   3315 1HG  GLN A 335      26.763 205.296  21.020  1.00 40.82           H
ATOM   3316 2HG  GLN A 335      26.395 205.576  19.316  1.00 40.82           H
ATOM   3317  CD  GLN A 335      26.021 207.264  20.589  1.00 42.73           C
ATOM   3318  OE1 GLN A 335      26.144 207.725  21.715  1.00 41.90           O
ATOM   3319  NE2 GLN A 335      25.763 208.075  19.589  1.00 36.44           N
ATOM   3320 1HE2 GLN A 335      25.712 209.069  19.758  1.00 36.44           H
ATOM   3321 2HE2 GLN A 335      25.648 207.716  18.652  1.00 36.44           H
ATOM   3322  N   GLU A 336      25.011 204.211  23.472  1.00 45.75           N
ATOM   3323  H   GLU A 336      24.170 204.771  23.471  1.00 45.75           H
ATOM   3324  CA  GLU A 336      25.804 204.204  24.698  1.00 42.97           C
ATOM   3325  HA  GLU A 336      26.842 204.396  24.426  1.00 42.97           H
ATOM   3326  C   GLU A 336      25.753 202.829  25.413  1.00 51.54           C
ATOM   3327  O   GLU A 336      26.801 202.333  25.824  1.00 47.99           O
ATOM   3328  CB  GLU A 336      25.338 205.370  25.584  1.00 50.78           C
ATOM   3329 1HB  GLU A 336      25.397 206.298  25.015  1.00 50.78           H
ATOM   3330 2HB  GLU A 336      24.290 205.202  25.835  1.00 50.78           H
ATOM   3331  CG  GLU A 336      26.126 205.556  26.898  1.00 53.17           C
ATOM   3332 1HG  GLU A 336      25.590 206.280  27.511  1.00 53.17           H
ATOM   3333 2HG  GLU A 336      26.132 204.607  27.435  1.00 53.17           H
ATOM   3334  CD  GLU A 336      27.582 206.034  26.747  1.00 66.04           C
ATOM   3335  OE1 GLU A 336      28.057 206.234  25.612  1.00 66.21           O
ATOM   3336  OE2 GLU A 336      28.247 206.223  27.796  1.00 68.41           O
ATOM   3337  N   THR A 337      24.591 202.160  25.482  1.00 45.87           N
ATOM   3338  H   THR A 337      23.737 202.578  25.143  1.00 45.87           H
ATOM   3339  CA  THR A 337      24.478 200.779  25.987  1.00 50.84           C
ATOM   3340  HA  THR A 337      24.843 200.748  27.014  1.00 50.84           H
ATOM   3341  C   THR A 337      25.358 199.834  25.140  1.00 47.49           C
ATOM   3342  O   THR A 337      26.129 199.042  25.679  1.00 45.63           O
ATOM   3343  CB  THR A 337      23.010 200.290  26.001  1.00 53.70           C
ATOM   3344  HB  THR A 337      22.551 200.574  25.054  1.00 53.70           H
ATOM   3345  OG1 THR A 337      22.273 200.851  27.073  1.00 48.56           O
ATOM   3346  HG1 THR A 337      21.710 200.164  27.437  1.00 48.56           H
ATOM   3347  CG2 THR A 337      22.858 198.782  26.184  1.00 51.60           C
ATOM   3348 1HG2 THR A 337      21.798 198.528  26.179  1.00 51.60           H
ATOM   3349 2HG2 THR A 337      23.299 198.484  27.134  1.00 51.60           H
ATOM   3350 3HG2 THR A 337      23.361 198.261  25.369  1.00 51.60           H
ATOM   3351  N   TYR A 338      25.288 199.947  23.810  1.00 45.52           N
ATOM   3352  H   TYR A 338      24.650 200.624  23.418  1.00 45.52           H
ATOM   3353  CA  TYR A 338      26.030 199.118  22.851  1.00 46.59           C
ATOM   3354  HA  TYR A 338      25.786 198.071  23.032  1.00 46.59           H
ATOM   3355  C   TYR A 338      27.557 199.286  23.008  1.00 45.48           C
ATOM   3356  O   TYR A 338      28.294 198.300  23.087  1.00 45.76           O
ATOM   3357  CB  TYR A 338      25.528 199.513  21.452  1.00 45.94           C
ATOM   3358 1HB  TYR A 338      24.439 199.518  21.505  1.00 45.94           H
ATOM   3359 2HB  TYR A 338      25.836 200.538  21.244  1.00 45.94           H
ATOM   3360  CG  TYR A 338      25.938 198.645  20.257  1.00 39.03           C
ATOM   3361  CD1 TYR A 338      27.273 198.584  19.810  1.00 43.39           C
ATOM   3362  HD1 TYR A 338      28.058 199.101  20.342  1.00 43.39           H
ATOM   3363  CD2 TYR A 338      24.924 197.987  19.535  1.00 42.26           C
ATOM   3364  HD2 TYR A 338      23.897 198.046  19.864  1.00 42.26           H
ATOM   3365  CE1 TYR A 338      27.594 197.855  18.648  1.00 42.21           C
ATOM   3366  HE1 TYR A 338      28.615 197.805  18.300  1.00 42.21           H
ATOM   3367  CE2 TYR A 338      25.239 197.260  18.375  1.00 45.84           C
ATOM   3368  HE2 TYR A 338      24.461 196.755  17.822  1.00 45.84           H
ATOM   3369  CZ  TYR A 338      26.576 197.189  17.934  1.00 43.72           C
ATOM   3370  OH  TYR A 338      26.867 196.503  16.793  1.00 53.91           O
ATOM   3371  HH  TYR A 338      26.096 196.100  16.388  1.00 53.91           H
ATOM   3372  N   LYS A 339      28.028 200.535  23.132  1.00 49.25           N
ATOM   3373  H   LYS A 339      27.378 201.302  23.044  1.00 49.25           H
ATOM   3374  CA  LYS A 339      29.428 200.892  23.397  1.00 47.69           C
ATOM   3375  HA  LYS A 339      30.055 200.450  22.623  1.00 47.69           H
ATOM   3376  C   LYS A 339      29.907 200.353  24.763  1.00 47.36           C
ATOM   3377  O   LYS A 339      31.018 199.828  24.859  1.00 50.16           O
ATOM   3378  CB  LYS A 339      29.553 202.427  23.329  1.00 55.84           C
ATOM   3379 1HB  LYS A 339      29.011 202.779  22.451  1.00 55.84           H
ATOM   3380 2HB  LYS A 339      29.079 202.851  24.214  1.00 55.84           H
ATOM   3381  CG  LYS A 339      31.006 202.912  23.207  1.00 49.32           C
ATOM   3382 1HG  LYS A 339      31.593 202.465  24.009  1.00 49.32           H
ATOM   3383 2HG  LYS A 339      31.413 202.567  22.257  1.00 49.32           H
ATOM   3384  CD  LYS A 339      31.133 204.446  23.274  1.00 54.86           C
ATOM   3385 1HD  LYS A 339      32.178 204.713  23.113  1.00 54.86           H
ATOM   3386 2HD  LYS A 339      30.532 204.878  22.474  1.00 54.86           H
ATOM   3387  CE  LYS A 339      30.676 205.011  24.626  1.00 63.58           C
ATOM   3388 1HE  LYS A 339      29.647 204.700  24.808  1.00 63.58           H
ATOM   3389 2HE  LYS A 339      31.300 204.589  25.414  1.00 63.58           H
ATOM   3390  NZ  LYS A 339      30.736 206.488  24.675  1.00 64.70           N
ATOM   3391 1HZ  LYS A 339      30.451 206.786  25.597  1.00 64.70           H
ATOM   3392 2HZ  LYS A 339      30.104 206.871  23.986  1.00 64.70           H
ATOM   3393 3HZ  LYS A 339      31.674 206.814  24.490  1.00 64.70           H
ATOM   3394  N   ARG A 340      29.070 200.429  25.807  1.00 45.67           N
ATOM   3395  H   ARG A 340      28.184 200.901  25.693  1.00 45.67           H
ATOM   3396  CA  ARG A 340      29.360 199.899  27.145  1.00 45.67           C
ATOM   3397  HA  ARG A 340      30.327 200.294  27.456  1.00 45.67           H
ATOM   3398  C   ARG A 340      29.455 198.357  27.142  1.00 40.18           C
ATOM   3399  O   ARG A 340      30.393 197.838  27.738  1.00 43.66           O
ATOM   3400  CB  ARG A 340      28.315 200.398  28.159  1.00 52.03           C
ATOM   3401 1HB  ARG A 340      27.310 200.281  27.754  1.00 52.03           H
ATOM   3402 2HB  ARG A 340      28.393 199.817  29.077  1.00 52.03           H
ATOM   3403  CG  ARG A 340      28.544 201.881  28.492  1.00 57.51           C
ATOM   3404 1HG  ARG A 340      29.505 201.983  28.994  1.00 57.51           H
ATOM   3405 2HG  ARG A 340      28.582 202.468  27.574  1.00 57.51           H
ATOM   3406  CD  ARG A 340      27.445 202.449  29.400  1.00 57.83           C
ATOM   3407 1HD  ARG A 340      26.474 202.231  28.954  1.00 57.83           H
ATOM   3408 2HD  ARG A 340      27.506 201.984  30.383  1.00 57.83           H
ATOM   3409  NE  ARG A 340      27.589 203.904  29.547  1.00 65.20           N
ATOM   3410  HE  ARG A 340      28.314 204.311  28.973  1.00 65.20           H
ATOM   3411  CZ  ARG A 340      26.796 204.697  30.283  1.00 69.51           C
ATOM   3412  NH1 ARG A 340      25.802 204.280  31.004  1.00 72.34           N
ATOM   3413 1HH1 ARG A 340      25.498 203.317  30.975  1.00 72.34           H
ATOM   3414 2HH1 ARG A 340      25.219 204.980  31.440  1.00 72.34           H
ATOM   3415  NH2 ARG A 340      26.972 205.980  30.261  1.00 72.72           N
ATOM   3416 1HH2 ARG A 340      27.621 206.370  29.592  1.00 72.72           H
ATOM   3417 2HH2 ARG A 340      26.372 206.591  30.797  1.00 72.72           H
ATOM   3418  N   ILE A 341      28.569 197.650  26.435  1.00 40.25           N
ATOM   3419  H   ILE A 341      27.790 198.128  26.005  1.00 40.25           H
ATOM   3420  CA  ILE A 341      28.625 196.195  26.249  1.00 40.48           C
ATOM   3421  HA  ILE A 341      28.646 195.723  27.231  1.00 40.48           H
ATOM   3422  C   ILE A 341      29.920 195.796  25.504  1.00 44.71           C
ATOM   3423  O   ILE A 341      30.707 195.008  26.024  1.00 42.20           O
ATOM   3424  CB  ILE A 341      27.359 195.678  25.508  1.00 41.75           C
ATOM   3425  HB  ILE A 341      27.213 196.308  24.631  1.00 41.75           H
ATOM   3426  CG1 ILE A 341      26.111 195.792  26.402  1.00 39.36           C
ATOM   3427 1HG1 ILE A 341      26.132 194.983  27.132  1.00 39.36           H
ATOM   3428 2HG1 ILE A 341      26.152 196.742  26.935  1.00 39.36           H
ATOM   3429  CG2 ILE A 341      27.530 194.222  25.029  1.00 39.57           C
ATOM   3430 1HG2 ILE A 341      26.575 193.826  24.686  1.00 39.57           H
ATOM   3431 2HG2 ILE A 341      27.900 193.616  25.857  1.00 39.57           H
ATOM   3432 3HG2 ILE A 341      28.249 194.197  24.211  1.00 39.57           H
ATOM   3433  CD1 ILE A 341      24.789 195.766  25.628  1.00 40.22           C
ATOM   3434 1HD1 ILE A 341      23.976 195.967  26.325  1.00 40.22           H
ATOM   3435 2HD1 ILE A 341      24.636 194.793  25.162  1.00 40.22           H
ATOM   3436 3HD1 ILE A 341      24.809 196.539  24.859  1.00 40.22           H
ATOM   3437  N   SER A 342      30.166 196.363  24.317  1.00 41.95           N
ATOM   3438  H   SER A 342      29.494 197.014  23.937  1.00 41.95           H
ATOM   3439  CA  SER A 342      31.277 195.982  23.436  1.00 46.24           C
ATOM   3440  HA  SER A 342      31.179 194.923  23.198  1.00 46.24           H
ATOM   3441  C   SER A 342      32.662 196.192  24.093  1.00 46.08           C
ATOM   3442  O   SER A 342      33.521 195.313  24.021  1.00 49.80           O
ATOM   3443  CB  SER A 342      31.159 196.767  22.124  1.00 49.02           C
ATOM   3444 1HB  SER A 342      30.186 196.565  21.676  1.00 49.02           H
ATOM   3445 2HB  SER A 342      31.228 197.833  22.342  1.00 49.02           H
ATOM   3446  OG  SER A 342      32.177 196.420  21.205  1.00 58.21           O
ATOM   3447  HG  SER A 342      31.843 195.719  20.640  1.00 58.21           H
ATOM   3448  N   ARG A 343      32.864 197.315  24.803  1.00 46.51           N
ATOM   3449  H   ARG A 343      32.137 198.016  24.829  1.00 46.51           H
ATOM   3450  CA  ARG A 343      34.100 197.646  25.541  1.00 44.63           C
ATOM   3451  HA  ARG A 343      34.934 197.211  24.990  1.00 44.63           H
ATOM   3452  C   ARG A 343      34.145 197.051  26.981  1.00 48.52           C
ATOM   3453  O   ARG A 343      35.120 197.267  27.709  1.00 44.88           O
ATOM   3454  CB  ARG A 343      34.311 199.175  25.536  1.00 48.37           C
ATOM   3455 1HB  ARG A 343      33.507 199.661  26.089  1.00 48.37           H
ATOM   3456 2HB  ARG A 343      35.260 199.407  26.020  1.00 48.37           H
ATOM   3457  CG  ARG A 343      34.338 199.755  24.107  1.00 53.62           C
ATOM   3458 1HG  ARG A 343      35.074 199.211  23.515  1.00 53.62           H
ATOM   3459 2HG  ARG A 343      33.361 199.614  23.645  1.00 53.62           H
ATOM   3460  CD  ARG A 343      34.688 201.254  24.065  1.00 58.33           C
ATOM   3461 1HD  ARG A 343      34.050 201.800  24.760  1.00 58.33           H
ATOM   3462 2HD  ARG A 343      35.734 201.379  24.345  1.00 58.33           H
ATOM   3463  NE  ARG A 343      34.487 201.787  22.710  1.00 60.54           N
ATOM   3464  HE  ARG A 343      33.986 201.163  22.095  1.00 60.54           H
ATOM   3465  CZ  ARG A 343      34.867 202.996  22.278  1.00 63.05           C
ATOM   3466  NH1 ARG A 343      35.465 203.862  23.043  1.00 62.35           N
ATOM   3467 1HH1 ARG A 343      35.661 203.627  24.005  1.00 62.35           H
ATOM   3468 2HH1 ARG A 343      35.774 204.746  22.665  1.00 62.35           H
ATOM   3469  NH2 ARG A 343      34.617 203.347  21.049  1.00 64.24           N
ATOM   3470 1HH2 ARG A 343      34.242 202.675  20.396  1.00 64.24           H
ATOM   3471 2HH2 ARG A 343      34.786 204.298  20.754  1.00 64.24           H
ATOM   3472  N   VAL A 344      33.094 196.325  27.378  1.00 48.33           N
ATOM   3473  H   VAL A 344      32.370 196.159  26.693  1.00 48.33           H
ATOM   3474  CA  VAL A 344      32.857 195.705  28.706  1.00 42.49           C
ATOM   3475  HA  VAL A 344      31.817 195.381  28.668  1.00 42.49           H
ATOM   3476  C   VAL A 344      32.977 196.732  29.869  1.00 46.46           C
ATOM   3477  O   VAL A 344      33.532 196.457  30.933  1.00 47.93           O
ATOM   3478  CB  VAL A 344      33.687 194.414  28.922  1.00 42.62           C
ATOM   3479  HB  VAL A 344      34.683 194.708  29.255  1.00 42.62           H
ATOM   3480  CG1 VAL A 344      33.056 193.501  29.985  1.00 42.16           C
ATOM   3481 1HG1 VAL A 344      33.701 192.636  30.136  1.00 42.16           H
ATOM   3482 2HG1 VAL A 344      32.076 193.169  29.643  1.00 42.16           H
ATOM   3483 3HG1 VAL A 344      32.949 194.044  30.924  1.00 42.16           H
ATOM   3484  CG2 VAL A 344      33.840 193.561  27.655  1.00 40.60           C
ATOM   3485 1HG2 VAL A 344      34.355 192.638  27.919  1.00 40.60           H
ATOM   3486 2HG2 VAL A 344      34.423 194.103  26.910  1.00 40.60           H
ATOM   3487 3HG2 VAL A 344      32.857 193.326  27.247  1.00 40.60           H
ATOM   3488  N   GLU A 345      32.480 197.950  29.662  1.00 46.96           N
ATOM   3489  H   GLU A 345      31.946 198.108  28.820  1.00 46.96           H
ATOM   3490  CA  GLU A 345      32.559 199.062  30.612  1.00 47.44           C
ATOM   3491  HA  GLU A 345      33.500 198.968  31.154  1.00 47.44           H
ATOM   3492  C   GLU A 345      31.411 199.014  31.653  1.00 43.48           C
ATOM   3493  O   GLU A 345      30.392 199.706  31.545  1.00 45.00           O
ATOM   3494  CB  GLU A 345      32.635 200.408  29.877  1.00  0.00           C
ATOM   3495 1HB  GLU A 345      31.847 200.470  29.126  1.00  0.00           H
ATOM   3496 2HB  GLU A 345      32.505 201.210  30.604  1.00  0.00           H
ATOM   3497  CG  GLU A 345      33.994 200.587  29.181  1.00  0.00           C
ATOM   3498 1HG  GLU A 345      34.784 200.556  29.932  1.00  0.00           H
ATOM   3499 2HG  GLU A 345      34.151 199.763  28.486  1.00  0.00           H
ATOM   3500  CD  GLU A 345      34.108 201.909  28.407  1.00  0.00           C
ATOM   3501  OE1 GLU A 345      33.331 202.859  28.670  1.00  0.00           O
ATOM   3502  OE2 GLU A 345      34.954 201.985  27.489  1.00  0.00           O
ATOM   3503  N   PHE A 346      31.622 198.200  32.688  1.00 40.37           N
ATOM   3504  H   PHE A 346      32.481 197.668  32.698  1.00 40.37           H
ATOM   3505  CA  PHE A 346      30.780 198.103  33.888  1.00 44.45           C
ATOM   3506  HA  PHE A 346      30.105 198.959  33.895  1.00 44.45           H
ATOM   3507  C   PHE A 346      31.647 198.174  35.167  1.00 42.39           C
ATOM   3508  O   PHE A 346      32.856 197.938  35.130  1.00 48.08           O
ATOM   3509  CB  PHE A 346      29.905 196.841  33.824  1.00 45.05           C
ATOM   3510 1HB  PHE A 346      29.036 197.006  34.461  1.00 45.05           H
ATOM   3511 2HB  PHE A 346      29.522 196.718  32.811  1.00 45.05           H
ATOM   3512  CG  PHE A 346      30.577 195.540  34.248  1.00 40.13           C
ATOM   3513  CD1 PHE A 346      31.533 194.918  33.425  1.00 40.45           C
ATOM   3514  HD1 PHE A 346      31.809 195.364  32.481  1.00 40.45           H
ATOM   3515  CD2 PHE A 346      30.222 194.940  35.468  1.00 42.23           C
ATOM   3516  HD2 PHE A 346      29.483 195.411  36.099  1.00 42.23           H
ATOM   3517  CE1 PHE A 346      32.140 193.713  33.824  1.00 41.06           C
ATOM   3518  HE1 PHE A 346      32.875 193.234  33.194  1.00 41.06           H
ATOM   3519  CE2 PHE A 346      30.824 193.736  35.867  1.00 40.93           C
ATOM   3520  HE2 PHE A 346      30.541 193.283  36.806  1.00 40.93           H
ATOM   3521  CZ  PHE A 346      31.788 193.125  35.050  1.00 37.71           C
ATOM   3522  HZ  PHE A 346      32.254 192.204  35.369  1.00 37.71           H
ATOM   3523  N   THR A 347      31.032 198.547  36.290  1.00 46.79           N
ATOM   3524  H   THR A 347      30.046 198.761  36.240  1.00 46.79           H
ATOM   3525  CA  THR A 347      31.715 198.958  37.532  1.00 51.62           C
ATOM   3526  HA  THR A 347      32.703 198.499  37.576  1.00 51.62           H
ATOM   3527  C   THR A 347      30.920 198.531  38.772  1.00 51.38           C
ATOM   3528  O   THR A 347      29.738 198.865  38.899  1.00 50.81           O
ATOM   3529  CB  THR A 347      31.902 200.486  37.557  1.00 49.82           C
ATOM   3530  HB  THR A 347      32.300 200.771  38.532  1.00 49.82           H
ATOM   3531  OG1 THR A 347      30.654 201.141  37.370  1.00 57.34           O
ATOM   3532  HG1 THR A 347      30.033 200.768  37.999  1.00 57.34           H
ATOM   3533  CG2 THR A 347      32.847 200.986  36.469  1.00 50.74           C
ATOM   3534 1HG2 THR A 347      33.096 202.028  36.673  1.00 50.74           H
ATOM   3535 2HG2 THR A 347      32.373 200.911  35.490  1.00 50.74           H
ATOM   3536 3HG2 THR A 347      33.756 200.386  36.481  1.00 50.74           H
ATOM   3537  N   PHE A 348      31.552 197.813  39.701  1.00 47.05           N
ATOM   3538  H   PHE A 348      32.531 197.594  39.583  1.00 47.05           H
ATOM   3539  CA  PHE A 348      30.911 197.321  40.924  1.00 49.90           C
ATOM   3540  HA  PHE A 348      29.926 196.935  40.661  1.00 49.90           H
ATOM   3541  C   PHE A 348      30.723 198.423  41.989  1.00 55.84           C
ATOM   3542  O   PHE A 348      31.669 199.164  42.265  1.00 57.94           O
ATOM   3543  CB  PHE A 348      31.723 196.155  41.501  1.00 48.01           C
ATOM   3544 1HB  PHE A 348      32.725 196.513  41.738  1.00 48.01           H
ATOM   3545 2HB  PHE A 348      31.259 195.835  42.434  1.00 48.01           H
ATOM   3546  CG  PHE A 348      31.841 194.951  40.577  1.00 50.74           C
ATOM   3547  CD1 PHE A 348      30.736 194.100  40.384  1.00 46.85           C
ATOM   3548  HD1 PHE A 348      29.799 194.300  40.882  1.00 46.85           H
ATOM   3549  CD2 PHE A 348      33.056 194.663  39.931  1.00 47.85           C
ATOM   3550  HD2 PHE A 348      33.910 195.304  40.092  1.00 47.85           H
ATOM   3551  CE1 PHE A 348      30.850 192.974  39.549  1.00 44.15           C
ATOM   3552  HE1 PHE A 348      30.010 192.310  39.412  1.00 44.15           H
ATOM   3553  CE2 PHE A 348      33.168 193.546  39.089  1.00 45.06           C
ATOM   3554  HE2 PHE A 348      34.108 193.338  38.598  1.00 45.06           H
ATOM   3555  CZ  PHE A 348      32.065 192.699  38.896  1.00 44.86           C
ATOM   3556  HZ  PHE A 348      32.162 191.831  38.261  1.00 44.86           H
ATOM   3557  N   PRO A 349      29.547 198.525  42.642  1.00 54.73           N
ATOM   3558  CA  PRO A 349      29.371 199.332  43.853  1.00 48.53           C
ATOM   3559  HA  PRO A 349      29.586 200.374  43.616  1.00 48.53           H
ATOM   3560  C   PRO A 349      30.270 198.900  45.021  1.00 54.94           C
ATOM   3561  O   PRO A 349      30.627 197.731  45.154  1.00 52.42           O
ATOM   3562  CB  PRO A 349      27.898 199.195  44.229  1.00 50.69           C
ATOM   3563 1HB  PRO A 349      27.773 198.365  44.924  1.00 50.69           H
ATOM   3564 2HB  PRO A 349      27.494 200.118  44.645  1.00 50.69           H
ATOM   3565  CG  PRO A 349      27.230 198.878  42.907  1.00 46.32           C
ATOM   3566 1HG  PRO A 349      26.307 198.316  43.046  1.00 46.32           H
ATOM   3567 2HG  PRO A 349      27.057 199.797  42.348  1.00 46.32           H
ATOM   3568  CD  PRO A 349      28.265 198.023  42.203  1.00 49.20           C
ATOM   3569 1HD  PRO A 349      28.158 196.979  42.496  1.00 49.20           H
ATOM   3570 2HD  PRO A 349      28.174 198.138  41.123  1.00 49.20           H
ATOM   3571  N   ASP A 350      30.596 199.828  45.921  1.00 58.95           N
ATOM   3572  H   ASP A 350      30.293 200.781  45.776  1.00 58.95           H
ATOM   3573  CA  ASP A 350      31.585 199.612  46.984  1.00 56.05           C
ATOM   3574  HA  ASP A 350      32.500 199.262  46.504  1.00 56.05           H
ATOM   3575  C   ASP A 350      31.182 198.550  48.043  1.00 56.36           C
ATOM   3576  O   ASP A 350      32.061 197.949  48.662  1.00 50.86           O
ATOM   3577  CB  ASP A 350      31.924 200.947  47.661  1.00 65.04           C
ATOM   3578 1HB  ASP A 350      31.017 201.365  48.098  1.00 65.04           H
ATOM   3579 2HB  ASP A 350      32.636 200.763  48.465  1.00 65.04           H
ATOM   3580  CG  ASP A 350      32.527 201.981  46.700  1.00 69.92           C
ATOM   3581  OD1 ASP A 350      33.146 201.593  45.681  1.00 74.97           O
ATOM   3582  OD2 ASP A 350      32.348 203.195  46.958  1.00 80.35           O
ATOM   3583  N   PHE A 351      29.890 198.264  48.222  1.00 52.53           N
ATOM   3584  H   PHE A 351      29.187 198.756  47.690  1.00 52.53           H
ATOM   3585  CA  PHE A 351      29.429 197.182  49.090  1.00 50.26           C
ATOM   3586  HA  PHE A 351      29.924 197.287  50.055  1.00 50.26           H
ATOM   3587  C   PHE A 351      29.784 195.773  48.538  1.00 50.58           C
ATOM   3588  O   PHE A 351      29.970 194.853  49.334  1.00 51.86           O
ATOM   3589  CB  PHE A 351      27.922 197.336  49.353  1.00 55.00           C
ATOM   3590 1HB  PHE A 351      27.582 196.478  49.933  1.00 55.00           H
ATOM   3591 2HB  PHE A 351      27.780 198.214  49.984  1.00 55.00           H
ATOM   3592  CG  PHE A 351      27.025 197.474  48.126  1.00 56.48           C
ATOM   3593  CD1 PHE A 351      26.691 196.345  47.359  1.00 55.28           C
ATOM   3594  HD1 PHE A 351      27.078 195.372  47.625  1.00 55.28           H
ATOM   3595  CD2 PHE A 351      26.492 198.728  47.772  1.00 50.53           C
ATOM   3596  HD2 PHE A 351      26.750 199.598  48.358  1.00 50.53           H
ATOM   3597  CE1 PHE A 351      25.843 196.473  46.246  1.00 51.75           C
ATOM   3598  HE1 PHE A 351      25.605 195.606  45.646  1.00 51.75           H
ATOM   3599  CE2 PHE A 351      25.612 198.850  46.682  1.00 56.84           C
ATOM   3600  HE2 PHE A 351      25.200 199.818  46.437  1.00 56.84           H
ATOM   3601  CZ  PHE A 351      25.287 197.719  45.918  1.00 50.03           C
ATOM   3602  HZ  PHE A 351      24.618 197.815  45.076  1.00 50.03           H
ATOM   3603  N   VAL A 352      29.942 195.609  47.215  1.00 48.72           N
ATOM   3604  H   VAL A 352      29.871 196.412  46.607  1.00 48.72           H
ATOM   3605  CA  VAL A 352      30.092 194.304  46.547  1.00 43.13           C
ATOM   3606  HA  VAL A 352      29.234 193.696  46.833  1.00 43.13           H
ATOM   3607  C   VAL A 352      31.372 193.575  47.000  1.00 50.14           C
ATOM   3608  O   VAL A 352      32.477 194.128  46.935  1.00 52.95           O
ATOM   3609  CB  VAL A 352      30.051 194.445  45.006  1.00 45.03           C
ATOM   3610  HB  VAL A 352      30.870 195.099  44.705  1.00 45.03           H
ATOM   3611  CG1 VAL A 352      30.213 193.112  44.264  1.00 42.65           C
ATOM   3612 1HG1 VAL A 352      30.239 193.301  43.191  1.00 42.65           H
ATOM   3613 2HG1 VAL A 352      29.366 192.467  44.501  1.00 42.65           H
ATOM   3614 3HG1 VAL A 352      31.138 192.624  44.570  1.00 42.65           H
ATOM   3615  CG2 VAL A 352      28.726 195.050  44.522  1.00 43.37           C
ATOM   3616 1HG2 VAL A 352      28.734 195.095  43.433  1.00 43.37           H
ATOM   3617 2HG2 VAL A 352      28.607 196.055  44.927  1.00 43.37           H
ATOM   3618 3HG2 VAL A 352      27.899 194.423  44.855  1.00 43.37           H
ATOM   3619  N   THR A 353      31.207 192.326  47.425  1.00 46.41           N
ATOM   3620  H   THR A 353      30.269 191.951  47.412  1.00 46.41           H
ATOM   3621  CA  THR A 353      32.259 191.397  47.894  1.00 48.96           C
ATOM   3622  HA  THR A 353      32.926 191.946  48.558  1.00 48.96           H
ATOM   3623  C   THR A 353      33.091 190.827  46.732  1.00 50.06           C
ATOM   3624  O   THR A 353      32.573 190.620  45.634  1.00 51.06           O
ATOM   3625  CB  THR A 353      31.627 190.252  48.711  1.00 48.99           C
ATOM   3626  HB  THR A 353      32.418 189.563  49.007  1.00 48.99           H
ATOM   3627  OG1 THR A 353      30.670 189.545  47.941  1.00 46.27           O
ATOM   3628  HG1 THR A 353      29.969 189.259  48.532  1.00 46.27           H
ATOM   3629  CG2 THR A 353      30.934 190.780  49.970  1.00 48.50           C
ATOM   3630 1HG2 THR A 353      30.482 189.944  50.502  1.00 48.50           H
ATOM   3631 2HG2 THR A 353      30.163 191.503  49.705  1.00 48.50           H
ATOM   3632 3HG2 THR A 353      31.678 191.258  50.607  1.00 48.50           H
ATOM   3633  N   GLU A 354      34.386 190.559  46.947  1.00 47.04           N
ATOM   3634  H   GLU A 354      34.796 190.769  47.846  1.00 47.04           H
ATOM   3635  CA  GLU A 354      35.318 190.099  45.903  1.00 50.29           C
ATOM   3636  HA  GLU A 354      35.449 190.897  45.173  1.00 50.29           H
ATOM   3637  C   GLU A 354      34.810 188.847  45.145  1.00 43.81           C
ATOM   3638  O   GLU A 354      34.934 188.778  43.923  1.00 43.82           O
ATOM   3639  CB  GLU A 354      36.701 189.765  46.492  1.00  0.00           C
ATOM   3640 1HB  GLU A 354      36.578 189.106  47.351  1.00  0.00           H
ATOM   3641 2HB  GLU A 354      37.259 189.231  45.723  1.00  0.00           H
ATOM   3642  CG  GLU A 354      37.526 190.990  46.931  1.00  0.00           C
ATOM   3643 1HG  GLU A 354      37.539 191.718  46.120  1.00  0.00           H
ATOM   3644 2HG  GLU A 354      37.065 191.452  47.804  1.00  0.00           H
ATOM   3645  CD  GLU A 354      38.975 190.622  47.281  1.00  0.00           C
ATOM   3646  OE1 GLU A 354      39.229 189.530  47.846  1.00  0.00           O
ATOM   3647  OE2 GLU A 354      39.883 191.454  47.037  1.00  0.00           O
ATOM   3648  N   GLY A 355      34.185 187.894  45.841  1.00 41.33           N
ATOM   3649  H   GLY A 355      34.119 187.981  46.845  1.00 41.33           H
ATOM   3650  CA  GLY A 355      33.673 186.665  45.244  1.00 45.76           C
ATOM   3651 1HA  GLY A 355      34.490 186.136  44.753  1.00 45.76           H
ATOM   3652 2HA  GLY A 355      33.284 186.044  46.051  1.00 45.76           H
ATOM   3653  C   GLY A 355      32.548 186.879  44.214  1.00 43.53           C
ATOM   3654  O   GLY A 355      32.476 186.147  43.225  1.00 43.05           O
ATOM   3655  N   ALA A 356      31.716 187.908  44.402  1.00 43.01           N
ATOM   3656  H   ALA A 356      31.836 188.497  45.214  1.00 43.01           H
ATOM   3657  CA  ALA A 356      30.731 188.329  43.412  1.00 42.10           C
ATOM   3658  HA  ALA A 356      30.207 187.450  43.035  1.00 42.10           H
ATOM   3659  C   ALA A 356      31.393 189.040  42.212  1.00 42.76           C
ATOM   3660  O   ALA A 356      30.968 188.838  41.072  1.00 40.23           O
ATOM   3661  CB  ALA A 356      29.709 189.241  44.095  1.00 37.52           C
ATOM   3662 1HB  ALA A 356      29.237 188.708  44.921  1.00 37.52           H
ATOM   3663 2HB  ALA A 356      28.950 189.533  43.369  1.00 37.52           H
ATOM   3664 3HB  ALA A 356      30.210 190.131  44.476  1.00 37.52           H
ATOM   3665  N   ARG A 357      32.451 189.835  42.449  1.00 40.53           N
ATOM   3666  H   ARG A 357      32.797 189.931  43.393  1.00 40.53           H
ATOM   3667  CA  ARG A 357      33.208 190.525  41.400  1.00 39.30           C
ATOM   3668  HA  ARG A 357      32.490 191.093  40.807  1.00 39.30           H
ATOM   3669  C   ARG A 357      33.901 189.510  40.469  1.00 42.79           C
ATOM   3670  O   ARG A 357      33.751 189.615  39.252  1.00 41.55           O
ATOM   3671  CB  ARG A 357      34.231 191.531  41.971  1.00 46.45           C
ATOM   3672 1HB  ARG A 357      35.008 191.001  42.523  1.00 46.45           H
ATOM   3673 2HB  ARG A 357      34.702 192.048  41.136  1.00 46.45           H
ATOM   3674  CG  ARG A 357      33.594 192.578  42.902  1.00 44.17           C
ATOM   3675 1HG  ARG A 357      32.731 193.026  42.410  1.00 44.17           H
ATOM   3676 2HG  ARG A 357      33.254 192.070  43.804  1.00 44.17           H
ATOM   3677  CD  ARG A 357      34.564 193.703  43.310  1.00 50.88           C
ATOM   3678 1HD  ARG A 357      35.505 193.269  43.647  1.00 50.88           H
ATOM   3679 2HD  ARG A 357      34.751 194.345  42.449  1.00 50.88           H
ATOM   3680  NE  ARG A 357      33.993 194.512  44.397  1.00 56.56           N
ATOM   3681  HE  ARG A 357      33.536 193.970  45.116  1.00 56.56           H
ATOM   3682  CZ  ARG A 357      34.033 195.853  44.503  1.00 57.93           C
ATOM   3683  NH1 ARG A 357      34.640 196.651  43.678  1.00 59.06           N
ATOM   3684 1HH1 ARG A 357      35.186 196.291  42.908  1.00 59.06           H
ATOM   3685 2HH1 ARG A 357      34.638 197.641  43.876  1.00 59.06           H
ATOM   3686  NH2 ARG A 357      33.418 196.426  45.487  1.00 53.47           N
ATOM   3687 1HH2 ARG A 357      32.889 195.877  46.149  1.00 53.47           H
ATOM   3688 2HH2 ARG A 357      33.386 197.435  45.528  1.00 53.47           H
ATOM   3689  N   ASP A 358      34.548 188.491  41.036  1.00 42.00           N
ATOM   3690  H   ASP A 358      34.670 188.501  42.038  1.00 42.00           H
ATOM   3691  CA  ASP A 358      35.202 187.407  40.301  1.00 42.60           C
ATOM   3692  HA  ASP A 358      35.933 187.846  39.622  1.00 42.60           H
ATOM   3693  C   ASP A 358      34.191 186.601  39.457  1.00 40.57           C
ATOM   3694  O   ASP A 358      34.378 186.428  38.252  1.00 37.44           O
ATOM   3695  CB  ASP A 358      35.942 186.502  41.304  1.00 35.26           C
ATOM   3696 1HB  ASP A 358      36.523 187.137  41.973  1.00 35.26           H
ATOM   3697 2HB  ASP A 358      35.219 185.953  41.907  1.00 35.26           H
ATOM   3698  CG  ASP A 358      36.898 185.486  40.652  1.00 46.14           C
ATOM   3699  OD1 ASP A 358      37.298 185.668  39.481  1.00 51.33           O
ATOM   3700  OD2 ASP A 358      37.376 184.551  41.335  1.00 44.25           O
ATOM   3701  N   LEU A 359      33.070 186.189  40.064  1.00 39.76           N
ATOM   3702  H   LEU A 359      32.952 186.372  41.050  1.00 39.76           H
ATOM   3703  CA  LEU A 359      32.000 185.451  39.394  1.00 38.16           C
ATOM   3704  HA  LEU A 359      32.410 184.506  39.038  1.00 38.16           H
ATOM   3705  C   LEU A 359      31.443 186.221  38.180  1.00 36.56           C
ATOM   3706  O   LEU A 359      31.383 185.692  37.070  1.00 35.26           O
ATOM   3707  CB  LEU A 359      30.882 185.162  40.418  1.00 34.71           C
ATOM   3708 1HB  LEU A 359      31.291 184.524  41.201  1.00 34.71           H
ATOM   3709 2HB  LEU A 359      30.585 186.106  40.876  1.00 34.71           H
ATOM   3710  CG  LEU A 359      29.629 184.500  39.823  1.00 37.47           C
ATOM   3711  HG  LEU A 359      29.227 185.147  39.043  1.00 37.47           H
ATOM   3712  CD1 LEU A 359      29.925 183.119  39.235  1.00 34.60           C
ATOM   3713 1HD1 LEU A 359      28.989 182.665  38.910  1.00 34.60           H
ATOM   3714 2HD1 LEU A 359      30.393 182.487  39.990  1.00 34.60           H
ATOM   3715 3HD1 LEU A 359      30.595 183.225  38.382  1.00 34.60           H
ATOM   3716  CD2 LEU A 359      28.558 184.353  40.897  1.00 32.29           C
ATOM   3717 1HD2 LEU A 359      27.650 183.951  40.448  1.00 32.29           H
ATOM   3718 2HD2 LEU A 359      28.346 185.327  41.338  1.00 32.29           H
ATOM   3719 3HD2 LEU A 359      28.914 183.673  41.671  1.00 32.29           H
ATOM   3720  N   ILE A 360      31.037 187.476  38.386  1.00 32.78           N
ATOM   3721  H   ILE A 360      31.116 187.884  39.307  1.00 32.78           H
ATOM   3722  CA  ILE A 360      30.440 188.300  37.340  1.00 34.17           C
ATOM   3723  HA  ILE A 360      29.653 187.716  36.864  1.00 34.17           H
ATOM   3724  C   ILE A 360      31.499 188.629  36.255  1.00 38.38           C
ATOM   3725  O   ILE A 360      31.169 188.616  35.072  1.00 37.75           O
ATOM   3726  CB  ILE A 360      29.761 189.547  37.968  1.00 30.18           C
ATOM   3727  HB  ILE A 360      30.489 190.028  38.621  1.00 30.18           H
ATOM   3728  CG1 ILE A 360      28.530 189.124  38.802  1.00 34.57           C
ATOM   3729 1HG1 ILE A 360      27.742 188.819  38.114  1.00 34.57           H
ATOM   3730 2HG1 ILE A 360      28.809 188.261  39.406  1.00 34.57           H
ATOM   3731  CG2 ILE A 360      29.327 190.556  36.890  1.00 31.31           C
ATOM   3732 1HG2 ILE A 360      28.841 191.413  37.356  1.00 31.31           H
ATOM   3733 2HG2 ILE A 360      28.631 190.070  36.207  1.00 31.31           H
ATOM   3734 3HG2 ILE A 360      30.204 190.893  36.336  1.00 31.31           H
ATOM   3735  CD1 ILE A 360      27.989 190.193  39.761  1.00 37.99           C
ATOM   3736 1HD1 ILE A 360      27.154 189.768  40.318  1.00 37.99           H
ATOM   3737 2HD1 ILE A 360      27.649 191.066  39.205  1.00 37.99           H
ATOM   3738 3HD1 ILE A 360      28.776 190.488  40.455  1.00 37.99           H
ATOM   3739  N   SER A 361      32.771 188.825  36.618  1.00 36.14           N
ATOM   3740  H   SER A 361      33.022 188.823  37.597  1.00 36.14           H
ATOM   3741  CA  SER A 361      33.868 189.029  35.664  1.00 39.03           C
ATOM   3742  HA  SER A 361      33.606 189.875  35.028  1.00 39.03           H
ATOM   3743  C   SER A 361      34.108 187.805  34.754  1.00 41.45           C
ATOM   3744  O   SER A 361      34.354 187.994  33.561  1.00 42.33           O
ATOM   3745  CB  SER A 361      35.164 189.392  36.386  1.00 42.49           C
ATOM   3746 1HB  SER A 361      35.421 188.598  37.088  1.00 42.49           H
ATOM   3747 2HB  SER A 361      35.968 189.495  35.657  1.00 42.49           H
ATOM   3748  OG  SER A 361      34.997 190.625  37.079  1.00 45.89           O
ATOM   3749  HG  SER A 361      34.698 190.417  37.967  1.00 45.89           H
ATOM   3750  N   ARG A 362      33.989 186.571  35.270  1.00 37.86           N
ATOM   3751  H   ARG A 362      33.831 186.470  36.263  1.00 37.86           H
ATOM   3752  CA  ARG A 362      34.064 185.319  34.497  1.00 37.71           C
ATOM   3753  HA  ARG A 362      34.963 185.336  33.881  1.00 37.71           H
ATOM   3754  C   ARG A 362      32.848 185.146  33.562  1.00 37.49           C
ATOM   3755  O   ARG A 362      33.014 184.823  32.387  1.00 38.09           O
ATOM   3756  CB  ARG A 362      34.167 184.116  35.453  1.00 41.01           C
ATOM   3757 1HB  ARG A 362      33.356 184.163  36.180  1.00 41.01           H
ATOM   3758 2HB  ARG A 362      34.061 183.192  34.885  1.00 41.01           H
ATOM   3759  CG  ARG A 362      35.505 184.074  36.214  1.00 48.13           C
ATOM   3760 1HG  ARG A 362      36.315 183.829  35.527  1.00 48.13           H
ATOM   3761 2HG  ARG A 362      35.709 185.052  36.650  1.00 48.13           H
ATOM   3762  CD  ARG A 362      35.468 183.027  37.334  1.00 43.68           C
ATOM   3763 1HD  ARG A 362      34.520 183.110  37.865  1.00 43.68           H
ATOM   3764 2HD  ARG A 362      35.539 182.025  36.911  1.00 43.68           H
ATOM   3765  NE  ARG A 362      36.570 183.228  38.283  1.00 51.86           N
ATOM   3766  HE  ARG A 362      36.479 184.084  38.811  1.00 51.86           H
ATOM   3767  CZ  ARG A 362      37.630 182.428  38.488  1.00 63.24           C
ATOM   3768  NH1 ARG A 362      37.881 181.369  37.781  1.00 57.05           N
ATOM   3769 1HH1 ARG A 362      37.246 181.097  37.044  1.00 57.05           H
ATOM   3770 2HH1 ARG A 362      38.705 180.815  37.967  1.00 57.05           H
ATOM   3771  NH2 ARG A 362      38.460 182.736  39.436  1.00 69.43           N
ATOM   3772 1HH2 ARG A 362      38.220 183.507  40.043  1.00 69.43           H
ATOM   3773 2HH2 ARG A 362      39.274 182.172  39.633  1.00 69.43           H
ATOM   3774  N   LEU A 363      31.634 185.387  34.062  1.00 37.27           N
ATOM   3775  H   LEU A 363      31.544 185.619  35.040  1.00 37.27           H
ATOM   3776  CA  LEU A 363      30.399 185.308  33.283  1.00 32.31           C
ATOM   3777  HA  LEU A 363      30.345 184.322  32.820  1.00 32.31           H
ATOM   3778  C   LEU A 363      30.362 186.360  32.142  1.00 33.18           C
ATOM   3779  O   LEU A 363      29.915 186.050  31.039  1.00 35.58           O
ATOM   3780  CB  LEU A 363      29.189 185.472  34.232  1.00 33.48           C
ATOM   3781 1HB  LEU A 363      29.329 186.389  34.804  1.00 33.48           H
ATOM   3782 2HB  LEU A 363      28.294 185.591  33.621  1.00 33.48           H
ATOM   3783  CG  LEU A 363      28.969 184.295  35.199  1.00 33.12           C
ATOM   3784  HG  LEU A 363      29.920 184.054  35.674  1.00 33.12           H
ATOM   3785  CD1 LEU A 363      27.962 184.657  36.292  1.00 28.87           C
ATOM   3786 1HD1 LEU A 363      27.909 183.842  37.013  1.00 28.87           H
ATOM   3787 2HD1 LEU A 363      26.979 184.817  35.849  1.00 28.87           H
ATOM   3788 3HD1 LEU A 363      28.287 185.568  36.795  1.00 28.87           H
ATOM   3789  CD2 LEU A 363      28.448 183.051  34.481  1.00 30.00           C
ATOM   3790 1HD2 LEU A 363      28.220 182.286  35.224  1.00 30.00           H
ATOM   3791 2HD2 LEU A 363      29.207 182.677  33.795  1.00 30.00           H
ATOM   3792 3HD2 LEU A 363      27.543 183.297  33.925  1.00 30.00           H
ATOM   3793  N   LEU A 364      30.875 187.569  32.395  1.00 34.67           N
ATOM   3794  H   LEU A 364      31.181 187.764  33.337  1.00 34.67           H
ATOM   3795  CA  LEU A 364      30.933 188.691  31.447  1.00 40.71           C
ATOM   3796  HA  LEU A 364      30.211 188.483  30.657  1.00 40.71           H
ATOM   3797  C   LEU A 364      32.326 188.845  30.758  1.00 38.76           C
ATOM   3798  O   LEU A 364      32.746 189.960  30.443  1.00 44.59           O
ATOM   3799  CB  LEU A 364      30.459 189.997  32.137  1.00 36.64           C
ATOM   3800 1HB  LEU A 364      31.199 190.261  32.893  1.00 36.64           H
ATOM   3801 2HB  LEU A 364      30.449 190.786  31.386  1.00 36.64           H
ATOM   3802  CG  LEU A 364      29.069 189.944  32.798  1.00 33.63           C
ATOM   3803  HG  LEU A 364      29.089 189.195  33.589  1.00 33.63           H
ATOM   3804  CD1 LEU A 364      28.725 191.297  33.423  1.00 39.14           C
ATOM   3805 1HD1 LEU A 364      27.792 191.209  33.979  1.00 39.14           H
ATOM   3806 2HD1 LEU A 364      28.614 192.049  32.642  1.00 39.14           H
ATOM   3807 3HD1 LEU A 364      29.526 191.592  34.101  1.00 39.14           H
ATOM   3808  CD2 LEU A 364      27.954 189.589  31.817  1.00 35.31           C
ATOM   3809 1HD2 LEU A 364      26.994 189.627  32.332  1.00 35.31           H
ATOM   3810 2HD2 LEU A 364      28.117 188.584  31.426  1.00 35.31           H
ATOM   3811 3HD2 LEU A 364      27.954 190.304  30.994  1.00 35.31           H
ATOM   3812  N   LYS A 365      33.067 187.750  30.522  1.00 38.48           N
ATOM   3813  H   LYS A 365      32.729 186.847  30.821  1.00 38.48           H
ATOM   3814  CA  LYS A 365      34.205 187.742  29.590  1.00 40.37           C
ATOM   3815  HA  LYS A 365      34.907 188.524  29.878  1.00 40.37           H
ATOM   3816  C   LYS A 365      33.687 188.060  28.173  1.00 37.82           C
ATOM   3817  O   LYS A 365      32.690 187.475  27.746  1.00 35.74           O
ATOM   3818  CB  LYS A 365      34.929 186.375  29.595  1.00 40.15           C
ATOM   3819 1HB  LYS A 365      34.196 185.603  29.363  1.00 40.15           H
ATOM   3820 2HB  LYS A 365      35.663 186.378  28.789  1.00 40.15           H
ATOM   3821  CG  LYS A 365      35.634 185.980  30.911  1.00 46.10           C
ATOM   3822 1HG  LYS A 365      35.020 186.324  31.744  1.00 46.10           H
ATOM   3823 2HG  LYS A 365      35.668 184.892  30.966  1.00 46.10           H
ATOM   3824  CD  LYS A 365      37.076 186.487  31.111  1.00 52.83           C
ATOM   3825 1HD  LYS A 365      37.483 186.023  32.009  1.00 52.83           H
ATOM   3826 2HD  LYS A 365      37.675 186.168  30.258  1.00 52.83           H
ATOM   3827  CE  LYS A 365      37.151 188.014  31.263  1.00 55.08           C
ATOM   3828 1HE  LYS A 365      37.053 188.470  30.278  1.00 55.08           H
ATOM   3829 2HE  LYS A 365      36.316 188.347  31.879  1.00 55.08           H
ATOM   3830  NZ  LYS A 365      38.414 188.438  31.907  1.00 60.65           N
ATOM   3831 1HZ  LYS A 365      38.495 189.444  31.874  1.00 60.65           H
ATOM   3832 2HZ  LYS A 365      39.203 188.020  31.436  1.00 60.65           H
ATOM   3833 3HZ  LYS A 365      38.395 188.132  32.869  1.00 60.65           H
ATOM   3834  N   HIS A 366      34.351 188.960  27.445  1.00 41.46           N
ATOM   3835  H   HIS A 366      35.179 189.395  27.826  1.00 41.46           H
ATOM   3836  CA  HIS A 366      33.962 189.354  26.090  1.00 38.25           C
ATOM   3837  HA  HIS A 366      32.961 189.783  26.130  1.00 38.25           H
ATOM   3838  C   HIS A 366      33.921 188.134  25.145  1.00 38.79           C
ATOM   3839  O   HIS A 366      32.880 187.842  24.565  1.00 39.75           O
ATOM   3840  CB  HIS A 366      34.916 190.440  25.567  1.00 43.46           C
ATOM   3841 1HB  HIS A 366      34.875 191.305  26.230  1.00 43.46           H
ATOM   3842 2HB  HIS A 366      35.937 190.058  25.591  1.00 43.46           H
ATOM   3843  CG  HIS A 366      34.608 190.902  24.154  1.00 43.32           C
ATOM   3844  ND1 HIS A 366      35.073 190.347  22.988  1.00 47.36           N
ATOM   3845  HD1 HIS A 366      35.707 189.573  22.850  1.00 47.36           H
ATOM   3846  CD2 HIS A 366      33.773 191.915  23.764  1.00 42.36           C
ATOM   3847  HD2 HIS A 366      33.200 192.597  24.375  1.00 42.36           H
ATOM   3848  CE1 HIS A 366      34.552 191.016  21.976  1.00 42.51           C
ATOM   3849  HE1 HIS A 366      34.724 190.850  20.923  1.00 42.51           H
ATOM   3850  NE2 HIS A 366      33.725 191.962  22.391  1.00 47.64           N
ATOM   3851  N   ASN A 367      35.015 187.376  25.065  1.00 42.68           N
ATOM   3852  H   ASN A 367      35.800 187.617  25.653  1.00 42.68           H
ATOM   3853  CA  ASN A 367      35.149 186.176  24.241  1.00 40.18           C
ATOM   3854  HA  ASN A 367      34.860 186.407  23.215  1.00 40.18           H
ATOM   3855  C   ASN A 367      34.242 185.033  24.746  1.00 33.02           C
ATOM   3856  O   ASN A 367      34.452 184.558  25.868  1.00 37.80           O
ATOM   3857  CB  ASN A 367      36.637 185.799  24.263  1.00 45.09           C
ATOM   3858 1HB  ASN A 367      37.213 186.671  23.953  1.00 45.09           H
ATOM   3859 2HB  ASN A 367      36.907 185.580  25.296  1.00 45.09           H
ATOM   3860  CG  ASN A 367      37.032 184.607  23.386  1.00 53.14           C
ATOM   3861  OD1 ASN A 367      36.255 183.714  23.097  1.00 45.60           O
ATOM   3862  ND2 ASN A 367      38.274 184.547  22.966  1.00 54.92           N
ATOM   3863 1HD2 ASN A 367      38.597 183.717  22.492  1.00 54.92           H
ATOM   3864 2HD2 ASN A 367      38.937 185.241  23.280  1.00 54.92           H
ATOM   3865  N   PRO A 368      33.296 184.506  23.939  1.00 35.61           N
ATOM   3866  CA  PRO A 368      32.453 183.368  24.319  1.00 36.51           C
ATOM   3867  HA  PRO A 368      31.771 183.684  25.108  1.00 36.51           H
ATOM   3868  C   PRO A 368      33.242 182.146  24.820  1.00 39.70           C
ATOM   3869  O   PRO A 368      32.867 181.518  25.816  1.00 39.10           O
ATOM   3870  CB  PRO A 368      31.649 183.044  23.053  1.00 39.25           C
ATOM   3871 1HB  PRO A 368      32.205 182.364  22.407  1.00 39.25           H
ATOM   3872 2HB  PRO A 368      30.663 182.637  23.276  1.00 39.25           H
ATOM   3873  CG  PRO A 368      31.514 184.401  22.386  1.00 43.27           C
ATOM   3874 1HG  PRO A 368      31.339 184.323  21.313  1.00 43.27           H
ATOM   3875 2HG  PRO A 368      30.727 184.978  22.872  1.00 43.27           H
ATOM   3876  CD  PRO A 368      32.867 185.022  22.656  1.00 36.90           C
ATOM   3877 1HD  PRO A 368      33.582 184.729  21.887  1.00 36.90           H
ATOM   3878 2HD  PRO A 368      32.772 186.106  22.711  1.00 36.90           H
ATOM   3879  N   SER A 369      34.384 181.831  24.200  1.00 41.99           N
ATOM   3880  H   SER A 369      34.717 182.408  23.442  1.00 41.99           H
ATOM   3881  CA  SER A 369      35.224 180.699  24.589  1.00 39.68           C
ATOM   3882  HA  SER A 369      34.557 179.844  24.698  1.00 39.68           H
ATOM   3883  C   SER A 369      35.967 180.892  25.934  1.00 42.05           C
ATOM   3884  O   SER A 369      36.460 179.898  26.468  1.00 47.97           O
ATOM   3885  CB  SER A 369      36.209 180.330  23.473  1.00 41.44           C
ATOM   3886 1HB  SER A 369      36.594 179.327  23.657  1.00 41.44           H
ATOM   3887 2HB  SER A 369      35.678 180.320  22.521  1.00 41.44           H
ATOM   3888  OG  SER A 369      37.297 181.237  23.413  1.00 48.90           O
ATOM   3889  HG  SER A 369      36.962 182.079  23.096  1.00 48.90           H
ATOM   3890  N   GLN A 370      36.001 182.112  26.494  1.00 37.67           N
ATOM   3891  H   GLN A 370      35.568 182.880  26.001  1.00 37.67           H
ATOM   3892  CA  GLN A 370      36.524 182.422  27.837  1.00 35.71           C
ATOM   3893  HA  GLN A 370      37.239 181.646  28.113  1.00 35.71           H
ATOM   3894  C   GLN A 370      35.431 182.456  28.944  1.00 41.97           C
ATOM   3895  O   GLN A 370      35.768 182.483  30.129  1.00 40.80           O
ATOM   3896  CB  GLN A 370      37.284 183.761  27.822  1.00 44.90           C
ATOM   3897 1HB  GLN A 370      36.622 184.551  27.466  1.00 44.90           H
ATOM   3898 2HB  GLN A 370      37.579 184.003  28.843  1.00 44.90           H
ATOM   3899  CG  GLN A 370      38.548 183.751  26.939  1.00 56.63           C
ATOM   3900 1HG  GLN A 370      39.214 182.958  27.278  1.00 56.63           H
ATOM   3901 2HG  GLN A 370      38.278 183.554  25.902  1.00 56.63           H
ATOM   3902  CD  GLN A 370      39.292 185.087  27.012  1.00 66.93           C
ATOM   3903  OE1 GLN A 370      39.208 185.936  26.138  1.00 64.10           O
ATOM   3904  NE2 GLN A 370      40.017 185.367  28.063  1.00 71.30           N
ATOM   3905 1HE2 GLN A 370      40.537 186.233  28.058  1.00 71.30           H
ATOM   3906 2HE2 GLN A 370      40.136 184.712  28.822  1.00 71.30           H
ATOM   3907  N   ARG A 371      34.132 182.442  28.606  1.00 39.75           N
ATOM   3908  H   ARG A 371      33.867 182.419  27.632  1.00 39.75           H
ATOM   3909  CA  ARG A 371      33.038 182.321  29.581  1.00 37.50           C
ATOM   3910  HA  ARG A 371      33.251 183.005  30.402  1.00 37.50           H
ATOM   3911  C   ARG A 371      33.009 180.884  30.167  1.00 38.98           C
ATOM   3912  O   ARG A 371      33.216 179.939  29.399  1.00 38.58           O
ATOM   3913  CB  ARG A 371      31.689 182.741  28.960  1.00 36.80           C
ATOM   3914 1HB  ARG A 371      31.460 182.094  28.113  1.00 36.80           H
ATOM   3915 2HB  ARG A 371      30.900 182.639  29.704  1.00 36.80           H
ATOM   3916  CG  ARG A 371      31.707 184.202  28.466  1.00 32.85           C
ATOM   3917 1HG  ARG A 371      31.926 184.868  29.300  1.00 32.85           H
ATOM   3918 2HG  ARG A 371      32.496 184.308  27.721  1.00 32.85           H
ATOM   3919  CD  ARG A 371      30.374 184.641  27.828  1.00 33.87           C
ATOM   3920 1HD  ARG A 371      29.963 183.808  27.257  1.00 33.87           H
ATOM   3921 2HD  ARG A 371      29.666 184.928  28.607  1.00 33.87           H
ATOM   3922  NE  ARG A 371      30.585 185.783  26.927  1.00 35.04           N
ATOM   3923  HE  ARG A 371      31.383 186.355  27.162  1.00 35.04           H
ATOM   3924  CZ  ARG A 371      29.864 186.055  25.830  1.00 33.04           C
ATOM   3925  NH1 ARG A 371      28.765 185.436  25.530  1.00 34.94           N
ATOM   3926 1HH1 ARG A 371      28.333 184.772  26.158  1.00 34.94           H
ATOM   3927 2HH1 ARG A 371      28.332 185.645  24.642  1.00 34.94           H
ATOM   3928  NH2 ARG A 371      30.267 186.958  24.994  1.00 33.27           N
ATOM   3929 1HH2 ARG A 371      31.182 187.372  25.093  1.00 33.27           H
ATOM   3930 2HH2 ARG A 371      29.728 187.119  24.155  1.00 33.27           H
ATOM   3931  N   PRO A 372      32.789 180.693  31.483  1.00 36.28           N
ATOM   3932  CA  PRO A 372      32.938 179.400  32.170  1.00 40.00           C
ATOM   3933  HA  PRO A 372      33.921 178.976  31.962  1.00 40.00           H
ATOM   3934  C   PRO A 372      31.873 178.355  31.777  1.00 44.32           C
ATOM   3935  O   PRO A 372      30.831 178.700  31.216  1.00 37.75           O
ATOM   3936  CB  PRO A 372      32.846 179.741  33.664  1.00 38.45           C
ATOM   3937 1HB  PRO A 372      32.386 178.949  34.255  1.00 38.45           H
ATOM   3938 2HB  PRO A 372      33.835 179.983  34.052  1.00 38.45           H
ATOM   3939  CG  PRO A 372      31.965 180.979  33.683  1.00 37.94           C
ATOM   3940 1HG  PRO A 372      30.917 180.693  33.595  1.00 37.94           H
ATOM   3941 2HG  PRO A 372      32.131 181.596  34.566  1.00 37.94           H
ATOM   3942  CD  PRO A 372      32.414 181.714  32.437  1.00 35.25           C
ATOM   3943 1HD  PRO A 372      31.600 182.313  32.031  1.00 35.25           H
ATOM   3944 2HD  PRO A 372      33.280 182.335  32.668  1.00 35.25           H
ATOM   3945  N   MET A 373      32.098 177.081  32.113  1.00 40.37           N
ATOM   3946  H   MET A 373      32.975 176.845  32.555  1.00 40.37           H
ATOM   3947  CA  MET A 373      31.048 176.053  32.162  1.00 41.35           C
ATOM   3948  HA  MET A 373      30.513 176.031  31.212  1.00 41.35           H
ATOM   3949  C   MET A 373      30.043 176.358  33.282  1.00 34.83           C
ATOM   3950  O   MET A 373      30.423 176.849  34.343  1.00 37.17           O
ATOM   3951  CB  MET A 373      31.630 174.653  32.409  1.00 44.80           C
ATOM   3952 1HB  MET A 373      32.117 174.638  33.384  1.00 44.80           H
ATOM   3953 2HB  MET A 373      30.808 173.937  32.432  1.00 44.80           H
ATOM   3954  CG  MET A 373      32.644 174.210  31.343  1.00 57.40           C
ATOM   3955 1HG  MET A 373      32.208 174.378  30.358  1.00 57.40           H
ATOM   3956 2HG  MET A 373      33.535 174.831  31.432  1.00 57.40           H
ATOM   3957  SD  MET A 373      33.148 172.458  31.458  1.00 86.36           S
ATOM   3958  CE  MET A 373      33.949 172.478  33.083  1.00 50.95           C
ATOM   3959 1HE  MET A 373      34.586 171.599  33.190  1.00 50.95           H
ATOM   3960 2HE  MET A 373      33.193 172.477  33.869  1.00 50.95           H
ATOM   3961 3HE  MET A 373      34.557 173.379  33.163  1.00 50.95           H
ATOM   3962  N   LEU A 374      28.775 175.968  33.128  1.00 34.01           N
ATOM   3963  H   LEU A 374      28.462 175.557  32.259  1.00 34.01           H
ATOM   3964  CA  LEU A 374      27.794 176.063  34.207  1.00 36.95           C
ATOM   3965  HA  LEU A 374      27.801 177.094  34.560  1.00 36.95           H
ATOM   3966  C   LEU A 374      28.173 175.163  35.423  1.00 38.84           C
ATOM   3967  O   LEU A 374      27.892 175.537  36.560  1.00 35.04           O
ATOM   3968  CB  LEU A 374      26.386 175.766  33.657  1.00 33.05           C
ATOM   3969 1HB  LEU A 374      26.422 174.828  33.103  1.00 33.05           H
ATOM   3970 2HB  LEU A 374      25.706 175.636  34.499  1.00 33.05           H
ATOM   3971  CG  LEU A 374      25.845 176.890  32.750  1.00 36.03           C
ATOM   3972  HG  LEU A 374      26.619 177.152  32.028  1.00 36.03           H
ATOM   3973  CD1 LEU A 374      24.620 176.416  31.980  1.00 32.00           C
ATOM   3974 1HD1 LEU A 374      24.273 177.207  31.316  1.00 32.00           H
ATOM   3975 2HD1 LEU A 374      23.833 176.166  32.691  1.00 32.00           H
ATOM   3976 3HD1 LEU A 374      24.874 175.533  31.392  1.00 32.00           H
ATOM   3977  CD2 LEU A 374      25.437 178.135  33.543  1.00 34.88           C
ATOM   3978 1HD2 LEU A 374      25.019 178.873  32.858  1.00 34.88           H
ATOM   3979 2HD2 LEU A 374      26.307 178.558  34.045  1.00 34.88           H
ATOM   3980 3HD2 LEU A 374      24.687 177.861  34.285  1.00 34.88           H
ATOM   3981  N   ARG A 375      28.920 174.070  35.208  1.00 42.68           N
ATOM   3982  H   ARG A 375      29.042 173.735  34.262  1.00 42.68           H
ATOM   3983  CA  ARG A 375      29.620 173.327  36.261  1.00 40.88           C
ATOM   3984  HA  ARG A 375      28.873 172.928  36.947  1.00 40.88           H
ATOM   3985  C   ARG A 375      30.576 174.231  37.068  1.00 40.19           C
ATOM   3986  O   ARG A 375      30.507 174.239  38.290  1.00 43.05           O
ATOM   3987  CB  ARG A 375      30.381 172.142  35.639  1.00  0.00           C
ATOM   3988 1HB  ARG A 375      29.666 171.496  35.130  1.00  0.00           H
ATOM   3989 2HB  ARG A 375      31.107 172.506  34.912  1.00  0.00           H
ATOM   3990  CG  ARG A 375      31.125 171.311  36.700  1.00  0.00           C
ATOM   3991 1HG  ARG A 375      31.866 171.943  37.189  1.00  0.00           H
ATOM   3992 2HG  ARG A 375      30.415 170.970  37.455  1.00  0.00           H
ATOM   3993  CD  ARG A 375      31.845 170.078  36.118  1.00  0.00           C
ATOM   3994 1HD  ARG A 375      32.618 170.420  35.430  1.00  0.00           H
ATOM   3995 2HD  ARG A 375      32.329 169.522  36.920  1.00  0.00           H
ATOM   3996  NE  ARG A 375      30.931 169.176  35.397  1.00  0.00           N
ATOM   3997  HE  ARG A 375      30.947 169.292  34.394  1.00  0.00           H
ATOM   3998  CZ  ARG A 375      30.051 168.352  35.970  1.00  0.00           C
ATOM   3999  NH1 ARG A 375      29.219 167.666  35.252  1.00  0.00           N
ATOM   4000 1HH1 ARG A 375      29.307 167.624  34.247  1.00  0.00           H
ATOM   4001 2HH1 ARG A 375      28.537 167.090  35.724  1.00  0.00           H
ATOM   4002  NH2 ARG A 375      29.965 168.192  37.255  1.00  0.00           N
ATOM   4003 1HH2 ARG A 375      30.617 168.671  37.860  1.00  0.00           H
ATOM   4004 2HH2 ARG A 375      29.253 167.596  37.650  1.00  0.00           H
ATOM   4005  N   GLU A 376      31.430 175.007  36.404  1.00 39.10           N
ATOM   4006  H   GLU A 376      31.384 175.055  35.396  1.00 39.10           H
ATOM   4007  CA  GLU A 376      32.385 175.904  37.062  1.00 40.83           C
ATOM   4008  HA  GLU A 376      32.975 175.330  37.777  1.00 40.83           H
ATOM   4009  C   GLU A 376      31.685 177.046  37.822  1.00 43.74           C
ATOM   4010  O   GLU A 376      32.164 177.455  38.877  1.00 37.67           O
ATOM   4011  CB  GLU A 376      33.351 176.509  36.040  1.00 42.49           C
ATOM   4012 1HB  GLU A 376      32.778 176.965  35.233  1.00 42.49           H
ATOM   4013 2HB  GLU A 376      33.928 177.293  36.530  1.00 42.49           H
ATOM   4014  CG  GLU A 376      34.318 175.478  35.444  1.00 53.88           C
ATOM   4015 1HG  GLU A 376      34.960 175.088  36.233  1.00 53.88           H
ATOM   4016 2HG  GLU A 376      33.757 174.652  35.008  1.00 53.88           H
ATOM   4017  CD  GLU A 376      35.179 176.128  34.367  1.00 54.08           C
ATOM   4018  OE1 GLU A 376      34.620 176.551  33.331  1.00 48.58           O
ATOM   4019  OE2 GLU A 376      36.417 176.222  34.564  1.00 69.61           O
ATOM   4020  N   VAL A 377      30.539 177.528  37.329  1.00 37.50           N
ATOM   4021  H   VAL A 377      30.217 177.202  36.429  1.00 37.50           H
ATOM   4022  CA  VAL A 377      29.692 178.508  38.016  1.00 33.91           C
ATOM   4023  HA  VAL A 377      30.298 179.387  38.236  1.00 33.91           H
ATOM   4024  C   VAL A 377      29.174 177.936  39.351  1.00 35.19           C
ATOM   4025  O   VAL A 377      29.273 178.602  40.378  1.00 33.07           O
ATOM   4026  CB  VAL A 377      28.528 178.957  37.108  1.00 37.58           C
ATOM   4027  HB  VAL A 377      28.002 178.068  36.760  1.00 37.58           H
ATOM   4028  CG1 VAL A 377      27.509 179.852  37.824  1.00 33.38           C
ATOM   4029 1HG1 VAL A 377      26.766 180.198  37.105  1.00 33.38           H
ATOM   4030 2HG1 VAL A 377      28.023 180.710  38.257  1.00 33.38           H
ATOM   4031 3HG1 VAL A 377      27.014 179.288  38.615  1.00 33.38           H
ATOM   4032  CG2 VAL A 377      29.058 179.715  35.885  1.00 31.37           C
ATOM   4033 1HG2 VAL A 377      28.221 179.977  35.237  1.00 31.37           H
ATOM   4034 2HG2 VAL A 377      29.760 179.088  35.335  1.00 31.37           H
ATOM   4035 3HG2 VAL A 377      29.561 180.623  36.215  1.00 31.37           H
ATOM   4036  N   LEU A 378      28.680 176.693  39.356  1.00 38.12           N
ATOM   4037  H   LEU A 378      28.627 176.182  38.487  1.00 38.12           H
ATOM   4038  CA  LEU A 378      28.241 175.989  40.563  1.00 39.32           C
ATOM   4039  HA  LEU A 378      27.541 176.625  41.103  1.00 39.32           H
ATOM   4040  C   LEU A 378      29.422 175.678  41.522  1.00 41.73           C
ATOM   4041  O   LEU A 378      29.267 175.780  42.737  1.00 38.77           O
ATOM   4042  CB  LEU A 378      27.511 174.691  40.147  1.00 38.22           C
ATOM   4043 1HB  LEU A 378      28.183 174.111  39.515  1.00 38.22           H
ATOM   4044 2HB  LEU A 378      27.319 174.106  41.047  1.00 38.22           H
ATOM   4045  CG  LEU A 378      26.183 174.910  39.403  1.00 40.48           C
ATOM   4046  HG  LEU A 378      26.335 175.668  38.635  1.00 40.48           H
ATOM   4047  CD1 LEU A 378      25.750 173.612  38.718  1.00 38.40           C
ATOM   4048 1HD1 LEU A 378      24.800 173.775  38.210  1.00 38.40           H
ATOM   4049 2HD1 LEU A 378      25.637 172.819  39.457  1.00 38.40           H
ATOM   4050 3HD1 LEU A 378      26.508 173.326  37.989  1.00 38.40           H
ATOM   4051  CD2 LEU A 378      25.072 175.384  40.341  1.00 33.58           C
ATOM   4052 1HD2 LEU A 378      24.132 175.430  39.792  1.00 33.58           H
ATOM   4053 2HD2 LEU A 378      25.319 176.375  40.722  1.00 33.58           H
ATOM   4054 3HD2 LEU A 378      24.973 174.688  41.174  1.00 33.58           H
ATOM   4055  N   GLU A 379      30.596 175.346  40.982  1.00 37.81           N
ATOM   4056  H   GLU A 379      30.638 175.203  39.983  1.00 37.81           H
ATOM   4057  CA  GLU A 379      31.851 175.129  41.721  1.00 39.85           C
ATOM   4058  HA  GLU A 379      31.634 174.546  42.616  1.00 39.85           H
ATOM   4059  C   GLU A 379      32.545 176.442  42.184  1.00 46.73           C
ATOM   4060  O   GLU A 379      33.594 176.384  42.832  1.00 43.76           O
ATOM   4061  CB  GLU A 379      32.829 174.321  40.844  1.00 40.72           C
ATOM   4062 1HB  GLU A 379      32.919 174.835  39.887  1.00 40.72           H
ATOM   4063 2HB  GLU A 379      33.810 174.303  41.317  1.00 40.72           H
ATOM   4064  CG  GLU A 379      32.396 172.864  40.571  1.00 47.92           C
ATOM   4065 1HG  GLU A 379      32.453 172.306  41.506  1.00 47.92           H
ATOM   4066 2HG  GLU A 379      31.360 172.832  40.231  1.00 47.92           H
ATOM   4067  CD  GLU A 379      33.268 172.143  39.526  1.00 60.34           C
ATOM   4068  OE1 GLU A 379      34.117 172.768  38.838  1.00 56.25           O
ATOM   4069  OE2 GLU A 379      33.124 170.908  39.387  1.00 70.01           O
ATOM   4070  N   HIS A 380      32.021 177.627  41.845  1.00 46.44           N
ATOM   4071  H   HIS A 380      31.170 177.661  41.302  1.00 46.44           H
ATOM   4072  CA  HIS A 380      32.665 178.900  42.153  1.00 40.06           C
ATOM   4073  HA  HIS A 380      33.705 178.813  41.840  1.00 40.06           H
ATOM   4074  C   HIS A 380      32.644 179.187  43.669  1.00 40.92           C
ATOM   4075  O   HIS A 380      31.564 179.110  44.263  1.00 39.03           O
ATOM   4076  CB  HIS A 380      32.036 180.034  41.330  1.00 39.40           C
ATOM   4077 1HB  HIS A 380      31.951 179.714  40.291  1.00 39.40           H
ATOM   4078 2HB  HIS A 380      31.032 180.238  41.700  1.00 39.40           H
ATOM   4079  CG  HIS A 380      32.845 181.313  41.382  1.00 40.31           C
ATOM   4080  ND1 HIS A 380      32.693 182.371  42.247  1.00 38.84           N
ATOM   4081  HD1 HIS A 380      31.921 182.589  42.861  1.00 38.84           H
ATOM   4082  CD2 HIS A 380      33.949 181.608  40.629  1.00 35.96           C
ATOM   4083  HD2 HIS A 380      34.424 181.015  39.861  1.00 35.96           H
ATOM   4084  CE1 HIS A 380      33.653 183.245  41.996  1.00 38.01           C
ATOM   4085  HE1 HIS A 380      33.811 184.205  42.464  1.00 38.01           H
ATOM   4086  NE2 HIS A 380      34.436 182.828  41.015  1.00 41.11           N
ATOM   4087  N   PRO A 381      33.762 179.579  44.324  1.00 41.46           N
ATOM   4088  CA  PRO A 381      33.844 179.656  45.792  1.00 41.49           C
ATOM   4089  HA  PRO A 381      33.773 178.642  46.184  1.00 41.49           H
ATOM   4090  C   PRO A 381      32.770 180.518  46.479  1.00 39.26           C
ATOM   4091  O   PRO A 381      32.326 180.207  47.587  1.00 37.62           O
ATOM   4092  CB  PRO A 381      35.246 180.190  46.091  1.00 43.02           C
ATOM   4093 1HB  PRO A 381      35.246 181.280  46.101  1.00 43.02           H
ATOM   4094 2HB  PRO A 381      35.641 179.797  47.027  1.00 43.02           H
ATOM   4095  CG  PRO A 381      36.060 179.676  44.921  1.00 52.16           C
ATOM   4096 1HG  PRO A 381      36.931 180.300  44.721  1.00 52.16           H
ATOM   4097 2HG  PRO A 381      36.349 178.640  45.095  1.00 52.16           H
ATOM   4098  CD  PRO A 381      35.084 179.757  43.762  1.00 42.89           C
ATOM   4099 1HD  PRO A 381      35.146 180.731  43.276  1.00 42.89           H
ATOM   4100 2HD  PRO A 381      35.295 178.949  43.060  1.00 42.89           H
ATOM   4101  N   TRP A 382      32.320 181.591  45.825  1.00 40.59           N
ATOM   4102  H   TRP A 382      32.784 181.863  44.970  1.00 40.59           H
ATOM   4103  CA  TRP A 382      31.248 182.455  46.307  1.00 37.36           C
ATOM   4104  HA  TRP A 382      31.430 182.677  47.359  1.00 37.36           H
ATOM   4105  C   TRP A 382      29.843 181.811  46.199  1.00 39.21           C
ATOM   4106  O   TRP A 382      29.008 182.031  47.078  1.00 38.18           O
ATOM   4107  CB  TRP A 382      31.331 183.783  45.555  1.00 39.53           C
ATOM   4108 1HB  TRP A 382      32.344 184.169  45.671  1.00 39.53           H
ATOM   4109 2HB  TRP A 382      31.182 183.594  44.492  1.00 39.53           H
ATOM   4110  CG  TRP A 382      30.358 184.846  45.996  1.00 41.13           C
ATOM   4111  CD1 TRP A 382      30.546 185.746  46.990  1.00 41.53           C
ATOM   4112  HD1 TRP A 382      31.407 185.849  47.633  1.00 41.53           H
ATOM   4113  CD2 TRP A 382      29.025 185.133  45.470  1.00 40.73           C
ATOM   4114  NE1 TRP A 382      29.464 186.561  47.105  1.00 41.24           N
ATOM   4115  HE1 TRP A 382      29.350 187.270  47.815  1.00 41.24           H
ATOM   4116  CE2 TRP A 382      28.502 186.259  46.170  1.00 43.02           C
ATOM   4117  CE3 TRP A 382      28.212 184.571  44.458  1.00 40.55           C
ATOM   4118  HE3 TRP A 382      28.570 183.709  43.914  1.00 40.55           H
ATOM   4119  CZ2 TRP A 382      27.261 186.827  45.857  1.00 37.70           C
ATOM   4120  HZ2 TRP A 382      26.918 187.702  46.389  1.00 37.70           H
ATOM   4121  CZ3 TRP A 382      26.960 185.130  44.142  1.00 43.34           C
ATOM   4122  HZ3 TRP A 382      26.371 184.696  43.348  1.00 43.34           H
ATOM   4123  CH2 TRP A 382      26.488 186.260  44.832  1.00 36.24           C
ATOM   4124  HH2 TRP A 382      25.534 186.697  44.576  1.00 36.24           H
ATOM   4125  N   ILE A 383      29.595 180.977  45.181  1.00 36.29           N
ATOM   4126  H   ILE A 383      30.360 180.696  44.583  1.00 36.29           H
ATOM   4127  CA  ILE A 383      28.347 180.209  45.038  1.00 35.38           C
ATOM   4128  HA  ILE A 383      27.516 180.876  45.269  1.00 35.38           H
ATOM   4129  C   ILE A 383      28.321 179.049  46.058  1.00 37.25           C
ATOM   4130  O   ILE A 383      27.317 178.893  46.756  1.00 37.03           O
ATOM   4131  CB  ILE A 383      28.156 179.712  43.578  1.00 36.23           C
ATOM   4132  HB  ILE A 383      29.067 179.188  43.287  1.00 36.23           H
ATOM   4133  CG1 ILE A 383      27.947 180.878  42.580  1.00 39.64           C
ATOM   4134 1HG1 ILE A 383      28.798 181.554  42.671  1.00 39.64           H
ATOM   4135 2HG1 ILE A 383      27.966 180.465  41.572  1.00 39.64           H
ATOM   4136  CG2 ILE A 383      26.995 178.710  43.453  1.00 36.80           C
ATOM   4137 1HG2 ILE A 383      26.806 178.511  42.398  1.00 36.80           H
ATOM   4138 2HG2 ILE A 383      26.095 179.119  43.913  1.00 36.80           H
ATOM   4139 3HG2 ILE A 383      27.270 177.782  43.955  1.00 36.80           H
ATOM   4140  CD1 ILE A 383      26.643 181.678  42.736  1.00 33.88           C
ATOM   4141 1HD1 ILE A 383      26.618 182.455  41.972  1.00 33.88           H
ATOM   4142 2HD1 ILE A 383      26.611 182.137  43.724  1.00 33.88           H
ATOM   4143 3HD1 ILE A 383      25.784 181.019  42.612  1.00 33.88           H
ATOM   4144  N   THR A 384      29.422 178.303  46.220  1.00 34.73           N
ATOM   4145  H   THR A 384      30.226 178.440  45.624  1.00 34.73           H
ATOM   4146  CA  THR A 384      29.535 177.237  47.227  1.00 36.12           C
ATOM   4147  HA  THR A 384      28.714 176.538  47.071  1.00 36.12           H
ATOM   4148  C   THR A 384      29.423 177.795  48.661  1.00 37.16           C
ATOM   4149  O   THR A 384      28.850 177.134  49.523  1.00 38.74           O
ATOM   4150  CB  THR A 384      30.843 176.428  47.091  1.00 36.27           C
ATOM   4151  HB  THR A 384      30.862 175.674  47.877  1.00 36.27           H
ATOM   4152  OG1 THR A 384      31.985 177.237  47.235  1.00 43.96           O
ATOM   4153  HG1 THR A 384      32.075 177.480  48.160  1.00 43.96           H
ATOM   4154  CG2 THR A 384      30.991 175.724  45.744  1.00 36.76           C
ATOM   4155 1HG2 THR A 384      31.950 175.208  45.714  1.00 36.76           H
ATOM   4156 2HG2 THR A 384      30.942 176.449  44.931  1.00 36.76           H
ATOM   4157 3HG2 THR A 384      30.184 174.999  45.634  1.00 36.76           H
ATOM   4158  N   ALA A 385      29.910 179.016  48.918  1.00 35.36           N
ATOM   4159  H   ALA A 385      30.424 179.504  48.199  1.00 35.36           H
ATOM   4160  CA  ALA A 385      29.764 179.687  50.205  1.00 39.12           C
ATOM   4161  HA  ALA A 385      30.067 178.996  50.991  1.00 39.12           H
ATOM   4162  C   ALA A 385      28.304 180.115  50.488  1.00 44.24           C
ATOM   4163  O   ALA A 385      27.742 179.736  51.513  1.00 39.93           O
ATOM   4164  CB  ALA A 385      30.702 180.902  50.265  1.00 41.84           C
ATOM   4165 1HB  ALA A 385      31.739 180.566  50.236  1.00 41.84           H
ATOM   4166 2HB  ALA A 385      30.519 181.437  51.197  1.00 41.84           H
ATOM   4167 3HB  ALA A 385      30.510 181.564  49.421  1.00 41.84           H
ATOM   4168  N   ASN A 386      27.707 180.936  49.619  1.00 39.41           N
ATOM   4169  H   ASN A 386      28.196 181.220  48.782  1.00 39.41           H
ATOM   4170  CA  ASN A 386      26.468 181.640  49.936  1.00 33.62           C
ATOM   4171  HA  ASN A 386      26.448 181.816  51.012  1.00 33.62           H
ATOM   4172  C   ASN A 386      25.179 180.842  49.579  1.00 35.27           C
ATOM   4173  O   ASN A 386      24.153 181.076  50.205  1.00 36.25           O
ATOM   4174  CB  ASN A 386      26.494 183.033  49.276  1.00 40.46           C
ATOM   4175 1HB  ASN A 386      26.619 182.930  48.198  1.00 40.46           H
ATOM   4176 2HB  ASN A 386      25.534 183.518  49.452  1.00 40.46           H
ATOM   4177  CG  ASN A 386      27.610 183.925  49.823  1.00 44.40           C
ATOM   4178  OD1 ASN A 386      27.505 184.537  50.880  1.00 43.00           O
ATOM   4179  ND2 ASN A 386      28.717 184.012  49.132  1.00 42.65           N
ATOM   4180 1HD2 ASN A 386      29.480 184.566  49.495  1.00 42.65           H
ATOM   4181 2HD2 ASN A 386      28.814 183.539  48.245  1.00 42.65           H
ATOM   4182  N   SER A 387      25.181 179.925  48.602  1.00 35.24           N
ATOM   4183  H   SER A 387      26.036 179.665  48.132  1.00 35.24           H
ATOM   4184  CA  SER A 387      23.972 179.190  48.226  1.00 34.51           C
ATOM   4185  HA  SER A 387      23.171 179.923  48.131  1.00 34.51           H
ATOM   4186  C   SER A 387      23.556 178.175  49.317  1.00 38.34           C
ATOM   4187  O   SER A 387      24.398 177.453  49.858  1.00 38.51           O
ATOM   4188  CB  SER A 387      24.111 178.521  46.849  1.00 39.59           C
ATOM   4189 1HB  SER A 387      23.138 178.132  46.549  1.00 39.59           H
ATOM   4190 2HB  SER A 387      24.414 179.274  46.123  1.00 39.59           H
ATOM   4191  OG  SER A 387      25.052 177.461  46.845  1.00 39.66           O
ATOM   4192  HG  SER A 387      25.931 177.846  46.832  1.00 39.66           H
ATOM   4193  N   SER A 388      22.256 178.070  49.624  1.00 33.45           N
ATOM   4194  H   SER A 388      21.589 178.692  49.191  1.00 33.45           H
ATOM   4195  CA  SER A 388      21.731 177.228  50.718  1.00 39.71           C
ATOM   4196  HA  SER A 388      22.532 176.562  51.041  1.00 39.71           H
ATOM   4197  C   SER A 388      20.534 176.340  50.287  1.00 43.48           C
ATOM   4198  O   SER A 388      19.855 176.606  49.288  1.00 44.25           O
ATOM   4199  CB  SER A 388      21.418 178.095  51.953  1.00 42.82           C
ATOM   4200 1HB  SER A 388      21.210 177.434  52.795  1.00 42.82           H
ATOM   4201 2HB  SER A 388      22.301 178.687  52.192  1.00 42.82           H
ATOM   4202  OG  SER A 388      20.323 178.976  51.767  1.00 45.87           O
ATOM   4203  HG  SER A 388      19.527 178.523  52.055  1.00 45.87           H
ATOM   4204  N   LYS A 389      20.330 175.233  51.010  1.00 39.91           N
ATOM   4205  H   LYS A 389      20.951 175.063  51.787  1.00 39.91           H
ATOM   4206  CA  LYS A 389      19.288 174.203  50.792  1.00 48.58           C
ATOM   4207  HA  LYS A 389      18.915 174.302  49.772  1.00 48.58           H
ATOM   4208  C   LYS A 389      18.083 174.381  51.751  1.00 50.00           C
ATOM   4209  O   LYS A 389      18.226 175.071  52.767  1.00 48.60           O
ATOM   4210  CB  LYS A 389      19.914 172.805  50.937  1.00 46.88           C
ATOM   4211 1HB  LYS A 389      20.763 172.873  51.618  1.00 46.88           H
ATOM   4212 2HB  LYS A 389      19.181 172.142  51.397  1.00 46.88           H
ATOM   4213  CG  LYS A 389      20.355 172.164  49.606  1.00 51.75           C
ATOM   4214 1HG  LYS A 389      20.871 171.230  49.827  1.00 51.75           H
ATOM   4215 2HG  LYS A 389      19.463 171.935  49.022  1.00 51.75           H
ATOM   4216  CD  LYS A 389      21.275 173.065  48.776  1.00 51.94           C
ATOM   4217 1HD  LYS A 389      20.749 173.990  48.538  1.00 51.94           H
ATOM   4218 2HD  LYS A 389      22.161 173.307  49.362  1.00 51.94           H
ATOM   4219  CE  LYS A 389      21.672 172.389  47.458  1.00 44.07           C
ATOM   4220 1HE  LYS A 389      22.298 171.524  47.677  1.00 44.07           H
ATOM   4221 2HE  LYS A 389      20.772 172.039  46.953  1.00 44.07           H
ATOM   4222  NZ  LYS A 389      22.392 173.342  46.587  1.00 41.55           N
ATOM   4223 1HZ  LYS A 389      22.536 172.931  45.676  1.00 41.55           H
ATOM   4224 2HZ  LYS A 389      23.286 173.565  47.001  1.00 41.55           H
ATOM   4225 3HZ  LYS A 389      21.845 174.186  46.492  1.00 41.55           H
ATOM   4226  N   PRO A 390      16.919 173.769  51.458  1.00 52.78           N
ATOM   4227  CA  PRO A 390      15.751 173.780  52.336  1.00 59.21           C
ATOM   4228  HA  PRO A 390      15.308 174.775  52.297  1.00 59.21           H
ATOM   4229  C   PRO A 390      16.064 173.439  53.798  1.00 58.35           C
ATOM   4230  O   PRO A 390      16.930 172.613  54.096  1.00 49.24           O
ATOM   4231  CB  PRO A 390      14.770 172.774  51.728  1.00 56.38           C
ATOM   4232 1HB  PRO A 390      14.960 171.774  52.116  1.00 56.38           H
ATOM   4233 2HB  PRO A 390      13.732 173.064  51.890  1.00 56.38           H
ATOM   4234  CG  PRO A 390      15.104 172.833  50.250  1.00 59.39           C
ATOM   4235 1HG  PRO A 390      14.862 171.904  49.734  1.00 59.39           H
ATOM   4236 2HG  PRO A 390      14.594 173.682  49.795  1.00 59.39           H
ATOM   4237  CD  PRO A 390      16.605 173.060  50.237  1.00 49.10           C
ATOM   4238 1HD  PRO A 390      17.135 172.108  50.219  1.00 49.10           H
ATOM   4239 2HD  PRO A 390      16.885 173.669  49.377  1.00 49.10           H
ATOM   4240  N   SER A 391      15.329 174.071  54.708  1.00 57.36           N
ATOM   4241  H   SER A 391      14.601 174.692  54.384  1.00 57.36           H
ATOM   4242  CA  SER A 391      15.418 173.887  56.167  1.00 62.56           C
ATOM   4243  HA  SER A 391      15.841 172.907  56.391  1.00 62.56           H
ATOM   4244  C   SER A 391      14.020 173.977  56.782  1.00 73.56           C
ATOM   4245  O   SER A 391      13.073 174.440  56.135  1.00 77.77           O
ATOM   4246  CB  SER A 391      16.331 174.953  56.800  1.00 61.69           C
ATOM   4247 1HB  SER A 391      16.556 174.654  57.823  1.00 61.69           H
ATOM   4248 2HB  SER A 391      17.262 174.992  56.234  1.00 61.69           H
ATOM   4249  OG  SER A 391      15.714 176.245  56.823  1.00 61.21           O
ATOM   4250  HG  SER A 391      15.242 176.314  57.656  1.00 61.21           H
ATOM   4251  N   ASN A 392      13.888 173.603  58.051  1.00 76.13           N
ATOM   4252  H   ASN A 392      14.677 173.173  58.512  1.00 76.13           H
ATOM   4253  CA  ASN A 392      12.835 174.144  58.913  1.00 76.96           C
ATOM   4254  HA  ASN A 392      11.863 173.925  58.473  1.00 76.96           H
ATOM   4255  C   ASN A 392      12.972 175.681  59.020  1.00 75.66           C
ATOM   4256  O   ASN A 392      11.922 176.359  59.001  1.00 77.37           O
ATOM   4257  OXT ASN A 392      14.114 176.190  59.105  1.00 77.37           O
ATOM   4258  CB  ASN A 392      12.920 173.432  60.276  1.00  0.00           C
ATOM   4259 1HB  ASN A 392      13.928 173.526  60.679  1.00  0.00           H
ATOM   4260 2HB  ASN A 392      12.249 173.925  60.980  1.00  0.00           H
ATOM   4261  CG  ASN A 392      12.553 171.951  60.191  1.00  0.00           C
ATOM   4262  OD1 ASN A 392      11.414 171.592  59.935  1.00  0.00           O
ATOM   4263  ND2 ASN A 392      13.485 171.059  60.407  1.00  0.00           N
ATOM   4264 1HD2 ASN A 392      13.229 170.084  60.333  1.00  0.00           H
ATOM   4265 2HD2 ASN A 392      14.459 171.327  60.406  1.00  0.00           H
TER    4266      ASN A 392 
HETATM 4267  CH3 ACE > 521      -9.573 175.386  49.759  1.00 65.40      TACC C
HETATM 4268 1HH3 ACE > 521     -10.073 174.614  50.344  1.00 65.40      TACC H
HETATM 4269 2HH3 ACE > 521      -8.608 175.616  50.210  1.00 65.40      TACC H
HETATM 4270 3HH3 ACE > 521      -9.423 175.030  48.740  1.00 65.40      TACC H
HETATM 4271  C   ACE > 521     -10.417 176.632  49.730  1.00 65.40      TACC C
HETATM 4272  O   ACE > 521     -11.425 176.697  50.427  1.00 65.40      TACC O
ATOM   4273  N   GLU > 522      -9.981 177.623  48.957  1.00 65.40      TACC N
ATOM   4274  H   GLU > 522      -9.132 177.465  48.433  1.00 65.40      TACC H
ATOM   4275  CA  GLU > 522     -10.494 179.004  48.953  1.00 67.90      TACC C
ATOM   4276  HA  GLU > 522     -11.502 179.006  49.370  1.00 67.90      TACC H
ATOM   4277  C   GLU > 522     -10.572 179.635  47.538  1.00 69.66      TACC C
ATOM   4278  O   GLU > 522     -11.343 180.572  47.312  1.00 70.03      TACC O
ATOM   4279  CB  GLU > 522      -9.600 179.885  49.851  1.00  0.00      TACC C
ATOM   4280 1HB  GLU > 522      -8.613 179.983  49.399  1.00  0.00      TACC H
ATOM   4281 2HB  GLU > 522     -10.051 180.875  49.927  1.00  0.00      TACC H
ATOM   4282  CG  GLU > 522      -9.439 179.308  51.267  1.00  0.00      TACC C
ATOM   4283 1HG  GLU > 522     -10.427 179.055  51.653  1.00  0.00      TACC H
ATOM   4284 2HG  GLU > 522      -8.853 178.390  51.218  1.00  0.00      TACC H
ATOM   4285  CD  GLU > 522      -8.760 180.270  52.251  1.00  0.00      TACC C
ATOM   4286  OE1 GLU > 522      -7.655 180.788  51.963  1.00  0.00      TACC O
ATOM   4287  OE2 GLU > 522      -9.313 180.431  53.365  1.00  0.00      TACC O
ATOM   4288  N   GLU > 523      -9.779 179.137  46.584  1.00 64.46      TACC N
ATOM   4289  H   GLU > 523      -9.119 178.417  46.841  1.00 64.46      TACC H
ATOM   4290  CA  GLU > 523      -9.782 179.539  45.169  1.00 59.24      TACC C
ATOM   4291  HA  GLU > 523      -9.739 180.627  45.122  1.00 59.24      TACC H
ATOM   4292  C   GLU > 523     -11.077 179.089  44.444  1.00 58.61      TACC C
ATOM   4293  O   GLU > 523     -11.516 177.954  44.652  1.00 60.63      TACC O
ATOM   4294  CB  GLU > 523      -8.515 178.964  44.504  1.00 50.32      TACC C
ATOM   4295 1HB  GLU > 523      -7.717 178.894  45.244  1.00 50.32      TACC H
ATOM   4296 2HB  GLU > 523      -8.724 177.953  44.155  1.00 50.32      TACC H
ATOM   4297  CG  GLU > 523      -8.013 179.801  43.316  1.00 63.41      TACC C
ATOM   4298 1HG  GLU > 523      -7.246 179.231  42.792  1.00 63.41      TACC H
ATOM   4299 2HG  GLU > 523      -8.832 179.999  42.624  1.00 63.41      TACC H
ATOM   4300  CD  GLU > 523      -7.419 181.129  43.782  1.00 55.75      TACC C
ATOM   4301  OE1 GLU > 523      -6.223 181.209  44.151  1.00 58.78      TACC O
ATOM   4302  OE2 GLU > 523      -8.153 182.140  43.806  1.00 65.50      TACC O
ATOM   4303  N   SER > 524     -11.696 179.957  43.624  1.00 50.05      TACC N
ATOM   4304  H   SER > 524     -11.277 180.856  43.435  1.00 50.05      TACC H
ATOM   4305  CA  SER > 524     -13.039 179.744  43.045  1.00 56.63      TACC C
ATOM   4306  HA  SER > 524     -13.512 178.942  43.612  1.00 56.63      TACC H
ATOM   4307  C   SER > 524     -13.031 179.322  41.554  1.00 48.66      TACC C
ATOM   4308  O   SER > 524     -12.406 179.975  40.716  1.00 45.34      TACC O
ATOM   4309  CB  SER > 524     -13.933 180.985  43.260  1.00 61.58      TACC C
ATOM   4310 1HB  SER > 524     -14.966 180.701  43.054  1.00 61.58      TACC H
ATOM   4311 2HB  SER > 524     -13.866 181.277  44.308  1.00 61.58      TACC H
ATOM   4312  OG  SER > 524     -13.616 182.093  42.432  1.00 65.84      TACC O
ATOM   4313  HG  SER > 524     -12.880 182.559  42.836  1.00 65.84      TACC H
ATOM   4314  N   PHE > 525     -13.776 178.268  41.197  1.00 41.94      TACC N
ATOM   4315  H   PHE > 525     -14.326 177.795  41.900  1.00 41.94      TACC H
ATOM   4316  CA  PHE > 525     -13.791 177.648  39.854  1.00 39.60      TACC C
ATOM   4317  HA  PHE > 525     -13.174 178.243  39.181  1.00 39.60      TACC H
ATOM   4318  C   PHE > 525     -15.214 177.574  39.239  1.00 42.41      TACC C
ATOM   4319  O   PHE > 525     -16.208 177.599  39.964  1.00 40.17      TACC O
ATOM   4320  CB  PHE > 525     -13.138 176.260  39.931  1.00 40.30      TACC C
ATOM   4321 1HB  PHE > 525     -13.725 175.626  40.596  1.00 40.30      TACC H
ATOM   4322 2HB  PHE > 525     -13.167 175.811  38.938  1.00 40.30      TACC H
ATOM   4323  CG  PHE > 525     -11.693 176.265  40.418  1.00 38.09      TACC C
ATOM   4324  CD1 PHE > 525     -10.653 176.600  39.529  1.00 35.06      TACC C
ATOM   4325  HD1 PHE > 525     -10.872 176.837  38.499  1.00 35.06      TACC H
ATOM   4326  CD2 PHE > 525     -11.387 175.936  41.750  1.00 41.66      TACC C
ATOM   4327  HD2 PHE > 525     -12.185 175.688  42.433  1.00 41.66      TACC H
ATOM   4328  CE1 PHE > 525      -9.319 176.622  39.975  1.00 34.51      TACC C
ATOM   4329  HE1 PHE > 525      -8.518 176.885  39.299  1.00 34.51      TACC H
ATOM   4330  CE2 PHE > 525     -10.052 175.930  42.189  1.00 39.95      TACC C
ATOM   4331  HE2 PHE > 525      -9.828 175.654  43.209  1.00 39.95      TACC H
ATOM   4332  CZ  PHE > 525      -9.018 176.278  41.304  1.00 36.49      TACC C
ATOM   4333  HZ  PHE > 525      -7.994 176.266  41.648  1.00 36.49      TACC H
ATOM   4334  N   ARG > 526     -15.308 177.503  37.904  1.00 35.55      TACC N
ATOM   4335  H   ARG > 526     -14.450 177.518  37.371  1.00 35.55      TACC H
ATOM   4336  CA  ARG > 526     -16.549 177.467  37.080  1.00 37.17      TACC C
ATOM   4337  HA  ARG > 526     -17.362 177.005  37.641  1.00 37.17      TACC H
ATOM   4338  C   ARG > 526     -16.326 176.636  35.796  1.00 40.35      TACC C
ATOM   4339  O   ARG > 526     -15.179 176.374  35.432  1.00 38.64      TACC O
ATOM   4340  CB  ARG > 526     -16.948 178.908  36.699  1.00 39.84      TACC C
ATOM   4341 1HB  ARG > 526     -16.063 179.429  36.335  1.00 39.84      TACC H
ATOM   4342 2HB  ARG > 526     -17.672 178.872  35.885  1.00 39.84      TACC H
ATOM   4343  CG  ARG > 526     -17.556 179.733  37.853  1.00 48.37      TACC C
ATOM   4344 1HG  ARG > 526     -18.534 179.319  38.101  1.00 48.37      TACC H
ATOM   4345 2HG  ARG > 526     -16.919 179.676  38.735  1.00 48.37      TACC H
ATOM   4346  CD  ARG > 526     -17.736 181.216  37.475  1.00 53.24      TACC C
ATOM   4347 1HD  ARG > 526     -18.252 181.290  36.517  1.00 53.24      TACC H
ATOM   4348 2HD  ARG > 526     -18.331 181.711  38.242  1.00 53.24      TACC H
ATOM   4349  NE  ARG > 526     -16.433 181.888  37.370  1.00 60.60      TACC N
ATOM   4350  HE  ARG > 526     -15.646 181.320  37.650  1.00 60.60      TACC H
ATOM   4351  CZ  ARG > 526     -16.240 183.127  36.906  1.00 61.43      TACC C
ATOM   4352  NH1 ARG > 526     -17.213 183.947  36.649  1.00 62.57      TACC N
ATOM   4353 1HH1 ARG > 526     -18.156 183.702  36.914  1.00 62.57      TACC H
ATOM   4354 2HH1 ARG > 526     -17.025 184.843  36.222  1.00 62.57      TACC H
ATOM   4355  NH2 ARG > 526     -15.023 183.531  36.691  1.00 55.95      TACC N
ATOM   4356 1HH2 ARG > 526     -14.251 182.900  36.851  1.00 55.95      TACC H
ATOM   4357 2HH2 ARG > 526     -14.849 184.470  36.362  1.00 55.95      TACC H
ATOM   4358  N   ASP > 527     -17.384 176.248  35.087  1.00 41.75      TACC N
ATOM   4359  H   ASP > 527     -18.314 176.521  35.372  1.00 41.75      TACC H
ATOM   4360  CA  ASP > 527     -17.271 175.619  33.761  1.00 42.18      TACC C
ATOM   4361  HA  ASP > 527     -16.579 174.781  33.844  1.00 42.18      TACC H
ATOM   4362  C   ASP > 527     -16.689 176.615  32.731  1.00 43.04      TACC C
ATOM   4363  O   ASP > 527     -17.081 177.783  32.746  1.00 40.89      TACC O
ATOM   4364  CB  ASP > 527     -18.647 175.076  33.326  1.00 48.63      TACC C
ATOM   4365 1HB  ASP > 527     -19.164 174.678  34.198  1.00 48.63      TACC H
ATOM   4366 2HB  ASP > 527     -19.253 175.887  32.923  1.00 48.63      TACC H
ATOM   4367  CG  ASP > 527     -18.550 173.966  32.267  1.00 51.83      TACC C
ATOM   4368  OD1 ASP > 527     -18.022 174.227  31.162  1.00 47.05      TACC O
ATOM   4369  OD2 ASP > 527     -18.957 172.822  32.578  1.00 60.28      TACC O
HETATM 4370  N   PRO > 528     -15.719 176.187  31.821  1.00 40.21      TACC N
HETATM 4371  CA  PRO > 528     -15.204 177.015  30.703  1.00 38.37      TACC C
HETATM 4372  HA  PRO > 528     -14.422 177.665  31.115  1.00 38.37      TACC H
HETATM 4373  C   PRO > 528     -16.252 177.965  30.050  1.00 43.47      TACC C
HETATM 4374  O   PRO > 528     -16.022 179.154  29.884  1.00 40.18      TACC O
HETATM 4375  CB  PRO > 528     -14.564 176.039  29.715  1.00 37.03      TACC C
HETATM 4376 1HB  PRO > 528     -15.287 175.745  28.944  1.00 37.03      TACC H
HETATM 4377 2HB  PRO > 528     -13.705 176.507  29.218  1.00 37.03      TACC H
HETATM 4378  CG  PRO > 528     -14.176 174.808  30.555  1.00 40.64      TACC C
HETATM 4379  HG  PRO > 528     -14.373 173.869  30.022  1.00 40.64      TACC H
HETATM 4380  F1  PRO > 528     -12.859 174.851  30.847  1.00 40.64      TACC F
HETATM 4381  CD  PRO > 528     -15.008 174.913  31.848  1.00 39.98      TACC C
HETATM 4382 1HD  PRO > 528     -15.738 174.096  31.904  1.00 39.98      TACC H
HETATM 4383 2HD  PRO > 528     -14.358 174.883  32.731  1.00 39.98      TACC H
ATOM   4384  N   ALA > 529     -17.470 177.402  29.713  1.00 42.02      TACC N
ATOM   4385  H   ALA > 529     -17.589 176.407  29.842  1.00 42.02      TACC H
ATOM   4386  CA  ALA > 529     -18.582 178.130  29.105  1.00 41.60      TACC C
ATOM   4387  HA  ALA > 529     -18.253 178.505  28.136  1.00 41.60      TACC H
ATOM   4388  C   ALA > 529     -19.097 179.353  29.920  1.00 36.96      TACC C
ATOM   4389  O   ALA > 529     -19.761 180.232  29.363  1.00 43.40      TACC O
ATOM   4390  CB  ALA > 529     -19.716 177.125  28.870  1.00 47.34      TACC C
ATOM   4391 1HB  ALA > 529     -19.368 176.334  28.205  1.00 47.34      TACC H
ATOM   4392 2HB  ALA > 529     -20.561 177.639  28.412  1.00 47.34      TACC H
ATOM   4393 3HB  ALA > 529     -20.025 176.691  29.821  1.00 47.34      TACC H
ATOM   4394  N   GLU > 530     -18.801 179.437  31.217  1.00 38.84      TACC N
ATOM   4395  H   GLU > 530     -18.265 178.689  31.634  1.00 38.84      TACC H
ATOM   4396  CA  GLU > 530     -19.131 180.566  32.105  1.00 38.47      TACC C
ATOM   4397  HA  GLU > 530     -20.051 181.039  31.763  1.00 38.47      TACC H
ATOM   4398  C   GLU > 530     -18.029 181.651  32.151  1.00 43.79      TACC C
ATOM   4399  O   GLU > 530     -18.188 182.639  32.869  1.00 45.60      TACC O
ATOM   4400  CB  GLU > 530     -19.352 180.066  33.542  1.00 38.90      TACC C
ATOM   4401 1HB  GLU > 530     -18.383 179.779  33.951  1.00 38.90      TACC H
ATOM   4402 2HB  GLU > 530     -19.729 180.897  34.139  1.00 38.90      TACC H
ATOM   4403  CG  GLU > 530     -20.319 178.876  33.698  1.00 51.99      TACC C
ATOM   4404 1HG  GLU > 530     -21.323 179.184  33.406  1.00 51.99      TACC H
ATOM   4405 2HG  GLU > 530     -20.010 178.049  33.059  1.00 51.99      TACC H
ATOM   4406  CD  GLU > 530     -20.346 178.400  35.151  1.00 68.17      TACC C
ATOM   4407  OE1 GLU > 530     -20.542 179.246  36.054  1.00 67.67      TACC O
ATOM   4408  OE2 GLU > 530     -20.197 177.181  35.401  1.00 76.01      TACC O
ATOM   4409  N   VAL > 531     -16.895 181.455  31.464  1.00 39.60      TACC N
ATOM   4410  H   VAL > 531     -16.807 180.605  30.925  1.00 39.60      TACC H
ATOM   4411  CA  VAL > 531     -15.653 182.223  31.664  1.00 39.58      TACC C
ATOM   4412  HA  VAL > 531     -15.897 183.120  32.233  1.00 39.58      TACC H
ATOM   4413  C   VAL > 531     -14.992 182.670  30.338  1.00 40.57      TACC C
ATOM   4414  O   VAL > 531     -14.488 183.793  30.254  1.00 44.90      TACC O
ATOM   4415  CB  VAL > 531     -14.651 181.415  32.526  1.00 39.61      TACC C
ATOM   4416  HB  VAL > 531     -14.352 180.536  31.956  1.00 39.61      TACC H
ATOM   4417  CG1 VAL > 531     -13.393 182.232  32.849  1.00 43.35      TACC C
ATOM   4418 1HG1 VAL > 531     -12.760 181.671  33.537  1.00 43.35      TACC H
ATOM   4419 2HG1 VAL > 531     -13.685 183.176  33.310  1.00 43.35      TACC H
ATOM   4420 3HG1 VAL > 531     -12.843 182.432  31.930  1.00 43.35      TACC H
ATOM   4421  CG2 VAL > 531     -15.256 180.943  33.857  1.00 40.15      TACC C
ATOM   4422 1HG2 VAL > 531     -14.479 180.505  34.484  1.00 40.15      TACC H
ATOM   4423 2HG2 VAL > 531     -16.026 180.198  33.657  1.00 40.15      TACC H
ATOM   4424 3HG2 VAL > 531     -15.700 181.796  34.371  1.00 40.15      TACC H
ATOM   4425  N   LEU > 532     -14.980 181.843  29.290  1.00 39.56      TACC N
ATOM   4426  H   LEU > 532     -15.415 180.934  29.360  1.00 39.56      TACC H
ATOM   4427  CA  LEU > 532     -14.334 182.174  28.022  1.00 37.67      TACC C
ATOM   4428  HA  LEU > 532     -13.354 182.595  28.245  1.00 37.67      TACC H
ATOM   4429  C   LEU > 532     -15.135 183.240  27.233  1.00 46.65      TACC C
ATOM   4430  O   LEU > 532     -16.283 183.017  26.849  1.00 46.26      TACC O
ATOM   4431  CB  LEU > 532     -14.116 180.895  27.184  1.00 43.16      TACC C
ATOM   4432 1HB  LEU > 532     -15.084 180.416  27.035  1.00 43.16      TACC H
ATOM   4433 2HB  LEU > 532     -13.737 181.189  26.205  1.00 43.16      TACC H
ATOM   4434  CG  LEU > 532     -13.147 179.867  27.794  1.00 41.50      TACC C
ATOM   4435  HG  LEU > 532     -13.564 179.511  28.736  1.00 41.50      TACC H
ATOM   4436  CD1 LEU > 532     -13.001 178.683  26.841  1.00 40.97      TACC C
ATOM   4437 1HD1 LEU > 532     -12.370 177.924  27.303  1.00 40.97      TACC H
ATOM   4438 2HD1 LEU > 532     -12.553 179.008  25.903  1.00 40.97      TACC H
ATOM   4439 3HD1 LEU > 532     -13.989 178.266  26.648  1.00 40.97      TACC H
ATOM   4440  CD2 LEU > 532     -11.748 180.441  28.050  1.00 38.40      TACC C
ATOM   4441 1HD2 LEU > 532     -11.076 179.633  28.340  1.00 38.40      TACC H
ATOM   4442 2HD2 LEU > 532     -11.798 181.178  28.852  1.00 38.40      TACC H
ATOM   4443 3HD2 LEU > 532     -11.377 180.915  27.142  1.00 38.40      TACC H
ATOM   4444  N   GLY > 533     -14.508 184.391  26.970  1.00 49.99      TACC N
ATOM   4445  H   GLY > 533     -13.572 184.531  27.324  1.00 49.99      TACC H
ATOM   4446  CA  GLY > 533     -15.079 185.489  26.181  1.00 52.74      TACC C
ATOM   4447 1HA  GLY > 533     -14.268 186.125  25.824  1.00 52.74      TACC H
ATOM   4448 2HA  GLY > 533     -15.582 185.074  25.307  1.00 52.74      TACC H
ATOM   4449  C   GLY > 533     -16.094 186.393  26.923  1.00 60.41      TACC C
ATOM   4450  O   GLY > 533     -16.741 187.215  26.281  1.00 60.36      TACC O
ATOM   4451  N   THR > 534     -16.246 186.267  28.245  1.00 56.31      TACC N
ATOM   4452  H   THR > 534     -15.698 185.589  28.754  1.00 56.31      TACC H
ATOM   4453  CA  THR > 534     -17.244 187.010  29.048  1.00 61.61      TACC C
ATOM   4454  HA  THR > 534     -18.236 186.765  28.669  1.00 61.61      TACC H
ATOM   4455  C   THR > 534     -17.081 188.543  29.013  1.00 69.09      TACC C
ATOM   4456  O   THR > 534     -18.029 189.263  29.315  1.00 68.84      TACC O
ATOM   4457  CB  THR > 534     -17.185 186.576  30.519  1.00 52.33      TACC C
ATOM   4458  HB  THR > 534     -17.804 187.251  31.111  1.00 52.33      TACC H
ATOM   4459  OG1 THR > 534     -15.855 186.617  31.005  1.00 53.18      TACC O
ATOM   4460  HG1 THR > 534     -15.692 187.497  31.351  1.00 53.18      TACC H
ATOM   4461  CG2 THR > 534     -17.715 185.164  30.725  1.00 47.42      TACC C
ATOM   4462 1HG2 THR > 534     -17.599 184.894  31.775  1.00 47.42      TACC H
ATOM   4463 2HG2 THR > 534     -17.168 184.455  30.104  1.00 47.42      TACC H
ATOM   4464 3HG2 THR > 534     -18.771 185.142  30.458  1.00 47.42      TACC H
ATOM   4465  N   GLY > 535     -15.898 189.054  28.668  1.00 66.09      TACC N
ATOM   4466  H   GLY > 535     -15.136 188.423  28.465  1.00 66.09      TACC H
ATOM   4467  CA  GLY > 535     -15.630 190.484  28.528  1.00 69.79      TACC C
ATOM   4468 1HA  GLY > 535     -16.190 191.034  29.284  1.00 69.79      TACC H
ATOM   4469 2HA  GLY > 535     -14.569 190.658  28.708  1.00 69.79      TACC H
ATOM   4470  C   GLY > 535     -15.982 191.082  27.148  1.00 74.62      TACC C
ATOM   4471  O   GLY > 535     -15.774 192.279  26.960  1.00 74.76      TACC O
ATOM   4472  N   ALA > 536     -16.451 190.281  26.181  1.00 74.51      TACC N
ATOM   4473  H   ALA > 536     -16.641 189.313  26.397  1.00 74.51      TACC H
ATOM   4474  CA  ALA > 536     -16.749 190.707  24.803  1.00 71.57      TACC C
ATOM   4475  HA  ALA > 536     -16.189 191.619  24.595  1.00 71.57      TACC H
ATOM   4476  C   ALA > 536     -18.249 191.012  24.577  1.00 77.12      TACC C
ATOM   4477  O   ALA > 536     -18.546 192.077  23.992  1.00 76.44      TACC O
ATOM   4478  OXT ALA > 536     -19.120 190.165  24.879  1.00 76.44      TACC O
ATOM   4479  CB  ALA > 536     -16.224 189.640  23.833  1.00 67.27      TACC C
ATOM   4480 1HB  ALA > 536     -15.159 189.482  24.002  1.00 67.27      TACC H
ATOM   4481 2HB  ALA > 536     -16.382 189.981  22.809  1.00 67.27      TACC H
ATOM   4482 3HB  ALA > 536     -16.761 188.705  23.992  1.00 67.27      TACC H
TER    4483      ALA > 536 
CONECT    1    2    3    4    5                              
CONECT    2    1                                             
CONECT    3    1                                             
CONECT    4    1                                             
CONECT    5    1    6    7                                   
CONECT    6    5                                             
CONECT    7    5    8    9                                   
CONECT 2574 2572 2575 2587                                   
CONECT 2587 2574 2588 2589                                   
CONECT 2588 2587                                             
CONECT 2589 2587 2590 2591 2592                              
CONECT 2590 2589                                             
CONECT 2591 2589                                             
CONECT 2592 2589                                             
CONECT 2593 2594 2595 2596 2597                              
CONECT 2594 2593                                             
CONECT 2595 2593                                             
CONECT 2596 2593                                             
CONECT 2597 2593 2598 2599                                   
CONECT 2598 2597                                             
CONECT 2599 2597 2600 2601                                   
CONECT 4267 4268 4269 4270 4271                              
CONECT 4268 4267                                             
CONECT 4269 4267                                             
CONECT 4270 4267                                             
CONECT 4271 4267 4272 4273                                   
CONECT 4272 4271                                             
CONECT 4273 4271 4274 4275                                   
CONECT 4362 4360 4363 4370                                   
CONECT 4370 4362 4371 4381                                   
CONECT 4371 4370 4372 4373 4375                              
CONECT 4372 4371                                             
CONECT 4373 4371 4374 4384                                   
CONECT 4374 4373                                             
CONECT 4375 4371 4376 4377 4378                              
CONECT 4376 4375                                             
CONECT 4377 4375                                             
CONECT 4378 4375 4379 4380 4381                              
CONECT 4379 4378                                             
CONECT 4380 4378                                             
CONECT 4381 4370 4378 4382 4383                              
CONECT 4382 4381                                             
CONECT 4383 4381                                             
CONECT 4384 4373 4385 4386                                   
END
