# Supplementary material for: Constrained TACC3 peptidomimetics for a non-canonical protein–protein interface elucidate allosteric communication in Aurora-A kinase
Source: Chem Sci. 2024 Nov 28;16(1):354–63. doi: 10.1039/d4sc06100d (PMC11604048; doi:10.1039/d4sc06100d)
Supplement: SC-016-D4SC06100D-s001 [file SC-016-D4SC06100D-s001.zip › aura_tacc3 522_536_fpro_run2_average.pdb]

REMARK YASARA *************************************************************
REMARK YASARA *                                                           *
REMARK YASARA *                     Y  A  S  A  R  A                      *
REMARK YASARA *                                                           *
REMARK YASARA *   Yet Another Scientific Artificial Reality Application   *
REMARK YASARA *                                                           *
REMARK YASARA *            MOLECULE STRUCTURE FILE, PDB FORMAT            *
REMARK YASARA *                                                           *
REMARK YASARA * Just use YASARA every day to make your questions go away! *
REMARK YASARA *                                                           *
REMARK YASARA *                      www.YASARA.org                       *
REMARK YASARA *                                                           *
REMARK YASARA *************************************************************
REMARK YASARA
REMARK YASARA Written on:        Wed Oct 23 08:45:54 2024
REMARK YASARA Number of models: 1
REMARK YASARA Number of atoms:   4481
REMARK YASARA Please address questions or suggestions to: Eliza@yasara.org
REMARK YASARA
REMARK   2 RESOLUTION. 2.02 ANGSTROMS.
REMARK 350 COORDINATES FOR A COMPLETE MULTIMER REPRESENTING THE KNOWN
REMARK 350 BIOLOGICALLY SIGNIFICANT OLIGOMERIZATION STATE OF THE
REMARK 350 MOLECULE CAN BE GENERATED BY APPLYING BIOMT TRANSFORMATIONS
REMARK 350 GIVEN BELOW. BOTH NON-CRYSTALLOGRAPHIC AND
REMARK 350 CRYSTALLOGRAPHIC OPERATIONS ARE GIVEN.
REMARK 350
REMARK 350 BIOMOLECULE: 1
REMARK 350 APPLY THE FOLLOWING TO CHAINS: A
REMARK 350   BIOMT1   1  1.000000  0.000000  0.000000        0.00000
REMARK 350   BIOMT2   1  0.000000  1.000000  0.000000        0.00000
REMARK 350   BIOMT3   1  0.000000  0.000000  1.000000        0.00000
COMPND    MOL_ID: 1;
COMPND   2 MOLECULE: AURORA KINASE A;
COMPND   3 CHAIN: A;
SEQRES   1 A  258  ARG GLN TRP ALA LEU GLU ASP PHE GLU ILE GLY ARG PRO 
SEQRES   2 A  258  LEU GLY LYS GLY LYS PHE GLY ASN VAL TYR LEU ALA ARG 
SEQRES   3 A  258  GLU LYS GLN SER LYS PHE ILE LEU ALA LEU LYS VAL LEU 
SEQRES   4 A  258  PHE LYS ALA GLN LEU GLU LYS ALA GLY VAL GLU HIS GLN 
SEQRES   5 A  258  LEU ARG ARG GLU VAL GLU ILE GLN SER HIS LEU ARG HIS 
SEQRES   6 A  258  PRO ASN ILE LEU ARG LEU TYR GLY TYR PHE HIS ASP ALA 
SEQRES   7 A  258  THR ARG VAL TYR LEU ILE LEU GLU TYR ALA PRO LEU GLY 
SEQRES   8 A  258  THR VAL TYR ARG GLU LEU GLN LYS LEU SER LYS PHE ASP 
SEQRES   9 A  258  GLU GLN ARG THR ALA THR TYR ILE THR GLU LEU ALA ASN 
SEQRES  10 A  258  ALA LEU SER TYR CYS HIS SER LYS ARG VAL ILE HIS ARG 
SEQRES  11 A  258  ASP ILE LYS PRO GLU ASN LEU LEU LEU GLY SER ALA GLY 
SEQRES  12 A  258  GLU LEU LYS ILE ALA ASN PHE GLY TRP SER VAL HIS ALA 
SEQRES  13 A  258  GLY THR LEU ASP TYR LEU PRO PRO GLU MET ILE GLU GLY 
SEQRES  14 A  258  ARG MET HIS ASP GLU LYS VAL ASP LEU TRP SER LEU GLY 
SEQRES  15 A  258  VAL LEU CYS TYR GLU PHE LEU VAL GLY LYS PRO PRO PHE 
SEQRES  16 A  258  GLU ALA ASN THR TYR GLN GLU THR TYR LYS ARG ILE SER 
SEQRES  17 A  258  ARG VAL GLU PHE THR PHE PRO ASP PHE VAL THR GLU GLY 
SEQRES  18 A  258  ALA ARG ASP LEU ILE SER ARG LEU LEU LYS HIS ASN PRO 
SEQRES  19 A  258  SER GLN ARG PRO MET LEU ARG GLU VAL LEU GLU HIS PRO 
SEQRES  20 A  258  TRP ILE THR ALA ASN SER SER LYS PRO SER ASN 
SEQRES   1 B   15  GLU GLU SER PHE ARG ASP PRO ALA GLU VAL LEU GLY THR 
SEQRES   2 B   15  GLY ALA 
LINK         C   ACE A 125                 N   ARG A 126                  1.33
LINK         C   HIS A 280                 N   NME A 281                  1.33
LINK         C   ACE A 289                 N   ALA A 290                  1.33
LINK         C   ACE B 521                 N   GLU B 522                  1.33
LINK         C   ASP B 527                 N   PRO B 528                  1.39
LINK         C   PRO B 528                 N   ALA B 529                  1.38
CRYST1  137.040  137.040  137.040  90.00  90.00  90.00 I 2 3        24
ORIGX1      1.000000  0.000000  0.000000        0.00000
ORIGX2      0.000000  1.000000  0.000000        0.00000
ORIGX3      0.000000  0.000000  1.000000        0.00000
SCALE1      0.007297  0.000000  0.000000        0.00000
SCALE2      0.000000  0.007297  0.000000        0.00000
SCALE3      0.000000  0.000000  0.007297        0.00000
HETATM    1  CH3 ACE A 125       5.762 195.165  56.230  1.00451.56           C
HETATM    2 1HH3 ACE A 125       4.702 194.954  56.101  1.00498.85           H
HETATM    3 2HH3 ACE A 125       6.275 195.103  55.271  1.00495.93           H
HETATM    4 3HH3 ACE A 125       5.888 196.165  56.646  1.00513.77           H
HETATM    5  C   ACE A 125       6.367 194.157  57.189  1.00368.86           C
HETATM    6  O   ACE A 125       6.902 194.537  58.229  1.00379.41           O
ATOM      7  N   ARG A 126       6.277 192.879  56.832  1.00330.53           N
ATOM      8  H   ARG A 126       5.830 192.642  55.959  1.00369.54           H
ATOM      9  CA  ARG A 126       6.833 191.801  57.646  1.00275.02           C
ATOM     10  HA  ARG A 126       6.755 192.085  58.695  1.00292.08           H
ATOM     11  C   ARG A 126       8.307 191.588  57.323  1.00221.06           C
ATOM     12  O   ARG A 126       8.656 191.176  56.218  1.00223.29           O
ATOM     13  CB  ARG A 126       6.064 190.495  57.423  1.00290.38           C
ATOM     14 1HB  ARG A 126       5.009 190.670  57.635  1.00371.56           H
ATOM     15 2HB  ARG A 126       6.165 190.206  56.376  1.00318.43           H
ATOM     16  CG  ARG A 126       6.559 189.346  58.290  1.00259.97           C
ATOM     17 1HG  ARG A 126       7.585 189.106  58.010  1.00265.51           H
ATOM     18 2HG  ARG A 126       6.543 189.652  59.336  1.00301.98           H
ATOM     19  CD  ARG A 126       5.708 188.097  58.127  1.00273.04           C
ATOM     20 1HD  ARG A 126       4.677 188.328  58.396  1.00319.90           H
ATOM     21 2HD  ARG A 126       5.742 187.779  57.084  1.00298.43           H
ATOM     22  NE  ARG A 126       6.207 187.015  58.976  1.00245.99           N
ATOM     23  HE  ARG A 126       7.014 187.216  59.548  1.00261.79           H
ATOM     24  CZ  ARG A 126       5.700 185.791  59.039  1.00247.34           C
ATOM     25  NH1 ARG A 126       6.265 184.904  59.832  1.00245.70           N
ATOM     26 1HH1 ARG A 126       7.054 185.180  60.396  1.00246.69           H
ATOM     27 2HH1 ARG A 126       5.911 183.961  59.855  1.00270.83           H
ATOM     28  NH2 ARG A 126       4.638 185.425  58.349  1.00298.03           N
ATOM     29 1HH2 ARG A 126       4.192 186.090  57.738  1.00323.52           H
ATOM     30 2HH2 ARG A 126       4.297 184.480  58.437  1.00344.29           H
ATOM     31  N   GLN A 127       9.162 191.849  58.305  1.00199.89           N
ATOM     32  H   GLN A 127       8.834 192.291  59.151  1.00220.70           H
ATOM     33  CA  GLN A 127      10.567 191.465  58.217  1.00172.05           C
ATOM     34  HA  GLN A 127      10.993 191.848  57.289  1.00178.82           H
ATOM     35  C   GLN A 127      10.638 189.941  58.209  1.00138.01           C
ATOM     36  O   GLN A 127       9.893 189.280  58.933  1.00150.12           O
ATOM     37  CB  GLN A 127      11.353 192.013  59.412  1.00201.48           C
ATOM     38 1HB  GLN A 127      10.861 191.684  60.328  1.00235.83           H
ATOM     39 2HB  GLN A 127      12.356 191.586  59.393  1.00209.17           H
ATOM     40  CG  GLN A 127      11.480 193.531  59.447  1.00296.22           C
ATOM     41 1HG  GLN A 127      10.496 193.981  59.312  1.00370.87           H
ATOM     42 2HG  GLN A 127      11.864 193.828  60.422  1.00361.08           H
ATOM     43  CD  GLN A 127      12.412 194.059  58.375  1.00384.18           C
ATOM     44  OE1 GLN A 127      12.064 194.111  57.198  1.00422.47           O
ATOM     45  NE2 GLN A 127      13.615 194.447  58.773  1.00544.44           N
ATOM     46 1HE2 GLN A 127      14.268 194.799  58.089  1.00675.30           H
ATOM     47 2HE2 GLN A 127      13.870 194.392  59.748  1.00612.47           H
ATOM     48  N   TRP A 128      11.522 189.383  57.388  1.00118.04           N
ATOM     49  H   TRP A 128      12.134 189.964  56.832  1.00133.48           H
ATOM     50  CA  TRP A 128      11.652 187.935  57.264  1.00 96.54           C
ATOM     51  HA  TRP A 128      10.882 187.452  57.867  1.00 88.71           H
ATOM     52  C   TRP A 128      13.013 187.451  57.752  1.00 96.59           C
ATOM     53  O   TRP A 128      14.025 188.135  57.599  1.00112.45           O
ATOM     54  CB  TRP A 128      11.479 187.499  55.807  1.00 93.29           C
ATOM     55 1HB  TRP A 128      12.185 188.051  55.186  1.00106.13           H
ATOM     56 2HB  TRP A 128      11.718 186.438  55.734  1.00 86.48           H
ATOM     57  CG  TRP A 128      10.093 187.706  55.274  1.00 94.37           C
ATOM     58  CD1 TRP A 128       9.654 188.728  54.488  1.00112.04           C
ATOM     59  HD1 TRP A 128      10.261 189.569  54.185  1.00128.84           H
ATOM     60  CD2 TRP A 128       8.954 186.850  55.455  1.00 87.64           C
ATOM     61  NE1 TRP A 128       8.347 188.546  54.120  1.00115.41           N
ATOM     62  HE1 TRP A 128       7.831 189.176  53.524  1.00132.94           H
ATOM     63  CE2 TRP A 128       7.895 187.382  54.683  1.00101.72           C
ATOM     64  CE3 TRP A 128       8.727 185.675  56.184  1.00 80.68           C
ATOM     65  HE3 TRP A 128       9.508 185.253  56.799  1.00 76.97           H
ATOM     66  CZ2 TRP A 128       6.651 186.748  54.586  1.00109.16           C
ATOM     67  HZ2 TRP A 128       5.864 187.163  53.975  1.00127.04           H
ATOM     68  CZ3 TRP A 128       7.484 185.049  56.096  1.00 89.08           C
ATOM     69  HZ3 TRP A 128       7.305 184.142  56.655  1.00 92.55           H
ATOM     70  CH2 TRP A 128       6.463 185.582  55.286  1.00103.39           C
ATOM     71  HH2 TRP A 128       5.515 185.070  55.220  1.00117.87           H
ATOM     72  N   ALA A 129      13.024 186.251  58.319  1.00 84.74           N
ATOM     73  H   ALA A 129      12.161 185.737  58.428  1.00 77.82           H
ATOM     74  CA  ALA A 129      14.249 185.604  58.777  1.00 86.22           C
ATOM     75  HA  ALA A 129      15.100 186.009  58.230  1.00 97.45           H
ATOM     76  C   ALA A 129      14.135 184.111  58.483  1.00 71.92           C
ATOM     77  O   ALA A 129      13.036 183.600  58.275  1.00 62.05           O
ATOM     78  CB  ALA A 129      14.442 185.842  60.269  1.00 96.88           C
ATOM     79 1HB  ALA A 129      15.380 185.390  60.592  1.00124.49           H
ATOM     80 2HB  ALA A 129      13.617 185.393  60.822  1.00127.64           H
ATOM     81 3HB  ALA A 129      14.472 186.913  60.469  1.00131.86           H
ATOM     82  N   LEU A 130      15.265 183.413  58.477  1.00 76.44           N
ATOM     83  H   LEU A 130      16.140 183.880  58.666  1.00 88.92           H
ATOM     84  CA  LEU A 130      15.291 181.980  58.199  1.00 69.54           C
ATOM     85  HA  LEU A 130      14.840 181.805  57.222  1.00 67.36           H
ATOM     86  C   LEU A 130      14.501 181.172  59.227  1.00 60.28           C
ATOM     87  O   LEU A 130      14.000 180.088  58.932  1.00 58.08           O
ATOM     88  CB  LEU A 130      16.749 181.511  58.169  1.00 85.57           C
ATOM     89 1HB  LEU A 130      17.316 182.210  57.555  1.00123.06           H
ATOM     90 2HB  LEU A 130      17.139 181.570  59.185  1.00121.05           H
ATOM     91  CG  LEU A 130      17.024 180.100  57.641  1.00 76.77           C
ATOM     92  HG  LEU A 130      16.456 179.386  58.236  1.00106.58           H
ATOM     93  CD1 LEU A 130      16.632 179.943  56.176  1.00116.40           C
ATOM     94 1HD1 LEU A 130      17.116 180.716  55.578  1.00163.47           H
ATOM     95 2HD1 LEU A 130      15.550 180.027  56.074  1.00170.28           H
ATOM     96 3HD1 LEU A 130      16.943 178.963  55.816  1.00160.85           H
ATOM     97  CD2 LEU A 130      18.506 179.790  57.809  1.00121.03           C
ATOM     98 1HD2 LEU A 130      18.709 178.777  57.462  1.00173.06           H
ATOM     99 2HD2 LEU A 130      18.779 179.867  58.861  1.00168.70           H
ATOM    100 3HD2 LEU A 130      19.100 180.496  57.227  1.00168.09           H
ATOM    101  N   GLU A 131      14.388 181.719  60.432  1.00 61.48           N
ATOM    102  H   GLU A 131      14.814 182.619  60.599  1.00 70.96           H
ATOM    103  CA  GLU A 131      13.641 181.104  61.526  1.00 57.56           C
ATOM    104  HA  GLU A 131      14.004 180.086  61.670  1.00 59.56           H
ATOM    105  C   GLU A 131      12.136 181.026  61.268  1.00 49.29           C
ATOM    106  O   GLU A 131      11.431 180.265  61.928  1.00 49.69           O
ATOM    107  CB  GLU A 131      13.910 181.907  62.803  1.00 69.08           C
ATOM    108 1HB  GLU A 131      14.979 182.116  62.856  1.00 97.76           H
ATOM    109 2HB  GLU A 131      13.389 182.861  62.724  1.00 89.92           H
ATOM    110  CG  GLU A 131      13.499 181.240  64.111  1.00104.71           C
ATOM    111 1HG  GLU A 131      13.437 182.009  64.881  1.00141.50           H
ATOM    112 2HG  GLU A 131      12.511 180.794  64.000  1.00145.74           H
ATOM    113  CD  GLU A 131      14.476 180.173  64.572  1.00156.30           C
ATOM    114  OE1 GLU A 131      14.551 179.927  65.795  1.00228.58           O
ATOM    115  OE2 GLU A 131      15.173 179.564  63.732  1.00221.97           O
ATOM    116  N   ASP A 132      11.636 181.794  60.306  1.00 47.77           N
ATOM    117  H   ASP A 132      12.260 182.363  59.749  1.00 52.56           H
ATOM    118  CA  ASP A 132      10.208 181.826  59.998  1.00 44.15           C
ATOM    119  HA  ASP A 132       9.647 181.764  60.930  1.00 47.55           H
ATOM    120  C   ASP A 132       9.748 180.684  59.094  1.00 37.06           C
ATOM    121  O   ASP A 132       8.568 180.603  58.754  1.00 38.13           O
ATOM    122  CB  ASP A 132       9.855 183.143  59.300  1.00 50.01           C
ATOM    123 1HB  ASP A 132      10.519 183.282  58.448  1.00 49.91           H
ATOM    124 2HB  ASP A 132       8.830 183.087  58.933  1.00 51.25           H
ATOM    125  CG  ASP A 132       9.969 184.343  60.218  1.00 63.32           C
ATOM    126  OD1 ASP A 132      10.560 185.359  59.793  1.00104.50           O
ATOM    127  OD2 ASP A 132       9.451 184.290  61.354  1.00 97.22           O
ATOM    128  N   PHE A 133      10.668 179.818  58.681  1.00 34.70           N
ATOM    129  H   PHE A 133      11.607 179.879  59.051  1.00 38.59           H
ATOM    130  CA  PHE A 133      10.385 178.817  57.656  1.00 30.10           C
ATOM    131  HA  PHE A 133       9.333 178.887  57.385  1.00 28.71           H
ATOM    132  C   PHE A 133      10.641 177.372  58.074  1.00 31.31           C
ATOM    133  O   PHE A 133      11.433 177.082  58.969  1.00 37.40           O
ATOM    134  CB  PHE A 133      11.214 179.118  56.404  1.00 31.18           C
ATOM    135 1HB  PHE A 133      12.271 179.097  56.668  1.00 35.18           H
ATOM    136 2HB  PHE A 133      11.030 178.335  55.669  1.00 33.72           H
ATOM    137  CG  PHE A 133      10.892 180.443  55.772  1.00 31.38           C
ATOM    138  CD1 PHE A 133       9.842 180.551  54.865  1.00 34.36           C
ATOM    139  HD1 PHE A 133       9.278 179.672  54.589  1.00 39.20           H
ATOM    140  CD2 PHE A 133      11.626 181.581  56.091  1.00 37.26           C
ATOM    141  HD2 PHE A 133      12.456 181.508  56.778  1.00 43.84           H
ATOM    142  CE1 PHE A 133       9.500 181.783  54.318  1.00 40.10           C
ATOM    143  HE1 PHE A 133       8.674 181.859  53.627  1.00 48.54           H
ATOM    144  CE2 PHE A 133      11.293 182.818  55.546  1.00 43.27           C
ATOM    145  HE2 PHE A 133      11.862 183.697  55.812  1.00 55.02           H
ATOM    146  CZ  PHE A 133      10.217 182.921  54.670  1.00 43.19           C
ATOM    147  HZ  PHE A 133       9.940 183.882  54.262  1.00 52.21           H
ATOM    148  N   GLU A 134       9.966 176.463  57.378  1.00 29.71           N
ATOM    149  H   GLU A 134       9.205 176.760  56.781  1.00 28.91           H
ATOM    150  CA  GLU A 134      10.328 175.050  57.352  1.00 30.96           C
ATOM    151  HA  GLU A 134      11.260 174.900  57.897  1.00 34.95           H
ATOM    152  C   GLU A 134      10.549 174.661  55.892  1.00 25.82           C
ATOM    153  O   GLU A 134       9.898 175.193  54.992  1.00 24.84           O
ATOM    154  CB  GLU A 134       9.237 174.176  57.976  1.00 39.50           C
ATOM    155 1HB  GLU A 134       8.290 174.382  57.477  1.00 57.97           H
ATOM    156 2HB  GLU A 134       9.497 173.132  57.807  1.00 82.24           H
ATOM    157  CG  GLU A 134       9.062 174.374  59.472  1.00 56.78           C
ATOM    158 1HG  GLU A 134      10.024 174.224  59.963  1.00109.37           H
ATOM    159 2HG  GLU A 134       8.729 175.394  59.660  1.00 86.57           H
ATOM    160  CD  GLU A 134       8.050 173.408  60.057  1.00 59.42           C
ATOM    161  OE1 GLU A 134       8.422 172.614  60.946  1.00 90.31           O
ATOM    162  OE2 GLU A 134       6.872 173.443  59.640  1.00 99.40           O
ATOM    163  N   ILE A 135      11.498 173.761  55.659  1.00 26.56           N
ATOM    164  H   ILE A 135      11.912 173.261  56.435  1.00 30.99           H
ATOM    165  CA  ILE A 135      12.029 173.511  54.322  1.00 24.90           C
ATOM    166  HA  ILE A 135      11.486 174.120  53.601  1.00 23.07           H
ATOM    167  C   ILE A 135      11.846 172.041  53.953  1.00 29.33           C
ATOM    168  O   ILE A 135      12.084 171.154  54.772  1.00 36.95           O
ATOM    169  CB  ILE A 135      13.531 173.879  54.244  1.00 27.54           C
ATOM    170  HB  ILE A 135      14.081 173.180  54.874  1.00 40.05           H
ATOM    171  CG1 ILE A 135      13.809 175.293  54.772  1.00 43.99           C
ATOM    172 1HG1 ILE A 135      13.520 175.331  55.822  1.00 81.45           H
ATOM    173 2HG1 ILE A 135      14.885 175.463  54.724  1.00 68.19           H
ATOM    174  CG2 ILE A 135      14.054 173.751  52.817  1.00 47.11           C
ATOM    175 1HG2 ILE A 135      15.102 174.048  52.779  1.00 84.98           H
ATOM    176 2HG2 ILE A 135      13.471 174.385  52.149  1.00 84.43           H
ATOM    177 3HG2 ILE A 135      13.968 172.717  52.484  1.00 83.31           H
ATOM    178  CD1 ILE A 135      13.127 176.447  54.056  1.00 68.84           C
ATOM    179 1HD1 ILE A 135      13.409 177.384  54.536  1.00111.31           H
ATOM    180 2HD1 ILE A 135      13.440 176.475  53.013  1.00107.67           H
ATOM    181 3HD1 ILE A 135      12.045 176.332  54.108  1.00111.46           H
ATOM    182  N   GLY A 136      11.410 171.791  52.723  1.00 30.09           N
ATOM    183  H   GLY A 136      11.230 172.560  52.090  1.00 28.19           H
ATOM    184  CA  GLY A 136      11.229 170.441  52.218  1.00 37.20           C
ATOM    185 1HA  GLY A 136      11.300 169.727  53.038  1.00 43.70           H
ATOM    186 2HA  GLY A 136      10.236 170.362  51.776  1.00 40.57           H
ATOM    187  C   GLY A 136      12.264 170.083  51.168  1.00 38.73           C
ATOM    188  O   GLY A 136      13.399 170.555  51.199  1.00 39.95           O
ATOM    189  N   ARG A 137      11.871 169.239  50.218  1.00 43.77           N
ATOM    190  H   ARG A 137      10.925 168.883  50.237  1.00 47.23           H
ATOM    191  CA  ARG A 137      12.762 168.789  49.151  1.00 49.12           C
ATOM    192  HA  ARG A 137      13.584 168.245  49.617  1.00 54.55           H
ATOM    193  C   ARG A 137      13.371 169.927  48.334  1.00 42.75           C
ATOM    194  O   ARG A 137      12.749 170.976  48.160  1.00 37.10           O
ATOM    195  CB  ARG A 137      12.005 167.841  48.214  1.00 60.34           C
ATOM    196 1HB  ARG A 137      12.706 167.424  47.492  1.00 82.92           H
ATOM    197 2HB  ARG A 137      11.600 167.021  48.808  1.00 72.40           H
ATOM    198  CG  ARG A 137      10.857 168.498  47.455  1.00 60.58           C
ATOM    199 1HG  ARG A 137      10.186 168.976  48.168  1.00 65.35           H
ATOM    200 2HG  ARG A 137      11.254 169.259  46.782  1.00 74.65           H
ATOM    201  CD  ARG A 137      10.064 167.482  46.649  1.00 74.35           C
ATOM    202 1HD  ARG A 137      10.700 167.058  45.871  1.00104.34           H
ATOM    203 2HD  ARG A 137       9.747 166.677  47.312  1.00112.10           H
ATOM    204  NE  ARG A 137       8.874 168.089  46.051  1.00 85.65           N
ATOM    205  HE  ARG A 137       8.021 168.045  46.587  1.00132.67           H
ATOM    206  CZ  ARG A 137       8.818 168.682  44.864  1.00123.79           C
ATOM    207  NH1 ARG A 137       9.860 168.782  44.062  1.00183.99           N
ATOM    208 1HH1 ARG A 137      10.755 168.431  44.364  1.00193.32           H
ATOM    209 2HH1 ARG A 137       9.747 169.216  43.159  1.00283.44           H
ATOM    210  NH2 ARG A 137       7.669 169.182  44.462  1.00198.85           N
ATOM    211 1HH2 ARG A 137       6.863 169.104  45.063  1.00236.23           H
ATOM    212 2HH2 ARG A 137       7.610 169.627  43.560  1.00277.44           H
ATOM    213  N   PRO A 138      14.584 169.723  47.793  1.00 47.72           N
ATOM    214  CA  PRO A 138      15.086 170.737  46.860  1.00 45.49           C
ATOM    215  HA  PRO A 138      15.054 171.725  47.318  1.00 39.58           H
ATOM    216  C   PRO A 138      14.320 170.750  45.540  1.00 47.83           C
ATOM    217  O   PRO A 138      13.736 169.743  45.137  1.00 58.57           O
ATOM    218  CB  PRO A 138      16.541 170.316  46.642  1.00 55.04           C
ATOM    219 1HB  PRO A 138      16.877 170.591  45.642  1.00 64.34           H
ATOM    220 2HB  PRO A 138      17.182 170.764  47.401  1.00 59.59           H
ATOM    221  CG  PRO A 138      16.508 168.838  46.802  1.00 70.02           C
ATOM    222 1HG  PRO A 138      16.140 168.371  45.888  1.00 93.19           H
ATOM    223 2HG  PRO A 138      17.496 168.456  47.059  1.00 88.72           H
ATOM    224  CD  PRO A 138      15.540 168.609  47.930  1.00 60.27           C
ATOM    225 1HD  PRO A 138      15.043 167.647  47.811  1.00 70.99           H
ATOM    226 2HD  PRO A 138      16.054 168.666  48.890  1.00 62.56           H
ATOM    227  N   LEU A 139      14.337 171.896  44.869  1.00 43.78           N
ATOM    228  H   LEU A 139      14.825 172.691  45.260  1.00 40.61           H
ATOM    229  CA  LEU A 139      13.692 172.061  43.570  1.00 48.23           C
ATOM    230  HA  LEU A 139      13.081 171.182  43.360  1.00 54.81           H
ATOM    231  C   LEU A 139      14.715 172.195  42.444  1.00 55.22           C
ATOM    232  O   LEU A 139      14.436 171.837  41.301  1.00 71.28           O
ATOM    233  CB  LEU A 139      12.790 173.299  43.591  1.00 43.05           C
ATOM    234 1HB  LEU A 139      13.421 174.165  43.789  1.00 44.52           H
ATOM    235 2HB  LEU A 139      12.365 173.421  42.595  1.00 55.76           H
ATOM    236  CG  LEU A 139      11.636 173.317  44.600  1.00 40.09           C
ATOM    237  HG  LEU A 139      12.035 173.118  45.594  1.00 48.77           H
ATOM    238  CD1 LEU A 139      10.979 174.691  44.612  1.00 43.78           C
ATOM    239 1HD1 LEU A 139      10.604 174.932  43.617  1.00 73.26           H
ATOM    240 2HD1 LEU A 139      11.706 175.442  44.920  1.00 74.19           H
ATOM    241 3HD1 LEU A 139      10.150 174.692  45.319  1.00 79.04           H
ATOM    242  CD2 LEU A 139      10.595 172.253  44.272  1.00 57.64           C
ATOM    243 1HD2 LEU A 139      11.040 171.264  44.380  1.00 93.10           H
ATOM    244 2HD2 LEU A 139      10.240 172.385  43.250  1.00 91.79           H
ATOM    245 3HD2 LEU A 139       9.755 172.340  44.961  1.00 93.06           H
ATOM    246  N   GLY A 140      15.894 172.721  42.762  1.00 51.80           N
ATOM    247  H   GLY A 140      16.078 173.012  43.711  1.00 49.37           H
ATOM    248  CA  GLY A 140      16.945 172.883  41.772  1.00 58.90           C
ATOM    249 1HA  GLY A 140      17.159 171.913  41.324  1.00 73.17           H
ATOM    250 2HA  GLY A 140      16.598 173.559  40.990  1.00 63.58           H
ATOM    251  C   GLY A 140      18.221 173.440  42.371  1.00 52.36           C
ATOM    252  O   GLY A 140      18.246 173.806  43.547  1.00 46.26           O
ATOM    253  N   LYS A 141      19.288 173.500  41.580  1.00 58.91           N
ATOM    254  H   LYS A 141      19.224 173.174  40.626  1.00 68.67           H
ATOM    255  CA  LYS A 141      20.575 174.016  42.042  1.00 58.56           C
ATOM    256  HA  LYS A 141      20.398 174.911  42.636  1.00 52.50           H
ATOM    257  C   LYS A 141      21.493 174.402  40.887  1.00 64.25           C
ATOM    258  O   LYS A 141      21.283 173.989  39.747  1.00 74.24           O
ATOM    259  CB  LYS A 141      21.274 172.982  42.930  1.00 71.35           C
ATOM    260 1HB  LYS A 141      22.162 173.443  43.364  1.00100.11           H
ATOM    261 2HB  LYS A 141      20.602 172.716  43.746  1.00112.62           H
ATOM    262  CG  LYS A 141      21.696 171.704  42.219  1.00101.54           C
ATOM    263 1HG  LYS A 141      20.822 171.237  41.764  1.00156.89           H
ATOM    264 2HG  LYS A 141      22.419 171.944  41.439  1.00145.32           H
ATOM    265  CD  LYS A 141      22.325 170.728  43.201  1.00112.87           C
ATOM    266 1HD  LYS A 141      23.168 171.210  43.696  1.00137.32           H
ATOM    267 2HD  LYS A 141      21.584 170.452  43.952  1.00138.92           H
ATOM    268  CE  LYS A 141      22.808 169.475  42.490  1.00183.52           C
ATOM    269 1HE  LYS A 141      21.966 169.018  41.964  1.00244.17           H
ATOM    270 2HE  LYS A 141      23.565 169.753  41.753  1.00246.91           H
ATOM    271  NZ  LYS A 141      23.377 168.525  43.500  1.00239.85           N
ATOM    272 1HZ  LYS A 141      24.156 168.951  43.985  1.00289.06           H
ATOM    273 2HZ  LYS A 141      23.706 167.683  43.047  1.00287.24           H
ATOM    274 3HZ  LYS A 141      22.675 168.272  44.182  1.00280.13           H
ATOM    275  N   GLY A 142      22.521 175.182  41.197  1.00 63.20           N
ATOM    276  H   GLY A 142      22.657 175.482  42.153  1.00 59.57           H
ATOM    277  CA  GLY A 142      23.486 175.606  40.199  1.00 70.59           C
ATOM    278 1HA  GLY A 142      23.758 174.748  39.584  1.00 80.30           H
ATOM    279 2HA  GLY A 142      23.029 176.362  39.562  1.00 72.56           H
ATOM    280  C   GLY A 142      24.749 176.173  40.817  1.00 68.99           C
ATOM    281  O   GLY A 142      24.960 176.083  42.026  1.00 64.56           O
ATOM    282  N   LYS A 143      25.593 176.769  39.980  1.00 75.71           N
ATOM    283  H   LYS A 143      25.335 176.865  39.008  1.00 82.38           H
ATOM    284  CA  LYS A 143      26.886 177.304  40.402  1.00 78.30           C
ATOM    285  HA  LYS A 143      27.500 176.483  40.774  1.00 82.82           H
ATOM    286  C   LYS A 143      26.796 178.331  41.527  1.00 69.21           C
ATOM    287  O   LYS A 143      27.686 178.411  42.372  1.00 73.96           O
ATOM    288  CB  LYS A 143      27.578 177.936  39.190  1.00 92.29           C
ATOM    289 1HB  LYS A 143      27.584 177.210  38.376  1.00119.44           H
ATOM    290 2HB  LYS A 143      26.998 178.802  38.871  1.00121.35           H
ATOM    291  CG  LYS A 143      29.010 178.387  39.446  1.00122.32           C
ATOM    292 1HG  LYS A 143      29.019 179.110  40.261  1.00169.02           H
ATOM    293 2HG  LYS A 143      29.613 177.524  39.728  1.00161.82           H
ATOM    294  CD  LYS A 143      29.612 179.036  38.208  1.00154.44           C
ATOM    295 1HD  LYS A 143      29.576 178.330  37.378  1.00186.68           H
ATOM    296 2HD  LYS A 143      29.030 179.920  37.948  1.00189.73           H
ATOM    297  CE  LYS A 143      31.055 179.444  38.455  1.00226.71           C
ATOM    298 1HE  LYS A 143      31.092 180.129  39.305  1.00284.51           H
ATOM    299 2HE  LYS A 143      31.640 178.555  38.703  1.00277.93           H
ATOM    300  NZ  LYS A 143      31.596 180.103  37.222  1.00294.23           N
ATOM    301 1HZ  LYS A 143      31.536 179.477  36.430  1.00343.11           H
ATOM    302 2HZ  LYS A 143      32.567 180.355  37.356  1.00338.81           H
ATOM    303 3HZ  LYS A 143      31.075 180.942  37.010  1.00341.68           H
ATOM    304  N   PHE A 144      25.738 179.133  41.522  1.00 61.81           N
ATOM    305  H   PHE A 144      25.014 178.997  40.829  1.00 63.71           H
ATOM    306  CA  PHE A 144      25.594 180.227  42.477  1.00 55.04           C
ATOM    307  HA  PHE A 144      26.574 180.449  42.900  1.00 57.58           H
ATOM    308  C   PHE A 144      24.664 179.925  43.648  1.00 47.41           C
ATOM    309  O   PHE A 144      24.582 180.732  44.573  1.00 45.32           O
ATOM    310  CB  PHE A 144      25.099 181.485  41.757  1.00 56.80           C
ATOM    311 1HB  PHE A 144      24.182 181.249  41.218  1.00 58.64           H
ATOM    312 2HB  PHE A 144      24.867 182.242  42.507  1.00 54.40           H
ATOM    313  CG  PHE A 144      26.101 182.067  40.799  1.00 66.02           C
ATOM    314  CD1 PHE A 144      26.179 181.617  39.485  1.00 61.47           C
ATOM    315  HD1 PHE A 144      25.507 180.846  39.140  1.00 85.29           H
ATOM    316  CD2 PHE A 144      26.959 183.079  41.216  1.00129.39           C
ATOM    317  HD2 PHE A 144      26.898 183.454  42.227  1.00200.09           H
ATOM    318  CE1 PHE A 144      27.125 182.143  38.608  1.00 71.76           C
ATOM    319  HE1 PHE A 144      27.188 181.774  37.595  1.00 98.92           H
ATOM    320  CE2 PHE A 144      27.900 183.620  40.344  1.00145.88           C
ATOM    321  HE2 PHE A 144      28.563 184.402  40.681  1.00234.57           H
ATOM    322  CZ  PHE A 144      27.989 183.145  39.039  1.00 92.73           C
ATOM    323  HZ  PHE A 144      28.720 183.560  38.361  1.00107.31           H
ATOM    324  N   GLY A 145      23.956 178.801  43.634  1.00 46.69           N
ATOM    325  H   GLY A 145      24.061 178.129  42.887  1.00 51.69           H
ATOM    326  CA  GLY A 145      23.023 178.523  44.713  1.00 42.05           C
ATOM    327 1HA  GLY A 145      23.586 178.442  45.642  1.00 47.23           H
ATOM    328 2HA  GLY A 145      22.363 179.384  44.810  1.00 42.53           H
ATOM    329  C   GLY A 145      22.137 177.297  44.600  1.00 40.14           C
ATOM    330  O   GLY A 145      22.265 176.479  43.690  1.00 46.75           O
ATOM    331  N   ASN A 146      21.215 177.199  45.551  1.00 35.17           N
ATOM    332  H   ASN A 146      21.160 177.926  46.252  1.00 33.18           H
ATOM    333  CA  ASN A 146      20.247 176.110  45.634  1.00 35.52           C
ATOM    334  HA  ASN A 146      20.329 175.468  44.756  1.00 41.55           H
ATOM    335  C   ASN A 146      18.835 176.686  45.703  1.00 30.12           C
ATOM    336  O   ASN A 146      18.642 177.819  46.142  1.00 28.17           O
ATOM    337  CB  ASN A 146      20.515 175.282  46.893  1.00 38.28           C
ATOM    338 1HB  ASN A 146      20.552 175.949  47.754  1.00 40.31           H
ATOM    339 2HB  ASN A 146      19.698 174.575  47.033  1.00 43.81           H
ATOM    340  CG  ASN A 146      21.807 174.499  46.815  1.00 48.83           C
ATOM    341  OD1 ASN A 146      22.007 173.697  45.906  1.00 77.19           O
ATOM    342  ND2 ASN A 146      22.688 174.714  47.779  1.00 87.39           N
ATOM    343 1HD2 ASN A 146      23.554 174.196  47.777  1.00102.66           H
ATOM    344 2HD2 ASN A 146      22.491 175.383  48.507  1.00139.94           H
ATOM    345  N   VAL A 147      17.845 175.905  45.286  1.00 31.33           N
ATOM    346  H   VAL A 147      18.051 174.994  44.897  1.00 36.89           H
ATOM    347  CA  VAL A 147      16.441 176.302  45.377  1.00 27.29           C
ATOM    348  HA  VAL A 147      16.362 177.223  45.954  1.00 23.82           H
ATOM    349  C   VAL A 147      15.685 175.194  46.103  1.00 27.27           C
ATOM    350  O   VAL A 147      15.799 174.025  45.737  1.00 33.41           O
ATOM    351  CB  VAL A 147      15.802 176.527  43.988  1.00 31.30           C
ATOM    352  HB  VAL A 147      15.818 175.588  43.436  1.00 48.50           H
ATOM    353  CG1 VAL A 147      14.354 176.990  44.130  1.00 51.88           C
ATOM    354 1HG1 VAL A 147      14.319 177.940  44.665  1.00 91.17           H
ATOM    355 2HG1 VAL A 147      13.913 177.117  43.141  1.00 88.30           H
ATOM    356 3HG1 VAL A 147      13.781 176.246  44.681  1.00 91.06           H
ATOM    357  CG2 VAL A 147      16.587 177.568  43.193  1.00 46.07           C
ATOM    358 1HG2 VAL A 147      16.078 177.769  42.251  1.00 84.10           H
ATOM    359 2HG2 VAL A 147      17.586 177.189  42.979  1.00 80.21           H
ATOM    360 3HG2 VAL A 147      16.664 178.492  43.767  1.00 83.39           H
ATOM    361  N   TYR A 148      14.930 175.555  47.134  1.00 23.76           N
ATOM    362  H   TYR A 148      14.857 176.532  47.385  1.00 22.11           H
ATOM    363  CA  TYR A 148      14.197 174.589  47.948  1.00 24.09           C
ATOM    364  HA  TYR A 148      14.316 173.592  47.528  1.00 28.58           H
ATOM    365  C   TYR A 148      12.705 174.897  48.012  1.00 22.60           C
ATOM    366  O   TYR A 148      12.289 176.050  47.895  1.00 21.23           O
ATOM    367  CB  TYR A 148      14.728 174.586  49.384  1.00 23.35           C
ATOM    368 1HB  TYR A 148      14.662 175.597  49.785  1.00 22.46           H
ATOM    369 2HB  TYR A 148      14.079 173.944  49.979  1.00 26.70           H
ATOM    370  CG  TYR A 148      16.146 174.085  49.542  1.00 26.10           C
ATOM    371  CD1 TYR A 148      16.397 172.736  49.799  1.00 33.59           C
ATOM    372  HD1 TYR A 148      15.575 172.037  49.846  1.00 38.38           H
ATOM    373  CD2 TYR A 148      17.229 174.963  49.486  1.00 27.84           C
ATOM    374  HD2 TYR A 148      17.060 176.008  49.270  1.00 28.38           H
ATOM    375  CE1 TYR A 148      17.695 172.280  50.021  1.00 41.46           C
ATOM    376  HE1 TYR A 148      17.875 171.235  50.227  1.00 52.48           H
ATOM    377  CE2 TYR A 148      18.527 174.513  49.724  1.00 35.52           C
ATOM    378  HE2 TYR A 148      19.354 175.207  49.704  1.00 41.75           H
ATOM    379  CZ  TYR A 148      18.751 173.175  50.000  1.00 41.68           C
ATOM    380  OH  TYR A 148      20.027 172.735  50.266  1.00 54.63           O
ATOM    381  HH  TYR A 148      20.059 171.805  50.501  1.00 74.92           H
ATOM    382  N   LEU A 149      11.907 173.859  48.235  1.00 24.80           N
ATOM    383  H   LEU A 149      12.284 172.921  48.236  1.00 28.35           H
ATOM    384  CA  LEU A 149      10.498 174.027  48.571  1.00 23.65           C
ATOM    385  HA  LEU A 149      10.068 174.820  47.957  1.00 23.69           H
ATOM    386  C   LEU A 149      10.418 174.417  50.044  1.00 21.11           C
ATOM    387  O   LEU A 149      11.065 173.794  50.885  1.00 24.10           O
ATOM    388  CB  LEU A 149       9.756 172.711  48.326  1.00 29.82           C
ATOM    389 1HB  LEU A 149      10.009 172.360  47.326  1.00 38.45           H
ATOM    390 2HB  LEU A 149      10.134 171.978  49.038  1.00 36.90           H
ATOM    391  CG  LEU A 149       8.229 172.744  48.442  1.00 33.14           C
ATOM    392  HG  LEU A 149       7.952 173.147  49.416  1.00 56.29           H
ATOM    393  CD1 LEU A 149       7.612 173.612  47.356  1.00 52.37           C
ATOM    394 1HD1 LEU A 149       8.001 173.316  46.382  1.00 90.76           H
ATOM    395 2HD1 LEU A 149       7.849 174.660  47.540  1.00 91.64           H
ATOM    396 3HD1 LEU A 149       6.529 173.490  47.360  1.00 92.14           H
ATOM    397  CD2 LEU A 149       7.700 171.323  48.331  1.00 58.82           C
ATOM    398 1HD2 LEU A 149       7.956 170.906  47.356  1.00101.02           H
ATOM    399 2HD2 LEU A 149       6.617 171.326  48.451  1.00 97.90           H
ATOM    400 3HD2 LEU A 149       8.145 170.713  49.116  1.00 99.27           H
ATOM    401  N   ALA A 150       9.646 175.449  50.363  1.00 19.57           N
ATOM    402  H   ALA A 150       9.094 175.912  49.653  1.00 21.15           H
ATOM    403  CA  ALA A 150       9.581 175.980  51.721  1.00 18.92           C
ATOM    404  HA  ALA A 150      10.011 175.260  52.416  1.00 20.65           H
ATOM    405  C   ALA A 150       8.135 176.237  52.134  1.00 21.46           C
ATOM    406  O   ALA A 150       7.226 176.216  51.304  1.00 26.72           O
ATOM    407  CB  ALA A 150      10.382 177.274  51.794  1.00 19.07           C
ATOM    408 1HB  ALA A 150       9.941 178.017  51.129  1.00 48.32           H
ATOM    409 2HB  ALA A 150      11.411 177.083  51.489  1.00 46.33           H
ATOM    410 3HB  ALA A 150      10.375 177.654  52.815  1.00 47.88           H
ATOM    411  N   ARG A 151       7.919 176.501  53.418  1.00 22.21           N
ATOM    412  H   ARG A 151       8.650 176.323  54.096  1.00 22.50           H
ATOM    413  CA  ARG A 151       6.664 177.085  53.885  1.00 26.29           C
ATOM    414  HA  ARG A 151       6.268 177.726  53.097  1.00 28.63           H
ATOM    415  C   ARG A 151       6.925 177.949  55.111  1.00 26.89           C
ATOM    416  O   ARG A 151       7.762 177.610  55.946  1.00 29.78           O
ATOM    417  CB  ARG A 151       5.637 175.991  54.191  1.00 32.38           C
ATOM    418 1HB  ARG A 151       4.668 176.464  54.353  1.00 36.37           H
ATOM    419 2HB  ARG A 151       5.555 175.343  53.318  1.00 83.34           H
ATOM    420  CG  ARG A 151       5.959 175.131  55.405  1.00 57.36           C
ATOM    421 1HG  ARG A 151       6.973 174.740  55.317  1.00124.99           H
ATOM    422 2HG  ARG A 151       5.891 175.741  56.305  1.00 76.52           H
ATOM    423  CD  ARG A 151       4.987 173.968  55.518  1.00 56.75           C
ATOM    424 1HD  ARG A 151       3.967 174.347  55.445  1.00 61.88           H
ATOM    425 2HD  ARG A 151       5.163 173.279  54.691  1.00 57.42           H
ATOM    426  NE  ARG A 151       5.151 173.261  56.788  1.00 58.77           N
ATOM    427  HE  ARG A 151       5.824 173.636  57.440  1.00 61.63           H
ATOM    428  CZ  ARG A 151       4.498 172.163  57.146  1.00 65.60           C
ATOM    429  NH1 ARG A 151       3.594 171.591  56.376  1.00 72.07           N
ATOM    430 1HH1 ARG A 151       3.388 171.992  55.475  1.00 70.57           H
ATOM    431 2HH1 ARG A 151       3.132 170.753  56.693  1.00 85.05           H
ATOM    432  NH2 ARG A 151       4.745 171.633  58.326  1.00 74.26           N
ATOM    433 1HH2 ARG A 151       5.433 172.070  58.921  1.00 73.47           H
ATOM    434 2HH2 ARG A 151       4.262 170.794  58.606  1.00 86.29           H
ATOM    435  N   GLU A 152       6.228 179.074  55.213  1.00 28.37           N
ATOM    436  H   GLU A 152       5.560 179.329  54.500  1.00 30.00           H
ATOM    437  CA  GLU A 152       6.402 179.947  56.370  1.00 32.62           C
ATOM    438  HA  GLU A 152       7.447 179.895  56.677  1.00 29.94           H
ATOM    439  C   GLU A 152       5.544 179.427  57.522  1.00 44.70           C
ATOM    440  O   GLU A 152       4.392 179.037  57.329  1.00 55.58           O
ATOM    441  CB  GLU A 152       6.103 181.408  56.021  1.00 40.30           C
ATOM    442 1HB  GLU A 152       6.510 182.038  56.812  1.00 65.42           H
ATOM    443 2HB  GLU A 152       6.638 181.652  55.103  1.00 71.42           H
ATOM    444  CG  GLU A 152       4.636 181.763  55.822  1.00 54.18           C
ATOM    445 1HG  GLU A 152       4.572 182.575  55.097  1.00103.83           H
ATOM    446 2HG  GLU A 152       4.107 180.901  55.417  1.00 78.16           H
ATOM    447  CD  GLU A 152       3.962 182.209  57.107  1.00 66.13           C
ATOM    448  OE1 GLU A 152       4.623 182.349  58.158  1.00 88.84           O
ATOM    449  OE2 GLU A 152       2.736 182.443  57.084  1.00126.27           O
ATOM    450  N   LYS A 153       6.120 179.374  58.717  1.00 49.79           N
ATOM    451  H   LYS A 153       7.019 179.821  58.851  1.00 44.40           H
ATOM    452  CA  LYS A 153       5.555 178.622  59.836  1.00 67.59           C
ATOM    453  HA  LYS A 153       5.474 177.577  59.537  1.00 71.04           H
ATOM    454  C   LYS A 153       4.162 179.037  60.295  1.00 91.38           C
ATOM    455  O   LYS A 153       3.372 178.184  60.695  1.00116.06           O
ATOM    456  CB  LYS A 153       6.517 178.706  61.026  1.00 71.78           C
ATOM    457 1HB  LYS A 153       6.779 179.751  61.189  1.00120.13           H
ATOM    458 2HB  LYS A 153       6.007 178.337  61.916  1.00 91.30           H
ATOM    459  CG  LYS A 153       7.795 177.899  60.836  1.00 59.91           C
ATOM    460 1HG  LYS A 153       7.531 176.845  60.754  1.00 67.60           H
ATOM    461 2HG  LYS A 153       8.291 178.212  59.918  1.00 95.98           H
ATOM    462  CD  LYS A 153       8.755 178.083  62.002  1.00 68.38           C
ATOM    463 1HD  LYS A 153       9.031 179.136  62.071  1.00116.06           H
ATOM    464 2HD  LYS A 153       8.262 177.782  62.926  1.00 98.39           H
ATOM    465  CE  LYS A 153      10.014 177.251  61.818  1.00 74.92           C
ATOM    466 1HE  LYS A 153       9.748 176.192  61.797  1.00105.61           H
ATOM    467 2HE  LYS A 153      10.474 177.512  60.861  1.00123.20           H
ATOM    468  NZ  LYS A 153      10.953 177.551  62.947  1.00 85.84           N
ATOM    469 1HZ  LYS A 153      10.499 177.409  63.839  1.00114.95           H
ATOM    470 2HZ  LYS A 153      11.243 178.520  62.878  1.00115.39           H
ATOM    471 3HZ  LYS A 153      11.772 176.962  62.891  1.00113.95           H
ATOM    472  N   GLN A 154       3.866 180.331  60.263  1.00 95.80           N
ATOM    473  H   GLN A 154       4.527 180.981  59.862  1.00 84.51           H
ATOM    474  CA  GLN A 154       2.625 180.845  60.838  1.00128.13           C
ATOM    475  HA  GLN A 154       2.587 180.528  61.881  1.00151.67           H
ATOM    476  C   GLN A 154       1.366 180.315  60.155  1.00129.89           C
ATOM    477  O   GLN A 154       0.370 180.037  60.821  1.00167.66           O
ATOM    478  CB  GLN A 154       2.633 182.376  60.801  1.00142.96           C
ATOM    479 1HB  GLN A 154       3.625 182.726  61.087  1.00149.59           H
ATOM    480 2HB  GLN A 154       2.439 182.703  59.779  1.00169.80           H
ATOM    481  CG  GLN A 154       1.612 183.029  61.723  1.00213.16           C
ATOM    482 1HG  GLN A 154       1.400 184.034  61.358  1.00275.33           H
ATOM    483 2HG  GLN A 154       0.688 182.452  61.705  1.00258.20           H
ATOM    484  CD  GLN A 154       2.101 183.120  63.156  1.00308.21           C
ATOM    485  OE1 GLN A 154       2.394 182.110  63.792  1.00375.55           O
ATOM    486  NE2 GLN A 154       2.205 184.334  63.672  1.00439.81           N
ATOM    487 1HE2 GLN A 154       2.529 184.436  64.623  1.00570.08           H
ATOM    488 2HE2 GLN A 154       1.955 185.144  63.124  1.00485.08           H
ATOM    489  N   SER A 155       1.400 180.189  58.832  1.00104.20           N
ATOM    490  H   SER A 155       2.237 180.451  58.330  1.00 93.17           H
ATOM    491  CA  SER A 155       0.255 179.700  58.067  1.00105.01           C
ATOM    492  HA  SER A 155      -0.573 179.509  58.749  1.00122.44           H
ATOM    493  C   SER A 155       0.536 178.410  57.301  1.00 94.20           C
ATOM    494  O   SER A 155      -0.379 177.811  56.737  1.00102.04           O
ATOM    495  CB  SER A 155      -0.193 180.767  57.065  1.00105.29           C
ATOM    496 1HB  SER A 155      -1.099 180.426  56.564  1.00113.69           H
ATOM    497 2HB  SER A 155      -0.409 181.694  57.597  1.00116.85           H
ATOM    498  OG  SER A 155       0.812 181.005  56.096  1.00 94.37           O
ATOM    499  HG  SER A 155       1.465 181.600  56.474  1.00 92.05           H
ATOM    500  N   LYS A 156       1.804 178.010  57.267  1.00 82.22           N
ATOM    501  H   LYS A 156       2.493 178.546  57.777  1.00 80.28           H
ATOM    502  CA  LYS A 156       2.281 176.856  56.505  1.00 75.04           C
ATOM    503  HA  LYS A 156       3.364 176.804  56.619  1.00 69.39           H
ATOM    504  C   LYS A 156       1.999 177.004  55.012  1.00 63.59           C
ATOM    505  O   LYS A 156       1.819 176.019  54.298  1.00 66.68           O
ATOM    506  CB  LYS A 156       1.682 175.555  57.050  1.00 94.68           C
ATOM    507 1HB  LYS A 156       0.596 175.602  56.971  1.00107.60           H
ATOM    508 2HB  LYS A 156       2.031 174.726  56.435  1.00 99.54           H
ATOM    509  CG  LYS A 156       2.061 175.268  58.497  1.00112.86           C
ATOM    510 1HG  LYS A 156       3.148 175.246  58.578  1.00158.79           H
ATOM    511 2HG  LYS A 156       1.673 176.061  59.137  1.00147.47           H
ATOM    512  CD  LYS A 156       1.492 173.935  58.961  1.00142.73           C
ATOM    513 1HD  LYS A 156       0.410 173.949  58.827  1.00183.79           H
ATOM    514 2HD  LYS A 156       1.910 173.134  58.350  1.00195.18           H
ATOM    515  CE  LYS A 156       1.802 173.659  60.426  1.00177.22           C
ATOM    516 1HE  LYS A 156       1.418 174.484  61.029  1.00209.46           H
ATOM    517 2HE  LYS A 156       1.281 172.747  60.727  1.00216.02           H
ATOM    518  NZ  LYS A 156       3.281 173.503  60.631  1.00255.43           N
ATOM    519 1HZ  LYS A 156       3.754 174.373  60.427  1.00306.80           H
ATOM    520 2HZ  LYS A 156       3.654 172.789  60.019  1.00310.68           H
ATOM    521 3HZ  LYS A 156       3.482 173.250  61.589  1.00309.17           H
ATOM    522  N   PHE A 157       1.991 178.247  54.543  1.00 56.60           N
ATOM    523  H   PHE A 157       2.145 179.012  55.184  1.00 60.15           H
ATOM    524  CA  PHE A 157       1.780 178.551  53.132  1.00 48.83           C
ATOM    525  HA  PHE A 157       0.930 177.970  52.772  1.00 54.27           H
ATOM    526  C   PHE A 157       3.016 178.168  52.322  1.00 37.66           C
ATOM    527  O   PHE A 157       4.134 178.546  52.671  1.00 33.58           O
ATOM    528  CB  PHE A 157       1.469 180.041  52.965  1.00 51.51           C
ATOM    529 1HB  PHE A 157       0.635 180.296  53.620  1.00 64.41           H
ATOM    530 2HB  PHE A 157       2.339 180.619  53.277  1.00 50.50           H
ATOM    531  CG  PHE A 157       1.104 180.429  51.559  1.00 49.57           C
ATOM    532  CD1 PHE A 157      -0.188 180.231  51.085  1.00 94.56           C
ATOM    533  HD1 PHE A 157      -0.940 179.807  51.735  1.00178.49           H
ATOM    534  CD2 PHE A 157       2.054 180.986  50.711  1.00 82.35           C
ATOM    535  HD2 PHE A 157       3.057 181.159  51.071  1.00156.53           H
ATOM    536  CE1 PHE A 157      -0.524 180.563  49.775  1.00100.99           C
ATOM    537  HE1 PHE A 157      -1.529 180.396  49.415  1.00189.27           H
ATOM    538  CE2 PHE A 157       1.730 181.319  49.398  1.00 88.23           C
ATOM    539  HE2 PHE A 157       2.481 181.737  48.744  1.00167.39           H
ATOM    540  CZ  PHE A 157       0.439 181.104  48.928  1.00 62.31           C
ATOM    541  HZ  PHE A 157       0.185 181.353  47.908  1.00 73.31           H
ATOM    542  N   ILE A 158       2.812 177.400  51.257  1.00 37.30           N
ATOM    543  H   ILE A 158       1.867 177.190  50.968  1.00 44.82           H
ATOM    544  CA  ILE A 158       3.907 176.817  50.484  1.00 31.45           C
ATOM    545  HA  ILE A 158       4.670 176.466  51.179  1.00 30.42           H
ATOM    546  C   ILE A 158       4.551 177.859  49.573  1.00 25.09           C
ATOM    547  O   ILE A 158       3.875 178.562  48.822  1.00 26.58           O
ATOM    548  CB  ILE A 158       3.428 175.610  49.642  1.00 39.39           C
ATOM    549  HB  ILE A 158       2.657 175.953  48.952  1.00 46.13           H
ATOM    550  CG1 ILE A 158       2.832 174.529  50.554  1.00 56.97           C
ATOM    551 1HG1 ILE A 158       3.639 174.070  51.126  1.00 98.23           H
ATOM    552 2HG1 ILE A 158       2.144 174.994  51.258  1.00 92.46           H
ATOM    553  CG2 ILE A 158       4.586 175.027  48.832  1.00 40.80           C
ATOM    554 1HG2 ILE A 158       5.383 174.703  49.502  1.00 69.01           H
ATOM    555 2HG2 ILE A 158       4.976 175.781  48.149  1.00 70.87           H
ATOM    556 3HG2 ILE A 158       4.240 174.176  48.244  1.00 71.41           H
ATOM    557  CD1 ILE A 158       2.071 173.435  49.828  1.00 79.72           C
ATOM    558 1HD1 ILE A 158       2.758 172.836  49.231  1.00123.10           H
ATOM    559 2HD1 ILE A 158       1.317 173.881  49.180  1.00121.22           H
ATOM    560 3HD1 ILE A 158       1.581 172.792  50.560  1.00124.32           H
ATOM    561  N   LEU A 159       5.873 177.953  49.671  1.00 21.50           N
ATOM    562  H   LEU A 159       6.364 177.302  50.270  1.00 23.67           H
ATOM    563  CA  LEU A 159       6.683 178.949  48.978  1.00 17.10           C
ATOM    564  HA  LEU A 159       6.120 179.401  48.161  1.00 17.97           H
ATOM    565  C   LEU A 159       7.928 178.267  48.415  1.00 16.19           C
ATOM    566  O   LEU A 159       8.219 177.120  48.751  1.00 21.75           O
ATOM    567  CB  LEU A 159       7.095 180.029  49.984  1.00 17.91           C
ATOM    568 1HB  LEU A 159       7.590 179.534  50.819  1.00 28.31           H
ATOM    569 2HB  LEU A 159       7.821 180.691  49.510  1.00 23.37           H
ATOM    570  CG  LEU A 159       5.958 180.892  50.541  1.00 22.78           C
ATOM    571  HG  LEU A 159       5.122 180.247  50.810  1.00 33.25           H
ATOM    572  CD1 LEU A 159       6.404 181.624  51.799  1.00 35.82           C
ATOM    573 1HD1 LEU A 159       7.217 182.309  51.559  1.00 69.17           H
ATOM    574 2HD1 LEU A 159       6.741 180.902  52.542  1.00 66.58           H
ATOM    575 3HD1 LEU A 159       5.566 182.189  52.206  1.00 72.58           H
ATOM    576  CD2 LEU A 159       5.488 181.894  49.495  1.00 36.90           C
ATOM    577 1HD2 LEU A 159       5.045 181.363  48.652  1.00 75.90           H
ATOM    578 2HD2 LEU A 159       6.332 182.488  49.145  1.00 69.67           H
ATOM    579 3HD2 LEU A 159       4.739 182.555  49.931  1.00 69.05           H
ATOM    580  N   ALA A 160       8.682 178.975  47.583  1.00 14.72           N
ATOM    581  H   ALA A 160       8.383 179.896  47.290  1.00 15.86           H
ATOM    582  CA  ALA A 160       9.989 178.507  47.134  1.00 15.56           C
ATOM    583  HA  ALA A 160      10.146 177.482  47.471  1.00 17.86           H
ATOM    584  C   ALA A 160      11.068 179.393  47.752  1.00 14.11           C
ATOM    585  O   ALA A 160      10.880 180.601  47.897  1.00 18.24           O
ATOM    586  CB  ALA A 160      10.069 178.543  45.614  1.00 19.88           C
ATOM    587 1HB  ALA A 160       9.866 179.553  45.259  1.00 49.15           H
ATOM    588 2HB  ALA A 160       9.333 177.858  45.194  1.00 47.78           H
ATOM    589 3HB  ALA A 160      11.066 178.240  45.294  1.00 50.53           H
ATOM    590  N   LEU A 161      12.197 178.804  48.131  1.00 14.37           N
ATOM    591  H   LEU A 161      12.307 177.805  48.006  1.00 18.34           H
ATOM    592  CA  LEU A 161      13.303 179.553  48.719  1.00 13.29           C
ATOM    593  HA  LEU A 161      13.040 180.610  48.752  1.00 12.31           H
ATOM    594  C   LEU A 161      14.569 179.402  47.881  1.00 14.41           C
ATOM    595  O   LEU A 161      15.125 178.310  47.766  1.00 18.77           O
ATOM    596  CB  LEU A 161      13.573 179.064  50.146  1.00 15.89           C
ATOM    597 1HB  LEU A 161      12.646 179.135  50.716  1.00 18.64           H
ATOM    598 2HB  LEU A 161      13.853 178.012  50.092  1.00 20.89           H
ATOM    599  CG  LEU A 161      14.671 179.806  50.917  1.00 22.68           C
ATOM    600  HG  LEU A 161      15.577 179.816  50.312  1.00 41.47           H
ATOM    601  CD1 LEU A 161      14.273 181.246  51.220  1.00 38.42           C
ATOM    602 1HD1 LEU A 161      13.314 181.262  51.737  1.00 73.97           H
ATOM    603 2HD1 LEU A 161      14.197 181.810  50.290  1.00 73.59           H
ATOM    604 3HD1 LEU A 161      15.030 181.708  51.852  1.00 77.27           H
ATOM    605  CD2 LEU A 161      14.975 179.078  52.219  1.00 41.72           C
ATOM    606 1HD2 LEU A 161      15.275 178.052  52.003  1.00 78.29           H
ATOM    607 2HD2 LEU A 161      14.089 179.072  52.854  1.00 80.82           H
ATOM    608 3HD2 LEU A 161      15.788 179.584  52.739  1.00 76.51           H
ATOM    609  N   LYS A 162      15.030 180.509  47.310  1.00 14.42           N
ATOM    610  H   LYS A 162      14.522 181.377  47.424  1.00 14.94           H
ATOM    611  CA  LYS A 162      16.291 180.539  46.575  1.00 16.64           C
ATOM    612  HA  LYS A 162      16.506 179.547  46.179  1.00 19.51           H
ATOM    613  C   LYS A 162      17.399 180.931  47.544  1.00 16.16           C
ATOM    614  O   LYS A 162      17.291 181.934  48.249  1.00 16.70           O
ATOM    615  CB  LYS A 162      16.204 181.546  45.425  1.00 19.19           C
ATOM    616 1HB  LYS A 162      15.329 181.307  44.820  1.00 25.72           H
ATOM    617 2HB  LYS A 162      16.066 182.538  45.853  1.00 25.38           H
ATOM    618  CG  LYS A 162      17.434 181.572  44.528  1.00 27.26           C
ATOM    619 1HG  LYS A 162      18.324 181.642  45.152  1.00 38.90           H
ATOM    620 2HG  LYS A 162      17.481 180.646  43.955  1.00 39.24           H
ATOM    621  CD  LYS A 162      17.424 182.756  43.570  1.00 32.47           C
ATOM    622 1HD  LYS A 162      17.299 183.676  44.142  1.00 68.74           H
ATOM    623 2HD  LYS A 162      18.384 182.797  43.056  1.00 70.78           H
ATOM    624  CE  LYS A 162      16.318 182.654  42.531  1.00 48.03           C
ATOM    625 1HE  LYS A 162      16.422 181.710  41.991  1.00 97.48           H
ATOM    626 2HE  LYS A 162      15.346 182.664  43.030  1.00 95.57           H
ATOM    627  NZ  LYS A 162      16.439 183.816  41.592  1.00 44.83           N
ATOM    628 1HZ  LYS A 162      15.862 183.679  40.773  1.00 71.63           H
ATOM    629 2HZ  LYS A 162      17.401 183.933  41.297  1.00 68.29           H
ATOM    630 3HZ  LYS A 162      16.142 184.672  42.041  1.00 67.91           H
ATOM    631  N   VAL A 163      18.456 180.128  47.579  1.00 19.22           N
ATOM    632  H   VAL A 163      18.491 179.324  46.966  1.00 23.90           H
ATOM    633  CA  VAL A 163      19.582 180.339  48.486  1.00 19.94           C
ATOM    634  HA  VAL A 163      19.414 181.244  49.071  1.00 18.11           H
ATOM    635  C   VAL A 163      20.850 180.509  47.657  1.00 24.69           C
ATOM    636  O   VAL A 163      21.398 179.537  47.139  1.00 32.49           O
ATOM    637  CB  VAL A 163      19.777 179.148  49.450  1.00 24.00           C
ATOM    638  HB  VAL A 163      20.026 178.262  48.867  1.00 43.74           H
ATOM    639  CG1 VAL A 163      20.920 179.427  50.421  1.00 40.19           C
ATOM    640 1HG1 VAL A 163      20.720 180.345  50.975  1.00 76.65           H
ATOM    641 2HG1 VAL A 163      21.854 179.535  49.869  1.00 78.40           H
ATOM    642 3HG1 VAL A 163      21.016 178.596  51.121  1.00 78.95           H
ATOM    643  CG2 VAL A 163      18.488 178.860  50.216  1.00 50.79           C
ATOM    644 1HG2 VAL A 163      18.677 178.108  50.982  1.00 87.28           H
ATOM    645 2HG2 VAL A 163      18.126 179.773  50.687  1.00 91.83           H
ATOM    646 3HG2 VAL A 163      17.730 178.482  49.531  1.00 95.44           H
ATOM    647  N   LEU A 164      21.301 181.751  47.516  1.00 25.22           N
ATOM    648  H   LEU A 164      20.828 182.511  47.987  1.00 24.48           H
ATOM    649  CA  LEU A 164      22.480 182.070  46.716  1.00 29.70           C
ATOM    650  HA  LEU A 164      22.671 181.262  46.010  1.00 33.23           H
ATOM    651  C   LEU A 164      23.701 182.224  47.616  1.00 32.66           C
ATOM    652  O   LEU A 164      23.622 182.827  48.685  1.00 32.55           O
ATOM    653  CB  LEU A 164      22.246 183.371  45.943  1.00 30.52           C
ATOM    654 1HB  LEU A 164      21.908 184.123  46.656  1.00 29.76           H
ATOM    655 2HB  LEU A 164      23.202 183.705  45.540  1.00 36.22           H
ATOM    656  CG  LEU A 164      21.240 183.321  44.789  1.00 30.24           C
ATOM    657  HG  LEU A 164      20.355 182.776  45.113  1.00 31.31           H
ATOM    658  CD1 LEU A 164      20.819 184.732  44.410  1.00 33.70           C
ATOM    659 1HD1 LEU A 164      20.098 184.691  43.593  1.00 64.00           H
ATOM    660 2HD1 LEU A 164      21.690 185.306  44.094  1.00 65.17           H
ATOM    661 3HD1 LEU A 164      20.355 185.217  45.269  1.00 61.54           H
ATOM    662  CD2 LEU A 164      21.832 182.622  43.571  1.00 39.18           C
ATOM    663 1HD2 LEU A 164      22.094 181.596  43.828  1.00 68.48           H
ATOM    664 2HD2 LEU A 164      22.726 183.151  43.241  1.00 73.57           H
ATOM    665 3HD2 LEU A 164      21.099 182.613  42.764  1.00 69.60           H
ATOM    666  N   PHE A 165      24.839 181.692  47.185  1.00 38.36           N
ATOM    667  H   PHE A 165      24.870 181.221  46.291  1.00 41.55           H
ATOM    668  CA  PHE A 165      26.070 181.810  47.959  1.00 42.89           C
ATOM    669  HA  PHE A 165      25.826 181.718  49.018  1.00 42.14           H
ATOM    670  C   PHE A 165      26.688 183.185  47.728  1.00 45.57           C
ATOM    671  O   PHE A 165      26.913 183.601  46.591  1.00 50.18           O
ATOM    672  CB  PHE A 165      27.064 180.708  47.583  1.00 52.19           C
ATOM    673 1HB  PHE A 165      27.271 180.771  46.515  1.00 57.04           H
ATOM    674 2HB  PHE A 165      27.994 180.881  48.124  1.00 58.35           H
ATOM    675  CG  PHE A 165      26.577 179.322  47.908  1.00 58.76           C
ATOM    676  CD1 PHE A 165      26.134 178.472  46.900  1.00101.10           C
ATOM    677  HD1 PHE A 165      26.157 178.799  45.871  1.00177.05           H
ATOM    678  CD2 PHE A 165      26.557 178.874  49.224  1.00106.08           C
ATOM    679  HD2 PHE A 165      26.907 179.518  50.017  1.00185.55           H
ATOM    680  CE1 PHE A 165      25.665 177.195  47.201  1.00118.98           C
ATOM    681  HE1 PHE A 165      25.327 176.542  46.409  1.00208.15           H
ATOM    682  CE2 PHE A 165      26.087 177.600  49.537  1.00123.83           C
ATOM    683  HE2 PHE A 165      26.076 177.263  50.563  1.00217.02           H
ATOM    684  CZ  PHE A 165      25.642 176.758  48.522  1.00 94.99           C
ATOM    685  HZ  PHE A 165      25.288 175.766  48.759  1.00117.37           H
ATOM    686  N   LYS A 166      26.946 183.899  48.819  1.00 46.10           N
ATOM    687  H   LYS A 166      26.820 183.479  49.731  1.00 45.54           H
ATOM    688  CA  LYS A 166      27.376 185.292  48.753  1.00 50.52           C
ATOM    689  HA  LYS A 166      26.686 185.834  48.106  1.00 49.51           H
ATOM    690  C   LYS A 166      28.770 185.438  48.152  1.00 59.17           C
ATOM    691  O   LYS A 166      29.040 186.386  47.419  1.00 65.34           O
ATOM    692  CB  LYS A 166      27.317 185.907  50.154  1.00 53.91           C
ATOM    693 1HB  LYS A 166      26.382 185.592  50.618  1.00 69.44           H
ATOM    694 2HB  LYS A 166      28.142 185.518  50.751  1.00 80.21           H
ATOM    695  CG  LYS A 166      27.354 187.427  50.184  1.00 64.61           C
ATOM    696 1HG  LYS A 166      28.290 187.784  49.754  1.00 96.19           H
ATOM    697 2HG  LYS A 166      26.518 187.810  49.598  1.00 86.55           H
ATOM    698  CD  LYS A 166      27.222 187.923  51.615  1.00 73.42           C
ATOM    699 1HD  LYS A 166      26.348 187.457  52.071  1.00 88.31           H
ATOM    700 2HD  LYS A 166      28.109 187.633  52.178  1.00 98.37           H
ATOM    701  CE  LYS A 166      27.056 189.431  51.683  1.00112.68           C
ATOM    702 1HE  LYS A 166      27.913 189.916  51.209  1.00161.67           H
ATOM    703 2HE  LYS A 166      26.149 189.717  51.144  1.00168.30           H
ATOM    704  NZ  LYS A 166      26.957 189.806  53.130  1.00139.31           N
ATOM    705 1HZ  LYS A 166      27.851 189.678  53.584  1.00179.37           H
ATOM    706 2HZ  LYS A 166      26.686 190.776  53.223  1.00172.85           H
ATOM    707 3HZ  LYS A 166      26.274 189.220  53.593  1.00179.02           H
ATOM    708  N   ALA A 167      29.643 184.482  48.450  1.00 63.64           N
ATOM    709  H   ALA A 167      29.361 183.724  49.053  1.00 61.25           H
ATOM    710  CA  ALA A 167      31.007 184.493  47.931  1.00 74.83           C
ATOM    711  HA  ALA A 167      31.470 185.447  48.187  1.00 81.62           H
ATOM    712  C   ALA A 167      31.040 184.355  46.410  1.00 75.76           C
ATOM    713  O   ALA A 167      31.873 184.970  45.746  1.00 85.79           O
ATOM    714  CB  ALA A 167      31.816 183.375  48.575  1.00 84.30           C
ATOM    715 1HB  ALA A 167      31.363 182.412  48.340  1.00113.25           H
ATOM    716 2HB  ALA A 167      31.836 183.513  49.656  1.00113.98           H
ATOM    717 3HB  ALA A 167      32.836 183.397  48.190  1.00117.77           H
ATOM    718  N   GLN A 168      30.137 183.554  45.855  1.00 69.70           N
ATOM    719  H   GLN A 168      29.474 183.063  46.438  1.00 65.68           H
ATOM    720  CA  GLN A 168      30.064 183.375  44.407  1.00 73.21           C
ATOM    721  HA  GLN A 168      31.057 183.134  44.027  1.00 82.67           H
ATOM    722  C   GLN A 168      29.601 184.664  43.733  1.00 70.85           C
ATOM    723  O   GLN A 168      30.111 185.041  42.678  1.00 79.88           O
ATOM    724  CB  GLN A 168      29.104 182.234  44.053  1.00 72.22           C
ATOM    725 1HB  GLN A 168      28.130 182.453  44.490  1.00 81.97           H
ATOM    726 2HB  GLN A 168      28.991 182.204  42.970  1.00 92.02           H
ATOM    727  CG  GLN A 168      29.547 180.854  44.522  1.00 95.18           C
ATOM    728 1HG  GLN A 168      29.839 180.902  45.571  1.00121.72           H
ATOM    729 2HG  GLN A 168      28.705 180.168  44.431  1.00148.84           H
ATOM    730  CD  GLN A 168      30.708 180.304  43.716  1.00118.70           C
ATOM    731  OE1 GLN A 168      31.831 180.795  43.796  1.00159.04           O
ATOM    732  NE2 GLN A 168      30.444 179.271  42.930  1.00172.57           N
ATOM    733 1HE2 GLN A 168      31.194 178.849  42.404  1.00216.92           H
ATOM    734 2HE2 GLN A 168      29.503 178.907  42.867  1.00218.82           H
ATOM    735  N   LEU A 169      28.640 185.340  44.354  1.00 63.04           N
ATOM    736  H   LEU A 169      28.259 184.979  45.217  1.00 59.21           H
ATOM    737  CA  LEU A 169      28.126 186.608  43.842  1.00 62.73           C
ATOM    738  HA  LEU A 169      27.854 186.483  42.794  1.00 64.94           H
ATOM    739  C   LEU A 169      29.178 187.711  43.926  1.00 69.89           C
ATOM    740  O   LEU A 169      29.224 188.594  43.072  1.00 75.97           O
ATOM    741  CB  LEU A 169      26.887 187.033  44.635  1.00 55.88           C
ATOM    742 1HB  LEU A 169      27.193 187.170  45.672  1.00 59.48           H
ATOM    743 2HB  LEU A 169      26.573 188.005  44.253  1.00 59.96           H
ATOM    744  CG  LEU A 169      25.660 186.116  44.629  1.00 48.59           C
ATOM    745  HG  LEU A 169      25.966 185.112  44.920  1.00 54.09           H
ATOM    746  CD1 LEU A 169      24.662 186.634  45.656  1.00 55.19           C
ATOM    747 1HD1 LEU A 169      25.114 186.618  46.647  1.00 85.89           H
ATOM    748 2HD1 LEU A 169      23.776 185.999  45.658  1.00 89.14           H
ATOM    749 3HD1 LEU A 169      24.371 187.655  45.406  1.00 86.38           H
ATOM    750  CD2 LEU A 169      24.995 186.039  43.261  1.00 53.67           C
ATOM    751 1HD2 LEU A 169      24.153 185.348  43.306  1.00 84.88           H
ATOM    752 2HD2 LEU A 169      25.710 185.679  42.522  1.00 88.09           H
ATOM    753 3HD2 LEU A 169      24.635 187.025  42.967  1.00 82.19           H
ATOM    754  N   GLU A 170      30.015 187.671  44.958  1.00 72.32           N
ATOM    755  H   GLU A 170      29.899 186.956  45.663  1.00 69.92           H
ATOM    756  CA  GLU A 170      31.116 188.620  45.106  1.00 82.25           C
ATOM    757  HA  GLU A 170      30.723 189.636  45.062  1.00 83.77           H
ATOM    758  C   GLU A 170      32.136 188.477  43.980  1.00 92.95           C
ATOM    759  O   GLU A 170      32.638 189.478  43.470  1.00103.43           O
ATOM    760  CB  GLU A 170      31.836 188.415  46.443  1.00 86.03           C
ATOM    761 1HB  GLU A 170      31.947 187.345  46.616  1.00104.89           H
ATOM    762 2HB  GLU A 170      32.835 188.845  46.368  1.00105.18           H
ATOM    763  CG  GLU A 170      31.146 189.031  47.652  1.00123.14           C
ATOM    764 1HG  GLU A 170      30.119 188.669  47.704  1.00175.93           H
ATOM    765 2HG  GLU A 170      31.671 188.708  48.551  1.00176.89           H
ATOM    766  CD  GLU A 170      31.140 190.549  47.612  1.00156.39           C
ATOM    767  OE1 GLU A 170      30.137 191.153  48.045  1.00216.18           O
ATOM    768  OE2 GLU A 170      32.134 191.150  47.153  1.00216.70           O
ATOM    769  N   LYS A 171      32.439 187.243  43.587  1.00 94.86           N
ATOM    770  H   LYS A 171      31.998 186.456  44.043  1.00 90.00           H
ATOM    771  CA  LYS A 171      33.389 186.993  42.505  1.00108.13           C
ATOM    772  HA  LYS A 171      34.293 187.572  42.693  1.00118.99           H
ATOM    773  C   LYS A 171      32.842 187.456  41.159  1.00108.72           C
ATOM    774  O   LYS A 171      33.596 187.900  40.295  1.00123.08           O
ATOM    775  CB  LYS A 171      33.752 185.507  42.437  1.00113.04           C
ATOM    776 1HB  LYS A 171      32.834 184.923  42.370  1.00114.22           H
ATOM    777 2HB  LYS A 171      34.334 185.336  41.531  1.00138.53           H
ATOM    778  CG  LYS A 171      34.567 185.021  43.627  1.00162.91           C
ATOM    779 1HG  LYS A 171      35.488 185.600  43.686  1.00219.40           H
ATOM    780 2HG  LYS A 171      33.997 185.174  44.543  1.00214.23           H
ATOM    781  CD  LYS A 171      34.917 183.546  43.501  1.00184.08           C
ATOM    782 1HD  LYS A 171      33.999 182.964  43.412  1.00222.25           H
ATOM    783 2HD  LYS A 171      35.522 183.397  42.607  1.00206.87           H
ATOM    784  CE  LYS A 171      35.697 183.072  44.717  1.00270.11           C
ATOM    785 1HE  LYS A 171      36.594 183.687  44.824  1.00319.51           H
ATOM    786 2HE  LYS A 171      35.079 183.209  45.608  1.00347.68           H
ATOM    787  NZ  LYS A 171      36.065 181.629  44.546  1.00343.42           N
ATOM    788 1HZ  LYS A 171      35.230 181.067  44.440  1.00390.02           H
ATOM    789 2HZ  LYS A 171      36.578 181.295  45.351  1.00392.32           H
ATOM    790 3HZ  LYS A 171      36.639 181.506  43.723  1.00396.73           H
ATOM    791  N   ALA A 172      31.527 187.360  40.995  1.00 98.21           N
ATOM    792  H   ALA A 172      30.969 186.939  41.724  1.00 91.56           H
ATOM    793  CA  ALA A 172      30.855 187.877  39.807  1.00 99.81           C
ATOM    794  HA  ALA A 172      31.455 187.639  38.929  1.00111.07           H
ATOM    795  C   ALA A 172      30.697 189.396  39.867  1.00 99.45           C
ATOM    796  O   ALA A 172      30.474 190.042  38.844  1.00106.64           O
ATOM    797  CB  ALA A 172      29.495 187.209  39.654  1.00 93.54           C
ATOM    798 1HB  ALA A 172      28.935 187.300  40.584  1.00124.02           H
ATOM    799 2HB  ALA A 172      29.632 186.154  39.418  1.00119.14           H
ATOM    800 3HB  ALA A 172      28.940 187.689  38.848  1.00118.26           H
ATOM    801  N   GLY A 173      30.823 189.962  41.063  1.00 96.25           N
ATOM    802  H   GLY A 173      31.025 189.386  41.868  1.00 96.09           H
ATOM    803  CA  GLY A 173      30.690 191.396  41.256  1.00 99.15           C
ATOM    804 1HA  GLY A 173      31.196 191.674  42.181  1.00101.89           H
ATOM    805 2HA  GLY A 173      31.185 191.907  40.430  1.00110.14           H
ATOM    806  C   GLY A 173      29.256 191.884  41.324  1.00 91.60           C
ATOM    807  O   GLY A 173      28.992 193.072  41.140  1.00101.72           O
ATOM    808  N   VAL A 174      28.323 190.972  41.578  1.00 80.52           N
ATOM    809  H   VAL A 174      28.607 190.024  41.786  1.00 79.26           H
ATOM    810  CA  VAL A 174      26.893 191.273  41.511  1.00 75.13           C
ATOM    811  HA  VAL A 174      26.774 192.305  41.181  1.00 82.03           H
ATOM    812  C   VAL A 174      26.179 191.132  42.851  1.00 66.91           C
ATOM    813  O   VAL A 174      24.957 191.240  42.926  1.00 66.88           O
ATOM    814  CB  VAL A 174      26.158 190.372  40.491  1.00 77.06           C
ATOM    815  HB  VAL A 174      25.112 190.674  40.457  1.00110.49           H
ATOM    816  CG1 VAL A 174      26.746 190.555  39.095  1.00127.06           C
ATOM    817 1HG1 VAL A 174      27.768 190.177  39.066  1.00175.38           H
ATOM    818 2HG1 VAL A 174      26.746 191.613  38.832  1.00181.57           H
ATOM    819 3HG1 VAL A 174      26.143 190.009  38.371  1.00184.23           H
ATOM    820  CG2 VAL A 174      26.217 188.905  40.911  1.00117.36           C
ATOM    821 1HG2 VAL A 174      27.254 188.587  41.014  1.00165.65           H
ATOM    822 2HG2 VAL A 174      25.725 188.290  40.159  1.00166.95           H
ATOM    823 3HG2 VAL A 174      25.705 188.777  41.864  1.00171.01           H
ATOM    824  N   GLU A 175      26.938 190.902  43.917  1.00 65.27           N
ATOM    825  H   GLU A 175      27.939 190.823  43.806  1.00 70.08           H
ATOM    826  CA  GLU A 175      26.361 190.737  45.248  1.00 61.07           C
ATOM    827  HA  GLU A 175      25.673 189.892  45.230  1.00 57.45           H
ATOM    828  C   GLU A 175      25.562 191.966  45.676  1.00 63.24           C
ATOM    829  O   GLU A 175      24.488 191.841  46.264  1.00 63.66           O
ATOM    830  CB  GLU A 175      27.471 190.451  46.263  1.00 65.19           C
ATOM    831 1HB  GLU A 175      28.065 189.618  45.889  1.00 71.54           H
ATOM    832 2HB  GLU A 175      28.121 191.323  46.330  1.00 79.18           H
ATOM    833  CG  GLU A 175      26.975 190.091  47.657  1.00 72.33           C
ATOM    834 1HG  GLU A 175      26.154 189.380  47.563  1.00 77.85           H
ATOM    835 2HG  GLU A 175      27.787 189.605  48.199  1.00 78.66           H
ATOM    836  CD  GLU A 175      26.506 191.292  48.460  1.00 99.81           C
ATOM    837  OE1 GLU A 175      27.044 192.407  48.290  1.00154.74           O
ATOM    838  OE2 GLU A 175      25.590 191.120  49.292  1.00141.50           O
ATOM    839  N   HIS A 176      26.082 193.149  45.370  1.00 70.12           N
ATOM    840  H   HIS A 176      26.954 193.193  44.863  1.00 74.83           H
ATOM    841  CA  HIS A 176      25.422 194.399  45.735  1.00 75.94           C
ATOM    842  HA  HIS A 176      24.844 194.228  46.644  1.00 76.79           H
ATOM    843  C   HIS A 176      24.452 194.859  44.649  1.00 73.73           C
ATOM    844  O   HIS A 176      23.562 195.670  44.905  1.00 78.63           O
ATOM    845  CB  HIS A 176      26.466 195.482  46.024  1.00 90.70           C
ATOM    846 1HB  HIS A 176      25.957 196.350  46.443  1.00133.67           H
ATOM    847 2HB  HIS A 176      27.167 195.103  46.768  1.00120.62           H
ATOM    848  CG  HIS A 176      27.238 195.920  44.817  1.00124.43           C
ATOM    849  ND1 HIS A 176      28.315 195.242  44.291  1.00203.32           N
ATOM    850  HD1 HIS A 176      28.724 194.392  44.650  1.00235.21           H
ATOM    851  CD2 HIS A 176      27.091 197.013  44.025  1.00199.40           C
ATOM    852  HD2 HIS A 176      26.336 197.774  44.161  1.00234.82           H
ATOM    853  CE1 HIS A 176      28.742 195.919  43.215  1.00329.29           C
ATOM    854  HE1 HIS A 176      29.564 195.610  42.586  1.00491.06           H
ATOM    855  NE2 HIS A 176      28.036 197.016  43.029  1.00329.38           N
ATOM    856  N   GLN A 177      24.615 194.331  43.441  1.00 71.96           N
ATOM    857  H   GLN A 177      25.388 193.703  43.274  1.00 73.74           H
ATOM    858  CA  GLN A 177      23.687 194.601  42.347  1.00 73.15           C
ATOM    859  HA  GLN A 177      23.470 195.669  42.319  1.00 80.91           H
ATOM    860  C   GLN A 177      22.386 193.843  42.592  1.00 61.98           C
ATOM    861  O   GLN A 177      21.302 194.380  42.373  1.00 62.64           O
ATOM    862  CB  GLN A 177      24.299 194.183  41.007  1.00 83.09           C
ATOM    863 1HB  GLN A 177      25.273 194.663  40.906  1.00104.47           H
ATOM    864 2HB  GLN A 177      24.447 193.104  41.010  1.00101.11           H
ATOM    865  CG  GLN A 177      23.448 194.547  39.796  1.00112.73           C
ATOM    866 1HG  GLN A 177      23.937 194.166  38.899  1.00159.97           H
ATOM    867 2HG  GLN A 177      22.474 194.068  39.888  1.00144.67           H
ATOM    868  CD  GLN A 177      23.249 196.042  39.642  1.00166.89           C
ATOM    869  OE1 GLN A 177      24.173 196.829  39.831  1.00215.58           O
ATOM    870  NE2 GLN A 177      22.034 196.449  39.306  1.00249.59           N
ATOM    871 1HE2 GLN A 177      21.868 197.434  39.162  1.00333.83           H
ATOM    872 2HE2 GLN A 177      21.288 195.779  39.181  1.00283.01           H
ATOM    873  N   LEU A 178      22.492 192.607  43.067  1.00 54.30           N
ATOM    874  H   LEU A 178      23.412 192.215  43.220  1.00 57.23           H
ATOM    875  CA  LEU A 178      21.328 191.791  43.399  1.00 45.41           C
ATOM    876  HA  LEU A 178      20.730 191.640  42.500  1.00 48.52           H
ATOM    877  C   LEU A 178      20.446 192.472  44.439  1.00 40.70           C
ATOM    878  O   LEU A 178      19.222 192.366  44.391  1.00 38.34           O
ATOM    879  CB  LEU A 178      21.787 190.433  43.939  1.00 43.84           C
ATOM    880 1HB  LEU A 178      22.370 189.934  43.164  1.00 52.45           H
ATOM    881 2HB  LEU A 178      22.446 190.618  44.787  1.00 49.24           H
ATOM    882  CG  LEU A 178      20.682 189.485  44.414  1.00 39.61           C
ATOM    883  HG  LEU A 178      20.125 189.968  45.216  1.00 49.78           H
ATOM    884  CD1 LEU A 178      19.708 189.114  43.303  1.00 62.20           C
ATOM    885 1HD1 LEU A 178      19.108 189.985  43.040  1.00103.44           H
ATOM    886 2HD1 LEU A 178      19.046 188.319  43.647  1.00102.50           H
ATOM    887 3HD1 LEU A 178      20.259 188.777  42.427  1.00 97.66           H
ATOM    888  CD2 LEU A 178      21.331 188.231  44.979  1.00 56.34           C
ATOM    889 1HD2 LEU A 178      22.016 188.504  45.781  1.00 93.97           H
ATOM    890 2HD2 LEU A 178      21.882 187.714  44.193  1.00 95.01           H
ATOM    891 3HD2 LEU A 178      20.560 187.572  45.377  1.00 90.43           H
ATOM    892  N   ARG A 179      21.072 193.180  45.373  1.00 43.56           N
ATOM    893  H   ARG A 179      22.082 193.220  45.362  1.00 48.70           H
ATOM    894  CA  ARG A 179      20.349 193.933  46.395  1.00 44.62           C
ATOM    895  HA  ARG A 179      19.720 193.246  46.964  1.00 41.76           H
ATOM    896  C   ARG A 179      19.432 194.980  45.769  1.00 48.03           C
ATOM    897  O   ARG A 179      18.392 195.323  46.328  1.00 52.19           O
ATOM    898  CB  ARG A 179      21.360 194.591  47.337  1.00 53.28           C
ATOM    899 1HB  ARG A 179      22.157 193.873  47.531  1.00 88.67           H
ATOM    900 2HB  ARG A 179      21.797 195.454  46.834  1.00 70.05           H
ATOM    901  CG  ARG A 179      20.785 195.039  48.674  1.00 92.09           C
ATOM    902 1HG  ARG A 179      19.988 195.763  48.499  1.00131.80           H
ATOM    903 2HG  ARG A 179      20.369 194.175  49.191  1.00158.67           H
ATOM    904  CD  ARG A 179      21.854 195.676  49.552  1.00104.86           C
ATOM    905 1HD  ARG A 179      22.272 196.537  49.029  1.00119.01           H
ATOM    906 2HD  ARG A 179      21.390 196.021  50.477  1.00109.74           H
ATOM    907  NE  ARG A 179      22.930 194.739  49.875  1.00161.08           N
ATOM    908  HE  ARG A 179      22.825 193.788  49.553  1.00217.03           H
ATOM    909  CZ  ARG A 179      24.030 195.036  50.555  1.00211.79           C
ATOM    910  NH1 ARG A 179      24.272 196.247  51.018  1.00235.33           N
ATOM    911 1HH1 ARG A 179      23.589 196.975  50.879  1.00198.82           H
ATOM    912 2HH1 ARG A 179      25.132 196.425  51.511  1.00340.05           H
ATOM    913  NH2 ARG A 179      24.937 194.102  50.751  1.00319.61           N
ATOM    914 1HH2 ARG A 179      24.770 193.173  50.394  1.00364.86           H
ATOM    915 2HH2 ARG A 179      25.779 194.323  51.258  1.00408.80           H
ATOM    916  N   ARG A 180      19.824 195.483  44.603  1.00 51.82           N
ATOM    917  H   ARG A 180      20.708 195.180  44.217  1.00 54.65           H
ATOM    918  CA  ARG A 180      19.020 196.431  43.834  1.00 57.36           C
ATOM    919  HA  ARG A 180      18.471 197.066  44.529  1.00 61.73           H
ATOM    920  C   ARG A 180      17.996 195.728  42.948  1.00 50.52           C
ATOM    921  O   ARG A 180      16.905 196.247  42.720  1.00 52.88           O
ATOM    922  CB  ARG A 180      19.942 197.304  42.978  1.00 73.13           C
ATOM    923 1HB  ARG A 180      20.787 197.619  43.590  1.00116.95           H
ATOM    924 2HB  ARG A 180      20.325 196.705  42.151  1.00 88.97           H
ATOM    925  CG  ARG A 180      19.271 198.546  42.408  1.00107.16           C
ATOM    926 1HG  ARG A 180      18.434 198.244  41.777  1.00148.52           H
ATOM    927 2HG  ARG A 180      18.893 199.156  43.228  1.00161.18           H
ATOM    928  CD  ARG A 180      20.246 199.369  41.578  1.00176.62           C
ATOM    929 1HD  ARG A 180      21.150 199.554  42.158  1.00213.97           H
ATOM    930 2HD  ARG A 180      20.520 198.796  40.692  1.00238.13           H
ATOM    931  NE  ARG A 180      19.658 200.641  41.156  1.00284.15           N
ATOM    932  HE  ARG A 180      19.218 200.663  40.249  1.00312.69           H
ATOM    933  CZ  ARG A 180      19.664 201.765  41.863  1.00462.82           C
ATOM    934  NH1 ARG A 180      19.086 202.837  41.363  1.00670.16           N
ATOM    935 1HH1 ARG A 180      18.656 202.784  40.452  1.00691.18           H
ATOM    936 2HH1 ARG A 180      19.088 203.695  41.892  1.00886.61           H
ATOM    937  NH2 ARG A 180      20.215 201.851  43.058  1.00568.09           N
ATOM    938 1HH2 ARG A 180      20.679 201.047  43.448  1.00505.46           H
ATOM    939 2HH2 ARG A 180      20.171 202.725  43.559  1.00794.62           H
ATOM    940  N   GLU A 181      18.348 194.553  42.439  1.00 47.58           N
ATOM    941  H   GLU A 181      19.259 194.174  42.657  1.00 50.34           H
ATOM    942  CA  GLU A 181      17.461 193.795  41.561  1.00 46.75           C
ATOM    943  HA  GLU A 181      17.115 194.450  40.762  1.00 54.69           H
ATOM    944  C   GLU A 181      16.221 193.280  42.286  1.00 37.50           C
ATOM    945  O   GLU A 181      15.138 193.237  41.704  1.00 39.47           O
ATOM    946  CB  GLU A 181      18.188 192.603  40.932  1.00 52.64           C
ATOM    947 1HB  GLU A 181      18.593 191.975  41.726  1.00 65.59           H
ATOM    948 2HB  GLU A 181      17.456 192.018  40.376  1.00 62.92           H
ATOM    949  CG  GLU A 181      19.314 192.972  39.979  1.00 85.62           C
ATOM    950 1HG  GLU A 181      20.113 193.457  40.537  1.00122.67           H
ATOM    951 2HG  GLU A 181      19.710 192.058  39.536  1.00129.41           H
ATOM    952  CD  GLU A 181      18.855 193.902  38.872  1.00 95.06           C
ATOM    953  OE1 GLU A 181      19.546 194.914  38.633  1.00135.93           O
ATOM    954  OE2 GLU A 181      17.817 193.630  38.232  1.00138.88           O
ATOM    955  N   VAL A 182      16.368 192.896  43.550  1.00 31.88           N
ATOM    956  H   VAL A 182      17.281 192.938  43.983  1.00 33.26           H
ATOM    957  CA  VAL A 182      15.236 192.410  44.338  1.00 27.54           C
ATOM    958  HA  VAL A 182      14.689 191.690  43.730  1.00 28.25           H
ATOM    959  C   VAL A 182      14.261 193.529  44.690  1.00 28.71           C
ATOM    960  O   VAL A 182      13.082 193.276  44.929  1.00 29.26           O
ATOM    961  CB  VAL A 182      15.661 191.689  45.639  1.00 28.08           C
ATOM    962  HB  VAL A 182      14.760 191.376  46.166  1.00 59.28           H
ATOM    963  CG1 VAL A 182      16.463 190.437  45.300  1.00 86.63           C
ATOM    964 1HG1 VAL A 182      16.684 189.886  46.213  1.00145.47           H
ATOM    965 2HG1 VAL A 182      17.397 190.712  44.811  1.00142.30           H
ATOM    966 3HG1 VAL A 182      15.879 189.803  44.632  1.00139.07           H
ATOM    967  CG2 VAL A 182      16.460 192.601  46.567  1.00 67.30           C
ATOM    968 1HG2 VAL A 182      17.374 192.929  46.073  1.00120.16           H
ATOM    969 2HG2 VAL A 182      16.719 192.060  47.477  1.00116.40           H
ATOM    970 3HG2 VAL A 182      15.861 193.471  46.836  1.00119.97           H
ATOM    971  N   GLU A 183      14.741 194.767  44.700  1.00 34.11           N
ATOM    972  H   GLU A 183      15.723 194.922  44.519  1.00 37.61           H
ATOM    973  CA  GLU A 183      13.882 195.925  44.931  1.00 40.02           C
ATOM    974  HA  GLU A 183      13.230 195.724  45.781  1.00 41.01           H
ATOM    975  C   GLU A 183      13.018 196.161  43.695  1.00 40.86           C
ATOM    976  O   GLU A 183      11.847 196.525  43.797  1.00 45.16           O
ATOM    977  CB  GLU A 183      14.735 197.160  45.234  1.00 51.90           C
ATOM    978 1HB  GLU A 183      15.404 196.924  46.062  1.00 76.89           H
ATOM    979 2HB  GLU A 183      15.347 197.385  44.361  1.00 78.19           H
ATOM    980  CG  GLU A 183      13.940 198.409  45.589  1.00 82.62           C
ATOM    981 1HG  GLU A 183      14.614 199.265  45.573  1.00136.51           H
ATOM    982 2HG  GLU A 183      13.169 198.565  44.833  1.00129.33           H
ATOM    983  CD  GLU A 183      13.279 198.331  46.954  1.00127.96           C
ATOM    984  OE1 GLU A 183      12.350 199.126  47.206  1.00201.15           O
ATOM    985  OE2 GLU A 183      13.664 197.479  47.782  1.00194.42           O
ATOM    986  N   ILE A 184      13.603 195.932  42.524  1.00 41.66           N
ATOM    987  H   ILE A 184      14.571 195.642  42.510  1.00 43.64           H
ATOM    988  CA  ILE A 184      12.890 196.050  41.256  1.00 44.08           C
ATOM    989  HA  ILE A 184      12.342 196.993  41.238  1.00 50.48           H
ATOM    990  C   ILE A 184      11.886 194.905  41.153  1.00 34.97           C
ATOM    991  O   ILE A 184      10.739 195.110  40.758  1.00 36.40           O
ATOM    992  CB  ILE A 184      13.856 196.006  40.050  1.00 55.34           C
ATOM    993  HB  ILE A 184      14.421 195.075  40.092  1.00 60.84           H
ATOM    994  CG1 ILE A 184      14.840 197.181  40.114  1.00 79.01           C
ATOM    995 1HG1 ILE A 184      14.309 198.097  39.853  1.00104.04           H
ATOM    996 2HG1 ILE A 184      15.204 197.286  41.136  1.00110.71           H
ATOM    997  CG2 ILE A 184      13.074 196.043  38.738  1.00 68.43           C
ATOM    998 1HG2 ILE A 184      12.418 195.175  38.673  1.00109.03           H
ATOM    999 2HG2 ILE A 184      13.764 196.020  37.894  1.00100.97           H
ATOM   1000 3HG2 ILE A 184      12.474 196.952  38.688  1.00 96.59           H
ATOM   1001  CD1 ILE A 184      16.048 197.044  39.208  1.00134.92           C
ATOM   1002 1HD1 ILE A 184      15.735 197.073  38.165  1.00183.71           H
ATOM   1003 2HD1 ILE A 184      16.554 196.099  39.410  1.00189.19           H
ATOM   1004 3HD1 ILE A 184      16.737 197.867  39.399  1.00187.60           H
ATOM   1005  N   GLN A 185      12.318 193.703  41.520  1.00 30.29           N
ATOM   1006  H   GLN A 185      13.274 193.595  41.834  1.00 32.67           H
ATOM   1007  CA  GLN A 185      11.458 192.524  41.498  1.00 25.90           C
ATOM   1008  HA  GLN A 185      11.106 192.372  40.478  1.00 28.32           H
ATOM   1009  C   GLN A 185      10.235 192.695  42.395  1.00 23.43           C
ATOM   1010  O   GLN A 185       9.152 192.204  42.076  1.00 25.29           O
ATOM   1011  CB  GLN A 185      12.259 191.290  41.923  1.00 26.89           C
ATOM   1012 1HB  GLN A 185      13.192 191.269  41.360  1.00 33.30           H
ATOM   1013 2HB  GLN A 185      12.496 191.377  42.983  1.00 27.93           H
ATOM   1014  CG  GLN A 185      11.525 189.976  41.693  1.00 27.56           C
ATOM   1015 1HG  GLN A 185      10.600 189.980  42.269  1.00 28.69           H
ATOM   1016 2HG  GLN A 185      11.276 189.892  40.635  1.00 32.00           H
ATOM   1017  CD  GLN A 185      12.342 188.765  42.097  1.00 32.43           C
ATOM   1018  OE1 GLN A 185      13.366 188.874  42.769  1.00 38.07           O
ATOM   1019  NE2 GLN A 185      11.881 187.590  41.695  1.00 38.38           N
ATOM   1020 1HE2 GLN A 185      12.405 186.755  41.913  1.00 45.81           H
ATOM   1021 2HE2 GLN A 185      11.012 187.532  41.185  1.00 40.36           H
ATOM   1022  N   SER A 186      10.396 193.408  43.504  1.00 24.71           N
ATOM   1023  H   SER A 186      11.309 193.783  43.723  1.00 27.11           H
ATOM   1024  CA  SER A 186       9.291 193.692  44.416  1.00 28.23           C
ATOM   1025  HA  SER A 186       8.851 192.749  44.740  1.00 30.42           H
ATOM   1026  C   SER A 186       8.194 194.523  43.754  1.00 32.99           C
ATOM   1027  O   SER A 186       7.022 194.415  44.113  1.00 43.48           O
ATOM   1028  CB  SER A 186       9.818 194.434  45.646  1.00 32.56           C
ATOM   1029 1HB  SER A 186      10.267 195.377  45.337  1.00 66.76           H
ATOM   1030 2HB  SER A 186       8.989 194.641  46.323  1.00 59.24           H
ATOM   1031  OG  SER A 186      10.787 193.650  46.321  1.00 69.46           O
ATOM   1032  HG  SER A 186      11.536 193.514  45.735  1.00109.81           H
ATOM   1033  N   HIS A 187       8.572 195.345  42.781  1.00 33.70           N
ATOM   1034  H   HIS A 187       9.544 195.371  42.505  1.00 34.30           H
ATOM   1035  CA  HIS A 187       7.630 196.204  42.070  1.00 41.20           C
ATOM   1036  HA  HIS A 187       6.783 196.411  42.724  1.00 49.54           H
ATOM   1037  C   HIS A 187       7.080 195.562  40.796  1.00 36.34           C
ATOM   1038  O   HIS A 187       6.193 196.123  40.152  1.00 39.70           O
ATOM   1039  CB  HIS A 187       8.304 197.533  41.717  1.00 56.49           C
ATOM   1040 1HB  HIS A 187       9.233 197.328  41.184  1.00 65.16           H
ATOM   1041 2HB  HIS A 187       7.643 198.088  41.051  1.00 87.46           H
ATOM   1042  CG  HIS A 187       8.597 198.395  42.905  1.00 94.09           C
ATOM   1043  ND1 HIS A 187       9.726 198.297  43.688  1.00144.93           N
ATOM   1044  HD1 HIS A 187      10.481 197.635  43.573  1.00175.85           H
ATOM   1045  CD2 HIS A 187       7.880 199.410  43.454  1.00182.63           C
ATOM   1046  HD2 HIS A 187       6.928 199.761  43.083  1.00251.90           H
ATOM   1047  CE1 HIS A 187       9.643 199.228  44.649  1.00237.13           C
ATOM   1048  HE1 HIS A 187      10.389 199.379  45.416  1.00343.90           H
ATOM   1049  NE2 HIS A 187       8.536 199.936  44.539  1.00268.04           N
ATOM   1050  N   LEU A 188       7.579 194.386  40.430  1.00 35.01           N
ATOM   1051  H   LEU A 188       8.287 193.949  41.005  1.00 39.50           H
ATOM   1052  CA  LEU A 188       7.115 193.682  39.237  1.00 34.70           C
ATOM   1053  HA  LEU A 188       6.828 194.421  38.489  1.00 34.92           H
ATOM   1054  C   LEU A 188       5.878 192.840  39.537  1.00 36.17           C
ATOM   1055  O   LEU A 188       5.845 191.630  39.312  1.00 60.91           O
ATOM   1056  CB  LEU A 188       8.224 192.803  38.650  1.00 43.04           C
ATOM   1057 1HB  LEU A 188       8.622 192.181  39.452  1.00 61.66           H
ATOM   1058 2HB  LEU A 188       7.767 192.138  37.918  1.00 65.05           H
ATOM   1059  CG  LEU A 188       9.393 193.506  37.954  1.00 48.07           C
ATOM   1060  HG  LEU A 188       9.854 194.209  38.646  1.00 88.40           H
ATOM   1061  CD1 LEU A 188      10.429 192.467  37.550  1.00 83.11           C
ATOM   1062 1HD1 LEU A 188      10.731 191.885  38.420  1.00129.45           H
ATOM   1063 2HD1 LEU A 188      11.304 192.968  37.134  1.00126.45           H
ATOM   1064 3HD1 LEU A 188      10.004 191.798  36.801  1.00129.92           H
ATOM   1065  CD2 LEU A 188       8.929 194.268  36.716  1.00 79.39           C
ATOM   1066 1HD2 LEU A 188       9.796 194.645  36.174  1.00120.86           H
ATOM   1067 2HD2 LEU A 188       8.359 193.605  36.064  1.00126.82           H
ATOM   1068 3HD2 LEU A 188       8.307 195.111  37.016  1.00126.94           H
ATOM   1069  N   ARG A 189       4.844 193.503  40.043  1.00 32.13           N
ATOM   1070  H   ARG A 189       4.931 194.500  40.194  1.00 39.54           H
ATOM   1071  CA  ARG A 189       3.594 192.841  40.403  1.00 37.35           C
ATOM   1072  HA  ARG A 189       3.824 191.837  40.762  1.00 44.73           H
ATOM   1073  C   ARG A 189       2.682 192.704  39.189  1.00 38.95           C
ATOM   1074  O   ARG A 189       1.972 193.639  38.820  1.00 84.69           O
ATOM   1075  CB  ARG A 189       2.887 193.614  41.519  1.00 47.54           C
ATOM   1076 1HB  ARG A 189       2.662 194.621  41.165  1.00 65.51           H
ATOM   1077 2HB  ARG A 189       1.946 193.112  41.747  1.00 67.48           H
ATOM   1078  CG  ARG A 189       3.709 193.717  42.797  1.00 81.28           C
ATOM   1079 1HG  ARG A 189       4.021 192.717  43.100  1.00129.00           H
ATOM   1080 2HG  ARG A 189       4.599 194.318  42.608  1.00132.37           H
ATOM   1081  CD  ARG A 189       2.918 194.350  43.930  1.00120.10           C
ATOM   1082 1HD  ARG A 189       2.577 195.339  43.624  1.00160.09           H
ATOM   1083 2HD  ARG A 189       2.053 193.724  44.152  1.00164.74           H
ATOM   1084  NE  ARG A 189       3.752 194.468  45.125  1.00199.06           N
ATOM   1085  HE  ARG A 189       4.725 194.215  45.032  1.00256.23           H
ATOM   1086  CZ  ARG A 189       3.343 194.890  46.314  1.00297.42           C
ATOM   1087  NH1 ARG A 189       2.094 195.242  46.552  1.00351.06           N
ATOM   1088 1HH1 ARG A 189       1.419 195.209  45.805  1.00317.88           H
ATOM   1089 2HH1 ARG A 189       1.836 195.549  47.476  1.00495.69           H
ATOM   1090  NH2 ARG A 189       4.209 194.945  47.304  1.00454.42           N
ATOM   1091 1HH2 ARG A 189       5.166 194.679  47.130  1.00513.37           H
ATOM   1092 2HH2 ARG A 189       3.910 195.259  48.213  1.00581.07           H
ATOM   1093  N   HIS A 190       2.704 191.523  38.582  1.00 28.47           N
ATOM   1094  H   HIS A 190       3.315 190.797  38.929  1.00 45.19           H
ATOM   1095  CA  HIS A 190       1.876 191.214  37.421  1.00 26.95           C
ATOM   1096  HA  HIS A 190       1.009 191.876  37.410  1.00 36.40           H
ATOM   1097  C   HIS A 190       1.428 189.760  37.563  1.00 23.85           C
ATOM   1098  O   HIS A 190       2.198 188.948  38.076  1.00 22.19           O
ATOM   1099  CB  HIS A 190       2.701 191.419  36.147  1.00 27.96           C
ATOM   1100 1HB  HIS A 190       3.329 192.298  36.291  1.00 39.92           H
ATOM   1101 2HB  HIS A 190       3.350 190.557  35.996  1.00 32.91           H
ATOM   1102  CG  HIS A 190       1.876 191.643  34.917  1.00 36.07           C
ATOM   1103  ND1 HIS A 190       1.571 190.695  33.974  1.00 56.37           N
ATOM   1104  HD1 HIS A 190       1.860 189.731  34.043  1.00115.12           H
ATOM   1105  CD2 HIS A 190       1.296 192.756  34.436  1.00 99.14           C
ATOM   1106  HD2 HIS A 190       1.314 193.736  34.891  1.00197.76           H
ATOM   1107  CE1 HIS A 190       0.854 191.151  32.920  1.00 67.32           C
ATOM   1108  HE1 HIS A 190       0.280 191.623  32.137  1.00 99.70           H
ATOM   1109  NE2 HIS A 190       0.662 192.416  33.268  1.00105.53           N
ATOM   1110  N   PRO A 191       0.203 189.404  37.142  1.00 29.20           N
ATOM   1111  CA  PRO A 191      -0.202 188.011  37.374  1.00 33.60           C
ATOM   1112  HA  PRO A 191      -0.220 187.809  38.445  1.00 43.62           H
ATOM   1113  C   PRO A 191       0.653 186.944  36.693  1.00 25.53           C
ATOM   1114  O   PRO A 191       0.598 185.770  37.055  1.00 33.95           O
ATOM   1115  CB  PRO A 191      -1.628 187.957  36.817  1.00 48.96           C
ATOM   1116 1HB  PRO A 191      -1.619 187.562  35.801  1.00 53.77           H
ATOM   1117 2HB  PRO A 191      -2.264 187.345  37.457  1.00 68.38           H
ATOM   1118  CG  PRO A 191      -2.098 189.369  36.818  1.00 59.71           C
ATOM   1119 1HG  PRO A 191      -2.874 189.518  36.066  1.00 83.26           H
ATOM   1120 2HG  PRO A 191      -2.464 189.641  37.808  1.00 85.08           H
ATOM   1121  CD  PRO A 191      -0.873 190.167  36.483  1.00 41.58           C
ATOM   1122 1HD  PRO A 191      -0.722 190.195  35.404  1.00 43.73           H
ATOM   1123 2HD  PRO A 191      -0.955 191.174  36.892  1.00 53.46           H
ATOM   1124  N   ASN A 192       1.438 187.348  35.700  1.00 19.80           N
ATOM   1125  H   ASN A 192       1.435 188.323  35.439  1.00 23.04           H
ATOM   1126  CA  ASN A 192       2.314 186.430  34.979  1.00 20.03           C
ATOM   1127  HA  ASN A 192       1.832 185.453  34.923  1.00 25.15           H
ATOM   1128  C   ASN A 192       3.673 186.253  35.653  1.00 17.67           C
ATOM   1129  O   ASN A 192       4.451 185.386  35.258  1.00 22.55           O
ATOM   1130  CB  ASN A 192       2.541 186.958  33.561  1.00 29.09           C
ATOM   1131 1HB  ASN A 192       3.042 187.924  33.616  1.00 63.59           H
ATOM   1132 2HB  ASN A 192       3.187 186.265  33.022  1.00 71.38           H
ATOM   1133  CG  ASN A 192       1.252 187.128  32.791  1.00 31.19           C
ATOM   1134  OD1 ASN A 192       0.561 188.134  32.932  1.00102.76           O
ATOM   1135  ND2 ASN A 192       0.924 186.152  31.962  1.00 39.02           N
ATOM   1136 1HD2 ASN A 192       0.093 186.247  31.397  1.00 69.51           H
ATOM   1137 2HD2 ASN A 192       1.501 185.326  31.898  1.00 65.93           H
ATOM   1138  N   ILE A 193       3.970 187.082  36.648  1.00 17.31           N
ATOM   1139  H   ILE A 193       3.269 187.728  36.985  1.00 20.35           H
ATOM   1140  CA  ILE A 193       5.277 187.086  37.300  1.00 18.09           C
ATOM   1141  HA  ILE A 193       5.944 186.405  36.772  1.00 18.98           H
ATOM   1142  C   ILE A 193       5.108 186.584  38.730  1.00 18.43           C
ATOM   1143  O   ILE A 193       4.344 187.151  39.512  1.00 20.37           O
ATOM   1144  CB  ILE A 193       5.918 188.494  37.307  1.00 20.99           C
ATOM   1145  HB  ILE A 193       5.252 189.176  37.836  1.00 22.71           H
ATOM   1146  CG1 ILE A 193       6.103 188.999  35.870  1.00 25.10           C
ATOM   1147 1HG1 ILE A 193       6.880 188.406  35.388  1.00 45.49           H
ATOM   1148 2HG1 ILE A 193       5.175 188.847  35.320  1.00 49.97           H
ATOM   1149  CG2 ILE A 193       7.261 188.459  38.038  1.00 25.22           C
ATOM   1150 1HG2 ILE A 193       7.923 187.733  37.566  1.00 56.21           H
ATOM   1151 2HG2 ILE A 193       7.105 188.177  39.079  1.00 53.06           H
ATOM   1152 3HG2 ILE A 193       7.726 189.445  38.014  1.00 54.54           H
ATOM   1153  CD1 ILE A 193       6.470 190.466  35.747  1.00 25.17           C
ATOM   1154 1HD1 ILE A 193       6.398 190.769  34.702  1.00 57.84           H
ATOM   1155 2HD1 ILE A 193       7.491 190.623  36.095  1.00 53.90           H
ATOM   1156 3HD1 ILE A 193       5.784 191.069  36.342  1.00 61.98           H
ATOM   1157  N   LEU A 194       5.814 185.510  39.067  1.00 19.97           N
ATOM   1158  H   LEU A 194       6.443 185.091  38.396  1.00 21.73           H
ATOM   1159  CA  LEU A 194       5.740 184.945  40.411  1.00 21.43           C
ATOM   1160  HA  LEU A 194       4.691 184.844  40.687  1.00 23.05           H
ATOM   1161  C   LEU A 194       6.388 185.916  41.393  1.00 18.32           C
ATOM   1162  O   LEU A 194       7.486 186.426  41.166  1.00 22.19           O
ATOM   1163  CB  LEU A 194       6.413 183.571  40.466  1.00 29.84           C
ATOM   1164 1HB  LEU A 194       7.386 183.652  39.982  1.00 36.34           H
ATOM   1165 2HB  LEU A 194       6.582 183.305  41.509  1.00 74.78           H
ATOM   1166  CG  LEU A 194       5.631 182.434  39.800  1.00 45.53           C
ATOM   1167  HG  LEU A 194       5.354 182.758  38.797  1.00 95.64           H
ATOM   1168  CD1 LEU A 194       6.501 181.196  39.670  1.00 39.86           C
ATOM   1169 1HD1 LEU A 194       5.945 180.418  39.148  1.00 73.63           H
ATOM   1170 2HD1 LEU A 194       6.787 180.838  40.659  1.00 77.28           H
ATOM   1171 3HD1 LEU A 194       7.395 181.437  39.097  1.00 72.24           H
ATOM   1172  CD2 LEU A 194       4.356 182.060  40.547  1.00142.89           C
ATOM   1173 1HD2 LEU A 194       4.608 181.690  41.541  1.00210.74           H
ATOM   1174 2HD2 LEU A 194       3.832 181.275  40.001  1.00206.53           H
ATOM   1175 3HD2 LEU A 194       3.703 182.928  40.632  1.00208.35           H
ATOM   1176  N   ARG A 195       5.665 186.193  42.472  1.00 16.19           N
ATOM   1177  H   ARG A 195       4.824 185.661  42.651  1.00 18.59           H
ATOM   1178  CA  ARG A 195       6.005 187.278  43.387  1.00 15.19           C
ATOM   1179  HA  ARG A 195       6.267 188.153  42.793  1.00 16.98           H
ATOM   1180  C   ARG A 195       7.195 186.967  44.287  1.00 13.53           C
ATOM   1181  O   ARG A 195       7.425 185.822  44.674  1.00 14.98           O
ATOM   1182  CB  ARG A 195       4.783 187.603  44.253  1.00 19.18           C
ATOM   1183 1HB  ARG A 195       4.447 186.684  44.733  1.00 35.70           H
ATOM   1184 2HB  ARG A 195       5.079 188.306  45.031  1.00 34.73           H
ATOM   1185  CG  ARG A 195       3.623 188.209  43.470  1.00 41.28           C
ATOM   1186 1HG  ARG A 195       3.922 189.193  43.109  1.00 69.15           H
ATOM   1187 2HG  ARG A 195       3.390 187.578  42.612  1.00 69.90           H
ATOM   1188  CD  ARG A 195       2.371 188.353  44.324  1.00 53.50           C
ATOM   1189 1HD  ARG A 195       2.637 188.821  45.273  1.00 49.35           H
ATOM   1190 2HD  ARG A 195       1.665 188.997  43.800  1.00 85.12           H
ATOM   1191  NE  ARG A 195       1.735 187.059  44.569  1.00128.54           N
ATOM   1192  HE  ARG A 195       2.136 186.256  44.107  1.00182.78           H
ATOM   1193  CZ  ARG A 195       0.668 186.857  45.332  1.00189.49           C
ATOM   1194  NH1 ARG A 195       0.073 187.832  45.990  1.00162.74           N
ATOM   1195 1HH1 ARG A 195       0.441 188.768  45.928  1.00117.18           H
ATOM   1196 2HH1 ARG A 195      -0.741 187.627  46.548  1.00228.84           H
ATOM   1197  NH2 ARG A 195       0.175 185.641  45.439  1.00345.29           N
ATOM   1198 1HH2 ARG A 195       0.594 184.891  44.911  1.00429.20           H
ATOM   1199 2HH2 ARG A 195      -0.621 185.476  46.035  1.00423.01           H
ATOM   1200  N   LEU A 196       7.922 188.022  44.639  1.00 14.26           N
ATOM   1201  H   LEU A 196       7.719 188.922  44.231  1.00 18.15           H
ATOM   1202  CA  LEU A 196       8.965 187.956  45.657  1.00 13.21           C
ATOM   1203  HA  LEU A 196       9.381 186.948  45.692  1.00 12.29           H
ATOM   1204  C   LEU A 196       8.321 188.283  47.001  1.00 15.04           C
ATOM   1205  O   LEU A 196       7.935 189.424  47.252  1.00 22.62           O
ATOM   1206  CB  LEU A 196      10.075 188.965  45.345  1.00 18.04           C
ATOM   1207 1HB  LEU A 196      10.473 188.745  44.355  1.00 23.90           H
ATOM   1208 2HB  LEU A 196       9.619 189.955  45.309  1.00 26.31           H
ATOM   1209  CG  LEU A 196      11.245 189.028  46.332  1.00 20.24           C
ATOM   1210  HG  LEU A 196      10.850 189.078  47.346  1.00 56.21           H
ATOM   1211  CD1 LEU A 196      12.149 187.808  46.217  1.00 48.38           C
ATOM   1212 1HD1 LEU A 196      11.584 186.907  46.452  1.00 92.52           H
ATOM   1213 2HD1 LEU A 196      12.975 187.902  46.922  1.00 92.68           H
ATOM   1214 3HD1 LEU A 196      12.545 187.735  45.204  1.00 95.61           H
ATOM   1215  CD2 LEU A 196      12.065 190.283  46.076  1.00 55.87           C
ATOM   1216 1HD2 LEU A 196      12.847 190.364  46.830  1.00102.74           H
ATOM   1217 2HD2 LEU A 196      11.422 191.161  46.138  1.00101.40           H
ATOM   1218 3HD2 LEU A 196      12.518 190.235  45.085  1.00104.66           H
ATOM   1219  N   TYR A 197       8.196 187.276  47.857  1.00 16.56           N
ATOM   1220  H   TYR A 197       8.550 186.362  47.611  1.00 18.29           H
ATOM   1221  CA  TYR A 197       7.575 187.445  49.168  1.00 23.52           C
ATOM   1222  HA  TYR A 197       6.719 188.113  49.074  1.00 28.86           H
ATOM   1223  C   TYR A 197       8.529 188.066  50.183  1.00 27.64           C
ATOM   1224  O   TYR A 197       8.084 188.658  51.167  1.00 37.79           O
ATOM   1225  CB  TYR A 197       7.086 186.095  49.699  1.00 27.53           C
ATOM   1226 1HB  TYR A 197       7.795 185.322  49.404  1.00 39.86           H
ATOM   1227 2HB  TYR A 197       7.066 186.139  50.788  1.00 58.15           H
ATOM   1228  CG  TYR A 197       5.702 185.713  49.221  1.00 31.75           C
ATOM   1229  CD1 TYR A 197       5.492 185.207  47.937  1.00 76.91           C
ATOM   1230  HD1 TYR A 197       6.328 185.088  47.263  1.00141.48           H
ATOM   1231  CD2 TYR A 197       4.601 185.848  50.069  1.00 89.98           C
ATOM   1232  HD2 TYR A 197       4.738 186.239  51.066  1.00162.34           H
ATOM   1233  CE1 TYR A 197       4.214 184.850  47.512  1.00126.19           C
ATOM   1234  HE1 TYR A 197       4.058 184.469  46.515  1.00226.06           H
ATOM   1235  CE2 TYR A 197       3.325 185.475  49.652  1.00141.95           C
ATOM   1236  HE2 TYR A 197       2.485 185.570  50.324  1.00255.80           H
ATOM   1237  CZ  TYR A 197       3.139 184.973  48.375  1.00133.63           C
ATOM   1238  OH  TYR A 197       1.884 184.588  47.966  1.00225.37           O
ATOM   1239  HH  TYR A 197       1.221 184.694  48.651  1.00242.80           H
ATOM   1240  N   GLY A 198       9.833 187.942  49.957  1.00 25.24           N
ATOM   1241  H   GLY A 198      10.163 187.452  49.137  1.00 22.97           H
ATOM   1242  CA  GLY A 198      10.803 188.517  50.872  1.00 31.50           C
ATOM   1243 1HA  GLY A 198      10.605 189.586  50.951  1.00 42.69           H
ATOM   1244 2HA  GLY A 198      10.654 188.074  51.856  1.00 42.84           H
ATOM   1245  C   GLY A 198      12.257 188.334  50.484  1.00 21.88           C
ATOM   1246  O   GLY A 198      12.594 187.580  49.570  1.00 20.20           O
ATOM   1247  N   TYR A 199      13.121 189.039  51.206  1.00 21.72           N
ATOM   1248  H   TYR A 199      12.780 189.621  51.958  1.00 27.62           H
ATOM   1249  CA  TYR A 199      14.561 189.037  50.973  1.00 18.96           C
ATOM   1250  HA  TYR A 199      14.872 188.087  50.537  1.00 18.05           H
ATOM   1251  C   TYR A 199      15.274 189.232  52.308  1.00 20.82           C
ATOM   1252  O   TYR A 199      14.898 190.101  53.094  1.00 26.45           O
ATOM   1253  CB  TYR A 199      14.925 190.184  50.026  1.00 24.33           C
ATOM   1254 1HB  TYR A 199      14.529 189.962  49.035  1.00 34.56           H
ATOM   1255 2HB  TYR A 199      14.442 191.092  50.389  1.00 43.38           H
ATOM   1256  CG  TYR A 199      16.409 190.462  49.918  1.00 31.34           C
ATOM   1257  CD1 TYR A 199      17.007 191.439  50.716  1.00 91.61           C
ATOM   1258  HD1 TYR A 199      16.410 191.979  51.437  1.00175.08           H
ATOM   1259  CD2 TYR A 199      17.209 189.768  49.009  1.00 69.58           C
ATOM   1260  HD2 TYR A 199      16.777 188.984  48.405  1.00135.52           H
ATOM   1261  CE1 TYR A 199      18.365 191.729  50.598  1.00124.95           C
ATOM   1262  HE1 TYR A 199      18.816 192.481  51.229  1.00232.77           H
ATOM   1263  CE2 TYR A 199      18.559 190.082  48.862  1.00103.83           C
ATOM   1264  HE2 TYR A 199      19.154 189.573  48.118  1.00195.94           H
ATOM   1265  CZ  TYR A 199      19.132 191.055  49.664  1.00 98.87           C
ATOM   1266  OH  TYR A 199      20.468 191.359  49.539  1.00156.17           O
ATOM   1267  HH  TYR A 199      20.910 190.830  48.871  1.00205.32           H
ATOM   1268  N   PHE A 200      16.300 188.426  52.559  1.00 19.32           N
ATOM   1269  H   PHE A 200      16.518 187.672  51.921  1.00 18.20           H
ATOM   1270  CA  PHE A 200      17.177 188.607  53.712  1.00 22.66           C
ATOM   1271  HA  PHE A 200      17.353 189.674  53.852  1.00 28.14           H
ATOM   1272  C   PHE A 200      18.508 187.928  53.401  1.00 21.50           C
ATOM   1273  O   PHE A 200      18.592 187.129  52.469  1.00 20.25           O
ATOM   1274  CB  PHE A 200      16.541 188.049  54.991  1.00 27.27           C
ATOM   1275 1HB  PHE A 200      17.159 188.337  55.841  1.00 60.67           H
ATOM   1276 2HB  PHE A 200      15.560 188.507  55.120  1.00 54.41           H
ATOM   1277  CG  PHE A 200      16.378 186.554  55.003  1.00 25.88           C
ATOM   1278  CD1 PHE A 200      15.207 185.963  54.536  1.00 57.93           C
ATOM   1279  HD1 PHE A 200      14.416 186.581  54.137  1.00 87.84           H
ATOM   1280  CD2 PHE A 200      17.379 185.741  55.524  1.00 68.69           C
ATOM   1281  HD2 PHE A 200      18.290 186.183  55.899  1.00106.33           H
ATOM   1282  CE1 PHE A 200      15.038 184.582  54.587  1.00119.62           C
ATOM   1283  HE1 PHE A 200      14.126 184.132  54.223  1.00196.89           H
ATOM   1284  CE2 PHE A 200      17.220 184.359  55.575  1.00131.08           C
ATOM   1285  HE2 PHE A 200      18.011 183.739  55.971  1.00217.08           H
ATOM   1286  CZ  PHE A 200      16.048 183.778  55.102  1.00150.54           C
ATOM   1287  HZ  PHE A 200      15.925 182.705  55.126  1.00243.32           H
ATOM   1288  N   HIS A 201      19.559 188.242  54.151  1.00 25.17           N
ATOM   1289  H   HIS A 201      19.469 188.887  54.923  1.00 29.32           H
ATOM   1290  CA  HIS A 201      20.869 187.655  53.894  1.00 26.88           C
ATOM   1291  HA  HIS A 201      20.729 186.643  53.516  1.00 24.91           H
ATOM   1292  C   HIS A 201      21.717 187.561  55.159  1.00 31.94           C
ATOM   1293  O   HIS A 201      21.442 188.218  56.163  1.00 38.29           O
ATOM   1294  CB  HIS A 201      21.605 188.469  52.825  1.00 32.74           C
ATOM   1295 1HB  HIS A 201      22.484 187.910  52.508  1.00 38.22           H
ATOM   1296 2HB  HIS A 201      20.947 188.595  51.966  1.00 34.96           H
ATOM   1297  CG  HIS A 201      22.050 189.822  53.289  1.00 42.69           C
ATOM   1298  ND1 HIS A 201      23.231 190.062  53.954  1.00 62.45           N
ATOM   1299  HD1 HIS A 201      23.913 189.369  54.224  1.00100.04           H
ATOM   1300  CD2 HIS A 201      21.463 191.040  53.160  1.00 77.52           C
ATOM   1301  HD2 HIS A 201      20.512 191.217  52.680  1.00129.78           H
ATOM   1302  CE1 HIS A 201      23.308 191.380  54.190  1.00 72.51           C
ATOM   1303  HE1 HIS A 201      24.128 191.860  54.702  1.00 99.46           H
ATOM   1304  NE2 HIS A 201      22.256 192.016  53.713  1.00 88.24           N
ATOM   1305  N   ASP A 202      22.763 186.746  55.087  1.00 34.12           N
ATOM   1306  H   ASP A 202      22.929 186.222  54.238  1.00 33.42           H
ATOM   1307  CA  ASP A 202      23.740 186.619  56.164  1.00 40.39           C
ATOM   1308  HA  ASP A 202      23.635 187.472  56.835  1.00 45.08           H
ATOM   1309  C   ASP A 202      25.140 186.674  55.554  1.00 44.46           C
ATOM   1310  O   ASP A 202      25.290 186.942  54.362  1.00 44.81           O
ATOM   1311  CB  ASP A 202      23.485 185.347  56.980  1.00 41.22           C
ATOM   1312 1HB  ASP A 202      24.157 185.333  57.839  1.00 48.21           H
ATOM   1313 2HB  ASP A 202      22.460 185.374  57.350  1.00 42.02           H
ATOM   1314  CG  ASP A 202      23.679 184.070  56.184  1.00 38.77           C
ATOM   1315  OD1 ASP A 202      22.830 183.162  56.305  1.00 65.19           O
ATOM   1316  OD2 ASP A 202      24.687 183.934  55.459  1.00 62.70           O
ATOM   1317  N   ALA A 203      26.169 186.447  56.363  1.00 52.12           N
ATOM   1318  H   ALA A 203      26.001 186.170  57.320  1.00 56.61           H
ATOM   1319  CA  ALA A 203      27.555 186.612  55.933  1.00 59.16           C
ATOM   1320  HA  ALA A 203      27.699 187.657  55.660  1.00 64.27           H
ATOM   1321  C   ALA A 203      27.967 185.778  54.720  1.00 54.89           C
ATOM   1322  O   ALA A 203      28.873 186.169  53.984  1.00 63.32           O
ATOM   1323  CB  ALA A 203      28.482 186.301  57.100  1.00 74.17           C
ATOM   1324 1HB  ALA A 203      28.362 185.259  57.398  1.00106.43           H
ATOM   1325 2HB  ALA A 203      28.241 186.949  57.943  1.00105.89           H
ATOM   1326 3HB  ALA A 203      29.516 186.472  56.799  1.00106.78           H
ATOM   1327  N   THR A 204      27.333 184.629  54.509  1.00 47.81           N
ATOM   1328  H   THR A 204      26.555 184.374  55.101  1.00 46.60           H
ATOM   1329  CA  THR A 204      27.743 183.701  53.456  1.00 47.26           C
ATOM   1330  HA  THR A 204      28.604 184.120  52.934  1.00 53.28           H
ATOM   1331  C   THR A 204      26.672 183.399  52.411  1.00 40.67           C
ATOM   1332  O   THR A 204      26.976 182.810  51.373  1.00 43.74           O
ATOM   1333  CB  THR A 204      28.162 182.338  54.046  1.00 56.60           C
ATOM   1334  HB  THR A 204      28.454 181.673  53.233  1.00 79.89           H
ATOM   1335  OG1 THR A 204      27.052 181.766  54.748  1.00 96.97           O
ATOM   1336  HG1 THR A 204      26.887 182.292  55.534  1.00137.27           H
ATOM   1337  CG2 THR A 204      29.333 182.480  55.011  1.00 98.26           C
ATOM   1338 1HG2 THR A 204      29.023 183.040  55.893  1.00149.30           H
ATOM   1339 2HG2 THR A 204      29.670 181.490  55.316  1.00142.72           H
ATOM   1340 3HG2 THR A 204      30.154 183.002  54.519  1.00146.54           H
ATOM   1341  N   ARG A 205      25.424 183.770  52.677  1.00 36.15           N
ATOM   1342  H   ARG A 205      25.232 184.296  53.520  1.00 37.47           H
ATOM   1343  CA  ARG A 205      24.296 183.401  51.823  1.00 30.97           C
ATOM   1344  HA  ARG A 205      24.661 183.221  50.812  1.00 34.19           H
ATOM   1345  C   ARG A 205      23.235 184.491  51.728  1.00 27.29           C
ATOM   1346  O   ARG A 205      22.982 185.223  52.683  1.00 29.60           O
ATOM   1347  CB  ARG A 205      23.656 182.109  52.341  1.00 29.91           C
ATOM   1348 1HB  ARG A 205      23.437 182.231  53.402  1.00 30.55           H
ATOM   1349 2HB  ARG A 205      22.715 181.949  51.814  1.00 29.19           H
ATOM   1350  CG  ARG A 205      24.527 180.870  52.152  1.00 38.06           C
ATOM   1351 1HG  ARG A 205      24.671 180.705  51.084  1.00 59.80           H
ATOM   1352 2HG  ARG A 205      25.500 181.038  52.613  1.00 63.53           H
ATOM   1353  CD  ARG A 205      23.922 179.615  52.763  1.00 41.02           C
ATOM   1354 1HD  ARG A 205      22.896 179.500  52.411  1.00 67.42           H
ATOM   1355 2HD  ARG A 205      24.504 178.753  52.434  1.00 77.18           H
ATOM   1356  NE  ARG A 205      23.933 179.662  54.225  1.00 59.15           N
ATOM   1357  HE  ARG A 205      24.274 180.508  54.657  1.00 98.14           H
ATOM   1358  CZ  ARG A 205      23.544 178.676  55.023  1.00 79.50           C
ATOM   1359  NH1 ARG A 205      23.086 177.527  54.566  1.00 94.87           N
ATOM   1360 1HH1 ARG A 205      23.086 177.355  53.573  1.00105.66           H
ATOM   1361 2HH1 ARG A 205      22.772 176.824  55.216  1.00133.85           H
ATOM   1362  NH2 ARG A 205      23.590 178.853  56.327  1.00143.74           N
ATOM   1363 1HH2 ARG A 205      23.936 179.727  56.691  1.00196.84           H
ATOM   1364 2HH2 ARG A 205      23.290 178.112  56.940  1.00178.47           H
ATOM   1365  N   VAL A 206      22.632 184.586  50.548  1.00 25.08           N
ATOM   1366  H   VAL A 206      22.881 183.929  49.820  1.00 27.42           H
ATOM   1367  CA  VAL A 206      21.609 185.582  50.236  1.00 21.78           C
ATOM   1368  HA  VAL A 206      21.423 186.201  51.113  1.00 22.00           H
ATOM   1369  C   VAL A 206      20.327 184.841  49.868  1.00 18.42           C
ATOM   1370  O   VAL A 206      20.357 183.920  49.051  1.00 20.68           O
ATOM   1371  CB  VAL A 206      22.037 186.488  49.059  1.00 25.80           C
ATOM   1372  HB  VAL A 206      22.192 185.867  48.177  1.00 29.67           H
ATOM   1373  CG1 VAL A 206      20.952 187.512  48.748  1.00 30.40           C
ATOM   1374 1HG1 VAL A 206      20.707 188.077  49.647  1.00 59.42           H
ATOM   1375 2HG1 VAL A 206      20.059 187.003  48.385  1.00 61.40           H
ATOM   1376 3HG1 VAL A 206      21.306 188.198  47.978  1.00 61.66           H
ATOM   1377  CG2 VAL A 206      23.348 187.208  49.374  1.00 35.95           C
ATOM   1378 1HG2 VAL A 206      24.149 186.480  49.499  1.00 67.24           H
ATOM   1379 2HG2 VAL A 206      23.241 187.792  50.289  1.00 66.04           H
ATOM   1380 3HG2 VAL A 206      23.604 187.876  48.551  1.00 69.41           H
ATOM   1381  N   TYR A 207      19.213 185.213  50.489  1.00 16.73           N
ATOM   1382  H   TYR A 207      19.208 186.028  51.089  1.00 18.69           H
ATOM   1383  CA  TYR A 207      17.972 184.450  50.388  1.00 14.58           C
ATOM   1384  HA  TYR A 207      18.153 183.554  49.794  1.00 15.23           H
ATOM   1385  C   TYR A 207      16.854 185.251  49.728  1.00 14.08           C
ATOM   1386  O   TYR A 207      16.622 186.413  50.062  1.00 17.97           O
ATOM   1387  CB  TYR A 207      17.509 184.029  51.785  1.00 14.88           C
ATOM   1388 1HB  TYR A 207      17.339 184.929  52.377  1.00 16.12           H
ATOM   1389 2HB  TYR A 207      16.556 183.507  51.692  1.00 16.14           H
ATOM   1390  CG  TYR A 207      18.476 183.138  52.537  1.00 16.81           C
ATOM   1391  CD1 TYR A 207      18.263 181.762  52.622  1.00 19.75           C
ATOM   1392  HD1 TYR A 207      17.412 181.323  52.123  1.00 22.60           H
ATOM   1393  CD2 TYR A 207      19.579 183.677  53.201  1.00 19.97           C
ATOM   1394  HD2 TYR A 207      19.757 184.741  53.162  1.00 23.13           H
ATOM   1395  CE1 TYR A 207      19.122 180.948  53.358  1.00 23.96           C
ATOM   1396  HE1 TYR A 207      18.938 179.886  53.426  1.00 30.32           H
ATOM   1397  CE2 TYR A 207      20.446 182.867  53.927  1.00 23.74           C
ATOM   1398  HE2 TYR A 207      21.298 183.302  54.429  1.00 29.44           H
ATOM   1399  CZ  TYR A 207      20.206 181.506  54.013  1.00 24.70           C
ATOM   1400  OH  TYR A 207      21.044 180.711  54.760  1.00 31.47           O
ATOM   1401  HH  TYR A 207      21.753 181.205  55.177  1.00 33.03           H
ATOM   1402  N   LEU A 208      16.149 184.614  48.799  1.00 12.69           N
ATOM   1403  H   LEU A 208      16.405 183.670  48.542  1.00 14.22           H
ATOM   1404  CA  LEU A 208      14.983 185.206  48.150  1.00 12.30           C
ATOM   1405  HA  LEU A 208      14.727 186.150  48.634  1.00 13.14           H
ATOM   1406  C   LEU A 208      13.815 184.238  48.313  1.00 11.51           C
ATOM   1407  O   LEU A 208      13.936 183.052  48.006  1.00 13.88           O
ATOM   1408  CB  LEU A 208      15.226 185.450  46.656  1.00 15.57           C
ATOM   1409 1HB  LEU A 208      15.634 184.534  46.233  1.00 19.41           H
ATOM   1410 2HB  LEU A 208      14.244 185.593  46.205  1.00 20.62           H
ATOM   1411  CG  LEU A 208      16.099 186.615  46.175  1.00 22.47           C
ATOM   1412  HG  LEU A 208      15.728 187.537  46.621  1.00 47.88           H
ATOM   1413  CD1 LEU A 208      17.577 186.466  46.519  1.00 39.29           C
ATOM   1414 1HD1 LEU A 208      17.943 185.500  46.173  1.00 77.94           H
ATOM   1415 2HD1 LEU A 208      17.709 186.540  47.598  1.00 77.28           H
ATOM   1416 3HD1 LEU A 208      18.145 187.263  46.040  1.00 76.71           H
ATOM   1417  CD2 LEU A 208      15.950 186.715  44.661  1.00 45.36           C
ATOM   1418 1HD2 LEU A 208      16.567 187.532  44.286  1.00 84.38           H
ATOM   1419 2HD2 LEU A 208      14.909 186.916  44.407  1.00 82.95           H
ATOM   1420 3HD2 LEU A 208      16.265 185.783  44.193  1.00 87.25           H
ATOM   1421  N   ILE A 209      12.689 184.743  48.805  1.00 12.58           N
ATOM   1422  H   ILE A 209      12.635 185.727  49.030  1.00 15.22           H
ATOM   1423  CA  ILE A 209      11.502 183.919  49.024  1.00 13.00           C
ATOM   1424  HA  ILE A 209      11.786 182.867  49.017  1.00 14.53           H
ATOM   1425  C   ILE A 209      10.537 184.184  47.872  1.00 10.68           C
ATOM   1426  O   ILE A 209      10.171 185.330  47.617  1.00 12.49           O
ATOM   1427  CB  ILE A 209      10.812 184.244  50.367  1.00 20.36           C
ATOM   1428  HB  ILE A 209      10.454 185.273  50.330  1.00 23.43           H
ATOM   1429  CG1 ILE A 209      11.781 184.103  51.547  1.00 30.74           C
ATOM   1430 1HG1 ILE A 209      11.506 183.221  52.127  1.00 47.34           H
ATOM   1431 2HG1 ILE A 209      12.795 183.951  51.179  1.00 47.18           H
ATOM   1432  CG2 ILE A 209       9.620 183.319  50.595  1.00 24.31           C
ATOM   1433 1HG2 ILE A 209       9.958 182.283  50.649  1.00 54.51           H
ATOM   1434 2HG2 ILE A 209       8.909 183.419  49.775  1.00 51.69           H
ATOM   1435 3HG2 ILE A 209       9.125 183.587  51.528  1.00 54.89           H
ATOM   1436  CD1 ILE A 209      11.784 185.304  52.470  1.00 62.67           C
ATOM   1437 1HD1 ILE A 209      12.272 186.144  51.975  1.00107.01           H
ATOM   1438 2HD1 ILE A 209      12.327 185.061  53.383  1.00104.93           H
ATOM   1439 3HD1 ILE A 209      10.759 185.577  52.725  1.00102.70           H
ATOM   1440  N   LEU A 210      10.153 183.132  47.158  1.00 10.64           N
ATOM   1441  H   LEU A 210      10.408 182.200  47.460  1.00 13.37           H
ATOM   1442  CA  LEU A 210       9.391 183.255  45.918  1.00  9.99           C
ATOM   1443  HA  LEU A 210       9.144 184.303  45.745  1.00 11.38           H
ATOM   1444  C   LEU A 210       8.089 182.462  45.962  1.00  9.66           C
ATOM   1445  O   LEU A 210       7.948 181.501  46.717  1.00 11.84           O
ATOM   1446  CB  LEU A 210      10.240 182.743  44.750  1.00 14.93           C
ATOM   1447 1HB  LEU A 210      10.460 181.693  44.943  1.00 30.71           H
ATOM   1448 2HB  LEU A 210       9.633 182.789  43.846  1.00 26.70           H
ATOM   1449  CG  LEU A 210      11.566 183.453  44.463  1.00 29.22           C
ATOM   1450  HG  LEU A 210      12.149 183.507  45.383  1.00 70.74           H
ATOM   1451  CD1 LEU A 210      12.362 182.650  43.442  1.00 50.35           C
ATOM   1452 1HD1 LEU A 210      11.788 182.553  42.520  1.00 91.86           H
ATOM   1453 2HD1 LEU A 210      12.574 181.658  43.843  1.00 89.87           H
ATOM   1454 3HD1 LEU A 210      13.301 183.160  43.230  1.00 87.50           H
ATOM   1455  CD2 LEU A 210      11.345 184.867  43.942  1.00 51.82           C
ATOM   1456 1HD2 LEU A 210      12.308 185.335  43.739  1.00 91.46           H
ATOM   1457 2HD2 LEU A 210      10.817 185.455  44.692  1.00 92.90           H
ATOM   1458 3HD2 LEU A 210      10.755 184.836  43.026  1.00 92.93           H
ATOM   1459  N   GLU A 211       7.138 182.869  45.128  1.00 10.54           N
ATOM   1460  H   GLU A 211       7.275 183.709  44.583  1.00 12.38           H
ATOM   1461  CA  GLU A 211       5.891 182.130  44.957  1.00 11.53           C
ATOM   1462  HA  GLU A 211       5.484 181.904  45.943  1.00 12.38           H
ATOM   1463  C   GLU A 211       6.141 180.820  44.211  1.00 12.55           C
ATOM   1464  O   GLU A 211       6.873 180.787  43.221  1.00 15.61           O
ATOM   1465  CB  GLU A 211       4.897 183.011  44.197  1.00 15.57           C
ATOM   1466 1HB  GLU A 211       4.932 184.012  44.628  1.00 31.17           H
ATOM   1467 2HB  GLU A 211       5.219 183.086  43.160  1.00 37.17           H
ATOM   1468  CG  GLU A 211       3.455 182.532  44.235  1.00 32.78           C
ATOM   1469 1HG  GLU A 211       3.392 181.547  43.772  1.00 65.89           H
ATOM   1470 2HG  GLU A 211       3.140 182.450  45.275  1.00 59.89           H
ATOM   1471  CD  GLU A 211       2.522 183.485  43.511  1.00 36.99           C
ATOM   1472  OE1 GLU A 211       1.291 183.291  43.591  1.00 68.22           O
ATOM   1473  OE2 GLU A 211       3.003 184.442  42.865  1.00 75.93           O
ATOM   1474  N   TYR A 212       5.558 179.729  44.698  1.00 14.38           N
ATOM   1475  H   TYR A 212       4.939 179.804  45.493  1.00 16.37           H
ATOM   1476  CA  TYR A 212       5.816 178.398  44.157  1.00 16.02           C
ATOM   1477  HA  TYR A 212       6.868 178.348  43.878  1.00 17.79           H
ATOM   1478  C   TYR A 212       4.988 178.042  42.922  1.00 16.75           C
ATOM   1479  O   TYR A 212       3.774 178.249  42.889  1.00 20.28           O
ATOM   1480  CB  TYR A 212       5.571 177.364  45.261  1.00 19.64           C
ATOM   1481 1HB  TYR A 212       6.255 177.570  46.085  1.00 23.41           H
ATOM   1482 2HB  TYR A 212       4.551 177.479  45.628  1.00 22.24           H
ATOM   1483  CG  TYR A 212       5.766 175.930  44.818  1.00 23.20           C
ATOM   1484  CD1 TYR A 212       6.999 175.488  44.336  1.00 25.88           C
ATOM   1485  HD1 TYR A 212       7.841 176.164  44.315  1.00 26.46           H
ATOM   1486  CD2 TYR A 212       4.710 175.020  44.871  1.00 29.51           C
ATOM   1487  HD2 TYR A 212       3.749 175.335  45.253  1.00 32.91           H
ATOM   1488  CE1 TYR A 212       7.158 174.186  43.867  1.00 33.09           C
ATOM   1489  HE1 TYR A 212       8.105 173.867  43.457  1.00 39.13           H
ATOM   1490  CE2 TYR A 212       4.878 173.703  44.448  1.00 36.98           C
ATOM   1491  HE2 TYR A 212       4.060 173.002  44.518  1.00 45.68           H
ATOM   1492  CZ  TYR A 212       6.096 173.300  43.926  1.00 37.86           C
ATOM   1493  OH  TYR A 212       6.254 172.011  43.474  1.00 49.52           O
ATOM   1494  HH  TYR A 212       5.447 171.495  43.530  1.00 74.98           H
ATOM   1495  N   ALA A 213       5.649 177.483  41.913  1.00 18.28           N
ATOM   1496  H   ALA A 213       6.651 177.372  41.981  1.00 21.31           H
ATOM   1497  CA  ALA A 213       4.996 176.973  40.710  1.00 20.46           C
ATOM   1498  HA  ALA A 213       4.062 177.512  40.560  1.00 23.13           H
ATOM   1499  C   ALA A 213       4.711 175.476  40.842  1.00 20.55           C
ATOM   1500  O   ALA A 213       5.642 174.670  40.806  1.00 22.86           O
ATOM   1501  CB  ALA A 213       5.885 177.216  39.498  1.00 26.50           C
ATOM   1502 1HB  ALA A 213       6.850 176.731  39.645  1.00 55.89           H
ATOM   1503 2HB  ALA A 213       6.035 178.287  39.364  1.00 56.35           H
ATOM   1504 3HB  ALA A 213       5.408 176.806  38.608  1.00 57.12           H
ATOM   1505  N   PRO A 214       3.440 175.072  41.008  1.00 23.05           N
ATOM   1506  CA  PRO A 214       3.197 173.640  41.226  1.00 27.00           C
ATOM   1507  HA  PRO A 214       3.743 173.318  42.111  1.00 31.29           H
ATOM   1508  C   PRO A 214       3.529 172.674  40.091  1.00 25.75           C
ATOM   1509  O   PRO A 214       3.743 171.490  40.347  1.00 33.36           O
ATOM   1510  CB  PRO A 214       1.693 173.579  41.513  1.00 34.19           C
ATOM   1511 1HB  PRO A 214       1.150 173.300  40.610  1.00 47.55           H
ATOM   1512 2HB  PRO A 214       1.488 172.868  42.314  1.00 46.17           H
ATOM   1513  CG  PRO A 214       1.323 174.956  41.936  1.00 36.69           C
ATOM   1514 1HG  PRO A 214       0.265 175.147  41.758  1.00 59.16           H
ATOM   1515 2HG  PRO A 214       1.571 175.105  42.988  1.00 51.73           H
ATOM   1516  CD  PRO A 214       2.179 175.832  41.073  1.00 27.94           C
ATOM   1517 1HD  PRO A 214       1.745 175.937  40.079  1.00 31.06           H
ATOM   1518 2HD  PRO A 214       2.322 176.803  41.547  1.00 34.38           H
ATOM   1519  N   LEU A 215       3.544 173.146  38.849  1.00 21.87           N
ATOM   1520  H   LEU A 215       3.402 174.133  38.684  1.00 21.71           H
ATOM   1521  CA  LEU A 215       3.734 172.264  37.700  1.00 22.53           C
ATOM   1522  HA  LEU A 215       3.620 171.233  38.037  1.00 25.12           H
ATOM   1523  C   LEU A 215       5.116 172.353  37.054  1.00 23.23           C
ATOM   1524  O   LEU A 215       5.380 171.682  36.056  1.00 28.47           O
ATOM   1525  CB  LEU A 215       2.655 172.537  36.648  1.00 24.06           C
ATOM   1526 1HB  LEU A 215       2.747 173.578  36.343  1.00 30.31           H
ATOM   1527 2HB  LEU A 215       2.877 171.917  35.780  1.00 34.32           H
ATOM   1528  CG  LEU A 215       1.190 172.290  37.026  1.00 34.32           C
ATOM   1529  HG  LEU A 215       0.924 172.938  37.860  1.00 75.28           H
ATOM   1530  CD1 LEU A 215       0.310 172.639  35.831  1.00 65.71           C
ATOM   1531 1HD1 LEU A 215      -0.738 172.549  36.115  1.00110.24           H
ATOM   1532 2HD1 LEU A 215       0.522 171.961  35.004  1.00111.41           H
ATOM   1533 3HD1 LEU A 215       0.509 173.664  35.520  1.00112.08           H
ATOM   1534  CD2 LEU A 215       0.936 170.844  37.435  1.00 73.37           C
ATOM   1535 1HD2 LEU A 215       1.469 170.626  38.360  1.00119.62           H
ATOM   1536 2HD2 LEU A 215       1.279 170.171  36.650  1.00120.95           H
ATOM   1537 3HD2 LEU A 215      -0.131 170.694  37.599  1.00122.85           H
ATOM   1538  N   GLY A 216       6.008 173.149  37.632  1.00 22.50           N
ATOM   1539  H   GLY A 216       5.745 173.694  38.441  1.00 23.84           H
ATOM   1540  CA  GLY A 216       7.373 173.220  37.140  1.00 23.66           C
ATOM   1541 1HA  GLY A 216       8.002 173.666  37.911  1.00 27.73           H
ATOM   1542 2HA  GLY A 216       7.724 172.204  36.962  1.00 27.89           H
ATOM   1543  C   GLY A 216       7.556 174.014  35.861  1.00 20.34           C
ATOM   1544  O   GLY A 216       6.800 174.942  35.578  1.00 20.36           O
ATOM   1545  N   THR A 217       8.586 173.669  35.094  1.00 21.31           N
ATOM   1546  H   THR A 217       9.159 172.880  35.353  1.00 25.48           H
ATOM   1547  CA  THR A 217       8.940 174.409  33.884  1.00 19.94           C
ATOM   1548  HA  THR A 217       8.858 175.474  34.093  1.00 19.55           H
ATOM   1549  C   THR A 217       8.040 174.100  32.691  1.00 18.38           C
ATOM   1550  O   THR A 217       7.506 172.999  32.558  1.00 20.34           O
ATOM   1551  CB  THR A 217      10.387 174.126  33.428  1.00 23.09           C
ATOM   1552  HB  THR A 217      10.593 174.702  32.526  1.00 23.50           H
ATOM   1553  OG1 THR A 217      10.534 172.731  33.134  1.00 27.61           O
ATOM   1554  HG1 THR A 217      10.615 172.254  33.963  1.00 44.28           H
ATOM   1555  CG2 THR A 217      11.401 174.512  34.497  1.00 28.27           C
ATOM   1556 1HG2 THR A 217      11.248 173.911  35.393  1.00 58.95           H
ATOM   1557 2HG2 THR A 217      11.291 175.568  34.743  1.00 58.79           H
ATOM   1558 3HG2 THR A 217      12.408 174.338  34.118  1.00 55.94           H
ATOM   1559  N   VAL A 218       7.916 175.074  31.796  1.00 16.70           N
ATOM   1560  H   VAL A 218       8.331 175.978  31.983  1.00 17.57           H
ATOM   1561  CA  VAL A 218       7.237 174.877  30.516  1.00 15.43           C
ATOM   1562  HA  VAL A 218       6.241 174.473  30.694  1.00 15.59           H
ATOM   1563  C   VAL A 218       8.027 173.863  29.694  1.00 17.56           C
ATOM   1564  O   VAL A 218       7.455 173.071  28.948  1.00 19.14           O
ATOM   1565  CB  VAL A 218       7.108 176.194  29.718  1.00 14.62           C
ATOM   1566  HB  VAL A 218       8.102 176.612  29.564  1.00 18.50           H
ATOM   1567  CG1 VAL A 218       6.469 175.949  28.355  1.00 17.30           C
ATOM   1568 1HG1 VAL A 218       7.135 175.345  27.738  1.00 48.45           H
ATOM   1569 2HG1 VAL A 218       6.293 176.903  27.857  1.00 44.19           H
ATOM   1570 3HG1 VAL A 218       5.519 175.429  28.480  1.00 46.98           H
ATOM   1571  CG2 VAL A 218       6.265 177.207  30.483  1.00 15.36           C
ATOM   1572 1HG2 VAL A 218       5.255 176.821  30.619  1.00 46.02           H
ATOM   1573 2HG2 VAL A 218       6.217 178.140  29.921  1.00 44.18           H
ATOM   1574 3HG2 VAL A 218       6.710 177.404  31.458  1.00 42.36           H
ATOM   1575  N   TYR A 219       9.345 173.865  29.865  1.00 20.09           N
ATOM   1576  H   TYR A 219       9.757 174.550  30.483  1.00 21.03           H
ATOM   1577  CA  TYR A 219      10.226 172.894  29.223  1.00 23.98           C
ATOM   1578  HA  TYR A 219      10.184 173.038  28.144  1.00 26.15           H
ATOM   1579  C   TYR A 219       9.824 171.449  29.508  1.00 24.43           C
ATOM   1580  O   TYR A 219       9.890 170.605  28.615  1.00 26.70           O
ATOM   1581  CB  TYR A 219      11.658 173.138  29.704  1.00 29.12           C
ATOM   1582 1HB  TYR A 219      11.909 174.182  29.524  1.00 30.70           H
ATOM   1583 2HB  TYR A 219      11.701 172.959  30.778  1.00 31.16           H
ATOM   1584  CG  TYR A 219      12.702 172.271  29.036  1.00 38.93           C
ATOM   1585  CD1 TYR A 219      13.226 172.610  27.788  1.00 63.88           C
ATOM   1586  HD1 TYR A 219      12.868 173.492  27.277  1.00126.27           H
ATOM   1587  CD2 TYR A 219      13.184 171.126  29.670  1.00105.38           C
ATOM   1588  HD2 TYR A 219      12.781 170.833  30.629  1.00197.49           H
ATOM   1589  CE1 TYR A 219      14.217 171.831  27.194  1.00 80.76           C
ATOM   1590  HE1 TYR A 219      14.615 172.103  26.228  1.00153.08           H
ATOM   1591  CE2 TYR A 219      14.188 170.356  29.089  1.00126.34           C
ATOM   1592  HE2 TYR A 219      14.562 169.480  29.598  1.00236.20           H
ATOM   1593  CZ  TYR A 219      14.699 170.712  27.853  1.00 76.67           C
ATOM   1594  OH  TYR A 219      15.683 169.946  27.273  1.00104.89           O
ATOM   1595  HH  TYR A 219      15.972 170.291  26.425  1.00132.36           H
ATOM   1596  N   ARG A 220       9.397 171.154  30.732  1.00 24.78           N
ATOM   1597  H   ARG A 220       9.341 171.884  31.430  1.00 25.06           H
ATOM   1598  CA  ARG A 220       8.987 169.799  31.095  1.00 26.92           C
ATOM   1599  HA  ARG A 220       9.798 169.113  30.849  1.00 30.46           H
ATOM   1600  C   ARG A 220       7.765 169.367  30.292  1.00 25.48           C
ATOM   1601  O   ARG A 220       7.675 168.222  29.851  1.00 29.67           O
ATOM   1602  CB  ARG A 220       8.683 169.724  32.595  1.00 30.81           C
ATOM   1603 1HB  ARG A 220       9.551 170.084  33.148  1.00 40.47           H
ATOM   1604 2HB  ARG A 220       7.849 170.392  32.808  1.00 46.94           H
ATOM   1605  CG  ARG A 220       8.314 168.334  33.106  1.00 58.56           C
ATOM   1606 1HG  ARG A 220       7.801 168.438  34.062  1.00111.19           H
ATOM   1607 2HG  ARG A 220       7.628 167.866  32.400  1.00 87.14           H
ATOM   1608  CD  ARG A 220       9.520 167.423  33.299  1.00118.87           C
ATOM   1609 1HD  ARG A 220       9.164 166.398  33.406  1.00162.29           H
ATOM   1610 2HD  ARG A 220      10.160 167.478  32.418  1.00188.13           H
ATOM   1611  NE  ARG A 220      10.289 167.786  34.490  1.00194.98           N
ATOM   1612  HE  ARG A 220       9.970 168.583  35.019  1.00204.34           H
ATOM   1613  CZ  ARG A 220      11.367 167.148  34.930  1.00363.77           C
ATOM   1614  NH1 ARG A 220      11.954 167.574  36.029  1.00540.65           N
ATOM   1615 1HH1 ARG A 220      11.577 168.376  36.508  1.00541.60           H
ATOM   1616 2HH1 ARG A 220      12.774 167.098  36.370  1.00752.45           H
ATOM   1617  NH2 ARG A 220      11.862 166.089  34.322  1.00483.95           N
ATOM   1618 1HH2 ARG A 220      11.430 165.757  33.474  1.00437.90           H
ATOM   1619 2HH2 ARG A 220      12.673 165.631  34.708  1.00701.15           H
ATOM   1620  N   GLU A 221       6.822 170.285  30.122  1.00 22.84           N
ATOM   1621  H   GLU A 221       6.952 171.204  30.519  1.00 22.89           H
ATOM   1622  CA  GLU A 221       5.605 170.015  29.361  1.00 22.39           C
ATOM   1623  HA  GLU A 221       5.203 169.050  29.667  1.00 24.90           H
ATOM   1624  C   GLU A 221       5.899 169.956  27.864  1.00 21.98           C
ATOM   1625  O   GLU A 221       5.311 169.156  27.137  1.00 24.81           O
ATOM   1626  CB  GLU A 221       4.566 171.102  29.650  1.00 22.53           C
ATOM   1627 1HB  GLU A 221       4.439 171.183  30.729  1.00 24.56           H
ATOM   1628 2HB  GLU A 221       4.953 172.053  29.283  1.00 22.99           H
ATOM   1629  CG  GLU A 221       3.200 170.871  29.020  1.00 24.91           C
ATOM   1630 1HG  GLU A 221       2.682 171.828  28.971  1.00 29.95           H
ATOM   1631 2HG  GLU A 221       3.327 170.501  28.003  1.00 29.15           H
ATOM   1632  CD  GLU A 221       2.338 169.891  29.795  1.00 27.46           C
ATOM   1633  OE1 GLU A 221       1.107 170.101  29.842  1.00 66.28           O
ATOM   1634  OE2 GLU A 221       2.867 168.904  30.350  1.00 56.44           O
ATOM   1635  N   LEU A 222       6.821 170.799  27.412  1.00 20.85           N
ATOM   1636  H   LEU A 222       7.255 171.449  28.054  1.00 21.02           H
ATOM   1637  CA  LEU A 222       7.229 170.824  26.011  1.00 21.53           C
ATOM   1638  HA  LEU A 222       6.339 170.948  25.393  1.00 22.09           H
ATOM   1639  C   LEU A 222       7.893 169.510  25.614  1.00 26.19           C
ATOM   1640  O   LEU A 222       7.661 169.014  24.516  1.00 31.26           O
ATOM   1641  CB  LEU A 222       8.181 171.995  25.754  1.00 20.46           C
ATOM   1642 1HB  LEU A 222       7.719 172.903  26.139  1.00 27.74           H
ATOM   1643 2HB  LEU A 222       9.096 171.815  26.319  1.00 25.68           H
ATOM   1644  CG  LEU A 222       8.569 172.237  24.291  1.00 22.84           C
ATOM   1645  HG  LEU A 222       9.011 171.327  23.887  1.00 41.15           H
ATOM   1646  CD1 LEU A 222       7.368 172.622  23.434  1.00 36.73           C
ATOM   1647 1HD1 LEU A 222       6.668 171.788  23.386  1.00 73.03           H
ATOM   1648 2HD1 LEU A 222       7.702 172.858  22.424  1.00 68.91           H
ATOM   1649 3HD1 LEU A 222       6.869 173.491  23.864  1.00 72.64           H
ATOM   1650  CD2 LEU A 222       9.611 173.346  24.237  1.00 29.60           C
ATOM   1651 1HD2 LEU A 222       9.909 173.509  23.202  1.00 62.57           H
ATOM   1652 2HD2 LEU A 222      10.486 173.055  24.818  1.00 61.61           H
ATOM   1653 3HD2 LEU A 222       9.191 174.268  24.641  1.00 62.98           H
ATOM   1654  N   GLN A 223       8.705 168.935  26.495  1.00 28.15           N
ATOM   1655  H   GLN A 223       8.913 169.402  27.367  1.00 27.34           H
ATOM   1656  CA  GLN A 223       9.280 167.618  26.239  1.00 34.59           C
ATOM   1657  HA  GLN A 223       9.725 167.613  25.244  1.00 38.52           H
ATOM   1658  C   GLN A 223       8.214 166.525  26.280  1.00 36.07           C
ATOM   1659  O   GLN A 223       8.269 165.570  25.507  1.00 45.19           O
ATOM   1660  CB  GLN A 223      10.357 167.276  27.271  1.00 40.20           C
ATOM   1661 1HB  GLN A 223       9.938 167.395  28.270  1.00 62.86           H
ATOM   1662 2HB  GLN A 223      10.629 166.228  27.140  1.00 63.46           H
ATOM   1663  CG  GLN A 223      11.629 168.104  27.169  1.00 69.67           C
ATOM   1664 1HG  GLN A 223      12.006 168.052  26.148  1.00128.67           H
ATOM   1665 2HG  GLN A 223      11.408 169.143  27.409  1.00113.20           H
ATOM   1666  CD  GLN A 223      12.698 167.597  28.116  1.00116.11           C
ATOM   1667  OE1 GLN A 223      12.505 167.555  29.329  1.00174.50           O
ATOM   1668  NE2 GLN A 223      13.833 167.192  27.566  1.00203.00           N
ATOM   1669 1HE2 GLN A 223      14.570 166.844  28.160  1.00295.55           H
ATOM   1670 2HE2 GLN A 223      13.956 167.239  26.565  1.00245.36           H
ATOM   1671  N   LYS A 224       7.257 166.658  27.192  1.00 32.99           N
ATOM   1672  H   LYS A 224       7.252 167.479  27.783  1.00 32.36           H
ATOM   1673  CA  LYS A 224       6.216 165.651  27.386  1.00 35.64           C
ATOM   1674  HA  LYS A 224       6.696 164.683  27.533  1.00 40.73           H
ATOM   1675  C   LYS A 224       5.292 165.511  26.182  1.00 34.72           C
ATOM   1676  O   LYS A 224       4.815 164.417  25.883  1.00 42.49           O
ATOM   1677  CB  LYS A 224       5.398 165.996  28.634  1.00 37.95           C
ATOM   1678 1HB  LYS A 224       6.090 166.201  29.451  1.00 53.62           H
ATOM   1679 2HB  LYS A 224       4.819 166.899  28.439  1.00 59.50           H
ATOM   1680  CG  LYS A 224       4.449 164.891  29.075  1.00 69.61           C
ATOM   1681 1HG  LYS A 224       3.725 164.698  28.282  1.00112.27           H
ATOM   1682 2HG  LYS A 224       5.024 163.984  29.259  1.00115.16           H
ATOM   1683  CD  LYS A 224       3.708 165.273  30.347  1.00 92.64           C
ATOM   1684 1HD  LYS A 224       4.434 165.523  31.121  1.00140.25           H
ATOM   1685 2HD  LYS A 224       3.082 166.144  30.153  1.00130.27           H
ATOM   1686  CE  LYS A 224       2.837 164.123  30.828  1.00147.27           C
ATOM   1687 1HE  LYS A 224       2.107 163.881  30.052  1.00195.29           H
ATOM   1688 2HE  LYS A 224       3.467 163.245  30.992  1.00204.22           H
ATOM   1689  NZ  LYS A 224       2.147 164.518  32.099  1.00216.89           N
ATOM   1690 1HZ  LYS A 224       2.825 164.757  32.810  1.00265.89           H
ATOM   1691 2HZ  LYS A 224       1.575 163.758  32.441  1.00262.22           H
ATOM   1692 3HZ  LYS A 224       1.552 165.320  31.941  1.00265.79           H
ATOM   1693  N   LEU A 225       5.032 166.627  25.510  1.00 30.89           N
ATOM   1694  H   LEU A 225       5.452 167.493  25.818  1.00 30.69           H
ATOM   1695  CA  LEU A 225       4.146 166.657  24.349  1.00 30.60           C
ATOM   1696  HA  LEU A 225       3.589 165.721  24.297  1.00 34.38           H
ATOM   1697  C   LEU A 225       4.913 166.818  23.040  1.00 29.26           C
ATOM   1698  O   LEU A 225       4.317 166.813  21.963  1.00 30.56           O
ATOM   1699  CB  LEU A 225       3.158 167.818  24.497  1.00 30.36           C
ATOM   1700 1HB  LEU A 225       3.730 168.746  24.482  1.00 34.65           H
ATOM   1701 2HB  LEU A 225       2.508 167.819  23.622  1.00 33.68           H
ATOM   1702  CG  LEU A 225       2.271 167.834  25.746  1.00 35.87           C
ATOM   1703  HG  LEU A 225       2.903 167.843  26.634  1.00 60.21           H
ATOM   1704  CD1 LEU A 225       1.427 169.101  25.744  1.00 51.43           C
ATOM   1705 1HD1 LEU A 225       2.081 169.972  25.774  1.00 90.04           H
ATOM   1706 2HD1 LEU A 225       0.782 169.109  26.622  1.00 90.18           H
ATOM   1707 3HD1 LEU A 225       0.815 169.137  24.842  1.00 86.81           H
ATOM   1708  CD2 LEU A 225       1.358 166.614  25.817  1.00 61.96           C
ATOM   1709 1HD2 LEU A 225       1.960 165.712  25.925  1.00102.06           H
ATOM   1710 2HD2 LEU A 225       0.761 166.546  24.908  1.00104.18           H
ATOM   1711 3HD2 LEU A 225       0.697 166.704  26.679  1.00101.89           H
ATOM   1712  N   SER A 226       6.226 166.980  23.161  1.00 28.86           N
ATOM   1713  H   SER A 226       6.630 166.895  24.084  1.00 30.66           H
ATOM   1714  CA  SER A 226       7.141 167.333  22.076  1.00 28.57           C
ATOM   1715  HA  SER A 226       8.148 167.326  22.495  1.00 31.13           H
ATOM   1716  C   SER A 226       6.926 168.735  21.507  1.00 23.79           C
ATOM   1717  O   SER A 226       7.893 169.451  21.252  1.00 25.72           O
ATOM   1718  CB  SER A 226       7.106 166.290  20.957  1.00 35.98           C
ATOM   1719 1HB  SER A 226       6.135 166.317  20.463  1.00 62.84           H
ATOM   1720 2HB  SER A 226       7.882 166.520  20.227  1.00 68.29           H
ATOM   1721  OG  SER A 226       7.327 164.995  21.488  1.00 73.78           O
ATOM   1722  HG  SER A 226       6.733 164.870  22.231  1.00111.21           H
ATOM   1723  N   LYS A 227       5.671 169.123  21.301  1.00 22.47           N
ATOM   1724  H   LYS A 227       4.922 168.478  21.515  1.00 25.99           H
ATOM   1725  CA  LYS A 227       5.315 170.436  20.767  1.00 19.44           C
ATOM   1726  HA  LYS A 227       6.039 171.170  21.123  1.00 18.53           H
ATOM   1727  C   LYS A 227       3.929 170.852  21.248  1.00 19.42           C
ATOM   1728  O   LYS A 227       3.160 170.023  21.734  1.00 25.08           O
ATOM   1729  CB  LYS A 227       5.375 170.406  19.237  1.00 22.38           C
ATOM   1730 1HB  LYS A 227       5.263 171.424  18.865  1.00 28.79           H
ATOM   1731 2HB  LYS A 227       6.362 170.046  18.943  1.00 29.14           H
ATOM   1732  CG  LYS A 227       4.322 169.531  18.568  1.00 29.16           C
ATOM   1733 1HG  LYS A 227       4.293 168.557  19.056  1.00 45.18           H
ATOM   1734 2HG  LYS A 227       3.348 170.009  18.670  1.00 47.40           H
ATOM   1735  CD  LYS A 227       4.643 169.329  17.093  1.00 39.83           C
ATOM   1736 1HD  LYS A 227       4.794 170.300  16.621  1.00 61.77           H
ATOM   1737 2HD  LYS A 227       5.567 168.757  17.013  1.00 62.14           H
ATOM   1738  CE  LYS A 227       3.535 168.593  16.356  1.00 60.80           C
ATOM   1739 1HE  LYS A 227       3.925 168.230  15.402  1.00103.81           H
ATOM   1740 2HE  LYS A 227       3.220 167.733  16.952  1.00101.64           H
ATOM   1741  NZ  LYS A 227       2.392 169.535  16.125  1.00111.99           N
ATOM   1742 1HZ  LYS A 227       1.616 169.059  15.686  1.00159.95           H
ATOM   1743 2HZ  LYS A 227       2.686 170.301  15.533  1.00159.45           H
ATOM   1744 3HZ  LYS A 227       2.081 169.923  17.006  1.00161.42           H
ATOM   1745  N   PHE A 228       3.604 172.132  21.103  1.00 16.76           N
ATOM   1746  H   PHE A 228       4.270 172.771  20.689  1.00 16.29           H
ATOM   1747  CA  PHE A 228       2.297 172.656  21.489  1.00 16.95           C
ATOM   1748  HA  PHE A 228       1.757 171.893  22.049  1.00 19.23           H
ATOM   1749  C   PHE A 228       1.462 173.007  20.262  1.00 17.99           C
ATOM   1750  O   PHE A 228       1.988 173.316  19.193  1.00 20.16           O
ATOM   1751  CB  PHE A 228       2.433 173.917  22.350  1.00 15.51           C
ATOM   1752 1HB  PHE A 228       2.952 174.677  21.766  1.00 15.22           H
ATOM   1753 2HB  PHE A 228       1.434 174.290  22.575  1.00 17.59           H
ATOM   1754  CG  PHE A 228       3.169 173.724  23.651  1.00 15.59           C
ATOM   1755  CD1 PHE A 228       3.137 172.522  24.353  1.00 38.76           C
ATOM   1756  HD1 PHE A 228       2.582 171.678  23.971  1.00 82.69           H
ATOM   1757  CD2 PHE A 228       3.869 174.795  24.197  1.00 32.65           C
ATOM   1758  HD2 PHE A 228       3.885 175.744  23.681  1.00 72.51           H
ATOM   1759  CE1 PHE A 228       3.829 172.380  25.554  1.00 41.68           C
ATOM   1760  HE1 PHE A 228       3.829 171.430  26.067  1.00 88.20           H
ATOM   1761  CE2 PHE A 228       4.540 174.671  25.410  1.00 33.85           C
ATOM   1762  HE2 PHE A 228       5.069 175.516  25.824  1.00 73.66           H
ATOM   1763  CZ  PHE A 228       4.526 173.457  26.088  1.00 19.63           C
ATOM   1764  HZ  PHE A 228       5.059 173.350  27.021  1.00 23.27           H
ATOM   1765  N   ASP A 229       0.145 172.968  20.438  1.00 19.98           N
ATOM   1766  H   ASP A 229      -0.231 172.689  21.332  1.00 22.32           H
ATOM   1767  CA  ASP A 229      -0.795 173.351  19.390  1.00 21.74           C
ATOM   1768  HA  ASP A 229      -0.468 172.916  18.445  1.00 24.72           H
ATOM   1769  C   ASP A 229      -0.859 174.869  19.222  1.00 17.93           C
ATOM   1770  O   ASP A 229      -0.368 175.626  20.060  1.00 16.71           O
ATOM   1771  CB  ASP A 229      -2.187 172.813  19.729  1.00 28.38           C
ATOM   1772 1HB  ASP A 229      -2.854 173.002  18.887  1.00 51.72           H
ATOM   1773 2HB  ASP A 229      -2.123 171.737  19.885  1.00 44.74           H
ATOM   1774  CG  ASP A 229      -2.767 173.459  20.971  1.00 43.00           C
ATOM   1775  OD1 ASP A 229      -2.383 173.056  22.091  1.00 92.44           O
ATOM   1776  OD2 ASP A 229      -3.602 174.378  20.838  1.00 92.67           O
ATOM   1777  N   GLU A 230      -1.479 175.311  18.133  1.00 18.37           N
ATOM   1778  H   GLU A 230      -1.932 174.654  17.512  1.00 21.66           H
ATOM   1779  CA  GLU A 230      -1.513 176.727  17.775  1.00 16.60           C
ATOM   1780  HA  GLU A 230      -0.488 177.079  17.657  1.00 16.98           H
ATOM   1781  C   GLU A 230      -2.170 177.604  18.835  1.00 14.58           C
ATOM   1782  O   GLU A 230      -1.684 178.697  19.116  1.00 14.49           O
ATOM   1783  CB  GLU A 230      -2.257 176.936  16.453  1.00 20.47           C
ATOM   1784 1HB  GLU A 230      -3.231 176.450  16.513  1.00 43.48           H
ATOM   1785 2HB  GLU A 230      -2.426 178.005  16.329  1.00 41.32           H
ATOM   1786  CG  GLU A 230      -1.524 176.437  15.213  1.00 35.88           C
ATOM   1787 1HG  GLU A 230      -1.930 176.954  14.343  1.00 75.17           H
ATOM   1788 2HG  GLU A 230      -0.469 176.698  15.299  1.00 67.73           H
ATOM   1789  CD  GLU A 230      -1.646 174.940  14.987  1.00 63.60           C
ATOM   1790  OE1 GLU A 230      -2.471 174.269  15.645  1.00120.39           O
ATOM   1791  OE2 GLU A 230      -0.907 174.422  14.124  1.00120.99           O
ATOM   1792  N   GLN A 231      -3.273 177.145  19.417  1.00 15.55           N
ATOM   1793  H   GLN A 231      -3.624 176.228  19.177  1.00 18.63           H
ATOM   1794  CA  GLN A 231      -3.998 177.940  20.403  1.00 15.88           C
ATOM   1795  HA  GLN A 231      -4.149 178.942  20.002  1.00 16.49           H
ATOM   1796  C   GLN A 231      -3.208 178.084  21.700  1.00 14.16           C
ATOM   1797  O   GLN A 231      -3.198 179.151  22.314  1.00 14.28           O
ATOM   1798  CB  GLN A 231      -5.368 177.324  20.700  1.00 20.82           C
ATOM   1799 1HB  GLN A 231      -5.225 176.320  21.097  1.00 27.36           H
ATOM   1800 2HB  GLN A 231      -5.856 177.927  21.466  1.00 32.17           H
ATOM   1801  CG  GLN A 231      -6.292 177.245  19.491  1.00 38.97           C
ATOM   1802 1HG  GLN A 231      -6.387 178.237  19.051  1.00 80.04           H
ATOM   1803 2HG  GLN A 231      -5.857 176.573  18.752  1.00 66.41           H
ATOM   1804  CD  GLN A 231      -7.672 176.737  19.856  1.00 83.87           C
ATOM   1805  OE1 GLN A 231      -7.829 175.907  20.749  1.00155.32           O
ATOM   1806  NE2 GLN A 231      -8.686 177.223  19.157  1.00145.63           N
ATOM   1807 1HE2 GLN A 231      -9.622 176.904  19.362  1.00231.97           H
ATOM   1808 2HE2 GLN A 231      -8.522 177.910  18.436  1.00169.67           H
ATOM   1809  N   ARG A 232      -2.533 177.019  22.118  1.00 14.42           N
ATOM   1810  H   ARG A 232      -2.566 176.168  21.573  1.00 16.55           H
ATOM   1811  CA  ARG A 232      -1.726 177.060  23.334  1.00 13.70           C
ATOM   1812  HA  ARG A 232      -2.316 177.528  24.123  1.00 14.66           H
ATOM   1813  C   ARG A 232      -0.493 177.929  23.120  1.00 11.81           C
ATOM   1814  O   ARG A 232      -0.122 178.710  23.994  1.00 12.14           O
ATOM   1815  CB  ARG A 232      -1.334 175.649  23.778  1.00 15.65           C
ATOM   1816 1HB  ARG A 232      -2.233 175.033  23.794  1.00 19.49           H
ATOM   1817 2HB  ARG A 232      -0.637 175.225  23.054  1.00 18.24           H
ATOM   1818  CG  ARG A 232      -0.699 175.607  25.161  1.00 20.03           C
ATOM   1819 1HG  ARG A 232       0.252 176.138  25.138  1.00 25.37           H
ATOM   1820 2HG  ARG A 232      -1.363 176.109  25.865  1.00 26.30           H
ATOM   1821  CD  ARG A 232      -0.467 174.184  25.646  1.00 24.39           C
ATOM   1822 1HD  ARG A 232      -1.390 173.616  25.527  1.00 56.36           H
ATOM   1823 2HD  ARG A 232       0.317 173.719  25.048  1.00 33.51           H
ATOM   1824  NE  ARG A 232      -0.083 174.181  27.058  1.00 34.80           N
ATOM   1825  HE  ARG A 232       0.042 175.079  27.501  1.00 80.67           H
ATOM   1826  CZ  ARG A 232       0.095 173.101  27.808  1.00 31.86           C
ATOM   1827  NH1 ARG A 232      -0.046 171.877  27.339  1.00 37.29           N
ATOM   1828 1HH1 ARG A 232      -0.273 171.739  26.367  1.00 64.60           H
ATOM   1829 2HH1 ARG A 232       0.083 171.095  27.962  1.00 50.81           H
ATOM   1830  NH2 ARG A 232       0.403 173.250  29.079  1.00 75.98           N
ATOM   1831 1HH2 ARG A 232       0.509 174.180  29.453  1.00141.19           H
ATOM   1832 2HH2 ARG A 232       0.534 172.434  29.656  1.00 77.18           H
ATOM   1833  N   THR A 233       0.123 177.807  21.949  1.00 11.29           N
ATOM   1834  H   THR A 233      -0.207 177.129  21.276  1.00 13.08           H
ATOM   1835  CA  THR A 233       1.258 178.656  21.600  1.00 10.00           C
ATOM   1836  HA  THR A 233       2.008 178.580  22.387  1.00 10.90           H
ATOM   1837  C   THR A 233       0.820 180.114  21.505  1.00  8.78           C
ATOM   1838  O   THR A 233       1.473 180.991  22.067  1.00  8.91           O
ATOM   1839  CB  THR A 233       1.901 178.247  20.260  1.00 10.79           C
ATOM   1840  HB  THR A 233       1.167 178.347  19.460  1.00 11.27           H
ATOM   1841  OG1 THR A 233       2.330 176.882  20.340  1.00 13.67           O
ATOM   1842  HG1 THR A 233       1.562 176.316  20.223  1.00 14.99           H
ATOM   1843  CG2 THR A 233       3.105 179.127  19.946  1.00 11.90           C
ATOM   1844 1HG2 THR A 233       2.788 180.164  19.835  1.00 38.67           H
ATOM   1845 2HG2 THR A 233       3.565 178.800  19.015  1.00 40.63           H
ATOM   1846 3HG2 THR A 233       3.833 179.055  20.753  1.00 41.63           H
ATOM   1847  N   ALA A 234      -0.280 180.383  20.810  1.00  8.93           N
ATOM   1848  H   ALA A 234      -0.804 179.638  20.370  1.00 10.49           H
ATOM   1849  CA  ALA A 234      -0.754 181.753  20.647  1.00  8.56           C
ATOM   1850  HA  ALA A 234       0.041 182.344  20.193  1.00  8.81           H
ATOM   1851  C   ALA A 234      -1.083 182.373  22.002  1.00  8.50           C
ATOM   1852  O   ALA A 234      -0.782 183.541  22.239  1.00  9.12           O
ATOM   1853  CB  ALA A 234      -1.969 181.793  19.730  1.00 10.36           C
ATOM   1854 1HB  ALA A 234      -2.771 181.189  20.156  1.00 36.47           H
ATOM   1855 2HB  ALA A 234      -1.701 181.400  18.750  1.00 38.56           H
ATOM   1856 3HB  ALA A 234      -2.310 182.822  19.622  1.00 40.58           H
ATOM   1857  N   THR A 235      -1.679 181.592  22.897  1.00  9.30           N
ATOM   1858  H   THR A 235      -1.930 180.645  22.645  1.00 10.58           H
ATOM   1859  CA  THR A 235      -1.993 182.067  24.241  1.00  9.80           C
ATOM   1860  HA  THR A 235      -2.562 182.993  24.154  1.00 10.90           H
ATOM   1861  C   THR A 235      -0.729 182.379  25.035  1.00  8.57           C
ATOM   1862  O   THR A 235      -0.659 183.418  25.689  1.00  9.15           O
ATOM   1863  CB  THR A 235      -2.849 181.050  25.023  1.00 12.60           C
ATOM   1864  HB  THR A 235      -2.276 180.135  25.177  1.00 13.72           H
ATOM   1865  OG1 THR A 235      -4.029 180.747  24.269  1.00 15.32           O
ATOM   1866  HG1 THR A 235      -3.773 180.235  23.497  1.00 17.06           H
ATOM   1867  CG2 THR A 235      -3.279 181.606  26.375  1.00 17.40           C
ATOM   1868 1HG2 THR A 235      -2.404 181.751  27.009  1.00 44.99           H
ATOM   1869 2HG2 THR A 235      -3.956 180.902  26.857  1.00 47.75           H
ATOM   1870 3HG2 THR A 235      -3.789 182.559  26.236  1.00 47.98           H
ATOM   1871  N   TYR A 236       0.278 181.513  24.987  1.00  8.38           N
ATOM   1872  H   TYR A 236       0.199 180.665  24.442  1.00  9.93           H
ATOM   1873  CA  TYR A 236       1.514 181.769  25.722  1.00  7.89           C
ATOM   1874  HA  TYR A 236       1.252 182.078  26.734  1.00  8.74           H
ATOM   1875  C   TYR A 236       2.324 182.916  25.126  1.00  7.01           C
ATOM   1876  O   TYR A 236       3.005 183.631  25.859  1.00  8.06           O
ATOM   1877  CB  TYR A 236       2.396 180.519  25.799  1.00  9.35           C
ATOM   1878 1HB  TYR A 236       2.533 180.130  24.790  1.00 10.57           H
ATOM   1879 2HB  TYR A 236       3.374 180.825  26.171  1.00 10.75           H
ATOM   1880  CG  TYR A 236       1.901 179.396  26.690  1.00 11.15           C
ATOM   1881  CD1 TYR A 236       1.122 179.642  27.825  1.00 13.99           C
ATOM   1882  HD1 TYR A 236       0.799 180.644  28.063  1.00 17.67           H
ATOM   1883  CD2 TYR A 236       2.272 178.077  26.424  1.00 14.83           C
ATOM   1884  HD2 TYR A 236       2.860 177.855  25.545  1.00 18.18           H
ATOM   1885  CE1 TYR A 236       0.755 178.608  28.683  1.00 17.24           C
ATOM   1886  HE1 TYR A 236       0.164 178.815  29.563  1.00 22.98           H
ATOM   1887  CE2 TYR A 236       1.912 177.040  27.284  1.00 18.31           C
ATOM   1888  HE2 TYR A 236       2.222 176.027  27.073  1.00 24.79           H
ATOM   1889  CZ  TYR A 236       1.157 177.313  28.412  1.00 17.99           C
ATOM   1890  OH  TYR A 236       0.788 176.304  29.272  1.00 23.52           O
ATOM   1891  HH  TYR A 236       0.307 176.627  30.038  1.00 26.01           H
ATOM   1892  N   ILE A 237       2.254 183.112  23.814  1.00  6.66           N
ATOM   1893  H   ILE A 237       1.748 182.455  23.235  1.00  7.70           H
ATOM   1894  CA  ILE A 237       2.874 184.277  23.189  1.00  6.35           C
ATOM   1895  HA  ILE A 237       3.887 184.384  23.577  1.00  6.79           H
ATOM   1896  C   ILE A 237       2.110 185.536  23.590  1.00  6.51           C
ATOM   1897  O   ILE A 237       2.729 186.555  23.889  1.00  7.44           O
ATOM   1898  CB  ILE A 237       2.950 184.144  21.648  1.00  7.69           C
ATOM   1899  HB  ILE A 237       1.946 183.932  21.280  1.00  8.75           H
ATOM   1900  CG1 ILE A 237       3.864 182.983  21.233  1.00  9.52           C
ATOM   1901 1HG1 ILE A 237       3.492 182.066  21.687  1.00 20.98           H
ATOM   1902 2HG1 ILE A 237       3.791 182.865  20.152  1.00 17.44           H
ATOM   1903  CG2 ILE A 237       3.418 185.448  21.003  1.00  9.86           C
ATOM   1904 1HG2 ILE A 237       4.342 185.788  21.470  1.00 38.45           H
ATOM   1905 2HG2 ILE A 237       2.652 186.214  21.129  1.00 37.12           H
ATOM   1906 3HG2 ILE A 237       3.586 185.292  19.937  1.00 39.27           H
ATOM   1907  CD1 ILE A 237       5.338 183.108  21.592  1.00 24.23           C
ATOM   1908 1HD1 ILE A 237       5.783 183.941  21.049  1.00 58.56           H
ATOM   1909 2HD1 ILE A 237       5.853 182.188  21.315  1.00 60.41           H
ATOM   1910 3HD1 ILE A 237       5.453 183.266  22.664  1.00 59.67           H
ATOM   1911  N   THR A 238       0.783 185.478  23.624  1.00  7.24           N
ATOM   1912  H   THR A 238       0.313 184.622  23.362  1.00  8.66           H
ATOM   1913  CA  THR A 238      -0.028 186.619  24.046  1.00  7.93           C
ATOM   1914  HA  THR A 238       0.211 187.472  23.412  1.00  8.90           H
ATOM   1915  C   THR A 238       0.255 187.003  25.494  1.00  7.75           C
ATOM   1916  O   THR A 238       0.426 188.179  25.815  1.00  9.22           O
ATOM   1917  CB  THR A 238      -1.535 186.311  23.928  1.00  9.67           C
ATOM   1918  HB  THR A 238      -1.794 185.508  24.618  1.00 11.36           H
ATOM   1919  OG1 THR A 238      -1.827 185.891  22.591  1.00 11.78           O
ATOM   1920  HG1 THR A 238      -1.362 185.067  22.424  1.00 12.50           H
ATOM   1921  CG2 THR A 238      -2.397 187.529  24.238  1.00 12.83           C
ATOM   1922 1HG2 THR A 238      -3.448 187.250  24.172  1.00 41.42           H
ATOM   1923 2HG2 THR A 238      -2.190 188.317  23.515  1.00 41.87           H
ATOM   1924 3HG2 THR A 238      -2.186 187.889  25.245  1.00 42.16           H
ATOM   1925  N   GLU A 239       0.288 186.009  26.375  1.00  7.51           N
ATOM   1926  H   GLU A 239       0.137 185.059  26.062  1.00  8.30           H
ATOM   1927  CA  GLU A 239       0.520 186.244  27.796  1.00  8.35           C
ATOM   1928  HA  GLU A 239      -0.174 187.008  28.147  1.00 10.79           H
ATOM   1929  C   GLU A 239       1.933 186.758  28.055  1.00  7.52           C
ATOM   1930  O   GLU A 239       2.138 187.619  28.911  1.00  9.51           O
ATOM   1931  CB  GLU A 239       0.289 184.955  28.591  1.00 12.72           C
ATOM   1932 1HB  GLU A 239       0.845 184.150  28.110  1.00 14.26           H
ATOM   1933 2HB  GLU A 239       0.696 185.086  29.593  1.00 15.35           H
ATOM   1934  CG  GLU A 239      -1.169 184.528  28.718  1.00 19.96           C
ATOM   1935 1HG  GLU A 239      -1.634 184.541  27.733  1.00 20.24           H
ATOM   1936 2HG  GLU A 239      -1.196 183.506  29.098  1.00 29.07           H
ATOM   1937  CD  GLU A 239      -1.978 185.412  29.652  1.00 30.30           C
ATOM   1938  OE1 GLU A 239      -1.431 186.386  30.213  1.00 77.06           O
ATOM   1939  OE2 GLU A 239      -3.180 185.133  29.845  1.00 58.75           O
ATOM   1940  N   LEU A 240       2.907 186.231  27.321  1.00  7.17           N
ATOM   1941  H   LEU A 240       2.688 185.516  26.640  1.00  7.74           H
ATOM   1942  CA  LEU A 240       4.295 186.650  27.474  1.00  7.97           C
ATOM   1943  HA  LEU A 240       4.516 186.718  28.540  1.00  9.94           H
ATOM   1944  C   LEU A 240       4.546 188.021  26.856  1.00  8.21           C
ATOM   1945  O   LEU A 240       5.258 188.838  27.435  1.00 10.63           O
ATOM   1946  CB  LEU A 240       5.232 185.621  26.836  1.00  9.46           C
ATOM   1947 1HB  LEU A 240       4.988 184.639  27.240  1.00 36.39           H
ATOM   1948 2HB  LEU A 240       5.030 185.600  25.765  1.00 27.70           H
ATOM   1949  CG  LEU A 240       6.732 185.861  27.029  1.00 19.25           C
ATOM   1950  HG  LEU A 240       6.990 186.830  26.605  1.00 77.56           H
ATOM   1951  CD1 LEU A 240       7.150 185.843  28.494  1.00 73.32           C
ATOM   1952 1HD1 LEU A 240       8.237 185.900  28.565  1.00126.22           H
ATOM   1953 2HD1 LEU A 240       6.806 184.923  28.966  1.00126.68           H
ATOM   1954 3HD1 LEU A 240       6.719 186.702  29.008  1.00128.71           H
ATOM   1955  CD2 LEU A 240       7.493 184.786  26.273  1.00 39.53           C
ATOM   1956 1HD2 LEU A 240       8.562 184.975  26.359  1.00 85.39           H
ATOM   1957 2HD2 LEU A 240       7.209 184.808  25.221  1.00 81.22           H
ATOM   1958 3HD2 LEU A 240       7.264 183.806  26.692  1.00 80.99           H
ATOM   1959  N   ALA A 241       3.980 188.280  25.682  1.00  7.87           N
ATOM   1960  H   ALA A 241       3.408 187.579  25.230  1.00  7.93           H
ATOM   1961  CA  ALA A 241       4.151 189.572  25.025  1.00  9.25           C
ATOM   1962  HA  ALA A 241       5.217 189.756  24.893  1.00 11.18           H
ATOM   1963  C   ALA A 241       3.582 190.686  25.898  1.00  9.63           C
ATOM   1964  O   ALA A 241       4.153 191.774  25.973  1.00 12.42           O
ATOM   1965  CB  ALA A 241       3.484 189.573  23.655  1.00 10.94           C
ATOM   1966 1HB  ALA A 241       3.970 188.840  23.011  1.00 39.63           H
ATOM   1967 2HB  ALA A 241       3.575 190.562  23.207  1.00 38.82           H
ATOM   1968 3HB  ALA A 241       2.429 189.319  23.760  1.00 38.48           H
ATOM   1969  N   ASN A 242       2.468 190.413  26.567  1.00  8.80           N
ATOM   1970  H   ASN A 242       2.023 189.512  26.449  1.00  9.21           H
ATOM   1971  CA  ASN A 242       1.866 191.373  27.486  1.00  9.97           C
ATOM   1972  HA  ASN A 242       1.802 192.341  26.986  1.00 11.95           H
ATOM   1973  C   ASN A 242       2.703 191.553  28.751  1.00 10.03           C
ATOM   1974  O   ASN A 242       2.841 192.665  29.258  1.00 12.53           O
ATOM   1975  CB  ASN A 242       0.452 190.911  27.847  1.00 12.31           C
ATOM   1976 1HB  ASN A 242      -0.079 190.645  26.934  1.00 29.44           H
ATOM   1977 2HB  ASN A 242       0.518 190.030  28.485  1.00 34.25           H
ATOM   1978  CG  ASN A 242      -0.337 191.984  28.563  1.00 30.12           C
ATOM   1979  OD1 ASN A 242      -0.345 193.142  28.152  1.00 47.06           O
ATOM   1980  ND2 ASN A 242      -1.015 191.604  29.635  1.00 78.14           N
ATOM   1981 1HD2 ASN A 242      -1.525 192.296  30.164  1.00138.35           H
ATOM   1982 2HD2 ASN A 242      -1.014 190.637  29.920  1.00 85.77           H
ATOM   1983  N   ALA A 243       3.273 190.467  29.262  1.00  9.43           N
ATOM   1984  H   ALA A 243       3.114 189.566  28.829  1.00  9.66           H
ATOM   1985  CA  ALA A 243       4.133 190.531  30.441  1.00 10.55           C
ATOM   1986  HA  ALA A 243       3.614 191.098  31.214  1.00 12.38           H
ATOM   1987  C   ALA A 243       5.450 191.243  30.140  1.00 11.39           C
ATOM   1988  O   ALA A 243       5.963 191.998  30.967  1.00 14.28           O
ATOM   1989  CB  ALA A 243       4.402 189.129  30.968  1.00 11.79           C
ATOM   1990 1HB  ALA A 243       3.457 188.634  31.190  1.00 41.17           H
ATOM   1991 2HB  ALA A 243       5.000 189.192  31.877  1.00 39.64           H
ATOM   1992 3HB  ALA A 243       4.945 188.552  30.218  1.00 39.55           H
ATOM   1993  N   LEU A 244       5.997 191.013  28.951  1.00 10.91           N
ATOM   1994  H   LEU A 244       5.570 190.334  28.334  1.00 10.37           H
ATOM   1995  CA  LEU A 244       7.189 191.718  28.491  1.00 12.82           C
ATOM   1996  HA  LEU A 244       7.962 191.650  29.257  1.00 15.04           H
ATOM   1997  C   LEU A 244       6.883 193.196  28.263  1.00 13.92           C
ATOM   1998  O   LEU A 244       7.743 194.048  28.484  1.00 16.93           O
ATOM   1999  CB  LEU A 244       7.717 191.094  27.195  1.00 13.75           C
ATOM   2000 1HB  LEU A 244       6.888 191.044  26.490  1.00 12.77           H
ATOM   2001 2HB  LEU A 244       8.459 191.776  26.779  1.00 18.18           H
ATOM   2002  CG  LEU A 244       8.362 189.705  27.264  1.00 15.62           C
ATOM   2003  HG  LEU A 244       7.677 189.016  27.757  1.00 22.43           H
ATOM   2004  CD1 LEU A 244       8.625 189.202  25.850  1.00 21.38           C
ATOM   2005 1HD1 LEU A 244       9.302 189.883  25.334  1.00 50.85           H
ATOM   2006 2HD1 LEU A 244       7.685 189.140  25.303  1.00 51.42           H
ATOM   2007 3HD1 LEU A 244       9.077 188.211  25.894  1.00 57.47           H
ATOM   2008  CD2 LEU A 244       9.666 189.734  28.052  1.00 32.12           C
ATOM   2009 1HD2 LEU A 244       9.463 190.006  29.087  1.00 64.23           H
ATOM   2010 2HD2 LEU A 244      10.124 188.746  28.030  1.00 67.73           H
ATOM   2011 3HD2 LEU A 244      10.350 190.458  27.610  1.00 68.78           H
ATOM   2012  N   SER A 245       5.665 193.507  27.834  1.00 13.31           N
ATOM   2013  H   SER A 245       5.003 192.770  27.634  1.00 13.53           H
ATOM   2014  CA  SER A 245       5.245 194.895  27.657  1.00 14.94           C
ATOM   2015  HA  SER A 245       5.997 195.411  27.061  1.00 17.82           H
ATOM   2016  C   SER A 245       5.134 195.608  29.002  1.00 15.76           C
ATOM   2017  O   SER A 245       5.489 196.780  29.122  1.00 19.41           O
ATOM   2018  CB  SER A 245       3.903 194.969  26.924  1.00 15.76           C
ATOM   2019 1HB  SER A 245       3.146 194.436  27.499  1.00 41.61           H
ATOM   2020 2HB  SER A 245       3.605 196.013  26.829  1.00 38.18           H
ATOM   2021  OG  SER A 245       4.005 194.393  25.633  1.00 39.60           O
ATOM   2022  HG  SER A 245       4.126 193.445  25.733  1.00 77.77           H
ATOM   2023  N   TYR A 246       4.655 194.895  30.016  1.00 14.78           N
ATOM   2024  H   TYR A 246       4.298 193.965  29.844  1.00 14.34           H
ATOM   2025  CA  TYR A 246       4.646 195.401  31.385  1.00 16.50           C
ATOM   2026  HA  TYR A 246       4.102 196.345  31.418  1.00 18.25           H
ATOM   2027  C   TYR A 246       6.074 195.656  31.861  1.00 18.51           C
ATOM   2028  O   TYR A 246       6.357 196.682  32.479  1.00 22.41           O
ATOM   2029  CB  TYR A 246       3.953 194.395  32.307  1.00 16.93           C
ATOM   2030 1HB  TYR A 246       2.919 194.276  31.983  1.00 18.92           H
ATOM   2031 2HB  TYR A 246       4.449 193.430  32.208  1.00 19.19           H
ATOM   2032  CG  TYR A 246       3.969 194.784  33.769  1.00 19.08           C
ATOM   2033  CD1 TYR A 246       2.995 195.631  34.299  1.00 54.29           C
ATOM   2034  HD1 TYR A 246       2.239 196.049  33.650  1.00126.70           H
ATOM   2035  CD2 TYR A 246       4.945 194.276  34.628  1.00 58.86           C
ATOM   2036  HD2 TYR A 246       5.721 193.634  34.237  1.00134.77           H
ATOM   2037  CE1 TYR A 246       2.971 195.929  35.660  1.00 61.18           C
ATOM   2038  HE1 TYR A 246       2.201 196.573  36.060  1.00138.52           H
ATOM   2039  CE2 TYR A 246       4.926 194.574  35.988  1.00 65.53           C
ATOM   2040  HE2 TYR A 246       5.680 194.162  36.641  1.00146.39           H
ATOM   2041  CZ  TYR A 246       3.929 195.387  36.499  1.00 32.44           C
ATOM   2042  OH  TYR A 246       3.895 195.660  37.847  1.00 45.15           O
ATOM   2043  HH  TYR A 246       3.131 196.183  38.102  1.00 50.08           H
ATOM   2044  N   CYS A 247       6.980 194.733  31.557  1.00 18.03           N
ATOM   2045  H   CYS A 247       6.698 193.907  31.047  1.00 17.36           H
ATOM   2046  CA  CYS A 247       8.382 194.887  31.930  1.00 21.18           C
ATOM   2047  HA  CYS A 247       8.447 195.044  33.007  1.00 24.21           H
ATOM   2048  C   CYS A 247       8.985 196.104  31.232  1.00 24.05           C
ATOM   2049  O   CYS A 247       9.704 196.887  31.849  1.00 29.29           O
ATOM   2050  CB  CYS A 247       9.170 193.627  31.560  1.00 20.73           C
ATOM   2051 1HB  CYS A 247       9.103 193.476  30.482  1.00 20.39           H
ATOM   2052 2HB  CYS A 247      10.219 193.791  31.807  1.00 25.27           H
ATOM   2053  SG  CYS A 247       8.597 192.131  32.408  1.00 23.49           S
ATOM   2054  HG  CYS A 247       7.380 192.072  31.846  1.00 27.87           H
ATOM   2055  N   HIS A 248       8.682 196.267  29.949  1.00 23.71           N
ATOM   2056  H   HIS A 248       8.091 195.587  29.489  1.00 21.99           H
ATOM   2057  CA  HIS A 248       9.162 197.404  29.170  1.00 28.45           C
ATOM   2058  HA  HIS A 248      10.252 197.415  29.200  1.00 33.28           H
ATOM   2059  C   HIS A 248       8.658 198.727  29.740  1.00 30.74           C
ATOM   2060  O   HIS A 248       9.410 199.698  29.818  1.00 37.68           O
ATOM   2061  CB  HIS A 248       8.705 197.249  27.717  1.00 29.60           C
ATOM   2062 1HB  HIS A 248       9.025 196.273  27.352  1.00 48.05           H
ATOM   2063 2HB  HIS A 248       7.616 197.285  27.686  1.00 46.50           H
ATOM   2064  CG  HIS A 248       9.242 198.303  26.798  1.00 50.12           C
ATOM   2065  ND1 HIS A 248      10.477 198.251  26.191  1.00125.44           N
ATOM   2066  HD1 HIS A 248      11.162 197.516  26.290  1.00195.42           H
ATOM   2067  CD2 HIS A 248       8.683 199.461  26.361  1.00 98.93           C
ATOM   2068  HD2 HIS A 248       7.705 199.819  26.646  1.00160.61           H
ATOM   2069  CE1 HIS A 248      10.607 199.348  25.431  1.00187.33           C
ATOM   2070  HE1 HIS A 248      11.479 199.578  24.836  1.00315.13           H
ATOM   2071  NE2 HIS A 248       9.531 200.106  25.494  1.00162.51           N
ATOM   2072  N   SER A 249       7.394 198.762  30.149  1.00 28.64           N
ATOM   2073  H   SER A 249       6.814 197.941  30.038  1.00 26.52           H
ATOM   2074  CA  SER A 249       6.806 199.946  30.770  1.00 33.13           C
ATOM   2075  HA  SER A 249       6.916 200.792  30.091  1.00 37.82           H
ATOM   2076  C   SER A 249       7.507 200.297  32.080  1.00 36.76           C
ATOM   2077  O   SER A 249       7.720 201.469  32.390  1.00 45.47           O
ATOM   2078  CB  SER A 249       5.315 199.712  31.024  1.00 33.78           C
ATOM   2079 1HB  SER A 249       4.831 199.444  30.084  1.00 60.81           H
ATOM   2080 2HB  SER A 249       5.195 198.891  31.731  1.00 58.38           H
ATOM   2081  OG  SER A 249       4.701 200.876  31.548  1.00 71.42           O
ATOM   2082  HG  SER A 249       3.762 200.706  31.653  1.00110.29           H
ATOM   2083  N   LYS A 250       7.895 199.274  32.836  1.00 35.38           N
ATOM   2084  H   LYS A 250       7.667 198.334  32.541  1.00 33.32           H
ATOM   2085  CA  LYS A 250       8.670 199.449  34.064  1.00 41.00           C
ATOM   2086  HA  LYS A 250       8.283 200.308  34.612  1.00 47.15           H
ATOM   2087  C   LYS A 250      10.145 199.730  33.790  1.00 44.68           C
ATOM   2088  O   LYS A 250      10.927 199.889  34.727  1.00 52.82           O
ATOM   2089  CB  LYS A 250       8.553 198.196  34.939  1.00 41.49           C
ATOM   2090 1HB  LYS A 250       8.867 197.336  34.348  1.00 42.22           H
ATOM   2091 2HB  LYS A 250       9.243 198.292  35.778  1.00 50.79           H
ATOM   2092  CG  LYS A 250       7.164 197.911  35.500  1.00 45.58           C
ATOM   2093 1HG  LYS A 250       6.442 197.879  34.684  1.00 58.96           H
ATOM   2094 2HG  LYS A 250       7.181 196.936  35.986  1.00 67.75           H
ATOM   2095  CD  LYS A 250       6.720 198.954  36.518  1.00 59.01           C
ATOM   2096 1HD  LYS A 250       7.479 199.043  37.295  1.00 95.24           H
ATOM   2097 2HD  LYS A 250       6.602 199.916  36.020  1.00 92.87           H
ATOM   2098  CE  LYS A 250       5.397 198.559  37.154  1.00 77.58           C
ATOM   2099 1HE  LYS A 250       4.653 198.425  36.365  1.00107.73           H
ATOM   2100 2HE  LYS A 250       5.526 197.605  37.671  1.00106.86           H
ATOM   2101  NZ  LYS A 250       4.965 199.625  38.116  1.00111.56           N
ATOM   2102 1HZ  LYS A 250       4.877 200.514  37.643  1.00143.29           H
ATOM   2103 2HZ  LYS A 250       5.644 199.722  38.859  1.00152.73           H
ATOM   2104 3HZ  LYS A 250       4.073 199.389  38.529  1.00148.82           H
ATOM   2105  N   ARG A 251      10.508 199.793  32.513  1.00 43.04           N
ATOM   2106  H   ARG A 251       9.787 199.684  31.813  1.00 40.22           H
ATOM   2107  CA  ARG A 251      11.883 199.987  32.051  1.00 49.19           C
ATOM   2108  HA  ARG A 251      11.889 199.923  30.963  1.00 48.72           H
ATOM   2109  C   ARG A 251      12.792 198.876  32.565  1.00 47.81           C
ATOM   2110  O   ARG A 251      13.918 199.112  33.001  1.00 60.19           O
ATOM   2111  CB  ARG A 251      12.426 201.360  32.465  1.00 64.78           C
ATOM   2112 1HB  ARG A 251      12.477 201.398  33.553  1.00 88.20           H
ATOM   2113 2HB  ARG A 251      13.444 201.456  32.084  1.00 78.82           H
ATOM   2114  CG  ARG A 251      11.623 202.566  31.987  1.00 99.43           C
ATOM   2115 1HG  ARG A 251      10.609 202.508  32.382  1.00150.54           H
ATOM   2116 2HG  ARG A 251      12.094 203.466  32.382  1.00142.93           H
ATOM   2117  CD  ARG A 251      11.562 202.675  30.468  1.00145.67           C
ATOM   2118 1HD  ARG A 251      12.562 202.538  30.056  1.00179.85           H
ATOM   2119 2HD  ARG A 251      10.918 201.883  30.084  1.00196.67           H
ATOM   2120  NE  ARG A 251      11.032 203.968  30.034  1.00237.45           N
ATOM   2121  HE  ARG A 251      10.042 204.014  29.841  1.00281.71           H
ATOM   2122  CZ  ARG A 251      11.742 205.076  29.859  1.00371.17           C
ATOM   2123  NH1 ARG A 251      11.132 206.167  29.447  1.00547.49           N
ATOM   2124 1HH1 ARG A 251      10.139 206.137  29.275  1.00587.19           H
ATOM   2125 2HH1 ARG A 251      11.663 207.010  29.301  1.00713.40           H
ATOM   2126  NH2 ARG A 251      13.043 205.134  30.072  1.00450.28           N
ATOM   2127 1HH2 ARG A 251      13.527 204.313  30.396  1.00406.21           H
ATOM   2128 2HH2 ARG A 251      13.532 206.000  29.908  1.00631.89           H
ATOM   2129  N   VAL A 252      12.287 197.651  32.475  1.00 40.75           N
ATOM   2130  H   VAL A 252      11.347 197.534  32.120  1.00 40.02           H
ATOM   2131  CA  VAL A 252      13.025 196.448  32.850  1.00 40.70           C
ATOM   2132  HA  VAL A 252      14.007 196.730  33.229  1.00 48.96           H
ATOM   2133  C   VAL A 252      13.198 195.610  31.589  1.00 36.80           C
ATOM   2134  O   VAL A 252      12.225 195.265  30.918  1.00 35.52           O
ATOM   2135  CB  VAL A 252      12.286 195.628  33.932  1.00 42.51           C
ATOM   2136  HB  VAL A 252      11.301 195.355  33.554  1.00 67.16           H
ATOM   2137  CG1 VAL A 252      13.048 194.347  34.263  1.00 69.65           C
ATOM   2138 1HG1 VAL A 252      12.517 193.797  35.040  1.00113.75           H
ATOM   2139 2HG1 VAL A 252      14.050 194.593  34.616  1.00111.06           H
ATOM   2140 3HG1 VAL A 252      13.120 193.720  33.374  1.00109.87           H
ATOM   2141  CG2 VAL A 252      12.108 196.462  35.197  1.00 61.07           C
ATOM   2142 1HG2 VAL A 252      11.656 195.852  35.979  1.00 97.22           H
ATOM   2143 2HG2 VAL A 252      13.077 196.825  35.540  1.00103.66           H
ATOM   2144 3HG2 VAL A 252      11.458 197.311  34.991  1.00100.62           H
ATOM   2145  N   ILE A 253      14.448 195.307  31.257  1.00 40.12           N
ATOM   2146  H   ILE A 253      15.208 195.587  31.860  1.00 46.92           H
ATOM   2147  CA  ILE A 253      14.774 194.565  30.042  1.00 37.92           C
ATOM   2148  HA  ILE A 253      13.996 194.733  29.297  1.00 39.00           H
ATOM   2149  C   ILE A 253      14.814 193.079  30.384  1.00 30.16           C
ATOM   2150  O   ILE A 253      15.618 192.643  31.207  1.00 35.45           O
ATOM   2151  CB  ILE A 253      16.138 194.993  29.452  1.00 50.89           C
ATOM   2152  HB  ILE A 253      16.907 194.812  30.204  1.00 54.87           H
ATOM   2153  CG1 ILE A 253      16.136 196.485  29.100  1.00 72.66           C
ATOM   2154 1HG1 ILE A 253      15.633 196.621  28.142  1.00124.59           H
ATOM   2155 2HG1 ILE A 253      15.574 197.035  29.854  1.00 99.61           H
ATOM   2156  CG2 ILE A 253      16.464 194.165  28.210  1.00 59.81           C
ATOM   2157 1HG2 ILE A 253      17.424 194.476  27.798  1.00 92.57           H
ATOM   2158 2HG2 ILE A 253      15.689 194.300  27.456  1.00 90.14           H
ATOM   2159 3HG2 ILE A 253      16.528 193.110  28.477  1.00 92.09           H
ATOM   2160  CD1 ILE A 253      17.518 197.105  29.019  1.00110.85           C
ATOM   2161 1HD1 ILE A 253      18.011 197.023  29.988  1.00159.88           H
ATOM   2162 2HD1 ILE A 253      17.426 198.158  28.751  1.00160.99           H
ATOM   2163 3HD1 ILE A 253      18.114 196.593  28.265  1.00158.11           H
ATOM   2164  N   HIS A 254      13.935 192.308  29.755  1.00 25.20           N
ATOM   2165  H   HIS A 254      13.286 192.717  29.099  1.00 29.58           H
ATOM   2166  CA  HIS A 254      13.867 190.866  29.964  1.00 20.05           C
ATOM   2167  HA  HIS A 254      14.659 190.561  30.648  1.00 23.30           H
ATOM   2168  C   HIS A 254      14.069 190.176  28.616  1.00 16.95           C
ATOM   2169  O   HIS A 254      13.387 190.505  27.645  1.00 39.95           O
ATOM   2170  CB  HIS A 254      12.508 190.508  30.571  1.00 28.86           C
ATOM   2171 1HB  HIS A 254      12.325 191.162  31.423  1.00 44.70           H
ATOM   2172 2HB  HIS A 254      11.733 190.694  29.828  1.00 32.74           H
ATOM   2173  CG  HIS A 254      12.404 189.088  31.036  1.00 31.47           C
ATOM   2174  ND1 HIS A 254      12.760 188.656  32.293  1.00 49.54           N
ATOM   2175  HD1 HIS A 254      13.153 189.218  33.034  1.00 61.74           H
ATOM   2176  CD2 HIS A 254      11.923 187.984  30.408  1.00 31.41           C
ATOM   2177  HD2 HIS A 254      11.546 187.967  29.396  1.00 30.65           H
ATOM   2178  CE1 HIS A 254      12.468 187.351  32.377  1.00 62.65           C
ATOM   2179  HE1 HIS A 254      12.609 186.752  33.265  1.00 92.78           H
ATOM   2180  NE2 HIS A 254      11.974 186.895  31.243  1.00 48.19           N
ATOM   2181  N   ARG A 255      15.026 189.255  28.542  1.00 20.58           N
ATOM   2182  H   ARG A 255      15.546 189.014  29.373  1.00 46.36           H
ATOM   2183  CA  ARG A 255      15.370 188.590  27.285  1.00 18.36           C
ATOM   2184  HA  ARG A 255      14.638 188.870  26.527  1.00 21.30           H
ATOM   2185  C   ARG A 255      15.380 187.066  27.331  1.00 14.66           C
ATOM   2186  O   ARG A 255      15.146 186.416  26.314  1.00 14.68           O
ATOM   2187  CB  ARG A 255      16.757 189.029  26.805  1.00 28.72           C
ATOM   2188 1HB  ARG A 255      17.484 188.793  27.582  1.00 79.53           H
ATOM   2189 2HB  ARG A 255      17.008 188.439  25.924  1.00 67.86           H
ATOM   2190  CG  ARG A 255      16.900 190.501  26.437  1.00 32.60           C
ATOM   2191 1HG  ARG A 255      16.178 190.749  25.660  1.00 73.95           H
ATOM   2192 2HG  ARG A 255      16.710 191.118  27.315  1.00 82.11           H
ATOM   2193  CD  ARG A 255      18.307 190.774  25.921  1.00 42.42           C
ATOM   2194 1HD  ARG A 255      19.027 190.497  26.691  1.00 91.53           H
ATOM   2195 2HD  ARG A 255      18.481 190.152  25.043  1.00 57.70           H
ATOM   2196  NE  ARG A 255      18.513 192.176  25.559  1.00 86.81           N
ATOM   2197  HE  ARG A 255      17.800 192.836  25.833  1.00128.95           H
ATOM   2198  CZ  ARG A 255      19.558 192.647  24.888  1.00155.05           C
ATOM   2199  NH1 ARG A 255      20.538 191.874  24.464  1.00202.71           N
ATOM   2200 1HH1 ARG A 255      20.535 190.891  24.682  1.00192.88           H
ATOM   2201 2HH1 ARG A 255      21.268 192.285  23.901  1.00308.61           H
ATOM   2202  NH2 ARG A 255      19.618 193.930  24.602  1.00267.15           N
ATOM   2203 1HH2 ARG A 255      18.931 194.558  24.989  1.00312.50           H
ATOM   2204 2HH2 ARG A 255      20.365 194.266  24.012  1.00362.95           H
ATOM   2205  N   ASP A 256      15.688 186.495  28.490  1.00 16.40           N
ATOM   2206  H   ASP A 256      15.729 187.051  29.330  1.00 20.07           H
ATOM   2207  CA  ASP A 256      15.959 185.063  28.584  1.00 17.60           C
ATOM   2208  HA  ASP A 256      16.367 184.723  27.632  1.00 19.02           H
ATOM   2209  C   ASP A 256      14.674 184.279  28.841  1.00 14.74           C
ATOM   2210  O   ASP A 256      14.426 183.783  29.940  1.00 20.16           O
ATOM   2211  CB  ASP A 256      16.994 184.790  29.679  1.00 26.79           C
ATOM   2212 1HB  ASP A 256      16.653 185.246  30.608  1.00 52.49           H
ATOM   2213 2HB  ASP A 256      17.078 183.713  29.825  1.00 47.27           H
ATOM   2214  CG  ASP A 256      18.368 185.337  29.340  1.00 38.89           C
ATOM   2215  OD1 ASP A 256      18.674 185.542  28.146  1.00 84.05           O
ATOM   2216  OD2 ASP A 256      19.160 185.555  30.282  1.00 90.65           O
ATOM   2217  N   ILE A 257      13.859 184.194  27.795  1.00 12.62           N
ATOM   2218  H   ILE A 257      14.159 184.593  26.916  1.00 15.64           H
ATOM   2219  CA  ILE A 257      12.513 183.625  27.850  1.00 11.12           C
ATOM   2220  HA  ILE A 257      12.181 183.608  28.889  1.00 12.97           H
ATOM   2221  C   ILE A 257      12.436 182.191  27.329  1.00 12.01           C
ATOM   2222  O   ILE A 257      11.382 181.733  26.889  1.00 14.70           O
ATOM   2223  CB  ILE A 257      11.522 184.499  27.045  1.00 10.77           C
ATOM   2224  HB  ILE A 257      10.542 184.024  27.073  1.00 11.73           H
ATOM   2225  CG1 ILE A 257      11.972 184.621  25.583  1.00 14.18           C
ATOM   2226 1HG1 ILE A 257      12.891 185.206  25.545  1.00 21.86           H
ATOM   2227 2HG1 ILE A 257      12.190 183.624  25.200  1.00 18.72           H
ATOM   2228  CG2 ILE A 257      11.394 185.876  27.694  1.00 15.85           C
ATOM   2229 1HG2 ILE A 257      10.603 186.444  27.205  1.00 46.48           H
ATOM   2230 2HG2 ILE A 257      12.335 186.421  27.610  1.00 44.65           H
ATOM   2231 3HG2 ILE A 257      11.140 185.757  28.747  1.00 46.42           H
ATOM   2232  CD1 ILE A 257      10.966 185.270  24.654  1.00 16.59           C
ATOM   2233 1HD1 ILE A 257      10.786 186.301  24.959  1.00 46.48           H
ATOM   2234 2HD1 ILE A 257      10.030 184.713  24.673  1.00 44.88           H
ATOM   2235 3HD1 ILE A 257      11.365 185.263  23.641  1.00 46.52           H
ATOM   2236  N   LYS A 258      13.551 181.471  27.393  1.00 16.11           N
ATOM   2237  H   LYS A 258      14.385 181.894  27.773  1.00 22.87           H
ATOM   2238  CA  LYS A 258      13.589 180.073  26.968  1.00 18.99           C
ATOM   2239  HA  LYS A 258      13.253 180.028  25.933  1.00 20.28           H
ATOM   2240  C   LYS A 258      12.616 179.256  27.817  1.00 16.45           C
ATOM   2241  O   LYS A 258      12.328 179.637  28.951  1.00 16.95           O
ATOM   2242  CB  LYS A 258      15.020 179.529  27.052  1.00 31.24           C
ATOM   2243 1HB  LYS A 258      15.040 178.535  26.604  1.00 81.45           H
ATOM   2244 2HB  LYS A 258      15.666 180.178  26.460  1.00 49.16           H
ATOM   2245  CG  LYS A 258      15.597 179.433  28.460  1.00 30.95           C
ATOM   2246 1HG  LYS A 258      15.557 180.415  28.930  1.00 42.19           H
ATOM   2247 2HG  LYS A 258      15.001 178.734  29.046  1.00 65.85           H
ATOM   2248  CD  LYS A 258      17.043 178.956  28.431  1.00 39.40           C
ATOM   2249 1HD  LYS A 258      17.095 178.004  27.903  1.00 51.66           H
ATOM   2250 2HD  LYS A 258      17.650 179.689  27.900  1.00 55.34           H
ATOM   2251  CE  LYS A 258      17.601 178.774  29.834  1.00107.30           C
ATOM   2252 1HE  LYS A 258      17.520 179.717  30.379  1.00129.07           H
ATOM   2253 2HE  LYS A 258      17.000 178.032  30.364  1.00183.82           H
ATOM   2254  NZ  LYS A 258      19.031 178.326  29.761  1.00168.03           N
ATOM   2255 1HZ  LYS A 258      19.367 178.093  30.686  1.00207.73           H
ATOM   2256 2HZ  LYS A 258      19.627 179.050  29.381  1.00226.87           H
ATOM   2257 3HZ  LYS A 258      19.115 177.498  29.188  1.00205.77           H
ATOM   2258  N   PRO A 259      12.088 178.137  27.291  1.00 16.66           N
ATOM   2259  CA  PRO A 259      11.078 177.409  28.070  1.00 16.67           C
ATOM   2260  HA  PRO A 259      10.202 178.042  28.213  1.00 15.43           H
ATOM   2261  C   PRO A 259      11.529 176.893  29.434  1.00 19.48           C
ATOM   2262  O   PRO A 259      10.701 176.616  30.300  1.00 20.30           O
ATOM   2263  CB  PRO A 259      10.715 176.227  27.167  1.00 19.99           C
ATOM   2264 1HB  PRO A 259      11.284 175.344  27.459  1.00 29.55           H
ATOM   2265 2HB  PRO A 259       9.646 176.023  27.215  1.00 25.59           H
ATOM   2266  CG  PRO A 259      11.098 176.653  25.796  1.00 19.74           C
ATOM   2267 1HG  PRO A 259      11.309 175.788  25.167  1.00 28.32           H
ATOM   2268 2HG  PRO A 259      10.304 177.260  25.360  1.00 26.09           H
ATOM   2269  CD  PRO A 259      12.334 177.480  25.995  1.00 18.12           C
ATOM   2270 1HD  PRO A 259      13.216 176.842  26.050  1.00 22.30           H
ATOM   2271 2HD  PRO A 259      12.429 178.211  25.193  1.00 19.20           H
ATOM   2272  N   GLU A 260      12.836 176.750  29.621  1.00 23.74           N
ATOM   2273  H   GLU A 260      13.471 176.946  28.861  1.00 25.02           H
ATOM   2274  CA  GLU A 260      13.400 176.328  30.901  1.00 29.10           C
ATOM   2275  HA  GLU A 260      12.847 175.461  31.263  1.00 31.53           H
ATOM   2276  C   GLU A 260      13.297 177.416  31.969  1.00 28.45           C
ATOM   2277  O   GLU A 260      13.247 177.116  33.161  1.00 35.38           O
ATOM   2278  CB  GLU A 260      14.858 175.909  30.696  1.00 37.09           C
ATOM   2279 1HB  GLU A 260      14.905 175.263  29.820  1.00 81.61           H
ATOM   2280 2HB  GLU A 260      15.455 176.798  30.498  1.00 44.96           H
ATOM   2281  CG  GLU A 260      15.463 175.156  31.871  1.00 84.16           C
ATOM   2282 1HG  GLU A 260      15.508 175.817  32.736  1.00131.46           H
ATOM   2283 2HG  GLU A 260      14.822 174.307  32.111  1.00143.60           H
ATOM   2284  CD  GLU A 260      16.858 174.648  31.559  1.00134.44           C
ATOM   2285  OE1 GLU A 260      17.738 175.471  31.227  1.00202.04           O
ATOM   2286  OE2 GLU A 260      17.083 173.421  31.631  1.00204.21           O
ATOM   2287  N   ASN A 261      13.228 178.676  31.549  1.00 23.97           N
ATOM   2288  H   ASN A 261      13.220 178.873  30.558  1.00 21.89           H
ATOM   2289  CA  ASN A 261      13.109 179.795  32.481  1.00 24.27           C
ATOM   2290  HA  ASN A 261      13.512 179.497  33.449  1.00 30.15           H
ATOM   2291  C   ASN A 261      11.648 180.194  32.679  1.00 21.19           C
ATOM   2292  O   ASN A 261      11.338 181.094  33.461  1.00 30.58           O
ATOM   2293  CB  ASN A 261      13.880 181.010  31.959  1.00 23.42           C
ATOM   2294 1HB  ASN A 261      13.565 181.224  30.938  1.00 21.71           H
ATOM   2295 2HB  ASN A 261      13.634 181.870  32.581  1.00 25.31           H
ATOM   2296  CG  ASN A 261      15.380 180.821  31.989  1.00 27.98           C
ATOM   2297  OD1 ASN A 261      15.913 179.905  32.611  1.00 42.49           O
ATOM   2298  ND2 ASN A 261      16.082 181.720  31.318  1.00 28.94           N
ATOM   2299 1HD2 ASN A 261      17.089 181.669  31.325  1.00 34.08           H
ATOM   2300 2HD2 ASN A 261      15.600 182.455  30.820  1.00 33.24           H
ATOM   2301  N   LEU A 262      10.757 179.524  31.957  1.00 18.19           N
ATOM   2302  H   LEU A 262      11.082 178.788  31.345  1.00 25.10           H
ATOM   2303  CA  LEU A 262       9.322 179.773  32.038  1.00 15.79           C
ATOM   2304  HA  LEU A 262       9.143 180.712  32.561  1.00 16.98           H
ATOM   2305  C   LEU A 262       8.685 178.642  32.839  1.00 16.22           C
ATOM   2306  O   LEU A 262       9.085 177.483  32.729  1.00 18.11           O
ATOM   2307  CB  LEU A 262       8.709 179.845  30.637  1.00 13.69           C
ATOM   2308 1HB  LEU A 262       8.917 178.899  30.137  1.00 15.35           H
ATOM   2309 2HB  LEU A 262       7.628 179.925  30.754  1.00 13.82           H
ATOM   2310  CG  LEU A 262       9.160 180.978  29.710  1.00 14.21           C
ATOM   2311  HG  LEU A 262      10.245 180.954  29.616  1.00 19.47           H
ATOM   2312  CD1 LEU A 262       8.547 180.761  28.332  1.00 15.25           C
ATOM   2313 1HD1 LEU A 262       7.459 180.770  28.402  1.00 43.83           H
ATOM   2314 2HD1 LEU A 262       8.879 179.805  27.928  1.00 45.01           H
ATOM   2315 3HD1 LEU A 262       8.871 181.558  27.663  1.00 43.34           H
ATOM   2316  CD2 LEU A 262       8.747 182.345  30.244  1.00 16.40           C
ATOM   2317 1HD2 LEU A 262       9.251 182.535  31.192  1.00 44.58           H
ATOM   2318 2HD2 LEU A 262       7.667 182.375  30.393  1.00 46.95           H
ATOM   2319 3HD2 LEU A 262       9.035 183.116  29.530  1.00 45.62           H
ATOM   2320  N   LEU A 263       7.699 178.990  33.657  1.00 16.80           N
ATOM   2321  H   LEU A 263       7.364 179.945  33.660  1.00 18.32           H
ATOM   2322  CA  LEU A 263       7.071 178.046  34.574  1.00 16.75           C
ATOM   2323  HA  LEU A 263       7.493 177.053  34.420  1.00 17.35           H
ATOM   2324  C   LEU A 263       5.571 177.958  34.314  1.00 16.59           C
ATOM   2325  O   LEU A 263       4.998 178.786  33.605  1.00 17.53           O
ATOM   2326  CB  LEU A 263       7.341 178.487  36.016  1.00 19.31           C
ATOM   2327 1HB  LEU A 263       6.946 179.497  36.129  1.00 22.23           H
ATOM   2328 2HB  LEU A 263       6.782 177.836  36.687  1.00 22.81           H
ATOM   2329  CG  LEU A 263       8.801 178.498  36.480  1.00 21.52           C
ATOM   2330  HG  LEU A 263       9.419 178.955  35.707  1.00 35.29           H
ATOM   2331  CD1 LEU A 263       8.931 179.336  37.742  1.00 34.03           C
ATOM   2332 1HD1 LEU A 263       8.618 180.358  37.531  1.00 70.72           H
ATOM   2333 2HD1 LEU A 263       9.971 179.343  38.070  1.00 68.57           H
ATOM   2334 3HD1 LEU A 263       8.306 178.917  38.531  1.00 66.99           H
ATOM   2335  CD2 LEU A 263       9.316 177.091  36.753  1.00 34.35           C
ATOM   2336 1HD2 LEU A 263       9.310 176.517  35.828  1.00 70.79           H
ATOM   2337 2HD2 LEU A 263       8.681 176.600  37.491  1.00 67.93           H
ATOM   2338 3HD2 LEU A 263      10.337 177.143  37.130  1.00 68.55           H
ATOM   2339  N   LEU A 264       4.946 176.937  34.889  1.00 18.11           N
ATOM   2340  H   LEU A 264       5.480 176.272  35.432  1.00 20.20           H
ATOM   2341  CA  LEU A 264       3.507 176.725  34.781  1.00 17.34           C
ATOM   2342  HA  LEU A 264       3.067 177.513  34.169  1.00 17.58           H
ATOM   2343  C   LEU A 264       2.878 176.788  36.170  1.00 19.77           C
ATOM   2344  O   LEU A 264       3.391 176.212  37.129  1.00 24.67           O
ATOM   2345  CB  LEU A 264       3.227 175.364  34.138  1.00 18.44           C
ATOM   2346 1HB  LEU A 264       3.748 174.609  34.727  1.00 22.66           H
ATOM   2347 2HB  LEU A 264       2.158 175.167  34.217  1.00 23.87           H
ATOM   2348  CG  LEU A 264       3.635 175.175  32.674  1.00 19.50           C
ATOM   2349  HG  LEU A 264       4.685 175.443  32.559  1.00 27.65           H
ATOM   2350  CD1 LEU A 264       3.465 173.714  32.279  1.00 27.56           C
ATOM   2351 1HD1 LEU A 264       3.747 173.585  31.234  1.00 60.95           H
ATOM   2352 2HD1 LEU A 264       2.427 173.411  32.414  1.00 60.98           H
ATOM   2353 3HD1 LEU A 264       4.109 173.091  32.902  1.00 57.16           H
ATOM   2354  CD2 LEU A 264       2.800 176.050  31.749  1.00 29.39           C
ATOM   2355 1HD2 LEU A 264       3.080 175.857  30.714  1.00 63.53           H
ATOM   2356 2HD2 LEU A 264       2.979 177.102  31.974  1.00 61.24           H
ATOM   2357 3HD2 LEU A 264       1.742 175.825  31.884  1.00 61.58           H
ATOM   2358  N   GLY A 265       1.765 177.507  36.268  1.00 21.01           N
ATOM   2359  H   GLY A 265       1.382 177.955  35.446  1.00 21.22           H
ATOM   2360  CA  GLY A 265       1.089 177.677  37.541  1.00 27.26           C
ATOM   2361 1HA  GLY A 265       1.839 177.749  38.329  1.00 33.03           H
ATOM   2362 2HA  GLY A 265       0.527 178.609  37.517  1.00 30.57           H
ATOM   2363  C   GLY A 265       0.152 176.535  37.884  1.00 32.88           C
ATOM   2364  O   GLY A 265       0.270 175.437  37.342  1.00 53.03           O
ATOM   2365  N   SER A 266      -0.780 176.781  38.797  1.00 38.77           N
ATOM   2366  H   SER A 266      -0.906 177.721  39.146  1.00 52.20           H
ATOM   2367  CA  SER A 266      -1.631 175.721  39.333  1.00 48.47           C
ATOM   2368  HA  SER A 266      -0.987 174.933  39.724  1.00 61.72           H
ATOM   2369  C   SER A 266      -2.553 175.068  38.307  1.00 45.68           C
ATOM   2370  O   SER A 266      -2.933 173.910  38.471  1.00 61.99           O
ATOM   2371  CB  SER A 266      -2.475 176.268  40.487  1.00 71.03           C
ATOM   2372 1HB  SER A 266      -3.043 175.452  40.934  1.00 94.40           H
ATOM   2373 2HB  SER A 266      -1.817 176.698  41.242  1.00103.32           H
ATOM   2374  OG  SER A 266      -3.373 177.266  40.031  1.00125.31           O
ATOM   2375  HG  SER A 266      -2.879 177.928  39.542  1.00173.72           H
ATOM   2376  N   ALA A 267      -2.902 175.797  37.252  1.00 44.46           N
ATOM   2377  H   ALA A 267      -2.555 176.741  37.158  1.00 45.06           H
ATOM   2378  CA  ALA A 267      -3.780 175.286  36.202  1.00 59.46           C
ATOM   2379  HA  ALA A 267      -3.963 174.226  36.379  1.00 80.72           H
ATOM   2380  C   ALA A 267      -3.143 175.422  34.820  1.00 48.74           C
ATOM   2381  O   ALA A 267      -3.839 175.490  33.807  1.00 80.21           O
ATOM   2382  CB  ALA A 267      -5.115 176.019  36.249  1.00 87.09           C
ATOM   2383 1HB  ALA A 267      -5.550 175.923  37.245  1.00123.18           H
ATOM   2384 2HB  ALA A 267      -5.796 175.584  35.518  1.00123.37           H
ATOM   2385 3HB  ALA A 267      -4.963 177.074  36.020  1.00127.01           H
ATOM   2386  N   GLY A 268      -1.815 175.450  34.779  1.00 31.92           N
ATOM   2387  H   GLY A 268      -1.284 175.399  35.637  1.00 37.51           H
ATOM   2388  CA  GLY A 268      -1.098 175.532  33.518  1.00 30.47           C
ATOM   2389 1HA  GLY A 268      -0.110 175.093  33.649  1.00 33.96           H
ATOM   2390 2HA  GLY A 268      -1.631 174.940  32.773  1.00 37.42           H
ATOM   2391  C   GLY A 268      -0.919 176.930  32.957  1.00 25.78           C
ATOM   2392  O   GLY A 268      -0.459 177.090  31.827  1.00 28.73           O
ATOM   2393  N   GLU A 269      -1.284 177.949  33.728  1.00 25.55           N
ATOM   2394  H   GLU A 269      -1.709 177.768  34.626  1.00 29.72           H
ATOM   2395  CA  GLU A 269      -1.095 179.332  33.299  1.00 25.11           C
ATOM   2396  HA  GLU A 269      -1.483 179.421  32.284  1.00 27.69           H
ATOM   2397  C   GLU A 269       0.393 179.675  33.261  1.00 20.75           C
ATOM   2398  O   GLU A 269       1.188 179.113  34.015  1.00 21.65           O
ATOM   2399  CB  GLU A 269      -1.871 180.314  34.184  1.00 31.89           C
ATOM   2400 1HB  GLU A 269      -1.860 181.282  33.683  1.00 48.12           H
ATOM   2401 2HB  GLU A 269      -2.910 179.989  34.240  1.00 48.30           H
ATOM   2402  CG  GLU A 269      -1.351 180.528  35.603  1.00 51.88           C
ATOM   2403 1HG  GLU A 269      -0.261 180.536  35.594  1.00 83.28           H
ATOM   2404 2HG  GLU A 269      -1.688 181.509  35.940  1.00 79.24           H
ATOM   2405  CD  GLU A 269      -1.833 179.495  36.606  1.00 97.26           C
ATOM   2406  OE1 GLU A 269      -2.482 178.495  36.233  1.00166.58           O
ATOM   2407  OE2 GLU A 269      -1.553 179.668  37.811  1.00164.36           O
ATOM   2408  N   LEU A 270       0.778 180.580  32.368  1.00 19.38           N
ATOM   2409  H   LEU A 270       0.090 181.050  31.797  1.00 22.48           H
ATOM   2410  CA  LEU A 270       2.186 180.906  32.164  1.00 16.17           C
ATOM   2411  HA  LEU A 270       2.749 179.972  32.142  1.00 16.35           H
ATOM   2412  C   LEU A 270       2.751 181.778  33.281  1.00 16.40           C
ATOM   2413  O   LEU A 270       2.222 182.850  33.578  1.00 20.43           O
ATOM   2414  CB  LEU A 270       2.360 181.628  30.824  1.00 17.79           C
ATOM   2415 1HB  LEU A 270       1.900 181.017  30.048  1.00 25.13           H
ATOM   2416 2HB  LEU A 270       1.812 182.568  30.878  1.00 26.05           H
ATOM   2417  CG  LEU A 270       3.795 181.945  30.392  1.00 15.91           C
ATOM   2418  HG  LEU A 270       4.284 182.514  31.182  1.00 34.47           H
ATOM   2419  CD1 LEU A 270       4.602 180.680  30.130  1.00 35.80           C
ATOM   2420 1HD1 LEU A 270       4.089 180.059  29.394  1.00 72.09           H
ATOM   2421 2HD1 LEU A 270       4.723 180.119  31.057  1.00 75.35           H
ATOM   2422 3HD1 LEU A 270       5.587 180.950  29.750  1.00 74.62           H
ATOM   2423  CD2 LEU A 270       3.762 182.800  29.134  1.00 29.98           C
ATOM   2424 1HD2 LEU A 270       3.254 182.263  28.333  1.00 66.72           H
ATOM   2425 2HD2 LEU A 270       4.782 183.026  28.825  1.00 67.99           H
ATOM   2426 3HD2 LEU A 270       3.236 183.733  29.336  1.00 65.56           H
ATOM   2427  N   LYS A 271       3.844 181.317  33.880  1.00 16.01           N
ATOM   2428  H   LYS A 271       4.232 180.427  33.591  1.00 16.54           H
ATOM   2429  CA  LYS A 271       4.512 182.029  34.966  1.00 17.40           C
ATOM   2430  HA  LYS A 271       4.013 182.986  35.120  1.00 19.72           H
ATOM   2431  C   LYS A 271       5.973 182.318  34.637  1.00 15.65           C
ATOM   2432  O   LYS A 271       6.632 181.560  33.928  1.00 19.57           O
ATOM   2433  CB  LYS A 271       4.421 181.198  36.249  1.00 22.33           C
ATOM   2434 1HB  LYS A 271       4.822 180.207  36.041  1.00 24.74           H
ATOM   2435 2HB  LYS A 271       5.050 181.662  37.007  1.00 26.92           H
ATOM   2436  CG  LYS A 271       3.017 181.028  36.820  1.00 28.95           C
ATOM   2437 1HG  LYS A 271       2.366 180.600  36.058  1.00 48.42           H
ATOM   2438 2HG  LYS A 271       3.072 180.334  37.658  1.00 43.70           H
ATOM   2439  CD  LYS A 271       2.415 182.338  37.315  1.00 33.47           C
ATOM   2440 1HD  LYS A 271       3.117 182.821  37.993  1.00 50.57           H
ATOM   2441 2HD  LYS A 271       2.226 182.999  36.469  1.00 56.31           H
ATOM   2442  CE  LYS A 271       1.110 182.086  38.051  1.00 40.07           C
ATOM   2443 1HE  LYS A 271       0.389 181.651  37.355  1.00 56.56           H
ATOM   2444 2HE  LYS A 271       1.288 181.373  38.859  1.00 54.70           H
ATOM   2445  NZ  LYS A 271       0.594 183.379  38.607  1.00 49.77           N
ATOM   2446 1HZ  LYS A 271       1.199 183.716  39.343  1.00 75.89           H
ATOM   2447 2HZ  LYS A 271      -0.338 183.261  38.981  1.00 81.22           H
ATOM   2448 3HZ  LYS A 271       0.559 184.091  37.886  1.00 78.20           H
ATOM   2449  N   ILE A 272       6.464 183.438  35.156  1.00 17.58           N
ATOM   2450  H   ILE A 272       5.862 184.022  35.720  1.00 22.32           H
ATOM   2451  CA  ILE A 272       7.827 183.905  34.914  1.00 19.10           C
ATOM   2452  HA  ILE A 272       8.398 183.137  34.392  1.00 22.51           H
ATOM   2453  C   ILE A 272       8.459 184.193  36.273  1.00 18.69           C
ATOM   2454  O   ILE A 272       7.858 184.892  37.089  1.00 21.15           O
ATOM   2455  CB  ILE A 272       7.839 185.215  34.088  1.00 22.98           C
ATOM   2456  HB  ILE A 272       7.338 185.987  34.673  1.00 40.11           H
ATOM   2457  CG1 ILE A 272       7.081 185.054  32.764  1.00 38.22           C
ATOM   2458 1HG1 ILE A 272       7.706 184.502  32.062  1.00 72.71           H
ATOM   2459 2HG1 ILE A 272       6.172 184.478  32.933  1.00 76.23           H
ATOM   2460  CG2 ILE A 272       9.276 185.662  33.818  1.00 44.21           C
ATOM   2461 1HG2 ILE A 272       9.797 184.903  33.233  1.00 79.52           H
ATOM   2462 2HG2 ILE A 272       9.801 185.815  34.760  1.00 86.03           H
ATOM   2463 3HG2 ILE A 272       9.275 186.600  33.263  1.00 81.86           H
ATOM   2464  CD1 ILE A 272       6.671 186.368  32.129  1.00 63.61           C
ATOM   2465 1HD1 ILE A 272       6.029 186.169  31.271  1.00103.25           H
ATOM   2466 2HD1 ILE A 272       7.555 186.914  31.798  1.00106.07           H
ATOM   2467 3HD1 ILE A 272       6.121 186.970  32.853  1.00107.77           H
ATOM   2468  N   ALA A 273       9.650 183.663  36.530  1.00 20.66           N
ATOM   2469  H   ALA A 273      10.098 183.066  35.849  1.00 24.41           H
ATOM   2470  CA  ALA A 273      10.349 183.924  37.787  1.00 22.10           C
ATOM   2471  HA  ALA A 273       9.885 184.784  38.272  1.00 23.35           H
ATOM   2472  C   ALA A 273      11.828 184.252  37.597  1.00 22.29           C
ATOM   2473  O   ALA A 273      12.585 184.302  38.567  1.00 28.21           O
ATOM   2474  CB  ALA A 273      10.207 182.727  38.715  1.00 31.35           C
ATOM   2475 1HB  ALA A 273       9.151 182.518  38.879  1.00 60.39           H
ATOM   2476 2HB  ALA A 273      10.680 182.947  39.672  1.00 63.42           H
ATOM   2477 3HB  ALA A 273      10.686 181.856  38.266  1.00 62.99           H
ATOM   2478  N   ASN A 274      12.248 184.486  36.358  1.00 25.09           N
ATOM   2479  H   ASN A 274      11.587 184.492  35.594  1.00 30.41           H
ATOM   2480  CA  ASN A 274      13.654 184.748  36.069  1.00 32.81           C
ATOM   2481  HA  ASN A 274      14.260 184.206  36.796  1.00 41.76           H
ATOM   2482  C   ASN A 274      13.989 186.231  36.221  1.00 25.54           C
ATOM   2483  O   ASN A 274      14.191 186.955  35.246  1.00 42.64           O
ATOM   2484  CB  ASN A 274      14.005 184.229  34.673  1.00 55.21           C
ATOM   2485 1HB  ASN A 274      13.670 183.196  34.584  1.00 53.00           H
ATOM   2486 2HB  ASN A 274      13.490 184.831  33.925  1.00 89.95           H
ATOM   2487  CG  ASN A 274      15.491 184.279  34.398  1.00103.48           C
ATOM   2488  OD1 ASN A 274      16.311 184.046  35.283  1.00135.48           O
ATOM   2489  ND2 ASN A 274      15.849 184.574  33.159  1.00183.02           N
ATOM   2490 1HD2 ASN A 274      16.830 184.642  32.931  1.00257.70           H
ATOM   2491 2HD2 ASN A 274      15.145 184.720  32.450  1.00216.77           H
ATOM   2492  N   PHE A 275      14.032 186.665  37.476  1.00 20.97           N
ATOM   2493  H   PHE A 275      13.800 186.025  38.224  1.00 30.33           H
ATOM   2494  CA  PHE A 275      14.433 188.016  37.856  1.00 20.86           C
ATOM   2495  HA  PHE A 275      14.993 188.477  37.042  1.00 22.10           H
ATOM   2496  C   PHE A 275      15.340 187.895  39.079  1.00 26.75           C
ATOM   2497  O   PHE A 275      15.302 186.885  39.782  1.00 31.05           O
ATOM   2498  CB  PHE A 275      13.212 188.879  38.187  1.00 22.06           C
ATOM   2499 1HB  PHE A 275      12.651 188.401  38.991  1.00 26.84           H
ATOM   2500 2HB  PHE A 275      13.560 189.848  38.544  1.00 27.31           H
ATOM   2501  CG  PHE A 275      12.295 189.109  37.017  1.00 21.90           C
ATOM   2502  CD1 PHE A 275      12.595 190.082  36.069  1.00 27.46           C
ATOM   2503  HD1 PHE A 275      13.497 190.667  36.167  1.00 32.63           H
ATOM   2504  CD2 PHE A 275      11.128 188.365  36.871  1.00 28.58           C
ATOM   2505  HD2 PHE A 275      10.882 187.603  37.596  1.00 34.81           H
ATOM   2506  CE1 PHE A 275      11.739 190.321  34.996  1.00 37.79           C
ATOM   2507  HE1 PHE A 275      11.974 191.090  34.275  1.00 50.81           H
ATOM   2508  CE2 PHE A 275      10.268 188.594  35.800  1.00 38.61           C
ATOM   2509  HE2 PHE A 275       9.359 188.018  35.703  1.00 52.21           H
ATOM   2510  CZ  PHE A 275      10.572 189.574  34.860  1.00 42.50           C
ATOM   2511  HZ  PHE A 275       9.906 189.754  34.029  1.00 58.00           H
ATOM   2512  N   GLY A 276      16.161 188.909  39.333  1.00 35.73           N
ATOM   2513  H   GLY A 276      16.131 189.748  38.772  1.00 40.21           H
ATOM   2514  CA  GLY A 276      17.153 188.813  40.389  1.00 47.92           C
ATOM   2515 1HA  GLY A 276      17.415 189.809  40.745  1.00 61.10           H
ATOM   2516 2HA  GLY A 276      16.747 188.234  41.219  1.00 51.29           H
ATOM   2517  C   GLY A 276      18.400 188.133  39.859  1.00 50.69           C
ATOM   2518  O   GLY A 276      18.987 188.598  38.883  1.00 90.24           O
ATOM   2519  N   TRP A 277      18.803 187.028  40.476  1.00 46.85           N
ATOM   2520  H   TRP A 277      18.301 186.689  41.285  1.00 68.15           H
ATOM   2521  CA  TRP A 277      19.943 186.251  39.998  1.00 47.74           C
ATOM   2522  HA  TRP A 277      20.149 186.527  38.964  1.00 51.05           H
ATOM   2523  C   TRP A 277      19.622 184.760  40.049  1.00 45.56           C
ATOM   2524  O   TRP A 277      19.279 184.225  41.104  1.00 44.71           O
ATOM   2525  CB  TRP A 277      21.185 186.552  40.840  1.00 51.51           C
ATOM   2526 1HB  TRP A 277      21.299 187.633  40.917  1.00 55.60           H
ATOM   2527 2HB  TRP A 277      21.044 186.144  41.841  1.00 51.01           H
ATOM   2528  CG  TRP A 277      22.443 185.985  40.256  1.00 56.64           C
ATOM   2529  CD1 TRP A 277      23.023 184.788  40.549  1.00 57.27           C
ATOM   2530  HD1 TRP A 277      22.623 184.074  41.254  1.00 55.00           H
ATOM   2531  CD2 TRP A 277      23.288 186.586  39.262  1.00 67.01           C
ATOM   2532  NE1 TRP A 277      24.176 184.607  39.831  1.00 66.58           N
ATOM   2533  HE1 TRP A 277      24.765 183.789  39.894  1.00 71.21           H
ATOM   2534  CE2 TRP A 277      24.368 185.702  39.031  1.00 73.16           C
ATOM   2535  CE3 TRP A 277      23.224 187.774  38.523  1.00 76.72           C
ATOM   2536  HE3 TRP A 277      22.406 188.465  38.667  1.00 76.01           H
ATOM   2537  CZ2 TRP A 277      25.379 185.986  38.108  1.00 88.84           C
ATOM   2538  HZ2 TRP A 277      26.199 185.300  37.954  1.00 97.28           H
ATOM   2539  CZ3 TRP A 277      24.225 188.050  37.592  1.00 92.83           C
ATOM   2540  HZ3 TRP A 277      24.181 188.963  37.016  1.00105.09           H
ATOM   2541  CH2 TRP A 277      25.298 187.159  37.401  1.00 98.99           C
ATOM   2542  HH2 TRP A 277      26.071 187.404  36.686  1.00115.78           H
ATOM   2543  N   SER A 278      19.720 184.091  38.906  1.00 48.81           N
ATOM   2544  H   SER A 278      19.997 184.575  38.064  1.00 54.57           H
ATOM   2545  CA  SER A 278      19.456 182.657  38.827  1.00 49.05           C
ATOM   2546  HA  SER A 278      18.554 182.431  39.396  1.00 47.55           H
ATOM   2547  C   SER A 278      20.623 181.875  39.422  1.00 48.88           C
ATOM   2548  O   SER A 278      21.776 182.295  39.328  1.00 53.59           O
ATOM   2549  CB  SER A 278      19.244 182.237  37.371  1.00 57.23           C
ATOM   2550 1HB  SER A 278      18.380 182.766  36.968  1.00 60.69           H
ATOM   2551 2HB  SER A 278      20.127 182.500  36.788  1.00 66.50           H
ATOM   2552  OG  SER A 278      19.023 180.840  37.276  1.00 65.57           O
ATOM   2553  HG  SER A 278      18.611 180.654  36.429  1.00 75.52           H
ATOM   2554  N   VAL A 279      20.335 180.721  40.014  1.00 46.52           N
ATOM   2555  H   VAL A 279      19.381 180.390  40.038  1.00 46.08           H
ATOM   2556  CA  VAL A 279      21.377 179.898  40.628  1.00 48.30           C
ATOM   2557  HA  VAL A 279      21.973 180.539  41.277  1.00 46.51           H
ATOM   2558  C   VAL A 279      22.319 179.314  39.579  1.00 59.93           C
ATOM   2559  O   VAL A 279      23.411 178.849  39.902  1.00 64.40           O
ATOM   2560  CB  VAL A 279      20.805 178.747  41.489  1.00 46.43           C
ATOM   2561  HB  VAL A 279      21.643 178.200  41.920  1.00 49.96           H
ATOM   2562  CG1 VAL A 279      19.957 179.301  42.630  1.00 39.90           C
ATOM   2563 1HG1 VAL A 279      19.076 179.805  42.231  1.00 66.76           H
ATOM   2564 2HG1 VAL A 279      20.544 180.008  43.216  1.00 64.43           H
ATOM   2565 3HG1 VAL A 279      19.640 178.483  43.277  1.00 68.92           H
ATOM   2566  CG2 VAL A 279      19.978 177.774  40.652  1.00 53.17           C
ATOM   2567 1HG2 VAL A 279      19.595 176.979  41.293  1.00 86.18           H
ATOM   2568 2HG2 VAL A 279      20.602 177.329  39.877  1.00 82.45           H
ATOM   2569 3HG2 VAL A 279      19.139 178.293  40.189  1.00 80.69           H
ATOM   2570  N   HIS A 280      21.902 179.351  38.318  1.00 68.98           N
ATOM   2571  H   HIS A 280      20.989 179.734  38.116  1.00 66.01           H
ATOM   2572  CA  HIS A 280      22.712 178.874  37.202  1.00 89.55           C
ATOM   2573  HA  HIS A 280      23.340 178.051  37.543  1.00101.01           H
ATOM   2574  C   HIS A 280      23.622 179.963  36.638  1.00101.51           C
ATOM   2575  O   HIS A 280      24.568 179.665  35.909  1.00108.89           O
ATOM   2576  CB  HIS A 280      21.787 178.356  36.097  1.00 95.73           C
ATOM   2577 1HB  HIS A 280      21.137 179.171  35.778  1.00102.38           H
ATOM   2578 2HB  HIS A 280      22.393 178.048  35.245  1.00128.00           H
ATOM   2579  CG  HIS A 280      20.932 177.203  36.524  1.00103.07           C
ATOM   2580  ND1 HIS A 280      21.348 175.890  36.549  1.00145.99           N
ATOM   2581  HD1 HIS A 280      22.248 175.541  36.255  1.00191.22           H
ATOM   2582  CD2 HIS A 280      19.648 177.172  36.965  1.00138.56           C
ATOM   2583  HD2 HIS A 280      19.008 178.037  37.056  1.00180.97           H
ATOM   2584  CE1 HIS A 280      20.335 175.147  37.016  1.00184.47           C
ATOM   2585  HE1 HIS A 280      20.374 174.075  37.147  1.00256.87           H
ATOM   2586  NE2 HIS A 280      19.283 175.891  37.298  1.00183.74           N
HETATM 2587  N   NME A 281      23.339 181.215  36.987  1.00176.29           N
HETATM 2588  H   NME A 281      22.582 181.382  37.635  1.00250.35           H
HETATM 2589  CH3 NME A 281      24.071 182.368  36.495  1.00231.67           C
HETATM 2590 1HH3 NME A 281      23.721 182.624  35.495  1.00277.81           H
HETATM 2591 2HH3 NME A 281      25.136 182.138  36.454  1.00275.22           H
HETATM 2592 3HH3 NME A 281      23.910 183.215  37.162  1.00274.76           H
HETATM 2593  CH3 ACE A 289      26.072 182.268  31.593  1.00999.99           C
HETATM 2594 1HH3 ACE A 289      26.134 183.082  30.871  1.00999.99           H
HETATM 2595 2HH3 ACE A 289      25.994 182.669  32.602  1.00999.99           H
HETATM 2596 3HH3 ACE A 289      26.961 181.644  31.517  1.00999.99           H
HETATM 2597  C   ACE A 289      24.851 181.418  31.294  1.00999.99           C
HETATM 2598  O   ACE A 289      24.978 180.220  31.052  1.00999.99           O
ATOM   2599  N   ALA A 290      23.683 182.049  31.304  1.00962.16           N
ATOM   2600  H   ALA A 290      23.654 183.036  31.512  1.00999.99           H
ATOM   2601  CA  ALA A 290      22.424 181.368  31.010  1.00866.14           C
ATOM   2602  HA  ALA A 290      22.419 180.418  31.545  1.00952.98           H
ATOM   2603  C   ALA A 290      22.254 181.060  29.523  1.00635.36           C
ATOM   2604  O   ALA A 290      21.548 180.120  29.158  1.00697.37           O
ATOM   2605  CB  ALA A 290      21.253 182.205  31.507  1.00999.99           C
ATOM   2606 1HB  ALA A 290      20.320 181.674  31.318  1.00999.99           H
ATOM   2607 2HB  ALA A 290      21.237 183.162  30.985  1.00999.99           H
ATOM   2608 3HB  ALA A 290      21.356 182.378  32.579  1.00999.99           H
ATOM   2609  N   GLY A 291      22.875 181.857  28.660  1.00479.62           N
ATOM   2610  H   GLY A 291      22.565 182.811  28.541  1.00514.55           H
ATOM   2611  CA  GLY A 291      24.023 181.401  27.894  1.00365.00           C
ATOM   2612 1HA  GLY A 291      24.631 182.267  27.636  1.00459.33           H
ATOM   2613 2HA  GLY A 291      24.628 180.750  28.526  1.00346.89           H
ATOM   2614  C   GLY A 291      23.723 180.647  26.613  1.00267.01           C
ATOM   2615  O   GLY A 291      24.626 180.410  25.812  1.00342.07           O
ATOM   2616  N   THR A 292      22.469 180.256  26.412  1.00174.24           N
ATOM   2617  H   THR A 292      21.768 180.459  27.111  1.00193.63           H
ATOM   2618  CA  THR A 292      22.081 179.528  25.207  1.00108.99           C
ATOM   2619  HA  THR A 292      22.747 178.670  25.107  1.00129.43           H
ATOM   2620  C   THR A 292      22.281 180.413  23.980  1.00 65.72           C
ATOM   2621  O   THR A 292      22.038 181.619  24.015  1.00 67.00           O
ATOM   2622  CB  THR A 292      20.632 178.999  25.278  1.00117.17           C
ATOM   2623  HB  THR A 292      20.502 178.457  26.215  1.00124.57           H
ATOM   2624  OG1 THR A 292      20.402 178.099  24.187  1.00144.35           O
ATOM   2625  HG1 THR A 292      20.846 177.269  24.378  1.00178.39           H
ATOM   2626  CG2 THR A 292      19.597 180.117  25.216  1.00207.90           C
ATOM   2627 1HG2 THR A 292      18.601 179.693  25.339  1.00264.86           H
ATOM   2628 2HG2 THR A 292      19.656 180.618  24.250  1.00270.28           H
ATOM   2629 3HG2 THR A 292      19.781 180.837  26.014  1.00272.02           H
ATOM   2630  N   LEU A 293      22.770 179.809  22.902  1.00 58.41           N
ATOM   2631  H   LEU A 293      22.909 178.809  22.904  1.00 84.77           H
ATOM   2632  CA  LEU A 293      23.173 180.558  21.716  1.00 44.82           C
ATOM   2633  HA  LEU A 293      23.261 181.610  21.986  1.00 42.79           H
ATOM   2634  C   LEU A 293      22.160 180.461  20.580  1.00 30.78           C
ATOM   2635  O   LEU A 293      22.235 181.211  19.609  1.00 36.67           O
ATOM   2636  CB  LEU A 293      24.544 180.078  21.229  1.00 75.51           C
ATOM   2637 1HB  LEU A 293      24.473 179.023  20.967  1.00111.39           H
ATOM   2638 2HB  LEU A 293      24.778 180.627  20.317  1.00 75.20           H
ATOM   2639  CG  LEU A 293      25.705 180.270  22.211  1.00158.91           C
ATOM   2640  HG  LEU A 293      25.447 181.065  22.910  1.00237.35           H
ATOM   2641  CD1 LEU A 293      25.985 178.996  23.000  1.00245.54           C
ATOM   2642 1HD1 LEU A 293      26.195 178.175  22.315  1.00305.34           H
ATOM   2643 2HD1 LEU A 293      25.120 178.746  23.613  1.00314.47           H
ATOM   2644 3HD1 LEU A 293      26.843 179.154  23.653  1.00299.92           H
ATOM   2645  CD2 LEU A 293      26.962 180.689  21.460  1.00205.02           C
ATOM   2646 1HD2 LEU A 293      27.777 180.838  22.168  1.00256.98           H
ATOM   2647 2HD2 LEU A 293      26.776 181.623  20.930  1.00253.48           H
ATOM   2648 3HD2 LEU A 293      27.239 179.912  20.747  1.00254.83           H
ATOM   2649  N   ASP A 294      21.201 179.552  20.719  1.00 28.39           N
ATOM   2650  H   ASP A 294      21.177 178.990  21.558  1.00 42.13           H
ATOM   2651  CA  ASP A 294      20.160 179.344  19.716  1.00 23.33           C
ATOM   2652  HA  ASP A 294      20.612 179.295  18.725  1.00 27.79           H
ATOM   2653  C   ASP A 294      19.134 180.476  19.717  1.00 16.54           C
ATOM   2654  O   ASP A 294      18.321 180.596  18.800  1.00 16.46           O
ATOM   2655  CB  ASP A 294      19.441 178.024  20.003  1.00 28.94           C
ATOM   2656 1HB  ASP A 294      19.152 178.004  21.055  1.00 30.85           H
ATOM   2657 2HB  ASP A 294      18.539 177.971  19.395  1.00 34.58           H
ATOM   2658  CG  ASP A 294      20.302 176.812  19.703  1.00 36.05           C
ATOM   2659  OD1 ASP A 294      20.707 176.636  18.535  1.00 69.55           O
ATOM   2660  OD2 ASP A 294      20.562 176.025  20.638  1.00 72.79           O
ATOM   2661  N   TYR A 295      19.179 181.297  20.761  1.00 16.10           N
ATOM   2662  H   TYR A 295      19.885 181.144  21.466  1.00 20.92           H
ATOM   2663  CA  TYR A 295      18.269 182.427  20.929  1.00 15.18           C
ATOM   2664  HA  TYR A 295      17.388 182.271  20.306  1.00 15.33           H
ATOM   2665  C   TYR A 295      18.890 183.764  20.534  1.00 15.45           C
ATOM   2666  O   TYR A 295      18.215 184.794  20.560  1.00 18.36           O
ATOM   2667  CB  TYR A 295      17.833 182.511  22.395  1.00 21.42           C
ATOM   2668 1HB  TYR A 295      18.627 182.108  23.022  1.00 23.73           H
ATOM   2669 2HB  TYR A 295      17.698 183.560  22.659  1.00 24.43           H
ATOM   2670  CG  TYR A 295      16.542 181.781  22.691  1.00 33.09           C
ATOM   2671  CD1 TYR A 295      16.505 180.390  22.799  1.00 53.11           C
ATOM   2672  HD1 TYR A 295      17.418 179.821  22.698  1.00 65.22           H
ATOM   2673  CD2 TYR A 295      15.353 182.491  22.851  1.00 41.43           C
ATOM   2674  HD2 TYR A 295      15.367 183.569  22.793  1.00 43.66           H
ATOM   2675  CE1 TYR A 295      15.300 179.723  23.017  1.00 74.66           C
ATOM   2676  HE1 TYR A 295      15.279 178.646  23.081  1.00102.76           H
ATOM   2677  CE2 TYR A 295      14.148 181.832  23.074  1.00 63.27           C
ATOM   2678  HE2 TYR A 295      13.233 182.395  23.186  1.00 81.96           H
ATOM   2679  CZ  TYR A 295      14.126 180.450  23.134  1.00 76.55           C
ATOM   2680  OH  TYR A 295      12.923 179.806  23.298  1.00108.61           O
ATOM   2681  HH  TYR A 295      12.997 178.852  23.217  1.00 66.92           H
ATOM   2682  N   LEU A 296      20.172 183.762  20.186  1.00 17.30           N
ATOM   2683  H   LEU A 296      20.669 182.886  20.111  1.00 19.06           H
ATOM   2684  CA  LEU A 296      20.885 185.005  19.908  1.00 21.72           C
ATOM   2685  HA  LEU A 296      20.600 185.727  20.671  1.00 23.44           H
ATOM   2686  C   LEU A 296      20.527 185.567  18.533  1.00 20.37           C
ATOM   2687  O   LEU A 296      20.452 184.819  17.559  1.00 21.58           O
ATOM   2688  CB  LEU A 296      22.399 184.785  19.977  1.00 32.43           C
ATOM   2689 1HB  LEU A 296      22.646 183.968  19.300  1.00 39.31           H
ATOM   2690 2HB  LEU A 296      22.886 185.684  19.598  1.00 48.08           H
ATOM   2691  CG  LEU A 296      23.003 184.468  21.349  1.00 39.68           C
ATOM   2692  HG  LEU A 296      22.475 183.617  21.777  1.00 54.14           H
ATOM   2693  CD1 LEU A 296      24.471 184.095  21.183  1.00 62.05           C
ATOM   2694 1HD1 LEU A 296      24.559 183.254  20.496  1.00 98.24           H
ATOM   2695 2HD1 LEU A 296      24.887 183.813  22.150  1.00 98.94           H
ATOM   2696 3HD1 LEU A 296      25.026 184.945  20.784  1.00103.64           H
ATOM   2697  CD2 LEU A 296      22.886 185.645  22.312  1.00 69.16           C
ATOM   2698 1HD2 LEU A 296      23.380 186.519  21.888  1.00107.34           H
ATOM   2699 2HD2 LEU A 296      21.836 185.872  22.492  1.00113.47           H
ATOM   2700 3HD2 LEU A 296      23.358 185.386  23.260  1.00109.44           H
ATOM   2701  N   PRO A 297      20.311 186.889  18.427  1.00 21.28           N
ATOM   2702  CA  PRO A 297      20.184 187.511  17.105  1.00 22.04           C
ATOM   2703  HA  PRO A 297      19.548 186.901  16.467  1.00 21.72           H
ATOM   2704  C   PRO A 297      21.523 187.760  16.411  1.00 24.04           C
ATOM   2705  O   PRO A 297      22.573 187.706  17.052  1.00 27.27           O
ATOM   2706  CB  PRO A 297      19.491 188.834  17.433  1.00 24.94           C
ATOM   2707 1HB  PRO A 297      19.736 189.593  16.692  1.00 37.10           H
ATOM   2708 2HB  PRO A 297      18.412 188.694  17.498  1.00 28.82           H
ATOM   2709  CG  PRO A 297      20.047 189.188  18.759  1.00 30.76           C
ATOM   2710 1HG  PRO A 297      21.042 189.617  18.643  1.00 53.69           H
ATOM   2711 2HG  PRO A 297      19.386 189.882  19.277  1.00 41.56           H
ATOM   2712  CD  PRO A 297      20.136 187.885  19.499  1.00 24.40           C
ATOM   2713 1HD  PRO A 297      20.994 187.886  20.172  1.00 30.65           H
ATOM   2714 2HD  PRO A 297      19.213 187.689  20.045  1.00 25.02           H
ATOM   2715  N   PRO A 298      21.511 188.053  15.099  1.00 24.25           N
ATOM   2716  CA  PRO A 298      22.787 188.250  14.401  1.00 27.36           C
ATOM   2717  HA  PRO A 298      23.356 187.320  14.409  1.00 28.47           H
ATOM   2718  C   PRO A 298      23.670 189.366  14.952  1.00 30.63           C
ATOM   2719  O   PRO A 298      24.892 189.303  14.844  1.00 35.77           O
ATOM   2720  CB  PRO A 298      22.359 188.580  12.969  1.00 28.82           C
ATOM   2721 1HB  PRO A 298      22.321 189.661  12.827  1.00 34.63           H
ATOM   2722 2HB  PRO A 298      23.044 188.129  12.251  1.00 35.55           H
ATOM   2723  CG  PRO A 298      21.001 187.991  12.832  1.00 28.98           C
ATOM   2724 1HG  PRO A 298      20.433 188.501  12.054  1.00 41.25           H
ATOM   2725 2HG  PRO A 298      21.075 186.926  12.618  1.00 39.11           H
ATOM   2726  CD  PRO A 298      20.372 188.204  14.177  1.00 24.02           C
ATOM   2727 1HD  PRO A 298      19.949 189.206  14.248  1.00 27.92           H
ATOM   2728 2HD  PRO A 298      19.613 187.444  14.362  1.00 26.00           H
ATOM   2729  N   GLU A 299      23.065 190.392  15.541  1.00 30.28           N
ATOM   2730  H   GLU A 299      22.057 190.416  15.586  1.00 28.60           H
ATOM   2731  CA  GLU A 299      23.829 191.494  16.120  1.00 34.32           C
ATOM   2732  HA  GLU A 299      24.524 191.856  15.364  1.00 37.55           H
ATOM   2733  C   GLU A 299      24.669 191.084  17.328  1.00 37.52           C
ATOM   2734  O   GLU A 299      25.662 191.738  17.643  1.00 44.35           O
ATOM   2735  CB  GLU A 299      22.904 192.653  16.507  1.00 35.01           C
ATOM   2736 1HB  GLU A 299      23.515 193.444  16.942  1.00 40.68           H
ATOM   2737 2HB  GLU A 299      22.444 193.049  15.603  1.00 35.65           H
ATOM   2738  CG  GLU A 299      21.800 192.297  17.493  1.00 32.67           C
ATOM   2739 1HG  GLU A 299      22.056 191.373  18.009  1.00 34.58           H
ATOM   2740 2HG  GLU A 299      21.726 193.088  18.238  1.00 39.63           H
ATOM   2741  CD  GLU A 299      20.447 192.135  16.827  1.00 26.46           C
ATOM   2742  OE1 GLU A 299      20.383 191.683  15.664  1.00 25.91           O
ATOM   2743  OE2 GLU A 299      19.423 192.451  17.469  1.00 26.06           O
ATOM   2744  N   MET A 300      24.288 190.002  18.000  1.00 35.81           N
ATOM   2745  H   MET A 300      23.476 189.485  17.690  1.00 32.84           H
ATOM   2746  CA  MET A 300      25.040 189.502  19.148  1.00 41.56           C
ATOM   2747  HA  MET A 300      25.632 190.317  19.564  1.00 47.28           H
ATOM   2748  C   MET A 300      26.005 188.395  18.734  1.00 46.92           C
ATOM   2749  O   MET A 300      26.960 188.097  19.450  1.00 58.72           O
ATOM   2750  CB  MET A 300      24.093 188.990  20.236  1.00 39.76           C
ATOM   2751 1HB  MET A 300      23.449 188.219  19.810  1.00 48.09           H
ATOM   2752 2HB  MET A 300      24.692 188.540  21.027  1.00 55.65           H
ATOM   2753  CG  MET A 300      23.224 190.080  20.849  1.00 48.01           C
ATOM   2754 1HG  MET A 300      23.867 190.872  21.233  1.00 74.64           H
ATOM   2755 2HG  MET A 300      22.583 190.501  20.075  1.00 71.74           H
ATOM   2756  SD  MET A 300      22.188 189.464  22.192  1.00 52.80           S
ATOM   2757  CE  MET A 300      23.332 189.467  23.576  1.00 71.92           C
ATOM   2758 1HE  MET A 300      23.706 190.477  23.738  1.00114.62           H
ATOM   2759 2HE  MET A 300      24.166 188.798  23.364  1.00116.03           H
ATOM   2760 3HE  MET A 300      22.815 189.125  24.473  1.00112.11           H
ATOM   2761  N   ILE A 301      25.758 187.804  17.569  1.00 44.12           N
ATOM   2762  H   ILE A 301      24.915 188.044  17.067  1.00 40.37           H
ATOM   2763  CA  ILE A 301      26.693 186.871  16.946  1.00 51.39           C
ATOM   2764  HA  ILE A 301      27.100 186.202  17.704  1.00 61.43           H
ATOM   2765  C   ILE A 301      27.852 187.665  16.350  1.00 52.69           C
ATOM   2766  O   ILE A 301      29.010 187.262  16.441  1.00 59.89           O
ATOM   2767  CB  ILE A 301      26.005 186.042  15.836  1.00 53.36           C
ATOM   2768  HB  ILE A 301      25.555 186.736  15.126  1.00 85.05           H
ATOM   2769  CG1 ILE A 301      24.888 185.161  16.411  1.00 50.36           C
ATOM   2770 1HG1 ILE A 301      24.151 185.803  16.893  1.00 82.91           H
ATOM   2771 2HG1 ILE A 301      24.394 184.662  15.577  1.00113.43           H
ATOM   2772  CG2 ILE A 301      27.017 185.194  15.073  1.00134.84           C
ATOM   2773 1HG2 ILE A 301      26.498 184.507  14.405  1.00195.20           H
ATOM   2774 2HG2 ILE A 301      27.625 184.629  15.778  1.00194.69           H
ATOM   2775 3HG2 ILE A 301      27.664 185.842  14.480  1.00192.73           H
ATOM   2776  CD1 ILE A 301      25.310 184.094  17.409  1.00 66.22           C
ATOM   2777 1HD1 ILE A 301      25.808 184.553  18.262  1.00107.33           H
ATOM   2778 2HD1 ILE A 301      25.983 183.382  16.931  1.00113.98           H
ATOM   2779 3HD1 ILE A 301      24.426 183.562  17.760  1.00108.06           H
ATOM   2780  N   GLU A 302      27.529 188.807  15.752  1.00 50.99           N
ATOM   2781  H   GLU A 302      26.555 189.073  15.685  1.00 49.11           H
ATOM   2782  CA  GLU A 302      28.527 189.708  15.183  1.00 56.90           C
ATOM   2783  HA  GLU A 302      29.266 189.121  14.638  1.00 62.97           H
ATOM   2784  C   GLU A 302      29.248 190.491  16.278  1.00 63.12           C
ATOM   2785  O   GLU A 302      30.370 190.960  16.089  1.00 77.97           O
ATOM   2786  CB  GLU A 302      27.837 190.672  14.213  1.00 59.62           C
ATOM   2787 1HB  GLU A 302      27.162 190.097  13.578  1.00 67.79           H
ATOM   2788 2HB  GLU A 302      27.236 191.372  14.793  1.00 85.53           H
ATOM   2789  CG  GLU A 302      28.766 191.467  13.307  1.00111.79           C
ATOM   2790 1HG  GLU A 302      28.222 192.332  12.926  1.00167.95           H
ATOM   2791 2HG  GLU A 302      29.619 191.826  13.883  1.00187.26           H
ATOM   2792  CD  GLU A 302      29.262 190.650  12.128  1.00142.18           C
ATOM   2793  OE1 GLU A 302      28.927 191.004  10.978  1.00199.73           O
ATOM   2794  OE2 GLU A 302      29.993 189.658  12.335  1.00207.55           O
ATOM   2795  N   GLY A 303      28.605 190.623  17.434  1.00 61.02           N
ATOM   2796  H   GLY A 303      27.695 190.198  17.545  1.00 57.71           H
ATOM   2797  CA  GLY A 303      29.192 191.341  18.552  1.00 72.33           C
ATOM   2798 1HA  GLY A 303      28.678 191.057  19.470  1.00 74.68           H
ATOM   2799 2HA  GLY A 303      30.239 191.051  18.638  1.00 84.56           H
ATOM   2800  C   GLY A 303      29.127 192.849  18.406  1.00 77.79           C
ATOM   2801  O   GLY A 303      30.027 193.561  18.854  1.00103.57           O
ATOM   2802  N   ARG A 304      28.060 193.346  17.790  1.00 69.06           N
ATOM   2803  H   ARG A 304      27.317 192.715  17.518  1.00 64.30           H
ATOM   2804  CA  ARG A 304      27.923 194.768  17.481  1.00 79.80           C
ATOM   2805  HA  ARG A 304      28.875 195.250  17.708  1.00 94.57           H
ATOM   2806  C   ARG A 304      26.852 195.460  18.318  1.00 77.52           C
ATOM   2807  O   ARG A 304      25.920 194.833  18.819  1.00 71.81           O
ATOM   2808  CB  ARG A 304      27.642 194.950  15.985  1.00 88.59           C
ATOM   2809 1HB  ARG A 304      27.638 196.015  15.756  1.00123.24           H
ATOM   2810 2HB  ARG A 304      28.456 194.485  15.428  1.00140.82           H
ATOM   2811  CG  ARG A 304      26.331 194.339  15.505  1.00 96.35           C
ATOM   2812 1HG  ARG A 304      26.339 193.272  15.724  1.00141.79           H
ATOM   2813 2HG  ARG A 304      25.495 194.804  16.028  1.00131.88           H
ATOM   2814  CD  ARG A 304      26.157 194.528  14.004  1.00120.49           C
ATOM   2815 1HD  ARG A 304      26.067 195.592  13.783  1.00145.05           H
ATOM   2816 2HD  ARG A 304      27.048 194.150  13.502  1.00150.32           H
ATOM   2817  NE  ARG A 304      24.994 193.810  13.482  1.00168.08           N
ATOM   2818  HE  ARG A 304      25.160 192.882  13.121  1.00207.85           H
ATOM   2819  CZ  ARG A 304      23.753 194.275  13.421  1.00236.42           C
ATOM   2820  NH1 ARG A 304      23.408 195.466  13.870  1.00276.93           N
ATOM   2821 1HH1 ARG A 304      24.104 196.052  14.304  1.00245.57           H
ATOM   2822 2HH1 ARG A 304      22.452 195.772  13.780  1.00393.17           H
ATOM   2823  NH2 ARG A 304      22.817 193.507  12.904  1.00348.92           N
ATOM   2824 1HH2 ARG A 304      23.065 192.582  12.586  1.00380.34           H
ATOM   2825 2HH2 ARG A 304      21.868 193.842  12.848  1.00453.98           H
ATOM   2826  N   MET A 305      27.004 196.773  18.453  1.00 89.98           N
ATOM   2827  H   MET A 305      27.786 197.227  18.005  1.00101.17           H
ATOM   2828  CA  MET A 305      26.064 197.605  19.199  1.00 92.10           C
ATOM   2829  HA  MET A 305      25.984 197.226  20.218  1.00 89.33           H
ATOM   2830  C   MET A 305      24.689 197.528  18.542  1.00 85.84           C
ATOM   2831  O   MET A 305      24.580 197.467  17.317  1.00 96.27           O
ATOM   2832  CB  MET A 305      26.576 199.048  19.236  1.00116.33           C
ATOM   2833 1HB  MET A 305      27.597 199.034  19.618  1.00145.82           H
ATOM   2834 2HB  MET A 305      26.599 199.437  18.218  1.00151.52           H
ATOM   2835  CG  MET A 305      25.756 199.999  20.096  1.00167.50           C
ATOM   2836 1HG  MET A 305      24.744 200.056  19.694  1.00228.46           H
ATOM   2837 2HG  MET A 305      25.708 199.617  21.116  1.00217.41           H
ATOM   2838  SD  MET A 305      26.465 201.659  20.123  1.00273.66           S
ATOM   2839  CE  MET A 305      27.856 201.482  21.249  1.00358.25           C
ATOM   2840 1HE  MET A 305      27.502 201.110  22.211  1.00422.97           H
ATOM   2841 2HE  MET A 305      28.333 202.452  21.391  1.00423.65           H
ATOM   2842 3HE  MET A 305      28.580 200.782  20.832  1.00417.63           H
ATOM   2843  N   HIS A 306      23.644 197.493  19.362  1.00 79.71           N
ATOM   2844  H   HIS A 306      23.767 197.633  20.355  1.00 82.98           H
ATOM   2845  CA  HIS A 306      22.295 197.202  18.890  1.00 76.44           C
ATOM   2846  HA  HIS A 306      22.165 197.631  17.896  1.00 84.61           H
ATOM   2847  C   HIS A 306      21.215 197.781  19.799  1.00 67.73           C
ATOM   2848  O   HIS A 306      21.475 198.150  20.944  1.00 67.00           O
ATOM   2849  CB  HIS A 306      22.114 195.685  18.803  1.00 81.85           C
ATOM   2850 1HB  HIS A 306      21.101 195.470  18.461  1.00 83.33           H
ATOM   2851 2HB  HIS A 306      22.815 195.297  18.064  1.00 94.08           H
ATOM   2852  CG  HIS A 306      22.354 194.968  20.096  1.00 82.65           C
ATOM   2853  ND1 HIS A 306      23.563 194.415  20.457  1.00106.07           N
ATOM   2854  HD1 HIS A 306      24.413 194.433  19.912  1.00150.17           H
ATOM   2855  CD2 HIS A 306      21.514 194.674  21.122  1.00102.98           C
ATOM   2856  HD2 HIS A 306      20.471 194.954  21.162  1.00151.19           H
ATOM   2857  CE1 HIS A 306      23.408 193.836  21.655  1.00108.07           C
ATOM   2858  HE1 HIS A 306      24.197 193.328  22.192  1.00142.10           H
ATOM   2859  NE2 HIS A 306      22.171 193.959  22.095  1.00103.79           N
ATOM   2860  N   ASP A 307      19.999 197.842  19.267  1.00 67.26           N
ATOM   2861  H   ASP A 307      19.863 197.556  18.309  1.00 75.71           H
ATOM   2862  CA  ASP A 307      18.822 198.250  20.027  1.00 58.83           C
ATOM   2863  HA  ASP A 307      19.083 199.075  20.690  1.00 64.44           H
ATOM   2864  C   ASP A 307      18.289 197.091  20.867  1.00 52.23           C
ATOM   2865  O   ASP A 307      18.646 195.933  20.655  1.00 58.03           O
ATOM   2866  CB  ASP A 307      17.728 198.705  19.057  1.00 59.69           C
ATOM   2867 1HB  ASP A 307      17.580 197.929  18.306  1.00 86.59           H
ATOM   2868 2HB  ASP A 307      16.796 198.842  19.604  1.00 73.10           H
ATOM   2869  CG  ASP A 307      18.073 200.007  18.359  1.00 90.99           C
ATOM   2870  OD1 ASP A 307      17.979 200.050  17.114  1.00153.06           O
ATOM   2871  OD2 ASP A 307      18.421 200.988  19.049  1.00149.61           O
ATOM   2872  N   GLU A 308      17.398 197.402  21.803  1.00 47.89           N
ATOM   2873  H   GLU A 308      17.107 198.364  21.910  1.00 49.79           H
ATOM   2874  CA  GLU A 308      16.813 196.417  22.711  1.00 51.23           C
ATOM   2875  HA  GLU A 308      17.607 195.766  23.080  1.00 67.76           H
ATOM   2876  C   GLU A 308      15.758 195.526  22.054  1.00 37.54           C
ATOM   2877  O   GLU A 308      14.920 194.927  22.726  1.00 56.33           O
ATOM   2878  CB  GLU A 308      16.181 197.141  23.904  1.00 67.93           C
ATOM   2879 1HB  GLU A 308      15.372 197.772  23.536  1.00 97.76           H
ATOM   2880 2HB  GLU A 308      15.755 196.397  24.577  1.00 86.47           H
ATOM   2881  CG  GLU A 308      17.140 198.014  24.705  1.00126.95           C
ATOM   2882 1HG  GLU A 308      17.517 198.814  24.069  1.00163.27           H
ATOM   2883 2HG  GLU A 308      16.590 198.464  25.532  1.00172.22           H
ATOM   2884  CD  GLU A 308      18.310 197.226  25.264  1.00235.72           C
ATOM   2885  OE1 GLU A 308      19.451 197.732  25.230  1.00321.03           O
ATOM   2886  OE2 GLU A 308      18.084 196.097  25.750  1.00350.69           O
ATOM   2887  N   LYS A 309      15.816 195.419  20.730  1.00 29.31           N
ATOM   2888  H   LYS A 309      16.562 195.904  20.249  1.00 42.86           H
ATOM   2889  CA  LYS A 309      14.882 194.618  19.939  1.00 21.27           C
ATOM   2890  HA  LYS A 309      13.872 194.763  20.323  1.00 23.01           H
ATOM   2891  C   LYS A 309      15.186 193.123  20.001  1.00 17.84           C
ATOM   2892  O   LYS A 309      14.555 192.324  19.311  1.00 17.43           O
ATOM   2893  CB  LYS A 309      14.951 195.080  18.479  1.00 23.52           C
ATOM   2894 1HB  LYS A 309      15.985 194.974  18.153  1.00 29.50           H
ATOM   2895 2HB  LYS A 309      14.336 194.422  17.865  1.00 23.19           H
ATOM   2896  CG  LYS A 309      14.525 196.523  18.221  1.00 32.04           C
ATOM   2897 1HG  LYS A 309      15.013 197.183  18.938  1.00 69.16           H
ATOM   2898 2HG  LYS A 309      14.844 196.805  17.218  1.00 65.01           H
ATOM   2899  CD  LYS A 309      13.016 196.705  18.315  1.00 42.54           C
ATOM   2900 1HD  LYS A 309      12.537 196.046  17.590  1.00 81.19           H
ATOM   2901 2HD  LYS A 309      12.683 196.435  19.317  1.00 85.15           H
ATOM   2902  CE  LYS A 309      12.600 198.137  18.026  1.00 47.71           C
ATOM   2903 1HE  LYS A 309      13.099 198.809  18.728  1.00 80.40           H
ATOM   2904 2HE  LYS A 309      12.904 198.400  17.010  1.00 83.83           H
ATOM   2905  NZ  LYS A 309      11.109 198.222  18.170  1.00 90.53           N
ATOM   2906 1HZ  LYS A 309      10.665 197.566  17.541  1.00136.27           H
ATOM   2907 2HZ  LYS A 309      10.786 199.152  17.940  1.00136.91           H
ATOM   2908 3HZ  LYS A 309      10.832 198.013  19.120  1.00134.61           H
ATOM   2909  N   VAL A 310      16.163 192.760  20.823  1.00 18.39           N
ATOM   2910  H   VAL A 310      16.616 193.478  21.369  1.00 21.39           H
ATOM   2911  CA  VAL A 310      16.617 191.379  20.985  1.00 17.60           C
ATOM   2912  HA  VAL A 310      16.891 190.982  20.008  1.00 18.27           H
ATOM   2913  C   VAL A 310      15.533 190.469  21.555  1.00 15.65           C
ATOM   2914  O   VAL A 310      15.451 189.295  21.195  1.00 16.12           O
ATOM   2915  CB  VAL A 310      17.863 191.318  21.896  1.00 20.18           C
ATOM   2916  HB  VAL A 310      17.613 191.775  22.854  1.00 20.02           H
ATOM   2917  CG1 VAL A 310      18.290 189.876  22.155  1.00 60.84           C
ATOM   2918 1HG1 VAL A 310      17.565 189.391  22.810  1.00107.64           H
ATOM   2919 2HG1 VAL A 310      19.267 189.861  22.638  1.00107.71           H
ATOM   2920 3HG1 VAL A 310      18.341 189.331  21.213  1.00102.59           H
ATOM   2921  CG2 VAL A 310      19.004 192.113  21.266  1.00 52.94           C
ATOM   2922 1HG2 VAL A 310      19.119 191.838  20.218  1.00 93.81           H
ATOM   2923 2HG2 VAL A 310      19.935 191.906  21.793  1.00 96.56           H
ATOM   2924 3HG2 VAL A 310      18.791 193.179  21.337  1.00 95.89           H
ATOM   2925  N   ASP A 311      14.678 191.002  22.420  1.00 14.96           N
ATOM   2926  H   ASP A 311      14.748 191.980  22.663  1.00 16.95           H
ATOM   2927  CA  ASP A 311      13.605 190.204  23.009  1.00 13.29           C
ATOM   2928  HA  ASP A 311      14.046 189.303  23.438  1.00 15.15           H
ATOM   2929  C   ASP A 311      12.577 189.768  21.967  1.00 10.62           C
ATOM   2930  O   ASP A 311      11.885 188.768  22.149  1.00 10.82           O
ATOM   2931  CB  ASP A 311      12.895 190.969  24.128  1.00 15.32           C
ATOM   2932 1HB  ASP A 311      12.295 190.261  24.699  1.00 31.98           H
ATOM   2933 2HB  ASP A 311      13.638 191.409  24.794  1.00 29.23           H
ATOM   2934  CG  ASP A 311      11.976 192.057  23.604  1.00 31.05           C
ATOM   2935  OD1 ASP A 311      12.440 192.948  22.861  1.00 80.34           O
ATOM   2936  OD2 ASP A 311      10.773 192.035  23.944  1.00 75.48           O
ATOM   2937  N   LEU A 312      12.484 190.511  20.869  1.00 10.49           N
ATOM   2938  H   LEU A 312      13.098 191.306  20.760  1.00 12.40           H
ATOM   2939  CA  LEU A 312      11.541 190.200  19.798  1.00  9.74           C
ATOM   2940  HA  LEU A 312      10.593 189.897  20.243  1.00 10.20           H
ATOM   2941  C   LEU A 312      12.063 189.041  18.955  1.00  9.12           C
ATOM   2942  O   LEU A 312      11.295 188.191  18.506  1.00  9.96           O
ATOM   2943  CB  LEU A 312      11.318 191.428  18.911  1.00 11.37           C
ATOM   2944 1HB  LEU A 312      12.271 191.675  18.442  1.00 15.43           H
ATOM   2945 2HB  LEU A 312      10.622 191.152  18.119  1.00 11.64           H
ATOM   2946  CG  LEU A 312      10.791 192.696  19.589  1.00 16.81           C
ATOM   2947  HG  LEU A 312      11.445 192.947  20.423  1.00 34.28           H
ATOM   2948  CD1 LEU A 312      10.828 193.852  18.601  1.00 48.44           C
ATOM   2949 1HD1 LEU A 312      10.179 193.635  17.752  1.00 91.13           H
ATOM   2950 2HD1 LEU A 312      11.849 193.991  18.246  1.00 87.93           H
ATOM   2951 3HD1 LEU A 312      10.489 194.764  19.092  1.00 90.06           H
ATOM   2952  CD2 LEU A 312       9.378 192.505  20.123  1.00 24.75           C
ATOM   2953 1HD2 LEU A 312       9.389 191.771  20.928  1.00 59.77           H
ATOM   2954 2HD2 LEU A 312       8.723 192.157  19.324  1.00 58.70           H
ATOM   2955 3HD2 LEU A 312       9.005 193.453  20.511  1.00 59.54           H
ATOM   2956  N   TRP A 313      13.377 189.004  18.759  1.00  9.43           N
ATOM   2957  H   TRP A 313      13.952 189.754  19.115  1.00 11.32           H
ATOM   2958  CA  TRP A 313      14.026 187.869  18.109  1.00  9.36           C
ATOM   2959  HA  TRP A 313      13.568 187.688  17.136  1.00  9.51           H
ATOM   2960  C   TRP A 313      13.834 186.629  18.976  1.00  9.15           C
ATOM   2961  O   TRP A 313      13.529 185.546  18.479  1.00  9.69           O
ATOM   2962  CB  TRP A 313      15.521 188.145  17.928  1.00 11.50           C
ATOM   2963 1HB  TRP A 313      15.643 189.035  17.313  1.00 12.99           H
ATOM   2964 2HB  TRP A 313      15.961 188.338  18.906  1.00 13.67           H
ATOM   2965  CG  TRP A 313      16.265 187.007  17.296  1.00 12.08           C
ATOM   2966  CD1 TRP A 313      16.827 185.939  17.932  1.00 13.70           C
ATOM   2967  HD1 TRP A 313      16.792 185.773  18.999  1.00 15.36           H
ATOM   2968  CD2 TRP A 313      16.577 186.828  15.906  1.00 12.38           C
ATOM   2969  NE1 TRP A 313      17.451 185.104  17.044  1.00 14.62           N
ATOM   2970  HE1 TRP A 313      17.943 184.261  17.305  1.00 16.80           H
ATOM   2971  CE2 TRP A 313      17.309 185.624  15.785  1.00 13.80           C
ATOM   2972  CE3 TRP A 313      16.336 187.583  14.750  1.00 13.28           C
ATOM   2973  HE3 TRP A 313      15.773 188.503  14.805  1.00 14.01           H
ATOM   2974  CZ2 TRP A 313      17.804 185.174  14.558  1.00 15.78           C
ATOM   2975  HZ2 TRP A 313      18.385 184.266  14.495  1.00 18.37           H
ATOM   2976  CZ3 TRP A 313      16.820 187.126  13.524  1.00 15.25           C
ATOM   2977  HZ3 TRP A 313      16.635 187.699  12.628  1.00 17.55           H
ATOM   2978  CH2 TRP A 313      17.542 185.921  13.438  1.00 16.49           C
ATOM   2979  HH2 TRP A 313      17.904 185.585  12.478  1.00 19.66           H
ATOM   2980  N   SER A 314      14.003 186.801  20.283  1.00  9.86           N
ATOM   2981  H   SER A 314      14.232 187.720  20.636  1.00 11.15           H
ATOM   2982  CA  SER A 314      13.851 185.707  21.235  1.00 10.37           C
ATOM   2983  HA  SER A 314      14.531 184.902  20.956  1.00 11.65           H
ATOM   2984  C   SER A 314      12.425 185.162  21.213  1.00  9.45           C
ATOM   2985  O   SER A 314      12.208 183.959  21.349  1.00 10.60           O
ATOM   2986  CB  SER A 314      14.200 186.192  22.644  1.00 12.17           C
ATOM   2987 1HB  SER A 314      13.513 186.989  22.929  1.00 13.34           H
ATOM   2988 2HB  SER A 314      14.094 185.367  23.347  1.00 15.77           H
ATOM   2989  OG  SER A 314      15.528 186.685  22.689  1.00 16.17           O
ATOM   2990  HG  SER A 314      15.615 187.388  22.041  1.00 21.53           H
ATOM   2991  N   LEU A 315      11.456 186.053  21.031  1.00  8.66           N
ATOM   2992  H   LEU A 315      11.693 187.032  20.954  1.00  9.62           H
ATOM   2993  CA  LEU A 315      10.050 185.670  20.951  1.00  8.17           C
ATOM   2994  HA  LEU A 315       9.812 185.047  21.814  1.00  9.01           H
ATOM   2995  C   LEU A 315       9.769 184.862  19.687  1.00  7.91           C
ATOM   2996  O   LEU A 315       8.952 183.942  19.698  1.00  9.01           O
ATOM   2997  CB  LEU A 315       9.176 186.928  20.984  1.00  9.49           C
ATOM   2998 1HB  LEU A 315       9.531 187.566  21.794  1.00 30.60           H
ATOM   2999 2HB  LEU A 315       9.329 187.465  20.048  1.00 25.34           H
ATOM   3000  CG  LEU A 315       7.670 186.723  21.173  1.00 15.24           C
ATOM   3001  HG  LEU A 315       7.312 186.014  20.427  1.00 61.62           H
ATOM   3002  CD1 LEU A 315       7.351 186.181  22.562  1.00 50.03           C
ATOM   3003 1HD1 LEU A 315       7.758 185.176  22.668  1.00 98.20           H
ATOM   3004 2HD1 LEU A 315       7.787 186.831  23.321  1.00 95.18           H
ATOM   3005 3HD1 LEU A 315       6.271 186.142  22.700  1.00 94.69           H
ATOM   3006  CD2 LEU A 315       6.953 188.049  20.962  1.00 37.79           C
ATOM   3007 1HD2 LEU A 315       5.881 187.909  21.102  1.00 80.09           H
ATOM   3008 2HD2 LEU A 315       7.138 188.407  19.949  1.00 81.04           H
ATOM   3009 3HD2 LEU A 315       7.317 188.784  21.680  1.00 79.15           H
ATOM   3010  N   GLY A 316      10.458 185.201  18.603  1.00  8.09           N
ATOM   3011  H   GLY A 316      11.098 185.983  18.642  1.00  9.41           H
ATOM   3012  CA  GLY A 316      10.343 184.448  17.365  1.00  8.45           C
ATOM   3013 1HA  GLY A 316       9.293 184.381  17.084  1.00  9.68           H
ATOM   3014 2HA  GLY A 316      10.890 184.964  16.576  1.00  9.84           H
ATOM   3015  C   GLY A 316      10.899 183.045  17.502  1.00  8.12           C
ATOM   3016  O   GLY A 316      10.293 182.080  17.034  1.00  9.38           O
ATOM   3017  N   VAL A 317      12.050 182.932  18.156  1.00  8.33           N
ATOM   3018  H   VAL A 317      12.507 183.766  18.501  1.00  9.22           H
ATOM   3019  CA  VAL A 317      12.674 181.636  18.416  1.00  9.15           C
ATOM   3020  HA  VAL A 317      12.794 181.105  17.472  1.00 10.17           H
ATOM   3021  C   VAL A 317      11.761 180.806  19.310  1.00  8.68           C
ATOM   3022  O   VAL A 317      11.563 179.618  19.061  1.00  9.99           O
ATOM   3023  CB  VAL A 317      14.061 181.772  19.088  1.00 11.51           C
ATOM   3024  HB  VAL A 317      13.962 182.389  19.980  1.00 19.42           H
ATOM   3025  CG1 VAL A 317      14.606 180.408  19.504  1.00 21.70           C
ATOM   3026 1HG1 VAL A 317      15.618 180.521  19.892  1.00 55.27           H
ATOM   3027 2HG1 VAL A 317      14.621 179.736  18.648  1.00 52.71           H
ATOM   3028 3HG1 VAL A 317      13.975 179.982  20.284  1.00 54.68           H
ATOM   3029  CG2 VAL A 317      15.048 182.442  18.136  1.00 14.91           C
ATOM   3030 1HG2 VAL A 317      16.033 182.488  18.599  1.00 44.77           H
ATOM   3031 2HG2 VAL A 317      14.718 183.457  17.916  1.00 46.18           H
ATOM   3032 3HG2 VAL A 317      15.115 181.874  17.208  1.00 45.34           H
ATOM   3033  N   LEU A 318      11.197 181.429  20.340  1.00  8.19           N
ATOM   3034  H   LEU A 318      11.393 182.408  20.497  1.00  8.81           H
ATOM   3035  CA  LEU A 318      10.312 180.738  21.271  1.00  7.71           C
ATOM   3036  HA  LEU A 318      10.829 179.855  21.646  1.00  8.79           H
ATOM   3037  C   LEU A 318       9.013 180.274  20.617  1.00  7.43           C
ATOM   3038  O   LEU A 318       8.524 179.184  20.907  1.00  8.75           O
ATOM   3039  CB  LEU A 318       9.978 181.662  22.446  1.00  8.02           C
ATOM   3040 1HB  LEU A 318      10.907 182.044  22.869  1.00  9.39           H
ATOM   3041 2HB  LEU A 318       9.410 182.507  22.059  1.00  8.88           H
ATOM   3042  CG  LEU A 318       9.161 181.012  23.567  1.00  8.54           C
ATOM   3043  HG  LEU A 318       8.287 180.534  23.126  1.00 10.24           H
ATOM   3044  CD1 LEU A 318       9.965 179.962  24.322  1.00 12.14           C
ATOM   3045 1HD1 LEU A 318      10.201 179.131  23.658  1.00 42.34           H
ATOM   3046 2HD1 LEU A 318       9.378 179.590  25.162  1.00 40.86           H
ATOM   3047 3HD1 LEU A 318      10.885 180.406  24.700  1.00 41.11           H
ATOM   3048  CD2 LEU A 318       8.680 182.080  24.533  1.00 11.32           C
ATOM   3049 1HD2 LEU A 318       9.534 182.521  25.049  1.00 40.01           H
ATOM   3050 2HD2 LEU A 318       8.011 181.632  25.267  1.00 39.53           H
ATOM   3051 3HD2 LEU A 318       8.143 182.855  23.987  1.00 41.97           H
ATOM   3052  N   CYS A 319       8.447 181.103  19.747  1.00  6.96           N
ATOM   3053  H   CYS A 319       8.881 181.997  19.557  1.00  7.58           H
ATOM   3054  CA  CYS A 319       7.217 180.755  19.044  1.00  7.02           C
ATOM   3055  HA  CYS A 319       6.443 180.512  19.772  1.00  7.62           H
ATOM   3056  C   CYS A 319       7.435 179.531  18.159  1.00  7.91           C
ATOM   3057  O   CYS A 319       6.597 178.630  18.114  1.00 10.01           O
ATOM   3058  CB  CYS A 319       6.753 181.940  18.194  1.00  7.39           C
ATOM   3059 1HB  CYS A 319       6.742 182.835  18.817  1.00  8.01           H
ATOM   3060 2HB  CYS A 319       7.474 182.097  17.391  1.00  8.53           H
ATOM   3061  SG  CYS A 319       5.106 181.703  17.478  1.00 10.47           S
ATOM   3062  HG  CYS A 319       5.282 180.441  17.069  1.00 26.98           H
ATOM   3063  N   TYR A 320       8.558 179.507  17.450  1.00  8.05           N
ATOM   3064  H   TYR A 320       9.194 180.291  17.492  1.00  8.69           H
ATOM   3065  CA  TYR A 320       8.935 178.351  16.644  1.00  9.06           C
ATOM   3066  HA  TYR A 320       8.125 178.109  15.956  1.00  9.76           H
ATOM   3067  C   TYR A 320       9.182 177.137  17.537  1.00 10.13           C
ATOM   3068  O   TYR A 320       8.725 176.037  17.235  1.00 12.05           O
ATOM   3069  CB  TYR A 320      10.195 178.673  15.836  1.00  9.89           C
ATOM   3070 1HB  TYR A 320      10.046 179.615  15.310  1.00 10.21           H
ATOM   3071 2HB  TYR A 320      11.025 178.802  16.531  1.00 10.89           H
ATOM   3072  CG  TYR A 320      10.575 177.604  14.834  1.00 11.85           C
ATOM   3073  CD1 TYR A 320      11.279 176.471  15.241  1.00 14.04           C
ATOM   3074  HD1 TYR A 320      11.515 176.338  16.287  1.00 15.32           H
ATOM   3075  CD2 TYR A 320      10.263 177.737  13.480  1.00 13.82           C
ATOM   3076  HD2 TYR A 320       9.695 178.590  13.141  1.00 15.08           H
ATOM   3077  CE1 TYR A 320      11.695 175.514  14.320  1.00 17.15           C
ATOM   3078  HE1 TYR A 320      12.246 174.647  14.653  1.00 20.83           H
ATOM   3079  CE2 TYR A 320      10.694 176.790  12.551  1.00 16.65           C
ATOM   3080  HE2 TYR A 320      10.474 176.920  11.501  1.00 19.93           H
ATOM   3081  CZ  TYR A 320      11.415 175.687  12.977  1.00 17.99           C
ATOM   3082  OH  TYR A 320      11.871 174.756  12.072  1.00 23.17           O
ATOM   3083  HH  TYR A 320      11.739 175.027  11.160  1.00 29.32           H
ATOM   3084  N   GLU A 321       9.913 177.330  18.630  1.00 10.32           N
ATOM   3085  H   GLU A 321      10.256 178.257  18.846  1.00 10.12           H
ATOM   3086  CA  GLU A 321      10.268 176.234  19.527  1.00 12.00           C
ATOM   3087  HA  GLU A 321      10.760 175.460  18.939  1.00 14.46           H
ATOM   3088  C   GLU A 321       9.050 175.598  20.193  1.00 12.09           C
ATOM   3089  O   GLU A 321       9.036 174.391  20.425  1.00 15.04           O
ATOM   3090  CB  GLU A 321      11.250 176.718  20.597  1.00 13.37           C
ATOM   3091 1HB  GLU A 321      12.052 177.270  20.107  1.00 16.93           H
ATOM   3092 2HB  GLU A 321      10.729 177.391  21.277  1.00 14.45           H
ATOM   3093  CG  GLU A 321      11.874 175.587  21.402  1.00 19.31           C
ATOM   3094 1HG  GLU A 321      11.086 175.039  21.918  1.00 26.28           H
ATOM   3095 2HG  GLU A 321      12.378 174.907  20.716  1.00 30.56           H
ATOM   3096  CD  GLU A 321      12.879 176.077  22.427  1.00 22.04           C
ATOM   3097  OE1 GLU A 321      12.870 177.275  22.781  1.00 44.30           O
ATOM   3098  OE2 GLU A 321      13.695 175.260  22.906  1.00 60.45           O
ATOM   3099  N   PHE A 322       8.019 176.380  20.496  1.00 10.35           N
ATOM   3100  H   PHE A 322       8.073 177.376  20.332  1.00  9.89           H
ATOM   3101  CA  PHE A 322       6.793 175.808  21.044  1.00 10.88           C
ATOM   3102  HA  PHE A 322       7.052 175.151  21.873  1.00 12.63           H
ATOM   3103  C   PHE A 322       6.072 174.945  20.013  1.00 12.17           C
ATOM   3104  O   PHE A 322       5.521 173.902  20.357  1.00 15.04           O
ATOM   3105  CB  PHE A 322       5.822 176.894  21.521  1.00 10.05           C
ATOM   3106 1HB  PHE A 322       5.721 177.639  20.732  1.00 10.23           H
ATOM   3107 2HB  PHE A 322       4.847 176.431  21.671  1.00 11.63           H
ATOM   3108  CG  PHE A 322       6.208 177.587  22.804  1.00 10.03           C
ATOM   3109  CD1 PHE A 322       6.872 176.929  23.838  1.00 12.58           C
ATOM   3110  HD1 PHE A 322       7.211 175.912  23.714  1.00 16.51           H
ATOM   3111  CD2 PHE A 322       5.810 178.905  23.007  1.00 11.41           C
ATOM   3112  HD2 PHE A 322       5.341 179.454  22.204  1.00 14.03           H
ATOM   3113  CE1 PHE A 322       7.092 177.559  25.061  1.00 13.93           C
ATOM   3114  HE1 PHE A 322       7.619 177.039  25.847  1.00 18.48           H
ATOM   3115  CE2 PHE A 322       5.983 179.527  24.240  1.00 12.89           C
ATOM   3116  HE2 PHE A 322       5.633 180.537  24.391  1.00 16.52           H
ATOM   3117  CZ  PHE A 322       6.620 178.849  25.273  1.00 13.24           C
ATOM   3118  HZ  PHE A 322       6.758 179.327  26.232  1.00 16.17           H
ATOM   3119  N   LEU A 323       6.048 175.384  18.759  1.00 12.90           N
ATOM   3120  H   LEU A 323       6.552 176.226  18.520  1.00 14.02           H
ATOM   3121  CA  LEU A 323       5.297 174.693  17.713  1.00 15.99           C
ATOM   3122  HA  LEU A 323       4.354 174.339  18.131  1.00 17.56           H
ATOM   3123  C   LEU A 323       6.030 173.484  17.141  1.00 20.22           C
ATOM   3124  O   LEU A 323       5.397 172.559  16.635  1.00 24.97           O
ATOM   3125  CB  LEU A 323       4.998 175.662  16.566  1.00 16.79           C
ATOM   3126 1HB  LEU A 323       5.945 176.091  16.238  1.00 44.42           H
ATOM   3127 2HB  LEU A 323       4.586 175.090  15.734  1.00 32.61           H
ATOM   3128  CG  LEU A 323       4.032 176.807  16.880  1.00 28.34           C
ATOM   3129  HG  LEU A 323       4.332 177.268  17.820  1.00 92.10           H
ATOM   3130  CD1 LEU A 323       4.107 177.862  15.786  1.00 60.26           C
ATOM   3131 1HD1 LEU A 323       5.139 178.197  15.676  1.00110.60           H
ATOM   3132 2HD1 LEU A 323       3.483 178.713  16.059  1.00107.31           H
ATOM   3133 3HD1 LEU A 323       3.757 177.443  14.844  1.00105.33           H
ATOM   3134  CD2 LEU A 323       2.592 176.321  17.009  1.00 67.62           C
ATOM   3135 1HD2 LEU A 323       1.935 177.174  17.179  1.00117.54           H
ATOM   3136 2HD2 LEU A 323       2.510 175.637  17.854  1.00116.60           H
ATOM   3137 3HD2 LEU A 323       2.291 175.807  16.097  1.00116.57           H
ATOM   3138  N   VAL A 324       7.357 173.504  17.185  1.00 21.68           N
ATOM   3139  H   VAL A 324       7.820 174.279  17.640  1.00 20.88           H
ATOM   3140  CA  VAL A 324       8.178 172.483  16.535  1.00 25.92           C
ATOM   3141  HA  VAL A 324       7.521 171.824  15.968  1.00 30.21           H
ATOM   3142  C   VAL A 324       8.927 171.613  17.542  1.00 29.56           C
ATOM   3143  O   VAL A 324       9.279 170.471  17.244  1.00 38.75           O
ATOM   3144  CB  VAL A 324       9.170 173.131  15.541  1.00 24.64           C
ATOM   3145  HB  VAL A 324       9.829 173.803  16.091  1.00 23.69           H
ATOM   3146  CG1 VAL A 324      10.030 172.082  14.839  1.00 30.87           C
ATOM   3147 1HG1 VAL A 324      10.703 171.620  15.560  1.00 63.93           H
ATOM   3148 2HG1 VAL A 324      10.625 172.556  14.058  1.00 58.76           H
ATOM   3149 3HG1 VAL A 324       9.393 171.316  14.396  1.00 59.75           H
ATOM   3150  CG2 VAL A 324       8.407 173.942  14.493  1.00 24.99           C
ATOM   3151 1HG2 VAL A 324       7.945 174.810  14.965  1.00 54.09           H
ATOM   3152 2HG2 VAL A 324       7.633 173.324  14.037  1.00 52.46           H
ATOM   3153 3HG2 VAL A 324       9.094 174.289  13.721  1.00 53.80           H
ATOM   3154  N   GLY A 325       9.149 172.138  18.742  1.00 26.53           N
ATOM   3155  H   GLY A 325       8.810 173.065  18.961  1.00 23.51           H
ATOM   3156  CA  GLY A 325       9.843 171.405  19.787  1.00 30.65           C
ATOM   3157 1HA  GLY A 325       9.394 171.668  20.745  1.00 31.68           H
ATOM   3158 2HA  GLY A 325       9.698 170.336  19.634  1.00 36.06           H
ATOM   3159  C   GLY A 325      11.332 171.679  19.881  1.00 31.39           C
ATOM   3160  O   GLY A 325      11.992 171.220  20.814  1.00 38.98           O
ATOM   3161  N   LYS A 326      11.871 172.435  18.929  1.00 27.99           N
ATOM   3162  H   LYS A 326      11.280 172.784  18.187  1.00 26.66           H
ATOM   3163  CA  LYS A 326      13.285 172.804  18.923  1.00 29.17           C
ATOM   3164  HA  LYS A 326      13.623 172.857  19.957  1.00 32.77           H
ATOM   3165  C   LYS A 326      13.487 174.172  18.274  1.00 23.85           C
ATOM   3166  O   LYS A 326      12.648 174.597  17.480  1.00 21.96           O
ATOM   3167  CB  LYS A 326      14.114 171.743  18.190  1.00 37.42           C
ATOM   3168 1HB  LYS A 326      15.169 171.963  18.352  1.00 72.20           H
ATOM   3169 2HB  LYS A 326      13.899 170.770  18.631  1.00 67.28           H
ATOM   3170  CG  LYS A 326      13.871 171.664  16.689  1.00 66.59           C
ATOM   3171 1HG  LYS A 326      12.829 171.402  16.505  1.00108.41           H
ATOM   3172 2HG  LYS A 326      14.079 172.635  16.239  1.00113.73           H
ATOM   3173  CD  LYS A 326      14.772 170.621  16.044  1.00 94.03           C
ATOM   3174 1HD  LYS A 326      15.811 170.850  16.282  1.00120.08           H
ATOM   3175 2HD  LYS A 326      14.523 169.637  16.441  1.00128.81           H
ATOM   3176  CE  LYS A 326      14.598 170.613  14.534  1.00175.36           C
ATOM   3177 1HE  LYS A 326      13.549 170.416  14.299  1.00230.71           H
ATOM   3178 2HE  LYS A 326      14.859 171.600  14.145  1.00231.98           H
ATOM   3179  NZ  LYS A 326      15.483 169.561  13.935  1.00252.68           N
ATOM   3180 1HZ  LYS A 326      15.262 168.651  14.317  1.00300.16           H
ATOM   3181 2HZ  LYS A 326      16.453 169.769  14.133  1.00300.50           H
ATOM   3182 3HZ  LYS A 326      15.364 169.530  12.931  1.00306.49           H
ATOM   3183  N   PRO A 327      14.580 174.879  18.602  1.00 24.49           N
ATOM   3184  CA  PRO A 327      14.813 176.163  17.929  1.00 21.32           C
ATOM   3185  HA  PRO A 327      13.990 176.842  18.149  1.00 20.17           H
ATOM   3186  C   PRO A 327      15.006 176.048  16.417  1.00 19.66           C
ATOM   3187  O   PRO A 327      15.409 174.995  15.921  1.00 23.86           O
ATOM   3188  CB  PRO A 327      16.107 176.668  18.574  1.00 26.11           C
ATOM   3189 1HB  PRO A 327      16.959 176.425  17.939  1.00 38.35           H
ATOM   3190 2HB  PRO A 327      16.056 177.743  18.746  1.00 32.38           H
ATOM   3191  CG  PRO A 327      16.208 175.940  19.868  1.00 30.26           C
ATOM   3192 1HG  PRO A 327      17.246 175.873  20.194  1.00 41.18           H
ATOM   3193 2HG  PRO A 327      15.596 176.432  20.624  1.00 45.99           H
ATOM   3194  CD  PRO A 327      15.660 174.580  19.559  1.00 29.97           C
ATOM   3195 1HD  PRO A 327      16.422 173.954  19.093  1.00 33.19           H
ATOM   3196 2HD  PRO A 327      15.272 174.114  20.465  1.00 39.08           H
ATOM   3197  N   PRO A 328      14.740 177.127  15.663  1.00 16.82           N
ATOM   3198  CA  PRO A 328      14.877 177.046  14.203  1.00 16.89           C
ATOM   3199  HA  PRO A 328      14.370 176.156  13.832  1.00 18.85           H
ATOM   3200  C   PRO A 328      16.306 177.048  13.665  1.00 18.63           C
ATOM   3201  O   PRO A 328      16.539 176.670  12.518  1.00 23.09           O
ATOM   3202  CB  PRO A 328      14.133 178.294  13.724  1.00 16.44           C
ATOM   3203 1HB  PRO A 328      14.571 178.673  12.802  1.00 22.47           H
ATOM   3204 2HB  PRO A 328      13.076 178.072  13.582  1.00 20.70           H
ATOM   3205  CG  PRO A 328      14.301 179.273  14.822  1.00 14.47           C
ATOM   3206 1HG  PRO A 328      15.260 179.778  14.722  1.00 22.86           H
ATOM   3207 2HG  PRO A 328      13.486 179.997  14.817  1.00 17.97           H
ATOM   3208  CD  PRO A 328      14.277 178.461  16.086  1.00 15.66           C
ATOM   3209 1HD  PRO A 328      14.964 178.889  16.815  1.00 20.40           H
ATOM   3210 2HD  PRO A 328      13.265 178.404  16.486  1.00 18.36           H
ATOM   3211  N   PHE A 329      17.260 177.483  14.482  1.00 19.72           N
ATOM   3212  H   PHE A 329      17.022 177.757  15.424  1.00 20.29           H
ATOM   3213  CA  PHE A 329      18.657 177.575  14.064  1.00 23.82           C
ATOM   3214  HA  PHE A 329      18.711 177.472  12.980  1.00 25.67           H
ATOM   3215  C   PHE A 329      19.503 176.465  14.680  1.00 27.66           C
ATOM   3216  O   PHE A 329      20.730 176.477  14.579  1.00 35.28           O
ATOM   3217  CB  PHE A 329      19.230 178.941  14.449  1.00 25.02           C
ATOM   3218 1HB  PHE A 329      19.271 179.011  15.536  1.00 26.03           H
ATOM   3219 2HB  PHE A 329      20.247 179.011  14.064  1.00 30.22           H
ATOM   3220  CG  PHE A 329      18.433 180.100  13.917  1.00 21.96           C
ATOM   3221  CD1 PHE A 329      18.388 180.361  12.551  1.00 23.66           C
ATOM   3222  HD1 PHE A 329      18.948 179.744  11.865  1.00 28.13           H
ATOM   3223  CD2 PHE A 329      17.710 180.915  14.781  1.00 19.96           C
ATOM   3224  HD2 PHE A 329      17.750 180.739  15.847  1.00 21.95           H
ATOM   3225  CE1 PHE A 329      17.614 181.404  12.050  1.00 22.90           C
ATOM   3226  HE1 PHE A 329      17.583 181.589  10.987  1.00 27.12           H
ATOM   3227  CE2 PHE A 329      16.920 181.950  14.288  1.00 19.03           C
ATOM   3228  HE2 PHE A 329      16.349 182.564  14.969  1.00 19.99           H
ATOM   3229  CZ  PHE A 329      16.874 182.197  12.919  1.00 20.19           C
ATOM   3230  HZ  PHE A 329      16.271 183.006  12.534  1.00 21.84           H
ATOM   3231  N   GLU A 330      18.834 175.503  15.306  1.00 29.40           N
ATOM   3232  H   GLU A 330      17.824 175.521  15.299  1.00 32.01           H
ATOM   3233  CA  GLU A 330      19.501 174.377  15.951  1.00 32.66           C
ATOM   3234  HA  GLU A 330      20.167 174.758  16.726  1.00 35.02           H
ATOM   3235  C   GLU A 330      20.338 173.614  14.928  1.00 35.29           C
ATOM   3236  O   GLU A 330      19.864 173.289  13.840  1.00 43.26           O
ATOM   3237  CB  GLU A 330      18.454 173.452  16.578  1.00 38.94           C
ATOM   3238 1HB  GLU A 330      17.799 174.052  17.211  1.00 59.33           H
ATOM   3239 2HB  GLU A 330      17.849 173.020  15.780  1.00 54.69           H
ATOM   3240  CG  GLU A 330      19.025 172.317  17.414  1.00 66.40           C
ATOM   3241 1HG  GLU A 330      18.230 171.601  17.628  1.00 89.81           H
ATOM   3242 2HG  GLU A 330      19.801 171.808  16.841  1.00 99.51           H
ATOM   3243  CD  GLU A 330      19.613 172.809  18.722  1.00118.78           C
ATOM   3244  OE1 GLU A 330      20.837 172.662  18.920  1.00174.02           O
ATOM   3245  OE2 GLU A 330      18.854 173.351  19.554  1.00207.04           O
ATOM   3246  N   ALA A 331      21.593 173.340  15.271  1.00 38.05           N
ATOM   3247  H   ALA A 331      21.936 173.578  16.191  1.00 43.00           H
ATOM   3248  CA  ALA A 331      22.523 172.703  14.346  1.00 43.49           C
ATOM   3249  HA  ALA A 331      21.962 172.048  13.679  1.00 47.21           H
ATOM   3250  C   ALA A 331      23.545 171.864  15.108  1.00 52.16           C
ATOM   3251  O   ALA A 331      23.714 172.017  16.317  1.00 57.08           O
ATOM   3252  CB  ALA A 331      23.229 173.760  13.507  1.00 45.05           C
ATOM   3253 1HB  ALA A 331      23.824 173.270  12.736  1.00 72.95           H
ATOM   3254 2HB  ALA A 331      23.880 174.358  14.144  1.00 75.97           H
ATOM   3255 3HB  ALA A 331      22.489 174.406  13.033  1.00 73.65           H
ATOM   3256  N   ASN A 332      24.217 170.966  14.395  1.00 61.68           N
ATOM   3257  H   ASN A 332      24.066 170.906  13.399  1.00 64.35           H
ATOM   3258  CA  ASN A 332      25.148 170.027  15.013  1.00 74.76           C
ATOM   3259  HA  ASN A 332      24.601 169.452  15.761  1.00 80.26           H
ATOM   3260  C   ASN A 332      26.336 170.669  15.726  1.00 74.85           C
ATOM   3261  O   ASN A 332      26.870 170.092  16.671  1.00 88.93           O
ATOM   3262  CB  ASN A 332      25.672 169.060  13.948  1.00 93.34           C
ATOM   3263 1HB  ASN A 332      25.235 169.308  12.982  1.00117.45           H
ATOM   3264 2HB  ASN A 332      26.754 169.165  13.879  1.00126.49           H
ATOM   3265  CG  ASN A 332      25.342 167.618  14.267  1.00158.81           C
ATOM   3266  OD1 ASN A 332      24.191 167.276  14.523  1.00247.97           O
ATOM   3267  ND2 ASN A 332      26.349 166.759  14.243  1.00233.78           N
ATOM   3268 1HD2 ASN A 332      26.171 165.786  14.442  1.00348.84           H
ATOM   3269 2HD2 ASN A 332      27.283 167.078  14.034  1.00248.67           H
ATOM   3270  N   THR A 333      26.773 171.838  15.268  1.00 67.69           N
ATOM   3271  H   THR A 333      26.281 172.301  14.517  1.00 65.66           H
ATOM   3272  CA  THR A 333      27.952 172.494  15.835  1.00 71.30           C
ATOM   3273  HA  THR A 333      28.207 172.001  16.773  1.00 80.05           H
ATOM   3274  C   THR A 333      27.719 173.976  16.116  1.00 63.69           C
ATOM   3275  O   THR A 333      26.828 174.593  15.535  1.00 55.89           O
ATOM   3276  CB  THR A 333      29.167 172.412  14.888  1.00 80.71           C
ATOM   3277  HB  THR A 333      30.022 172.883  15.373  1.00100.29           H
ATOM   3278  OG1 THR A 333      28.876 173.114  13.674  1.00122.00           O
ATOM   3279  HG1 THR A 333      28.112 172.701  13.264  1.00177.87           H
ATOM   3280  CG2 THR A 333      29.531 170.970  14.554  1.00104.89           C
ATOM   3281 1HG2 THR A 333      30.473 170.950  14.006  1.00151.96           H
ATOM   3282 2HG2 THR A 333      28.753 170.519  13.939  1.00142.77           H
ATOM   3283 3HG2 THR A 333      29.645 170.394  15.472  1.00143.89           H
ATOM   3284  N   TYR A 334      28.545 174.548  16.987  1.00 72.46           N
ATOM   3285  H   TYR A 334      29.254 173.995  17.446  1.00 84.35           H
ATOM   3286  CA  TYR A 334      28.483 175.971  17.306  1.00 71.37           C
ATOM   3287  HA  TYR A 334      27.533 176.202  17.789  1.00 69.77           H
ATOM   3288  C   TYR A 334      28.600 176.834  16.054  1.00 62.07           C
ATOM   3289  O   TYR A 334      27.883 177.822  15.900  1.00 54.59           O
ATOM   3290  CB  TYR A 334      29.641 176.358  18.231  1.00 94.40           C
ATOM   3291 1HB  TYR A 334      30.507 175.746  17.981  1.00103.06           H
ATOM   3292 2HB  TYR A 334      29.909 177.394  18.024  1.00141.43           H
ATOM   3293  CG  TYR A 334      29.363 176.234  19.712  1.00168.95           C
ATOM   3294  CD1 TYR A 334      29.376 174.994  20.349  1.00240.08           C
ATOM   3295  HD1 TYR A 334      29.567 174.101  19.770  1.00247.77           H
ATOM   3296  CD2 TYR A 334      29.137 177.370  20.483  1.00306.38           C
ATOM   3297  HD2 TYR A 334      29.089 178.341  20.012  1.00354.37           H
ATOM   3298  CE1 TYR A 334      29.172 174.891  21.730  1.00423.40           C
ATOM   3299  HE1 TYR A 334      29.159 173.918  22.205  1.00558.28           H
ATOM   3300  CE2 TYR A 334      28.958 177.278  21.860  1.00507.79           C
ATOM   3301  HE2 TYR A 334      28.848 178.174  22.453  1.00719.59           H
ATOM   3302  CZ  TYR A 334      28.972 176.039  22.479  1.00554.78           C
ATOM   3303  OH  TYR A 334      28.797 175.950  23.838  1.00855.49           O
ATOM   3304  HH  TYR A 334      28.855 175.049  24.163  1.00969.76           H
ATOM   3305  N   GLN A 335      29.533 176.477  15.178  1.00 67.46           N
ATOM   3306  H   GLN A 335      30.067 175.634  15.330  1.00 77.07           H
ATOM   3307  CA  GLN A 335      29.822 177.281  13.996  1.00 65.86           C
ATOM   3308  HA  GLN A 335      29.967 178.318  14.302  1.00 66.66           H
ATOM   3309  C   GLN A 335      28.668 177.248  12.999  1.00 55.47           C
ATOM   3310  O   GLN A 335      28.376 178.250  12.347  1.00 54.01           O
ATOM   3311  CB  GLN A 335      31.104 176.798  13.313  1.00 81.74           C
ATOM   3312 1HB  GLN A 335      31.003 175.739  13.073  1.00115.25           H
ATOM   3313 2HB  GLN A 335      31.223 177.350  12.381  1.00111.82           H
ATOM   3314  CG  GLN A 335      32.361 177.000  14.149  1.00139.45           C
ATOM   3315 2HG  GLN A 335      32.306 176.375  15.040  1.00196.67           H
ATOM   3316 1HG  GLN A 335      32.416 178.044  14.456  1.00199.39           H
ATOM   3317  CD  GLN A 335      33.620 176.659  13.378  1.00228.28           C
ATOM   3318  OE1 GLN A 335      33.869 177.199  12.303  1.00287.62           O
ATOM   3319  NE2 GLN A 335      34.420 175.751  13.915  1.00374.39           N
ATOM   3320 1HE2 GLN A 335      35.263 175.490  13.424  1.00518.07           H
ATOM   3321 2HE2 GLN A 335      34.193 175.333  14.805  1.00422.05           H
ATOM   3322  N   GLU A 336      28.006 176.105  12.863  1.00 52.96           N
ATOM   3323  H   GLU A 336      28.272 175.292  13.401  1.00 59.67           H
ATOM   3324  CA  GLU A 336      26.865 176.009  11.957  1.00 46.14           C
ATOM   3325  HA  GLU A 336      27.151 176.458  11.006  1.00 47.62           H
ATOM   3326  C   GLU A 336      25.676 176.799  12.500  1.00 39.32           C
ATOM   3327  O   GLU A 336      24.969 177.460  11.742  1.00 37.53           O
ATOM   3328  CB  GLU A 336      26.492 174.546  11.704  1.00 49.84           C
ATOM   3329 1HB  GLU A 336      27.405 173.990  11.490  1.00 70.20           H
ATOM   3330 2HB  GLU A 336      26.045 174.129  12.606  1.00 61.89           H
ATOM   3331  CG  GLU A 336      25.533 174.358  10.537  1.00 73.57           C
ATOM   3332 1HG  GLU A 336      25.172 173.329  10.536  1.00120.10           H
ATOM   3333 2HG  GLU A 336      24.681 175.025  10.667  1.00105.20           H
ATOM   3334  CD  GLU A 336      26.196 174.656   9.205  1.00 95.10           C
ATOM   3335  OE1 GLU A 336      27.170 173.962   8.845  1.00144.96           O
ATOM   3336  OE2 GLU A 336      25.760 175.602   8.516  1.00146.14           O
ATOM   3337  N   THR A 337      25.472 176.763  13.813  1.00 39.62           N
ATOM   3338  H   THR A 337      26.054 176.176  14.395  1.00 45.30           H
ATOM   3339  CA  THR A 337      24.438 177.571  14.457  1.00 36.06           C
ATOM   3340  HA  THR A 337      23.473 177.337  14.006  1.00 35.02           H
ATOM   3341  C   THR A 337      24.720 179.056  14.243  1.00 33.48           C
ATOM   3342  O   THR A 337      23.817 179.833  13.932  1.00 31.21           O
ATOM   3343  CB  THR A 337      24.360 177.280  15.970  1.00 41.24           C
ATOM   3344  HB  THR A 337      25.302 177.563  16.440  1.00 50.56           H
ATOM   3345  OG1 THR A 337      24.142 175.879  16.173  1.00 53.92           O
ATOM   3346  HG1 THR A 337      23.300 175.643  15.777  1.00102.98           H
ATOM   3347  CG2 THR A 337      23.226 178.049  16.639  1.00 43.02           C
ATOM   3348 1HG2 THR A 337      23.114 177.705  17.667  1.00 71.89           H
ATOM   3349 2HG2 THR A 337      22.294 177.882  16.098  1.00 73.11           H
ATOM   3350 3HG2 THR A 337      23.461 179.113  16.643  1.00 74.71           H
ATOM   3351  N   TYR A 338      25.983 179.444  14.384  1.00 36.43           N
ATOM   3352  H   TYR A 338      26.679 178.766  14.665  1.00 41.03           H
ATOM   3353  CA  TYR A 338      26.421 180.812  14.120  1.00 36.43           C
ATOM   3354  HA  TYR A 338      25.939 181.496  14.819  1.00 36.89           H
ATOM   3355  C   TYR A 338      26.038 181.219  12.700  1.00 33.76           C
ATOM   3356  O   TYR A 338      25.452 182.281  12.485  1.00 32.43           O
ATOM   3357  CB  TYR A 338      27.942 180.907  14.277  1.00 43.10           C
ATOM   3358 1HB  TYR A 338      28.362 179.906  14.182  1.00 53.52           H
ATOM   3359 2HB  TYR A 338      28.337 181.514  13.463  1.00 60.15           H
ATOM   3360  CG  TYR A 338      28.418 181.498  15.586  1.00 89.64           C
ATOM   3361  CD1 TYR A 338      29.290 182.588  15.594  1.00186.42           C
ATOM   3362  HD1 TYR A 338      29.626 183.013  14.660  1.00227.06           H
ATOM   3363  CD2 TYR A 338      28.024 180.957  16.811  1.00133.17           C
ATOM   3364  HD2 TYR A 338      27.362 180.105  16.834  1.00153.98           H
ATOM   3365  CE1 TYR A 338      29.726 183.149  16.793  1.00321.19           C
ATOM   3366  HE1 TYR A 338      30.385 184.005  16.783  1.00484.45           H
ATOM   3367  CE2 TYR A 338      28.468 181.509  18.011  1.00236.15           C
ATOM   3368  HE2 TYR A 338      28.154 181.083  18.952  1.00313.40           H
ATOM   3369  CZ  TYR A 338      29.304 182.613  17.997  1.00327.76           C
ATOM   3370  OH  TYR A 338      29.715 183.179  19.182  1.00512.87           O
ATOM   3371  HH  TYR A 338      30.265 183.955  19.052  1.00555.79           H
ATOM   3372  N   LYS A 339      26.360 180.366  11.732  1.00 35.94           N
ATOM   3373  H   LYS A 339      26.831 179.504  11.976  1.00 39.94           H
ATOM   3374  CA  LYS A 339      26.061 180.626  10.326  1.00 36.76           C
ATOM   3375  HA  LYS A 339      26.499 181.585  10.046  1.00 38.85           H
ATOM   3376  C   LYS A 339      24.562 180.717  10.063  1.00 32.84           C
ATOM   3377  O   LYS A 339      24.122 181.597   9.325  1.00 34.20           O
ATOM   3378  CB  LYS A 339      26.655 179.524   9.444  1.00 43.05           C
ATOM   3379 1HB  LYS A 339      26.334 178.560   9.838  1.00 59.67           H
ATOM   3380 2HB  LYS A 339      26.254 179.627   8.435  1.00 63.55           H
ATOM   3381  CG  LYS A 339      28.175 179.541   9.364  1.00 80.26           C
ATOM   3382 1HG  LYS A 339      28.497 180.426   8.815  1.00123.00           H
ATOM   3383 2HG  LYS A 339      28.586 179.592  10.371  1.00123.94           H
ATOM   3384  CD  LYS A 339      28.711 178.296   8.670  1.00106.31           C
ATOM   3385 1HD  LYS A 339      27.908 177.567   8.561  1.00150.27           H
ATOM   3386 2HD  LYS A 339      29.075 178.565   7.678  1.00139.13           H
ATOM   3387  CE  LYS A 339      29.841 177.667   9.470  1.00170.79           C
ATOM   3388 1HE  LYS A 339      30.653 178.391   9.571  1.00219.80           H
ATOM   3389 2HE  LYS A 339      29.473 177.426  10.470  1.00225.14           H
ATOM   3390  NZ  LYS A 339      30.317 176.430   8.769  1.00254.91           N
ATOM   3391 1HZ  LYS A 339      30.652 176.656   7.843  1.00313.53           H
ATOM   3392 2HZ  LYS A 339      29.567 175.757   8.684  1.00302.69           H
ATOM   3393 3HZ  LYS A 339      31.074 176.002   9.285  1.00304.88           H
ATOM   3394  N   ARG A 340      23.785 179.808  10.641  1.00 30.64           N
ATOM   3395  H   ARG A 340      24.204 179.104  11.236  1.00 32.35           H
ATOM   3396  CA  ARG A 340      22.338 179.788  10.431  1.00 28.28           C
ATOM   3397  HA  ARG A 340      22.142 179.816   9.359  1.00 30.30           H
ATOM   3398  C   ARG A 340      21.663 181.020  11.020  1.00 25.59           C
ATOM   3399  O   ARG A 340      20.778 181.591  10.389  1.00 26.12           O
ATOM   3400  CB  ARG A 340      21.707 178.512  10.996  1.00 29.01           C
ATOM   3401 1HB  ARG A 340      22.041 178.366  12.024  1.00 36.69           H
ATOM   3402 2HB  ARG A 340      20.624 178.639  10.999  1.00 35.06           H
ATOM   3403  CG  ARG A 340      22.032 177.272  10.177  1.00 35.94           C
ATOM   3404 1HG  ARG A 340      21.779 177.460   9.133  1.00 52.41           H
ATOM   3405 2HG  ARG A 340      23.099 177.064  10.246  1.00 51.26           H
ATOM   3406  CD  ARG A 340      21.262 176.050  10.650  1.00 39.75           C
ATOM   3407 1HD  ARG A 340      21.490 175.864  11.700  1.00 56.65           H
ATOM   3408 2HD  ARG A 340      20.192 176.237  10.545  1.00 53.62           H
ATOM   3409  NE  ARG A 340      21.637 174.884   9.851  1.00 72.47           N
ATOM   3410  HE  ARG A 340      22.352 175.019   9.152  1.00116.28           H
ATOM   3411  CZ  ARG A 340      21.109 173.672   9.963  1.00 92.80           C
ATOM   3412  NH1 ARG A 340      20.179 173.368  10.845  1.00 83.86           N
ATOM   3413 1HH1 ARG A 340      19.889 174.057  11.522  1.00 76.14           H
ATOM   3414 2HH1 ARG A 340      19.782 172.442  10.852  1.00120.54           H
ATOM   3415  NH2 ARG A 340      21.538 172.721   9.159  1.00172.64           N
ATOM   3416 1HH2 ARG A 340      22.249 172.939   8.479  1.00230.50           H
ATOM   3417 2HH2 ARG A 340      21.145 171.796   9.233  1.00208.48           H
ATOM   3418  N   ILE A 341      22.091 181.452  12.201  1.00 25.23           N
ATOM   3419  H   ILE A 341      22.798 180.933  12.702  1.00 27.67           H
ATOM   3420  CA  ILE A 341      21.568 182.687  12.782  1.00 23.92           C
ATOM   3421  HA  ILE A 341      20.479 182.633  12.801  1.00 23.10           H
ATOM   3422  C   ILE A 341      21.954 183.876  11.906  1.00 26.28           C
ATOM   3423  O   ILE A 341      21.106 184.702  11.573  1.00 27.37           O
ATOM   3424  CB  ILE A 341      22.076 182.932  14.222  1.00 23.83           C
ATOM   3425  HB  ILE A 341      23.165 182.888  14.216  1.00 26.58           H
ATOM   3426  CG1 ILE A 341      21.541 181.851  15.168  1.00 23.69           C
ATOM   3427 1HG1 ILE A 341      20.483 182.038  15.352  1.00 23.42           H
ATOM   3428 2HG1 ILE A 341      21.633 180.879  14.685  1.00 26.04           H
ATOM   3429  CG2 ILE A 341      21.649 184.316  14.708  1.00 24.55           C
ATOM   3430 1HG2 ILE A 341      20.563 184.399  14.695  1.00 52.67           H
ATOM   3431 2HG2 ILE A 341      22.077 185.086  14.066  1.00 52.88           H
ATOM   3432 3HG2 ILE A 341      22.009 184.479  15.723  1.00 52.90           H
ATOM   3433  CD1 ILE A 341      22.257 181.774  16.500  1.00 26.58           C
ATOM   3434 1HD1 ILE A 341      21.871 180.925  17.063  1.00 56.65           H
ATOM   3435 2HD1 ILE A 341      22.088 182.689  17.068  1.00 55.17           H
ATOM   3436 3HD1 ILE A 341      23.326 181.641  16.334  1.00 54.66           H
ATOM   3437  N   SER A 342      23.224 183.964  11.524  1.00 29.24           N
ATOM   3438  H   SER A 342      23.876 183.234  11.779  1.00 30.68           H
ATOM   3439  CA  SER A 342      23.725 185.115  10.777  1.00 33.32           C
ATOM   3440  HA  SER A 342      23.508 186.018  11.349  1.00 35.68           H
ATOM   3441  C   SER A 342      23.082 185.272   9.402  1.00 34.24           C
ATOM   3442  O   SER A 342      22.943 186.383   8.893  1.00 40.24           O
ATOM   3443  CB  SER A 342      25.241 185.006  10.605  1.00 37.98           C
ATOM   3444 1HB  SER A 342      25.472 184.127  10.002  1.00 73.52           H
ATOM   3445 2HB  SER A 342      25.608 185.896  10.094  1.00 58.75           H
ATOM   3446  OG  SER A 342      25.883 184.888  11.863  1.00 71.77           O
ATOM   3447  HG  SER A 342      25.682 184.022  12.228  1.00111.59           H
ATOM   3448  N   ARG A 343      22.699 184.155   8.793  1.00 32.50           N
ATOM   3449  H   ARG A 343      22.848 183.268   9.256  1.00 32.70           H
ATOM   3450  CA  ARG A 343      22.071 184.154   7.473  1.00 33.85           C
ATOM   3451  HA  ARG A 343      22.354 185.061   6.938  1.00 38.88           H
ATOM   3452  C   ARG A 343      20.548 184.139   7.558  1.00 30.21           C
ATOM   3453  O   ARG A 343      19.868 184.271   6.542  1.00 34.32           O
ATOM   3454  CB  ARG A 343      22.552 182.934   6.682  1.00 37.61           C
ATOM   3455 1HB  ARG A 343      22.320 182.039   7.259  1.00 45.82           H
ATOM   3456 2HB  ARG A 343      22.003 182.884   5.741  1.00 47.97           H
ATOM   3457  CG  ARG A 343      24.045 182.946   6.373  1.00 60.11           C
ATOM   3458 1HG  ARG A 343      24.241 183.665   5.577  1.00 89.41           H
ATOM   3459 2HG  ARG A 343      24.591 183.259   7.263  1.00 88.12           H
ATOM   3460  CD  ARG A 343      24.564 181.577   5.957  1.00 74.26           C
ATOM   3461 2HD  ARG A 343      24.288 180.849   6.721  1.00114.48           H
ATOM   3462 1HD  ARG A 343      25.652 181.623   5.899  1.00103.99           H
ATOM   3463  NE  ARG A 343      24.038 181.139   4.664  1.00131.85           N
ATOM   3464  HE  ARG A 343      23.396 181.759   4.193  1.00198.45           H
ATOM   3465  CZ  ARG A 343      24.333 179.990   4.070  1.00195.33           C
ATOM   3466  NH1 ARG A 343      25.173 179.116   4.591  1.00219.30           N
ATOM   3467 1HH1 ARG A 343      25.586 179.305   5.490  1.00199.00           H
ATOM   3468 2HH1 ARG A 343      25.373 178.265   4.090  1.00323.52           H
ATOM   3469  NH2 ARG A 343      23.799 179.719   2.897  1.00340.42           N
ATOM   3470 1HH2 ARG A 343      23.170 180.385   2.478  1.00419.42           H
ATOM   3471 2HH2 ARG A 343      24.018 178.846   2.442  1.00435.59           H
ATOM   3472  N   VAL A 344      20.036 183.965   8.772  1.00 26.04           N
ATOM   3473  H   VAL A 344      20.665 183.931   9.562  1.00 27.17           H
ATOM   3474  CA  VAL A 344      18.611 183.756   9.024  1.00 23.66           C
ATOM   3475  HA  VAL A 344      18.483 183.499  10.075  1.00 22.38           H
ATOM   3476  C   VAL A 344      18.162 182.564   8.182  1.00 23.95           C
ATOM   3477  O   VAL A 344      17.159 182.599   7.472  1.00 28.08           O
ATOM   3478  CB  VAL A 344      17.736 184.998   8.731  1.00 26.33           C
ATOM   3479  HB  VAL A 344      17.589 185.091   7.655  1.00 38.52           H
ATOM   3480  CG1 VAL A 344      16.373 184.854   9.404  1.00 36.51           C
ATOM   3481 1HG1 VAL A 344      16.496 184.793  10.486  1.00 72.24           H
ATOM   3482 2HG1 VAL A 344      15.878 183.951   9.046  1.00 67.49           H
ATOM   3483 3HG1 VAL A 344      15.753 185.716   9.160  1.00 72.39           H
ATOM   3484  CG2 VAL A 344      18.406 186.274   9.241  1.00 42.57           C
ATOM   3485 1HG2 VAL A 344      19.282 186.499   8.632  1.00 78.82           H
ATOM   3486 2HG2 VAL A 344      18.709 186.145  10.280  1.00 78.19           H
ATOM   3487 3HG2 VAL A 344      17.704 187.106   9.171  1.00 77.65           H
ATOM   3488  N   GLU A 345      18.947 181.496   8.261  1.00 24.26           N
ATOM   3489  H   GLU A 345      19.735 181.509   8.894  1.00 25.57           H
ATOM   3490  CA  GLU A 345      18.723 180.296   7.461  1.00 26.01           C
ATOM   3491  HA  GLU A 345      18.097 180.552   6.606  1.00 27.50           H
ATOM   3492  C   GLU A 345      18.007 179.232   8.287  1.00 24.89           C
ATOM   3493  O   GLU A 345      18.621 178.533   9.094  1.00 32.58           O
ATOM   3494  CB  GLU A 345      20.058 179.753   6.945  1.00 33.25           C
ATOM   3495 1HB  GLU A 345      20.593 180.563   6.449  1.00 51.13           H
ATOM   3496 2HB  GLU A 345      20.652 179.420   7.795  1.00 48.61           H
ATOM   3497  CG  GLU A 345      19.919 178.595   5.968  1.00 55.74           C
ATOM   3498 1HG  GLU A 345      19.374 177.784   6.454  1.00103.58           H
ATOM   3499 2HG  GLU A 345      19.344 178.929   5.104  1.00102.22           H
ATOM   3500  CD  GLU A 345      21.262 178.070   5.496  1.00 86.57           C
ATOM   3501  OE1 GLU A 345      21.284 177.181   4.619  1.00150.43           O
ATOM   3502  OE2 GLU A 345      22.309 178.533   5.998  1.00149.89           O
ATOM   3503  N   PHE A 346      16.698 179.125   8.085  1.00 24.15           N
ATOM   3504  H   PHE A 346      16.234 179.748   7.440  1.00 28.61           H
ATOM   3505  CA  PHE A 346      15.880 178.131   8.771  1.00 25.58           C
ATOM   3506  HA  PHE A 346      16.471 177.224   8.903  1.00 31.28           H
ATOM   3507  C   PHE A 346      14.658 177.809   7.916  1.00 23.31           C
ATOM   3508  O   PHE A 346      14.362 178.520   6.955  1.00 25.14           O
ATOM   3509  CB  PHE A 346      15.460 178.644  10.151  1.00 28.64           C
ATOM   3510 1HB  PHE A 346      15.111 177.795  10.738  1.00 36.17           H
ATOM   3511 2HB  PHE A 346      16.334 179.063  10.652  1.00 31.48           H
ATOM   3512  CG  PHE A 346      14.367 179.677  10.122  1.00 27.14           C
ATOM   3513  CD1 PHE A 346      14.642 181.009   9.830  1.00 52.52           C
ATOM   3514  HD1 PHE A 346      15.653 181.311   9.597  1.00119.28           H
ATOM   3515  CD2 PHE A 346      13.058 179.313  10.422  1.00 75.76           C
ATOM   3516  HD2 PHE A 346      12.825 178.283  10.649  1.00159.18           H
ATOM   3517  CE1 PHE A 346      13.626 181.963   9.826  1.00 58.99           C
ATOM   3518  HE1 PHE A 346      13.850 182.992   9.589  1.00129.77           H
ATOM   3519  CE2 PHE A 346      12.041 180.262  10.447  1.00 82.70           C
ATOM   3520  HE2 PHE A 346      11.038 179.969  10.716  1.00172.51           H
ATOM   3521  CZ  PHE A 346      12.322 181.589  10.136  1.00 40.68           C
ATOM   3522  HZ  PHE A 346      11.533 182.327  10.142  1.00 52.15           H
ATOM   3523  N   THR A 347      13.950 176.735   8.249  1.00 25.13           N
ATOM   3524  H   THR A 347      14.211 176.189   9.058  1.00 29.43           H
ATOM   3525  CA  THR A 347      12.770 176.323   7.493  1.00 25.96           C
ATOM   3526  HA  THR A 347      12.399 177.178   6.928  1.00 28.29           H
ATOM   3527  C   THR A 347      11.665 175.874   8.445  1.00 23.14           C
ATOM   3528  O   THR A 347      11.909 175.659   9.632  1.00 27.95           O
ATOM   3529  CB  THR A 347      13.110 175.200   6.489  1.00 37.43           C
ATOM   3530  HB  THR A 347      14.003 175.485   5.934  1.00 66.34           H
ATOM   3531  OG1 THR A 347      12.025 175.043   5.566  1.00 94.34           O
ATOM   3532  HG1 THR A 347      12.241 174.328   4.963  1.00141.54           H
ATOM   3533  CG2 THR A 347      13.369 173.866   7.184  1.00 83.44           C
ATOM   3534 1HG2 THR A 347      12.460 173.520   7.676  1.00137.19           H
ATOM   3535 2HG2 THR A 347      14.162 173.982   7.923  1.00133.71           H
ATOM   3536 3HG2 THR A 347      13.678 173.128   6.444  1.00135.19           H
ATOM   3537  N   PHE A 348      10.452 175.721   7.925  1.00 24.30           N
ATOM   3538  H   PHE A 348      10.310 175.861   6.935  1.00 29.56           H
ATOM   3539  CA  PHE A 348       9.311 175.288   8.725  1.00 25.22           C
ATOM   3540  HA  PHE A 348       9.567 175.358   9.781  1.00 25.37           H
ATOM   3541  C   PHE A 348       8.960 173.841   8.389  1.00 28.87           C
ATOM   3542  O   PHE A 348       9.026 173.440   7.228  1.00 32.99           O
ATOM   3543  CB  PHE A 348       8.097 176.178   8.449  1.00 26.30           C
ATOM   3544 1HB  PHE A 348       7.857 176.125   7.387  1.00 29.70           H
ATOM   3545 2HB  PHE A 348       7.247 175.785   9.007  1.00 31.31           H
ATOM   3546  CG  PHE A 348       8.299 177.617   8.835  1.00 22.60           C
ATOM   3547  CD1 PHE A 348       8.081 178.028  10.146  1.00 22.03           C
ATOM   3548  HD1 PHE A 348       7.787 177.307  10.894  1.00 25.77           H
ATOM   3549  CD2 PHE A 348       8.692 178.559   7.890  1.00 23.73           C
ATOM   3550  HD2 PHE A 348       8.877 178.253   6.871  1.00 28.69           H
ATOM   3551  CE1 PHE A 348       8.238 179.363  10.506  1.00 20.87           C
ATOM   3552  HE1 PHE A 348       8.074 179.667  11.528  1.00 23.99           H
ATOM   3553  CE2 PHE A 348       8.841 179.899   8.239  1.00 23.04           C
ATOM   3554  HE2 PHE A 348       9.138 180.623   7.495  1.00 28.04           H
ATOM   3555  CZ  PHE A 348       8.607 180.303   9.549  1.00 20.73           C
ATOM   3556  HZ  PHE A 348       8.721 181.341   9.824  1.00 22.76           H
ATOM   3557  N   PRO A 349       8.571 173.039   9.393  1.00 30.19           N
ATOM   3558  CA  PRO A 349       7.715 171.898   9.050  1.00 34.24           C
ATOM   3559  HA  PRO A 349       8.254 171.216   8.393  1.00 37.42           H
ATOM   3560  C   PRO A 349       6.395 172.291   8.394  1.00 33.93           C
ATOM   3561  O   PRO A 349       5.889 173.396   8.588  1.00 33.14           O
ATOM   3562  CB  PRO A 349       7.456 171.235  10.405  1.00 40.23           C
ATOM   3563 1HB  PRO A 349       6.504 171.578  10.811  1.00 52.73           H
ATOM   3564 2HB  PRO A 349       7.459 170.149  10.305  1.00 53.49           H
ATOM   3565  CG  PRO A 349       8.578 171.680  11.274  1.00 39.62           C
ATOM   3566 1HG  PRO A 349       8.288 171.645  12.323  1.00 53.85           H
ATOM   3567 2HG  PRO A 349       9.458 171.060  11.096  1.00 56.64           H
ATOM   3568  CD  PRO A 349       8.846 173.091  10.840  1.00 31.22           C
ATOM   3569 1HD  PRO A 349       8.163 173.782  11.335  1.00 30.95           H
ATOM   3570 2HD  PRO A 349       9.885 173.360  11.032  1.00 35.03           H
ATOM   3571  N   ASP A 350       5.839 171.363   7.622  1.00 38.78           N
ATOM   3572  H   ASP A 350       6.275 170.457   7.542  1.00 43.23           H
ATOM   3573  CA  ASP A 350       4.625 171.608   6.848  1.00 41.93           C
ATOM   3574  HA  ASP A 350       4.764 172.505   6.243  1.00 42.40           H
ATOM   3575  C   ASP A 350       3.387 171.822   7.716  1.00 42.55           C
ATOM   3576  O   ASP A 350       2.445 172.499   7.305  1.00 48.67           O
ATOM   3577  CB  ASP A 350       4.368 170.422   5.915  1.00 51.16           C
ATOM   3578 1HB  ASP A 350       4.355 169.505   6.504  1.00 62.00           H
ATOM   3579 2HB  ASP A 350       3.393 170.547   5.443  1.00 81.12           H
ATOM   3580  CG  ASP A 350       5.421 170.297   4.830  1.00101.65           C
ATOM   3581  OD1 ASP A 350       5.676 171.287   4.113  1.00173.51           O
ATOM   3582  OD2 ASP A 350       5.991 169.194   4.687  1.00173.94           O
ATOM   3583  N   PHE A 351       3.380 171.240   8.910  1.00 41.69           N
ATOM   3584  H   PHE A 351       4.177 170.694   9.202  1.00 42.48           H
ATOM   3585  CA  PHE A 351       2.248 171.384   9.821  1.00 45.23           C
ATOM   3586  HA  PHE A 351       1.333 171.242   9.245  1.00 49.63           H
ATOM   3587  C   PHE A 351       2.154 172.772  10.452  1.00 42.89           C
ATOM   3588  O   PHE A 351       1.135 173.105  11.057  1.00 49.71           O
ATOM   3589  CB  PHE A 351       2.281 170.301  10.905  1.00 50.00           C
ATOM   3590 1HB  PHE A 351       1.376 170.389  11.506  1.00 57.63           H
ATOM   3591 2HB  PHE A 351       2.271 169.323  10.422  1.00 56.82           H
ATOM   3592  CG  PHE A 351       3.473 170.371  11.821  1.00 48.45           C
ATOM   3593  CD1 PHE A 351       3.545 171.331  12.825  1.00 53.23           C
ATOM   3594  HD1 PHE A 351       2.745 172.047  12.944  1.00 59.08           H
ATOM   3595  CD2 PHE A 351       4.502 169.441  11.710  1.00 54.80           C
ATOM   3596  HD2 PHE A 351       4.464 168.686  10.937  1.00 61.75           H
ATOM   3597  CE1 PHE A 351       4.643 171.391  13.677  1.00 62.00           C
ATOM   3598  HE1 PHE A 351       4.700 172.168  14.424  1.00 74.72           H
ATOM   3599  CE2 PHE A 351       5.580 169.460  12.593  1.00 63.32           C
ATOM   3600  HE2 PHE A 351       6.360 168.716  12.511  1.00 77.11           H
ATOM   3601  CZ  PHE A 351       5.658 170.446  13.571  1.00 65.82           C
ATOM   3602  HZ  PHE A 351       6.501 170.477  14.245  1.00 79.85           H
ATOM   3603  N   VAL A 352       3.191 173.591  10.312  1.00 37.35           N
ATOM   3604  H   VAL A 352       3.992 173.296   9.769  1.00 36.75           H
ATOM   3605  CA  VAL A 352       3.176 174.940  10.875  1.00 34.10           C
ATOM   3606  HA  VAL A 352       2.698 174.899  11.853  1.00 36.80           H
ATOM   3607  C   VAL A 352       2.343 175.833   9.962  1.00 34.84           C
ATOM   3608  O   VAL A 352       2.756 176.167   8.852  1.00 38.15           O
ATOM   3609  CB  VAL A 352       4.589 175.543  11.042  1.00 30.87           C
ATOM   3610  HB  VAL A 352       5.057 175.632  10.062  1.00 31.40           H
ATOM   3611  CG1 VAL A 352       4.506 176.930  11.674  1.00 30.38           C
ATOM   3612 1HG1 VAL A 352       4.036 176.861  12.655  1.00 60.68           H
ATOM   3613 2HG1 VAL A 352       3.916 177.590  11.039  1.00 57.39           H
ATOM   3614 3HG1 VAL A 352       5.508 177.345  11.782  1.00 57.74           H
ATOM   3615  CG2 VAL A 352       5.458 174.645  11.918  1.00 34.08           C
ATOM   3616 1HG2 VAL A 352       6.425 175.120  12.082  1.00 62.14           H
ATOM   3617 2HG2 VAL A 352       5.613 173.687  11.423  1.00 62.86           H
ATOM   3618 3HG2 VAL A 352       4.970 174.481  12.880  1.00 64.44           H
ATOM   3619  N   THR A 353       1.152 176.193  10.428  1.00 36.53           N
ATOM   3620  H   THR A 353       0.870 175.894  11.350  1.00 38.99           H
ATOM   3621  CA  THR A 353       0.201 176.965   9.631  1.00 40.10           C
ATOM   3622  HA  THR A 353       0.006 176.406   8.716  1.00 46.84           H
ATOM   3623  C   THR A 353       0.740 178.333   9.220  1.00 34.50           C
ATOM   3624  O   THR A 353       1.582 178.917   9.901  1.00 29.27           O
ATOM   3625  CB  THR A 353      -1.142 177.125  10.376  1.00 48.36           C
ATOM   3626  HB  THR A 353      -1.449 176.152  10.759  1.00 82.30           H
ATOM   3627  OG1 THR A 353      -2.142 177.600   9.467  1.00 80.49           O
ATOM   3628  HG1 THR A 353      -2.999 177.528   9.895  1.00127.02           H
ATOM   3629  CG2 THR A 353      -1.040 178.100  11.544  1.00 94.12           C
ATOM   3630 1HG2 THR A 353      -1.987 178.116  12.082  1.00144.89           H
ATOM   3631 2HG2 THR A 353      -0.823 179.102  11.172  1.00144.51           H
ATOM   3632 3HG2 THR A 353      -0.248 177.784  12.223  1.00146.07           H
ATOM   3633  N   GLU A 354       0.236 178.844   8.101  1.00 39.24           N
ATOM   3634  H   GLU A 354      -0.525 178.366   7.640  1.00 47.23           H
ATOM   3635  CA  GLU A 354       0.740 180.068   7.482  1.00 37.67           C
ATOM   3636  HA  GLU A 354       1.770 179.900   7.167  1.00 38.65           H
ATOM   3637  C   GLU A 354       0.750 181.275   8.416  1.00 29.83           C
ATOM   3638  O   GLU A 354       1.672 182.089   8.366  1.00 28.23           O
ATOM   3639  CB  GLU A 354      -0.109 180.386   6.247  1.00 49.48           C
ATOM   3640 1HB  GLU A 354      -0.054 179.538   5.564  1.00 68.83           H
ATOM   3641 2HB  GLU A 354      -1.147 180.491   6.565  1.00 64.52           H
ATOM   3642  CG  GLU A 354       0.273 181.653   5.491  1.00 94.76           C
ATOM   3643 1HG  GLU A 354      -0.517 181.880   4.775  1.00132.37           H
ATOM   3644 2HG  GLU A 354       0.336 182.483   6.196  1.00142.66           H
ATOM   3645  CD  GLU A 354       1.590 181.540   4.746  1.00141.17           C
ATOM   3646  OE1 GLU A 354       2.128 180.420   4.621  1.00201.26           O
ATOM   3647  OE2 GLU A 354       2.095 182.577   4.266  1.00216.24           O
ATOM   3648  N   GLY A 355      -0.256 181.396   9.275  1.00 29.14           N
ATOM   3649  H   GLY A 355      -0.978 180.690   9.308  1.00 34.77           H
ATOM   3650  CA  GLY A 355      -0.318 182.531  10.179  1.00 24.83           C
ATOM   3651 1HA  GLY A 355      -0.231 183.447   9.594  1.00 27.68           H
ATOM   3652 2HA  GLY A 355      -1.279 182.536  10.693  1.00 28.48           H
ATOM   3653  C   GLY A 355       0.796 182.529  11.208  1.00 18.15           C
ATOM   3654  O   GLY A 355       1.196 183.583  11.702  1.00 17.25           O
ATOM   3655  N   ALA A 356       1.309 181.346  11.527  1.00 17.76           N
ATOM   3656  H   ALA A 356       0.945 180.510  11.093  1.00 22.71           H
ATOM   3657  CA  ALA A 356       2.435 181.214  12.446  1.00 14.79           C
ATOM   3658  HA  ALA A 356       2.353 181.973  13.224  1.00 14.00           H
ATOM   3659  C   ALA A 356       3.748 181.427  11.698  1.00 13.20           C
ATOM   3660  O   ALA A 356       4.696 181.988  12.248  1.00 12.55           O
ATOM   3661  CB  ALA A 356       2.427 179.839  13.096  1.00 19.08           C
ATOM   3662 1HB  ALA A 356       3.257 179.769  13.798  1.00 48.26           H
ATOM   3663 2HB  ALA A 356       2.535 179.069  12.331  1.00 48.79           H
ATOM   3664 3HB  ALA A 356       1.489 179.687  13.628  1.00 48.00           H
ATOM   3665  N   ARG A 357       3.810 180.973  10.450  1.00 15.04           N
ATOM   3666  H   ARG A 357       2.995 180.535  10.040  1.00 18.13           H
ATOM   3667  CA  ARG A 357       5.025 181.102   9.649  1.00 15.60           C
ATOM   3668  HA  ARG A 357       5.856 180.683  10.215  1.00 16.26           H
ATOM   3669  C   ARG A 357       5.345 182.572   9.410  1.00 14.49           C
ATOM   3670  O   ARG A 357       6.506 182.974   9.459  1.00 15.66           O
ATOM   3671  CB  ARG A 357       4.904 180.354   8.315  1.00 19.90           C
ATOM   3672 1HB  ARG A 357       4.081 180.780   7.741  1.00 30.58           H
ATOM   3673 2HB  ARG A 357       5.826 180.503   7.753  1.00 40.00           H
ATOM   3674  CG  ARG A 357       4.665 178.857   8.476  1.00 38.67           C
ATOM   3675 1HG  ARG A 357       5.266 178.501   9.312  1.00 67.86           H
ATOM   3676 2HG  ARG A 357       3.615 178.691   8.712  1.00 61.15           H
ATOM   3677  CD  ARG A 357       5.024 178.026   7.251  1.00 45.83           C
ATOM   3678 1HD  ARG A 357       6.066 178.210   6.989  1.00 53.60           H
ATOM   3679 2HD  ARG A 357       4.916 176.975   7.519  1.00 62.40           H
ATOM   3680  NE  ARG A 357       4.185 178.297   6.083  1.00105.45           N
ATOM   3681  HE  ARG A 357       3.596 179.116   6.113  1.00151.69           H
ATOM   3682  CZ  ARG A 357       4.135 177.541   4.993  1.00179.35           C
ATOM   3683  NH1 ARG A 357       4.859 176.448   4.851  1.00219.15           N
ATOM   3684 1HH1 ARG A 357       5.458 176.151   5.605  1.00189.50           H
ATOM   3685 2HH1 ARG A 357       4.792 175.917   3.997  1.00336.74           H
ATOM   3686  NH2 ARG A 357       3.345 177.892   4.001  1.00303.31           N
ATOM   3687 1HH2 ARG A 357       2.812 178.745   4.080  1.00348.33           H
ATOM   3688 2HH2 ARG A 357       3.288 177.310   3.180  1.00409.07           H
ATOM   3689  N   ASP A 358       4.310 183.366   9.165  1.00 14.96           N
ATOM   3690  H   ASP A 358       3.382 182.970   9.108  1.00 16.88           H
ATOM   3691  CA  ASP A 358       4.469 184.803   8.962  1.00 15.34           C
ATOM   3692  HA  ASP A 358       5.236 184.962   8.204  1.00 17.13           H
ATOM   3693  C   ASP A 358       4.908 185.521  10.236  1.00 13.37           C
ATOM   3694  O   ASP A 358       5.767 186.400  10.191  1.00 17.36           O
ATOM   3695  CB  ASP A 358       3.153 185.407   8.469  1.00 19.59           C
ATOM   3696 1HB  ASP A 358       2.779 184.814   7.634  1.00 34.53           H
ATOM   3697 2HB  ASP A 358       2.422 185.366   9.277  1.00 27.34           H
ATOM   3698  CG  ASP A 358       3.304 186.848   8.021  1.00 35.50           C
ATOM   3699  OD1 ASP A 358       2.326 187.612   8.165  1.00 81.27           O
ATOM   3700  OD2 ASP A 358       4.385 187.220   7.516  1.00 81.38           O
ATOM   3701  N   LEU A 359       4.319 185.163  11.373  1.00 11.67           N
ATOM   3702  H   LEU A 359       3.613 184.440  11.360  1.00 13.91           H
ATOM   3703  CA  LEU A 359       4.667 185.786  12.647  1.00 10.44           C
ATOM   3704  HA  LEU A 359       4.528 186.865  12.562  1.00 12.38           H
ATOM   3705  C   LEU A 359       6.124 185.524  13.014  1.00  8.60           C
ATOM   3706  O   LEU A 359       6.830 186.414  13.487  1.00  9.41           O
ATOM   3707  CB  LEU A 359       3.769 185.245  13.764  1.00 11.97           C
ATOM   3708 1HB  LEU A 359       2.731 185.463  13.515  1.00 15.50           H
ATOM   3709 2HB  LEU A 359       3.886 184.161  13.790  1.00 13.11           H
ATOM   3710  CG  LEU A 359       4.064 185.774  15.172  1.00 13.59           C
ATOM   3711  HG  LEU A 359       5.108 185.567  15.409  1.00 17.01           H
ATOM   3712  CD1 LEU A 359       3.829 187.273  15.304  1.00 21.96           C
ATOM   3713 1HD1 LEU A 359       4.450 187.812  14.589  1.00 53.33           H
ATOM   3714 2HD1 LEU A 359       4.094 187.593  16.312  1.00 53.44           H
ATOM   3715 3HD1 LEU A 359       2.779 187.499  15.118  1.00 54.96           H
ATOM   3716  CD2 LEU A 359       3.197 185.038  16.182  1.00 24.17           C
ATOM   3717 1HD2 LEU A 359       3.390 183.967  16.120  1.00 55.65           H
ATOM   3718 2HD2 LEU A 359       2.145 185.231  15.972  1.00 57.00           H
ATOM   3719 3HD2 LEU A 359       3.435 185.384  17.188  1.00 56.74           H
ATOM   3720  N   ILE A 360       6.560 184.286  12.809  1.00  8.14           N
ATOM   3721  H   ILE A 360       5.933 183.605  12.402  1.00  9.54           H
ATOM   3722  CA  ILE A 360       7.920 183.873  13.142  1.00  7.88           C
ATOM   3723  HA  ILE A 360       8.156 184.211  14.150  1.00  8.36           H
ATOM   3724  C   ILE A 360       8.907 184.544  12.191  1.00  8.58           C
ATOM   3725  O   ILE A 360       9.982 184.968  12.614  1.00  9.78           O
ATOM   3726  CB  ILE A 360       8.053 182.334  13.098  1.00  8.72           C
ATOM   3727  HB  ILE A 360       7.691 181.983  12.131  1.00  9.55           H
ATOM   3728  CG1 ILE A 360       7.203 181.708  14.211  1.00 10.22           C
ATOM   3729 1HG1 ILE A 360       7.723 181.841  15.160  1.00 12.75           H
ATOM   3730 2HG1 ILE A 360       6.253 182.238  14.276  1.00 10.97           H
ATOM   3731  CG2 ILE A 360       9.511 181.909  13.258  1.00 11.17           C
ATOM   3732 1HG2 ILE A 360       9.586 180.822  13.260  1.00 40.88           H
ATOM   3733 2HG2 ILE A 360       9.912 182.300  14.194  1.00 39.76           H
ATOM   3734 3HG2 ILE A 360      10.098 182.295  12.424  1.00 38.52           H
ATOM   3735  CD1 ILE A 360       6.894 180.236  14.033  1.00 12.76           C
ATOM   3736 1HD1 ILE A 360       6.360 180.080  13.096  1.00 37.86           H
ATOM   3737 2HD1 ILE A 360       6.272 179.899  14.863  1.00 44.50           H
ATOM   3738 3HD1 ILE A 360       7.818 179.659  14.025  1.00 42.14           H
ATOM   3739  N   SER A 361       8.544 184.673  10.919  1.00  9.52           N
ATOM   3740  H   SER A 361       7.645 184.325  10.616  1.00 10.47           H
ATOM   3741  CA  SER A 361       9.408 185.330   9.941  1.00 10.93           C
ATOM   3742  HA  SER A 361      10.403 184.890  10.006  1.00 12.45           H
ATOM   3743  C   SER A 361       9.535 186.827  10.212  1.00 11.28           C
ATOM   3744  O   SER A 361      10.592 187.420   9.997  1.00 15.18           O
ATOM   3745  CB  SER A 361       8.865 185.113   8.527  1.00 13.61           C
ATOM   3746 1HB  SER A 361       7.880 185.573   8.445  1.00 43.58           H
ATOM   3747 2HB  SER A 361       9.537 185.583   7.809  1.00 43.66           H
ATOM   3748  OG  SER A 361       8.759 183.730   8.237  1.00 55.73           O
ATOM   3749  HG  SER A 361       8.003 183.377   8.715  1.00 88.00           H
ATOM   3750  N   ARG A 362       8.452 187.443  10.675  1.00 10.51           N
ATOM   3751  H   ARG A 362       7.593 186.918  10.779  1.00 11.31           H
ATOM   3752  CA  ARG A 362       8.454 188.861  11.030  1.00 11.68           C
ATOM   3753  HA  ARG A 362       8.913 189.426  10.220  1.00 14.18           H
ATOM   3754  C   ARG A 362       9.274 189.142  12.284  1.00 10.53           C
ATOM   3755  O   ARG A 362       9.889 190.200  12.397  1.00 13.42           O
ATOM   3756  CB  ARG A 362       7.018 189.358  11.222  1.00 15.64           C
ATOM   3757 1HB  ARG A 362       6.479 188.649  11.851  1.00 43.26           H
ATOM   3758 2HB  ARG A 362       7.048 190.319  11.736  1.00 48.73           H
ATOM   3759  CG  ARG A 362       6.260 189.548   9.916  1.00 40.55           C
ATOM   3760 1HG  ARG A 362       6.761 190.314   9.324  1.00 93.02           H
ATOM   3761 2HG  ARG A 362       6.260 188.615   9.352  1.00 87.80           H
ATOM   3762  CD  ARG A 362       4.823 189.976  10.164  1.00 40.68           C
ATOM   3763 1HD  ARG A 362       4.304 189.185  10.708  1.00 65.21           H
ATOM   3764 2HD  ARG A 362       4.819 190.880  10.774  1.00 63.53           H
ATOM   3765  NE  ARG A 362       4.123 190.243   8.907  1.00 51.25           N
ATOM   3766  HE  ARG A 362       4.637 190.090   8.052  1.00 87.61           H
ATOM   3767  CZ  ARG A 362       2.868 190.659   8.805  1.00 66.82           C
ATOM   3768  NH1 ARG A 362       2.104 190.893   9.855  1.00 75.67           N
ATOM   3769 1HH1 ARG A 362       2.461 190.696  10.779  1.00 70.92           H
ATOM   3770 2HH1 ARG A 362       1.174 191.256   9.720  1.00120.94           H
ATOM   3771  NH2 ARG A 362       2.363 190.877   7.609  1.00129.18           N
ATOM   3772 1HH2 ARG A 362       2.934 190.697   6.797  1.00167.91           H
ATOM   3773 2HH2 ARG A 362       1.415 191.206   7.521  1.00170.94           H
ATOM   3774  N   LEU A 363       9.273 188.207  13.227  1.00  8.91           N
ATOM   3775  H   LEU A 363       8.735 187.363  13.082  1.00  9.16           H
ATOM   3776  CA  LEU A 363      10.019 188.362  14.472  1.00  8.73           C
ATOM   3777  HA  LEU A 363       9.962 189.403  14.789  1.00 10.25           H
ATOM   3778  C   LEU A 363      11.501 188.029  14.326  1.00  9.33           C
ATOM   3779  O   LEU A 363      12.321 188.514  15.105  1.00 11.80           O
ATOM   3780  CB  LEU A 363       9.400 187.485  15.564  1.00  7.94           C
ATOM   3781 1HB  LEU A 363       9.248 186.490  15.147  1.00  8.25           H
ATOM   3782 2HB  LEU A 363      10.122 187.396  16.376  1.00  8.75           H
ATOM   3783  CG  LEU A 363       8.076 187.965  16.168  1.00  8.65           C
ATOM   3784  HG  LEU A 363       7.391 188.223  15.360  1.00  9.80           H
ATOM   3785  CD1 LEU A 363       7.447 186.852  16.996  1.00  9.88           C
ATOM   3786 1HD1 LEU A 363       7.281 185.978  16.366  1.00 37.13           H
ATOM   3787 2HD1 LEU A 363       6.491 187.191  17.394  1.00 36.22           H
ATOM   3788 3HD1 LEU A 363       8.108 186.587  17.821  1.00 38.03           H
ATOM   3789  CD2 LEU A 363       8.283 189.196  17.043  1.00 11.62           C
ATOM   3790 1HD2 LEU A 363       8.977 188.962  17.850  1.00 41.39           H
ATOM   3791 2HD2 LEU A 363       7.329 189.505  17.468  1.00 39.04           H
ATOM   3792 3HD2 LEU A 363       8.686 190.015  16.447  1.00 41.21           H
ATOM   3793  N   LEU A 364      11.852 187.218  13.333  1.00  9.19           N
ATOM   3794  H   LEU A 364      11.139 186.850  12.718  1.00  9.73           H
ATOM   3795  CA  LEU A 364      13.240 186.825  13.105  1.00 10.38           C
ATOM   3796  HA  LEU A 364      13.817 187.059  13.999  1.00 11.42           H
ATOM   3797  C   LEU A 364      13.884 187.588  11.948  1.00 12.32           C
ATOM   3798  O   LEU A 364      14.494 186.999  11.056  1.00 15.77           O
ATOM   3799  CB  LEU A 364      13.335 185.316  12.858  1.00 10.63           C
ATOM   3800 1HB  LEU A 364      12.735 185.080  11.979  1.00 11.32           H
ATOM   3801 2HB  LEU A 364      14.372 185.082  12.619  1.00 12.83           H
ATOM   3802  CG  LEU A 364      12.904 184.381  13.993  1.00 10.33           C
ATOM   3803  HG  LEU A 364      11.876 184.609  14.273  1.00 10.43           H
ATOM   3804  CD1 LEU A 364      12.968 182.934  13.526  1.00 12.64           C
ATOM   3805 1HD1 LEU A 364      12.620 182.278  14.323  1.00 41.67           H
ATOM   3806 2HD1 LEU A 364      13.993 182.674  13.262  1.00 40.15           H
ATOM   3807 3HD1 LEU A 364      12.328 182.807  12.654  1.00 42.46           H
ATOM   3808  CD2 LEU A 364      13.784 184.547  15.223  1.00 12.69           C
ATOM   3809 1HD2 LEU A 364      14.830 184.414  14.949  1.00 40.52           H
ATOM   3810 2HD2 LEU A 364      13.509 183.803  15.969  1.00 41.71           H
ATOM   3811 3HD2 LEU A 364      13.642 185.541  15.647  1.00 41.78           H
ATOM   3812  N   LYS A 365      13.766 188.911  11.969  1.00 13.85           N
ATOM   3813  H   LYS A 365      13.241 189.347  12.714  1.00 16.51           H
ATOM   3814  CA  LYS A 365      14.394 189.757  10.955  1.00 15.76           C
ATOM   3815  HA  LYS A 365      14.371 189.230  10.001  1.00 17.28           H
ATOM   3816  C   LYS A 365      15.850 190.028  11.319  1.00 16.60           C
ATOM   3817  O   LYS A 365      16.175 190.296  12.474  1.00 17.15           O
ATOM   3818  CB  LYS A 365      13.643 191.087  10.826  1.00 17.80           C
ATOM   3819 1HB  LYS A 365      13.598 191.546  11.814  1.00 24.38           H
ATOM   3820 2HB  LYS A 365      14.207 191.754  10.175  1.00 25.69           H
ATOM   3821  CG  LYS A 365      12.222 190.965  10.290  1.00 23.47           C
ATOM   3822 1HG  LYS A 365      11.728 190.127  10.781  1.00 49.48           H
ATOM   3823 2HG  LYS A 365      11.677 191.879  10.528  1.00 48.42           H
ATOM   3824  CD  LYS A 365      12.174 190.743   8.786  1.00 38.34           C
ATOM   3825 1HD  LYS A 365      12.633 191.593   8.280  1.00 73.08           H
ATOM   3826 2HD  LYS A 365      12.724 189.836   8.538  1.00 73.22           H
ATOM   3827  CE  LYS A 365      10.737 190.590   8.322  1.00 52.84           C
ATOM   3828 1HE  LYS A 365      10.304 189.721   8.824  1.00 82.73           H
ATOM   3829 2HE  LYS A 365      10.170 191.479   8.611  1.00 89.42           H
ATOM   3830  NZ  LYS A 365      10.709 190.405   6.834  1.00 91.19           N
ATOM   3831 1HZ  LYS A 365       9.755 190.304   6.513  1.00131.99           H
ATOM   3832 2HZ  LYS A 365      11.222 189.573   6.577  1.00133.11           H
ATOM   3833 3HZ  LYS A 365      11.125 191.200   6.369  1.00131.75           H
ATOM   3834  N   HIS A 366      16.726 189.978  10.322  1.00 18.77           N
ATOM   3835  H   HIS A 366      16.425 189.700   9.400  1.00 20.29           H
ATOM   3836  CA  HIS A 366      18.128 190.332  10.527  1.00 20.79           C
ATOM   3837  HA  HIS A 366      18.544 189.695  11.308  1.00 21.69           H
ATOM   3838  C   HIS A 366      18.246 191.785  10.984  1.00 21.31           C
ATOM   3839  O   HIS A 366      19.065 192.117  11.841  1.00 23.87           O
ATOM   3840  CB  HIS A 366      18.928 190.126   9.238  1.00 24.34           C
ATOM   3841 1HB  HIS A 366      18.748 189.115   8.871  1.00 27.04           H
ATOM   3842 2HB  HIS A 366      18.573 190.830   8.485  1.00 27.26           H
ATOM   3843  CG  HIS A 366      20.404 190.312   9.411  1.00 30.36           C
ATOM   3844  ND1 HIS A 366      21.017 191.533   9.583  1.00 55.45           N
ATOM   3845  HD1 HIS A 366      20.562 192.433   9.606  1.00101.34           H
ATOM   3846  CD2 HIS A 366      21.412 189.403   9.451  1.00 53.60           C
ATOM   3847  HD2 HIS A 366      21.286 188.337   9.332  1.00103.62           H
ATOM   3848  CE1 HIS A 366      22.331 191.316   9.734  1.00 56.76           C
ATOM   3849  HE1 HIS A 366      23.064 192.094   9.888  1.00 89.33           H
ATOM   3850  NE2 HIS A 366      22.613 190.030   9.680  1.00 54.37           N
ATOM   3851  N   ASN A 367      17.426 192.655  10.405  1.00 21.91           N
ATOM   3852  H   ASN A 367      16.780 192.337   9.697  1.00 22.69           H
ATOM   3853  CA  ASN A 367      17.379 194.057  10.804  1.00 23.97           C
ATOM   3854  HA  ASN A 367      18.391 194.407  11.007  1.00 27.41           H
ATOM   3855  C   ASN A 367      16.523 194.183  12.064  1.00 21.65           C
ATOM   3856  O   ASN A 367      15.322 193.915  12.015  1.00 21.55           O
ATOM   3857  CB  ASN A 367      16.779 194.892   9.672  1.00 29.43           C
ATOM   3858 1HB  ASN A 367      17.290 194.656   8.739  1.00 38.68           H
ATOM   3859 2HB  ASN A 367      15.726 194.634   9.570  1.00 47.78           H
ATOM   3860  CG  ASN A 367      16.887 196.380   9.924  1.00 74.36           C
ATOM   3861  OD1 ASN A 367      17.049 196.828  11.057  1.00150.63           O
ATOM   3862  ND2 ASN A 367      16.809 197.160   8.858  1.00103.62           N
ATOM   3863 1HD2 ASN A 367      16.884 198.161   8.971  1.00171.81           H
ATOM   3864 2HD2 ASN A 367      16.667 196.756   7.944  1.00103.36           H
ATOM   3865  N   PRO A 368      17.114 194.577  13.205  1.00 22.54           N
ATOM   3866  CA  PRO A 368      16.288 194.607  14.418  1.00 22.25           C
ATOM   3867  HA  PRO A 368      15.914 193.605  14.625  1.00 22.21           H
ATOM   3868  C   PRO A 368      15.105 195.571  14.382  1.00 22.27           C
ATOM   3869  O   PRO A 368      14.121 195.379  15.096  1.00 22.09           O
ATOM   3870  CB  PRO A 368      17.278 195.026  15.508  1.00 27.03           C
ATOM   3871 1HB  PRO A 368      17.200 196.097  15.698  1.00 34.93           H
ATOM   3872 2HB  PRO A 368      17.099 194.461  16.422  1.00 35.50           H
ATOM   3873  CG  PRO A 368      18.620 194.696  14.963  1.00 32.01           C
ATOM   3874 1HG  PRO A 368      19.388 195.320  15.420  1.00 47.27           H
ATOM   3875 2HG  PRO A 368      18.835 193.639  15.120  1.00 46.64           H
ATOM   3876  CD  PRO A 368      18.501 194.982  13.498  1.00 26.74           C
ATOM   3877 1HD  PRO A 368      18.639 196.045  13.299  1.00 31.36           H
ATOM   3878 2HD  PRO A 368      19.218 194.379  12.940  1.00 30.96           H
ATOM   3879  N   SER A 369      15.205 196.609  13.559  1.00 25.42           N
ATOM   3880  H   SER A 369      16.026 196.701  12.977  1.00 27.92           H
ATOM   3881  CA  SER A 369      14.163 197.626  13.451  1.00 28.96           C
ATOM   3882  HA  SER A 369      13.847 197.913  14.454  1.00 31.88           H
ATOM   3883  C   SER A 369      12.925 197.143  12.699  1.00 27.31           C
ATOM   3884  O   SER A 369      11.865 197.760  12.789  1.00 34.41           O
ATOM   3885  CB  SER A 369      14.719 198.865  12.746  1.00 36.73           C
ATOM   3886 1HB  SER A 369      13.962 199.649  12.753  1.00 54.63           H
ATOM   3887 2HB  SER A 369      15.600 199.219  13.282  1.00 62.16           H
ATOM   3888  OG  SER A 369      15.075 198.574  11.405  1.00 92.91           O
ATOM   3889  HG  SER A 369      15.827 197.976  11.411  1.00133.22           H
ATOM   3890  N   GLN A 370      13.054 196.043  11.965  1.00 23.48           N
ATOM   3891  H   GLN A 370      13.937 195.553  11.954  1.00 24.10           H
ATOM   3892  CA  GLN A 370      11.946 195.502  11.180  1.00 23.04           C
ATOM   3893  HA  GLN A 370      11.265 196.316  10.930  1.00 26.80           H
ATOM   3894  C   GLN A 370      11.140 194.452  11.941  1.00 19.39           C
ATOM   3895  O   GLN A 370      10.143 193.941  11.430  1.00 21.78           O
ATOM   3896  CB  GLN A 370      12.473 194.896   9.877  1.00 25.98           C
ATOM   3897 1HB  GLN A 370      13.216 194.135  10.118  1.00 35.78           H
ATOM   3898 2HB  GLN A 370      11.643 194.414   9.360  1.00 38.99           H
ATOM   3899  CG  GLN A 370      13.096 195.913   8.932  1.00 45.99           C
ATOM   3900 1HG  GLN A 370      12.370 196.701   8.731  1.00 83.40           H
ATOM   3901 2HG  GLN A 370      13.969 196.359   9.409  1.00 80.49           H
ATOM   3902  CD  GLN A 370      13.524 195.289   7.619  1.00 66.43           C
ATOM   3903  OE1 GLN A 370      14.333 194.364   7.588  1.00 96.47           O
ATOM   3904  NE2 GLN A 370      12.991 195.798   6.519  1.00116.98           N
ATOM   3905 1HE2 GLN A 370      13.246 195.411   5.622  1.00159.88           H
ATOM   3906 2HE2 GLN A 370      12.331 196.559   6.580  1.00151.91           H
ATOM   3907  N   ARG A 371      11.560 194.138  13.163  1.00 16.56           N
ATOM   3908  H   ARG A 371      12.386 194.590  13.531  1.00 18.19           H
ATOM   3909  CA  ARG A 371      10.838 193.193  14.011  1.00 14.62           C
ATOM   3910  HA  ARG A 371      10.506 192.354  13.400  1.00 14.61           H
ATOM   3911  C   ARG A 371       9.620 193.905  14.593  1.00 15.25           C
ATOM   3912  O   ARG A 371       9.745 195.022  15.097  1.00 18.82           O
ATOM   3913  CB  ARG A 371      11.740 192.685  15.141  1.00 14.36           C
ATOM   3914 1HB  ARG A 371      12.055 193.542  15.738  1.00 16.52           H
ATOM   3915 2HB  ARG A 371      11.162 192.016  15.779  1.00 15.35           H
ATOM   3916  CG  ARG A 371      12.982 191.950  14.656  1.00 13.90           C
ATOM   3917 1HG  ARG A 371      12.684 191.036  14.143  1.00 14.85           H
ATOM   3918 2HG  ARG A 371      13.515 192.588  13.952  1.00 15.62           H
ATOM   3919  CD  ARG A 371      13.933 191.602  15.791  1.00 14.49           C
ATOM   3920 1HD  ARG A 371      14.082 192.488  16.408  1.00 16.68           H
ATOM   3921 2HD  ARG A 371      13.505 190.805  16.400  1.00 15.48           H
ATOM   3922  NE  ARG A 371      15.216 191.174  15.235  1.00 14.96           N
ATOM   3923  HE  ARG A 371      15.212 190.834  14.284  1.00 15.72           H
ATOM   3924  CZ  ARG A 371      16.390 191.229  15.850  1.00 16.33           C
ATOM   3925  NH1 ARG A 371      16.537 191.671  17.083  1.00 17.56           N
ATOM   3926 1HH1 ARG A 371      15.720 191.881  17.635  1.00 17.50           H
ATOM   3927 2HH1 ARG A 371      17.467 191.784  17.458  1.00 20.03           H
ATOM   3928  NH2 ARG A 371      17.464 190.879  15.176  1.00 18.66           N
ATOM   3929 1HH2 ARG A 371      17.353 190.548  14.229  1.00 20.00           H
ATOM   3930 2HH2 ARG A 371      18.374 190.960  15.602  1.00 20.75           H
ATOM   3931  N   PRO A 372       8.428 193.291  14.526  1.00 14.42           N
ATOM   3932  CA  PRO A 372       7.279 194.036  15.052  1.00 14.92           C
ATOM   3933  HA  PRO A 372       7.228 195.020  14.587  1.00 17.18           H
ATOM   3934  C   PRO A 372       7.330 194.185  16.569  1.00 17.36           C
ATOM   3935  O   PRO A 372       7.808 193.298  17.275  1.00 25.33           O
ATOM   3936  CB  PRO A 372       6.084 193.183  14.619  1.00 16.84           C
ATOM   3937 1HB  PRO A 372       5.279 193.247  15.351  1.00 22.79           H
ATOM   3938 2HB  PRO A 372       5.737 193.495  13.634  1.00 23.22           H
ATOM   3939  CG  PRO A 372       6.628 191.801  14.558  1.00 21.52           C
ATOM   3940 1HG  PRO A 372       6.674 191.372  15.559  1.00 34.35           H
ATOM   3941 2HG  PRO A 372       6.025 191.177  13.898  1.00 33.52           H
ATOM   3942  CD  PRO A 372       8.014 191.977  14.002  1.00 16.77           C
ATOM   3943 1HD  PRO A 372       8.673 191.189  14.368  1.00 20.66           H
ATOM   3944 2HD  PRO A 372       7.993 191.996  12.912  1.00 19.01           H
ATOM   3945  N   MET A 373       6.840 195.315  17.066  1.00 19.90           N
ATOM   3946  H   MET A 373       6.452 196.008  16.443  1.00 23.26           H
ATOM   3947  CA  MET A 373       6.826 195.577  18.502  1.00 25.38           C
ATOM   3948  HA  MET A 373       7.823 195.400  18.906  1.00 31.74           H
ATOM   3949  C   MET A 373       5.848 194.637  19.199  1.00 19.74           C
ATOM   3950  O   MET A 373       4.965 194.063  18.564  1.00 18.17           O
ATOM   3951  CB  MET A 373       6.424 197.029  18.776  1.00 39.69           C
ATOM   3952 1HB  MET A 373       5.447 197.214  18.331  1.00 57.49           H
ATOM   3953 2HB  MET A 373       6.343 197.168  19.854  1.00 70.29           H
ATOM   3954  CG  MET A 373       7.417 198.051  18.242  1.00 88.72           C
ATOM   3955 1HG  MET A 373       8.407 197.807  18.626  1.00142.83           H
ATOM   3956 2HG  MET A 373       7.442 198.003  17.154  1.00136.34           H
ATOM   3957  SD  MET A 373       6.998 199.728  18.757  1.00176.58           S
ATOM   3958  CE  MET A 373       5.639 200.144  17.657  1.00214.16           C
ATOM   3959 1HE  MET A 373       5.959 200.030  16.622  1.00268.75           H
ATOM   3960 2HE  MET A 373       5.336 201.177  17.830  1.00264.61           H
ATOM   3961 3HE  MET A 373       4.794 199.483  17.852  1.00266.54           H
ATOM   3962  N   LEU A 374       5.987 194.497  20.514  1.00 20.99           N
ATOM   3963  H   LEU A 374       6.694 195.026  21.004  1.00 25.77           H
ATOM   3964  CA  LEU A 374       5.132 193.596  21.282  1.00 18.76           C
ATOM   3965  HA  LEU A 374       5.256 192.584  20.893  1.00 18.29           H
ATOM   3966  C   LEU A 374       3.654 193.954  21.145  1.00 18.69           C
ATOM   3967  O   LEU A 374       2.804 193.066  21.121  1.00 18.10           O
ATOM   3968  CB  LEU A 374       5.538 193.618  22.759  1.00 22.57           C
ATOM   3969 1HB  LEU A 374       5.431 194.642  23.116  1.00 36.94           H
ATOM   3970 2HB  LEU A 374       4.827 193.005  23.314  1.00 36.69           H
ATOM   3971  CG  LEU A 374       6.950 193.141  23.115  1.00 19.99           C
ATOM   3972  HG  LEU A 374       7.666 193.642  22.464  1.00 34.46           H
ATOM   3973  CD1 LEU A 374       7.262 193.533  24.551  1.00 41.45           C
ATOM   3974 1HD1 LEU A 374       6.543 193.066  25.223  1.00 78.38           H
ATOM   3975 2HD1 LEU A 374       7.207 194.616  24.657  1.00 82.54           H
ATOM   3976 3HD1 LEU A 374       8.269 193.202  24.808  1.00 74.26           H
ATOM   3977  CD2 LEU A 374       7.095 191.635  22.941  1.00 32.03           C
ATOM   3978 1HD2 LEU A 374       6.361 191.119  23.558  1.00 68.07           H
ATOM   3979 2HD2 LEU A 374       6.942 191.369  21.895  1.00 68.49           H
ATOM   3980 3HD2 LEU A 374       8.097 191.329  23.240  1.00 65.27           H
ATOM   3981  N   ARG A 375       3.347 195.243  21.032  1.00 23.09           N
ATOM   3982  H   ARG A 375       4.084 195.931  21.094  1.00 26.33           H
ATOM   3983  CA  ARG A 375       1.977 195.694  20.790  1.00 27.73           C
ATOM   3984  HA  ARG A 375       1.337 195.344  21.601  1.00 30.15           H
ATOM   3985  C   ARG A 375       1.421 195.111  19.497  1.00 26.46           C
ATOM   3986  O   ARG A 375       0.249 194.751  19.424  1.00 33.10           O
ATOM   3987  CB  ARG A 375       1.915 197.223  20.712  1.00 38.83           C
ATOM   3988 1HB  ARG A 375       2.339 197.642  21.624  1.00 56.91           H
ATOM   3989 2HB  ARG A 375       2.526 197.547  19.869  1.00 55.86           H
ATOM   3990  CG  ARG A 375       0.508 197.779  20.517  1.00 80.45           C
ATOM   3991 1HG  ARG A 375       0.072 197.337  19.621  1.00131.25           H
ATOM   3992 2HG  ARG A 375      -0.109 197.512  21.375  1.00129.23           H
ATOM   3993  CD  ARG A 375       0.516 199.292  20.349  1.00147.55           C
ATOM   3994 1HD  ARG A 375       0.933 199.757  21.244  1.00193.57           H
ATOM   3995 2HD  ARG A 375       1.153 199.545  19.501  1.00206.43           H
ATOM   3996  NE  ARG A 375      -0.826 199.818  20.093  1.00247.96           N
ATOM   3997  HE  ARG A 375      -1.095 199.926  19.127  1.00273.28           H
ATOM   3998  CZ  ARG A 375      -1.716 200.163  21.015  1.00424.70           C
ATOM   3999  NH1 ARG A 375      -2.885 200.629  20.626  1.00639.82           N
ATOM   4000 1HH1 ARG A 375      -3.081 200.703  19.640  1.00663.17           H
ATOM   4001 2HH1 ARG A 375      -3.568 200.896  21.317  1.00859.89           H
ATOM   4002  NH2 ARG A 375      -1.479 200.075  22.309  1.00517.36           N
ATOM   4003 1HH2 ARG A 375      -0.590 199.723  22.627  1.00451.09           H
ATOM   4004 2HH2 ARG A 375      -2.194 200.354  22.962  1.00737.49           H
ATOM   4005  N   GLU A 376       2.264 195.048  18.474  1.00 23.58           N
ATOM   4006  H   GLU A 376       3.231 195.304  18.608  1.00 23.75           H
ATOM   4007  CA  GLU A 376       1.840 194.599  17.151  1.00 24.36           C
ATOM   4008  HA  GLU A 376       0.873 195.046  16.916  1.00 30.36           H
ATOM   4009  C   GLU A 376       1.674 193.083  17.114  1.00 19.76           C
ATOM   4010  O   GLU A 376       0.829 192.570  16.383  1.00 23.89           O
ATOM   4011  CB  GLU A 376       2.857 195.028  16.090  1.00 27.84           C
ATOM   4012 1HB  GLU A 376       3.801 194.524  16.290  1.00 46.73           H
ATOM   4013 2HB  GLU A 376       2.495 194.703  15.115  1.00 58.08           H
ATOM   4014  CG  GLU A 376       3.121 196.527  16.040  1.00 61.05           C
ATOM   4015 1HG  GLU A 376       3.601 196.833  16.970  1.00118.07           H
ATOM   4016 2HG  GLU A 376       3.805 196.737  15.217  1.00100.25           H
ATOM   4017  CD  GLU A 376       1.852 197.338  15.853  1.00106.81           C
ATOM   4018  OE1 GLU A 376       1.609 198.250  16.672  1.00184.70           O
ATOM   4019  OE2 GLU A 376       1.096 197.061  14.898  1.00163.06           O
ATOM   4020  N   VAL A 377       2.465 192.370  17.908  1.00 15.70           N
ATOM   4021  H   VAL A 377       3.147 192.848  18.481  1.00 16.88           H
ATOM   4022  CA  VAL A 377       2.348 190.916  18.024  1.00 13.53           C
ATOM   4023  HA  VAL A 377       2.462 190.466  17.039  1.00 15.74           H
ATOM   4024  C   VAL A 377       0.962 190.551  18.546  1.00 14.50           C
ATOM   4025  O   VAL A 377       0.349 189.594  18.075  1.00 17.32           O
ATOM   4026  CB  VAL A 377       3.416 190.315  18.966  1.00 12.75           C
ATOM   4027  HB  VAL A 377       3.350 190.810  19.935  1.00 15.03           H
ATOM   4028  CG1 VAL A 377       3.185 188.821  19.173  1.00 15.02           C
ATOM   4029 1HG1 VAL A 377       2.257 188.665  19.724  1.00 44.63           H
ATOM   4030 2HG1 VAL A 377       4.009 188.398  19.748  1.00 43.97           H
ATOM   4031 3HG1 VAL A 377       3.120 188.317  18.208  1.00 43.88           H
ATOM   4032  CG2 VAL A 377       4.813 190.545  18.397  1.00 16.34           C
ATOM   4033 1HG2 VAL A 377       4.898 190.067  17.421  1.00 47.81           H
ATOM   4034 2HG2 VAL A 377       5.556 190.120  19.072  1.00 45.48           H
ATOM   4035 3HG2 VAL A 377       5.003 191.613  18.293  1.00 43.90           H
ATOM   4036  N   LEU A 378       0.461 191.330  19.498  1.00 15.71           N
ATOM   4037  H   LEU A 378       0.984 192.139  19.801  1.00 16.65           H
ATOM   4038  CA  LEU A 378      -0.849 191.086  20.095  1.00 19.62           C
ATOM   4039  HA  LEU A 378      -0.908 190.046  20.417  1.00 21.36           H
ATOM   4040  C   LEU A 378      -1.984 191.323  19.102  1.00 25.09           C
ATOM   4041  O   LEU A 378      -3.088 190.811  19.280  1.00 36.10           O
ATOM   4042  CB  LEU A 378      -1.042 192.002  21.307  1.00 22.13           C
ATOM   4043 1HB  LEU A 378      -0.960 193.030  20.955  1.00 32.85           H
ATOM   4044 2HB  LEU A 378      -2.060 191.864  21.673  1.00 34.54           H
ATOM   4045  CG  LEU A 378      -0.089 191.830  22.494  1.00 20.66           C
ATOM   4046  HG  LEU A 378       0.938 191.832  22.129  1.00 34.72           H
ATOM   4047  CD1 LEU A 378      -0.256 192.997  23.459  1.00 33.41           C
ATOM   4048 1HD1 LEU A 378      -0.051 193.933  22.939  1.00 67.65           H
ATOM   4049 2HD1 LEU A 378       0.445 192.888  24.287  1.00 67.72           H
ATOM   4050 3HD1 LEU A 378      -1.275 193.014  23.847  1.00 69.78           H
ATOM   4051  CD2 LEU A 378      -0.336 190.520  23.230  1.00 37.92           C
ATOM   4052 1HD2 LEU A 378      -0.140 189.683  22.561  1.00 73.96           H
ATOM   4053 2HD2 LEU A 378      -1.370 190.480  23.573  1.00 74.27           H
ATOM   4054 3HD2 LEU A 378       0.331 190.453  24.089  1.00 74.04           H
ATOM   4055  N   GLU A 379      -1.707 192.091  18.053  1.00 24.18           N
ATOM   4056  H   GLU A 379      -0.772 192.455  17.943  1.00 23.84           H
ATOM   4057  CA  GLU A 379      -2.701 192.425  17.036  1.00 30.29           C
ATOM   4058  HA  GLU A 379      -3.698 192.251  17.442  1.00 36.68           H
ATOM   4059  C   GLU A 379      -2.571 191.580  15.769  1.00 26.99           C
ATOM   4060  O   GLU A 379      -3.325 191.773  14.815  1.00 33.00           O
ATOM   4061  CB  GLU A 379      -2.585 193.904  16.652  1.00 40.41           C
ATOM   4062 1HB  GLU A 379      -1.585 194.081  16.257  1.00 52.17           H
ATOM   4063 2HB  GLU A 379      -3.303 194.110  15.857  1.00 78.23           H
ATOM   4064  CG  GLU A 379      -2.837 194.894  17.783  1.00 72.57           C
ATOM   4065 1HG  GLU A 379      -2.097 194.739  18.568  1.00133.20           H
ATOM   4066 2HG  GLU A 379      -2.714 195.905  17.394  1.00117.78           H
ATOM   4067  CD  GLU A 379      -4.225 194.768  18.387  1.00107.47           C
ATOM   4068  OE1 GLU A 379      -5.190 194.478  17.647  1.00174.39           O
ATOM   4069  OE2 GLU A 379      -4.361 194.972  19.612  1.00168.15           O
ATOM   4070  N   HIS A 380      -1.635 190.638  15.742  1.00 21.81           N
ATOM   4071  H   HIS A 380      -1.043 190.498  16.550  1.00 20.60           H
ATOM   4072  CA  HIS A 380      -1.471 189.781  14.572  1.00 20.85           C
ATOM   4073  HA  HIS A 380      -1.404 190.423  13.695  1.00 23.94           H
ATOM   4074  C   HIS A 380      -2.686 188.867  14.424  1.00 22.36           C
ATOM   4075  O   HIS A 380      -3.156 188.303  15.412  1.00 21.59           O
ATOM   4076  CB  HIS A 380      -0.197 188.936  14.670  1.00 19.02           C
ATOM   4077 1HB  HIS A 380       0.001 188.721  15.720  1.00 25.76           H
ATOM   4078 2HB  HIS A 380      -0.366 187.989  14.157  1.00 35.19           H
ATOM   4079  CG  HIS A 380       1.006 189.588  14.064  1.00 27.11           C
ATOM   4080  ND1 HIS A 380       1.542 190.780  14.494  1.00 95.27           N
ATOM   4081  HD1 HIS A 380       1.188 191.359  15.244  1.00183.72           H
ATOM   4082  CD2 HIS A 380       1.787 189.212  13.019  1.00 50.17           C
ATOM   4083  HD2 HIS A 380       1.639 188.317  12.433  1.00109.22           H
ATOM   4084  CE1 HIS A 380       2.606 191.056  13.728  1.00112.31           C
ATOM   4085  HE1 HIS A 380       3.222 191.936  13.837  1.00203.59           H
ATOM   4086  NE2 HIS A 380       2.797 190.121  12.817  1.00 79.19           N
ATOM   4087  N   PRO A 381      -3.209 188.694  13.198  1.00 27.57           N
ATOM   4088  CA  PRO A 381      -4.436 187.893  13.117  1.00 31.03           C
ATOM   4089  HA  PRO A 381      -5.216 188.374  13.706  1.00 33.60           H
ATOM   4090  C   PRO A 381      -4.307 186.442  13.573  1.00 27.13           C
ATOM   4091  O   PRO A 381      -5.289 185.834  13.995  1.00 29.32           O
ATOM   4092  CB  PRO A 381      -4.802 187.951  11.631  1.00 42.13           C
ATOM   4093 1HB  PRO A 381      -4.434 187.062  11.119  1.00 48.16           H
ATOM   4094 2HB  PRO A 381      -5.881 188.042  11.508  1.00 54.39           H
ATOM   4095  CG  PRO A 381      -4.115 189.167  11.114  1.00 48.56           C
ATOM   4096 1HG  PRO A 381      -3.932 189.082  10.043  1.00 65.55           H
ATOM   4097 2HG  PRO A 381      -4.710 190.053  11.334  1.00 66.81           H
ATOM   4098  CD  PRO A 381      -2.822 189.214  11.874  1.00 35.17           C
ATOM   4099 1HD  PRO A 381      -2.077 188.567  11.409  1.00 37.30           H
ATOM   4100 2HD  PRO A 381      -2.465 190.242  11.939  1.00 38.92           H
ATOM   4101  N   TRP A 382      -3.110 185.873  13.480  1.00 24.46           N
ATOM   4102  H   TRP A 382      -2.343 186.380  13.064  1.00 26.31           H
ATOM   4103  CA  TRP A 382      -2.881 184.523  13.988  1.00 22.63           C
ATOM   4104  HA  TRP A 382      -3.634 183.858  13.566  1.00 26.60           H
ATOM   4105  C   TRP A 382      -3.021 184.477  15.507  1.00 18.20           C
ATOM   4106  O   TRP A 382      -3.544 183.509  16.058  1.00 20.75           O
ATOM   4107  CB  TRP A 382      -1.496 184.019  13.578  1.00 24.15           C
ATOM   4108 1HB  TRP A 382      -1.403 184.092  12.494  1.00 30.15           H
ATOM   4109 2HB  TRP A 382      -0.734 184.652  14.032  1.00 22.42           H
ATOM   4110  CG  TRP A 382      -1.257 182.597  13.995  1.00 24.85           C
ATOM   4111  CD1 TRP A 382      -1.735 181.467  13.402  1.00 32.44           C
ATOM   4112  HD1 TRP A 382      -2.351 181.456  12.514  1.00 40.62           H
ATOM   4113  CD2 TRP A 382      -0.500 182.141  15.127  1.00 22.37           C
ATOM   4114  NE1 TRP A 382      -1.344 180.345  14.085  1.00 34.39           N
ATOM   4115  HE1 TRP A 382      -1.586 179.401  13.820  1.00 43.62           H
ATOM   4116  CE2 TRP A 382      -0.578 180.730  15.153  1.00 27.65           C
ATOM   4117  CE3 TRP A 382       0.260 182.787  16.111  1.00 21.57           C
ATOM   4118  HE3 TRP A 382       0.330 183.865  16.124  1.00 22.87           H
ATOM   4119  CZ2 TRP A 382       0.098 179.963  16.107  1.00 30.18           C
ATOM   4120  HZ2 TRP A 382       0.045 178.885  16.094  1.00 38.21           H
ATOM   4121  CZ3 TRP A 382       0.932 182.023  17.064  1.00 25.11           C
ATOM   4122  HZ3 TRP A 382       1.536 182.513  17.814  1.00 29.92           H
ATOM   4123  CH2 TRP A 382       0.844 180.619  17.054  1.00 28.45           C
ATOM   4124  HH2 TRP A 382       1.379 180.048  17.798  1.00 34.31           H
ATOM   4125  N   ILE A 383      -2.563 185.528  16.179  1.00 14.88           N
ATOM   4126  H   ILE A 383      -2.175 186.311  15.674  1.00 16.03           H
ATOM   4127  CA  ILE A 383      -2.666 185.622  17.632  1.00 13.18           C
ATOM   4128  HA  ILE A 383      -2.382 184.665  18.071  1.00 13.74           H
ATOM   4129  C   ILE A 383      -4.116 185.885  18.025  1.00 14.91           C
ATOM   4130  O   ILE A 383      -4.639 185.221  18.917  1.00 16.20           O
ATOM   4131  CB  ILE A 383      -1.751 186.732  18.204  1.00 12.91           C
ATOM   4132  HB  ILE A 383      -1.956 187.653  17.657  1.00 21.26           H
ATOM   4133  CG1 ILE A 383      -0.270 186.380  18.007  1.00 15.74           C
ATOM   4134 1HG1 ILE A 383      -0.095 186.179  16.950  1.00 38.18           H
ATOM   4135 2HG1 ILE A 383       0.324 187.251  18.277  1.00 34.91           H
ATOM   4136  CG2 ILE A 383      -2.054 186.994  19.677  1.00 20.99           C
ATOM   4137 1HG2 ILE A 383      -1.290 187.646  20.101  1.00 51.66           H
ATOM   4138 2HG2 ILE A 383      -2.073 186.051  20.224  1.00 54.93           H
ATOM   4139 3HG2 ILE A 383      -3.024 187.482  19.770  1.00 51.54           H
ATOM   4140  CD1 ILE A 383       0.256 185.204  18.815  1.00 25.41           C
ATOM   4141 1HD1 ILE A 383       0.216 185.434  19.880  1.00 60.09           H
ATOM   4142 2HD1 ILE A 383       1.291 185.010  18.536  1.00 58.15           H
ATOM   4143 3HD1 ILE A 383      -0.339 184.313  18.613  1.00 63.45           H
ATOM   4144  N   THR A 384      -4.780 186.832  17.371  1.00 17.68           N
ATOM   4145  H   THR A 384      -4.346 187.317  16.597  1.00 18.88           H
ATOM   4146  CA  THR A 384      -6.132 187.213  17.774  1.00 22.32           C
ATOM   4147  HA  THR A 384      -6.129 187.383  18.850  1.00 24.22           H
ATOM   4148  C   THR A 384      -7.168 186.127  17.498  1.00 24.51           C
ATOM   4149  O   THR A 384      -8.205 186.081  18.159  1.00 31.56           O
ATOM   4150  CB  THR A 384      -6.604 188.512  17.088  1.00 27.83           C
ATOM   4151  HB  THR A 384      -7.622 188.732  17.410  1.00 47.83           H
ATOM   4152  OG1 THR A 384      -6.589 188.340  15.666  1.00 53.45           O
ATOM   4153  HG1 THR A 384      -6.830 189.177  15.261  1.00 86.22           H
ATOM   4154  CG2 THR A 384      -5.708 189.690  17.450  1.00 57.14           C
ATOM   4155 1HG2 THR A 384      -6.110 190.600  17.003  1.00 97.81           H
ATOM   4156 2HG2 THR A 384      -4.699 189.523  17.072  1.00103.53           H
ATOM   4157 3HG2 THR A 384      -5.675 189.808  18.533  1.00 98.92           H
ATOM   4158  N   ALA A 385      -6.899 185.258  16.529  1.00 23.91           N
ATOM   4159  H   ALA A 385      -6.051 185.363  15.989  1.00 24.81           H
ATOM   4160  CA  ALA A 385      -7.807 184.164  16.197  1.00 27.60           C
ATOM   4161  HA  ALA A 385      -8.829 184.511  16.347  1.00 33.11           H
ATOM   4162  C   ALA A 385      -7.610 182.921  17.062  1.00 24.88           C
ATOM   4163  O   ALA A 385      -8.567 182.200  17.340  1.00 36.08           O
ATOM   4164  CB  ALA A 385      -7.645 183.790  14.729  1.00 33.73           C
ATOM   4165 1HB  ALA A 385      -7.853 184.660  14.105  1.00 61.00           H
ATOM   4166 2HB  ALA A 385      -8.345 182.992  14.479  1.00 64.94           H
ATOM   4167 3HB  ALA A 385      -6.627 183.447  14.548  1.00 64.62           H
ATOM   4168  N   ASN A 386      -6.370 182.640  17.452  1.00 19.19           N
ATOM   4169  H   ASN A 386      -5.622 183.284  17.237  1.00 21.50           H
ATOM   4170  CA  ASN A 386      -6.048 181.397  18.146  1.00 17.76           C
ATOM   4171  HA  ASN A 386      -6.868 180.694  17.997  1.00 20.87           H
ATOM   4172  C   ASN A 386      -5.846 181.537  19.653  1.00 16.31           C
ATOM   4173  O   ASN A 386      -5.976 180.556  20.385  1.00 19.38           O
ATOM   4174  CB  ASN A 386      -4.784 180.792  17.529  1.00 17.72           C
ATOM   4175 1HB  ASN A 386      -4.005 181.553  17.490  1.00 16.89           H
ATOM   4176 2HB  ASN A 386      -4.437 179.973  18.158  1.00 19.45           H
ATOM   4177  CG  ASN A 386      -5.024 180.244  16.141  1.00 22.22           C
ATOM   4178  OD1 ASN A 386      -5.572 179.157  15.975  1.00 28.05           O
ATOM   4179  ND2 ASN A 386      -4.604 180.989  15.131  1.00 26.55           N
ATOM   4180 1HD2 ASN A 386      -4.750 180.670  14.186  1.00 33.25           H
ATOM   4181 2HD2 ASN A 386      -4.156 181.874  15.322  1.00 28.16           H
ATOM   4182  N   SER A 387      -5.501 182.732  20.118  1.00 17.47           N
ATOM   4183  H   SER A 387      -5.434 183.520  19.488  1.00 21.66           H
ATOM   4184  CA  SER A 387      -5.207 182.948  21.532  1.00 18.40           C
ATOM   4185  HA  SER A 387      -4.620 182.106  21.898  1.00 30.75           H
ATOM   4186  C   SER A 387      -6.472 183.064  22.375  1.00 31.31           C
ATOM   4187  O   SER A 387      -7.440 183.720  21.990  1.00 45.99           O
ATOM   4188  CB  SER A 387      -4.391 184.229  21.709  1.00 17.64           C
ATOM   4189 1HB  SER A 387      -3.484 184.165  21.108  1.00 43.70           H
ATOM   4190 2HB  SER A 387      -4.984 185.079  21.371  1.00 45.27           H
ATOM   4191  OG  SER A 387      -4.037 184.423  23.067  1.00 45.01           O
ATOM   4192  HG  SER A 387      -3.520 185.230  23.130  1.00 82.63           H
ATOM   4193  N   SER A 388      -6.444 182.451  23.553  1.00 47.18           N
ATOM   4194  H   SER A 388      -5.657 181.868  23.799  1.00 49.41           H
ATOM   4195  CA  SER A 388      -7.494 182.663  24.543  1.00 83.74           C
ATOM   4196  HA  SER A 388      -8.467 182.602  24.056  1.00113.08           H
ATOM   4197  C   SER A 388      -7.310 184.058  25.135  1.00 92.56           C
ATOM   4198  O   SER A 388      -6.181 184.507  25.337  1.00 94.44           O
ATOM   4199  CB  SER A 388      -7.408 181.607  25.647  1.00133.24           C
ATOM   4200 1HB  SER A 388      -7.487 180.616  25.200  1.00182.93           H
ATOM   4201 2HB  SER A 388      -6.447 181.696  26.154  1.00158.38           H
ATOM   4202  OG  SER A 388      -8.455 181.778  26.587  1.00202.12           O
ATOM   4203  HG  SER A 388      -8.309 181.175  27.320  1.00262.66           H
ATOM   4204  N   LYS A 389      -8.414 184.748  25.404  1.00139.59           N
ATOM   4205  H   LYS A 389      -9.317 184.327  25.241  1.00168.72           H
ATOM   4206  CA  LYS A 389      -8.353 186.103  25.946  1.00192.92           C
ATOM   4207  HA  LYS A 389      -7.854 186.740  25.216  1.00190.96           H
ATOM   4208  C   LYS A 389      -7.540 186.094  27.238  1.00229.92           C
ATOM   4209  O   LYS A 389      -7.822 185.297  28.132  1.00259.42           O
ATOM   4210  CB  LYS A 389      -9.763 186.636  26.217  1.00289.54           C
ATOM   4211 1HB  LYS A 389     -10.361 186.503  25.316  1.00331.91           H
ATOM   4212 2HB  LYS A 389     -10.208 186.042  27.017  1.00371.00           H
ATOM   4213  CG  LYS A 389      -9.802 188.106  26.622  1.00371.45           C
ATOM   4214 1HG  LYS A 389      -9.096 188.265  27.436  1.00417.14           H
ATOM   4215 2HG  LYS A 389      -9.497 188.717  25.773  1.00400.99           H
ATOM   4216  CD  LYS A 389     -11.181 188.556  27.091  1.00516.88           C
ATOM   4217 1HD  LYS A 389     -11.511 187.905  27.900  1.00563.36           H
ATOM   4218 2HD  LYS A 389     -11.100 189.573  27.476  1.00576.97           H
ATOM   4219  CE  LYS A 389     -12.212 188.535  25.972  1.00684.33           C
ATOM   4220 1HE  LYS A 389     -11.835 189.122  25.132  1.00742.18           H
ATOM   4221 2HE  LYS A 389     -12.351 187.505  25.636  1.00748.38           H
ATOM   4222  NZ  LYS A 389     -13.507 189.103  26.471  1.00862.90           N
ATOM   4223 1HZ  LYS A 389     -13.379 190.059  26.775  1.00932.48           H
ATOM   4224 2HZ  LYS A 389     -14.204 189.090  25.738  1.00947.93           H
ATOM   4225 3HZ  LYS A 389     -13.853 188.561  27.252  1.00940.81           H
ATOM   4226  N   PRO A 390      -6.529 186.971  27.358  1.00272.37           N
ATOM   4227  CA  PRO A 390      -5.791 186.929  28.625  1.00362.60           C
ATOM   4228  HA  PRO A 390      -5.431 185.918  28.819  1.00355.02           H
ATOM   4229  C   PRO A 390      -6.645 187.401  29.798  1.00459.50           C
ATOM   4230  O   PRO A 390      -7.584 188.178  29.625  1.00489.01           O
ATOM   4231  CB  PRO A 390      -4.611 187.870  28.372  1.00432.89           C
ATOM   4232 1HB  PRO A 390      -4.317 188.375  29.292  1.00531.70           H
ATOM   4233 2HB  PRO A 390      -3.772 187.318  27.949  1.00468.15           H
ATOM   4234  CG  PRO A 390      -5.138 188.844  27.378  1.00379.04           C
ATOM   4235 1HG  PRO A 390      -5.751 189.594  27.878  1.00429.53           H
ATOM   4236 2HG  PRO A 390      -4.322 189.315  26.829  1.00409.92           H
ATOM   4237  CD  PRO A 390      -5.983 188.005  26.460  1.00280.91           C
ATOM   4238 1HD  PRO A 390      -6.780 188.606  26.023  1.00297.97           H
ATOM   4239 2HD  PRO A 390      -5.368 187.547  25.685  1.00245.36           H
ATOM   4240  N   SER A 391      -6.320 186.912  30.990  1.00570.20           N
ATOM   4241  H   SER A 391      -5.534 186.285  31.083  1.00585.52           H
ATOM   4242  CA  SER A 391      -7.086 187.250  32.185  1.00732.45           C
ATOM   4243  HA  SER A 391      -8.127 186.979  32.011  1.00708.73           H
ATOM   4244  C   SER A 391      -7.016 188.745  32.477  1.00881.13           C
ATOM   4245  O   SER A 391      -5.958 189.363  32.357  1.00972.38           O
ATOM   4246  CB  SER A 391      -6.557 186.468  33.389  1.00892.35           C
ATOM   4247 1HB  SER A 391      -5.539 186.793  33.607  1.00996.28           H
ATOM   4248 2HB  SER A 391      -7.188 186.669  34.254  1.00938.04           H
ATOM   4249  OG  SER A 391      -6.553 185.077  33.119  1.00965.08           O
ATOM   4250  HG  SER A 391      -7.391 184.841  32.713  1.00999.99           H
ATOM   4251  N   ASN A 392      -8.155 189.319  32.854  1.00997.37           N
ATOM   4252  H   ASN A 392      -8.991 188.759  32.942  1.00993.03           H
ATOM   4253  CA  ASN A 392      -8.262 190.748  33.133  1.00999.99           C
ATOM   4254  HA  ASN A 392      -7.263 191.163  33.279  1.00999.99           H
ATOM   4255  C   ASN A 392      -9.067 190.995  34.405  1.00999.99           C
ATOM   4256  O   ASN A 392      -8.772 191.980  35.114  1.00999.99           O
ATOM   4257  OXT ASN A 392      -9.991 190.196  34.664  1.00999.99           O
ATOM   4258  CB  ASN A 392      -8.919 191.434  31.931  1.00999.99           C
ATOM   4259 1HB  ASN A 392      -8.395 191.135  31.023  1.00999.99           H
ATOM   4260 2HB  ASN A 392      -9.958 191.114  31.855  1.00999.99           H
ATOM   4261  CG  ASN A 392      -8.878 192.944  32.023  1.00999.99           C
ATOM   4262  OD1 ASN A 392      -7.899 193.577  31.635  1.00999.99           O
ATOM   4263  ND2 ASN A 392      -9.950 193.533  32.528  1.00999.99           N
ATOM   4264 1HD2 ASN A 392      -9.973 194.539  32.596  1.00999.99           H
ATOM   4265 2HD2 ASN A 392     -10.725 192.975  32.854  1.00999.99           H
TER    4266      ASN A 392 
HETATM 4267  CH3 ACE B 521       2.248 161.270  48.649  1.00761.53           C
HETATM 4268 1HH3 ACE B 521       1.613 161.188  47.768  1.00863.10           H
HETATM 4269 2HH3 ACE B 521       3.292 161.157  48.363  1.00861.36           H
HETATM 4270 3HH3 ACE B 521       1.974 160.503  49.373  1.00849.67           H
HETATM 4271  C   ACE B 521       2.046 162.636  49.273  1.00534.82           C
HETATM 4272  O   ACE B 521       1.248 163.431  48.781  1.00573.50           O
ATOM   4273  N   GLU B 522       2.784 162.896  50.346  1.00423.66           N
ATOM   4274  H   GLU B 522       3.435 162.204  50.686  1.00491.89           H
ATOM   4275  CA  GLU B 522       2.724 164.168  51.061  1.00330.73           C
ATOM   4276  HA  GLU B 522       2.289 164.921  50.404  1.00371.69           H
ATOM   4277  C   GLU B 522       4.146 164.585  51.427  1.00252.84           C
ATOM   4278  O   GLU B 522       4.954 163.753  51.842  1.00277.80           O
ATOM   4279  CB  GLU B 522       1.856 164.027  52.315  1.00424.71           C
ATOM   4280 1HB  GLU B 522       0.979 163.429  52.064  1.00495.76           H
ATOM   4281 2HB  GLU B 522       2.425 163.492  53.076  1.00479.92           H
ATOM   4282  CG  GLU B 522       1.377 165.349  52.897  1.00549.40           C
ATOM   4283 1HG  GLU B 522       1.032 165.182  53.917  1.00662.84           H
ATOM   4284 2HG  GLU B 522       2.211 166.050  52.923  1.00606.32           H
ATOM   4285  CD  GLU B 522       0.244 165.952  52.087  1.00648.52           C
ATOM   4286  OE1 GLU B 522      -0.849 165.349  52.030  1.00755.34           O
ATOM   4287  OE2 GLU B 522       0.440 167.042  51.508  1.00750.92           O
ATOM   4288  N   GLU B 523       4.475 165.859  51.243  1.00222.26           N
ATOM   4289  H   GLU B 523       3.782 166.525  50.935  1.00261.92           H
ATOM   4290  CA  GLU B 523       5.840 166.330  51.455  1.00192.83           C
ATOM   4291  HA  GLU B 523       6.514 165.501  51.240  1.00214.03           H
ATOM   4292  C   GLU B 523       6.105 166.792  52.887  1.00136.13           C
ATOM   4293  O   GLU B 523       5.370 167.611  53.440  1.00142.80           O
ATOM   4294  CB  GLU B 523       6.148 167.468  50.478  1.00265.80           C
ATOM   4295 1HB  GLU B 523       5.931 167.120  49.468  1.00372.24           H
ATOM   4296 2HB  GLU B 523       5.488 168.308  50.695  1.00268.97           H
ATOM   4297  CG  GLU B 523       7.586 167.965  50.517  1.00329.39           C
ATOM   4298 1HG  GLU B 523       7.673 168.827  49.857  1.00429.73           H
ATOM   4299 2HG  GLU B 523       7.826 168.286  51.530  1.00335.87           H
ATOM   4300  CD  GLU B 523       8.591 166.914  50.084  1.00385.07           C
ATOM   4301  OE1 GLU B 523       9.757 166.992  50.525  1.00441.96           O
ATOM   4302  OE2 GLU B 523       8.245 166.009  49.295  1.00463.06           O
ATOM   4303  N   SER B 524       7.172 166.269  53.482  1.00125.76           N
ATOM   4304  H   SER B 524       7.722 165.570  53.006  1.00166.23           H
ATOM   4305  CA  SER B 524       7.591 166.684  54.817  1.00102.25           C
ATOM   4306  HA  SER B 524       6.701 166.905  55.407  1.00104.47           H
ATOM   4307  C   SER B 524       8.468 167.933  54.763  1.00 80.05           C
ATOM   4308  O   SER B 524       9.274 168.104  53.847  1.00 94.74           O
ATOM   4309  CB  SER B 524       8.361 165.550  55.497  1.00137.25           C
ATOM   4310 1HB  SER B 524       7.735 164.657  55.516  1.00178.20           H
ATOM   4311 2HB  SER B 524       9.266 165.339  54.927  1.00177.11           H
ATOM   4312  OG  SER B 524       8.712 165.898  56.825  1.00177.26           O
ATOM   4313  HG  SER B 524       9.168 165.154  57.226  1.00222.18           H
ATOM   4314  N   PHE B 525       8.313 168.794  55.762  1.00 65.52           N
ATOM   4315  H   PHE B 525       7.637 168.598  56.486  1.00 76.65           H
ATOM   4316  CA  PHE B 525       9.102 170.015  55.892  1.00 53.37           C
ATOM   4317  HA  PHE B 525       9.861 170.053  55.110  1.00 50.14           H
ATOM   4318  C   PHE B 525       9.788 169.983  57.256  1.00 57.76           C
ATOM   4319  O   PHE B 525       9.172 169.593  58.249  1.00 72.38           O
ATOM   4320  CB  PHE B 525       8.202 171.250  55.796  1.00 50.13           C
ATOM   4321 1HB  PHE B 525       7.412 171.167  56.542  1.00 61.13           H
ATOM   4322 2HB  PHE B 525       8.801 172.130  56.029  1.00 49.64           H
ATOM   4323  CG  PHE B 525       7.579 171.458  54.442  1.00 45.25           C
ATOM   4324  CD1 PHE B 525       8.125 172.382  53.557  1.00 35.77           C
ATOM   4325  HD1 PHE B 525       9.010 172.935  53.837  1.00 34.10           H
ATOM   4326  CD2 PHE B 525       6.432 170.766  54.066  1.00 56.93           C
ATOM   4327  HD2 PHE B 525       5.989 170.050  54.742  1.00 71.31           H
ATOM   4328  CE1 PHE B 525       7.539 172.615  52.316  1.00 35.94           C
ATOM   4329  HE1 PHE B 525       7.966 173.347  51.647  1.00 34.38           H
ATOM   4330  CE2 PHE B 525       5.845 170.982  52.821  1.00 56.73           C
ATOM   4331  HE2 PHE B 525       4.965 170.425  52.535  1.00 70.96           H
ATOM   4332  CZ  PHE B 525       6.397 171.912  51.945  1.00 45.11           C
ATOM   4333  HZ  PHE B 525       5.940 172.088  50.982  1.00 49.72           H
ATOM   4334  N   ARG B 526      11.057 170.375  57.310  1.00 51.41           N
ATOM   4335  H   ARG B 526      11.513 170.704  56.468  1.00 45.97           H
ATOM   4336  CA  ARG B 526      11.834 170.340  58.548  1.00 57.75           C
ATOM   4337  HA  ARG B 526      11.171 170.090  59.377  1.00 67.84           H
ATOM   4338  C   ARG B 526      12.456 171.701  58.838  1.00 51.01           C
ATOM   4339  O   ARG B 526      12.305 172.641  58.060  1.00 42.98           O
ATOM   4340  CB  ARG B 526      12.939 169.283  58.441  1.00 67.98           C
ATOM   4341 1HB  ARG B 526      13.600 169.559  57.618  1.00 83.49           H
ATOM   4342 2HB  ARG B 526      13.525 169.294  59.360  1.00 91.75           H
ATOM   4343  CG  ARG B 526      12.439 167.862  58.213  1.00 96.69           C
ATOM   4344 1HG  ARG B 526      11.757 167.593  59.020  1.00137.83           H
ATOM   4345 2HG  ARG B 526      11.903 167.812  57.265  1.00127.53           H
ATOM   4346  CD  ARG B 526      13.592 166.869  58.189  1.00116.44           C
ATOM   4347 1HD  ARG B 526      14.170 166.980  59.107  1.00159.44           H
ATOM   4348 2HD  ARG B 526      13.187 165.857  58.151  1.00148.88           H
ATOM   4349  NE  ARG B 526      14.469 167.078  57.036  1.00169.66           N
ATOM   4350  HE  ARG B 526      14.150 167.721  56.327  1.00222.84           H
ATOM   4351  CZ  ARG B 526      15.653 166.506  56.857  1.00242.08           C
ATOM   4352  NH1 ARG B 526      16.167 165.656  57.725  1.00268.25           N
ATOM   4353 1HH1 ARG B 526      15.644 165.416  58.553  1.00253.10           H
ATOM   4354 2HH1 ARG B 526      17.080 165.267  57.550  1.00366.80           H
ATOM   4355  NH2 ARG B 526      16.343 166.784  55.772  1.00387.85           N
ATOM   4356 1HH2 ARG B 526      15.944 167.401  55.082  1.00464.68           H
ATOM   4357 2HH2 ARG B 526      17.267 166.398  55.656  1.00484.79           H
ATOM   4358  N   ASP B 527      13.150 171.813  59.964  1.00 61.06           N
ATOM   4359  H   ASP B 527      13.225 171.028  60.594  1.00 73.93           H
ATOM   4360  CA  ASP B 527      13.870 173.042  60.280  1.00 61.31           C
ATOM   4361  HA  ASP B 527      13.158 173.866  60.291  1.00 60.30           H
ATOM   4362  C   ASP B 527      14.928 173.271  59.200  1.00 52.96           C
ATOM   4363  O   ASP B 527      15.550 172.314  58.740  1.00 56.52           O
ATOM   4364  CB  ASP B 527      14.549 172.940  61.648  1.00 82.54           C
ATOM   4365 1HB  ASP B 527      15.073 171.987  61.713  1.00101.48           H
ATOM   4366 2HB  ASP B 527      15.279 173.745  61.739  1.00122.30           H
ATOM   4367  CG  ASP B 527      13.565 173.053  62.795  1.00111.10           C
ATOM   4368  OD1 ASP B 527      13.607 172.204  63.711  1.00165.80           O
ATOM   4369  OD2 ASP B 527      12.752 174.001  62.785  1.00174.79           O
HETATM 4370  N   PRO B 528      15.152 174.574  58.785  1.00 48.25           N
HETATM 4371  CA  PRO B 528      16.096 174.921  57.714  1.00 45.39           C
HETATM 4372  HA  PRO B 528      15.711 174.520  56.769  1.00 43.63           H
HETATM 4373  C   PRO B 528      17.481 174.309  57.934  1.00 52.29           C
HETATM 4374  O   PRO B 528      18.176 173.939  57.007  1.00 55.31           O
HETATM 4375  CB  PRO B 528      16.154 176.458  57.652  1.00 49.21           C
HETATM 4376 1HB  PRO B 528      17.050 176.829  58.165  1.00 59.88           H
HETATM 4377 2HB  PRO B 528      16.180 176.810  56.613  1.00 49.38           H
HETATM 4378  CG  PRO B 528      14.895 176.948  58.382  1.00 51.79           C
HETATM 4379  HG  PRO B 528      15.092 177.838  58.992  1.00 62.41           H
HETATM 4380  CD  PRO B 528      14.429 175.766  59.253  1.00 52.09           C
HETATM 4381 1HD  PRO B 528      14.669 175.954  60.307  1.00 61.61           H
HETATM 4382 2HD  PRO B 528      13.347 175.621  59.143  1.00 53.38           H
HETATM 4383  F1  PRO B 528      13.951 177.253  57.469  1.00 52.31           F
ATOM   4384  N   ALA B 529      17.903 174.217  59.243  1.00 64.18           N
ATOM   4385  H   ALA B 529      17.265 174.501  59.971  1.00 68.04           H
ATOM   4386  CA  ALA B 529      19.225 173.706  59.592  1.00 80.80           C
ATOM   4387  HA  ALA B 529      19.977 174.329  59.106  1.00 86.10           H
ATOM   4388  C   ALA B 529      19.449 172.273  59.112  1.00 85.05           C
ATOM   4389  O   ALA B 529      20.552 171.916  58.700  1.00102.97           O
ATOM   4390  CB  ALA B 529      19.431 173.791  61.098  1.00104.66           C
ATOM   4391 1HB  ALA B 529      19.328 174.826  61.424  1.00139.34           H
ATOM   4392 2HB  ALA B 529      20.430 173.432  61.349  1.00140.07           H
ATOM   4393 3HB  ALA B 529      18.689 173.174  61.606  1.00140.42           H
ATOM   4394  N   GLU B 530      18.412 171.443  59.166  1.00 79.70           N
ATOM   4395  H   GLU B 530      17.505 171.787  59.448  1.00 73.20           H
ATOM   4396  CA  GLU B 530      18.536 170.031  58.813  1.00 92.18           C
ATOM   4397  HA  GLU B 530      19.486 169.657  59.196  1.00107.58           H
ATOM   4398  C   GLU B 530      18.521 169.783  57.307  1.00 88.25           C
ATOM   4399  O   GLU B 530      18.890 168.701  56.851  1.00119.20           O
ATOM   4400  CB  GLU B 530      17.396 169.230  59.449  1.00103.15           C
ATOM   4401 1HB  GLU B 530      16.450 169.566  59.022  1.00117.49           H
ATOM   4402 2HB  GLU B 530      17.531 168.179  59.193  1.00127.28           H
ATOM   4403  CG  GLU B 530      17.308 169.347  60.964  1.00153.50           C
ATOM   4404 1HG  GLU B 530      17.143 170.394  61.225  1.00198.02           H
ATOM   4405 2HG  GLU B 530      16.451 168.762  61.302  1.00211.21           H
ATOM   4406  CD  GLU B 530      18.572 168.837  61.638  1.00209.92           C
ATOM   4407  OE1 GLU B 530      19.397 168.574  62.539  1.00281.25           O
ATOM   4408  OE2 GLU B 530      17.983 169.259  62.656  1.00283.81           O
ATOM   4409  N   VAL B 531      18.085 170.777  56.540  1.00 68.29           N
ATOM   4410  H   VAL B 531      17.855 171.664  56.968  1.00 61.88           H
ATOM   4411  CA  VAL B 531      17.898 170.627  55.098  1.00 71.00           C
ATOM   4412  HA  VAL B 531      17.956 169.567  54.853  1.00 85.28           H
ATOM   4413  C   VAL B 531      18.984 171.348  54.305  1.00 69.35           C
ATOM   4414  O   VAL B 531      19.390 170.904  53.231  1.00 85.46           O
ATOM   4415  CB  VAL B 531      16.510 171.137  54.651  1.00 73.45           C
ATOM   4416  HB  VAL B 531      16.461 172.215  54.808  1.00107.05           H
ATOM   4417  CG1 VAL B 531      16.288 170.839  53.173  1.00 92.56           C
ATOM   4418 1HG1 VAL B 531      16.935 171.477  52.572  1.00133.97           H
ATOM   4419 2HG1 VAL B 531      15.250 171.036  52.909  1.00129.40           H
ATOM   4420 3HG1 VAL B 531      16.515 169.793  52.966  1.00137.94           H
ATOM   4421  CG2 VAL B 531      15.407 170.479  55.476  1.00103.40           C
ATOM   4422 1HG2 VAL B 531      14.434 170.761  55.074  1.00149.17           H
ATOM   4423 2HG2 VAL B 531      15.469 170.814  56.512  1.00144.54           H
ATOM   4424 3HG2 VAL B 531      15.511 169.395  55.438  1.00147.51           H
ATOM   4425  N   LEU B 532      19.490 172.444  54.861  1.00 60.81           N
ATOM   4426  H   LEU B 532      19.096 172.788  55.727  1.00 55.90           H
ATOM   4427  CA  LEU B 532      20.636 173.154  54.298  1.00 68.37           C
ATOM   4428  HA  LEU B 532      20.542 173.178  53.212  1.00 77.67           H
ATOM   4429  C   LEU B 532      21.948 172.443  54.629  1.00 95.67           C
ATOM   4430  O   LEU B 532      23.022 172.893  54.231  1.00136.28           O
ATOM   4431  CB  LEU B 532      20.665 174.591  54.829  1.00 64.17           C
ATOM   4432 1HB  LEU B 532      20.701 174.538  55.917  1.00 74.98           H
ATOM   4433 2HB  LEU B 532      21.589 175.059  54.490  1.00 82.46           H
ATOM   4434  CG  LEU B 532      19.499 175.503  54.433  1.00 62.60           C
ATOM   4435  HG  LEU B 532      18.560 174.975  54.594  1.00 80.46           H
ATOM   4436  CD1 LEU B 532      19.491 176.761  55.294  1.00 91.30           C
ATOM   4437 1HD1 LEU B 532      18.631 177.376  55.029  1.00140.35           H
ATOM   4438 2HD1 LEU B 532      20.406 177.330  55.131  1.00131.23           H
ATOM   4439 3HD1 LEU B 532      19.418 176.482  56.345  1.00127.90           H
ATOM   4440  CD2 LEU B 532      19.584 175.897  52.964  1.00 95.16           C
ATOM   4441 1HD2 LEU B 532      19.557 175.001  52.344  1.00136.97           H
ATOM   4442 2HD2 LEU B 532      20.510 176.441  52.778  1.00142.67           H
ATOM   4443 3HD2 LEU B 532      18.732 176.528  52.709  1.00136.53           H
ATOM   4444  N   GLY B 533      21.854 171.323  55.338  1.00129.49           N
ATOM   4445  H   GLY B 533      20.956 171.050  55.713  1.00154.42           H
ATOM   4446  CA  GLY B 533      22.991 170.440  55.533  1.00190.37           C
ATOM   4447 1HA  GLY B 533      22.623 169.469  55.867  1.00233.83           H
ATOM   4448 2HA  GLY B 533      23.487 170.298  54.573  1.00213.99           H
ATOM   4449  C   GLY B 533      24.035 170.912  56.525  1.00307.10           C
ATOM   4450  O   GLY B 533      25.208 170.560  56.407  1.00425.80           O
ATOM   4451  N   THR B 534      23.628 171.698  57.515  1.00409.85           N
ATOM   4452  H   THR B 534      22.653 171.953  57.590  1.00396.46           H
ATOM   4453  CA  THR B 534      24.562 172.189  58.526  1.00681.58           C
ATOM   4454  HA  THR B 534      25.299 171.409  58.721  1.00767.80           H
ATOM   4455  C   THR B 534      25.317 173.439  58.082  1.00846.17           C
ATOM   4456  O   THR B 534      26.123 173.979  58.841  1.00999.99           O
ATOM   4457  CB  THR B 534      23.847 172.516  59.853  1.00915.05           C
ATOM   4458  HB  THR B 534      24.561 172.968  60.541  1.00999.99           H
ATOM   4459  OG1 THR B 534      22.786 173.446  59.604  1.00916.11           O
ATOM   4460  HG1 THR B 534      23.160 174.223  59.183  1.00933.71           H
ATOM   4461  CG2 THR B 534      23.273 171.259  60.499  1.00999.99           C
ATOM   4462 1HG2 THR B 534      22.552 170.790  59.829  1.00999.99           H
ATOM   4463 2HG2 THR B 534      22.775 171.526  61.431  1.00999.99           H
ATOM   4464 3HG2 THR B 534      24.078 170.555  60.712  1.00999.99           H
ATOM   4465  N   GLY B 535      25.059 173.901  56.863  1.00850.54           N
ATOM   4466  H   GLY B 535      24.395 173.416  56.275  1.00733.52           H
ATOM   4467  CA  GLY B 535      25.725 175.077  56.331  1.00999.99           C
ATOM   4468 1HA  GLY B 535      25.097 175.952  56.495  1.00999.99           H
ATOM   4469 2HA  GLY B 535      26.669 175.224  56.857  1.00999.99           H
ATOM   4470  C   GLY B 535      26.016 174.962  54.847  1.00999.99           C
ATOM   4471  O   GLY B 535      25.695 175.863  54.072  1.00999.99           O
ATOM   4472  N   ALA B 536      26.615 173.843  54.454  1.00999.99           N
ATOM   4473  H   ALA B 536      26.845 173.136  55.138  1.00999.99           H
ATOM   4474  CA  ALA B 536      26.927 173.568  53.054  1.00999.99           C
ATOM   4475  HA  ALA B 536      26.164 174.030  52.428  1.00999.99           H
ATOM   4476  C   ALA B 536      26.909 172.066  52.783  1.00999.99           C
ATOM   4477  O   ALA B 536      26.507 171.685  51.664  1.00999.99           O
ATOM   4478  OXT ALA B 536      27.302 171.299  53.687  1.00999.99           O
ATOM   4479  CB  ALA B 536      28.286 174.157  52.693  1.00999.99           C
ATOM   4480 1HB  ALA B 536      28.498 173.966  51.641  1.00999.99           H
ATOM   4481 2HB  ALA B 536      28.278 175.233  52.868  1.00999.99           H
ATOM   4482 3HB  ALA B 536      29.061 173.696  53.306  1.00999.99           H
TER    4483      ALA B 536 
CONECT    1    2    3    4    5                              
CONECT    2    1                                             
CONECT    3    1                                             
CONECT    4    1                                             
CONECT    5    1    6    7                                   
CONECT    6    5                                             
CONECT    7    5    8    9                                   
CONECT 2574 2572 2575 2587                                   
CONECT 2587 2574 2588 2589                                   
CONECT 2588 2587                                             
CONECT 2589 2587 2590 2591 2592                              
CONECT 2590 2589                                             
CONECT 2591 2589                                             
CONECT 2592 2589                                             
CONECT 2593 2594 2595 2596 2597                              
CONECT 2594 2593                                             
CONECT 2595 2593                                             
CONECT 2596 2593                                             
CONECT 2597 2593 2598 2599                                   
CONECT 2598 2597                                             
CONECT 2599 2597 2600 2601                                   
CONECT 4267 4268 4269 4270 4271                              
CONECT 4268 4267                                             
CONECT 4269 4267                                             
CONECT 4270 4267                                             
CONECT 4271 4267 4272 4273                                   
CONECT 4272 4271                                             
CONECT 4273 4271 4274 4275                                   
CONECT 4362 4360 4363 4370                                   
CONECT 4370 4362 4371 4380                                   
CONECT 4371 4370 4372 4373 4375                              
CONECT 4372 4371                                             
CONECT 4373 4371 4374 4384                                   
CONECT 4374 4373                                             
CONECT 4375 4371 4376 4377 4378                              
CONECT 4376 4375                                             
CONECT 4377 4375                                             
CONECT 4378 4375 4379 4380 4383                              
CONECT 4379 4378                                             
CONECT 4380 4370 4378 4381 4382                              
CONECT 4381 4380                                             
CONECT 4382 4380                                             
CONECT 4383 4378                                             
CONECT 4384 4373 4385 4386                                   
END
