# Supplementary material for: Constrained TACC3 peptidomimetics for a non-canonical protein–protein interface elucidate allosteric communication in Aurora-A kinase
Source: Chem Sci. 2024 Nov 28;16(1):354–63. doi: 10.1039/d4sc06100d (PMC11604048; doi:10.1039/d4sc06100d)
Supplement: SC-016-D4SC06100D-s001 [file SC-016-D4SC06100D-s001.zip › aura_tacc3 522_536_fpro_run2_energymin.pdb]

REMARK YASARA *************************************************************
REMARK YASARA *                                                           *
REMARK YASARA *                     Y  A  S  A  R  A                      *
REMARK YASARA *                                                           *
REMARK YASARA *   Yet Another Scientific Artificial Reality Application   *
REMARK YASARA *                                                           *
REMARK YASARA *            MOLECULE STRUCTURE FILE, PDB FORMAT            *
REMARK YASARA *                                                           *
REMARK YASARA * Just use YASARA every day to make your questions go away! *
REMARK YASARA *                                                           *
REMARK YASARA *                      www.YASARA.org                       *
REMARK YASARA *                                                           *
REMARK YASARA *************************************************************
REMARK YASARA
REMARK YASARA Written on:        Wed Oct 23 08:42:56 2024
REMARK YASARA Number of models: 1
REMARK YASARA Number of atoms:   4481
REMARK YASARA Please address questions or suggestions to: Eliza@yasara.org
REMARK YASARA
REMARK   2 RESOLUTION. 2.02 ANGSTROMS.
REMARK 350 COORDINATES FOR A COMPLETE MULTIMER REPRESENTING THE KNOWN
REMARK 350 BIOLOGICALLY SIGNIFICANT OLIGOMERIZATION STATE OF THE
REMARK 350 MOLECULE CAN BE GENERATED BY APPLYING BIOMT TRANSFORMATIONS
REMARK 350 GIVEN BELOW. BOTH NON-CRYSTALLOGRAPHIC AND
REMARK 350 CRYSTALLOGRAPHIC OPERATIONS ARE GIVEN.
REMARK 350
REMARK 350 BIOMOLECULE: 1
REMARK 350 APPLY THE FOLLOWING TO CHAINS: A
REMARK 350   BIOMT1   1  1.000000  0.000000  0.000000        0.00000
REMARK 350   BIOMT2   1  0.000000  1.000000  0.000000        0.00000
REMARK 350   BIOMT3   1  0.000000  0.000000  1.000000        0.00000
COMPND    MOL_ID: 1;
COMPND   2 MOLECULE: AURORA KINASE A;
COMPND   3 CHAIN: A;
SEQRES   1 A  258  ARG GLN TRP ALA LEU GLU ASP PHE GLU ILE GLY ARG PRO 
SEQRES   2 A  258  LEU GLY LYS GLY LYS PHE GLY ASN VAL TYR LEU ALA ARG 
SEQRES   3 A  258  GLU LYS GLN SER LYS PHE ILE LEU ALA LEU LYS VAL LEU 
SEQRES   4 A  258  PHE LYS ALA GLN LEU GLU LYS ALA GLY VAL GLU HIS GLN 
SEQRES   5 A  258  LEU ARG ARG GLU VAL GLU ILE GLN SER HIS LEU ARG HIS 
SEQRES   6 A  258  PRO ASN ILE LEU ARG LEU TYR GLY TYR PHE HIS ASP ALA 
SEQRES   7 A  258  THR ARG VAL TYR LEU ILE LEU GLU TYR ALA PRO LEU GLY 
SEQRES   8 A  258  THR VAL TYR ARG GLU LEU GLN LYS LEU SER LYS PHE ASP 
SEQRES   9 A  258  GLU GLN ARG THR ALA THR TYR ILE THR GLU LEU ALA ASN 
SEQRES  10 A  258  ALA LEU SER TYR CYS HIS SER LYS ARG VAL ILE HIS ARG 
SEQRES  11 A  258  ASP ILE LYS PRO GLU ASN LEU LEU LEU GLY SER ALA GLY 
SEQRES  12 A  258  GLU LEU LYS ILE ALA ASN PHE GLY TRP SER VAL HIS ALA 
SEQRES  13 A  258  GLY THR LEU ASP TYR LEU PRO PRO GLU MET ILE GLU GLY 
SEQRES  14 A  258  ARG MET HIS ASP GLU LYS VAL ASP LEU TRP SER LEU GLY 
SEQRES  15 A  258  VAL LEU CYS TYR GLU PHE LEU VAL GLY LYS PRO PRO PHE 
SEQRES  16 A  258  GLU ALA ASN THR TYR GLN GLU THR TYR LYS ARG ILE SER 
SEQRES  17 A  258  ARG VAL GLU PHE THR PHE PRO ASP PHE VAL THR GLU GLY 
SEQRES  18 A  258  ALA ARG ASP LEU ILE SER ARG LEU LEU LYS HIS ASN PRO 
SEQRES  19 A  258  SER GLN ARG PRO MET LEU ARG GLU VAL LEU GLU HIS PRO 
SEQRES  20 A  258  TRP ILE THR ALA ASN SER SER LYS PRO SER ASN 
SEQRES   1 B   15  GLU GLU SER PHE ARG ASP PRO ALA GLU VAL LEU GLY THR 
SEQRES   2 B   15  GLY ALA 
LINK         C   ACE A 125                 N   ARG A 126                  1.33
LINK         C   HIS A 280                 N   NME A 281                  1.35
LINK         C   ACE A 289                 N   ALA A 290                  1.33
LINK         C   ACE B 521                 N   GLU B 522                  1.33
LINK         C   ASP B 527                 N   PRO B 528                  1.40
LINK         C   PRO B 528                 N   ALA B 529                  1.38
CRYST1  137.040  137.040  137.040  90.00  90.00  90.00 I 2 3        24
ORIGX1      1.000000  0.000000  0.000000        0.00000
ORIGX2      0.000000  1.000000  0.000000        0.00000
ORIGX3      0.000000  0.000000  1.000000        0.00000
SCALE1      0.007297  0.000000  0.000000        0.00000
SCALE2      0.000000  0.007297  0.000000        0.00000
SCALE3      0.000000  0.000000  0.007297        0.00000
HETATM    1  CH3 ACE A 125      -8.754 156.693  22.586  1.00 72.14           C
HETATM    2 1HH3 ACE A 125      -9.701 156.350  22.170  1.00 72.14           H
HETATM    3 2HH3 ACE A 125      -8.303 155.893  23.174  1.00 72.14           H
HETATM    4 3HH3 ACE A 125      -8.081 156.973  21.776  1.00 72.14           H
HETATM    5  C   ACE A 125      -9.007 157.882  23.473  1.00 72.14           C
HETATM    6  O   ACE A 125     -10.145 158.130  23.863  1.00 72.14           O
ATOM      7  N   ARG A 126      -7.943 158.615  23.800  1.00 72.14           N
ATOM      8  H   ARG A 126      -7.040 158.355  23.430  1.00 72.14           H
ATOM      9  CA  ARG A 126      -7.977 159.787  24.682  1.00 64.21           C
ATOM     10  HA  ARG A 126      -8.989 160.192  24.671  1.00 64.21           H
ATOM     11  C   ARG A 126      -7.009 160.870  24.190  1.00 59.66           C
ATOM     12  O   ARG A 126      -5.836 160.587  23.944  1.00 62.07           O
ATOM     13  CB  ARG A 126      -7.664 159.321  26.109  1.00  0.00           C
ATOM     14 1HB  ARG A 126      -8.292 158.459  26.335  1.00  0.00           H
ATOM     15 2HB  ARG A 126      -6.621 159.011  26.163  1.00  0.00           H
ATOM     16  CG  ARG A 126      -7.914 160.408  27.165  1.00  0.00           C
ATOM     17 1HG  ARG A 126      -7.255 161.256  26.980  1.00  0.00           H
ATOM     18 2HG  ARG A 126      -8.950 160.740  27.102  1.00  0.00           H
ATOM     19  CD  ARG A 126      -7.649 159.873  28.579  1.00  0.00           C
ATOM     20 1HD  ARG A 126      -6.647 159.445  28.613  1.00  0.00           H
ATOM     21 2HD  ARG A 126      -7.684 160.696  29.292  1.00  0.00           H
ATOM     22  NE  ARG A 126      -8.617 158.842  28.998  1.00  0.00           N
ATOM     23  HE  ARG A 126      -8.312 157.892  28.840  1.00  0.00           H
ATOM     24  CZ  ARG A 126      -9.769 159.088  29.625  1.00  0.00           C
ATOM     25  NH1 ARG A 126     -10.526 158.118  30.035  1.00  0.00           N
ATOM     26 1HH1 ARG A 126     -10.281 157.158  29.840  1.00  0.00           H
ATOM     27 2HH1 ARG A 126     -11.423 158.337  30.444  1.00  0.00           H
ATOM     28  NH2 ARG A 126     -10.198 160.292  29.847  1.00  0.00           N
ATOM     29 1HH2 ARG A 126      -9.695 161.073  29.451  1.00  0.00           H
ATOM     30 2HH2 ARG A 126     -10.944 160.454  30.509  1.00  0.00           H
ATOM     31  N   GLN A 127      -7.509 162.094  24.039  1.00 60.44           N
ATOM     32  H   GLN A 127      -8.483 162.241  24.264  1.00 60.44           H
ATOM     33  CA  GLN A 127      -6.795 163.233  23.451  1.00 59.82           C
ATOM     34  HA  GLN A 127      -5.726 163.100  23.618  1.00 59.82           H
ATOM     35  C   GLN A 127      -7.224 164.555  24.119  1.00 52.83           C
ATOM     36  O   GLN A 127      -8.401 164.716  24.456  1.00 52.41           O
ATOM     37  CB  GLN A 127      -7.049 163.315  21.933  1.00 56.47           C
ATOM     38 1HB  GLN A 127      -8.104 163.513  21.744  1.00 56.47           H
ATOM     39 2HB  GLN A 127      -6.488 164.182  21.583  1.00 56.47           H
ATOM     40  CG  GLN A 127      -6.634 162.100  21.061  1.00 69.03           C
ATOM     41 1HG  GLN A 127      -6.399 162.477  20.066  1.00 69.03           H
ATOM     42 2HG  GLN A 127      -5.724 161.648  21.458  1.00 69.03           H
ATOM     43  CD  GLN A 127      -7.698 160.995  20.920  1.00 74.60           C
ATOM     44  OE1 GLN A 127      -8.703 160.935  21.610  1.00 75.42           O
ATOM     45  NE2 GLN A 127      -7.550 160.075  19.997  1.00 78.58           N
ATOM     46 1HE2 GLN A 127      -8.268 159.370  19.919  1.00 78.58           H
ATOM     47 2HE2 GLN A 127      -6.789 160.096  19.333  1.00 78.58           H
ATOM     48  N   TRP A 128      -6.306 165.512  24.300  1.00 49.44           N
ATOM     49  H   TRP A 128      -5.358 165.372  23.982  1.00 49.44           H
ATOM     50  CA  TRP A 128      -6.583 166.766  25.007  1.00 49.56           C
ATOM     51  HA  TRP A 128      -6.972 166.494  25.988  1.00 49.56           H
ATOM     52  C   TRP A 128      -7.643 167.650  24.307  1.00 47.81           C
ATOM     53  O   TRP A 128      -7.639 167.812  23.086  1.00 55.16           O
ATOM     54  CB  TRP A 128      -5.297 167.562  25.260  1.00 42.68           C
ATOM     55 1HB  TRP A 128      -4.671 167.539  24.367  1.00 42.68           H
ATOM     56 2HB  TRP A 128      -5.570 168.602  25.438  1.00 42.68           H
ATOM     57  CG  TRP A 128      -4.492 167.064  26.430  1.00 43.28           C
ATOM     58  CD1 TRP A 128      -3.231 166.580  26.394  1.00 45.28           C
ATOM     59  HD1 TRP A 128      -2.600 166.456  25.527  1.00 45.28           H
ATOM     60  CD2 TRP A 128      -4.887 167.007  27.837  1.00 38.96           C
ATOM     61  NE1 TRP A 128      -2.819 166.236  27.641  1.00 43.54           N
ATOM     62  HE1 TRP A 128      -1.920 165.828  27.853  1.00 43.54           H
ATOM     63  CE2 TRP A 128      -3.796 166.461  28.578  1.00 45.43           C
ATOM     64  CE3 TRP A 128      -6.054 167.335  28.564  1.00 37.20           C
ATOM     65  HE3 TRP A 128      -6.903 167.746  28.038  1.00 37.20           H
ATOM     66  CZ2 TRP A 128      -3.864 166.242  29.961  1.00 47.61           C
ATOM     67  HZ2 TRP A 128      -3.016 165.820  30.480  1.00 47.61           H
ATOM     68  CZ3 TRP A 128      -6.133 167.112  29.952  1.00 44.09           C
ATOM     69  HZ3 TRP A 128      -7.042 167.365  30.478  1.00 44.09           H
ATOM     70  CH2 TRP A 128      -5.043 166.565  30.650  1.00 48.02           C
ATOM     71  HH2 TRP A 128      -5.107 166.385  31.713  1.00 48.02           H
ATOM     72  N   ALA A 129      -8.534 168.224  25.118  1.00 47.86           N
ATOM     73  H   ALA A 129      -8.468 168.030  26.107  1.00 47.86           H
ATOM     74  CA  ALA A 129      -9.608 169.151  24.714  1.00 48.24           C
ATOM     75  HA  ALA A 129      -9.228 169.858  23.976  1.00 48.24           H
ATOM     76  C   ALA A 129     -10.107 169.955  25.933  1.00 47.89           C
ATOM     77  O   ALA A 129      -9.702 169.702  27.068  1.00 41.64           O
ATOM     78  CB  ALA A 129     -10.748 168.340  24.090  1.00 47.82           C
ATOM     79 1HB  ALA A 129     -10.374 167.824  23.205  1.00 47.82           H
ATOM     80 2HB  ALA A 129     -11.566 169.002  23.806  1.00 47.82           H
ATOM     81 3HB  ALA A 129     -11.105 167.608  24.814  1.00 47.82           H
ATOM     82  N   LEU A 130     -11.014 170.910  25.706  1.00 46.98           N
ATOM     83  H   LEU A 130     -11.312 171.088  24.757  1.00 46.98           H
ATOM     84  CA  LEU A 130     -11.510 171.822  26.737  1.00 45.96           C
ATOM     85  HA  LEU A 130     -10.642 172.290  27.201  1.00 45.96           H
ATOM     86  C   LEU A 130     -12.320 171.121  27.855  1.00 43.85           C
ATOM     87  O   LEU A 130     -12.318 171.579  28.997  1.00 39.86           O
ATOM     88  CB  LEU A 130     -12.351 172.911  26.036  1.00 45.31           C
ATOM     89 1HB  LEU A 130     -11.767 173.314  25.208  1.00 45.31           H
ATOM     90 2HB  LEU A 130     -13.240 172.440  25.618  1.00 45.31           H
ATOM     91  CG  LEU A 130     -12.797 174.079  26.932  1.00 39.28           C
ATOM     92  HG  LEU A 130     -13.472 173.694  27.696  1.00 39.28           H
ATOM     93  CD1 LEU A 130     -11.613 174.786  27.601  1.00 37.61           C
ATOM     94 1HD1 LEU A 130     -11.958 175.707  28.069  1.00 37.61           H
ATOM     95 2HD1 LEU A 130     -10.857 175.020  26.851  1.00 37.61           H
ATOM     96 3HD1 LEU A 130     -11.184 174.131  28.359  1.00 37.61           H
ATOM     97  CD2 LEU A 130     -13.553 175.098  26.081  1.00 37.68           C
ATOM     98 1HD2 LEU A 130     -13.938 175.890  26.723  1.00 37.68           H
ATOM     99 2HD2 LEU A 130     -14.383 174.600  25.579  1.00 37.68           H
ATOM    100 3HD2 LEU A 130     -12.882 175.527  25.336  1.00 37.68           H
ATOM    101  N   GLU A 131     -13.001 170.014  27.546  1.00 44.79           N
ATOM    102  H   GLU A 131     -12.963 169.651  26.604  1.00 44.79           H
ATOM    103  CA  GLU A 131     -13.994 169.425  28.444  1.00 40.08           C
ATOM    104  HA  GLU A 131     -14.604 170.263  28.778  1.00 40.08           H
ATOM    105  C   GLU A 131     -13.396 168.744  29.697  1.00 38.50           C
ATOM    106  O   GLU A 131     -14.134 168.423  30.625  1.00 37.94           O
ATOM    107  CB  GLU A 131     -14.900 168.436  27.686  1.00 41.71           C
ATOM    108 1HB  GLU A 131     -15.092 168.827  26.687  1.00 41.71           H
ATOM    109 2HB  GLU A 131     -14.389 167.480  27.571  1.00 41.71           H
ATOM    110  CG  GLU A 131     -16.262 168.173  28.369  1.00 42.31           C
ATOM    111 1HG  GLU A 131     -16.905 167.652  27.659  1.00 42.31           H
ATOM    112 2HG  GLU A 131     -16.121 167.524  29.234  1.00 42.31           H
ATOM    113  CD  GLU A 131     -16.972 169.453  28.826  1.00 52.31           C
ATOM    114  OE1 GLU A 131     -16.961 170.440  28.056  1.00 52.01           O
ATOM    115  OE2 GLU A 131     -17.504 169.495  29.962  1.00 53.16           O
ATOM    116  N   ASP A 132     -12.083 168.556  29.787  1.00 36.79           N
ATOM    117  H   ASP A 132     -11.487 168.810  29.012  1.00 36.79           H
ATOM    118  CA  ASP A 132     -11.425 168.079  31.001  1.00 36.72           C
ATOM    119  HA  ASP A 132     -11.987 167.226  31.380  1.00 36.72           H
ATOM    120  C   ASP A 132     -11.370 169.141  32.130  1.00 40.71           C
ATOM    121  O   ASP A 132     -11.188 168.791  33.295  1.00 36.58           O
ATOM    122  CB  ASP A 132     -10.031 167.560  30.633  1.00 36.92           C
ATOM    123 1HB  ASP A 132      -9.459 168.348  30.143  1.00 36.92           H
ATOM    124 2HB  ASP A 132      -9.506 167.259  31.539  1.00 36.92           H
ATOM    125  CG  ASP A 132     -10.145 166.363  29.695  1.00 45.68           C
ATOM    126  OD1 ASP A 132     -10.610 165.297  30.164  1.00 44.42           O
ATOM    127  OD2 ASP A 132      -9.823 166.498  28.490  1.00 43.83           O
ATOM    128  N   PHE A 133     -11.559 170.428  31.817  1.00 33.63           N
ATOM    129  H   PHE A 133     -11.759 170.669  30.857  1.00 33.63           H
ATOM    130  CA  PHE A 133     -11.169 171.534  32.701  1.00 34.74           C
ATOM    131  HA  PHE A 133     -10.514 171.120  33.467  1.00 34.74           H
ATOM    132  C   PHE A 133     -12.337 172.254  33.427  1.00 39.89           C
ATOM    133  O   PHE A 133     -13.511 172.132  33.073  1.00 37.10           O
ATOM    134  CB  PHE A 133     -10.297 172.516  31.900  1.00 32.58           C
ATOM    135 1HB  PHE A 133     -10.845 172.862  31.023  1.00 32.58           H
ATOM    136 2HB  PHE A 133     -10.070 173.387  32.515  1.00 32.58           H
ATOM    137  CG  PHE A 133      -8.994 171.881  31.447  1.00 36.88           C
ATOM    138  CD1 PHE A 133      -7.924 171.775  32.354  1.00 35.10           C
ATOM    139  HD1 PHE A 133      -8.007 172.199  33.344  1.00 35.10           H
ATOM    140  CD2 PHE A 133      -8.882 171.307  30.169  1.00 35.21           C
ATOM    141  HD2 PHE A 133      -9.712 171.370  29.481  1.00 35.21           H
ATOM    142  CE1 PHE A 133      -6.758 171.080  31.993  1.00 36.82           C
ATOM    143  HE1 PHE A 133      -5.944 170.975  32.695  1.00 36.82           H
ATOM    144  CE2 PHE A 133      -7.721 170.603  29.809  1.00 36.85           C
ATOM    145  HE2 PHE A 133      -7.661 170.132  28.839  1.00 36.85           H
ATOM    146  CZ  PHE A 133      -6.665 170.481  30.727  1.00 38.26           C
ATOM    147  HZ  PHE A 133      -5.790 169.906  30.461  1.00 38.26           H
ATOM    148  N   GLU A 134     -11.959 173.017  34.449  1.00 33.49           N
ATOM    149  H   GLU A 134     -10.990 172.929  34.719  1.00 33.49           H
ATOM    150  CA  GLU A 134     -12.711 174.104  35.112  1.00 35.17           C
ATOM    151  HA  GLU A 134     -13.567 174.390  34.502  1.00 35.17           H
ATOM    152  C   GLU A 134     -11.778 175.322  35.238  1.00 36.80           C
ATOM    153  O   GLU A 134     -10.612 175.186  35.622  1.00 37.44           O
ATOM    154  CB  GLU A 134     -13.204 173.672  36.502  1.00 37.98           C
ATOM    155 1HB  GLU A 134     -12.380 173.194  37.033  1.00 37.98           H
ATOM    156 2HB  GLU A 134     -13.506 174.556  37.064  1.00 37.98           H
ATOM    157  CG  GLU A 134     -14.386 172.696  36.436  1.00 46.16           C
ATOM    158 1HG  GLU A 134     -15.275 173.230  36.101  1.00 46.16           H
ATOM    159 2HG  GLU A 134     -14.169 171.912  35.711  1.00 46.16           H
ATOM    160  CD  GLU A 134     -14.679 172.049  37.793  1.00 54.96           C
ATOM    161  OE1 GLU A 134     -15.832 172.114  38.269  1.00 58.41           O
ATOM    162  OE2 GLU A 134     -13.772 171.468  38.438  1.00 56.09           O
ATOM    163  N   ILE A 135     -12.267 176.519  34.908  1.00 35.78           N
ATOM    164  H   ILE A 135     -13.254 176.612  34.715  1.00 35.78           H
ATOM    165  CA  ILE A 135     -11.466 177.741  34.867  1.00 33.36           C
ATOM    166  HA  ILE A 135     -10.419 177.444  34.807  1.00 33.36           H
ATOM    167  C   ILE A 135     -11.654 178.547  36.174  1.00 38.82           C
ATOM    168  O   ILE A 135     -12.771 178.753  36.660  1.00 34.91           O
ATOM    169  CB  ILE A 135     -11.727 178.555  33.575  1.00 38.60           C
ATOM    170  HB  ILE A 135     -12.778 178.845  33.568  1.00 38.60           H
ATOM    171  CG1 ILE A 135     -11.431 177.689  32.324  1.00 38.75           C
ATOM    172 1HG1 ILE A 135     -10.430 177.271  32.436  1.00 38.75           H
ATOM    173 2HG1 ILE A 135     -12.145 176.865  32.311  1.00 38.75           H
ATOM    174  CG2 ILE A 135     -10.852 179.820  33.557  1.00 37.04           C
ATOM    175 1HG2 ILE A 135     -11.094 180.420  32.679  1.00 37.04           H
ATOM    176 2HG2 ILE A 135      -9.806 179.515  33.512  1.00 37.04           H
ATOM    177 3HG2 ILE A 135     -11.021 180.409  34.458  1.00 37.04           H
ATOM    178  CD1 ILE A 135     -11.512 178.405  30.968  1.00 40.40           C
ATOM    179 1HD1 ILE A 135     -11.404 177.664  30.175  1.00 40.40           H
ATOM    180 2HD1 ILE A 135     -10.716 179.145  30.884  1.00 40.40           H
ATOM    181 3HD1 ILE A 135     -12.479 178.899  30.875  1.00 40.40           H
ATOM    182  N   GLY A 136     -10.532 178.978  36.745  1.00 33.87           N
ATOM    183  H   GLY A 136      -9.664 178.786  36.266  1.00 33.87           H
ATOM    184  CA  GLY A 136     -10.435 179.809  37.956  1.00 31.49           C
ATOM    185 1HA  GLY A 136     -11.241 179.550  38.643  1.00 31.49           H
ATOM    186 2HA  GLY A 136      -9.490 179.589  38.452  1.00 31.49           H
ATOM    187  C   GLY A 136     -10.501 181.313  37.665  1.00 36.36           C
ATOM    188  O   GLY A 136     -11.145 181.757  36.710  1.00 32.74           O
ATOM    189  N   ARG A 137      -9.816 182.112  38.490  1.00 34.89           N
ATOM    190  H   ARG A 137      -9.320 181.698  39.267  1.00 34.89           H
ATOM    191  CA  ARG A 137      -9.588 183.543  38.257  1.00 34.28           C
ATOM    192  HA  ARG A 137     -10.518 183.942  37.852  1.00 34.28           H
ATOM    193  C   ARG A 137      -8.472 183.809  37.213  1.00 36.45           C
ATOM    194  O   ARG A 137      -7.571 182.976  37.062  1.00 31.39           O
ATOM    195  CB  ARG A 137      -9.332 184.279  39.587  1.00 37.91           C
ATOM    196 1HB  ARG A 137      -9.253 185.347  39.387  1.00 37.91           H
ATOM    197 2HB  ARG A 137     -10.187 184.125  40.245  1.00 37.91           H
ATOM    198  CG  ARG A 137      -8.059 183.821  40.320  1.00 38.01           C
ATOM    199 1HG  ARG A 137      -8.142 182.761  40.563  1.00 38.01           H
ATOM    200 2HG  ARG A 137      -7.190 183.968  39.678  1.00 38.01           H
ATOM    201  CD  ARG A 137      -7.852 184.611  41.622  1.00 38.35           C
ATOM    202 1HD  ARG A 137      -7.663 185.661  41.397  1.00 38.35           H
ATOM    203 2HD  ARG A 137      -8.754 184.545  42.229  1.00 38.35           H
ATOM    204  NE  ARG A 137      -6.719 184.069  42.380  1.00 40.43           N
ATOM    205  HE  ARG A 137      -6.996 183.451  43.130  1.00 40.43           H
ATOM    206  CZ  ARG A 137      -5.422 184.243  42.099  1.00 44.03           C
ATOM    207  NH1 ARG A 137      -4.981 185.200  41.334  1.00 37.08           N
ATOM    208 1HH1 ARG A 137      -5.602 185.967  41.123  1.00 37.08           H
ATOM    209 2HH1 ARG A 137      -3.987 185.298  41.180  1.00 37.08           H
ATOM    210  NH2 ARG A 137      -4.563 183.413  42.601  1.00 46.02           N
ATOM    211 1HH2 ARG A 137      -4.910 182.629  43.136  1.00 46.02           H
ATOM    212 2HH2 ARG A 137      -3.569 183.561  42.509  1.00 46.02           H
ATOM    213  N   PRO A 138      -8.481 184.961  36.514  1.00 39.83           N
ATOM    214  CA  PRO A 138      -7.382 185.366  35.636  1.00 35.36           C
ATOM    215  HA  PRO A 138      -7.251 184.599  34.872  1.00 35.36           H
ATOM    216  C   PRO A 138      -6.038 185.556  36.364  1.00 35.46           C
ATOM    217  O   PRO A 138      -5.986 185.977  37.524  1.00 38.29           O
ATOM    218  CB  PRO A 138      -7.846 186.660  34.956  1.00 42.44           C
ATOM    219 1HB  PRO A 138      -7.479 187.528  35.503  1.00 42.44           H
ATOM    220 2HB  PRO A 138      -7.540 186.705  33.910  1.00 42.44           H
ATOM    221  CG  PRO A 138      -9.361 186.591  35.050  1.00 42.67           C
ATOM    222 1HG  PRO A 138      -9.819 187.580  35.068  1.00 42.67           H
ATOM    223 2HG  PRO A 138      -9.760 185.987  34.234  1.00 42.67           H
ATOM    224  CD  PRO A 138      -9.581 185.888  36.376  1.00 43.16           C
ATOM    225 1HD  PRO A 138      -9.565 186.604  37.198  1.00 43.16           H
ATOM    226 2HD  PRO A 138     -10.523 185.341  36.345  1.00 43.16           H
ATOM    227  N   LEU A 139      -4.945 185.295  35.645  1.00 38.77           N
ATOM    228  H   LEU A 139      -5.081 184.926  34.715  1.00 38.77           H
ATOM    229  CA  LEU A 139      -3.552 185.550  36.045  1.00 37.80           C
ATOM    230  HA  LEU A 139      -3.542 185.924  37.068  1.00 37.80           H
ATOM    231  C   LEU A 139      -2.859 186.623  35.156  1.00 40.66           C
ATOM    232  O   LEU A 139      -1.721 186.996  35.450  1.00 42.85           O
ATOM    233  CB  LEU A 139      -2.758 184.221  36.022  1.00 35.99           C
ATOM    234 1HB  LEU A 139      -2.805 183.818  35.010  1.00 35.99           H
ATOM    235 2HB  LEU A 139      -1.715 184.449  36.242  1.00 35.99           H
ATOM    236  CG  LEU A 139      -3.230 183.133  37.006  1.00 37.17           C
ATOM    237  HG  LEU A 139      -4.283 182.928  36.814  1.00 37.17           H
ATOM    238  CD1 LEU A 139      -2.426 181.852  36.776  1.00 34.11           C
ATOM    239 1HD1 LEU A 139      -2.772 181.080  37.464  1.00 34.11           H
ATOM    240 2HD1 LEU A 139      -1.368 182.049  36.952  1.00 34.11           H
ATOM    241 3HD1 LEU A 139      -2.567 181.514  35.750  1.00 34.11           H
ATOM    242  CD2 LEU A 139      -3.068 183.549  38.468  1.00 38.14           C
ATOM    243 1HD2 LEU A 139      -3.332 182.713  39.116  1.00 38.14           H
ATOM    244 2HD2 LEU A 139      -3.725 184.393  38.678  1.00 38.14           H
ATOM    245 3HD2 LEU A 139      -2.033 183.839  38.652  1.00 38.14           H
ATOM    246  N   GLY A 140      -3.507 187.084  34.078  1.00 37.27           N
ATOM    247  H   GLY A 140      -4.412 186.690  33.863  1.00 37.27           H
ATOM    248  CA  GLY A 140      -3.056 188.178  33.198  1.00 41.07           C
ATOM    249 1HA  GLY A 140      -3.328 189.125  33.663  1.00 41.07           H
ATOM    250 2HA  GLY A 140      -1.972 188.146  33.084  1.00 41.07           H
ATOM    251  C   GLY A 140      -3.684 188.143  31.787  1.00 46.59           C
ATOM    252  O   GLY A 140      -4.249 187.121  31.393  1.00 36.63           O
ATOM    253  N   LYS A 141      -3.585 189.238  31.019  1.00 43.13           N
ATOM    254  H   LYS A 141      -3.109 190.047  31.390  1.00 43.13           H
ATOM    255  CA  LYS A 141      -4.153 189.398  29.663  1.00 46.32           C
ATOM    256  HA  LYS A 141      -4.217 188.414  29.198  1.00 46.32           H
ATOM    257  C   LYS A 141      -3.289 190.299  28.755  1.00 51.01           C
ATOM    258  O   LYS A 141      -2.632 191.228  29.228  1.00 54.16           O
ATOM    259  CB  LYS A 141      -5.586 189.986  29.717  1.00 43.53           C
ATOM    260 1HB  LYS A 141      -5.504 191.045  29.961  1.00 43.53           H
ATOM    261 2HB  LYS A 141      -6.020 189.903  28.721  1.00 43.53           H
ATOM    262  CG  LYS A 141      -6.549 189.342  30.725  1.00 49.40           C
ATOM    263 1HG  LYS A 141      -6.552 188.263  30.570  1.00 49.40           H
ATOM    264 2HG  LYS A 141      -6.203 189.562  31.734  1.00 49.40           H
ATOM    265  CD  LYS A 141      -7.973 189.886  30.532  1.00 56.14           C
ATOM    266 1HD  LYS A 141      -7.915 190.950  30.303  1.00 56.14           H
ATOM    267 2HD  LYS A 141      -8.435 189.370  29.689  1.00 56.14           H
ATOM    268  CE  LYS A 141      -8.838 189.715  31.788  1.00 59.15           C
ATOM    269 1HE  LYS A 141      -8.667 188.721  32.202  1.00 59.15           H
ATOM    270 2HE  LYS A 141      -8.532 190.451  32.531  1.00 59.15           H
ATOM    271  NZ  LYS A 141     -10.274 189.882  31.475  1.00 61.91           N
ATOM    272 1HZ  LYS A 141     -10.795 190.032  32.327  1.00 61.91           H
ATOM    273 2HZ  LYS A 141     -10.598 189.038  31.026  1.00 61.91           H
ATOM    274 3HZ  LYS A 141     -10.410 190.667  30.854  1.00 61.91           H
ATOM    275  N   GLY A 142      -3.342 190.065  27.445  1.00 46.89           N
ATOM    276  H   GLY A 142      -3.909 189.295  27.119  1.00 46.89           H
ATOM    277  CA  GLY A 142      -2.634 190.835  26.414  1.00 50.58           C
ATOM    278 1HA  GLY A 142      -2.704 191.899  26.641  1.00 50.58           H
ATOM    279 2HA  GLY A 142      -1.581 190.555  26.413  1.00 50.58           H
ATOM    280  C   GLY A 142      -3.195 190.607  24.998  1.00 52.72           C
ATOM    281  O   GLY A 142      -4.182 189.889  24.823  1.00 49.92           O
ATOM    282  N   LYS A 143      -2.580 191.224  23.981  1.00 50.84           N
ATOM    283  H   LYS A 143      -1.814 191.844  24.202  1.00 50.84           H
ATOM    284  CA  LYS A 143      -3.042 191.256  22.577  1.00 52.00           C
ATOM    285  HA  LYS A 143      -3.938 191.876  22.538  1.00 52.00           H
ATOM    286  C   LYS A 143      -3.409 189.872  21.975  1.00 48.07           C
ATOM    287  O   LYS A 143      -4.348 189.792  21.186  1.00 47.24           O
ATOM    288  CB  LYS A 143      -1.957 191.959  21.734  1.00  0.00           C
ATOM    289 1HB  LYS A 143      -1.747 192.929  22.184  1.00  0.00           H
ATOM    290 2HB  LYS A 143      -1.050 191.354  21.770  1.00  0.00           H
ATOM    291  CG  LYS A 143      -2.365 192.176  20.269  1.00  0.00           C
ATOM    292 1HG  LYS A 143      -2.502 191.205  19.795  1.00  0.00           H
ATOM    293 2HG  LYS A 143      -3.307 192.725  20.245  1.00  0.00           H
ATOM    294  CD  LYS A 143      -1.294 192.954  19.494  1.00  0.00           C
ATOM    295 1HD  LYS A 143      -1.168 193.935  19.952  1.00  0.00           H
ATOM    296 2HD  LYS A 143      -0.353 192.408  19.545  1.00  0.00           H
ATOM    297  CE  LYS A 143      -1.717 193.123  18.027  1.00  0.00           C
ATOM    298 1HE  LYS A 143      -2.043 192.157  17.641  1.00  0.00           H
ATOM    299 2HE  LYS A 143      -2.568 193.803  17.982  1.00  0.00           H
ATOM    300  NZ  LYS A 143      -0.605 193.631  17.192  1.00  0.00           N
ATOM    301 1HZ  LYS A 143      -0.898 193.668  16.226  1.00  0.00           H
ATOM    302 2HZ  LYS A 143       0.176 192.997  17.283  1.00  0.00           H
ATOM    303 3HZ  LYS A 143      -0.327 194.554  17.495  1.00  0.00           H
ATOM    304  N   PHE A 144      -2.707 188.795  22.338  1.00 41.90           N
ATOM    305  H   PHE A 144      -1.954 188.893  23.003  1.00 41.90           H
ATOM    306  CA  PHE A 144      -2.999 187.443  21.862  1.00 43.84           C
ATOM    307  HA  PHE A 144      -3.355 187.520  20.835  1.00 43.84           H
ATOM    308  C   PHE A 144      -4.088 186.698  22.679  1.00 43.99           C
ATOM    309  O   PHE A 144      -4.680 185.764  22.137  1.00 40.36           O
ATOM    310  CB  PHE A 144      -1.714 186.602  21.834  1.00 45.61           C
ATOM    311 1HB  PHE A 144      -1.264 186.606  22.827  1.00 45.61           H
ATOM    312 2HB  PHE A 144      -1.989 185.572  21.609  1.00 45.61           H
ATOM    313  CG  PHE A 144      -0.661 187.052  20.826  1.00 53.24           C
ATOM    314  CD1 PHE A 144      -0.974 187.085  19.453  1.00 54.23           C
ATOM    315  HD1 PHE A 144      -1.965 186.824  19.114  1.00 54.23           H
ATOM    316  CD2 PHE A 144       0.644 187.359  21.244  1.00 55.09           C
ATOM    317  HD2 PHE A 144       0.893 187.312  22.294  1.00 55.09           H
ATOM    318  CE1 PHE A 144       0.012 187.428  18.510  1.00 57.13           C
ATOM    319  HE1 PHE A 144      -0.229 187.443  17.457  1.00 57.13           H
ATOM    320  CE2 PHE A 144       1.632 187.687  20.298  1.00 59.67           C
ATOM    321  HE2 PHE A 144       2.640 187.887  20.630  1.00 59.67           H
ATOM    322  CZ  PHE A 144       1.318 187.723  18.930  1.00 59.71           C
ATOM    323  HZ  PHE A 144       2.088 187.960  18.211  1.00 59.71           H
ATOM    324  N   GLY A 145      -4.357 187.064  23.938  1.00 43.46           N
ATOM    325  H   GLY A 145      -3.922 187.887  24.330  1.00 43.46           H
ATOM    326  CA  GLY A 145      -5.328 186.368  24.788  1.00 41.24           C
ATOM    327 1HA  GLY A 145      -6.327 186.747  24.571  1.00 41.24           H
ATOM    328 2HA  GLY A 145      -5.320 185.308  24.534  1.00 41.24           H
ATOM    329  C   GLY A 145      -5.089 186.497  26.308  1.00 40.70           C
ATOM    330  O   GLY A 145      -4.574 187.507  26.787  1.00 37.99           O
ATOM    331  N   ASN A 146      -5.486 185.462  27.055  1.00 36.16           N
ATOM    332  H   ASN A 146      -5.762 184.615  26.580  1.00 36.16           H
ATOM    333  CA  ASN A 146      -5.579 185.446  28.522  1.00 36.10           C
ATOM    334  HA  ASN A 146      -5.219 186.397  28.916  1.00 36.10           H
ATOM    335  C   ASN A 146      -4.728 184.319  29.150  1.00 33.84           C
ATOM    336  O   ASN A 146      -4.515 183.270  28.541  1.00 34.41           O
ATOM    337  CB  ASN A 146      -7.057 185.283  28.945  1.00 38.99           C
ATOM    338 1HB  ASN A 146      -7.389 184.296  28.626  1.00 38.99           H
ATOM    339 2HB  ASN A 146      -7.121 185.309  30.033  1.00 38.99           H
ATOM    340  CG  ASN A 146      -8.010 186.335  28.369  1.00 43.93           C
ATOM    341  OD1 ASN A 146      -7.646 187.458  28.063  1.00 47.31           O
ATOM    342  ND2 ASN A 146      -9.276 186.014  28.210  1.00 47.84           N
ATOM    343 1HD2 ASN A 146      -9.885 186.686  27.764  1.00 47.84           H
ATOM    344 2HD2 ASN A 146      -9.639 185.118  28.500  1.00 47.84           H
ATOM    345  N   VAL A 147      -4.323 184.500  30.407  1.00 35.23           N
ATOM    346  H   VAL A 147      -4.499 185.397  30.837  1.00 35.23           H
ATOM    347  CA  VAL A 147      -3.855 183.433  31.313  1.00 34.42           C
ATOM    348  HA  VAL A 147      -3.782 182.498  30.758  1.00 34.42           H
ATOM    349  C   VAL A 147      -4.882 183.266  32.435  1.00 33.10           C
ATOM    350  O   VAL A 147      -5.270 184.254  33.059  1.00 36.34           O
ATOM    351  CB  VAL A 147      -2.469 183.734  31.927  1.00 35.55           C
ATOM    352  HB  VAL A 147      -2.600 184.478  32.713  1.00 35.55           H
ATOM    353  CG1 VAL A 147      -1.868 182.465  32.547  1.00 33.90           C
ATOM    354 1HG1 VAL A 147      -0.915 182.714  33.014  1.00 33.90           H
ATOM    355 2HG1 VAL A 147      -1.706 181.722  31.766  1.00 33.90           H
ATOM    356 3HG1 VAL A 147      -2.547 182.061  33.298  1.00 33.90           H
ATOM    357  CG2 VAL A 147      -1.458 184.304  30.928  1.00 37.46           C
ATOM    358 1HG2 VAL A 147      -0.479 184.373  31.404  1.00 37.46           H
ATOM    359 2HG2 VAL A 147      -1.782 185.296  30.617  1.00 37.46           H
ATOM    360 3HG2 VAL A 147      -1.392 183.652  30.056  1.00 37.46           H
ATOM    361  N   TYR A 148      -5.279 182.031  32.734  1.00 28.38           N
ATOM    362  H   TYR A 148      -4.979 181.261  32.154  1.00 28.38           H
ATOM    363  CA  TYR A 148      -6.127 181.692  33.884  1.00 29.11           C
ATOM    364  HA  TYR A 148      -6.370 182.596  34.442  1.00 29.11           H
ATOM    365  C   TYR A 148      -5.421 180.709  34.829  1.00 34.01           C
ATOM    366  O   TYR A 148      -4.664 179.839  34.391  1.00 32.58           O
ATOM    367  CB  TYR A 148      -7.446 181.075  33.410  1.00 32.23           C
ATOM    368 1HB  TYR A 148      -7.233 180.135  32.902  1.00 32.23           H
ATOM    369 2HB  TYR A 148      -8.037 180.835  34.294  1.00 32.23           H
ATOM    370  CG  TYR A 148      -8.287 181.947  32.486  1.00 31.78           C
ATOM    371  CD1 TYR A 148      -9.186 182.881  33.034  1.00 34.68           C
ATOM    372  HD1 TYR A 148      -9.269 182.997  34.104  1.00 34.68           H
ATOM    373  CD2 TYR A 148      -8.213 181.777  31.090  1.00 33.62           C
ATOM    374  HD2 TYR A 148      -7.532 181.054  30.666  1.00 33.62           H
ATOM    375  CE1 TYR A 148     -10.015 183.639  32.189  1.00 36.73           C
ATOM    376  HE1 TYR A 148     -10.717 184.345  32.608  1.00 36.73           H
ATOM    377  CE2 TYR A 148      -9.047 182.524  30.240  1.00 33.98           C
ATOM    378  HE2 TYR A 148      -9.017 182.372  29.171  1.00 33.98           H
ATOM    379  CZ  TYR A 148      -9.955 183.454  30.791  1.00 33.48           C
ATOM    380  OH  TYR A 148     -10.779 184.173  29.971  1.00 40.30           O
ATOM    381  HH  TYR A 148     -11.491 184.607  30.448  1.00 40.30           H
ATOM    382  N   LEU A 149      -5.737 180.810  36.118  1.00 33.49           N
ATOM    383  H   LEU A 149      -6.359 181.557  36.393  1.00 33.49           H
ATOM    384  CA  LEU A 149      -5.613 179.686  37.053  1.00 31.61           C
ATOM    385  HA  LEU A 149      -4.646 179.202  36.911  1.00 31.61           H
ATOM    386  C   LEU A 149      -6.718 178.670  36.722  1.00 35.24           C
ATOM    387  O   LEU A 149      -7.813 179.077  36.335  1.00 33.23           O
ATOM    388  CB  LEU A 149      -5.709 180.267  38.482  1.00 28.54           C
ATOM    389 1HB  LEU A 149      -4.976 181.069  38.572  1.00 28.54           H
ATOM    390 2HB  LEU A 149      -6.697 180.712  38.602  1.00 28.54           H
ATOM    391  CG  LEU A 149      -5.479 179.283  39.637  1.00 38.55           C
ATOM    392  HG  LEU A 149      -6.314 178.584  39.678  1.00 38.55           H
ATOM    393  CD1 LEU A 149      -4.169 178.512  39.502  1.00 30.27           C
ATOM    394 1HD1 LEU A 149      -3.949 178.009  40.444  1.00 30.27           H
ATOM    395 2HD1 LEU A 149      -3.364 179.208  39.264  1.00 30.27           H
ATOM    396 3HD1 LEU A 149      -4.256 177.772  38.706  1.00 30.27           H
ATOM    397  CD2 LEU A 149      -5.416 180.081  40.938  1.00 41.66           C
ATOM    398 1HD2 LEU A 149      -5.353 179.389  41.778  1.00 41.66           H
ATOM    399 2HD2 LEU A 149      -6.316 180.689  41.034  1.00 41.66           H
ATOM    400 3HD2 LEU A 149      -4.539 180.728  40.933  1.00 41.66           H
ATOM    401  N   ALA A 150      -6.464 177.368  36.816  1.00 30.14           N
ATOM    402  H   ALA A 150      -5.551 177.051  37.111  1.00 30.14           H
ATOM    403  CA  ALA A 150      -7.381 176.337  36.313  1.00 36.05           C
ATOM    404  HA  ALA A 150      -8.406 176.685  36.440  1.00 36.05           H
ATOM    405  C   ALA A 150      -7.248 174.991  37.072  1.00 35.55           C
ATOM    406  O   ALA A 150      -6.347 174.775  37.888  1.00 34.15           O
ATOM    407  CB  ALA A 150      -7.136 176.182  34.802  1.00 31.87           C
ATOM    408 1HB  ALA A 150      -7.348 177.130  34.308  1.00 31.87           H
ATOM    409 2HB  ALA A 150      -7.789 175.408  34.400  1.00 31.87           H
ATOM    410 3HB  ALA A 150      -6.096 175.906  34.629  1.00 31.87           H
ATOM    411  N   ARG A 151      -8.190 174.092  36.790  1.00 32.99           N
ATOM    412  H   ARG A 151      -8.917 174.366  36.145  1.00 32.99           H
ATOM    413  CA  ARG A 151      -8.362 172.792  37.453  1.00 37.14           C
ATOM    414  HA  ARG A 151      -7.409 172.480  37.881  1.00 37.14           H
ATOM    415  C   ARG A 151      -8.810 171.749  36.427  1.00 31.98           C
ATOM    416  O   ARG A 151      -9.567 172.074  35.522  1.00 35.51           O
ATOM    417  CB  ARG A 151      -9.381 173.012  38.585  1.00 40.92           C
ATOM    418 1HB  ARG A 151      -8.989 173.794  39.236  1.00 40.92           H
ATOM    419 2HB  ARG A 151     -10.318 173.373  38.160  1.00 40.92           H
ATOM    420  CG  ARG A 151      -9.673 171.764  39.434  1.00 41.52           C
ATOM    421 1HG  ARG A 151     -10.224 171.026  38.851  1.00 41.52           H
ATOM    422 2HG  ARG A 151      -8.730 171.325  39.759  1.00 41.52           H
ATOM    423  CD  ARG A 151     -10.499 172.139  40.671  1.00 44.75           C
ATOM    424 1HD  ARG A 151     -10.437 171.331  41.400  1.00 44.75           H
ATOM    425 2HD  ARG A 151     -10.088 173.040  41.127  1.00 44.75           H
ATOM    426  NE  ARG A 151     -11.910 172.374  40.335  1.00 45.06           N
ATOM    427  HE  ARG A 151     -12.204 172.038  39.428  1.00 45.06           H
ATOM    428  CZ  ARG A 151     -12.815 172.900  41.175  1.00 49.65           C
ATOM    429  NH1 ARG A 151     -12.540 173.355  42.357  1.00 50.84           N
ATOM    430 1HH1 ARG A 151     -11.589 173.365  42.695  1.00 50.84           H
ATOM    431 2HH1 ARG A 151     -13.289 173.693  42.946  1.00 50.84           H
ATOM    432  NH2 ARG A 151     -14.050 172.943  40.795  1.00 54.05           N
ATOM    433 1HH2 ARG A 151     -14.293 172.536  39.904  1.00 54.05           H
ATOM    434 2HH2 ARG A 151     -14.777 173.210  41.444  1.00 54.05           H
ATOM    435  N   GLU A 152      -8.349 170.509  36.548  1.00 30.94           N
ATOM    436  H   GLU A 152      -7.733 170.287  37.317  1.00 30.94           H
ATOM    437  CA  GLU A 152      -8.866 169.368  35.778  1.00 35.35           C
ATOM    438  HA  GLU A 152      -9.379 169.739  34.891  1.00 35.35           H
ATOM    439  C   GLU A 152      -9.909 168.606  36.637  1.00 36.90           C
ATOM    440  O   GLU A 152      -9.721 168.453  37.845  1.00 34.50           O
ATOM    441  CB  GLU A 152      -7.680 168.529  35.266  1.00 33.34           C
ATOM    442 1HB  GLU A 152      -7.004 169.202  34.738  1.00 33.34           H
ATOM    443 2HB  GLU A 152      -7.125 168.114  36.108  1.00 33.34           H
ATOM    444  CG  GLU A 152      -8.055 167.373  34.315  1.00 36.60           C
ATOM    445 1HG  GLU A 152      -8.666 167.778  33.509  1.00 36.60           H
ATOM    446 2HG  GLU A 152      -7.140 166.971  33.879  1.00 36.60           H
ATOM    447  CD  GLU A 152      -8.821 166.238  34.998  1.00 45.35           C
ATOM    448  OE1 GLU A 152      -8.438 165.890  36.140  1.00 42.91           O
ATOM    449  OE2 GLU A 152      -9.848 165.770  34.448  1.00 50.18           O
ATOM    450  N   LYS A 153     -11.042 168.194  36.056  1.00 37.80           N
ATOM    451  H   LYS A 153     -11.145 168.297  35.056  1.00 37.80           H
ATOM    452  CA  LYS A 153     -12.236 167.755  36.791  1.00 42.82           C
ATOM    453  HA  LYS A 153     -12.406 168.487  37.582  1.00 42.82           H
ATOM    454  C   LYS A 153     -12.142 166.359  37.453  1.00 40.21           C
ATOM    455  O   LYS A 153     -12.849 166.147  38.438  1.00 46.30           O
ATOM    456  CB  LYS A 153     -13.464 167.781  35.870  1.00 43.05           C
ATOM    457 1HB  LYS A 153     -13.200 167.321  34.918  1.00 43.05           H
ATOM    458 2HB  LYS A 153     -14.263 167.200  36.331  1.00 43.05           H
ATOM    459  CG  LYS A 153     -13.982 169.209  35.648  1.00 49.33           C
ATOM    460 1HG  LYS A 153     -14.059 169.710  36.613  1.00 49.33           H
ATOM    461 2HG  LYS A 153     -13.271 169.749  35.024  1.00 49.33           H
ATOM    462  CD  LYS A 153     -15.379 169.231  35.011  1.00 56.82           C
ATOM    463 1HD  LYS A 153     -16.034 168.567  35.575  1.00 56.82           H
ATOM    464 2HD  LYS A 153     -15.785 170.239  35.088  1.00 56.82           H
ATOM    465  CE  LYS A 153     -15.375 168.791  33.542  1.00 54.87           C
ATOM    466 1HE  LYS A 153     -14.590 168.049  33.396  1.00 54.87           H
ATOM    467 2HE  LYS A 153     -16.328 168.317  33.310  1.00 54.87           H
ATOM    468  NZ  LYS A 153     -15.176 169.936  32.624  1.00 56.42           N
ATOM    469 1HZ  LYS A 153     -14.964 169.559  31.711  1.00 56.42           H
ATOM    470 2HZ  LYS A 153     -14.415 170.525  32.930  1.00 56.42           H
ATOM    471 3HZ  LYS A 153     -16.025 170.480  32.575  1.00 56.42           H
ATOM    472  N   GLN A 154     -11.341 165.420  36.958  1.00 39.35           N
ATOM    473  H   GLN A 154     -10.775 165.611  36.144  1.00 39.35           H
ATOM    474  CA  GLN A 154     -11.181 164.105  37.580  1.00 38.57           C
ATOM    475  HA  GLN A 154     -12.152 163.769  37.941  1.00 38.57           H
ATOM    476  C   GLN A 154     -10.222 164.173  38.792  1.00 44.44           C
ATOM    477  O   GLN A 154     -10.552 163.758  39.905  1.00 39.84           O
ATOM    478  CB  GLN A 154     -10.720 163.100  36.512  1.00  0.00           C
ATOM    479 1HB  GLN A 154     -11.492 163.041  35.745  1.00  0.00           H
ATOM    480 2HB  GLN A 154      -9.793 163.437  36.046  1.00  0.00           H
ATOM    481  CG  GLN A 154     -10.495 161.694  37.094  1.00  0.00           C
ATOM    482 1HG  GLN A 154      -9.549 161.674  37.635  1.00  0.00           H
ATOM    483 2HG  GLN A 154     -11.295 161.474  37.800  1.00  0.00           H
ATOM    484  CD  GLN A 154     -10.471 160.598  36.021  1.00  0.00           C
ATOM    485  OE1 GLN A 154     -10.150 160.808  34.863  1.00  0.00           O
ATOM    486  NE2 GLN A 154     -10.784 159.373  36.376  1.00  0.00           N
ATOM    487 1HE2 GLN A 154     -10.831 158.664  35.658  1.00  0.00           H
ATOM    488 2HE2 GLN A 154     -11.119 159.171  37.307  1.00  0.00           H
ATOM    489  N   SER A 155      -9.041 164.745  38.583  1.00 35.82           N
ATOM    490  H   SER A 155      -8.844 165.072  37.648  1.00 35.82           H
ATOM    491  CA  SER A 155      -7.980 164.908  39.577  1.00 37.09           C
ATOM    492  HA  SER A 155      -7.853 163.968  40.113  1.00 37.09           H
ATOM    493  C   SER A 155      -8.277 166.015  40.605  1.00 37.82           C
ATOM    494  O   SER A 155      -7.936 165.857  41.779  1.00 34.31           O
ATOM    495  CB  SER A 155      -6.664 165.215  38.850  1.00 32.46           C
ATOM    496 1HB  SER A 155      -5.869 165.321  39.588  1.00 32.46           H
ATOM    497 2HB  SER A 155      -6.423 164.382  38.190  1.00 32.46           H
ATOM    498  OG  SER A 155      -6.755 166.412  38.088  1.00 33.40           O
ATOM    499  HG  SER A 155      -7.358 166.246  37.360  1.00 33.40           H
ATOM    500  N   LYS A 156      -8.917 167.118  40.188  1.00 35.06           N
ATOM    501  H   LYS A 156      -9.183 167.150  39.215  1.00 35.06           H
ATOM    502  CA  LYS A 156      -9.043 168.410  40.914  1.00 35.18           C
ATOM    503  HA  LYS A 156      -9.514 169.087  40.202  1.00 35.18           H
ATOM    504  C   LYS A 156      -7.659 169.041  41.283  1.00 31.25           C
ATOM    505  O   LYS A 156      -7.572 169.883  42.177  1.00 32.64           O
ATOM    506  CB  LYS A 156     -10.034 168.313  42.097  1.00 38.78           C
ATOM    507 1HB  LYS A 156      -9.635 167.598  42.816  1.00 38.78           H
ATOM    508 2HB  LYS A 156     -10.075 169.286  42.586  1.00 38.78           H
ATOM    509  CG  LYS A 156     -11.479 167.898  41.723  1.00 43.06           C
ATOM    510 1HG  LYS A 156     -11.421 167.003  41.103  1.00 43.06           H
ATOM    511 2HG  LYS A 156     -12.001 167.634  42.642  1.00 43.06           H
ATOM    512  CD  LYS A 156     -12.312 168.962  40.994  1.00 48.56           C
ATOM    513 1HD  LYS A 156     -12.428 169.827  41.648  1.00 48.56           H
ATOM    514 2HD  LYS A 156     -11.799 169.242  40.074  1.00 48.56           H
ATOM    515  CE  LYS A 156     -13.692 168.361  40.663  1.00 59.09           C
ATOM    516 1HE  LYS A 156     -13.544 167.481  40.038  1.00 59.09           H
ATOM    517 2HE  LYS A 156     -14.150 168.016  41.590  1.00 59.09           H
ATOM    518  NZ  LYS A 156     -14.623 169.293  39.978  1.00 59.61           N
ATOM    519 1HZ  LYS A 156     -15.342 168.721  39.558  1.00 59.61           H
ATOM    520 2HZ  LYS A 156     -14.153 169.826  39.261  1.00 59.61           H
ATOM    521 3HZ  LYS A 156     -15.041 169.924  40.647  1.00 59.61           H
ATOM    522  N   PHE A 157      -6.595 168.679  40.560  1.00 29.51           N
ATOM    523  H   PHE A 157      -6.736 168.013  39.814  1.00 29.51           H
ATOM    524  CA  PHE A 157      -5.248 169.272  40.648  1.00 30.57           C
ATOM    525  HA  PHE A 157      -4.904 169.211  41.680  1.00 30.57           H
ATOM    526  C   PHE A 157      -5.232 170.767  40.237  1.00 33.86           C
ATOM    527  O   PHE A 157      -6.086 171.201  39.461  1.00 32.12           O
ATOM    528  CB  PHE A 157      -4.307 168.430  39.771  1.00 28.72           C
ATOM    529 1HB  PHE A 157      -4.253 167.424  40.188  1.00 28.72           H
ATOM    530 2HB  PHE A 157      -4.754 168.344  38.781  1.00 28.72           H
ATOM    531  CG  PHE A 157      -2.881 168.955  39.607  1.00 30.14           C
ATOM    532  CD1 PHE A 157      -2.028 169.074  40.720  1.00 34.53           C
ATOM    533  HD1 PHE A 157      -2.381 168.805  41.705  1.00 34.53           H
ATOM    534  CD2 PHE A 157      -2.396 169.293  38.332  1.00 32.50           C
ATOM    535  HD2 PHE A 157      -3.045 169.200  37.474  1.00 32.50           H
ATOM    536  CE1 PHE A 157      -0.709 169.534  40.561  1.00 35.52           C
ATOM    537  HE1 PHE A 157      -0.062 169.643  41.419  1.00 35.52           H
ATOM    538  CE2 PHE A 157      -1.068 169.724  38.166  1.00 31.49           C
ATOM    539  HE2 PHE A 157      -0.703 169.952  37.175  1.00 31.49           H
ATOM    540  CZ  PHE A 157      -0.226 169.848  39.281  1.00 36.77           C
ATOM    541  HZ  PHE A 157       0.793 170.182  39.149  1.00 36.77           H
ATOM    542  N   ILE A 158      -4.292 171.563  40.763  1.00 29.36           N
ATOM    543  H   ILE A 158      -3.620 171.174  41.408  1.00 29.36           H
ATOM    544  CA  ILE A 158      -4.097 172.981  40.408  1.00 34.08           C
ATOM    545  HA  ILE A 158      -5.046 173.386  40.057  1.00 34.08           H
ATOM    546  C   ILE A 158      -3.064 173.122  39.274  1.00 33.85           C
ATOM    547  O   ILE A 158      -1.896 172.753  39.429  1.00 31.00           O
ATOM    548  CB  ILE A 158      -3.667 173.836  41.629  1.00 35.98           C
ATOM    549  HB  ILE A 158      -2.732 173.424  42.010  1.00 35.98           H
ATOM    550  CG1 ILE A 158      -4.705 173.791  42.765  1.00 35.97           C
ATOM    551 1HG1 ILE A 158      -5.596 174.330  42.442  1.00 35.97           H
ATOM    552 2HG1 ILE A 158      -4.965 172.750  42.955  1.00 35.97           H
ATOM    553  CG2 ILE A 158      -3.436 175.303  41.210  1.00 34.27           C
ATOM    554 1HG2 ILE A 158      -3.130 175.886  42.079  1.00 34.27           H
ATOM    555 2HG2 ILE A 158      -4.371 175.702  40.816  1.00 34.27           H
ATOM    556 3HG2 ILE A 158      -2.663 175.361  40.444  1.00 34.27           H
ATOM    557  CD1 ILE A 158      -4.209 174.383  44.087  1.00 44.35           C
ATOM    558 1HD1 ILE A 158      -3.236 173.956  44.331  1.00 44.35           H
ATOM    559 2HD1 ILE A 158      -4.923 174.135  44.872  1.00 44.35           H
ATOM    560 3HD1 ILE A 158      -4.121 175.466  44.004  1.00 44.35           H
ATOM    561  N   LEU A 159      -3.464 173.759  38.177  1.00 27.83           N
ATOM    562  H   LEU A 159      -4.409 174.114  38.144  1.00 27.83           H
ATOM    563  CA  LEU A 159      -2.615 174.055  37.015  1.00 30.56           C
ATOM    564  HA  LEU A 159      -1.584 174.149  37.354  1.00 30.56           H
ATOM    565  C   LEU A 159      -3.023 175.416  36.386  1.00 31.97           C
ATOM    566  O   LEU A 159      -3.976 176.052  36.830  1.00 30.38           O
ATOM    567  CB  LEU A 159      -2.647 172.841  36.040  1.00 32.10           C
ATOM    568 1HB  LEU A 159      -2.159 173.153  35.116  1.00 32.10           H
ATOM    569 2HB  LEU A 159      -2.030 172.056  36.478  1.00 32.10           H
ATOM    570  CG  LEU A 159      -4.008 172.210  35.695  1.00 38.38           C
ATOM    571  HG  LEU A 159      -4.502 171.923  36.623  1.00 38.38           H
ATOM    572  CD1 LEU A 159      -4.922 173.144  34.905  1.00 34.40           C
ATOM    573 1HD1 LEU A 159      -5.843 172.621  34.646  1.00 34.40           H
ATOM    574 2HD1 LEU A 159      -4.423 173.474  33.994  1.00 34.40           H
ATOM    575 3HD1 LEU A 159      -5.157 174.010  35.525  1.00 34.40           H
ATOM    576  CD2 LEU A 159      -3.793 170.944  34.865  1.00 38.76           C
ATOM    577 1HD2 LEU A 159      -4.752 170.455  34.694  1.00 38.76           H
ATOM    578 2HD2 LEU A 159      -3.129 170.267  35.401  1.00 38.76           H
ATOM    579 3HD2 LEU A 159      -3.345 171.211  33.908  1.00 38.76           H
ATOM    580  N   ALA A 160      -2.282 175.890  35.393  1.00 26.18           N
ATOM    581  H   ALA A 160      -1.531 175.321  35.031  1.00 26.18           H
ATOM    582  CA  ALA A 160      -2.608 177.106  34.649  1.00 28.79           C
ATOM    583  HA  ALA A 160      -3.398 177.652  35.165  1.00 28.79           H
ATOM    584  C   ALA A 160      -3.117 176.758  33.233  1.00 32.77           C
ATOM    585  O   ALA A 160      -2.709 175.764  32.630  1.00 33.85           O
ATOM    586  CB  ALA A 160      -1.378 178.017  34.637  1.00 31.22           C
ATOM    587 1HB  ALA A 160      -1.138 178.307  35.660  1.00 31.22           H
ATOM    588 2HB  ALA A 160      -1.589 178.908  34.046  1.00 31.22           H
ATOM    589 3HB  ALA A 160      -0.533 177.483  34.202  1.00 31.22           H
ATOM    590  N   LEU A 161      -3.996 177.600  32.693  1.00 34.92           N
ATOM    591  H   LEU A 161      -4.291 178.399  33.235  1.00 34.92           H
ATOM    592  CA  LEU A 161      -4.538 177.472  31.345  1.00 33.07           C
ATOM    593  HA  LEU A 161      -3.961 176.721  30.806  1.00 33.07           H
ATOM    594  C   LEU A 161      -4.388 178.817  30.614  1.00 31.90           C
ATOM    595  O   LEU A 161      -5.122 179.772  30.877  1.00 30.70           O
ATOM    596  CB  LEU A 161      -5.997 176.972  31.433  1.00 33.46           C
ATOM    597 1HB  LEU A 161      -6.015 176.083  32.064  1.00 33.46           H
ATOM    598 2HB  LEU A 161      -6.594 177.745  31.918  1.00 33.46           H
ATOM    599  CG  LEU A 161      -6.631 176.621  30.075  1.00 34.77           C
ATOM    600  HG  LEU A 161      -6.479 177.458  29.394  1.00 34.77           H
ATOM    601  CD1 LEU A 161      -6.020 175.357  29.462  1.00 34.54           C
ATOM    602 1HD1 LEU A 161      -6.568 175.098  28.556  1.00 34.54           H
ATOM    603 2HD1 LEU A 161      -6.090 174.537  30.177  1.00 34.54           H
ATOM    604 3HD1 LEU A 161      -4.974 175.537  29.216  1.00 34.54           H
ATOM    605  CD2 LEU A 161      -8.135 176.399  30.242  1.00 32.12           C
ATOM    606 1HD2 LEU A 161      -8.580 176.167  29.275  1.00 32.12           H
ATOM    607 2HD2 LEU A 161      -8.588 177.307  30.642  1.00 32.12           H
ATOM    608 3HD2 LEU A 161      -8.309 175.572  30.931  1.00 32.12           H
ATOM    609  N   LYS A 162      -3.408 178.900  29.711  1.00 29.12           N
ATOM    610  H   LYS A 162      -2.861 178.074  29.514  1.00 29.12           H
ATOM    611  CA  LYS A 162      -3.228 180.042  28.814  1.00 31.88           C
ATOM    612  HA  LYS A 162      -3.611 180.933  29.312  1.00 31.88           H
ATOM    613  C   LYS A 162      -4.043 179.809  27.533  1.00 33.47           C
ATOM    614  O   LYS A 162      -4.014 178.714  26.974  1.00 36.66           O
ATOM    615  CB  LYS A 162      -1.725 180.269  28.568  1.00 30.62           C
ATOM    616 1HB  LYS A 162      -1.221 180.329  29.532  1.00 30.62           H
ATOM    617 2HB  LYS A 162      -1.329 179.411  28.025  1.00 30.62           H
ATOM    618  CG  LYS A 162      -1.431 181.549  27.771  1.00 36.69           C
ATOM    619 1HG  LYS A 162      -1.918 181.477  26.798  1.00 36.69           H
ATOM    620 2HG  LYS A 162      -1.852 182.400  28.305  1.00 36.69           H
ATOM    621  CD  LYS A 162       0.080 181.765  27.545  1.00 39.21           C
ATOM    622 1HD  LYS A 162       0.464 180.925  26.967  1.00 39.21           H
ATOM    623 2HD  LYS A 162       0.211 182.667  26.947  1.00 39.21           H
ATOM    624  CE  LYS A 162       0.898 181.900  28.835  1.00 39.65           C
ATOM    625 1HE  LYS A 162       0.714 182.882  29.270  1.00 39.65           H
ATOM    626 2HE  LYS A 162       0.578 181.134  29.540  1.00 39.65           H
ATOM    627  NZ  LYS A 162       2.333 181.706  28.551  1.00 44.45           N
ATOM    628 1HZ  LYS A 162       2.881 181.742  29.399  1.00 44.45           H
ATOM    629 2HZ  LYS A 162       2.655 182.418  27.911  1.00 44.45           H
ATOM    630 3HZ  LYS A 162       2.435 180.797  28.123  1.00 44.45           H
ATOM    631  N   VAL A 163      -4.779 180.830  27.105  1.00 31.67           N
ATOM    632  H   VAL A 163      -4.711 181.705  27.605  1.00 31.67           H
ATOM    633  CA  VAL A 163      -5.814 180.755  26.064  1.00 32.62           C
ATOM    634  HA  VAL A 163      -5.721 179.805  25.538  1.00 32.62           H
ATOM    635  C   VAL A 163      -5.609 181.898  25.069  1.00 34.90           C
ATOM    636  O   VAL A 163      -5.752 183.068  25.427  1.00 37.66           O
ATOM    637  CB  VAL A 163      -7.224 180.809  26.683  1.00 35.35           C
ATOM    638  HB  VAL A 163      -7.361 181.787  27.144  1.00 35.35           H
ATOM    639  CG1 VAL A 163      -8.299 180.622  25.607  1.00 34.41           C
ATOM    640 1HG1 VAL A 163      -9.282 180.630  26.077  1.00 34.41           H
ATOM    641 2HG1 VAL A 163      -8.143 179.667  25.105  1.00 34.41           H
ATOM    642 3HG1 VAL A 163      -8.238 181.430  24.878  1.00 34.41           H
ATOM    643  CG2 VAL A 163      -7.420 179.742  27.768  1.00 32.18           C
ATOM    644 1HG2 VAL A 163      -8.466 179.708  28.072  1.00 32.18           H
ATOM    645 2HG2 VAL A 163      -6.797 179.983  28.630  1.00 32.18           H
ATOM    646 3HG2 VAL A 163      -7.126 178.772  27.366  1.00 32.18           H
ATOM    647  N   LEU A 164      -5.264 181.554  23.830  1.00 29.97           N
ATOM    648  H   LEU A 164      -5.218 180.570  23.606  1.00 29.97           H
ATOM    649  CA  LEU A 164      -4.828 182.486  22.785  1.00 35.46           C
ATOM    650  HA  LEU A 164      -4.868 183.503  23.174  1.00 35.46           H
ATOM    651  C   LEU A 164      -5.758 182.405  21.557  1.00 38.34           C
ATOM    652  O   LEU A 164      -6.166 181.319  21.149  1.00 38.03           O
ATOM    653  CB  LEU A 164      -3.357 182.176  22.403  1.00 35.75           C
ATOM    654 1HB  LEU A 164      -3.338 181.204  21.910  1.00 35.75           H
ATOM    655 2HB  LEU A 164      -3.035 182.927  21.681  1.00 35.75           H
ATOM    656  CG  LEU A 164      -2.343 182.140  23.563  1.00 39.97           C
ATOM    657  HG  LEU A 164      -2.676 181.397  24.289  1.00 39.97           H
ATOM    658  CD1 LEU A 164      -0.975 181.704  23.036  1.00 43.86           C
ATOM    659 1HD1 LEU A 164      -0.258 181.686  23.857  1.00 43.86           H
ATOM    660 2HD1 LEU A 164      -0.637 182.405  22.273  1.00 43.86           H
ATOM    661 3HD1 LEU A 164      -1.059 180.707  22.603  1.00 43.86           H
ATOM    662  CD2 LEU A 164      -2.190 183.490  24.267  1.00 38.45           C
ATOM    663 1HD2 LEU A 164      -1.444 183.401  25.057  1.00 38.45           H
ATOM    664 2HD2 LEU A 164      -3.145 183.787  24.700  1.00 38.45           H
ATOM    665 3HD2 LEU A 164      -1.868 184.242  23.546  1.00 38.45           H
ATOM    666  N   PHE A 165      -6.103 183.545  20.961  1.00 39.52           N
ATOM    667  H   PHE A 165      -5.725 184.413  21.312  1.00 39.52           H
ATOM    668  CA  PHE A 165      -7.014 183.631  19.822  1.00 40.27           C
ATOM    669  HA  PHE A 165      -7.819 182.909  19.958  1.00 40.27           H
ATOM    670  C   PHE A 165      -6.306 183.317  18.489  1.00 40.11           C
ATOM    671  O   PHE A 165      -5.345 183.998  18.119  1.00 42.22           O
ATOM    672  CB  PHE A 165      -7.636 185.031  19.777  1.00 40.68           C
ATOM    673 1HB  PHE A 165      -6.841 185.748  19.574  1.00 40.68           H
ATOM    674 2HB  PHE A 165      -8.336 185.070  18.942  1.00 40.68           H
ATOM    675  CG  PHE A 165      -8.368 185.464  21.042  1.00 45.07           C
ATOM    676  CD1 PHE A 165      -9.543 184.799  21.442  1.00 49.29           C
ATOM    677  HD1 PHE A 165      -9.924 183.967  20.868  1.00 49.29           H
ATOM    678  CD2 PHE A 165      -7.906 186.562  21.790  1.00 48.63           C
ATOM    679  HD2 PHE A 165      -7.005 187.072  21.483  1.00 48.63           H
ATOM    680  CE1 PHE A 165     -10.248 185.238  22.576  1.00 52.69           C
ATOM    681  HE1 PHE A 165     -11.159 184.741  22.875  1.00 52.69           H
ATOM    682  CE2 PHE A 165      -8.618 187.007  22.917  1.00 45.60           C
ATOM    683  HE2 PHE A 165      -8.263 187.866  23.467  1.00 45.60           H
ATOM    684  CZ  PHE A 165      -9.792 186.347  23.310  1.00 53.22           C
ATOM    685  HZ  PHE A 165     -10.347 186.706  24.164  1.00 53.22           H
ATOM    686  N   LYS A 166      -6.825 182.350  17.717  1.00 38.27           N
ATOM    687  H   LYS A 166      -7.659 181.869  18.022  1.00 38.27           H
ATOM    688  CA  LYS A 166      -6.255 181.911  16.434  1.00 43.35           C
ATOM    689  HA  LYS A 166      -5.270 181.486  16.628  1.00 43.35           H
ATOM    690  C   LYS A 166      -6.083 183.079  15.440  1.00 44.08           C
ATOM    691  O   LYS A 166      -4.999 183.237  14.884  1.00 44.64           O
ATOM    692  CB  LYS A 166      -7.122 180.815  15.794  1.00 44.93           C
ATOM    693 1HB  LYS A 166      -8.172 181.073  15.934  1.00 44.93           H
ATOM    694 2HB  LYS A 166      -6.924 180.793  14.722  1.00 44.93           H
ATOM    695  CG  LYS A 166      -6.823 179.417  16.354  1.00 49.22           C
ATOM    696 1HG  LYS A 166      -5.755 179.223  16.266  1.00 49.22           H
ATOM    697 2HG  LYS A 166      -7.109 179.390  17.406  1.00 49.22           H
ATOM    698  CD  LYS A 166      -7.590 178.344  15.572  1.00 47.37           C
ATOM    699 1HD  LYS A 166      -8.639 178.371  15.868  1.00 47.37           H
ATOM    700 2HD  LYS A 166      -7.517 178.562  14.506  1.00 47.37           H
ATOM    701  CE  LYS A 166      -7.001 176.950  15.820  1.00 47.06           C
ATOM    702 1HE  LYS A 166      -5.929 176.978  15.623  1.00 47.06           H
ATOM    703 2HE  LYS A 166      -7.157 176.681  16.864  1.00 47.06           H
ATOM    704  NZ  LYS A 166      -7.634 175.950  14.931  1.00 48.32           N
ATOM    705 1HZ  LYS A 166      -7.121 175.081  14.979  1.00 48.32           H
ATOM    706 2HZ  LYS A 166      -7.630 176.292  13.981  1.00 48.32           H
ATOM    707 3HZ  LYS A 166      -8.586 175.796  15.231  1.00 48.32           H
ATOM    708  N   ALA A 167      -7.102 183.931  15.299  1.00 40.52           N
ATOM    709  H   ALA A 167      -7.971 183.726  15.770  1.00 40.52           H
ATOM    710  CA  ALA A 167      -7.080 185.096  14.420  1.00 50.46           C
ATOM    711  HA  ALA A 167      -6.890 184.761  13.400  1.00 50.46           H
ATOM    712  C   ALA A 167      -5.980 186.116  14.795  1.00 55.96           C
ATOM    713  O   ALA A 167      -5.307 186.654  13.913  1.00 52.31           O
ATOM    714  CB  ALA A 167      -8.467 185.748  14.462  1.00 42.16           C
ATOM    715 1HB  ALA A 167      -9.216 185.017  14.159  1.00 42.16           H
ATOM    716 2HB  ALA A 167      -8.485 186.594  13.775  1.00 42.16           H
ATOM    717 3HB  ALA A 167      -8.685 186.096  15.472  1.00 42.16           H
ATOM    718  N   GLN A 168      -5.756 186.356  16.095  1.00 46.35           N
ATOM    719  H   GLN A 168      -6.275 185.844  16.794  1.00 46.35           H
ATOM    720  CA  GLN A 168      -4.731 187.280  16.572  1.00 48.13           C
ATOM    721  HA  GLN A 168      -4.838 188.202  16.001  1.00 48.13           H
ATOM    722  C   GLN A 168      -3.305 186.733  16.322  1.00 47.14           C
ATOM    723  O   GLN A 168      -2.417 187.507  15.958  1.00 54.41           O
ATOM    724  CB  GLN A 168      -4.921 187.598  18.071  1.00 50.79           C
ATOM    725 1HB  GLN A 168      -4.843 186.672  18.640  1.00 50.79           H
ATOM    726 2HB  GLN A 168      -4.109 188.248  18.397  1.00 50.79           H
ATOM    727  CG  GLN A 168      -6.259 188.281  18.457  1.00 56.17           C
ATOM    728 1HG  GLN A 168      -7.093 187.649  18.152  1.00 56.17           H
ATOM    729 2HG  GLN A 168      -6.295 188.366  19.543  1.00 56.17           H
ATOM    730  CD  GLN A 168      -6.464 189.680  17.853  1.00 66.07           C
ATOM    731  OE1 GLN A 168      -5.676 190.185  17.058  1.00 64.68           O
ATOM    732  NE2 GLN A 168      -7.541 190.359  18.177  1.00 63.56           N
ATOM    733 1HE2 GLN A 168      -7.776 191.155  17.601  1.00 63.56           H
ATOM    734 2HE2 GLN A 168      -8.220 189.988  18.826  1.00 63.56           H
ATOM    735  N   LEU A 169      -3.100 185.423  16.475  1.00 43.39           N
ATOM    736  H   LEU A 169      -3.862 184.845  16.799  1.00 43.39           H
ATOM    737  CA  LEU A 169      -1.854 184.735  16.126  1.00 47.46           C
ATOM    738  HA  LEU A 169      -1.017 185.250  16.597  1.00 47.46           H
ATOM    739  C   LEU A 169      -1.615 184.759  14.594  1.00 52.10           C
ATOM    740  O   LEU A 169      -0.514 185.073  14.141  1.00 51.11           O
ATOM    741  CB  LEU A 169      -1.920 183.288  16.671  1.00 43.17           C
ATOM    742 1HB  LEU A 169      -2.789 182.800  16.229  1.00 43.17           H
ATOM    743 2HB  LEU A 169      -1.035 182.756  16.321  1.00 43.17           H
ATOM    744  CG  LEU A 169      -2.015 183.162  18.204  1.00 44.56           C
ATOM    745  HG  LEU A 169      -2.748 183.883  18.564  1.00 44.56           H
ATOM    746  CD1 LEU A 169      -2.497 181.764  18.597  1.00 36.68           C
ATOM    747 1HD1 LEU A 169      -2.503 181.672  19.683  1.00 36.68           H
ATOM    748 2HD1 LEU A 169      -1.835 181.010  18.171  1.00 36.68           H
ATOM    749 3HD1 LEU A 169      -3.507 181.619  18.214  1.00 36.68           H
ATOM    750  CD2 LEU A 169      -0.686 183.445  18.909  1.00 42.44           C
ATOM    751 1HD2 LEU A 169      -0.841 183.411  19.987  1.00 42.44           H
ATOM    752 2HD2 LEU A 169      -0.329 184.435  18.624  1.00 42.44           H
ATOM    753 3HD2 LEU A 169       0.051 182.696  18.623  1.00 42.44           H
ATOM    754  N   GLU A 170      -2.665 184.525  13.802  1.00 50.32           N
ATOM    755  H   GLU A 170      -3.531 184.231  14.231  1.00 50.32           H
ATOM    756  CA  GLU A 170      -2.654 184.573  12.331  1.00 52.77           C
ATOM    757  HA  GLU A 170      -1.882 183.895  11.968  1.00 52.77           H
ATOM    758  C   GLU A 170      -2.346 185.983  11.770  1.00 53.46           C
ATOM    759  O   GLU A 170      -1.699 186.085  10.725  1.00 59.67           O
ATOM    760  CB  GLU A 170      -4.013 184.084  11.792  1.00 52.02           C
ATOM    761 1HB  GLU A 170      -4.809 184.517  12.398  1.00 52.02           H
ATOM    762 2HB  GLU A 170      -4.153 184.414  10.763  1.00 52.02           H
ATOM    763  CG  GLU A 170      -4.131 182.553  11.842  1.00 61.22           C
ATOM    764 1HG  GLU A 170      -3.687 182.137  10.938  1.00 61.22           H
ATOM    765 2HG  GLU A 170      -3.561 182.177  12.691  1.00 61.22           H
ATOM    766  CD  GLU A 170      -5.573 182.024  11.958  1.00 66.37           C
ATOM    767  OE1 GLU A 170      -6.544 182.701  11.539  1.00 67.67           O
ATOM    768  OE2 GLU A 170      -5.720 180.884  12.455  1.00 69.92           O
ATOM    769  N   LYS A 171      -2.750 187.063  12.455  1.00 55.00           N
ATOM    770  H   LYS A 171      -3.350 186.939  13.258  1.00 55.00           H
ATOM    771  CA  LYS A 171      -2.399 188.444  12.107  1.00 55.71           C
ATOM    772  HA  LYS A 171      -2.637 188.600  11.054  1.00 55.71           H
ATOM    773  C   LYS A 171      -0.897 188.724  12.307  1.00 59.54           C
ATOM    774  O   LYS A 171      -0.280 189.386  11.476  1.00 60.31           O
ATOM    775  CB  LYS A 171      -3.249 189.420  12.936  1.00 57.95           C
ATOM    776 1HB  LYS A 171      -4.289 189.098  12.899  1.00 57.95           H
ATOM    777 2HB  LYS A 171      -2.914 189.382  13.973  1.00 57.95           H
ATOM    778  CG  LYS A 171      -3.163 190.865  12.416  1.00 64.09           C
ATOM    779 1HG  LYS A 171      -2.147 191.230  12.563  1.00 64.09           H
ATOM    780 2HG  LYS A 171      -3.399 190.868  11.352  1.00 64.09           H
ATOM    781  CD  LYS A 171      -4.156 191.776  13.155  1.00 70.26           C
ATOM    782 1HD  LYS A 171      -5.157 191.358  13.055  1.00 70.26           H
ATOM    783 2HD  LYS A 171      -3.892 191.799  14.212  1.00 70.26           H
ATOM    784  CE  LYS A 171      -4.189 193.207  12.590  1.00 77.62           C
ATOM    785 1HE  LYS A 171      -4.354 193.153  11.514  1.00 77.62           H
ATOM    786 2HE  LYS A 171      -5.034 193.736  13.031  1.00 77.62           H
ATOM    787  NZ  LYS A 171      -2.947 193.962  12.873  1.00 75.94           N
ATOM    788 1HZ  LYS A 171      -3.081 194.920  12.582  1.00 75.94           H
ATOM    789 2HZ  LYS A 171      -2.178 193.558  12.358  1.00 75.94           H
ATOM    790 3HZ  LYS A 171      -2.741 193.936  13.862  1.00 75.94           H
ATOM    791  N   ALA A 172      -0.309 188.191  13.379  1.00 55.41           N
ATOM    792  H   ALA A 172      -0.868 187.648  14.022  1.00 55.41           H
ATOM    793  CA  ALA A 172       1.112 188.320  13.670  1.00 56.42           C
ATOM    794  HA  ALA A 172       1.418 189.339  13.430  1.00 56.42           H
ATOM    795  C   ALA A 172       2.006 187.358  12.842  1.00 52.54           C
ATOM    796  O   ALA A 172       3.212 187.599  12.752  1.00 55.53           O
ATOM    797  CB  ALA A 172       1.312 188.119  15.174  1.00 52.84           C
ATOM    798 1HB  ALA A 172       0.699 188.837  15.719  1.00 52.84           H
ATOM    799 2HB  ALA A 172       2.362 188.272  15.424  1.00 52.84           H
ATOM    800 3HB  ALA A 172       1.017 187.106  15.450  1.00 52.84           H
ATOM    801  N   GLY A 173       1.444 186.308  12.233  1.00 54.35           N
ATOM    802  H   GLY A 173       0.458 186.136  12.364  1.00 54.35           H
ATOM    803  CA  GLY A 173       2.178 185.310  11.440  1.00 55.93           C
ATOM    804 1HA  GLY A 173       1.473 184.792  10.790  1.00 55.93           H
ATOM    805 2HA  GLY A 173       2.914 185.813  10.813  1.00 55.93           H
ATOM    806  C   GLY A 173       2.915 184.249  12.285  1.00 61.32           C
ATOM    807  O   GLY A 173       3.893 183.657  11.822  1.00 58.76           O
ATOM    808  N   VAL A 174       2.492 184.037  13.536  1.00 55.65           N
ATOM    809  H   VAL A 174       1.642 184.490  13.840  1.00 55.65           H
ATOM    810  CA  VAL A 174       3.184 183.218  14.547  1.00 54.39           C
ATOM    811  HA  VAL A 174       4.219 183.123  14.220  1.00 54.39           H
ATOM    812  C   VAL A 174       2.608 181.779  14.683  1.00 57.12           C
ATOM    813  O   VAL A 174       2.850 181.098  15.683  1.00 56.01           O
ATOM    814  CB  VAL A 174       3.280 183.952  15.904  1.00 53.33           C
ATOM    815  HB  VAL A 174       3.878 183.340  16.580  1.00 53.33           H
ATOM    816  CG1 VAL A 174       4.004 185.293  15.735  1.00 53.75           C
ATOM    817 1HG1 VAL A 174       4.135 185.752  16.715  1.00 53.75           H
ATOM    818 2HG1 VAL A 174       3.424 185.960  15.097  1.00 53.75           H
ATOM    819 3HG1 VAL A 174       4.980 185.115  15.284  1.00 53.75           H
ATOM    820  CG2 VAL A 174       1.919 184.197  16.564  1.00 47.61           C
ATOM    821 1HG2 VAL A 174       2.074 184.656  17.540  1.00 47.61           H
ATOM    822 2HG2 VAL A 174       1.400 183.247  16.686  1.00 47.61           H
ATOM    823 3HG2 VAL A 174       1.320 184.861  15.940  1.00 47.61           H
ATOM    824  N   GLU A 175       1.836 181.305  13.702  1.00 53.88           N
ATOM    825  H   GLU A 175       1.625 181.897  12.911  1.00 53.88           H
ATOM    826  CA  GLU A 175       1.306 179.936  13.653  1.00 59.12           C
ATOM    827  HA  GLU A 175       0.699 179.762  14.541  1.00 59.12           H
ATOM    828  C   GLU A 175       2.441 178.889  13.637  1.00 59.94           C
ATOM    829  O   GLU A 175       2.423 177.958  14.440  1.00 58.21           O
ATOM    830  CB  GLU A 175       0.380 179.706  12.445  1.00 56.90           C
ATOM    831 1HB  GLU A 175       0.962 179.641  11.525  1.00 56.90           H
ATOM    832 2HB  GLU A 175      -0.085 178.732  12.594  1.00 56.90           H
ATOM    833  CG  GLU A 175      -0.737 180.751  12.239  1.00 64.00           C
ATOM    834 1HG  GLU A 175      -1.628 180.233  11.885  1.00 64.00           H
ATOM    835 2HG  GLU A 175      -0.982 181.239  13.183  1.00 64.00           H
ATOM    836  CD  GLU A 175      -0.339 181.816  11.217  1.00 67.79           C
ATOM    837  OE1 GLU A 175       0.766 182.387  11.346  1.00 61.17           O
ATOM    838  OE2 GLU A 175      -1.114 182.049  10.262  1.00 70.29           O
ATOM    839  N   HIS A 176       3.445 179.054  12.770  1.00 58.13           N
ATOM    840  H   HIS A 176       3.434 179.837  12.132  1.00 58.13           H
ATOM    841  CA  HIS A 176       4.576 178.139  12.686  1.00 60.59           C
ATOM    842  HA  HIS A 176       4.172 177.129  12.617  1.00 60.59           H
ATOM    843  C   HIS A 176       5.476 178.206  13.940  1.00 58.13           C
ATOM    844  O   HIS A 176       5.835 177.155  14.476  1.00 53.57           O
ATOM    845  CB  HIS A 176       5.365 178.398  11.396  1.00 65.11           C
ATOM    846 1HB  HIS A 176       4.684 178.352  10.546  1.00 65.11           H
ATOM    847 2HB  HIS A 176       5.785 179.403  11.430  1.00 65.11           H
ATOM    848  CG  HIS A 176       6.493 177.410  11.165  1.00 70.83           C
ATOM    849  ND1 HIS A 176       6.509 176.066  11.466  1.00 78.94           N
ATOM    850  HD1 HIS A 176       5.826 175.514  11.965  1.00 78.94           H
ATOM    851  CD2 HIS A 176       7.706 177.665  10.586  1.00 74.79           C
ATOM    852  HD2 HIS A 176       8.080 178.591  10.176  1.00 74.79           H
ATOM    853  CE1 HIS A 176       7.665 175.568  11.073  1.00 78.46           C
ATOM    854  HE1 HIS A 176       8.012 174.550  11.167  1.00 78.46           H
ATOM    855  NE2 HIS A 176       8.429 176.500  10.524  1.00 79.08           N
ATOM    856  N   GLN A 177       5.777 179.406  14.455  1.00 49.01           N
ATOM    857  H   GLN A 177       5.526 180.246  13.953  1.00 49.01           H
ATOM    858  CA  GLN A 177       6.589 179.562  15.655  1.00 55.07           C
ATOM    859  HA  GLN A 177       7.550 179.089  15.451  1.00 55.07           H
ATOM    860  C   GLN A 177       5.958 178.846  16.872  1.00 54.00           C
ATOM    861  O   GLN A 177       6.634 178.044  17.513  1.00 46.17           O
ATOM    862  CB  GLN A 177       6.868 181.044  15.974  1.00 52.89           C
ATOM    863 1HB  GLN A 177       7.405 181.500  15.142  1.00 52.89           H
ATOM    864 2HB  GLN A 177       5.940 181.589  16.149  1.00 52.89           H
ATOM    865  CG  GLN A 177       7.740 181.136  17.235  1.00 64.21           C
ATOM    866 1HG  GLN A 177       7.103 181.014  18.111  1.00 64.21           H
ATOM    867 2HG  GLN A 177       8.431 180.293  17.230  1.00 64.21           H
ATOM    868  CD  GLN A 177       8.566 182.427  17.422  1.00 69.64           C
ATOM    869  OE1 GLN A 177       8.421 183.441  16.743  1.00 65.74           O
ATOM    870  NE2 GLN A 177       9.445 182.405  18.398  1.00 72.37           N
ATOM    871 1HE2 GLN A 177       9.963 183.235  18.650  1.00 72.37           H
ATOM    872 2HE2 GLN A 177       9.555 181.558  18.937  1.00 72.37           H
ATOM    873  N   LEU A 178       4.672 179.077  17.173  1.00 51.46           N
ATOM    874  H   LEU A 178       4.129 179.725  16.619  1.00 51.46           H
ATOM    875  CA  LEU A 178       4.023 178.507  18.351  1.00 47.96           C
ATOM    876  HA  LEU A 178       4.569 178.859  19.226  1.00 47.96           H
ATOM    877  C   LEU A 178       4.071 176.963  18.349  1.00 45.04           C
ATOM    878  O   LEU A 178       4.255 176.357  19.402  1.00 44.96           O
ATOM    879  CB  LEU A 178       2.562 179.013  18.444  1.00 48.12           C
ATOM    880 1HB  LEU A 178       2.585 180.102  18.470  1.00 48.12           H
ATOM    881 2HB  LEU A 178       2.038 178.695  17.542  1.00 48.12           H
ATOM    882  CG  LEU A 178       1.773 178.499  19.666  1.00 49.56           C
ATOM    883  HG  LEU A 178       1.778 177.409  19.644  1.00 49.56           H
ATOM    884  CD1 LEU A 178       2.367 178.974  20.989  1.00 48.31           C
ATOM    885 1HD1 LEU A 178       1.760 178.606  21.815  1.00 48.31           H
ATOM    886 2HD1 LEU A 178       2.372 180.064  20.998  1.00 48.31           H
ATOM    887 3HD1 LEU A 178       3.387 178.605  21.094  1.00 48.31           H
ATOM    888  CD2 LEU A 178       0.318 178.969  19.623  1.00 47.71           C
ATOM    889 1HD2 LEU A 178      -0.217 178.553  20.477  1.00 47.71           H
ATOM    890 2HD2 LEU A 178      -0.145 178.622  18.699  1.00 47.71           H
ATOM    891 3HD2 LEU A 178       0.278 180.058  19.663  1.00 47.71           H
ATOM    892  N   ARG A 179       3.945 176.326  17.178  1.00 46.10           N
ATOM    893  H   ARG A 179       3.817 176.871  16.337  1.00 46.10           H
ATOM    894  CA  ARG A 179       4.075 174.875  17.004  1.00 46.54           C
ATOM    895  HA  ARG A 179       3.347 174.372  17.640  1.00 46.54           H
ATOM    896  C   ARG A 179       5.482 174.381  17.406  1.00 48.25           C
ATOM    897  O   ARG A 179       5.587 173.301  17.986  1.00 45.81           O
ATOM    898  CB  ARG A 179       3.771 174.497  15.546  1.00 53.68           C
ATOM    899 1HB  ARG A 179       4.425 175.067  14.886  1.00 53.68           H
ATOM    900 2HB  ARG A 179       3.975 173.438  15.393  1.00 53.68           H
ATOM    901  CG  ARG A 179       2.310 174.779  15.155  1.00 61.61           C
ATOM    902 1HG  ARG A 179       1.654 174.044  15.623  1.00 61.61           H
ATOM    903 2HG  ARG A 179       2.013 175.768  15.503  1.00 61.61           H
ATOM    904  CD  ARG A 179       2.143 174.707  13.636  1.00 67.97           C
ATOM    905 1HD  ARG A 179       2.968 175.250  13.173  1.00 67.97           H
ATOM    906 2HD  ARG A 179       2.174 173.667  13.312  1.00 67.97           H
ATOM    907  NE  ARG A 179       0.873 175.306  13.195  1.00 76.38           N
ATOM    908  HE  ARG A 179       0.204 175.488  13.930  1.00 76.38           H
ATOM    909  CZ  ARG A 179       0.617 175.686  11.940  1.00 75.07           C
ATOM    910  NH1 ARG A 179       1.450 175.505  10.955  1.00 71.65           N
ATOM    911 1HH1 ARG A 179       2.323 175.027  11.125  1.00 71.65           H
ATOM    912 2HH1 ARG A 179       1.239 175.859  10.033  1.00 71.65           H
ATOM    913  NH2 ARG A 179      -0.503 176.278  11.669  1.00 81.13           N
ATOM    914 1HH2 ARG A 179      -1.124 176.517  12.429  1.00 81.13           H
ATOM    915 2HH2 ARG A 179      -0.640 176.688  10.756  1.00 81.13           H
ATOM    916  N   ARG A 180       6.537 175.164  17.155  1.00 50.17           N
ATOM    917  H   ARG A 180       6.391 176.056  16.706  1.00 50.17           H
ATOM    918  CA  ARG A 180       7.901 174.865  17.600  1.00 50.43           C
ATOM    919  HA  ARG A 180       8.075 173.806  17.409  1.00 50.43           H
ATOM    920  C   ARG A 180       8.076 175.112  19.114  1.00 41.88           C
ATOM    921  O   ARG A 180       8.615 174.247  19.793  1.00 44.09           O
ATOM    922  CB  ARG A 180       8.910 175.666  16.758  1.00  0.00           C
ATOM    923 1HB  ARG A 180       8.550 175.726  15.731  1.00  0.00           H
ATOM    924 2HB  ARG A 180       9.024 176.676  17.152  1.00  0.00           H
ATOM    925  CG  ARG A 180      10.284 174.977  16.760  1.00  0.00           C
ATOM    926 1HG  ARG A 180      10.655 174.915  17.783  1.00  0.00           H
ATOM    927 2HG  ARG A 180      10.165 173.962  16.379  1.00  0.00           H
ATOM    928  CD  ARG A 180      11.340 175.699  15.901  1.00  0.00           C
ATOM    929 1HD  ARG A 180      11.534 176.677  16.342  1.00  0.00           H
ATOM    930 2HD  ARG A 180      12.274 175.138  15.916  1.00  0.00           H
ATOM    931  NE  ARG A 180      10.930 175.890  14.495  1.00  0.00           N
ATOM    932  HE  ARG A 180      10.645 176.837  14.290  1.00  0.00           H
ATOM    933  CZ  ARG A 180      10.928 174.962  13.534  1.00  0.00           C
ATOM    934  NH1 ARG A 180      10.512 175.257  12.340  1.00  0.00           N
ATOM    935 1HH1 ARG A 180      10.125 176.168  12.138  1.00  0.00           H
ATOM    936 2HH1 ARG A 180      10.582 174.565  11.608  1.00  0.00           H
ATOM    937  NH2 ARG A 180      11.306 173.732  13.726  1.00  0.00           N
ATOM    938 1HH2 ARG A 180      11.696 173.458  14.617  1.00  0.00           H
ATOM    939 2HH2 ARG A 180      11.127 173.035  13.018  1.00  0.00           H
ATOM    940  N   GLU A 181       7.559 176.213  19.663  1.00 40.22           N
ATOM    941  H   GLU A 181       7.142 176.920  19.074  1.00 40.22           H
ATOM    942  CA  GLU A 181       7.661 176.522  21.091  1.00 43.01           C
ATOM    943  HA  GLU A 181       8.717 176.544  21.359  1.00 43.01           H
ATOM    944  C   GLU A 181       6.979 175.449  21.985  1.00 41.34           C
ATOM    945  O   GLU A 181       7.522 175.077  23.027  1.00 43.07           O
ATOM    946  CB  GLU A 181       7.061 177.903  21.416  1.00 45.83           C
ATOM    947 1HB  GLU A 181       5.987 177.874  21.234  1.00 45.83           H
ATOM    948 2HB  GLU A 181       7.201 178.075  22.483  1.00 45.83           H
ATOM    949  CG  GLU A 181       7.638 179.127  20.658  1.00 52.94           C
ATOM    950 1HG  GLU A 181       7.243 179.120  19.642  1.00 52.94           H
ATOM    951 2HG  GLU A 181       7.265 180.036  21.131  1.00 52.94           H
ATOM    952  CD  GLU A 181       9.172 179.213  20.582  1.00 58.23           C
ATOM    953  OE1 GLU A 181       9.880 178.687  21.470  1.00 56.02           O
ATOM    954  OE2 GLU A 181       9.686 179.849  19.631  1.00 60.59           O
ATOM    955  N   VAL A 182       5.826 174.898  21.584  1.00 41.63           N
ATOM    956  H   VAL A 182       5.355 175.233  20.755  1.00 41.63           H
ATOM    957  CA  VAL A 182       5.166 173.825  22.329  1.00 43.73           C
ATOM    958  HA  VAL A 182       5.221 174.097  23.383  1.00 43.73           H
ATOM    959  C   VAL A 182       5.871 172.455  22.160  1.00 43.62           C
ATOM    960  O   VAL A 182       5.883 171.669  23.107  1.00 42.65           O
ATOM    961  CB  VAL A 182       3.654 173.703  22.009  1.00 43.31           C
ATOM    962  HB  VAL A 182       3.228 172.960  22.684  1.00 43.31           H
ATOM    963  CG1 VAL A 182       2.907 175.011  22.303  1.00 39.85           C
ATOM    964 1HG1 VAL A 182       1.839 174.849  22.157  1.00 39.85           H
ATOM    965 2HG1 VAL A 182       3.250 175.800  21.634  1.00 39.85           H
ATOM    966 3HG1 VAL A 182       3.093 175.302  23.336  1.00 39.85           H
ATOM    967  CG2 VAL A 182       3.351 173.238  20.581  1.00 49.77           C
ATOM    968 1HG2 VAL A 182       2.271 173.197  20.442  1.00 49.77           H
ATOM    969 2HG2 VAL A 182       3.777 172.247  20.418  1.00 49.77           H
ATOM    970 3HG2 VAL A 182       3.784 173.941  19.870  1.00 49.77           H
ATOM    971  N   GLU A 183       6.504 172.177  21.017  1.00 44.15           N
ATOM    972  H   GLU A 183       6.482 172.848  20.262  1.00 44.15           H
ATOM    973  CA  GLU A 183       7.368 171.002  20.812  1.00 48.09           C
ATOM    974  HA  GLU A 183       6.833 170.104  21.122  1.00 48.09           H
ATOM    975  C   GLU A 183       8.658 171.097  21.665  1.00 44.52           C
ATOM    976  O   GLU A 183       9.141 170.085  22.178  1.00 44.14           O
ATOM    977  CB  GLU A 183       7.679 170.865  19.310  1.00 52.19           C
ATOM    978 1HB  GLU A 183       6.752 170.668  18.771  1.00 52.19           H
ATOM    979 2HB  GLU A 183       8.065 171.819  18.953  1.00 52.19           H
ATOM    980  CG  GLU A 183       8.698 169.764  18.927  1.00 59.00           C
ATOM    981 1HG  GLU A 183       8.976 169.924  17.885  1.00 59.00           H
ATOM    982 2HG  GLU A 183       9.609 169.879  19.515  1.00 59.00           H
ATOM    983  CD  GLU A 183       8.208 168.311  19.077  1.00 65.67           C
ATOM    984  OE1 GLU A 183       7.154 168.039  19.688  1.00 73.96           O
ATOM    985  OE2 GLU A 183       8.905 167.414  18.548  1.00 72.97           O
ATOM    986  N   ILE A 184       9.188 172.307  21.881  1.00 41.14           N
ATOM    987  H   ILE A 184       8.819 173.099  21.375  1.00 41.14           H
ATOM    988  CA  ILE A 184      10.267 172.582  22.835  1.00 42.87           C
ATOM    989  HA  ILE A 184      11.088 171.896  22.628  1.00 42.87           H
ATOM    990  C   ILE A 184       9.766 172.306  24.270  1.00 42.67           C
ATOM    991  O   ILE A 184      10.280 171.403  24.939  1.00 40.67           O
ATOM    992  CB  ILE A 184      10.844 174.010  22.645  1.00 43.69           C
ATOM    993  HB  ILE A 184      10.007 174.708  22.634  1.00 43.69           H
ATOM    994  CG1 ILE A 184      11.589 174.108  21.298  1.00 41.95           C
ATOM    995 1HG1 ILE A 184      12.537 173.578  21.389  1.00 41.95           H
ATOM    996 2HG1 ILE A 184      10.991 173.605  20.537  1.00 41.95           H
ATOM    997  CG2 ILE A 184      11.789 174.408  23.798  1.00 41.03           C
ATOM    998 1HG2 ILE A 184      12.211 175.393  23.597  1.00 41.03           H
ATOM    999 2HG2 ILE A 184      12.593 173.676  23.873  1.00 41.03           H
ATOM   1000 3HG2 ILE A 184      11.233 174.436  24.735  1.00 41.03           H
ATOM   1001  CD1 ILE A 184      11.838 175.537  20.804  1.00 45.03           C
ATOM   1002 1HD1 ILE A 184      12.306 175.488  19.820  1.00 45.03           H
ATOM   1003 2HD1 ILE A 184      12.497 176.063  21.494  1.00 45.03           H
ATOM   1004 3HD1 ILE A 184      10.890 176.069  20.729  1.00 45.03           H
ATOM   1005  N   GLN A 185       8.749 173.036  24.737  1.00 38.35           N
ATOM   1006  H   GLN A 185       8.350 173.759  24.154  1.00 38.35           H
ATOM   1007  CA  GLN A 185       8.357 173.017  26.141  1.00 39.90           C
ATOM   1008  HA  GLN A 185       9.267 173.159  26.723  1.00 39.90           H
ATOM   1009  C   GLN A 185       7.720 171.676  26.588  1.00 39.81           C
ATOM   1010  O   GLN A 185       7.935 171.255  27.720  1.00 40.40           O
ATOM   1011  CB  GLN A 185       7.442 174.214  26.443  1.00 39.99           C
ATOM   1012 1HB  GLN A 185       7.832 175.109  25.960  1.00 39.99           H
ATOM   1013 2HB  GLN A 185       6.439 174.013  26.067  1.00 39.99           H
ATOM   1014  CG  GLN A 185       7.360 174.466  27.957  1.00 38.08           C
ATOM   1015 1HG  GLN A 185       7.024 173.560  28.461  1.00 38.08           H
ATOM   1016 2HG  GLN A 185       8.364 174.690  28.319  1.00 38.08           H
ATOM   1017  CD  GLN A 185       6.429 175.621  28.357  1.00 43.75           C
ATOM   1018  OE1 GLN A 185       5.684 176.171  27.559  1.00 42.71           O
ATOM   1019  NE2 GLN A 185       6.405 175.982  29.619  1.00 41.82           N
ATOM   1020 1HE2 GLN A 185       5.846 176.782  29.876  1.00 41.82           H
ATOM   1021 2HE2 GLN A 185       6.988 175.530  30.309  1.00 41.82           H
ATOM   1022  N   SER A 186       6.988 170.955  25.732  1.00 42.83           N
ATOM   1023  H   SER A 186       6.815 171.291  24.795  1.00 42.83           H
ATOM   1024  CA  SER A 186       6.384 169.659  26.079  1.00 42.61           C
ATOM   1025  HA  SER A 186       5.751 169.807  26.953  1.00 42.61           H
ATOM   1026  C   SER A 186       7.420 168.565  26.423  1.00 43.99           C
ATOM   1027  O   SER A 186       7.097 167.634  27.164  1.00 47.93           O
ATOM   1028  CB  SER A 186       5.479 169.150  24.952  1.00 43.08           C
ATOM   1029 1HB  SER A 186       5.101 168.163  25.218  1.00 43.08           H
ATOM   1030 2HB  SER A 186       4.633 169.828  24.842  1.00 43.08           H
ATOM   1031  OG  SER A 186       6.185 169.059  23.725  1.00 51.76           O
ATOM   1032  HG  SER A 186       6.153 169.921  23.303  1.00 51.76           H
ATOM   1033  N   HIS A 187       8.661 168.672  25.938  1.00 44.51           N
ATOM   1034  H   HIS A 187       8.880 169.433  25.310  1.00 44.51           H
ATOM   1035  CA  HIS A 187       9.757 167.773  26.296  1.00 47.49           C
ATOM   1036  HA  HIS A 187       9.347 166.788  26.519  1.00 47.49           H
ATOM   1037  C   HIS A 187      10.542 168.241  27.555  1.00 47.48           C
ATOM   1038  O   HIS A 187      11.059 167.400  28.297  1.00 47.78           O
ATOM   1039  CB  HIS A 187      10.686 167.605  25.083  1.00 51.73           C
ATOM   1040 1HB  HIS A 187      11.009 168.589  24.742  1.00 51.73           H
ATOM   1041 2HB  HIS A 187      11.574 167.057  25.398  1.00 51.73           H
ATOM   1042  CG  HIS A 187      10.062 166.871  23.906  1.00 58.57           C
ATOM   1043  ND1 HIS A 187       9.190 167.371  22.968  1.00 62.83           N
ATOM   1044  HD1 HIS A 187       8.907 168.327  22.808  1.00 62.83           H
ATOM   1045  CD2 HIS A 187      10.224 165.552  23.579  1.00 55.20           C
ATOM   1046  HD2 HIS A 187      10.824 164.801  24.072  1.00 55.20           H
ATOM   1047  CE1 HIS A 187       8.889 166.401  22.123  1.00 60.64           C
ATOM   1048  HE1 HIS A 187       8.266 166.459  21.242  1.00 60.64           H
ATOM   1049  NE2 HIS A 187       9.471 165.260  22.467  1.00 63.08           N
ATOM   1050  N   LEU A 188      10.639 169.550  27.825  1.00 38.31           N
ATOM   1051  H   LEU A 188      10.163 170.213  27.230  1.00 38.31           H
ATOM   1052  CA  LEU A 188      11.453 170.114  28.909  1.00 40.61           C
ATOM   1053  HA  LEU A 188      12.432 169.637  28.864  1.00 40.61           H
ATOM   1054  C   LEU A 188      10.860 169.837  30.313  1.00 41.88           C
ATOM   1055  O   LEU A 188       9.806 170.361  30.686  1.00 44.07           O
ATOM   1056  CB  LEU A 188      11.653 171.630  28.695  1.00 40.42           C
ATOM   1057 1HB  LEU A 188      10.676 172.082  28.520  1.00 40.42           H
ATOM   1058 2HB  LEU A 188      12.052 172.056  29.615  1.00 40.42           H
ATOM   1059  CG  LEU A 188      12.597 172.010  27.541  1.00 39.34           C
ATOM   1060  HG  LEU A 188      12.238 171.538  26.627  1.00 39.34           H
ATOM   1061  CD1 LEU A 188      12.578 173.524  27.356  1.00 39.34           C
ATOM   1062 1HD1 LEU A 188      13.192 173.787  26.495  1.00 39.34           H
ATOM   1063 2HD1 LEU A 188      12.974 174.010  28.247  1.00 39.34           H
ATOM   1064 3HD1 LEU A 188      11.553 173.855  27.186  1.00 39.34           H
ATOM   1065  CD2 LEU A 188      14.045 171.576  27.794  1.00 40.07           C
ATOM   1066 1HD2 LEU A 188      14.681 171.991  27.011  1.00 40.07           H
ATOM   1067 2HD2 LEU A 188      14.109 170.488  27.776  1.00 40.07           H
ATOM   1068 3HD2 LEU A 188      14.377 171.944  28.765  1.00 40.07           H
ATOM   1069  N   ARG A 189      11.578 169.037  31.112  1.00 37.01           N
ATOM   1070  H   ARG A 189      12.417 168.622  30.734  1.00 37.01           H
ATOM   1071  CA  ARG A 189      11.170 168.565  32.448  1.00 42.47           C
ATOM   1072  HA  ARG A 189      10.376 169.209  32.825  1.00 42.47           H
ATOM   1073  C   ARG A 189      12.351 168.634  33.441  1.00 39.64           C
ATOM   1074  O   ARG A 189      13.031 167.642  33.695  1.00 36.03           O
ATOM   1075  CB  ARG A 189      10.585 167.146  32.324  1.00 43.40           C
ATOM   1076 1HB  ARG A 189      11.262 166.517  31.745  1.00 43.40           H
ATOM   1077 2HB  ARG A 189      10.476 166.716  33.319  1.00 43.40           H
ATOM   1078  CG  ARG A 189       9.207 167.146  31.636  1.00 55.49           C
ATOM   1079 1HG  ARG A 189       8.506 167.671  32.285  1.00 55.49           H
ATOM   1080 2HG  ARG A 189       9.251 167.676  30.685  1.00 55.49           H
ATOM   1081  CD  ARG A 189       8.677 165.725  31.385  1.00 64.16           C
ATOM   1082 1HD  ARG A 189       8.772 165.125  32.291  1.00 64.16           H
ATOM   1083 2HD  ARG A 189       7.624 165.794  31.115  1.00 64.16           H
ATOM   1084  NE  ARG A 189       9.409 165.065  30.295  1.00 73.99           N
ATOM   1085  HE  ARG A 189      10.284 165.498  30.035  1.00 73.99           H
ATOM   1086  CZ  ARG A 189       8.961 163.997  29.626  1.00 74.27           C
ATOM   1087  NH1 ARG A 189       7.813 163.437  29.864  1.00 71.72           N
ATOM   1088 1HH1 ARG A 189       7.250 163.744  30.644  1.00 71.72           H
ATOM   1089 2HH1 ARG A 189       7.561 162.601  29.357  1.00 71.72           H
ATOM   1090  NH2 ARG A 189       9.701 163.473  28.698  1.00 75.65           N
ATOM   1091 1HH2 ARG A 189      10.640 163.823  28.569  1.00 75.65           H
ATOM   1092 2HH2 ARG A 189       9.393 162.656  28.192  1.00 75.65           H
ATOM   1093  N   HIS A 190      12.578 169.826  33.979  1.00 30.95           N
ATOM   1094  H   HIS A 190      11.941 170.569  33.730  1.00 30.95           H
ATOM   1095  CA  HIS A 190      13.529 170.120  35.062  1.00 32.99           C
ATOM   1096  HA  HIS A 190      13.833 169.188  35.539  1.00 32.99           H
ATOM   1097  C   HIS A 190      12.826 170.995  36.115  1.00 33.71           C
ATOM   1098  O   HIS A 190      12.139 171.930  35.698  1.00 31.67           O
ATOM   1099  CB  HIS A 190      14.777 170.799  34.477  1.00 30.42           C
ATOM   1100 1HB  HIS A 190      15.279 170.092  33.817  1.00 30.42           H
ATOM   1101 2HB  HIS A 190      14.468 171.656  33.877  1.00 30.42           H
ATOM   1102  CG  HIS A 190      15.761 171.269  35.527  1.00 32.23           C
ATOM   1103  ND1 HIS A 190      15.678 172.401  36.305  1.00 29.28           N
ATOM   1104  HD1 HIS A 190      15.094 173.215  36.178  1.00 29.28           H
ATOM   1105  CD2 HIS A 190      16.846 170.583  35.993  1.00 32.17           C
ATOM   1106  HD2 HIS A 190      17.235 169.628  35.673  1.00 32.17           H
ATOM   1107  CE1 HIS A 190      16.663 172.372  37.181  1.00 31.59           C
ATOM   1108  HE1 HIS A 190      16.921 173.119  37.917  1.00 31.59           H
ATOM   1109  NE2 HIS A 190      17.391 171.274  37.044  1.00 30.61           N
ATOM   1110  N   PRO A 191      12.967 170.777  37.440  1.00 32.25           N
ATOM   1111  CA  PRO A 191      12.113 171.423  38.449  1.00 33.66           C
ATOM   1112  HA  PRO A 191      11.107 171.018  38.344  1.00 33.66           H
ATOM   1113  C   PRO A 191      12.020 172.961  38.386  1.00 31.18           C
ATOM   1114  O   PRO A 191      10.934 173.513  38.546  1.00 30.94           O
ATOM   1115  CB  PRO A 191      12.680 170.958  39.789  1.00 37.95           C
ATOM   1116 1HB  PRO A 191      13.518 171.592  40.078  1.00 37.95           H
ATOM   1117 2HB  PRO A 191      11.922 170.922  40.571  1.00 37.95           H
ATOM   1118  CG  PRO A 191      13.166 169.561  39.463  1.00 41.03           C
ATOM   1119 1HG  PRO A 191      13.937 169.221  40.154  1.00 41.03           H
ATOM   1120 2HG  PRO A 191      12.326 168.867  39.436  1.00 41.03           H
ATOM   1121  CD  PRO A 191      13.746 169.736  38.074  1.00 36.33           C
ATOM   1122 1HD  PRO A 191      14.790 170.044  38.134  1.00 36.33           H
ATOM   1123 2HD  PRO A 191      13.637 168.805  37.517  1.00 36.33           H
ATOM   1124  N   ASN A 192      13.119 173.668  38.105  1.00 30.92           N
ATOM   1125  H   ASN A 192      14.014 173.199  38.101  1.00 30.92           H
ATOM   1126  CA  ASN A 192      13.141 175.128  37.977  1.00 29.03           C
ATOM   1127  HA  ASN A 192      12.443 175.513  38.721  1.00 29.03           H
ATOM   1128  C   ASN A 192      12.661 175.668  36.590  1.00 29.44           C
ATOM   1129  O   ASN A 192      12.726 176.871  36.341  1.00 28.82           O
ATOM   1130  CB  ASN A 192      14.529 175.654  38.376  1.00 28.69           C
ATOM   1131 1HB  ASN A 192      15.287 175.274  37.690  1.00 28.69           H
ATOM   1132 2HB  ASN A 192      14.536 176.741  38.304  1.00 28.69           H
ATOM   1133  CG  ASN A 192      14.880 175.239  39.799  1.00 34.99           C
ATOM   1134  OD1 ASN A 192      15.666 174.328  40.014  1.00 33.69           O
ATOM   1135  ND2 ASN A 192      14.256 175.837  40.783  1.00 30.92           N
ATOM   1136 1HD2 ASN A 192      14.433 175.545  41.734  1.00 30.92           H
ATOM   1137 2HD2 ASN A 192      13.592 176.576  40.598  1.00 30.92           H
ATOM   1138  N   ILE A 193      12.170 174.804  35.697  1.00 29.13           N
ATOM   1139  H   ILE A 193      12.082 173.835  35.969  1.00 29.13           H
ATOM   1140  CA  ILE A 193      11.476 175.185  34.450  1.00 30.26           C
ATOM   1141  HA  ILE A 193      11.614 176.251  34.271  1.00 30.26           H
ATOM   1142  C   ILE A 193       9.975 174.911  34.633  1.00 30.05           C
ATOM   1143  O   ILE A 193       9.596 173.809  35.023  1.00 29.65           O
ATOM   1144  CB  ILE A 193      12.037 174.425  33.219  1.00 27.64           C
ATOM   1145  HB  ILE A 193      11.790 173.370  33.338  1.00 27.64           H
ATOM   1146  CG1 ILE A 193      13.575 174.554  33.112  1.00 30.58           C
ATOM   1147 1HG1 ILE A 193      13.823 175.614  33.060  1.00 30.58           H
ATOM   1148 2HG1 ILE A 193      14.014 174.136  34.017  1.00 30.58           H
ATOM   1149  CG2 ILE A 193      11.351 174.945  31.942  1.00 29.42           C
ATOM   1150 1HG2 ILE A 193      11.709 174.388  31.076  1.00 29.42           H
ATOM   1151 2HG2 ILE A 193      11.598 176.000  31.823  1.00 29.42           H
ATOM   1152 3HG2 ILE A 193      10.271 174.831  32.027  1.00 29.42           H
ATOM   1153  CD1 ILE A 193      14.213 173.831  31.917  1.00 31.44           C
ATOM   1154 1HD1 ILE A 193      15.294 173.819  32.052  1.00 31.44           H
ATOM   1155 2HD1 ILE A 193      13.967 174.354  30.993  1.00 31.44           H
ATOM   1156 3HD1 ILE A 193      13.842 172.807  31.865  1.00 31.44           H
ATOM   1157  N   LEU A 194       9.118 175.883  34.324  1.00 31.95           N
ATOM   1158  H   LEU A 194       9.467 176.763  33.973  1.00 31.95           H
ATOM   1159  CA  LEU A 194       7.665 175.710  34.344  1.00 34.00           C
ATOM   1160  HA  LEU A 194       7.379 175.296  35.311  1.00 34.00           H
ATOM   1161  C   LEU A 194       7.239 174.699  33.253  1.00 39.07           C
ATOM   1162  O   LEU A 194       7.554 174.897  32.074  1.00 35.83           O
ATOM   1163  CB  LEU A 194       7.033 177.109  34.158  1.00 39.32           C
ATOM   1164 1HB  LEU A 194       7.634 177.828  34.715  1.00 39.32           H
ATOM   1165 2HB  LEU A 194       7.091 177.369  33.101  1.00 39.32           H
ATOM   1166  CG  LEU A 194       5.585 177.261  34.636  1.00 39.60           C
ATOM   1167  HG  LEU A 194       4.989 176.442  34.233  1.00 39.60           H
ATOM   1168  CD1 LEU A 194       5.520 177.287  36.169  1.00 32.58           C
ATOM   1169 1HD1 LEU A 194       4.481 177.402  36.480  1.00 32.58           H
ATOM   1170 2HD1 LEU A 194       6.107 178.125  36.545  1.00 32.58           H
ATOM   1171 3HD1 LEU A 194       5.918 176.355  36.569  1.00 32.58           H
ATOM   1172  CD2 LEU A 194       5.017 178.579  34.117  1.00 38.74           C
ATOM   1173 1HD2 LEU A 194       3.985 178.675  34.452  1.00 38.74           H
ATOM   1174 2HD2 LEU A 194       5.048 178.584  33.027  1.00 38.74           H
ATOM   1175 3HD2 LEU A 194       5.604 179.414  34.501  1.00 38.74           H
ATOM   1176  N   ARG A 195       6.576 173.593  33.614  1.00 32.58           N
ATOM   1177  H   ARG A 195       6.387 173.423  34.592  1.00 32.58           H
ATOM   1178  CA  ARG A 195       6.119 172.567  32.670  1.00 36.59           C
ATOM   1179  HA  ARG A 195       6.971 172.295  32.048  1.00 36.59           H
ATOM   1180  C   ARG A 195       4.991 173.066  31.739  1.00 38.05           C
ATOM   1181  O   ARG A 195       4.139 173.862  32.128  1.00 31.22           O
ATOM   1182  CB  ARG A 195       5.623 171.296  33.392  1.00 37.70           C
ATOM   1183 1HB  ARG A 195       5.301 171.533  34.407  1.00 37.70           H
ATOM   1184 2HB  ARG A 195       4.741 170.920  32.873  1.00 37.70           H
ATOM   1185  CG  ARG A 195       6.662 170.156  33.468  1.00 49.10           C
ATOM   1186 1HG  ARG A 195       7.467 170.302  32.748  1.00 49.10           H
ATOM   1187 2HG  ARG A 195       7.108 170.144  34.462  1.00 49.10           H
ATOM   1188  CD  ARG A 195       6.009 168.788  33.205  1.00 58.22           C
ATOM   1189 1HD  ARG A 195       6.667 168.003  33.578  1.00 58.22           H
ATOM   1190 2HD  ARG A 195       5.059 168.731  33.737  1.00 58.22           H
ATOM   1191  NE  ARG A 195       5.760 168.555  31.770  1.00 61.17           N
ATOM   1192  HE  ARG A 195       6.109 169.277  31.156  1.00 61.17           H
ATOM   1193  CZ  ARG A 195       5.200 167.451  31.259  1.00 57.73           C
ATOM   1194  NH1 ARG A 195       4.756 166.488  32.007  1.00 65.59           N
ATOM   1195 1HH1 ARG A 195       4.834 166.544  33.013  1.00 65.59           H
ATOM   1196 2HH1 ARG A 195       4.254 165.721  31.582  1.00 65.59           H
ATOM   1197  NH2 ARG A 195       5.094 167.306  29.971  1.00 58.10           N
ATOM   1198 1HH2 ARG A 195       5.377 168.060  29.361  1.00 58.10           H
ATOM   1199 2HH2 ARG A 195       4.740 166.445  29.579  1.00 58.10           H
ATOM   1200  N   LEU A 196       4.943 172.455  30.557  1.00 33.49           N
ATOM   1201  H   LEU A 196       5.711 171.836  30.338  1.00 33.49           H
ATOM   1202  CA  LEU A 196       3.748 172.338  29.712  1.00 34.69           C
ATOM   1203  HA  LEU A 196       2.950 172.966  30.110  1.00 34.69           H
ATOM   1204  C   LEU A 196       3.281 170.873  29.757  1.00 38.35           C
ATOM   1205  O   LEU A 196       3.900 170.004  29.139  1.00 34.16           O
ATOM   1206  CB  LEU A 196       4.114 172.831  28.289  1.00 39.94           C
ATOM   1207 1HB  LEU A 196       4.474 173.856  28.373  1.00 39.94           H
ATOM   1208 2HB  LEU A 196       4.934 172.213  27.922  1.00 39.94           H
ATOM   1209  CG  LEU A 196       2.991 172.817  27.244  1.00 39.35           C
ATOM   1210  HG  LEU A 196       2.577 171.810  27.184  1.00 39.35           H
ATOM   1211  CD1 LEU A 196       1.880 173.811  27.580  1.00 36.06           C
ATOM   1212 1HD1 LEU A 196       1.144 173.814  26.775  1.00 36.06           H
ATOM   1213 2HD1 LEU A 196       2.298 174.811  27.694  1.00 36.06           H
ATOM   1214 3HD1 LEU A 196       1.400 173.509  28.510  1.00 36.06           H
ATOM   1215  CD2 LEU A 196       3.575 173.202  25.881  1.00 46.86           C
ATOM   1216 1HD2 LEU A 196       2.771 173.317  25.153  1.00 46.86           H
ATOM   1217 2HD2 LEU A 196       4.254 172.416  25.551  1.00 46.86           H
ATOM   1218 3HD2 LEU A 196       4.121 174.141  25.971  1.00 46.86           H
ATOM   1219  N   TYR A 197       2.219 170.581  30.510  1.00 30.73           N
ATOM   1220  H   TYR A 197       1.704 171.329  30.951  1.00 30.73           H
ATOM   1221  CA  TYR A 197       1.655 169.233  30.639  1.00 35.26           C
ATOM   1222  HA  TYR A 197       2.455 168.542  30.908  1.00 35.26           H
ATOM   1223  C   TYR A 197       1.028 168.747  29.315  1.00 36.54           C
ATOM   1224  O   TYR A 197       1.148 167.570  28.977  1.00 39.34           O
ATOM   1225  CB  TYR A 197       0.604 169.203  31.759  1.00 34.03           C
ATOM   1226 1HB  TYR A 197      -0.252 169.804  31.449  1.00 34.03           H
ATOM   1227 2HB  TYR A 197       0.249 168.179  31.870  1.00 34.03           H
ATOM   1228  CG  TYR A 197       1.068 169.700  33.127  1.00 35.53           C
ATOM   1229  CD1 TYR A 197       2.052 168.994  33.849  1.00 42.71           C
ATOM   1230  HD1 TYR A 197       2.498 168.102  33.434  1.00 42.71           H
ATOM   1231  CD2 TYR A 197       0.466 170.835  33.704  1.00 37.46           C
ATOM   1232  HD2 TYR A 197      -0.290 171.386  33.165  1.00 37.46           H
ATOM   1233  CE1 TYR A 197       2.440 169.423  35.134  1.00 42.45           C
ATOM   1234  HE1 TYR A 197       3.184 168.875  35.693  1.00 42.45           H
ATOM   1235  CE2 TYR A 197       0.822 171.245  35.003  1.00 37.18           C
ATOM   1236  HE2 TYR A 197       0.323 172.089  35.454  1.00 37.18           H
ATOM   1237  CZ  TYR A 197       1.819 170.551  35.717  1.00 39.64           C
ATOM   1238  OH  TYR A 197       2.168 170.959  36.974  1.00 48.90           O
ATOM   1239  HH  TYR A 197       1.606 171.663  37.306  1.00 48.90           H
ATOM   1240  N   GLY A 198       0.433 169.656  28.538  1.00 36.07           N
ATOM   1241  H   GLY A 198       0.368 170.607  28.872  1.00 36.07           H
ATOM   1242  CA  GLY A 198      -0.135 169.386  27.213  1.00 37.99           C
ATOM   1243 1HA  GLY A 198       0.637 168.970  26.566  1.00 37.99           H
ATOM   1244 2HA  GLY A 198      -0.936 168.652  27.304  1.00 37.99           H
ATOM   1245  C   GLY A 198      -0.704 170.647  26.542  1.00 35.40           C
ATOM   1246  O   GLY A 198      -0.584 171.755  27.068  1.00 35.50           O
ATOM   1247  N   TYR A 199      -1.338 170.488  25.382  1.00 35.38           N
ATOM   1248  H   TYR A 199      -1.383 169.567  24.971  1.00 35.38           H
ATOM   1249  CA  TYR A 199      -1.981 171.572  24.627  1.00 37.35           C
ATOM   1250  HA  TYR A 199      -2.439 172.261  25.337  1.00 37.35           H
ATOM   1251  C   TYR A 199      -3.085 171.042  23.691  1.00 42.72           C
ATOM   1252  O   TYR A 199      -3.064 169.873  23.303  1.00 42.33           O
ATOM   1253  CB  TYR A 199      -0.928 172.357  23.826  1.00 35.79           C
ATOM   1254 1HB  TYR A 199      -1.433 173.049  23.153  1.00 35.79           H
ATOM   1255 2HB  TYR A 199      -0.359 172.965  24.530  1.00 35.79           H
ATOM   1256  CG  TYR A 199       0.054 171.521  23.009  1.00 44.02           C
ATOM   1257  CD1 TYR A 199      -0.283 171.047  21.725  1.00 50.52           C
ATOM   1258  HD1 TYR A 199      -1.268 171.220  21.317  1.00 50.52           H
ATOM   1259  CD2 TYR A 199       1.320 171.228  23.547  1.00 46.22           C
ATOM   1260  HD2 TYR A 199       1.570 171.549  24.547  1.00 46.22           H
ATOM   1261  CE1 TYR A 199       0.658 170.325  20.964  1.00 49.62           C
ATOM   1262  HE1 TYR A 199       0.400 169.951  19.984  1.00 49.62           H
ATOM   1263  CE2 TYR A 199       2.265 170.506  22.796  1.00 50.22           C
ATOM   1264  HE2 TYR A 199       3.244 170.301  23.204  1.00 50.22           H
ATOM   1265  CZ  TYR A 199       1.944 170.066  21.493  1.00 53.60           C
ATOM   1266  OH  TYR A 199       2.877 169.382  20.783  1.00 55.85           O
ATOM   1267  HH  TYR A 199       2.850 169.562  19.841  1.00 55.85           H
ATOM   1268  N   PHE A 200      -4.024 171.914  23.320  1.00 38.89           N
ATOM   1269  H   PHE A 200      -3.954 172.864  23.657  1.00 38.89           H
ATOM   1270  CA  PHE A 200      -5.149 171.633  22.411  1.00 41.46           C
ATOM   1271  HA  PHE A 200      -4.804 170.968  21.618  1.00 41.46           H
ATOM   1272  C   PHE A 200      -5.662 172.933  21.745  1.00 37.68           C
ATOM   1273  O   PHE A 200      -5.155 174.023  22.013  1.00 34.48           O
ATOM   1274  CB  PHE A 200      -6.263 170.899  23.183  1.00 38.88           C
ATOM   1275 1HB  PHE A 200      -7.053 170.617  22.487  1.00 38.88           H
ATOM   1276 2HB  PHE A 200      -5.851 169.964  23.564  1.00 38.88           H
ATOM   1277  CG  PHE A 200      -6.890 171.661  24.345  1.00 41.08           C
ATOM   1278  CD1 PHE A 200      -6.321 171.584  25.630  1.00 37.44           C
ATOM   1279  HD1 PHE A 200      -5.425 171.003  25.790  1.00 37.44           H
ATOM   1280  CD2 PHE A 200      -8.062 172.411  24.149  1.00 44.31           C
ATOM   1281  HD2 PHE A 200      -8.504 172.463  23.165  1.00 44.31           H
ATOM   1282  CE1 PHE A 200      -6.917 172.253  26.712  1.00 40.21           C
ATOM   1283  HE1 PHE A 200      -6.490 172.185  27.702  1.00 40.21           H
ATOM   1284  CE2 PHE A 200      -8.652 173.090  25.229  1.00 40.96           C
ATOM   1285  HE2 PHE A 200      -9.536 173.687  25.064  1.00 40.96           H
ATOM   1286  CZ  PHE A 200      -8.085 173.007  26.511  1.00 38.17           C
ATOM   1287  HZ  PHE A 200      -8.549 173.527  27.335  1.00 38.17           H
ATOM   1288  N   HIS A 201      -6.659 172.838  20.868  1.00 34.47           N
ATOM   1289  H   HIS A 201      -7.006 171.919  20.636  1.00 34.47           H
ATOM   1290  CA  HIS A 201      -7.276 173.969  20.169  1.00 37.99           C
ATOM   1291  HA  HIS A 201      -7.136 174.872  20.764  1.00 37.99           H
ATOM   1292  C   HIS A 201      -8.800 173.760  19.985  1.00 33.24           C
ATOM   1293  O   HIS A 201      -9.355 172.725  20.350  1.00 37.61           O
ATOM   1294  CB  HIS A 201      -6.537 174.195  18.836  1.00 40.03           C
ATOM   1295 1HB  HIS A 201      -6.777 175.194  18.473  1.00 40.03           H
ATOM   1296 2HB  HIS A 201      -5.462 174.177  19.015  1.00 40.03           H
ATOM   1297  CG  HIS A 201      -6.865 173.191  17.749  1.00 42.89           C
ATOM   1298  ND1 HIS A 201      -7.996 173.169  16.969  1.00 46.40           N
ATOM   1299  HD1 HIS A 201      -8.791 173.793  16.987  1.00 46.40           H
ATOM   1300  CD2 HIS A 201      -6.149 172.085  17.387  1.00 48.30           C
ATOM   1301  HD2 HIS A 201      -5.216 171.714  17.786  1.00 48.30           H
ATOM   1302  CE1 HIS A 201      -7.948 172.103  16.203  1.00 44.47           C
ATOM   1303  HE1 HIS A 201      -8.687 171.763  15.492  1.00 44.47           H
ATOM   1304  NE2 HIS A 201      -6.828 171.421  16.396  1.00 53.36           N
ATOM   1305  N   ASP A 202      -9.471 174.744  19.386  1.00 35.91           N
ATOM   1306  H   ASP A 202      -8.977 175.601  19.183  1.00 35.91           H
ATOM   1307  CA  ASP A 202     -10.786 174.583  18.751  1.00 37.59           C
ATOM   1308  HA  ASP A 202     -10.931 173.526  18.526  1.00 37.59           H
ATOM   1309  C   ASP A 202     -10.797 175.345  17.391  1.00 40.73           C
ATOM   1310  O   ASP A 202      -9.735 175.532  16.784  1.00 38.01           O
ATOM   1311  CB  ASP A 202     -11.906 174.961  19.742  1.00 32.44           C
ATOM   1312 1HB  ASP A 202     -12.861 174.740  19.267  1.00 32.44           H
ATOM   1313 2HB  ASP A 202     -11.826 174.311  20.613  1.00 32.44           H
ATOM   1314  CG  ASP A 202     -11.929 176.421  20.225  1.00 35.18           C
ATOM   1315  OD1 ASP A 202     -11.661 177.340  19.421  1.00 39.71           O
ATOM   1316  OD2 ASP A 202     -12.279 176.659  21.405  1.00 35.22           O
ATOM   1317  N   ALA A 203     -11.959 175.748  16.873  1.00 39.61           N
ATOM   1318  H   ALA A 203     -12.814 175.571  17.380  1.00 39.61           H
ATOM   1319  CA  ALA A 203     -12.079 176.518  15.631  1.00 43.14           C
ATOM   1320  HA  ALA A 203     -11.509 176.013  14.851  1.00 43.14           H
ATOM   1321  C   ALA A 203     -11.537 177.975  15.725  1.00 41.76           C
ATOM   1322  O   ALA A 203     -11.343 178.634  14.704  1.00 40.34           O
ATOM   1323  CB  ALA A 203     -13.557 176.508  15.227  1.00 40.04           C
ATOM   1324 1HB  ALA A 203     -13.909 175.480  15.148  1.00 40.04           H
ATOM   1325 2HB  ALA A 203     -13.657 177.003  14.261  1.00 40.04           H
ATOM   1326 3HB  ALA A 203     -14.149 177.040  15.972  1.00 40.04           H
ATOM   1327  N   THR A 204     -11.302 178.482  16.939  1.00 37.50           N
ATOM   1328  H   THR A 204     -11.457 177.868  17.726  1.00 37.50           H
ATOM   1329  CA  THR A 204     -11.155 179.917  17.273  1.00 39.58           C
ATOM   1330  HA  THR A 204     -10.969 180.486  16.362  1.00 39.58           H
ATOM   1331  C   THR A 204     -10.011 180.219  18.266  1.00 40.88           C
ATOM   1332  O   THR A 204      -9.441 181.312  18.245  1.00 35.95           O
ATOM   1333  CB  THR A 204     -12.467 180.438  17.896  1.00 40.65           C
ATOM   1334  HB  THR A 204     -12.371 181.512  18.049  1.00 40.65           H
ATOM   1335  OG1 THR A 204     -12.681 179.824  19.149  1.00 34.58           O
ATOM   1336  HG1 THR A 204     -12.441 178.897  19.077  1.00 34.58           H
ATOM   1337  CG2 THR A 204     -13.722 180.178  17.062  1.00 46.30           C
ATOM   1338 1HG2 THR A 204     -14.546 180.755  17.482  1.00 46.30           H
ATOM   1339 2HG2 THR A 204     -13.973 179.117  17.083  1.00 46.30           H
ATOM   1340 3HG2 THR A 204     -13.548 180.490  16.032  1.00 46.30           H
ATOM   1341  N   ARG A 205      -9.649 179.257  19.123  1.00 37.10           N
ATOM   1342  H   ARG A 205     -10.193 178.406  19.112  1.00 37.10           H
ATOM   1343  CA  ARG A 205      -8.676 179.382  20.227  1.00 37.52           C
ATOM   1344  HA  ARG A 205      -8.164 180.342  20.151  1.00 37.52           H
ATOM   1345  C   ARG A 205      -7.618 178.265  20.181  1.00 35.68           C
ATOM   1346  O   ARG A 205      -7.857 177.186  19.639  1.00 34.62           O
ATOM   1347  CB  ARG A 205      -9.424 179.334  21.574  1.00 35.39           C
ATOM   1348 1HB  ARG A 205     -10.114 178.490  21.560  1.00 35.39           H
ATOM   1349 2HB  ARG A 205      -8.702 179.161  22.372  1.00 35.39           H
ATOM   1350  CG  ARG A 205     -10.227 180.609  21.918  1.00 36.41           C
ATOM   1351 1HG  ARG A 205      -9.538 181.446  22.034  1.00 36.41           H
ATOM   1352 2HG  ARG A 205     -10.946 180.833  21.130  1.00 36.41           H
ATOM   1353  CD  ARG A 205     -10.985 180.404  23.238  1.00 35.26           C
ATOM   1354 1HD  ARG A 205     -11.784 179.676  23.093  1.00 35.26           H
ATOM   1355 2HD  ARG A 205     -10.306 179.988  23.981  1.00 35.26           H
ATOM   1356  NE  ARG A 205     -11.566 181.648  23.768  1.00 40.51           N
ATOM   1357  HE  ARG A 205     -10.911 182.245  24.253  1.00 40.51           H
ATOM   1358  CZ  ARG A 205     -12.861 182.003  23.697  1.00 43.56           C
ATOM   1359  NH1 ARG A 205     -13.799 181.294  23.142  1.00 43.05           N
ATOM   1360 1HH1 ARG A 205     -13.579 180.412  22.701  1.00 43.05           H
ATOM   1361 2HH1 ARG A 205     -14.760 181.597  23.212  1.00 43.05           H
ATOM   1362  NH2 ARG A 205     -13.207 183.134  24.230  1.00 44.56           N
ATOM   1363 1HH2 ARG A 205     -12.499 183.690  24.687  1.00 44.56           H
ATOM   1364 2HH2 ARG A 205     -14.105 183.541  24.011  1.00 44.56           H
ATOM   1365  N   VAL A 206      -6.472 178.534  20.802  1.00 35.10           N
ATOM   1366  H   VAL A 206      -6.365 179.466  21.176  1.00 35.10           H
ATOM   1367  CA  VAL A 206      -5.410 177.572  21.162  1.00 32.27           C
ATOM   1368  HA  VAL A 206      -5.737 176.565  20.904  1.00 32.27           H
ATOM   1369  C   VAL A 206      -5.201 177.641  22.684  1.00 34.13           C
ATOM   1370  O   VAL A 206      -5.226 178.727  23.266  1.00 33.01           O
ATOM   1371  CB  VAL A 206      -4.100 177.848  20.391  1.00 37.25           C
ATOM   1372  HB  VAL A 206      -3.748 178.843  20.662  1.00 37.25           H
ATOM   1373  CG1 VAL A 206      -3.003 176.831  20.737  1.00 33.10           C
ATOM   1374 1HG1 VAL A 206      -2.132 177.013  20.106  1.00 33.10           H
ATOM   1375 2HG1 VAL A 206      -3.376 175.822  20.558  1.00 33.10           H
ATOM   1376 3HG1 VAL A 206      -2.722 176.935  21.785  1.00 33.10           H
ATOM   1377  CG2 VAL A 206      -4.319 177.809  18.871  1.00 40.43           C
ATOM   1378 1HG2 VAL A 206      -3.368 177.982  18.366  1.00 40.43           H
ATOM   1379 2HG2 VAL A 206      -5.029 178.586  18.586  1.00 40.43           H
ATOM   1380 3HG2 VAL A 206      -4.712 176.834  18.584  1.00 40.43           H
ATOM   1381  N   TYR A 207      -5.011 176.487  23.318  1.00 31.79           N
ATOM   1382  H   TYR A 207      -4.956 175.645  22.764  1.00 31.79           H
ATOM   1383  CA  TYR A 207      -4.995 176.307  24.777  1.00 30.85           C
ATOM   1384  HA  TYR A 207      -5.020 177.280  25.268  1.00 30.85           H
ATOM   1385  C   TYR A 207      -3.724 175.568  25.211  1.00 35.94           C
ATOM   1386  O   TYR A 207      -3.373 174.531  24.644  1.00 37.18           O
ATOM   1387  CB  TYR A 207      -6.225 175.510  25.223  1.00 31.19           C
ATOM   1388 1HB  TYR A 207      -6.137 174.503  24.815  1.00 31.19           H
ATOM   1389 2HB  TYR A 207      -6.194 175.416  26.309  1.00 31.19           H
ATOM   1390  CG  TYR A 207      -7.590 176.070  24.828  1.00 33.23           C
ATOM   1391  CD1 TYR A 207      -8.401 176.718  25.779  1.00 32.41           C
ATOM   1392  HD1 TYR A 207      -8.052 176.852  26.792  1.00 32.41           H
ATOM   1393  CD2 TYR A 207      -8.092 175.828  23.536  1.00 34.41           C
ATOM   1394  HD2 TYR A 207      -7.494 175.277  22.826  1.00 34.41           H
ATOM   1395  CE1 TYR A 207      -9.697 177.145  25.433  1.00 38.12           C
ATOM   1396  HE1 TYR A 207     -10.328 177.628  26.164  1.00 38.12           H
ATOM   1397  CE2 TYR A 207      -9.389 176.236  23.184  1.00 34.36           C
ATOM   1398  HE2 TYR A 207      -9.781 176.024  22.200  1.00 34.36           H
ATOM   1399  CZ  TYR A 207     -10.195 176.894  24.135  1.00 31.94           C
ATOM   1400  OH  TYR A 207     -11.459 177.276  23.813  1.00 37.11           O
ATOM   1401  HH  TYR A 207     -11.722 177.015  22.927  1.00 37.11           H
ATOM   1402  N   LEU A 208      -3.046 176.089  26.233  1.00 34.09           N
ATOM   1403  H   LEU A 208      -3.396 176.939  26.652  1.00 34.09           H
ATOM   1404  CA  LEU A 208      -1.758 175.595  26.728  1.00 35.20           C
ATOM   1405  HA  LEU A 208      -1.485 174.687  26.189  1.00 35.20           H
ATOM   1406  C   LEU A 208      -1.900 175.242  28.222  1.00 33.53           C
ATOM   1407  O   LEU A 208      -2.174 176.119  29.046  1.00 34.86           O
ATOM   1408  CB  LEU A 208      -0.664 176.658  26.451  1.00 30.21           C
ATOM   1409 1HB  LEU A 208      -0.853 177.509  27.106  1.00 30.21           H
ATOM   1410 2HB  LEU A 208       0.297 176.230  26.736  1.00 30.21           H
ATOM   1411  CG  LEU A 208      -0.584 177.173  24.999  1.00 39.47           C
ATOM   1412  HG  LEU A 208      -1.564 177.558  24.717  1.00 39.47           H
ATOM   1413  CD1 LEU A 208       0.407 178.327  24.875  1.00 34.15           C
ATOM   1414 1HD1 LEU A 208       0.371 178.727  23.862  1.00 34.15           H
ATOM   1415 2HD1 LEU A 208       1.415 177.972  25.090  1.00 34.15           H
ATOM   1416 3HD1 LEU A 208       0.137 179.109  25.585  1.00 34.15           H
ATOM   1417  CD2 LEU A 208      -0.174 176.080  24.012  1.00 35.97           C
ATOM   1418 1HD2 LEU A 208      -0.053 176.513  23.019  1.00 35.97           H
ATOM   1419 2HD2 LEU A 208      -0.947 175.313  23.983  1.00 35.97           H
ATOM   1420 3HD2 LEU A 208       0.769 175.635  24.332  1.00 35.97           H
ATOM   1421  N   ILE A 209      -1.763 173.951  28.541  1.00 31.78           N
ATOM   1422  H   ILE A 209      -1.474 173.305  27.820  1.00 31.78           H
ATOM   1423  CA  ILE A 209      -1.982 173.366  29.878  1.00 33.42           C
ATOM   1424  HA  ILE A 209      -2.716 173.971  30.411  1.00 33.42           H
ATOM   1425  C   ILE A 209      -0.652 173.427  30.651  1.00 36.97           C
ATOM   1426  O   ILE A 209       0.199 172.543  30.529  1.00 34.70           O
ATOM   1427  CB  ILE A 209      -2.537 171.915  29.775  1.00 30.64           C
ATOM   1428  HB  ILE A 209      -1.734 171.285  29.392  1.00 30.64           H
ATOM   1429  CG1 ILE A 209      -3.750 171.742  28.845  1.00 33.34           C
ATOM   1430 1HG1 ILE A 209      -4.640 172.098  29.364  1.00 33.34           H
ATOM   1431 2HG1 ILE A 209      -3.599 172.357  27.958  1.00 33.34           H
ATOM   1432  CG2 ILE A 209      -2.910 171.418  31.184  1.00 32.10           C
ATOM   1433 1HG2 ILE A 209      -3.223 170.375  31.136  1.00 32.10           H
ATOM   1434 2HG2 ILE A 209      -3.727 172.026  31.571  1.00 32.10           H
ATOM   1435 3HG2 ILE A 209      -2.046 171.508  31.842  1.00 32.10           H
ATOM   1436  CD1 ILE A 209      -3.951 170.295  28.365  1.00 39.63           C
ATOM   1437 1HD1 ILE A 209      -4.915 170.224  27.862  1.00 39.63           H
ATOM   1438 2HD1 ILE A 209      -3.930 169.606  29.210  1.00 39.63           H
ATOM   1439 3HD1 ILE A 209      -3.156 170.037  27.666  1.00 39.63           H
ATOM   1440  N   LEU A 210      -0.445 174.512  31.389  1.00 28.99           N
ATOM   1441  H   LEU A 210      -1.226 175.132  31.545  1.00 28.99           H
ATOM   1442  CA  LEU A 210       0.826 174.888  32.015  1.00 33.15           C
ATOM   1443  HA  LEU A 210       1.641 174.359  31.520  1.00 33.15           H
ATOM   1444  C   LEU A 210       0.867 174.535  33.516  1.00 32.89           C
ATOM   1445  O   LEU A 210      -0.156 174.447  34.193  1.00 31.19           O
ATOM   1446  CB  LEU A 210       1.035 176.403  31.805  1.00 29.05           C
ATOM   1447 1HB  LEU A 210       0.124 176.919  32.110  1.00 29.05           H
ATOM   1448 2HB  LEU A 210       1.840 176.732  32.462  1.00 29.05           H
ATOM   1449  CG  LEU A 210       1.374 176.798  30.359  1.00 38.32           C
ATOM   1450  HG  LEU A 210       0.762 176.203  29.680  1.00 38.32           H
ATOM   1451  CD1 LEU A 210       1.047 178.272  30.124  1.00 34.97           C
ATOM   1452 1HD1 LEU A 210       1.248 178.526  29.084  1.00 34.97           H
ATOM   1453 2HD1 LEU A 210       1.658 178.896  30.776  1.00 34.97           H
ATOM   1454 3HD1 LEU A 210      -0.008 178.443  30.343  1.00 34.97           H
ATOM   1455  CD2 LEU A 210       2.852 176.563  30.044  1.00 36.09           C
ATOM   1456 1HD2 LEU A 210       3.057 176.879  29.021  1.00 36.09           H
ATOM   1457 2HD2 LEU A 210       3.084 175.503  30.151  1.00 36.09           H
ATOM   1458 3HD2 LEU A 210       3.466 177.142  30.734  1.00 36.09           H
ATOM   1459  N   GLU A 211       2.071 174.396  34.059  1.00 31.34           N
ATOM   1460  H   GLU A 211       2.883 174.437  33.460  1.00 31.34           H
ATOM   1461  CA  GLU A 211       2.304 174.411  35.499  1.00 32.75           C
ATOM   1462  HA  GLU A 211       1.643 173.678  35.963  1.00 32.75           H
ATOM   1463  C   GLU A 211       1.974 175.795  36.107  1.00 31.73           C
ATOM   1464  O   GLU A 211       2.200 176.838  35.491  1.00 30.44           O
ATOM   1465  CB  GLU A 211       3.743 173.958  35.769  1.00 33.33           C
ATOM   1466 1HB  GLU A 211       3.835 172.926  35.429  1.00 33.33           H
ATOM   1467 2HB  GLU A 211       4.421 174.573  35.178  1.00 33.33           H
ATOM   1468  CG  GLU A 211       4.181 174.028  37.245  1.00 32.38           C
ATOM   1469 1HG  GLU A 211       4.086 175.051  37.606  1.00 32.38           H
ATOM   1470 2HG  GLU A 211       3.528 173.389  37.840  1.00 32.38           H
ATOM   1471  CD  GLU A 211       5.632 173.569  37.450  1.00 33.99           C
ATOM   1472  OE1 GLU A 211       6.087 173.546  38.620  1.00 33.36           O
ATOM   1473  OE2 GLU A 211       6.317 173.224  36.461  1.00 34.69           O
ATOM   1474  N   TYR A 212       1.446 175.796  37.332  1.00 30.21           N
ATOM   1475  H   TYR A 212       1.254 174.908  37.772  1.00 30.21           H
ATOM   1476  CA  TYR A 212       1.213 176.996  38.138  1.00 30.13           C
ATOM   1477  HA  TYR A 212       1.208 177.865  37.480  1.00 30.13           H
ATOM   1478  C   TYR A 212       2.326 177.213  39.194  1.00 30.48           C
ATOM   1479  O   TYR A 212       2.865 176.251  39.754  1.00 30.09           O
ATOM   1480  CB  TYR A 212      -0.184 176.900  38.763  1.00 32.23           C
ATOM   1481 1HB  TYR A 212      -0.921 176.877  37.960  1.00 32.23           H
ATOM   1482 2HB  TYR A 212      -0.257 175.953  39.297  1.00 32.23           H
ATOM   1483  CG  TYR A 212      -0.550 178.026  39.723  1.00 28.21           C
ATOM   1484  CD1 TYR A 212      -0.583 179.367  39.287  1.00 27.09           C
ATOM   1485  HD1 TYR A 212      -0.337 179.618  38.265  1.00 27.09           H
ATOM   1486  CD2 TYR A 212      -0.893 177.717  41.052  1.00 30.64           C
ATOM   1487  HD2 TYR A 212      -0.861 176.694  41.396  1.00 30.64           H
ATOM   1488  CE1 TYR A 212      -0.972 180.392  40.172  1.00 30.92           C
ATOM   1489  HE1 TYR A 212      -1.013 181.419  39.840  1.00 30.92           H
ATOM   1490  CE2 TYR A 212      -1.313 178.731  41.932  1.00 33.43           C
ATOM   1491  HE2 TYR A 212      -1.610 178.483  42.940  1.00 33.43           H
ATOM   1492  CZ  TYR A 212      -1.361 180.069  41.492  1.00 33.11           C
ATOM   1493  OH  TYR A 212      -1.803 181.041  42.346  1.00 35.40           O
ATOM   1494  HH  TYR A 212      -2.387 180.699  43.027  1.00 35.40           H
ATOM   1495  N   ALA A 213       2.649 178.478  39.472  1.00 29.22           N
ATOM   1496  H   ALA A 213       2.179 179.204  38.951  1.00 29.22           H
ATOM   1497  CA  ALA A 213       3.622 178.923  40.479  1.00 32.92           C
ATOM   1498  HA  ALA A 213       3.786 178.128  41.206  1.00 32.92           H
ATOM   1499  C   ALA A 213       3.064 180.150  41.241  1.00 28.82           C
ATOM   1500  O   ALA A 213       2.892 181.210  40.626  1.00 32.99           O
ATOM   1501  CB  ALA A 213       4.956 179.201  39.774  1.00 28.73           C
ATOM   1502 1HB  ALA A 213       5.306 178.287  39.294  1.00 28.73           H
ATOM   1503 2HB  ALA A 213       5.692 179.531  40.508  1.00 28.73           H
ATOM   1504 3HB  ALA A 213       4.819 179.978  39.022  1.00 28.73           H
ATOM   1505  N   PRO A 214       2.713 180.041  42.540  1.00 29.67           N
ATOM   1506  CA  PRO A 214       1.801 180.988  43.186  1.00 30.45           C
ATOM   1507  HA  PRO A 214       0.995 181.230  42.493  1.00 30.45           H
ATOM   1508  C   PRO A 214       2.426 182.314  43.672  1.00 35.96           C
ATOM   1509  O   PRO A 214       1.670 183.245  43.938  1.00 35.16           O
ATOM   1510  CB  PRO A 214       1.200 180.214  44.367  1.00 33.39           C
ATOM   1511 1HB  PRO A 214       0.973 180.853  45.220  1.00 33.39           H
ATOM   1512 2HB  PRO A 214       0.303 179.686  44.043  1.00 33.39           H
ATOM   1513  CG  PRO A 214       2.287 179.220  44.733  1.00 36.08           C
ATOM   1514 1HG  PRO A 214       3.032 179.696  45.371  1.00 36.08           H
ATOM   1515 2HG  PRO A 214       1.882 178.325  45.205  1.00 36.08           H
ATOM   1516  CD  PRO A 214       2.890 178.878  43.387  1.00 30.91           C
ATOM   1517 1HD  PRO A 214       3.954 178.665  43.494  1.00 30.91           H
ATOM   1518 2HD  PRO A 214       2.362 178.029  42.952  1.00 30.91           H
ATOM   1519  N   LEU A 215       3.750 182.446  43.827  1.00 30.96           N
ATOM   1520  H   LEU A 215       4.377 181.718  43.516  1.00 30.96           H
ATOM   1521  CA  LEU A 215       4.377 183.570  44.548  1.00 33.95           C
ATOM   1522  HA  LEU A 215       3.607 184.001  45.188  1.00 33.95           H
ATOM   1523  C   LEU A 215       4.880 184.724  43.617  1.00 35.56           C
ATOM   1524  O   LEU A 215       5.864 185.396  43.926  1.00 36.74           O
ATOM   1525  CB  LEU A 215       5.455 183.052  45.530  1.00 34.11           C
ATOM   1526 1HB  LEU A 215       6.261 182.610  44.943  1.00 34.11           H
ATOM   1527 2HB  LEU A 215       5.859 183.909  46.070  1.00 34.11           H
ATOM   1528  CG  LEU A 215       4.974 182.014  46.565  1.00 38.64           C
ATOM   1529  HG  LEU A 215       4.783 181.075  46.046  1.00 38.64           H
ATOM   1530  CD1 LEU A 215       6.062 181.786  47.614  1.00 40.80           C
ATOM   1531 1HD1 LEU A 215       5.755 180.965  48.263  1.00 40.80           H
ATOM   1532 2HD1 LEU A 215       6.205 182.687  48.211  1.00 40.80           H
ATOM   1533 3HD1 LEU A 215       6.998 181.527  47.118  1.00 40.80           H
ATOM   1534  CD2 LEU A 215       3.706 182.426  47.323  1.00 43.47           C
ATOM   1535 1HD2 LEU A 215       3.499 181.690  48.101  1.00 43.47           H
ATOM   1536 2HD2 LEU A 215       2.864 182.471  46.632  1.00 43.47           H
ATOM   1537 3HD2 LEU A 215       3.856 183.404  47.778  1.00 43.47           H
ATOM   1538  N   GLY A 216       4.177 184.983  42.511  1.00 34.49           N
ATOM   1539  H   GLY A 216       3.355 184.429  42.319  1.00 34.49           H
ATOM   1540  CA  GLY A 216       4.439 186.111  41.618  1.00 34.33           C
ATOM   1541 1HA  GLY A 216       3.622 186.213  40.903  1.00 34.33           H
ATOM   1542 2HA  GLY A 216       4.473 187.024  42.214  1.00 34.33           H
ATOM   1543  C   GLY A 216       5.759 186.007  40.826  1.00 35.34           C
ATOM   1544  O   GLY A 216       6.292 184.916  40.622  1.00 33.10           O
ATOM   1545  N   THR A 217       6.245 187.149  40.335  1.00 33.49           N
ATOM   1546  H   THR A 217       5.736 188.001  40.523  1.00 33.49           H
ATOM   1547  CA  THR A 217       7.517 187.311  39.601  1.00 38.78           C
ATOM   1548  HA  THR A 217       7.766 186.364  39.123  1.00 38.78           H
ATOM   1549  C   THR A 217       8.679 187.710  40.525  1.00 33.31           C
ATOM   1550  O   THR A 217       8.498 188.440  41.502  1.00 35.67           O
ATOM   1551  CB  THR A 217       7.412 188.376  38.488  1.00 34.46           C
ATOM   1552  HB  THR A 217       8.394 188.487  38.028  1.00 34.46           H
ATOM   1553  OG1 THR A 217       7.037 189.632  39.021  1.00 38.98           O
ATOM   1554  HG1 THR A 217       6.129 189.567  39.326  1.00 38.98           H
ATOM   1555  CG2 THR A 217       6.423 188.024  37.380  1.00 36.20           C
ATOM   1556 1HG2 THR A 217       6.346 188.864  36.690  1.00 36.20           H
ATOM   1557 2HG2 THR A 217       5.441 187.807  37.801  1.00 36.20           H
ATOM   1558 3HG2 THR A 217       6.792 187.147  36.848  1.00 36.20           H
ATOM   1559  N   VAL A 218       9.906 187.327  40.156  1.00 33.86           N
ATOM   1560  H   VAL A 218      10.022 186.739  39.342  1.00 33.86           H
ATOM   1561  CA  VAL A 218      11.140 187.789  40.806  1.00 34.37           C
ATOM   1562  HA  VAL A 218      11.070 187.552  41.867  1.00 34.37           H
ATOM   1563  C   VAL A 218      11.290 189.325  40.677  1.00 35.14           C
ATOM   1564  O   VAL A 218      11.764 189.980  41.602  1.00 34.21           O
ATOM   1565  CB  VAL A 218      12.371 187.045  40.240  1.00 36.33           C
ATOM   1566  HB  VAL A 218      12.422 187.237  39.169  1.00 36.33           H
ATOM   1567  CG1 VAL A 218      13.688 187.510  40.874  1.00 34.94           C
ATOM   1568 1HG1 VAL A 218      14.508 186.908  40.481  1.00 34.94           H
ATOM   1569 2HG1 VAL A 218      13.629 187.383  41.955  1.00 34.94           H
ATOM   1570 3HG1 VAL A 218      13.863 188.560  40.640  1.00 34.94           H
ATOM   1571  CG2 VAL A 218      12.274 185.529  40.467  1.00 34.27           C
ATOM   1572 1HG2 VAL A 218      13.154 185.046  40.043  1.00 34.27           H
ATOM   1573 2HG2 VAL A 218      11.377 185.137  39.987  1.00 34.27           H
ATOM   1574 3HG2 VAL A 218      12.230 185.329  41.538  1.00 34.27           H
ATOM   1575  N   TYR A 219      10.807 189.918  39.579  1.00 35.08           N
ATOM   1576  H   TYR A 219      10.515 189.330  38.812  1.00 35.08           H
ATOM   1577  CA  TYR A 219      10.715 191.366  39.369  1.00 36.72           C
ATOM   1578  HA  TYR A 219      11.720 191.787  39.390  1.00 36.72           H
ATOM   1579  C   TYR A 219       9.869 192.087  40.438  1.00 40.40           C
ATOM   1580  O   TYR A 219      10.308 193.099  40.983  1.00 39.12           O
ATOM   1581  CB  TYR A 219      10.118 191.602  37.979  1.00 37.15           C
ATOM   1582 1HB  TYR A 219      10.748 191.059  37.274  1.00 37.15           H
ATOM   1583 2HB  TYR A 219       9.122 191.161  37.932  1.00 37.15           H
ATOM   1584  CG  TYR A 219      10.024 193.054  37.520  1.00 47.25           C
ATOM   1585  CD1 TYR A 219      11.124 193.633  36.864  1.00 42.15           C
ATOM   1586  HD1 TYR A 219      12.033 193.068  36.719  1.00 42.15           H
ATOM   1587  CD2 TYR A 219       8.830 193.788  37.674  1.00 50.05           C
ATOM   1588  HD2 TYR A 219       7.974 193.349  38.165  1.00 50.05           H
ATOM   1589  CE1 TYR A 219      11.039 194.946  36.366  1.00 51.51           C
ATOM   1590  HE1 TYR A 219      11.891 195.394  35.876  1.00 51.51           H
ATOM   1591  CE2 TYR A 219       8.733 195.094  37.156  1.00 52.60           C
ATOM   1592  HE2 TYR A 219       7.817 195.657  37.260  1.00 52.60           H
ATOM   1593  CZ  TYR A 219       9.839 195.673  36.494  1.00 56.07           C
ATOM   1594  OH  TYR A 219       9.772 196.922  35.964  1.00 64.36           O
ATOM   1595  HH  TYR A 219       8.963 197.389  36.186  1.00 64.36           H
ATOM   1596  N   ARG A 220       8.682 191.564  40.775  1.00 36.35           N
ATOM   1597  H   ARG A 220       8.352 190.727  40.315  1.00 36.35           H
ATOM   1598  CA  ARG A 220       7.801 192.140  41.797  1.00 36.47           C
ATOM   1599  HA  ARG A 220       7.670 193.195  41.558  1.00 36.47           H
ATOM   1600  C   ARG A 220       8.418 192.049  43.212  1.00 44.03           C
ATOM   1601  O   ARG A 220       8.184 192.946  44.021  1.00 41.21           O
ATOM   1602  CB  ARG A 220       6.417 191.474  41.706  1.00  0.00           C
ATOM   1603 1HB  ARG A 220       6.048 191.606  40.688  1.00  0.00           H
ATOM   1604 2HB  ARG A 220       6.490 190.407  41.916  1.00  0.00           H
ATOM   1605  CG  ARG A 220       5.409 192.102  42.682  1.00  0.00           C
ATOM   1606 1HG  ARG A 220       5.524 191.627  43.656  1.00  0.00           H
ATOM   1607 2HG  ARG A 220       5.640 193.161  42.797  1.00  0.00           H
ATOM   1608  CD  ARG A 220       3.935 191.970  42.246  1.00  0.00           C
ATOM   1609 1HD  ARG A 220       3.699 190.918  42.083  1.00  0.00           H
ATOM   1610 2HD  ARG A 220       3.310 192.355  43.052  1.00  0.00           H
ATOM   1611  NE  ARG A 220       3.644 192.721  41.015  1.00  0.00           N
ATOM   1612  HE  ARG A 220       4.354 192.638  40.302  1.00  0.00           H
ATOM   1613  CZ  ARG A 220       2.540 193.451  40.770  1.00  0.00           C
ATOM   1614  NH1 ARG A 220       2.410 193.981  39.591  1.00  0.00           N
ATOM   1615 1HH1 ARG A 220       3.141 193.806  38.916  1.00  0.00           H
ATOM   1616 2HH1 ARG A 220       1.620 194.558  39.342  1.00  0.00           H
ATOM   1617  NH2 ARG A 220       1.585 193.651  41.635  1.00  0.00           N
ATOM   1618 1HH2 ARG A 220       1.662 193.284  42.572  1.00  0.00           H
ATOM   1619 2HH2 ARG A 220       0.713 194.050  41.318  1.00  0.00           H
ATOM   1620  N   GLU A 221       9.241 191.032  43.472  1.00 34.74           N
ATOM   1621  H   GLU A 221       9.336 190.300  42.782  1.00 34.74           H
ATOM   1622  CA  GLU A 221      10.036 190.893  44.694  1.00 40.58           C
ATOM   1623  HA  GLU A 221       9.390 191.138  45.537  1.00 40.58           H
ATOM   1624  C   GLU A 221      11.236 191.877  44.726  1.00 40.10           C
ATOM   1625  O   GLU A 221      11.488 192.526  45.743  1.00 42.72           O
ATOM   1626  CB  GLU A 221      10.484 189.422  44.829  1.00 40.10           C
ATOM   1627 1HB  GLU A 221       9.642 188.765  44.612  1.00 40.10           H
ATOM   1628 2HB  GLU A 221      11.249 189.226  44.078  1.00 40.10           H
ATOM   1629  CG  GLU A 221      11.056 189.026  46.211  1.00 44.93           C
ATOM   1630 1HG  GLU A 221      11.601 188.089  46.101  1.00 44.93           H
ATOM   1631 2HG  GLU A 221      11.760 189.784  46.555  1.00 44.93           H
ATOM   1632  CD  GLU A 221       9.974 188.841  47.284  1.00 48.48           C
ATOM   1633  OE1 GLU A 221       9.095 189.720  47.443  1.00 53.87           O
ATOM   1634  OE2 GLU A 221       9.997 187.823  48.018  1.00 52.64           O
ATOM   1635  N   LEU A 222      11.934 192.071  43.601  1.00 39.58           N
ATOM   1636  H   LEU A 222      11.733 191.509  42.787  1.00 39.58           H
ATOM   1637  CA  LEU A 222      13.005 193.057  43.479  1.00 45.43           C
ATOM   1638  HA  LEU A 222      13.712 192.862  44.285  1.00 45.43           H
ATOM   1639  C   LEU A 222      12.470 194.501  43.666  1.00 46.33           C
ATOM   1640  O   LEU A 222      13.084 195.280  44.387  1.00 47.21           O
ATOM   1641  CB  LEU A 222      13.743 192.853  42.138  1.00 38.88           C
ATOM   1642 1HB  LEU A 222      13.977 191.793  42.035  1.00 38.88           H
ATOM   1643 2HB  LEU A 222      13.066 193.130  41.330  1.00 38.88           H
ATOM   1644  CG  LEU A 222      15.051 193.658  41.993  1.00 43.23           C
ATOM   1645  HG  LEU A 222      14.821 194.714  42.135  1.00 43.23           H
ATOM   1646  CD1 LEU A 222      16.126 193.238  43.001  1.00 39.24           C
ATOM   1647 1HD1 LEU A 222      17.044 193.785  42.787  1.00 39.24           H
ATOM   1648 2HD1 LEU A 222      16.312 192.168  42.916  1.00 39.24           H
ATOM   1649 3HD1 LEU A 222      15.792 193.470  44.013  1.00 39.24           H
ATOM   1650  CD2 LEU A 222      15.622 193.461  40.588  1.00 42.91           C
ATOM   1651 1HD2 LEU A 222      16.520 194.069  40.478  1.00 42.91           H
ATOM   1652 2HD2 LEU A 222      14.881 193.769  39.851  1.00 42.91           H
ATOM   1653 3HD2 LEU A 222      15.873 192.411  40.435  1.00 42.91           H
ATOM   1654  N   GLN A 223      11.272 194.818  43.159  1.00 46.26           N
ATOM   1655  H   GLN A 223      10.816 194.159  42.544  1.00 46.26           H
ATOM   1656  CA  GLN A 223      10.556 196.076  43.413  1.00 45.87           C
ATOM   1657  HA  GLN A 223      11.248 196.888  43.190  1.00 45.87           H
ATOM   1658  C   GLN A 223      10.093 196.279  44.895  1.00 40.94           C
ATOM   1659  O   GLN A 223       9.502 197.317  45.210  1.00 51.40           O
ATOM   1660  CB  GLN A 223       9.362 196.208  42.445  1.00 45.14           C
ATOM   1661 1HB  GLN A 223       8.775 195.289  42.435  1.00 45.14           H
ATOM   1662 2HB  GLN A 223       8.724 197.018  42.797  1.00 45.14           H
ATOM   1663  CG  GLN A 223       9.791 196.524  40.996  1.00 53.34           C
ATOM   1664 1HG  GLN A 223      10.577 197.279  41.028  1.00 53.34           H
ATOM   1665 2HG  GLN A 223      10.203 195.633  40.523  1.00 53.34           H
ATOM   1666  CD  GLN A 223       8.642 197.053  40.123  1.00 59.92           C
ATOM   1667  OE1 GLN A 223       7.461 196.900  40.424  1.00 66.86           O
ATOM   1668  NE2 GLN A 223       8.939 197.706  39.023  1.00 58.78           N
ATOM   1669 1HE2 GLN A 223       8.208 198.121  38.463  1.00 58.78           H
ATOM   1670 2HE2 GLN A 223       9.908 197.855  38.780  1.00 58.78           H
ATOM   1671  N   LYS A 224      10.360 195.327  45.802  1.00 42.92           N
ATOM   1672  H   LYS A 224      10.785 194.468  45.482  1.00 42.92           H
ATOM   1673  CA  LYS A 224      10.200 195.457  47.265  1.00 46.95           C
ATOM   1674  HA  LYS A 224       9.629 196.357  47.490  1.00 46.95           H
ATOM   1675  C   LYS A 224      11.571 195.574  47.966  1.00 53.61           C
ATOM   1676  O   LYS A 224      11.762 196.439  48.825  1.00 52.28           O
ATOM   1677  CB  LYS A 224       9.406 194.256  47.813  1.00 48.46           C
ATOM   1678 1HB  LYS A 224       9.955 193.343  47.582  1.00 48.46           H
ATOM   1679 2HB  LYS A 224       9.341 194.350  48.897  1.00 48.46           H
ATOM   1680  CG  LYS A 224       7.987 194.166  47.232  1.00 56.35           C
ATOM   1681 1HG  LYS A 224       7.383 194.970  47.653  1.00 56.35           H
ATOM   1682 2HG  LYS A 224       8.040 194.303  46.152  1.00 56.35           H
ATOM   1683  CD  LYS A 224       7.319 192.816  47.511  1.00 58.38           C
ATOM   1684 1HD  LYS A 224       7.971 192.016  47.160  1.00 58.38           H
ATOM   1685 2HD  LYS A 224       7.160 192.711  48.584  1.00 58.38           H
ATOM   1686  CE  LYS A 224       5.980 192.744  46.757  1.00 70.17           C
ATOM   1687 1HE  LYS A 224       5.343 193.560  47.100  1.00 70.17           H
ATOM   1688 2HE  LYS A 224       6.171 192.886  45.693  1.00 70.17           H
ATOM   1689  NZ  LYS A 224       5.294 191.451  46.977  1.00 74.45           N
ATOM   1690 1HZ  LYS A 224       4.363 191.492  46.589  1.00 74.45           H
ATOM   1691 2HZ  LYS A 224       5.238 191.283  47.972  1.00 74.45           H
ATOM   1692 3HZ  LYS A 224       5.810 190.702  46.538  1.00 74.45           H
ATOM   1693  N   LEU A 225      12.529 194.729  47.579  1.00 46.14           N
ATOM   1694  H   LEU A 225      12.291 194.036  46.884  1.00 46.14           H
ATOM   1695  CA  LEU A 225      13.846 194.587  48.216  1.00 41.92           C
ATOM   1696  HA  LEU A 225      13.737 194.801  49.279  1.00 41.92           H
ATOM   1697  C   LEU A 225      14.946 195.549  47.670  1.00 45.19           C
ATOM   1698  O   LEU A 225      15.961 195.749  48.340  1.00 45.90           O
ATOM   1699  CB  LEU A 225      14.280 193.107  48.089  1.00 46.40           C
ATOM   1700 1HB  LEU A 225      14.368 192.871  47.029  1.00 46.40           H
ATOM   1701 2HB  LEU A 225      15.268 193.006  48.539  1.00 46.40           H
ATOM   1702  CG  LEU A 225      13.339 192.082  48.757  1.00 46.81           C
ATOM   1703  HG  LEU A 225      12.370 192.132  48.260  1.00 46.81           H
ATOM   1704  CD1 LEU A 225      13.894 190.666  48.594  1.00 43.69           C
ATOM   1705 1HD1 LEU A 225      13.208 189.959  49.059  1.00 43.69           H
ATOM   1706 2HD1 LEU A 225      14.871 190.593  49.072  1.00 43.69           H
ATOM   1707 3HD1 LEU A 225      13.990 190.437  47.533  1.00 43.69           H
ATOM   1708  CD2 LEU A 225      13.143 192.354  50.250  1.00 52.28           C
ATOM   1709 1HD2 LEU A 225      12.555 191.546  50.686  1.00 52.28           H
ATOM   1710 2HD2 LEU A 225      12.619 193.300  50.387  1.00 52.28           H
ATOM   1711 3HD2 LEU A 225      14.115 192.402  50.739  1.00 52.28           H
ATOM   1712  N   SER A 226      14.758 196.122  46.476  1.00 40.35           N
ATOM   1713  H   SER A 226      13.899 195.888  45.998  1.00 40.35           H
ATOM   1714  CA  SER A 226      15.742 196.874  45.641  1.00 44.10           C
ATOM   1715  HA  SER A 226      15.211 197.149  44.730  1.00 44.10           H
ATOM   1716  C   SER A 226      17.007 196.078  45.220  1.00 38.49           C
ATOM   1717  O   SER A 226      17.463 196.238  44.088  1.00 39.19           O
ATOM   1718  CB  SER A 226      16.165 198.195  46.296  1.00 47.82           C
ATOM   1719 1HB  SER A 226      16.570 197.987  47.286  1.00 47.82           H
ATOM   1720 2HB  SER A 226      16.942 198.659  45.689  1.00 47.82           H
ATOM   1721  OG  SER A 226      15.082 199.103  46.430  1.00 57.29           O
ATOM   1722  HG  SER A 226      14.524 198.790  47.146  1.00 57.29           H
ATOM   1723  N   LYS A 227      17.551 195.233  46.102  1.00 39.41           N
ATOM   1724  H   LYS A 227      17.116 195.195  47.012  1.00 39.41           H
ATOM   1725  CA  LYS A 227      18.713 194.333  45.915  1.00 42.40           C
ATOM   1726  HA  LYS A 227      18.773 194.034  44.869  1.00 42.40           H
ATOM   1727  C   LYS A 227      18.504 193.073  46.770  1.00 38.28           C
ATOM   1728  O   LYS A 227      17.804 193.115  47.785  1.00 40.59           O
ATOM   1729  CB  LYS A 227      20.040 195.025  46.312  1.00 43.32           C
ATOM   1730 1HB  LYS A 227      20.038 195.161  47.393  1.00 43.32           H
ATOM   1731 2HB  LYS A 227      20.859 194.353  46.053  1.00 43.32           H
ATOM   1732  CG  LYS A 227      20.281 196.389  45.639  1.00 52.26           C
ATOM   1733 1HG  LYS A 227      20.313 196.242  44.560  1.00 52.26           H
ATOM   1734 2HG  LYS A 227      19.440 197.043  45.871  1.00 52.26           H
ATOM   1735  CD  LYS A 227      21.572 197.075  46.099  1.00 51.69           C
ATOM   1736 1HD  LYS A 227      21.829 196.718  47.096  1.00 51.69           H
ATOM   1737 2HD  LYS A 227      22.378 196.811  45.414  1.00 51.69           H
ATOM   1738  CE  LYS A 227      21.395 198.601  46.120  1.00 60.39           C
ATOM   1739 1HE  LYS A 227      22.380 199.068  46.140  1.00 60.39           H
ATOM   1740 2HE  LYS A 227      20.893 198.909  45.202  1.00 60.39           H
ATOM   1741  NZ  LYS A 227      20.615 199.031  47.306  1.00 62.96           N
ATOM   1742 1HZ  LYS A 227      21.220 199.016  48.115  1.00 62.96           H
ATOM   1743 2HZ  LYS A 227      19.836 198.407  47.456  1.00 62.96           H
ATOM   1744 3HZ  LYS A 227      20.272 199.970  47.159  1.00 62.96           H
ATOM   1745  N   PHE A 228      19.101 191.963  46.362  1.00 34.61           N
ATOM   1746  H   PHE A 228      19.676 192.024  45.534  1.00 34.61           H
ATOM   1747  CA  PHE A 228      19.055 190.654  47.029  1.00 36.31           C
ATOM   1748  HA  PHE A 228      18.223 190.620  47.732  1.00 36.31           H
ATOM   1749  C   PHE A 228      20.356 190.385  47.812  1.00 36.04           C
ATOM   1750  O   PHE A 228      21.431 190.814  47.398  1.00 38.62           O
ATOM   1751  CB  PHE A 228      18.836 189.585  45.948  1.00 32.49           C
ATOM   1752 1HB  PHE A 228      19.626 189.691  45.204  1.00 32.49           H
ATOM   1753 2HB  PHE A 228      18.967 188.600  46.397  1.00 32.49           H
ATOM   1754  CG  PHE A 228      17.491 189.592  45.211  1.00 37.11           C
ATOM   1755  CD1 PHE A 228      16.376 190.337  45.663  1.00 36.41           C
ATOM   1756  HD1 PHE A 228      16.444 190.947  46.551  1.00 36.41           H
ATOM   1757  CD2 PHE A 228      17.354 188.794  44.061  1.00 34.07           C
ATOM   1758  HD2 PHE A 228      18.193 188.207  43.719  1.00 34.07           H
ATOM   1759  CE1 PHE A 228      15.156 190.294  44.953  1.00 37.95           C
ATOM   1760  HE1 PHE A 228      14.310 190.873  45.293  1.00 37.95           H
ATOM   1761  CE2 PHE A 228      16.139 188.757  43.354  1.00 35.13           C
ATOM   1762  HE2 PHE A 228      16.057 188.146  42.467  1.00 35.13           H
ATOM   1763  CZ  PHE A 228      15.041 189.508  43.796  1.00 39.56           C
ATOM   1764  HZ  PHE A 228      14.114 189.483  43.242  1.00 39.56           H
ATOM   1765  N   ASP A 229      20.273 189.678  48.941  1.00 43.10           N
ATOM   1766  H   ASP A 229      19.382 189.304  49.234  1.00 43.10           H
ATOM   1767  CA  ASP A 229      21.454 189.211  49.674  1.00 37.94           C
ATOM   1768  HA  ASP A 229      22.137 190.056  49.755  1.00 37.94           H
ATOM   1769  C   ASP A 229      22.198 188.087  48.901  1.00 43.90           C
ATOM   1770  O   ASP A 229      21.692 187.506  47.932  1.00 35.51           O
ATOM   1771  CB  ASP A 229      21.118 188.827  51.130  1.00 40.33           C
ATOM   1772 1HB  ASP A 229      22.050 188.597  51.646  1.00 40.33           H
ATOM   1773 2HB  ASP A 229      20.693 189.703  51.619  1.00 40.33           H
ATOM   1774  CG  ASP A 229      20.152 187.645  51.326  1.00 47.68           C
ATOM   1775  OD1 ASP A 229      20.335 186.574  50.713  1.00 44.14           O
ATOM   1776  OD2 ASP A 229      19.185 187.804  52.116  1.00 48.89           O
ATOM   1777  N   GLU A 230      23.441 187.820  49.298  1.00 33.52           N
ATOM   1778  H   GLU A 230      23.844 188.344  50.061  1.00 33.52           H
ATOM   1779  CA  GLU A 230      24.331 186.915  48.573  1.00 36.86           C
ATOM   1780  HA  GLU A 230      24.384 187.246  47.535  1.00 36.86           H
ATOM   1781  C   GLU A 230      23.841 185.455  48.590  1.00 35.04           C
ATOM   1782  O   GLU A 230      23.951 184.766  47.579  1.00 37.28           O
ATOM   1783  CB  GLU A 230      25.744 186.987  49.154  1.00 39.35           C
ATOM   1784 1HB  GLU A 230      25.757 186.602  50.174  1.00 39.35           H
ATOM   1785 2HB  GLU A 230      26.383 186.358  48.534  1.00 39.35           H
ATOM   1786  CG  GLU A 230      26.293 188.417  49.151  1.00 45.31           C
ATOM   1787 1HG  GLU A 230      25.976 188.911  48.233  1.00 45.31           H
ATOM   1788 2HG  GLU A 230      25.869 188.967  49.991  1.00 45.31           H
ATOM   1789  CD  GLU A 230      27.821 188.479  49.242  1.00 49.68           C
ATOM   1790  OE1 GLU A 230      28.487 187.475  49.591  1.00 50.33           O
ATOM   1791  OE2 GLU A 230      28.359 189.558  48.907  1.00 50.36           O
ATOM   1792  N   GLN A 231      23.250 184.998  49.696  1.00 39.02           N
ATOM   1793  H   GLN A 231      23.176 185.610  50.496  1.00 39.02           H
ATOM   1794  CA  GLN A 231      22.667 183.665  49.822  1.00 38.13           C
ATOM   1795  HA  GLN A 231      23.430 182.928  49.571  1.00 38.13           H
ATOM   1796  C   GLN A 231      21.473 183.472  48.871  1.00 39.35           C
ATOM   1797  O   GLN A 231      21.403 182.462  48.160  1.00 36.90           O
ATOM   1798  CB  GLN A 231      22.257 183.465  51.282  1.00 37.89           C
ATOM   1799 1HB  GLN A 231      23.140 183.549  51.916  1.00 37.89           H
ATOM   1800 2HB  GLN A 231      21.570 184.272  51.534  1.00 37.89           H
ATOM   1801  CG  GLN A 231      21.564 182.121  51.593  1.00 42.82           C
ATOM   1802 1HG  GLN A 231      20.794 181.904  50.852  1.00 42.82           H
ATOM   1803 2HG  GLN A 231      22.304 181.322  51.553  1.00 42.82           H
ATOM   1804  CD  GLN A 231      20.923 182.135  52.984  1.00 46.69           C
ATOM   1805  OE1 GLN A 231      20.544 183.171  53.518  1.00 47.84           O
ATOM   1806  NE2 GLN A 231      20.724 180.995  53.598  1.00 41.70           N
ATOM   1807 1HE2 GLN A 231      20.405 181.005  54.556  1.00 41.70           H
ATOM   1808 2HE2 GLN A 231      20.958 180.119  53.153  1.00 41.70           H
ATOM   1809  N   ARG A 232      20.558 184.450  48.814  1.00 35.37           N
ATOM   1810  H   ARG A 232      20.652 185.246  49.428  1.00 35.37           H
ATOM   1811  CA  ARG A 232      19.449 184.479  47.859  1.00 36.70           C
ATOM   1812  HA  ARG A 232      18.836 183.590  48.012  1.00 36.70           H
ATOM   1813  C   ARG A 232      20.002 184.459  46.431  1.00 32.76           C
ATOM   1814  O   ARG A 232      19.633 183.583  45.656  1.00 34.70           O
ATOM   1815  CB  ARG A 232      18.577 185.722  48.116  1.00 34.93           C
ATOM   1816 1HB  ARG A 232      18.237 185.707  49.151  1.00 34.93           H
ATOM   1817 2HB  ARG A 232      19.162 186.628  47.957  1.00 34.93           H
ATOM   1818  CG  ARG A 232      17.348 185.760  47.193  1.00 42.57           C
ATOM   1819 1HG  ARG A 232      17.673 185.713  46.153  1.00 42.57           H
ATOM   1820 2HG  ARG A 232      16.724 184.891  47.404  1.00 42.57           H
ATOM   1821  CD  ARG A 232      16.503 187.031  47.387  1.00 43.32           C
ATOM   1822 1HD  ARG A 232      17.128 187.903  47.194  1.00 43.32           H
ATOM   1823 2HD  ARG A 232      15.688 187.043  46.663  1.00 43.32           H
ATOM   1824  NE  ARG A 232      15.948 187.125  48.742  1.00 45.62           N
ATOM   1825  HE  ARG A 232      16.608 187.485  49.416  1.00 45.62           H
ATOM   1826  CZ  ARG A 232      14.682 186.891  49.090  1.00 54.82           C
ATOM   1827  NH1 ARG A 232      13.754 186.557  48.245  1.00 54.87           N
ATOM   1828 1HH1 ARG A 232      13.974 186.370  47.277  1.00 54.87           H
ATOM   1829 2HH1 ARG A 232      12.806 186.452  48.577  1.00 54.87           H
ATOM   1830  NH2 ARG A 232      14.334 186.980  50.335  1.00 59.27           N
ATOM   1831 1HH2 ARG A 232      15.039 187.145  51.039  1.00 59.27           H
ATOM   1832 2HH2 ARG A 232      13.369 186.851  50.606  1.00 59.27           H
ATOM   1833  N   THR A 233      20.936 185.356  46.123  1.00 31.57           N
ATOM   1834  H   THR A 233      21.206 186.026  46.829  1.00 31.57           H
ATOM   1835  CA  THR A 233      21.554 185.504  44.804  1.00 31.43           C
ATOM   1836  HA  THR A 233      20.772 185.752  44.087  1.00 31.43           H
ATOM   1837  C   THR A 233      22.232 184.199  44.348  1.00 35.12           C
ATOM   1838  O   THR A 233      21.888 183.667  43.295  1.00 31.85           O
ATOM   1839  CB  THR A 233      22.556 186.667  44.807  1.00 34.86           C
ATOM   1840  HB  THR A 233      23.345 186.450  45.527  1.00 34.86           H
ATOM   1841  OG1 THR A 233      21.898 187.855  45.182  1.00 33.58           O
ATOM   1842  HG1 THR A 233      21.828 187.877  46.139  1.00 33.58           H
ATOM   1843  CG2 THR A 233      23.183 186.915  43.435  1.00 32.02           C
ATOM   1844 1HG2 THR A 233      23.895 187.735  43.522  1.00 32.02           H
ATOM   1845 2HG2 THR A 233      22.403 187.184  42.724  1.00 32.02           H
ATOM   1846 3HG2 THR A 233      23.700 186.020  43.087  1.00 32.02           H
ATOM   1847  N   ALA A 234      23.132 183.630  45.151  1.00 31.44           N
ATOM   1848  H   ALA A 234      23.376 184.084  46.020  1.00 31.44           H
ATOM   1849  CA  ALA A 234      23.846 182.394  44.829  1.00 32.77           C
ATOM   1850  HA  ALA A 234      24.362 182.532  43.879  1.00 32.77           H
ATOM   1851  C   ALA A 234      22.902 181.181  44.687  1.00 29.23           C
ATOM   1852  O   ALA A 234      23.126 180.321  43.833  1.00 30.44           O
ATOM   1853  CB  ALA A 234      24.888 182.145  45.922  1.00 34.03           C
ATOM   1854 1HB  ALA A 234      25.580 182.986  45.964  1.00 34.03           H
ATOM   1855 2HB  ALA A 234      25.438 181.231  45.698  1.00 34.03           H
ATOM   1856 3HB  ALA A 234      24.384 182.040  46.884  1.00 34.03           H
ATOM   1857  N   THR A 235      21.833 181.110  45.488  1.00 29.95           N
ATOM   1858  H   THR A 235      21.688 181.819  46.192  1.00 29.95           H
ATOM   1859  CA  THR A 235      20.812 180.065  45.386  1.00 30.82           C
ATOM   1860  HA  THR A 235      21.321 179.103  45.318  1.00 30.82           H
ATOM   1861  C   THR A 235      19.949 180.242  44.120  1.00 35.89           C
ATOM   1862  O   THR A 235      19.718 179.269  43.410  1.00 31.10           O
ATOM   1863  CB  THR A 235      19.934 180.013  46.642  1.00 33.60           C
ATOM   1864  HB  THR A 235      19.382 180.948  46.727  1.00 33.60           H
ATOM   1865  OG1 THR A 235      20.750 179.845  47.789  1.00 35.84           O
ATOM   1866  HG1 THR A 235      21.077 180.710  48.048  1.00 35.84           H
ATOM   1867  CG2 THR A 235      18.951 178.841  46.627  1.00 36.46           C
ATOM   1868 1HG2 THR A 235      18.453 178.781  47.595  1.00 36.46           H
ATOM   1869 2HG2 THR A 235      19.497 177.916  46.440  1.00 36.46           H
ATOM   1870 3HG2 THR A 235      18.208 178.990  45.844  1.00 36.46           H
ATOM   1871  N   TYR A 236      19.541 181.467  43.777  1.00 31.72           N
ATOM   1872  H   TYR A 236      19.742 182.248  44.384  1.00 31.72           H
ATOM   1873  CA  TYR A 236      18.783 181.768  42.555  1.00 33.43           C
ATOM   1874  HA  TYR A 236      17.885 181.151  42.529  1.00 33.43           H
ATOM   1875  C   TYR A 236      19.618 181.441  41.294  1.00 29.00           C
ATOM   1876  O   TYR A 236      19.132 180.781  40.378  1.00 30.88           O
ATOM   1877  CB  TYR A 236      18.356 183.251  42.557  1.00 30.14           C
ATOM   1878 1HB  TYR A 236      19.227 183.872  42.767  1.00 30.14           H
ATOM   1879 2HB  TYR A 236      18.032 183.494  41.545  1.00 30.14           H
ATOM   1880  CG  TYR A 236      17.234 183.689  43.518  1.00 35.01           C
ATOM   1881  CD1 TYR A 236      16.738 182.842  44.533  1.00 35.69           C
ATOM   1882  HD1 TYR A 236      17.158 181.858  44.683  1.00 35.69           H
ATOM   1883  CD2 TYR A 236      16.650 184.962  43.342  1.00 35.67           C
ATOM   1884  HD2 TYR A 236      17.022 185.626  42.577  1.00 35.67           H
ATOM   1885  CE1 TYR A 236      15.657 183.256  45.341  1.00 38.39           C
ATOM   1886  HE1 TYR A 236      15.287 182.596  46.111  1.00 38.39           H
ATOM   1887  CE2 TYR A 236      15.556 185.371  44.134  1.00 35.73           C
ATOM   1888  HE2 TYR A 236      15.096 186.335  43.975  1.00 35.73           H
ATOM   1889  CZ  TYR A 236      15.047 184.506  45.127  1.00 41.12           C
ATOM   1890  OH  TYR A 236      13.986 184.881  45.901  1.00 38.09           O
ATOM   1891  HH  TYR A 236      13.579 184.142  46.358  1.00 38.09           H
ATOM   1892  N   ILE A 237      20.896 181.834  41.272  1.00 29.90           N
ATOM   1893  H   ILE A 237      21.249 182.397  42.032  1.00 29.90           H
ATOM   1894  CA  ILE A 237      21.838 181.521  40.194  1.00 27.51           C
ATOM   1895  HA  ILE A 237      21.376 181.818  39.253  1.00 27.51           H
ATOM   1896  C   ILE A 237      22.109 179.991  40.111  1.00 29.53           C
ATOM   1897  O   ILE A 237      22.208 179.466  39.007  1.00 28.52           O
ATOM   1898  CB  ILE A 237      23.130 182.369  40.373  1.00 32.62           C
ATOM   1899  HB  ILE A 237      23.478 182.224  41.395  1.00 32.62           H
ATOM   1900  CG1 ILE A 237      22.864 183.886  40.184  1.00 31.25           C
ATOM   1901 1HG1 ILE A 237      22.084 184.177  40.888  1.00 31.25           H
ATOM   1902 2HG1 ILE A 237      23.772 184.420  40.462  1.00 31.25           H
ATOM   1903  CG2 ILE A 237      24.276 181.918  39.449  1.00 30.00           C
ATOM   1904 1HG2 ILE A 237      25.110 182.613  39.547  1.00 30.00           H
ATOM   1905 2HG2 ILE A 237      23.930 181.909  38.415  1.00 30.00           H
ATOM   1906 3HG2 ILE A 237      24.601 180.917  39.733  1.00 30.00           H
ATOM   1907  CD1 ILE A 237      22.425 184.361  38.791  1.00 33.09           C
ATOM   1908 1HD1 ILE A 237      22.226 185.432  38.837  1.00 33.09           H
ATOM   1909 2HD1 ILE A 237      21.522 183.836  38.482  1.00 33.09           H
ATOM   1910 3HD1 ILE A 237      23.221 184.169  38.072  1.00 33.09           H
ATOM   1911  N   THR A 238      22.138 179.264  41.236  1.00 29.08           N
ATOM   1912  H   THR A 238      22.068 179.731  42.129  1.00 29.08           H
ATOM   1913  CA  THR A 238      22.215 177.793  41.282  1.00 29.12           C
ATOM   1914  HA  THR A 238      23.097 177.473  40.727  1.00 29.12           H
ATOM   1915  C   THR A 238      20.979 177.130  40.642  1.00 30.32           C
ATOM   1916  O   THR A 238      21.115 176.270  39.771  1.00 29.97           O
ATOM   1917  CB  THR A 238      22.376 177.300  42.734  1.00 29.84           C
ATOM   1918  HB  THR A 238      21.603 177.767  43.344  1.00 29.84           H
ATOM   1919  OG1 THR A 238      23.639 177.706  43.242  1.00 30.82           O
ATOM   1920  HG1 THR A 238      23.615 178.659  43.355  1.00 30.82           H
ATOM   1921  CG2 THR A 238      22.251 175.787  42.917  1.00 38.07           C
ATOM   1922 1HG2 THR A 238      22.516 175.531  43.943  1.00 38.07           H
ATOM   1923 2HG2 THR A 238      22.925 175.277  42.229  1.00 38.07           H
ATOM   1924 3HG2 THR A 238      21.225 175.477  42.719  1.00 38.07           H
ATOM   1925  N   GLU A 239      19.774 177.548  41.042  1.00 31.63           N
ATOM   1926  H   GLU A 239      19.713 178.261  41.755  1.00 31.63           H
ATOM   1927  CA  GLU A 239      18.499 177.016  40.541  1.00 29.64           C
ATOM   1928  HA  GLU A 239      18.473 175.942  40.724  1.00 29.64           H
ATOM   1929  C   GLU A 239      18.345 177.231  39.011  1.00 30.05           C
ATOM   1930  O   GLU A 239      17.862 176.343  38.303  1.00 29.83           O
ATOM   1931  CB  GLU A 239      17.341 177.665  41.329  1.00 27.89           C
ATOM   1932 1HB  GLU A 239      17.495 178.741  41.409  1.00 27.89           H
ATOM   1933 2HB  GLU A 239      16.402 177.485  40.806  1.00 27.89           H
ATOM   1934  CG  GLU A 239      17.234 177.077  42.747  1.00 35.08           C
ATOM   1935 1HG  GLU A 239      17.103 175.999  42.654  1.00 35.08           H
ATOM   1936 2HG  GLU A 239      18.166 177.239  43.288  1.00 35.08           H
ATOM   1937  CD  GLU A 239      16.079 177.624  43.613  1.00 41.64           C
ATOM   1938  OE1 GLU A 239      15.409 178.617  43.251  1.00 39.25           O
ATOM   1939  OE2 GLU A 239      15.815 177.022  44.687  1.00 49.57           O
ATOM   1940  N   LEU A 240      18.827 178.366  38.493  1.00 28.53           N
ATOM   1941  H   LEU A 240      19.178 179.074  39.122  1.00 28.53           H
ATOM   1942  CA  LEU A 240      18.907 178.648  37.063  1.00 29.55           C
ATOM   1943  HA  LEU A 240      17.959 178.366  36.606  1.00 29.55           H
ATOM   1944  C   LEU A 240      20.028 177.849  36.357  1.00 28.22           C
ATOM   1945  O   LEU A 240      19.776 177.281  35.298  1.00 29.34           O
ATOM   1946  CB  LEU A 240      19.123 180.159  36.853  1.00 28.39           C
ATOM   1947 1HB  LEU A 240      19.997 180.467  37.426  1.00 28.39           H
ATOM   1948 2HB  LEU A 240      19.336 180.334  35.798  1.00 28.39           H
ATOM   1949  CG  LEU A 240      17.921 181.021  37.261  1.00 37.13           C
ATOM   1950  HG  LEU A 240      17.620 180.752  38.273  1.00 37.13           H
ATOM   1951  CD1 LEU A 240      18.333 182.487  37.246  1.00 35.28           C
ATOM   1952 1HD1 LEU A 240      17.487 183.103  37.549  1.00 35.28           H
ATOM   1953 2HD1 LEU A 240      18.646 182.768  36.241  1.00 35.28           H
ATOM   1954 3HD1 LEU A 240      19.160 182.637  37.940  1.00 35.28           H
ATOM   1955  CD2 LEU A 240      16.721 180.846  36.329  1.00 38.80           C
ATOM   1956 1HD2 LEU A 240      15.941 181.551  36.617  1.00 38.80           H
ATOM   1957 2HD2 LEU A 240      16.341 179.828  36.414  1.00 38.80           H
ATOM   1958 3HD2 LEU A 240      17.022 181.037  35.299  1.00 38.80           H
ATOM   1959  N   ALA A 241      21.239 177.768  36.916  1.00 29.37           N
ATOM   1960  H   ALA A 241      21.427 178.255  37.780  1.00 29.37           H
ATOM   1961  CA  ALA A 241      22.360 177.067  36.292  1.00 30.02           C
ATOM   1962  HA  ALA A 241      22.519 177.505  35.306  1.00 30.02           H
ATOM   1963  C   ALA A 241      22.071 175.559  36.096  1.00 29.41           C
ATOM   1964  O   ALA A 241      22.397 175.005  35.043  1.00 26.79           O
ATOM   1965  CB  ALA A 241      23.625 177.301  37.128  1.00 30.46           C
ATOM   1966 1HB  ALA A 241      23.855 178.366  37.144  1.00 30.46           H
ATOM   1967 2HB  ALA A 241      24.458 176.756  36.684  1.00 30.46           H
ATOM   1968 3HB  ALA A 241      23.461 176.949  38.146  1.00 30.46           H
ATOM   1969  N   ASN A 242      21.384 174.920  37.051  1.00 31.85           N
ATOM   1970  H   ASN A 242      21.173 175.402  37.913  1.00 31.85           H
ATOM   1971  CA  ASN A 242      20.902 173.551  36.916  1.00 32.29           C
ATOM   1972  HA  ASN A 242      21.759 172.906  36.720  1.00 32.29           H
ATOM   1973  C   ASN A 242      19.919 173.393  35.724  1.00 31.67           C
ATOM   1974  O   ASN A 242      20.038 172.430  34.961  1.00 30.26           O
ATOM   1975  CB  ASN A 242      20.244 173.101  38.235  1.00 32.83           C
ATOM   1976 1HB  ASN A 242      19.499 173.839  38.532  1.00 32.83           H
ATOM   1977 2HB  ASN A 242      19.718 172.162  38.059  1.00 32.83           H
ATOM   1978  CG  ASN A 242      21.226 172.901  39.397  1.00 46.39           C
ATOM   1979  OD1 ASN A 242      22.424 172.729  39.232  1.00 46.49           O
ATOM   1980  ND2 ASN A 242      20.725 172.854  40.607  1.00 45.42           N
ATOM   1981 1HD2 ASN A 242      21.340 172.754  41.402  1.00 45.42           H
ATOM   1982 2HD2 ASN A 242      19.730 172.957  40.748  1.00 45.42           H
ATOM   1983  N   ALA A 243      18.992 174.342  35.543  1.00 29.29           N
ATOM   1984  H   ALA A 243      18.976 175.130  36.175  1.00 29.29           H
ATOM   1985  CA  ALA A 243      18.000 174.343  34.465  1.00 28.51           C
ATOM   1986  HA  ALA A 243      17.535 173.358  34.422  1.00 28.51           H
ATOM   1987  C   ALA A 243      18.615 174.636  33.076  1.00 29.25           C
ATOM   1988  O   ALA A 243      18.361 173.902  32.122  1.00 31.49           O
ATOM   1989  CB  ALA A 243      16.918 175.375  34.809  1.00 28.82           C
ATOM   1990 1HB  ALA A 243      16.464 175.121  35.766  1.00 28.82           H
ATOM   1991 2HB  ALA A 243      16.156 175.361  34.029  1.00 28.82           H
ATOM   1992 3HB  ALA A 243      17.359 176.370  34.868  1.00 28.82           H
ATOM   1993  N   LEU A 244      19.460 175.664  32.968  1.00 28.73           N
ATOM   1994  H   LEU A 244      19.626 176.247  33.776  1.00 28.73           H
ATOM   1995  CA  LEU A 244      20.159 176.021  31.736  1.00 29.48           C
ATOM   1996  HA  LEU A 244      19.425 176.188  30.948  1.00 29.48           H
ATOM   1997  C   LEU A 244      21.083 174.864  31.283  1.00 30.60           C
ATOM   1998  O   LEU A 244      21.095 174.513  30.108  1.00 30.69           O
ATOM   1999  CB  LEU A 244      20.948 177.336  31.956  1.00 27.95           C
ATOM   2000 1HB  LEU A 244      21.611 177.191  32.809  1.00 27.95           H
ATOM   2001 2HB  LEU A 244      21.560 177.512  31.071  1.00 27.95           H
ATOM   2002  CG  LEU A 244      20.097 178.593  32.214  1.00 30.21           C
ATOM   2003  HG  LEU A 244      19.356 178.359  32.978  1.00 30.21           H
ATOM   2004  CD1 LEU A 244      20.989 179.720  32.740  1.00 30.40           C
ATOM   2005 1HD1 LEU A 244      20.372 180.592  32.958  1.00 30.40           H
ATOM   2006 2HD1 LEU A 244      21.733 179.981  31.988  1.00 30.40           H
ATOM   2007 3HD1 LEU A 244      21.491 179.393  33.651  1.00 30.40           H
ATOM   2008  CD2 LEU A 244      19.368 179.086  30.965  1.00 32.30           C
ATOM   2009 1HD2 LEU A 244      18.799 179.983  31.208  1.00 32.30           H
ATOM   2010 2HD2 LEU A 244      18.690 178.310  30.610  1.00 32.30           H
ATOM   2011 3HD2 LEU A 244      20.095 179.317  30.186  1.00 32.30           H
ATOM   2012  N   SER A 245      21.773 174.185  32.207  1.00 30.10           N
ATOM   2013  H   SER A 245      21.762 174.493  33.169  1.00 30.10           H
ATOM   2014  CA  SER A 245      22.605 173.022  31.895  1.00 35.38           C
ATOM   2015  HA  SER A 245      23.334 173.317  31.141  1.00 35.38           H
ATOM   2016  C   SER A 245      21.768 171.859  31.325  1.00 34.73           C
ATOM   2017  O   SER A 245      22.148 171.250  30.321  1.00 33.15           O
ATOM   2018  CB  SER A 245      23.372 172.587  33.147  1.00 30.83           C
ATOM   2019 1HB  SER A 245      23.908 173.444  33.554  1.00 30.83           H
ATOM   2020 2HB  SER A 245      22.663 172.229  33.894  1.00 30.83           H
ATOM   2021  OG  SER A 245      24.311 171.570  32.849  1.00 38.50           O
ATOM   2022  HG  SER A 245      23.827 170.790  32.569  1.00 38.50           H
ATOM   2023  N   TYR A 246      20.589 171.603  31.904  1.00 31.12           N
ATOM   2024  H   TYR A 246      20.308 172.139  32.713  1.00 31.12           H
ATOM   2025  CA  TYR A 246      19.625 170.639  31.379  1.00 30.85           C
ATOM   2026  HA  TYR A 246      20.110 169.664  31.339  1.00 30.85           H
ATOM   2027  C   TYR A 246      19.190 171.007  29.939  1.00 34.80           C
ATOM   2028  O   TYR A 246      19.208 170.139  29.066  1.00 31.15           O
ATOM   2029  CB  TYR A 246      18.442 170.530  32.356  1.00 26.92           C
ATOM   2030 1HB  TYR A 246      18.823 170.175  33.313  1.00 26.92           H
ATOM   2031 2HB  TYR A 246      18.028 171.522  32.537  1.00 26.92           H
ATOM   2032  CG  TYR A 246      17.307 169.608  31.918  1.00 30.76           C
ATOM   2033  CD1 TYR A 246      17.200 168.313  32.461  1.00 34.05           C
ATOM   2034  HD1 TYR A 246      17.938 167.952  33.162  1.00 34.05           H
ATOM   2035  CD2 TYR A 246      16.321 170.077  31.027  1.00 32.26           C
ATOM   2036  HD2 TYR A 246      16.383 171.076  30.621  1.00 32.26           H
ATOM   2037  CE1 TYR A 246      16.102 167.496  32.131  1.00 32.44           C
ATOM   2038  HE1 TYR A 246      16.004 166.516  32.573  1.00 32.44           H
ATOM   2039  CE2 TYR A 246      15.236 169.254  30.675  1.00 34.60           C
ATOM   2040  HE2 TYR A 246      14.483 169.612  29.987  1.00 34.60           H
ATOM   2041  CZ  TYR A 246      15.117 167.970  31.242  1.00 36.00           C
ATOM   2042  OH  TYR A 246      14.039 167.185  30.944  1.00 37.01           O
ATOM   2043  HH  TYR A 246      13.846 166.541  31.629  1.00 37.01           H
ATOM   2044  N   CYS A 247      18.898 172.279  29.648  1.00 29.33           N
ATOM   2045  H   CYS A 247      18.870 172.964  30.390  1.00 29.33           H
ATOM   2046  CA  CYS A 247      18.626 172.770  28.293  1.00 31.08           C
ATOM   2047  HA  CYS A 247      17.788 172.206  27.883  1.00 31.08           H
ATOM   2048  C   CYS A 247      19.831 172.572  27.331  1.00 33.19           C
ATOM   2049  O   CYS A 247      19.653 172.065  26.217  1.00 33.11           O
ATOM   2050  CB  CYS A 247      18.202 174.233  28.390  1.00 30.09           C
ATOM   2051 1HB  CYS A 247      18.909 174.776  29.017  1.00 30.09           H
ATOM   2052 2HB  CYS A 247      18.218 174.684  27.398  1.00 30.09           H
ATOM   2053  SG  CYS A 247      16.538 174.333  29.104  1.00 33.62           S
ATOM   2054  HG  CYS A 247      15.886 174.106  27.960  1.00 33.62           H
ATOM   2055  N   HIS A 248      21.056 172.878  27.769  1.00 29.06           N
ATOM   2056  H   HIS A 248      21.154 173.320  28.672  1.00 29.06           H
ATOM   2057  CA  HIS A 248      22.275 172.749  26.965  1.00 34.53           C
ATOM   2058  HA  HIS A 248      22.121 173.303  26.039  1.00 34.53           H
ATOM   2059  C   HIS A 248      22.580 171.280  26.592  1.00 38.13           C
ATOM   2060  O   HIS A 248      22.965 171.006  25.454  1.00 35.74           O
ATOM   2061  CB  HIS A 248      23.469 173.386  27.696  1.00 31.07           C
ATOM   2062 1HB  HIS A 248      23.612 172.884  28.652  1.00 31.07           H
ATOM   2063 2HB  HIS A 248      24.364 173.215  27.097  1.00 31.07           H
ATOM   2064  CG  HIS A 248      23.347 174.881  27.955  1.00 35.63           C
ATOM   2065  ND1 HIS A 248      24.292 175.690  28.540  1.00 33.16           N
ATOM   2066  HD1 HIS A 248      25.239 175.466  28.812  1.00 33.16           H
ATOM   2067  CD2 HIS A 248      22.306 175.711  27.640  1.00 31.59           C
ATOM   2068  HD2 HIS A 248      21.368 175.470  27.161  1.00 31.59           H
ATOM   2069  CE1 HIS A 248      23.830 176.925  28.555  1.00 34.08           C
ATOM   2070  HE1 HIS A 248      24.335 177.816  28.897  1.00 34.08           H
ATOM   2071  NE2 HIS A 248      22.616 176.985  28.035  1.00 33.75           N
ATOM   2072  N   SER A 249      22.288 170.322  27.482  1.00 33.80           N
ATOM   2073  H   SER A 249      22.033 170.588  28.422  1.00 33.80           H
ATOM   2074  CA  SER A 249      22.393 168.882  27.215  1.00 33.21           C
ATOM   2075  HA  SER A 249      23.430 168.674  26.952  1.00 33.21           H
ATOM   2076  C   SER A 249      21.507 168.395  26.038  1.00 40.63           C
ATOM   2077  O   SER A 249      21.660 167.260  25.577  1.00 40.59           O
ATOM   2078  CB  SER A 249      22.067 168.078  28.486  1.00 37.52           C
ATOM   2079 1HB  SER A 249      22.470 167.072  28.375  1.00 37.52           H
ATOM   2080 2HB  SER A 249      22.558 168.554  29.335  1.00 37.52           H
ATOM   2081  OG  SER A 249      20.671 167.978  28.723  1.00 38.47           O
ATOM   2082  HG  SER A 249      20.335 168.864  28.877  1.00 38.47           H
ATOM   2083  N   LYS A 250      20.572 169.241  25.572  1.00 33.10           N
ATOM   2084  H   LYS A 250      20.523 170.142  26.027  1.00 33.10           H
ATOM   2085  CA  LYS A 250      19.513 168.982  24.568  1.00 32.10           C
ATOM   2086  HA  LYS A 250      19.723 168.036  24.069  1.00 32.10           H
ATOM   2087  C   LYS A 250      19.468 170.078  23.456  1.00 33.43           C
ATOM   2088  O   LYS A 250      18.468 170.179  22.737  1.00 35.57           O
ATOM   2089  CB  LYS A 250      18.174 168.837  25.327  1.00 38.37           C
ATOM   2090 1HB  LYS A 250      18.030 169.731  25.934  1.00 38.37           H
ATOM   2091 2HB  LYS A 250      17.370 168.794  24.592  1.00 38.37           H
ATOM   2092  CG  LYS A 250      18.097 167.579  26.212  1.00 44.41           C
ATOM   2093 1HG  LYS A 250      17.765 166.743  25.597  1.00 44.41           H
ATOM   2094 2HG  LYS A 250      19.098 167.354  26.582  1.00 44.41           H
ATOM   2095  CD  LYS A 250      17.158 167.762  27.418  1.00 50.43           C
ATOM   2096 1HD  LYS A 250      17.471 168.648  27.971  1.00 50.43           H
ATOM   2097 2HD  LYS A 250      16.149 167.941  27.048  1.00 50.43           H
ATOM   2098  CE  LYS A 250      17.125 166.567  28.400  1.00 59.87           C
ATOM   2099 1HE  LYS A 250      16.566 166.870  29.284  1.00 59.87           H
ATOM   2100 2HE  LYS A 250      16.581 165.752  27.923  1.00 59.87           H
ATOM   2101  NZ  LYS A 250      18.476 166.095  28.803  1.00 57.87           N
ATOM   2102 1HZ  LYS A 250      18.425 165.634  29.700  1.00 57.87           H
ATOM   2103 2HZ  LYS A 250      19.120 166.872  28.859  1.00 57.87           H
ATOM   2104 3HZ  LYS A 250      18.799 165.440  28.105  1.00 57.87           H
ATOM   2105  N   ARG A 251      20.539 170.878  23.315  1.00 32.52           N
ATOM   2106  H   ARG A 251      21.322 170.698  23.927  1.00 32.52           H
ATOM   2107  CA  ARG A 251      20.762 171.969  22.325  1.00 35.60           C
ATOM   2108  HA  ARG A 251      21.762 172.349  22.534  1.00 35.60           H
ATOM   2109  C   ARG A 251      19.786 173.184  22.438  1.00 37.59           C
ATOM   2110  O   ARG A 251      19.760 174.038  21.550  1.00 36.97           O
ATOM   2111  CB  ARG A 251      20.835 171.344  20.910  1.00  0.00           C
ATOM   2112 1HB  ARG A 251      21.410 170.421  20.992  1.00  0.00           H
ATOM   2113 2HB  ARG A 251      19.829 171.087  20.579  1.00  0.00           H
ATOM   2114  CG  ARG A 251      21.490 172.212  19.803  1.00  0.00           C
ATOM   2115 1HG  ARG A 251      20.870 173.087  19.608  1.00  0.00           H
ATOM   2116 2HG  ARG A 251      22.474 172.544  20.135  1.00  0.00           H
ATOM   2117  CD  ARG A 251      21.665 171.441  18.475  1.00  0.00           C
ATOM   2118 1HD  ARG A 251      20.699 171.051  18.155  1.00  0.00           H
ATOM   2119 2HD  ARG A 251      22.022 172.126  17.705  1.00  0.00           H
ATOM   2120  NE  ARG A 251      22.614 170.332  18.614  1.00  0.00           N
ATOM   2121  HE  ARG A 251      22.212 169.502  19.024  1.00  0.00           H
ATOM   2122  CZ  ARG A 251      23.926 170.382  18.349  1.00  0.00           C
ATOM   2123  NH1 ARG A 251      24.676 169.405  18.746  1.00  0.00           N
ATOM   2124 1HH1 ARG A 251      24.275 168.734  19.386  1.00  0.00           H
ATOM   2125 2HH1 ARG A 251      25.679 169.493  18.669  1.00  0.00           H
ATOM   2126  NH2 ARG A 251      24.511 171.365  17.727  1.00  0.00           N
ATOM   2127 1HH2 ARG A 251      23.945 172.108  17.343  1.00  0.00           H
ATOM   2128 2HH2 ARG A 251      25.497 171.318  17.511  1.00  0.00           H
ATOM   2129  N   VAL A 252      19.001 173.282  23.512  1.00 35.22           N
ATOM   2130  H   VAL A 252      19.130 172.629  24.272  1.00 35.22           H
ATOM   2131  CA  VAL A 252      18.095 174.414  23.783  1.00 35.52           C
ATOM   2132  HA  VAL A 252      17.606 174.691  22.849  1.00 35.52           H
ATOM   2133  C   VAL A 252      18.896 175.636  24.282  1.00 31.99           C
ATOM   2134  O   VAL A 252      19.873 175.463  25.012  1.00 31.28           O
ATOM   2135  CB  VAL A 252      16.986 173.996  24.775  1.00 34.37           C
ATOM   2136  HB  VAL A 252      17.463 173.561  25.653  1.00 34.37           H
ATOM   2137  CG1 VAL A 252      16.098 175.156  25.241  1.00 32.86           C
ATOM   2138 1HG1 VAL A 252      15.315 174.762  25.888  1.00 32.86           H
ATOM   2139 2HG1 VAL A 252      15.646 175.637  24.374  1.00 32.86           H
ATOM   2140 3HG1 VAL A 252      16.694 175.884  25.792  1.00 32.86           H
ATOM   2141  CG2 VAL A 252      16.071 172.927  24.162  1.00 31.44           C
ATOM   2142 1HG2 VAL A 252      15.289 172.662  24.874  1.00 31.44           H
ATOM   2143 2HG2 VAL A 252      16.657 172.041  23.919  1.00 31.44           H
ATOM   2144 3HG2 VAL A 252      15.617 173.323  23.253  1.00 31.44           H
ATOM   2145  N   ILE A 253      18.491 176.849  23.888  1.00 33.20           N
ATOM   2146  H   ILE A 253      17.675 176.909  23.296  1.00 33.20           H
ATOM   2147  CA  ILE A 253      19.062 178.151  24.310  1.00 33.56           C
ATOM   2148  HA  ILE A 253      19.702 177.989  25.178  1.00 33.56           H
ATOM   2149  C   ILE A 253      17.914 179.096  24.740  1.00 32.99           C
ATOM   2150  O   ILE A 253      16.833 179.080  24.139  1.00 34.85           O
ATOM   2151  CB  ILE A 253      19.948 178.754  23.181  1.00 34.98           C
ATOM   2152  HB  ILE A 253      19.398 178.653  22.246  1.00 34.98           H
ATOM   2153  CG1 ILE A 253      21.256 177.936  23.077  1.00 32.55           C
ATOM   2154 1HG1 ILE A 253      21.750 177.961  24.048  1.00 32.55           H
ATOM   2155 2HG1 ILE A 253      20.992 176.904  22.845  1.00 32.55           H
ATOM   2156  CG2 ILE A 253      20.258 180.253  23.369  1.00 34.26           C
ATOM   2157 1HG2 ILE A 253      20.835 180.615  22.518  1.00 34.26           H
ATOM   2158 2HG2 ILE A 253      20.840 180.377  24.282  1.00 34.26           H
ATOM   2159 3HG2 ILE A 253      19.331 180.821  23.448  1.00 34.26           H
ATOM   2160  CD1 ILE A 253      22.250 178.403  22.008  1.00 34.06           C
ATOM   2161 1HD1 ILE A 253      23.053 177.669  21.938  1.00 34.06           H
ATOM   2162 2HD1 ILE A 253      22.667 179.374  22.273  1.00 34.06           H
ATOM   2163 3HD1 ILE A 253      21.738 178.476  21.049  1.00 34.06           H
ATOM   2164  N   HIS A 254      18.143 179.903  25.778  1.00 32.24           N
ATOM   2165  H   HIS A 254      19.065 179.898  26.191  1.00 32.24           H
ATOM   2166  CA  HIS A 254      17.090 180.585  26.543  1.00 32.66           C
ATOM   2167  HA  HIS A 254      16.275 180.806  25.854  1.00 32.66           H
ATOM   2168  C   HIS A 254      17.552 181.942  27.154  1.00 39.07           C
ATOM   2169  O   HIS A 254      17.327 182.240  28.329  1.00 37.86           O
ATOM   2170  CB  HIS A 254      16.551 179.603  27.594  1.00 36.48           C
ATOM   2171 1HB  HIS A 254      16.535 178.595  27.178  1.00 36.48           H
ATOM   2172 2HB  HIS A 254      17.212 179.586  28.461  1.00 36.48           H
ATOM   2173  CG  HIS A 254      15.163 179.986  28.030  1.00 38.75           C
ATOM   2174  ND1 HIS A 254      14.021 179.877  27.279  1.00 38.32           N
ATOM   2175  HD1 HIS A 254      13.892 179.412  26.392  1.00 38.32           H
ATOM   2176  CD2 HIS A 254      14.793 180.622  29.179  1.00 42.12           C
ATOM   2177  HD2 HIS A 254      15.407 180.936  30.010  1.00 42.12           H
ATOM   2178  CE1 HIS A 254      13.027 180.370  27.978  1.00 40.96           C
ATOM   2179  HE1 HIS A 254      11.983 180.404  27.705  1.00 40.96           H
ATOM   2180  NE2 HIS A 254      13.447 180.852  29.136  1.00 39.70           N
ATOM   2181  N   ARG A 255      18.198 182.778  26.335  1.00 41.25           N
ATOM   2182  H   ARG A 255      18.456 182.408  25.431  1.00 41.25           H
ATOM   2183  CA  ARG A 255      18.857 184.048  26.714  1.00 44.46           C
ATOM   2184  HA  ARG A 255      19.740 183.796  27.301  1.00 44.46           H
ATOM   2185  C   ARG A 255      17.982 185.004  27.554  1.00 48.09           C
ATOM   2186  O   ARG A 255      18.513 185.722  28.404  1.00 43.31           O
ATOM   2187  CB  ARG A 255      19.318 184.719  25.404  1.00 45.46           C
ATOM   2188 1HB  ARG A 255      19.854 183.994  24.792  1.00 45.46           H
ATOM   2189 2HB  ARG A 255      18.430 185.025  24.851  1.00 45.46           H
ATOM   2190  CG  ARG A 255      20.220 185.955  25.597  1.00 48.94           C
ATOM   2191 1HG  ARG A 255      20.045 186.391  26.580  1.00 48.94           H
ATOM   2192 2HG  ARG A 255      21.263 185.638  25.559  1.00 48.94           H
ATOM   2193  CD  ARG A 255      20.011 187.056  24.534  1.00 50.80           C
ATOM   2194 1HD  ARG A 255      20.687 187.887  24.738  1.00 50.80           H
ATOM   2195 2HD  ARG A 255      20.245 186.640  23.554  1.00 50.80           H
ATOM   2196  NE  ARG A 255      18.628 187.569  24.512  1.00 65.47           N
ATOM   2197  HE  ARG A 255      18.106 187.277  23.698  1.00 65.47           H
ATOM   2198  CZ  ARG A 255      17.996 188.205  25.513  1.00 65.14           C
ATOM   2199  NH1 ARG A 255      18.596 188.678  26.569  1.00 58.51           N
ATOM   2200 1HH1 ARG A 255      19.602 188.764  26.582  1.00 58.51           H
ATOM   2201 2HH1 ARG A 255      18.055 188.947  27.379  1.00 58.51           H
ATOM   2202  NH2 ARG A 255      16.706 188.334  25.436  1.00 65.80           N
ATOM   2203 1HH2 ARG A 255      16.240 187.909  24.647  1.00 65.80           H
ATOM   2204 2HH2 ARG A 255      16.163 188.719  26.195  1.00 65.80           H
ATOM   2205  N   ASP A 256      16.673 185.060  27.317  1.00 46.44           N
ATOM   2206  H   ASP A 256      16.298 184.436  26.617  1.00 46.44           H
ATOM   2207  CA  ASP A 256      15.747 186.082  27.835  1.00 43.64           C
ATOM   2208  HA  ASP A 256      16.288 187.024  27.752  1.00 43.64           H
ATOM   2209  C   ASP A 256      15.332 185.938  29.339  1.00 43.17           C
ATOM   2210  O   ASP A 256      14.229 186.324  29.720  1.00 41.10           O
ATOM   2211  CB  ASP A 256      14.525 186.179  26.900  1.00 47.38           C
ATOM   2212 1HB  ASP A 256      14.831 185.904  25.890  1.00 47.38           H
ATOM   2213 2HB  ASP A 256      13.760 185.468  27.212  1.00 47.38           H
ATOM   2214  CG  ASP A 256      13.886 187.580  26.845  1.00 54.42           C
ATOM   2215  OD1 ASP A 256      14.550 188.595  27.158  1.00 53.64           O
ATOM   2216  OD2 ASP A 256      12.733 187.690  26.367  1.00 57.02           O
ATOM   2217  N   ILE A 257      16.208 185.410  30.204  1.00 39.35           N
ATOM   2218  H   ILE A 257      17.089 185.077  29.839  1.00 39.35           H
ATOM   2219  CA  ILE A 257      16.038 185.296  31.667  1.00 38.67           C
ATOM   2220  HA  ILE A 257      15.035 184.898  31.826  1.00 38.67           H
ATOM   2221  C   ILE A 257      16.096 186.670  32.413  1.00 42.30           C
ATOM   2222  O   ILE A 257      16.829 186.852  33.392  1.00 41.03           O
ATOM   2223  CB  ILE A 257      17.027 184.254  32.268  1.00 42.97           C
ATOM   2224  HB  ILE A 257      16.922 184.292  33.352  1.00 42.97           H
ATOM   2225  CG1 ILE A 257      18.501 184.551  31.918  1.00 40.80           C
ATOM   2226 1HG1 ILE A 257      18.656 184.322  30.864  1.00 40.80           H
ATOM   2227 2HG1 ILE A 257      18.682 185.614  32.074  1.00 40.80           H
ATOM   2228  CG2 ILE A 257      16.615 182.834  31.843  1.00 42.52           C
ATOM   2229 1HG2 ILE A 257      17.216 182.100  32.379  1.00 42.52           H
ATOM   2230 2HG2 ILE A 257      16.774 182.721  30.770  1.00 42.52           H
ATOM   2231 3HG2 ILE A 257      15.561 182.679  32.073  1.00 42.52           H
ATOM   2232  CD1 ILE A 257      19.521 183.769  32.756  1.00 38.00           C
ATOM   2233 1HD1 ILE A 257      20.525 184.089  32.478  1.00 38.00           H
ATOM   2234 2HD1 ILE A 257      19.413 182.701  32.565  1.00 38.00           H
ATOM   2235 3HD1 ILE A 257      19.356 183.968  33.815  1.00 38.00           H
ATOM   2236  N   LYS A 258      15.311 187.653  31.963  1.00 35.07           N
ATOM   2237  H   LYS A 258      14.716 187.455  31.171  1.00 35.07           H
ATOM   2238  CA  LYS A 258      15.084 188.933  32.646  1.00 37.88           C
ATOM   2239  HA  LYS A 258      16.055 189.335  32.935  1.00 37.88           H
ATOM   2240  C   LYS A 258      14.266 188.700  33.939  1.00 35.13           C
ATOM   2241  O   LYS A 258      13.448 187.776  33.954  1.00 34.02           O
ATOM   2242  CB  LYS A 258      14.437 189.961  31.692  1.00 41.98           C
ATOM   2243 1HB  LYS A 258      13.380 189.716  31.592  1.00 41.98           H
ATOM   2244 2HB  LYS A 258      14.527 190.949  32.143  1.00 41.98           H
ATOM   2245  CG  LYS A 258      15.099 189.994  30.298  1.00 43.46           C
ATOM   2246 1HG  LYS A 258      16.176 190.093  30.432  1.00 43.46           H
ATOM   2247 2HG  LYS A 258      14.900 189.044  29.802  1.00 43.46           H
ATOM   2248  CD  LYS A 258      14.624 191.137  29.374  1.00 47.27           C
ATOM   2249 1HD  LYS A 258      14.945 192.083  29.810  1.00 47.27           H
ATOM   2250 2HD  LYS A 258      15.132 191.034  28.416  1.00 47.27           H
ATOM   2251  CE  LYS A 258      13.106 191.206  29.119  1.00 48.90           C
ATOM   2252 1HE  LYS A 258      12.605 191.412  30.064  1.00 48.90           H
ATOM   2253 2HE  LYS A 258      12.907 192.043  28.449  1.00 48.90           H
ATOM   2254  NZ  LYS A 258      12.555 189.966  28.523  1.00 60.35           N
ATOM   2255 1HZ  LYS A 258      11.631 190.160  28.166  1.00 60.35           H
ATOM   2256 2HZ  LYS A 258      12.499 189.251  29.235  1.00 60.35           H
ATOM   2257 3HZ  LYS A 258      13.148 189.647  27.770  1.00 60.35           H
ATOM   2258  N   PRO A 259      14.426 189.486  35.026  1.00 34.58           N
ATOM   2259  CA  PRO A 259      13.730 189.237  36.302  1.00 36.26           C
ATOM   2260  HA  PRO A 259      14.122 188.315  36.732  1.00 36.26           H
ATOM   2261  C   PRO A 259      12.195 189.102  36.206  1.00 37.25           C
ATOM   2262  O   PRO A 259      11.572 188.431  37.026  1.00 31.57           O
ATOM   2263  CB  PRO A 259      14.113 190.416  37.201  1.00 37.79           C
ATOM   2264 1HB  PRO A 259      13.395 191.229  37.087  1.00 37.79           H
ATOM   2265 2HB  PRO A 259      14.196 190.121  38.247  1.00 37.79           H
ATOM   2266  CG  PRO A 259      15.470 190.842  36.671  1.00 40.05           C
ATOM   2267 1HG  PRO A 259      15.663 191.901  36.845  1.00 40.05           H
ATOM   2268 2HG  PRO A 259      16.251 190.225  37.115  1.00 40.05           H
ATOM   2269  CD  PRO A 259      15.373 190.568  35.181  1.00 38.78           C
ATOM   2270 1HD  PRO A 259      15.012 191.450  34.653  1.00 38.78           H
ATOM   2271 2HD  PRO A 259      16.347 190.261  34.800  1.00 38.78           H
ATOM   2272  N   GLU A 260      11.573 189.742  35.217  1.00 32.97           N
ATOM   2273  H   GLU A 260      12.126 190.360  34.642  1.00 32.97           H
ATOM   2274  CA  GLU A 260      10.137 189.681  34.919  1.00 37.28           C
ATOM   2275  HA  GLU A 260       9.584 189.803  35.850  1.00 37.28           H
ATOM   2276  C   GLU A 260       9.701 188.331  34.291  1.00 36.38           C
ATOM   2277  O   GLU A 260       8.569 187.887  34.500  1.00 38.48           O
ATOM   2278  CB  GLU A 260       9.760 190.869  34.011  1.00 37.92           C
ATOM   2279 1HB  GLU A 260       8.700 190.762  33.778  1.00 37.92           H
ATOM   2280 2HB  GLU A 260       9.873 191.800  34.566  1.00 37.92           H
ATOM   2281  CG  GLU A 260      10.527 191.018  32.671  1.00 41.04           C
ATOM   2282 1HG  GLU A 260      10.826 190.042  32.291  1.00 41.04           H
ATOM   2283 2HG  GLU A 260       9.844 191.460  31.945  1.00 41.04           H
ATOM   2284  CD  GLU A 260      11.783 191.908  32.753  1.00 50.81           C
ATOM   2285  OE1 GLU A 260      12.590 191.784  33.699  1.00 43.12           O
ATOM   2286  OE2 GLU A 260      11.982 192.770  31.865  1.00 57.41           O
ATOM   2287  N   ASN A 261      10.592 187.649  33.572  1.00 32.96           N
ATOM   2288  H   ASN A 261      11.529 188.016  33.486  1.00 32.96           H
ATOM   2289  CA  ASN A 261      10.336 186.345  32.956  1.00 35.11           C
ATOM   2290  HA  ASN A 261       9.327 186.351  32.542  1.00 35.11           H
ATOM   2291  C   ASN A 261      10.411 185.175  33.975  1.00 35.89           C
ATOM   2292  O   ASN A 261       9.819 184.118  33.753  1.00 34.81           O
ATOM   2293  CB  ASN A 261      11.319 186.173  31.792  1.00 34.70           C
ATOM   2294 1HB  ASN A 261      12.345 186.267  32.147  1.00 34.70           H
ATOM   2295 2HB  ASN A 261      11.212 185.162  31.399  1.00 34.70           H
ATOM   2296  CG  ASN A 261      11.087 187.176  30.663  1.00 43.28           C
ATOM   2297  OD1 ASN A 261      11.859 188.091  30.436  1.00 47.70           O
ATOM   2298  ND2 ASN A 261       9.988 187.076  29.953  1.00 39.81           N
ATOM   2299 1HD2 ASN A 261      10.006 187.480  29.027  1.00 39.81           H
ATOM   2300 2HD2 ASN A 261       9.267 186.413  30.200  1.00 39.81           H
ATOM   2301  N   LEU A 262      11.033 185.389  35.137  1.00 30.80           N
ATOM   2302  H   LEU A 262      11.456 186.293  35.292  1.00 30.80           H
ATOM   2303  CA  LEU A 262      11.134 184.419  36.229  1.00 36.17           C
ATOM   2304  HA  LEU A 262      11.129 183.412  35.811  1.00 36.17           H
ATOM   2305  C   LEU A 262       9.943 184.524  37.214  1.00 34.52           C
ATOM   2306  O   LEU A 262       9.724 185.578  37.818  1.00 34.85           O
ATOM   2307  CB  LEU A 262      12.486 184.632  36.951  1.00 28.77           C
ATOM   2308 1HB  LEU A 262      12.459 185.607  37.437  1.00 28.77           H
ATOM   2309 2HB  LEU A 262      12.579 183.869  37.725  1.00 28.77           H
ATOM   2310  CG  LEU A 262      13.731 184.586  36.045  1.00 33.20           C
ATOM   2311  HG  LEU A 262      13.649 185.380  35.303  1.00 33.20           H
ATOM   2312  CD1 LEU A 262      14.985 184.851  36.876  1.00 33.36           C
ATOM   2313 1HD1 LEU A 262      15.855 184.850  36.219  1.00 33.36           H
ATOM   2314 2HD1 LEU A 262      15.099 184.073  37.631  1.00 33.36           H
ATOM   2315 3HD1 LEU A 262      14.898 185.822  37.363  1.00 33.36           H
ATOM   2316  CD2 LEU A 262      13.875 183.244  35.323  1.00 32.70           C
ATOM   2317 1HD2 LEU A 262      14.833 183.214  34.805  1.00 32.70           H
ATOM   2318 2HD2 LEU A 262      13.067 183.136  34.600  1.00 32.70           H
ATOM   2319 3HD2 LEU A 262      13.827 182.431  36.047  1.00 32.70           H
ATOM   2320  N   LEU A 263       9.205 183.426  37.409  1.00 28.87           N
ATOM   2321  H   LEU A 263       9.460 182.584  36.913  1.00 28.87           H
ATOM   2322  CA  LEU A 263       8.229 183.256  38.503  1.00 30.36           C
ATOM   2323  HA  LEU A 263       7.850 184.237  38.788  1.00 30.36           H
ATOM   2324  C   LEU A 263       8.880 182.621  39.758  1.00 32.05           C
ATOM   2325  O   LEU A 263       9.969 182.045  39.693  1.00 28.86           O
ATOM   2326  CB  LEU A 263       7.029 182.391  38.041  1.00 30.84           C
ATOM   2327 1HB  LEU A 263       7.424 181.462  37.630  1.00 30.84           H
ATOM   2328 2HB  LEU A 263       6.438 182.140  38.922  1.00 30.84           H
ATOM   2329  CG  LEU A 263       6.077 183.018  37.008  1.00 36.22           C
ATOM   2330  HG  LEU A 263       6.634 183.210  36.091  1.00 36.22           H
ATOM   2331  CD1 LEU A 263       4.944 182.031  36.713  1.00 36.57           C
ATOM   2332 1HD1 LEU A 263       4.311 182.433  35.921  1.00 36.57           H
ATOM   2333 2HD1 LEU A 263       4.350 181.886  37.615  1.00 36.57           H
ATOM   2334 3HD1 LEU A 263       5.363 181.077  36.395  1.00 36.57           H
ATOM   2335  CD2 LEU A 263       5.431 184.318  37.486  1.00 34.67           C
ATOM   2336 1HD2 LEU A 263       4.718 184.667  36.739  1.00 34.67           H
ATOM   2337 2HD2 LEU A 263       6.207 185.070  37.627  1.00 34.67           H
ATOM   2338 3HD2 LEU A 263       4.914 184.147  38.430  1.00 34.67           H
ATOM   2339  N   LEU A 264       8.165 182.697  40.882  1.00 30.56           N
ATOM   2340  H   LEU A 264       7.315 183.242  40.860  1.00 30.56           H
ATOM   2341  CA  LEU A 264       8.478 182.028  42.151  1.00 33.57           C
ATOM   2342  HA  LEU A 264       9.435 181.514  42.058  1.00 33.57           H
ATOM   2343  C   LEU A 264       7.405 180.965  42.494  1.00 31.20           C
ATOM   2344  O   LEU A 264       6.204 181.256  42.520  1.00 31.16           O
ATOM   2345  CB  LEU A 264       8.609 183.101  43.255  1.00 31.51           C
ATOM   2346 1HB  LEU A 264       7.712 183.721  43.235  1.00 31.51           H
ATOM   2347 2HB  LEU A 264       8.646 182.595  44.219  1.00 31.51           H
ATOM   2348  CG  LEU A 264       9.846 184.004  43.109  1.00 38.70           C
ATOM   2349  HG  LEU A 264       9.975 184.251  42.056  1.00 38.70           H
ATOM   2350  CD1 LEU A 264       9.670 185.312  43.881  1.00 35.62           C
ATOM   2351 1HD1 LEU A 264      10.564 185.925  43.771  1.00 35.62           H
ATOM   2352 2HD1 LEU A 264       9.506 185.093  44.936  1.00 35.62           H
ATOM   2353 3HD1 LEU A 264       8.809 185.849  43.483  1.00 35.62           H
ATOM   2354  CD2 LEU A 264      11.105 183.304  43.625  1.00 32.56           C
ATOM   2355 1HD2 LEU A 264      11.969 183.952  43.477  1.00 32.56           H
ATOM   2356 2HD2 LEU A 264      11.250 182.374  43.076  1.00 32.56           H
ATOM   2357 3HD2 LEU A 264      10.991 183.086  44.687  1.00 32.56           H
ATOM   2358  N   GLY A 265       7.846 179.734  42.759  1.00 31.48           N
ATOM   2359  H   GLY A 265       8.842 179.565  42.731  1.00 31.48           H
ATOM   2360  CA  GLY A 265       7.008 178.624  43.229  1.00 31.92           C
ATOM   2361 1HA  GLY A 265       6.072 178.608  42.672  1.00 31.92           H
ATOM   2362 2HA  GLY A 265       7.519 177.679  43.045  1.00 31.92           H
ATOM   2363  C   GLY A 265       6.673 178.705  44.731  1.00 33.97           C
ATOM   2364  O   GLY A 265       7.069 179.644  45.423  1.00 33.71           O
ATOM   2365  N   SER A 266       5.928 177.729  45.254  1.00 36.59           N
ATOM   2366  H   SER A 266       5.613 176.980  44.655  1.00 36.59           H
ATOM   2367  CA  SER A 266       5.435 177.705  46.640  1.00 38.60           C
ATOM   2368  HA  SER A 266       4.883 178.629  46.811  1.00 38.60           H
ATOM   2369  C   SER A 266       6.550 177.621  47.714  1.00 44.84           C
ATOM   2370  O   SER A 266       6.345 178.069  48.849  1.00 47.29           O
ATOM   2371  CB  SER A 266       4.446 176.548  46.822  1.00 39.33           C
ATOM   2372 1HB  SER A 266       4.023 176.598  47.825  1.00 39.33           H
ATOM   2373 2HB  SER A 266       3.637 176.656  46.099  1.00 39.33           H
ATOM   2374  OG  SER A 266       5.079 175.285  46.643  1.00 46.34           O
ATOM   2375  HG  SER A 266       4.669 174.668  47.254  1.00 46.34           H
ATOM   2376  N   ALA A 267       7.744 177.127  47.374  1.00 42.29           N
ATOM   2377  H   ALA A 267       7.894 176.830  46.421  1.00 42.29           H
ATOM   2378  CA  ALA A 267       8.935 177.177  48.235  1.00 44.38           C
ATOM   2379  HA  ALA A 267       8.617 177.174  49.278  1.00 44.38           H
ATOM   2380  C   ALA A 267       9.780 178.456  48.007  1.00 43.42           C
ATOM   2381  O   ALA A 267      10.843 178.614  48.610  1.00 45.15           O
ATOM   2382  CB  ALA A 267       9.759 175.906  48.005  1.00 46.58           C
ATOM   2383 1HB  ALA A 267       9.111 175.038  48.120  1.00 46.58           H
ATOM   2384 2HB  ALA A 267      10.561 175.862  48.742  1.00 46.58           H
ATOM   2385 3HB  ALA A 267      10.186 175.912  47.002  1.00 46.58           H
ATOM   2386  N   GLY A 268       9.346 179.362  47.126  1.00 40.99           N
ATOM   2387  H   GLY A 268       8.496 179.167  46.617  1.00 40.99           H
ATOM   2388  CA  GLY A 268      10.164 180.475  46.633  1.00 36.60           C
ATOM   2389 1HA  GLY A 268       9.524 181.153  46.068  1.00 36.60           H
ATOM   2390 2HA  GLY A 268      10.599 181.014  47.474  1.00 36.60           H
ATOM   2391  C   GLY A 268      11.310 180.013  45.712  1.00 34.71           C
ATOM   2392  O   GLY A 268      12.275 180.756  45.524  1.00 34.57           O
ATOM   2393  N   GLU A 269      11.241 178.791  45.181  1.00 35.09           N
ATOM   2394  H   GLU A 269      10.395 178.262  45.332  1.00 35.09           H
ATOM   2395  CA  GLU A 269      12.125 178.316  44.107  1.00 33.17           C
ATOM   2396  HA  GLU A 269      13.156 178.508  44.404  1.00 33.17           H
ATOM   2397  C   GLU A 269      11.849 179.081  42.799  1.00 32.22           C
ATOM   2398  O   GLU A 269      10.703 179.426  42.498  1.00 33.03           O
ATOM   2399  CB  GLU A 269      11.995 176.791  43.918  1.00 40.75           C
ATOM   2400 1HB  GLU A 269      12.865 176.493  43.334  1.00 40.75           H
ATOM   2401 2HB  GLU A 269      12.075 176.294  44.885  1.00 40.75           H
ATOM   2402  CG  GLU A 269      10.734 176.228  43.204  1.00 39.75           C
ATOM   2403 1HG  GLU A 269      10.485 176.831  42.330  1.00 39.75           H
ATOM   2404 2HG  GLU A 269      10.998 175.239  42.829  1.00 39.75           H
ATOM   2405  CD  GLU A 269       9.470 176.094  44.073  1.00 41.95           C
ATOM   2406  OE1 GLU A 269       9.182 176.976  44.912  1.00 45.47           O
ATOM   2407  OE2 GLU A 269       8.745 175.091  43.880  1.00 44.60           O
ATOM   2408  N   LEU A 270      12.892 179.338  42.013  1.00 32.44           N
ATOM   2409  H   LEU A 270      13.823 179.072  42.301  1.00 32.44           H
ATOM   2410  CA  LEU A 270      12.745 179.969  40.711  1.00 33.41           C
ATOM   2411  HA  LEU A 270      12.094 180.835  40.833  1.00 33.41           H
ATOM   2412  C   LEU A 270      12.072 179.000  39.717  1.00 35.35           C
ATOM   2413  O   LEU A 270      12.401 177.812  39.659  1.00 33.62           O
ATOM   2414  CB  LEU A 270      14.103 180.469  40.193  1.00 35.12           C
ATOM   2415 1HB  LEU A 270      14.882 179.794  40.547  1.00 35.12           H
ATOM   2416 2HB  LEU A 270      14.095 180.438  39.104  1.00 35.12           H
ATOM   2417  CG  LEU A 270      14.407 181.918  40.622  1.00 43.16           C
ATOM   2418  HG  LEU A 270      13.625 182.567  40.226  1.00 43.16           H
ATOM   2419  CD1 LEU A 270      14.477 182.108  42.134  1.00 45.40           C
ATOM   2420 1HD1 LEU A 270      14.736 183.145  42.349  1.00 45.40           H
ATOM   2421 2HD1 LEU A 270      15.241 181.449  42.547  1.00 45.40           H
ATOM   2422 3HD1 LEU A 270      13.512 181.873  42.584  1.00 45.40           H
ATOM   2423  CD2 LEU A 270      15.738 182.358  40.021  1.00 36.41           C
ATOM   2424 1HD2 LEU A 270      15.929 183.401  40.275  1.00 36.41           H
ATOM   2425 2HD2 LEU A 270      15.693 182.250  38.938  1.00 36.41           H
ATOM   2426 3HD2 LEU A 270      16.541 181.735  40.415  1.00 36.41           H
ATOM   2427  N   LYS A 271      11.155 179.551  38.920  1.00 30.21           N
ATOM   2428  H   LYS A 271      10.901 180.509  39.112  1.00 30.21           H
ATOM   2429  CA  LYS A 271      10.414 178.882  37.843  1.00 31.19           C
ATOM   2430  HA  LYS A 271      10.852 177.903  37.645  1.00 31.19           H
ATOM   2431  C   LYS A 271      10.527 179.732  36.567  1.00 33.92           C
ATOM   2432  O   LYS A 271       9.877 180.770  36.447  1.00 32.01           O
ATOM   2433  CB  LYS A 271       8.943 178.694  38.282  1.00 34.64           C
ATOM   2434 1HB  LYS A 271       8.552 179.666  38.581  1.00 34.64           H
ATOM   2435 2HB  LYS A 271       8.373 178.353  37.419  1.00 34.64           H
ATOM   2436  CG  LYS A 271       8.715 177.714  39.450  1.00 32.00           C
ATOM   2437 1HG  LYS A 271       9.402 177.972  40.256  1.00 32.00           H
ATOM   2438 2HG  LYS A 271       7.698 177.849  39.820  1.00 32.00           H
ATOM   2439  CD  LYS A 271       8.893 176.244  39.055  1.00 30.77           C
ATOM   2440 1HD  LYS A 271       8.210 176.010  38.238  1.00 30.77           H
ATOM   2441 2HD  LYS A 271       9.920 176.087  38.726  1.00 30.77           H
ATOM   2442  CE  LYS A 271       8.593 175.333  40.252  1.00 34.36           C
ATOM   2443 1HE  LYS A 271       9.375 175.462  41.000  1.00 34.36           H
ATOM   2444 2HE  LYS A 271       7.643 175.633  40.696  1.00 34.36           H
ATOM   2445  NZ  LYS A 271       8.514 173.916  39.837  1.00 28.22           N
ATOM   2446 1HZ  LYS A 271       8.373 173.330  40.647  1.00 28.22           H
ATOM   2447 2HZ  LYS A 271       9.371 173.651  39.374  1.00 28.22           H
ATOM   2448 3HZ  LYS A 271       7.738 173.803  39.200  1.00 28.22           H
ATOM   2449  N   ILE A 272      11.357 179.303  35.618  1.00 29.32           N
ATOM   2450  H   ILE A 272      11.901 178.468  35.785  1.00 29.32           H
ATOM   2451  CA  ILE A 272      11.475 179.905  34.285  1.00 32.90           C
ATOM   2452  HA  ILE A 272      11.676 180.971  34.392  1.00 32.90           H
ATOM   2453  C   ILE A 272      10.122 179.738  33.568  1.00 35.48           C
ATOM   2454  O   ILE A 272       9.677 178.604  33.371  1.00 35.37           O
ATOM   2455  CB  ILE A 272      12.645 179.265  33.489  1.00 32.04           C
ATOM   2456  HB  ILE A 272      12.458 178.193  33.430  1.00 32.04           H
ATOM   2457  CG1 ILE A 272      14.003 179.485  34.192  1.00 34.04           C
ATOM   2458 1HG1 ILE A 272      14.216 180.554  34.194  1.00 34.04           H
ATOM   2459 2HG1 ILE A 272      13.911 179.146  35.224  1.00 34.04           H
ATOM   2460  CG2 ILE A 272      12.684 179.821  32.057  1.00 33.40           C
ATOM   2461 1HG2 ILE A 272      13.496 179.342  31.510  1.00 33.40           H
ATOM   2462 2HG2 ILE A 272      12.857 180.896  32.097  1.00 33.40           H
ATOM   2463 3HG2 ILE A 272      11.739 179.623  31.551  1.00 33.40           H
ATOM   2464  CD1 ILE A 272      15.187 178.732  33.565  1.00 35.64           C
ATOM   2465 1HD1 ILE A 272      16.051 178.820  34.224  1.00 35.64           H
ATOM   2466 2HD1 ILE A 272      15.428 179.160  32.591  1.00 35.64           H
ATOM   2467 3HD1 ILE A 272      14.925 177.681  33.446  1.00 35.64           H
ATOM   2468  N   ALA A 273       9.454 180.844  33.223  1.00 34.36           N
ATOM   2469  H   ALA A 273       9.889 181.742  33.383  1.00 34.36           H
ATOM   2470  CA  ALA A 273       8.025 180.879  32.858  1.00 37.63           C
ATOM   2471  HA  ALA A 273       7.632 179.863  32.896  1.00 37.63           H
ATOM   2472  C   ALA A 273       7.743 181.427  31.429  1.00 43.13           C
ATOM   2473  O   ALA A 273       6.603 181.782  31.112  1.00 44.86           O
ATOM   2474  CB  ALA A 273       7.286 181.670  33.939  1.00 39.88           C
ATOM   2475 1HB  ALA A 273       7.503 181.236  34.915  1.00 39.88           H
ATOM   2476 2HB  ALA A 273       6.213 181.631  33.755  1.00 39.88           H
ATOM   2477 3HB  ALA A 273       7.620 182.708  33.921  1.00 39.88           H
ATOM   2478  N   ASN A 274       8.779 181.517  30.593  1.00 41.29           N
ATOM   2479  H   ASN A 274       9.686 181.268  30.961  1.00 41.29           H
ATOM   2480  CA  ASN A 274       8.765 182.124  29.253  1.00 43.74           C
ATOM   2481  HA  ASN A 274       7.743 182.430  29.033  1.00 43.74           H
ATOM   2482  C   ASN A 274       9.197 181.144  28.115  1.00 41.81           C
ATOM   2483  O   ASN A 274       9.288 181.567  26.960  1.00 43.38           O
ATOM   2484  CB  ASN A 274       9.608 183.412  29.300  1.00 39.74           C
ATOM   2485 1HB  ASN A 274       9.584 183.899  28.325  1.00 39.74           H
ATOM   2486 2HB  ASN A 274       9.163 184.099  30.020  1.00 39.74           H
ATOM   2487  CG  ASN A 274      11.051 183.129  29.692  1.00 43.38           C
ATOM   2488  OD1 ASN A 274      11.329 182.693  30.799  1.00 35.17           O
ATOM   2489  ND2 ASN A 274      11.984 183.344  28.802  1.00 40.17           N
ATOM   2490 1HD2 ASN A 274      12.876 182.915  29.002  1.00 40.17           H
ATOM   2491 2HD2 ASN A 274      11.771 183.653  27.864  1.00 40.17           H
ATOM   2492  N   PHE A 275       9.382 179.843  28.386  1.00 43.59           N
ATOM   2493  H   PHE A 275       9.282 179.526  29.340  1.00 43.59           H
ATOM   2494  CA  PHE A 275       9.151 178.819  27.345  1.00 45.79           C
ATOM   2495  HA  PHE A 275       9.729 179.075  26.457  1.00 45.79           H
ATOM   2496  C   PHE A 275       7.659 178.820  26.972  1.00 47.60           C
ATOM   2497  O   PHE A 275       6.818 179.119  27.824  1.00 42.77           O
ATOM   2498  CB  PHE A 275       9.587 177.417  27.788  1.00 41.92           C
ATOM   2499 1HB  PHE A 275       9.061 177.141  28.703  1.00 41.92           H
ATOM   2500 2HB  PHE A 275       9.267 176.714  27.019  1.00 41.92           H
ATOM   2501  CG  PHE A 275      11.082 177.245  28.015  1.00 36.86           C
ATOM   2502  CD1 PHE A 275      11.925 176.986  26.919  1.00 38.60           C
ATOM   2503  HD1 PHE A 275      11.524 176.947  25.917  1.00 38.60           H
ATOM   2504  CD2 PHE A 275      11.624 177.318  29.310  1.00 37.96           C
ATOM   2505  HD2 PHE A 275      10.976 177.536  30.146  1.00 37.96           H
ATOM   2506  CE1 PHE A 275      13.301 176.789  27.124  1.00 44.52           C
ATOM   2507  HE1 PHE A 275      13.954 176.622  26.281  1.00 44.52           H
ATOM   2508  CE2 PHE A 275      12.999 177.114  29.512  1.00 39.94           C
ATOM   2509  HE2 PHE A 275      13.409 177.185  30.508  1.00 39.94           H
ATOM   2510  CZ  PHE A 275      13.839 176.848  28.419  1.00 42.91           C
ATOM   2511  HZ  PHE A 275      14.901 176.731  28.577  1.00 42.91           H
ATOM   2512  N   GLY A 276       7.319 178.523  25.719  1.00 44.18           N
ATOM   2513  H   GLY A 276       8.050 178.286  25.064  1.00 44.18           H
ATOM   2514  CA  GLY A 276       5.981 178.738  25.163  1.00 47.36           C
ATOM   2515 1HA  GLY A 276       5.782 177.995  24.391  1.00 47.36           H
ATOM   2516 2HA  GLY A 276       5.237 178.616  25.951  1.00 47.36           H
ATOM   2517  C   GLY A 276       5.813 180.137  24.548  1.00 47.58           C
ATOM   2518  O   GLY A 276       6.673 180.590  23.792  1.00 44.66           O
ATOM   2519  N   TRP A 277       4.698 180.815  24.844  1.00 44.30           N
ATOM   2520  H   TRP A 277       4.057 180.438  25.527  1.00 44.30           H
ATOM   2521  CA  TRP A 277       4.306 182.080  24.209  1.00 42.08           C
ATOM   2522  HA  TRP A 277       5.199 182.558  23.806  1.00 42.08           H
ATOM   2523  C   TRP A 277       3.633 183.073  25.183  1.00 45.72           C
ATOM   2524  O   TRP A 277       2.800 182.684  26.006  1.00 52.16           O
ATOM   2525  CB  TRP A 277       3.383 181.743  23.034  1.00 46.68           C
ATOM   2526 1HB  TRP A 277       3.812 180.881  22.523  1.00 46.68           H
ATOM   2527 2HB  TRP A 277       2.407 181.443  23.416  1.00 46.68           H
ATOM   2528  CG  TRP A 277       3.199 182.858  22.044  1.00 50.09           C
ATOM   2529  CD1 TRP A 277       2.140 183.688  21.938  1.00 49.53           C
ATOM   2530  HD1 TRP A 277       1.255 183.701  22.556  1.00 49.53           H
ATOM   2531  CD2 TRP A 277       4.162 183.336  21.064  1.00 52.36           C
ATOM   2532  NE1 TRP A 277       2.359 184.614  20.971  1.00 51.18           N
ATOM   2533  HE1 TRP A 277       1.741 185.391  20.787  1.00 51.18           H
ATOM   2534  CE2 TRP A 277       3.602 184.473  20.410  1.00 55.80           C
ATOM   2535  CE3 TRP A 277       5.484 182.976  20.726  1.00 53.14           C
ATOM   2536  HE3 TRP A 277       5.951 182.143  21.230  1.00 53.14           H
ATOM   2537  CZ2 TRP A 277       4.315 185.209  19.458  1.00 54.50           C
ATOM   2538  HZ2 TRP A 277       3.865 186.076  18.997  1.00 54.50           H
ATOM   2539  CZ3 TRP A 277       6.214 183.727  19.788  1.00 57.07           C
ATOM   2540  HZ3 TRP A 277       7.242 183.466  19.582  1.00 57.07           H
ATOM   2541  CH2 TRP A 277       5.630 184.833  19.148  1.00 53.69           C
ATOM   2542  HH2 TRP A 277       6.199 185.411  18.435  1.00 53.69           H
ATOM   2543  N   SER A 278       3.968 184.361  25.085  1.00 44.60           N
ATOM   2544  H   SER A 278       4.624 184.648  24.373  1.00 44.60           H
ATOM   2545  CA  SER A 278       3.366 185.427  25.892  1.00 49.30           C
ATOM   2546  HA  SER A 278       3.305 185.074  26.922  1.00 49.30           H
ATOM   2547  C   SER A 278       1.941 185.783  25.422  1.00 49.35           C
ATOM   2548  O   SER A 278       1.591 185.618  24.254  1.00 48.59           O
ATOM   2549  CB  SER A 278       4.267 186.668  25.889  1.00 45.94           C
ATOM   2550 1HB  SER A 278       5.273 186.376  26.190  1.00 45.94           H
ATOM   2551 2HB  SER A 278       4.304 187.076  24.879  1.00 45.94           H
ATOM   2552  OG  SER A 278       3.775 187.654  26.790  1.00 46.15           O
ATOM   2553  HG  SER A 278       4.518 187.961  27.315  1.00 46.15           H
ATOM   2554  N   VAL A 279       1.107 186.325  26.316  1.00 48.20           N
ATOM   2555  H   VAL A 279       1.418 186.462  27.267  1.00 48.20           H
ATOM   2556  CA  VAL A 279      -0.138 186.995  25.930  1.00 47.11           C
ATOM   2557  HA  VAL A 279      -0.658 186.340  25.230  1.00 47.11           H
ATOM   2558  C   VAL A 279       0.119 188.342  25.213  1.00 53.69           C
ATOM   2559  O   VAL A 279      -0.755 188.817  24.487  1.00 48.92           O
ATOM   2560  CB  VAL A 279      -1.096 187.214  27.126  1.00 47.00           C
ATOM   2561  HB  VAL A 279      -1.986 187.722  26.756  1.00 47.00           H
ATOM   2562  CG1 VAL A 279      -1.558 185.872  27.704  1.00 38.39           C
ATOM   2563 1HG1 VAL A 279      -2.318 186.059  28.462  1.00 38.39           H
ATOM   2564 2HG1 VAL A 279      -0.714 185.350  28.156  1.00 38.39           H
ATOM   2565 3HG1 VAL A 279      -1.980 185.259  26.908  1.00 38.39           H
ATOM   2566  CG2 VAL A 279      -0.511 188.084  28.249  1.00 44.07           C
ATOM   2567 1HG2 VAL A 279      -1.250 188.177  29.044  1.00 44.07           H
ATOM   2568 2HG2 VAL A 279      -0.271 189.072  27.857  1.00 44.07           H
ATOM   2569 3HG2 VAL A 279       0.393 187.620  28.645  1.00 44.07           H
ATOM   2570  N   HIS A 280       1.296 188.945  25.399  1.00 50.53           N
ATOM   2571  H   HIS A 280       1.988 188.473  25.963  1.00 50.53           H
ATOM   2572  CA  HIS A 280       1.747 190.149  24.687  1.00 57.68           C
ATOM   2573  HA  HIS A 280       0.875 190.738  24.404  1.00 57.68           H
ATOM   2574  C   HIS A 280       2.520 189.797  23.394  1.00 53.75           C
ATOM   2575  O   HIS A 280       2.929 188.651  23.194  1.00 58.01           O
ATOM   2576  CB  HIS A 280       2.594 191.009  25.632  1.00 58.90           C
ATOM   2577 1HB  HIS A 280       3.496 190.459  25.899  1.00 58.90           H
ATOM   2578 2HB  HIS A 280       2.901 191.916  25.111  1.00 58.90           H
ATOM   2579  CG  HIS A 280       1.869 191.400  26.904  1.00 61.29           C
ATOM   2580  ND1 HIS A 280       0.736 192.170  27.010  1.00 60.26           N
ATOM   2581  HD1 HIS A 280       0.219 192.649  26.287  1.00 60.26           H
ATOM   2582  CD2 HIS A 280       2.168 191.013  28.180  1.00 54.80           C
ATOM   2583  HD2 HIS A 280       2.974 190.383  28.526  1.00 54.80           H
ATOM   2584  CE1 HIS A 280       0.408 192.245  28.282  1.00 60.76           C
ATOM   2585  HE1 HIS A 280      -0.428 192.770  28.719  1.00 60.76           H
ATOM   2586  NE2 HIS A 280       1.249 191.556  29.039  1.00 54.52           N
HETATM 2587  N   NME A 281       2.719 190.800  22.517  1.00 50.53           N
HETATM 2588  H   NME A 281       2.482 191.742  22.791  1.00 50.53           H
HETATM 2589  CH3 NME A 281       3.354 190.655  21.209  1.00 50.53           C
HETATM 2590 1HH3 NME A 281       2.592 190.703  20.431  1.00 50.53           H
HETATM 2591 2HH3 NME A 281       3.878 189.701  21.146  1.00 50.53           H
HETATM 2592 3HH3 NME A 281       4.064 191.470  21.075  1.00 50.53           H
HETATM 2593  CH3 ACE A 289      15.849 201.390  21.942  1.00 64.73           C
HETATM 2594 1HH3 ACE A 289      15.952 202.233  21.258  1.00 64.73           H
HETATM 2595 2HH3 ACE A 289      14.843 201.382  22.361  1.00 64.73           H
HETATM 2596 3HH3 ACE A 289      16.026 200.460  21.402  1.00 64.73           H
HETATM 2597  C   ACE A 289      16.862 201.520  23.048  1.00 64.73           C
HETATM 2598  O   ACE A 289      17.747 202.363  22.968  1.00 64.73           O
ATOM   2599  N   ALA A 290      16.719 200.711  24.092  1.00 64.73           N
ATOM   2600  H   ALA A 290      15.937 200.073  24.078  1.00 64.73           H
ATOM   2601  CA  ALA A 290      17.721 200.484  25.146  1.00 69.42           C
ATOM   2602  HA  ALA A 290      18.694 200.308  24.685  1.00 69.42           H
ATOM   2603  C   ALA A 290      17.345 199.229  25.961  1.00 75.04           C
ATOM   2604  O   ALA A 290      18.147 198.304  26.093  1.00 68.53           O
ATOM   2605  CB  ALA A 290      17.837 201.713  26.063  1.00 59.33           C
ATOM   2606 1HB  ALA A 290      18.133 202.588  25.484  1.00 59.33           H
ATOM   2607 2HB  ALA A 290      18.597 201.500  26.815  1.00 59.33           H
ATOM   2608 3HB  ALA A 290      16.883 201.906  26.554  1.00 59.33           H
ATOM   2609  N   GLY A 291      16.076 199.147  26.384  1.00 73.08           N
ATOM   2610  H   GLY A 291      15.478 199.958  26.307  1.00 73.08           H
ATOM   2611  CA  GLY A 291      15.492 197.950  26.988  1.00 68.72           C
ATOM   2612 1HA  GLY A 291      15.963 197.794  27.959  1.00 68.72           H
ATOM   2613 2HA  GLY A 291      14.422 198.091  27.142  1.00 68.72           H
ATOM   2614  C   GLY A 291      15.699 196.688  26.137  1.00 69.07           C
ATOM   2615  O   GLY A 291      15.754 196.745  24.904  1.00 71.67           O
ATOM   2616  N   THR A 292      15.885 195.564  26.827  1.00 65.84           N
ATOM   2617  H   THR A 292      15.706 195.624  27.819  1.00 65.84           H
ATOM   2618  CA  THR A 292      16.358 194.244  26.347  1.00 70.83           C
ATOM   2619  HA  THR A 292      16.416 193.616  27.235  1.00 70.83           H
ATOM   2620  C   THR A 292      17.765 194.263  25.695  1.00 68.31           C
ATOM   2621  O   THR A 292      18.524 193.333  25.938  1.00 52.21           O
ATOM   2622  CB  THR A 292      15.321 193.549  25.453  1.00  0.00           C
ATOM   2623  HB  THR A 292      15.227 194.108  24.522  1.00  0.00           H
ATOM   2624  OG1 THR A 292      14.065 193.524  26.118  1.00  0.00           O
ATOM   2625  HG1 THR A 292      13.448 193.051  25.554  1.00  0.00           H
ATOM   2626  CG2 THR A 292      15.689 192.093  25.155  1.00  0.00           C
ATOM   2627 1HG2 THR A 292      14.859 191.611  24.638  1.00  0.00           H
ATOM   2628 2HG2 THR A 292      15.890 191.568  26.089  1.00  0.00           H
ATOM   2629 3HG2 THR A 292      16.577 192.066  24.524  1.00  0.00           H
ATOM   2630  N   LEU A 293      18.177 195.319  24.980  1.00 57.99           N
ATOM   2631  H   LEU A 293      17.547 196.096  24.845  1.00 57.99           H
ATOM   2632  CA  LEU A 293      19.535 195.473  24.455  1.00 57.74           C
ATOM   2633  HA  LEU A 293      19.764 194.561  23.904  1.00 57.74           H
ATOM   2634  C   LEU A 293      20.566 195.595  25.606  1.00 52.25           C
ATOM   2635  O   LEU A 293      21.619 194.973  25.527  1.00 44.98           O
ATOM   2636  CB  LEU A 293      19.583 196.630  23.429  1.00 62.22           C
ATOM   2637 1HB  LEU A 293      18.704 196.550  22.789  1.00 62.22           H
ATOM   2638 2HB  LEU A 293      19.527 197.570  23.978  1.00 62.22           H
ATOM   2639  CG  LEU A 293      20.828 196.622  22.513  1.00 60.27           C
ATOM   2640  HG  LEU A 293      21.110 195.585  22.332  1.00 60.27           H
ATOM   2641  CD1 LEU A 293      20.498 197.265  21.165  1.00 59.91           C
ATOM   2642 1HD1 LEU A 293      21.377 197.226  20.522  1.00 59.91           H
ATOM   2643 2HD1 LEU A 293      20.205 198.303  21.318  1.00 59.91           H
ATOM   2644 3HD1 LEU A 293      19.678 196.722  20.693  1.00 59.91           H
ATOM   2645  CD2 LEU A 293      22.026 197.376  23.087  1.00 61.55           C
ATOM   2646 1HD2 LEU A 293      22.843 197.364  22.366  1.00 61.55           H
ATOM   2647 2HD2 LEU A 293      22.344 196.883  24.006  1.00 61.55           H
ATOM   2648 3HD2 LEU A 293      21.748 198.407  23.306  1.00 61.55           H
ATOM   2649  N   ASP A 294      20.203 196.243  26.722  1.00 50.12           N
ATOM   2650  H   ASP A 294      19.377 196.824  26.699  1.00 50.12           H
ATOM   2651  CA  ASP A 294      20.924 196.193  28.005  1.00 49.77           C
ATOM   2652  HA  ASP A 294      21.879 196.706  27.898  1.00 49.77           H
ATOM   2653  C   ASP A 294      21.238 194.743  28.488  1.00 43.82           C
ATOM   2654  O   ASP A 294      22.174 194.546  29.264  1.00 43.93           O
ATOM   2655  CB  ASP A 294      20.104 196.903  29.104  1.00 50.03           C
ATOM   2656 1HB  ASP A 294      19.123 196.432  29.158  1.00 50.03           H
ATOM   2657 2HB  ASP A 294      20.599 196.724  30.059  1.00 50.03           H
ATOM   2658  CG  ASP A 294      19.883 198.432  28.971  1.00 56.00           C
ATOM   2659  OD1 ASP A 294      20.741 199.168  28.439  1.00 52.74           O
ATOM   2660  OD2 ASP A 294      18.865 198.911  29.523  1.00 62.82           O
ATOM   2661  N   TYR A 295      20.490 193.736  28.015  1.00 38.61           N
ATOM   2662  H   TYR A 295      19.798 193.968  27.316  1.00 38.61           H
ATOM   2663  CA  TYR A 295      20.599 192.297  28.347  1.00 42.34           C
ATOM   2664  HA  TYR A 295      21.311 192.185  29.164  1.00 42.34           H
ATOM   2665  C   TYR A 295      21.132 191.427  27.162  1.00 44.73           C
ATOM   2666  O   TYR A 295      20.968 190.203  27.174  1.00 46.25           O
ATOM   2667  CB  TYR A 295      19.231 191.774  28.842  1.00 42.79           C
ATOM   2668 1HB  TYR A 295      18.511 191.836  28.026  1.00 42.79           H
ATOM   2669 2HB  TYR A 295      19.344 190.715  29.071  1.00 42.79           H
ATOM   2670  CG  TYR A 295      18.609 192.455  30.069  1.00 45.60           C
ATOM   2671  CD1 TYR A 295      17.936 193.688  29.958  1.00 54.05           C
ATOM   2672  HD1 TYR A 295      17.900 194.207  29.011  1.00 54.05           H
ATOM   2673  CD2 TYR A 295      18.634 191.796  31.313  1.00 45.54           C
ATOM   2674  HD2 TYR A 295      19.131 190.842  31.405  1.00 45.54           H
ATOM   2675  CE1 TYR A 295      17.291 194.253  31.076  1.00 54.36           C
ATOM   2676  HE1 TYR A 295      16.775 195.198  30.992  1.00 54.36           H
ATOM   2677  CE2 TYR A 295      18.003 192.356  32.440  1.00 45.32           C
ATOM   2678  HE2 TYR A 295      18.033 191.844  33.390  1.00 45.32           H
ATOM   2679  CZ  TYR A 295      17.316 193.580  32.320  1.00 52.49           C
ATOM   2680  OH  TYR A 295      16.639 194.084  33.397  1.00 48.18           O
ATOM   2681  HH  TYR A 295      17.041 193.842  34.234  1.00 48.18           H
ATOM   2682  N   LEU A 296      21.735 192.029  26.125  1.00 45.00           N
ATOM   2683  H   LEU A 296      21.817 193.035  26.119  1.00 45.00           H
ATOM   2684  CA  LEU A 296      22.381 191.322  25.004  1.00 39.98           C
ATOM   2685  HA  LEU A 296      22.061 190.281  25.035  1.00 39.98           H
ATOM   2686  C   LEU A 296      23.933 191.331  25.099  1.00 38.18           C
ATOM   2687  O   LEU A 296      24.494 192.301  25.614  1.00 36.27           O
ATOM   2688  CB  LEU A 296      21.926 191.919  23.648  1.00 45.73           C
ATOM   2689 1HB  LEU A 296      22.214 192.970  23.631  1.00 45.73           H
ATOM   2690 2HB  LEU A 296      22.475 191.408  22.856  1.00 45.73           H
ATOM   2691  CG  LEU A 296      20.425 191.815  23.328  1.00 50.13           C
ATOM   2692  HG  LEU A 296      19.872 192.412  24.053  1.00 50.13           H
ATOM   2693  CD1 LEU A 296      20.139 192.358  21.927  1.00 55.07           C
ATOM   2694 1HD1 LEU A 296      19.065 192.333  21.743  1.00 55.07           H
ATOM   2695 2HD1 LEU A 296      20.650 191.745  21.184  1.00 55.07           H
ATOM   2696 3HD1 LEU A 296      20.497 193.385  21.859  1.00 55.07           H
ATOM   2697  CD2 LEU A 296      19.907 190.382  23.389  1.00 49.88           C
ATOM   2698 1HD2 LEU A 296      18.878 190.345  23.032  1.00 49.88           H
ATOM   2699 2HD2 LEU A 296      19.944 190.051  24.426  1.00 49.88           H
ATOM   2700 3HD2 LEU A 296      20.529 189.730  22.776  1.00 49.88           H
ATOM   2701  N   PRO A 297      24.627 190.297  24.579  1.00 36.06           N
ATOM   2702  CA  PRO A 297      26.087 190.215  24.521  1.00 38.58           C
ATOM   2703  HA  PRO A 297      26.522 190.731  25.377  1.00 38.58           H
ATOM   2704  C   PRO A 297      26.693 190.830  23.238  1.00 37.80           C
ATOM   2705  O   PRO A 297      25.969 191.036  22.255  1.00 38.90           O
ATOM   2706  CB  PRO A 297      26.377 188.717  24.604  1.00 36.05           C
ATOM   2707 1HB  PRO A 297      27.332 188.445  24.154  1.00 36.05           H
ATOM   2708 2HB  PRO A 297      26.332 188.381  25.640  1.00 36.05           H
ATOM   2709  CG  PRO A 297      25.233 188.125  23.808  1.00 38.45           C
ATOM   2710 1HG  PRO A 297      25.462 188.171  22.744  1.00 38.45           H
ATOM   2711 2HG  PRO A 297      25.008 187.107  24.126  1.00 38.45           H
ATOM   2712  CD  PRO A 297      24.064 189.041  24.128  1.00 39.56           C
ATOM   2713 1HD  PRO A 297      23.446 189.214  23.247  1.00 39.56           H
ATOM   2714 2HD  PRO A 297      23.464 188.603  24.926  1.00 39.56           H
ATOM   2715  N   PRO A 298      28.024 191.069  23.188  1.00 36.87           N
ATOM   2716  CA  PRO A 298      28.692 191.743  22.067  1.00 40.88           C
ATOM   2717  HA  PRO A 298      28.319 192.765  22.010  1.00 40.88           H
ATOM   2718  C   PRO A 298      28.482 191.077  20.694  1.00 43.15           C
ATOM   2719  O   PRO A 298      28.089 191.737  19.734  1.00 42.22           O
ATOM   2720  CB  PRO A 298      30.178 191.786  22.447  1.00 40.43           C
ATOM   2721 1HB  PRO A 298      30.698 190.911  22.058  1.00 40.43           H
ATOM   2722 2HB  PRO A 298      30.660 192.701  22.105  1.00 40.43           H
ATOM   2723  CG  PRO A 298      30.158 191.745  23.966  1.00 37.90           C
ATOM   2724 1HG  PRO A 298      31.071 191.317  24.380  1.00 37.90           H
ATOM   2725 2HG  PRO A 298      29.976 192.742  24.367  1.00 37.90           H
ATOM   2726  CD  PRO A 298      28.977 190.841  24.251  1.00 37.99           C
ATOM   2727 1HD  PRO A 298      29.292 189.797  24.245  1.00 37.99           H
ATOM   2728 2HD  PRO A 298      28.530 191.109  25.209  1.00 37.99           H
ATOM   2729  N   GLU A 299      28.683 189.762  20.588  1.00 39.86           N
ATOM   2730  H   GLU A 299      29.006 189.250  21.396  1.00 39.86           H
ATOM   2731  CA  GLU A 299      28.585 189.010  19.331  1.00 40.03           C
ATOM   2732  HA  GLU A 299      29.256 189.483  18.614  1.00 40.03           H
ATOM   2733  C   GLU A 299      27.157 189.044  18.741  1.00 46.36           C
ATOM   2734  O   GLU A 299      26.990 189.090  17.521  1.00 40.97           O
ATOM   2735  CB  GLU A 299      29.066 187.553  19.513  1.00 36.15           C
ATOM   2736 1HB  GLU A 299      29.010 187.070  18.538  1.00 36.15           H
ATOM   2737 2HB  GLU A 299      30.120 187.548  19.791  1.00 36.15           H
ATOM   2738  CG  GLU A 299      28.306 186.657  20.528  1.00 37.99           C
ATOM   2739 1HG  GLU A 299      27.232 186.747  20.368  1.00 37.99           H
ATOM   2740 2HG  GLU A 299      28.581 185.623  20.321  1.00 37.99           H
ATOM   2741  CD  GLU A 299      28.601 186.949  22.010  1.00 40.32           C
ATOM   2742  OE1 GLU A 299      29.453 187.807  22.335  1.00 34.80           O
ATOM   2743  OE2 GLU A 299      27.985 186.305  22.884  1.00 36.96           O
ATOM   2744  N   MET A 300      26.123 189.089  19.587  1.00 41.86           N
ATOM   2745  H   MET A 300      26.297 189.144  20.581  1.00 41.86           H
ATOM   2746  CA  MET A 300      24.752 189.206  19.130  1.00 39.90           C
ATOM   2747  HA  MET A 300      24.593 188.458  18.353  1.00 39.90           H
ATOM   2748  C   MET A 300      24.491 190.596  18.533  1.00 43.65           C
ATOM   2749  O   MET A 300      24.034 190.671  17.390  1.00 47.83           O
ATOM   2750  CB  MET A 300      23.752 188.919  20.250  1.00 43.56           C
ATOM   2751 1HB  MET A 300      24.045 189.442  21.160  1.00 43.56           H
ATOM   2752 2HB  MET A 300      22.778 189.291  19.934  1.00 43.56           H
ATOM   2753  CG  MET A 300      23.648 187.420  20.543  1.00 41.39           C
ATOM   2754 1HG  MET A 300      23.463 186.891  19.608  1.00 41.39           H
ATOM   2755 2HG  MET A 300      24.601 187.067  20.936  1.00 41.39           H
ATOM   2756  SD  MET A 300      22.333 186.980  21.728  1.00 44.15           S
ATOM   2757  CE  MET A 300      20.866 187.497  20.796  1.00 40.80           C
ATOM   2758 1HE  MET A 300      19.973 187.170  21.329  1.00 40.80           H
ATOM   2759 2HE  MET A 300      20.888 187.040  19.807  1.00 40.80           H
ATOM   2760 3HE  MET A 300      20.852 188.583  20.695  1.00 40.80           H
ATOM   2761  N   ILE A 301      24.786 191.678  19.263  1.00 42.72           N
ATOM   2762  H   ILE A 301      25.211 191.576  20.173  1.00 42.72           H
ATOM   2763  CA  ILE A 301      24.503 193.048  18.823  1.00 48.85           C
ATOM   2764  HA  ILE A 301      23.462 193.063  18.498  1.00 48.85           H
ATOM   2765  C   ILE A 301      25.377 193.458  17.610  1.00 50.42           C
ATOM   2766  O   ILE A 301      24.896 194.187  16.744  1.00 43.17           O
ATOM   2767  CB  ILE A 301      24.595 194.068  19.996  1.00 45.25           C
ATOM   2768  HB  ILE A 301      24.243 195.029  19.620  1.00 45.25           H
ATOM   2769  CG1 ILE A 301      26.033 194.280  20.516  1.00 45.36           C
ATOM   2770 1HG1 ILE A 301      26.424 193.316  20.842  1.00 45.36           H
ATOM   2771 2HG1 ILE A 301      26.642 194.655  19.694  1.00 45.36           H
ATOM   2772  CG2 ILE A 301      23.628 193.656  21.118  1.00 52.44           C
ATOM   2773 1HG2 ILE A 301      23.504 194.484  21.816  1.00 52.44           H
ATOM   2774 2HG2 ILE A 301      24.031 192.792  21.647  1.00 52.44           H
ATOM   2775 3HG2 ILE A 301      22.661 193.398  20.684  1.00 52.44           H
ATOM   2776  CD1 ILE A 301      26.155 195.269  21.678  1.00 46.70           C
ATOM   2777 1HD1 ILE A 301      27.210 195.451  21.881  1.00 46.70           H
ATOM   2778 2HD1 ILE A 301      25.679 194.855  22.567  1.00 46.70           H
ATOM   2779 3HD1 ILE A 301      25.670 196.208  21.409  1.00 46.70           H
ATOM   2780  N   GLU A 302      26.591 192.920  17.487  1.00 45.71           N
ATOM   2781  H   GLU A 302      26.956 192.379  18.258  1.00 45.71           H
ATOM   2782  CA  GLU A 302      27.503 193.098  16.340  1.00 49.89           C
ATOM   2783  HA  GLU A 302      27.393 194.119  15.975  1.00 49.89           H
ATOM   2784  C   GLU A 302      27.197 192.149  15.141  1.00 48.22           C
ATOM   2785  O   GLU A 302      27.987 192.062  14.199  1.00 55.40           O
ATOM   2786  CB  GLU A 302      28.956 192.955  16.821  1.00 41.28           C
ATOM   2787 1HB  GLU A 302      29.076 191.989  17.312  1.00 41.28           H
ATOM   2788 2HB  GLU A 302      29.634 193.001  15.969  1.00 41.28           H
ATOM   2789  CG  GLU A 302      29.342 194.063  17.816  1.00 47.48           C
ATOM   2790 1HG  GLU A 302      29.328 195.018  17.291  1.00 47.48           H
ATOM   2791 2HG  GLU A 302      28.611 194.120  18.623  1.00 47.48           H
ATOM   2792  CD  GLU A 302      30.736 193.866  18.433  1.00 59.95           C
ATOM   2793  OE1 GLU A 302      31.391 192.825  18.193  1.00 60.36           O
ATOM   2794  OE2 GLU A 302      31.216 194.804  19.111  1.00 57.89           O
ATOM   2795  N   GLY A 303      26.056 191.449  15.161  1.00 50.04           N
ATOM   2796  H   GLY A 303      25.462 191.520  15.975  1.00 50.04           H
ATOM   2797  CA  GLY A 303      25.535 190.666  14.036  1.00 46.37           C
ATOM   2798 1HA  GLY A 303      24.491 190.424  14.234  1.00 46.37           H
ATOM   2799 2HA  GLY A 303      25.575 191.279  13.135  1.00 46.37           H
ATOM   2800  C   GLY A 303      26.282 189.345  13.745  1.00 50.51           C
ATOM   2801  O   GLY A 303      26.089 188.758  12.680  1.00 53.91           O
ATOM   2802  N   ARG A 304      27.133 188.886  14.668  1.00 47.61           N
ATOM   2803  H   ARG A 304      27.169 189.362  15.558  1.00 47.61           H
ATOM   2804  CA  ARG A 304      27.993 187.698  14.534  1.00 45.48           C
ATOM   2805  HA  ARG A 304      28.311 187.631  13.494  1.00 45.48           H
ATOM   2806  C   ARG A 304      27.251 186.393  14.892  1.00 48.08           C
ATOM   2807  O   ARG A 304      26.195 186.418  15.530  1.00 44.56           O
ATOM   2808  CB  ARG A 304      29.252 187.855  15.414  1.00 49.18           C
ATOM   2809 1HB  ARG A 304      28.993 187.589  16.439  1.00 49.18           H
ATOM   2810 2HB  ARG A 304      30.008 187.152  15.067  1.00 49.18           H
ATOM   2811  CG  ARG A 304      29.877 189.268  15.426  1.00 54.01           C
ATOM   2812 1HG  ARG A 304      30.051 189.595  14.400  1.00 54.01           H
ATOM   2813 2HG  ARG A 304      29.193 189.964  15.912  1.00 54.01           H
ATOM   2814  CD  ARG A 304      31.213 189.274  16.182  1.00 60.27           C
ATOM   2815 1HD  ARG A 304      31.073 188.790  17.149  1.00 60.27           H
ATOM   2816 2HD  ARG A 304      31.952 188.698  15.626  1.00 60.27           H
ATOM   2817  NE  ARG A 304      31.746 190.631  16.408  1.00 67.93           N
ATOM   2818  HE  ARG A 304      31.260 191.157  17.121  1.00 67.93           H
ATOM   2819  CZ  ARG A 304      32.918 191.095  15.930  1.00 72.92           C
ATOM   2820  NH1 ARG A 304      33.574 190.548  14.951  1.00 76.55           N
ATOM   2821 1HH1 ARG A 304      33.100 189.867  14.376  1.00 76.55           H
ATOM   2822 2HH1 ARG A 304      34.447 190.951  14.642  1.00 76.55           H
ATOM   2823  NH2 ARG A 304      33.427 192.167  16.455  1.00 69.18           N
ATOM   2824 1HH2 ARG A 304      32.944 192.575  17.243  1.00 69.18           H
ATOM   2825 2HH2 ARG A 304      34.387 192.419  16.266  1.00 69.18           H
ATOM   2826  N   MET A 305      27.830 185.251  14.523  1.00 42.62           N
ATOM   2827  H   MET A 305      28.685 185.299  13.989  1.00 42.62           H
ATOM   2828  CA  MET A 305      27.441 183.924  15.017  1.00 48.92           C
ATOM   2829  HA  MET A 305      26.387 183.765  14.789  1.00 48.92           H
ATOM   2830  C   MET A 305      27.606 183.820  16.556  1.00 42.79           C
ATOM   2831  O   MET A 305      28.444 184.509  17.141  1.00 41.93           O
ATOM   2832  CB  MET A 305      28.261 182.861  14.257  1.00 43.48           C
ATOM   2833 1HB  MET A 305      27.949 182.863  13.213  1.00 43.48           H
ATOM   2834 2HB  MET A 305      29.315 183.138  14.286  1.00 43.48           H
ATOM   2835  CG  MET A 305      28.120 181.426  14.804  1.00 47.84           C
ATOM   2836 1HG  MET A 305      28.715 180.756  14.182  1.00 47.84           H
ATOM   2837 2HG  MET A 305      28.545 181.388  15.808  1.00 47.84           H
ATOM   2838  SD  MET A 305      26.410 180.811  14.864  1.00 61.06           S
ATOM   2839  CE  MET A 305      26.161 180.402  13.125  1.00 45.53           C
ATOM   2840 1HE  MET A 305      25.142 180.044  12.982  1.00 45.53           H
ATOM   2841 2HE  MET A 305      26.865 179.622  12.834  1.00 45.53           H
ATOM   2842 3HE  MET A 305      26.326 181.287  12.510  1.00 45.53           H
ATOM   2843  N   HIS A 306      26.835 182.950  17.217  1.00 38.53           N
ATOM   2844  H   HIS A 306      26.206 182.355  16.697  1.00 38.53           H
ATOM   2845  CA  HIS A 306      26.924 182.689  18.664  1.00 38.16           C
ATOM   2846  HA  HIS A 306      27.967 182.783  18.966  1.00 38.16           H
ATOM   2847  C   HIS A 306      26.453 181.262  19.054  1.00 37.26           C
ATOM   2848  O   HIS A 306      25.781 180.571  18.284  1.00 37.66           O
ATOM   2849  CB  HIS A 306      26.129 183.758  19.429  1.00 33.69           C
ATOM   2850 1HB  HIS A 306      26.318 183.635  20.496  1.00 33.69           H
ATOM   2851 2HB  HIS A 306      26.502 184.743  19.149  1.00 33.69           H
ATOM   2852  CG  HIS A 306      24.636 183.713  19.188  1.00 38.69           C
ATOM   2853  ND1 HIS A 306      23.949 184.285  18.146  1.00 41.20           N
ATOM   2854  HD1 HIS A 306      24.298 184.821  17.364  1.00 41.20           H
ATOM   2855  CD2 HIS A 306      23.702 183.014  19.905  1.00 38.85           C
ATOM   2856  HD2 HIS A 306      23.842 182.393  20.777  1.00 38.85           H
ATOM   2857  CE1 HIS A 306      22.682 183.955  18.267  1.00 41.20           C
ATOM   2858  HE1 HIS A 306      21.873 184.211  17.599  1.00 41.20           H
ATOM   2859  NE2 HIS A 306      22.472 183.176  19.320  1.00 43.56           N
ATOM   2860  N   ASP A 307      26.803 180.851  20.273  1.00 37.25           N
ATOM   2861  H   ASP A 307      27.360 181.474  20.840  1.00 37.25           H
ATOM   2862  CA  ASP A 307      26.431 179.569  20.916  1.00 35.82           C
ATOM   2863  HA  ASP A 307      25.681 179.065  20.307  1.00 35.82           H
ATOM   2864  C   ASP A 307      25.803 179.818  22.315  1.00 34.22           C
ATOM   2865  O   ASP A 307      25.430 180.941  22.656  1.00 34.06           O
ATOM   2866  CB  ASP A 307      27.675 178.658  20.984  1.00 34.34           C
ATOM   2867 1HB  ASP A 307      27.368 177.668  21.320  1.00 34.34           H
ATOM   2868 2HB  ASP A 307      28.072 178.546  19.976  1.00 34.34           H
ATOM   2869  CG  ASP A 307      28.817 179.143  21.900  1.00 38.57           C
ATOM   2870  OD1 ASP A 307      28.802 180.316  22.334  1.00 37.66           O
ATOM   2871  OD2 ASP A 307      29.747 178.338  22.135  1.00 42.45           O
ATOM   2872  N   GLU A 308      25.662 178.782  23.148  1.00 37.16           N
ATOM   2873  H   GLU A 308      26.051 177.883  22.903  1.00 37.16           H
ATOM   2874  CA  GLU A 308      24.969 178.858  24.444  1.00 33.01           C
ATOM   2875  HA  GLU A 308      23.978 179.270  24.250  1.00 33.01           H
ATOM   2876  C   GLU A 308      25.662 179.784  25.480  1.00 34.17           C
ATOM   2877  O   GLU A 308      25.103 180.079  26.536  1.00 34.25           O
ATOM   2878  CB  GLU A 308      24.758 177.441  25.001  1.00 31.42           C
ATOM   2879 1HB  GLU A 308      23.906 177.485  25.680  1.00 31.42           H
ATOM   2880 2HB  GLU A 308      24.477 176.775  24.185  1.00 31.42           H
ATOM   2881  CG  GLU A 308      25.943 176.797  25.760  1.00 34.34           C
ATOM   2882 1HG  GLU A 308      26.219 177.421  26.610  1.00 34.34           H
ATOM   2883 2HG  GLU A 308      25.598 175.843  26.158  1.00 34.34           H
ATOM   2884  CD  GLU A 308      27.199 176.546  24.911  1.00 39.67           C
ATOM   2885  OE1 GLU A 308      27.069 176.295  23.691  1.00 32.66           O
ATOM   2886  OE2 GLU A 308      28.305 176.475  25.499  1.00 36.81           O
ATOM   2887  N   LYS A 309      26.867 180.281  25.182  1.00 29.49           N
ATOM   2888  H   LYS A 309      27.267 180.066  24.279  1.00 29.49           H
ATOM   2889  CA  LYS A 309      27.589 181.250  26.009  1.00 33.59           C
ATOM   2890  HA  LYS A 309      27.573 180.879  27.034  1.00 33.59           H
ATOM   2891  C   LYS A 309      26.915 182.651  26.014  1.00 32.45           C
ATOM   2892  O   LYS A 309      27.321 183.497  26.815  1.00 30.21           O
ATOM   2893  CB  LYS A 309      29.056 181.301  25.538  1.00 35.56           C
ATOM   2894 1HB  LYS A 309      29.075 181.651  24.506  1.00 35.56           H
ATOM   2895 2HB  LYS A 309      29.589 182.027  26.151  1.00 35.56           H
ATOM   2896  CG  LYS A 309      29.799 179.951  25.625  1.00 34.86           C
ATOM   2897 1HG  LYS A 309      29.297 179.241  24.969  1.00 34.86           H
ATOM   2898 2HG  LYS A 309      30.813 180.094  25.250  1.00 34.86           H
ATOM   2899  CD  LYS A 309      29.843 179.382  27.055  1.00 40.73           C
ATOM   2900 1HD  LYS A 309      30.236 180.150  27.722  1.00 40.73           H
ATOM   2901 2HD  LYS A 309      28.827 179.133  27.361  1.00 40.73           H
ATOM   2902  CE  LYS A 309      30.685 178.104  27.193  1.00 53.45           C
ATOM   2903 1HE  LYS A 309      30.519 177.681  28.183  1.00 53.45           H
ATOM   2904 2HE  LYS A 309      30.337 177.375  26.461  1.00 53.45           H
ATOM   2905  NZ  LYS A 309      32.132 178.357  27.023  1.00 50.59           N
ATOM   2906 1HZ  LYS A 309      32.637 177.524  27.290  1.00 50.59           H
ATOM   2907 2HZ  LYS A 309      32.414 179.126  27.615  1.00 50.59           H
ATOM   2908 3HZ  LYS A 309      32.336 178.581  26.060  1.00 50.59           H
ATOM   2909  N   VAL A 310      25.872 182.889  25.213  1.00 30.26           N
ATOM   2910  H   VAL A 310      25.609 182.205  24.518  1.00 30.26           H
ATOM   2911  CA  VAL A 310      24.970 184.039  25.367  1.00 33.65           C
ATOM   2912  HA  VAL A 310      25.593 184.931  25.444  1.00 33.65           H
ATOM   2913  C   VAL A 310      24.126 183.942  26.662  1.00 33.88           C
ATOM   2914  O   VAL A 310      23.960 184.951  27.346  1.00 31.11           O
ATOM   2915  CB  VAL A 310      24.062 184.261  24.128  1.00 32.14           C
ATOM   2916  HB  VAL A 310      23.518 185.194  24.278  1.00 32.14           H
ATOM   2917  CG1 VAL A 310      24.911 184.430  22.864  1.00 36.51           C
ATOM   2918 1HG1 VAL A 310      24.265 184.741  22.042  1.00 36.51           H
ATOM   2919 2HG1 VAL A 310      25.389 183.484  22.613  1.00 36.51           H
ATOM   2920 3HG1 VAL A 310      25.673 185.190  23.035  1.00 36.51           H
ATOM   2921  CG2 VAL A 310      23.019 183.166  23.879  1.00 31.18           C
ATOM   2922 1HG2 VAL A 310      22.500 183.373  22.943  1.00 31.18           H
ATOM   2923 2HG2 VAL A 310      22.302 183.165  24.700  1.00 31.18           H
ATOM   2924 3HG2 VAL A 310      23.504 182.192  23.819  1.00 31.18           H
ATOM   2925  N   ASP A 311      23.682 182.750  27.073  1.00 30.83           N
ATOM   2926  H   ASP A 311      23.800 181.934  26.491  1.00 30.83           H
ATOM   2927  CA  ASP A 311      22.895 182.559  28.304  1.00 32.03           C
ATOM   2928  HA  ASP A 311      22.099 183.303  28.317  1.00 32.03           H
ATOM   2929  C   ASP A 311      23.759 182.764  29.568  1.00 31.09           C
ATOM   2930  O   ASP A 311      23.270 183.211  30.604  1.00 31.46           O
ATOM   2931  CB  ASP A 311      22.221 181.172  28.331  1.00 33.60           C
ATOM   2932 1HB  ASP A 311      22.986 180.398  28.253  1.00 33.60           H
ATOM   2933 2HB  ASP A 311      21.726 181.053  29.295  1.00 33.60           H
ATOM   2934  CG  ASP A 311      21.178 180.931  27.222  1.00 33.03           C
ATOM   2935  OD1 ASP A 311      20.998 181.806  26.350  1.00 39.24           O
ATOM   2936  OD2 ASP A 311      20.513 179.873  27.253  1.00 38.52           O
ATOM   2937  N   LEU A 312      25.067 182.507  29.474  1.00 28.52           N
ATOM   2938  H   LEU A 312      25.415 182.132  28.604  1.00 28.52           H
ATOM   2939  CA  LEU A 312      26.042 182.762  30.529  1.00 30.32           C
ATOM   2940  HA  LEU A 312      25.659 182.352  31.463  1.00 30.32           H
ATOM   2941  C   LEU A 312      26.258 184.279  30.729  1.00 29.99           C
ATOM   2942  O   LEU A 312      26.302 184.740  31.869  1.00 26.81           O
ATOM   2943  CB  LEU A 312      27.368 182.051  30.183  1.00 31.82           C
ATOM   2944 1HB  LEU A 312      27.568 182.196  29.122  1.00 31.82           H
ATOM   2945 2HB  LEU A 312      28.173 182.545  30.728  1.00 31.82           H
ATOM   2946  CG  LEU A 312      27.436 180.535  30.506  1.00 33.41           C
ATOM   2947  HG  LEU A 312      28.322 180.130  30.016  1.00 33.41           H
ATOM   2948  CD1 LEU A 312      27.596 180.291  32.006  1.00 29.21           C
ATOM   2949 1HD1 LEU A 312      27.714 179.222  32.186  1.00 29.21           H
ATOM   2950 2HD1 LEU A 312      26.720 180.656  32.542  1.00 29.21           H
ATOM   2951 3HD1 LEU A 312      28.483 180.819  32.356  1.00 29.21           H
ATOM   2952  CD2 LEU A 312      26.231 179.726  30.012  1.00 29.62           C
ATOM   2953 1HD2 LEU A 312      26.374 178.669  30.238  1.00 29.62           H
ATOM   2954 2HD2 LEU A 312      26.133 179.857  28.934  1.00 29.62           H
ATOM   2955 3HD2 LEU A 312      25.328 180.084  30.505  1.00 29.62           H
ATOM   2956  N   TRP A 313      26.306 185.059  29.645  1.00 29.16           N
ATOM   2957  H   TRP A 313      26.243 184.644  28.726  1.00 29.16           H
ATOM   2958  CA  TRP A 313      26.310 186.516  29.719  1.00 31.80           C
ATOM   2959  HA  TRP A 313      27.148 186.830  30.342  1.00 31.80           H
ATOM   2960  C   TRP A 313      25.011 187.031  30.380  1.00 32.38           C
ATOM   2961  O   TRP A 313      25.067 187.836  31.310  1.00 30.03           O
ATOM   2962  CB  TRP A 313      26.523 187.098  28.317  1.00 30.25           C
ATOM   2963 1HB  TRP A 313      27.438 186.668  27.910  1.00 30.25           H
ATOM   2964 2HB  TRP A 313      25.706 186.778  27.669  1.00 30.25           H
ATOM   2965  CG  TRP A 313      26.628 188.602  28.245  1.00 32.63           C
ATOM   2966  CD1 TRP A 313      25.588 189.465  28.259  1.00 34.04           C
ATOM   2967  HD1 TRP A 313      24.538 189.222  28.328  1.00 34.04           H
ATOM   2968  CD2 TRP A 313      27.818 189.442  28.104  1.00 31.42           C
ATOM   2969  NE1 TRP A 313      26.030 190.742  28.163  1.00 30.78           N
ATOM   2970  HE1 TRP A 313      25.424 191.550  28.176  1.00 30.78           H
ATOM   2971  CE2 TRP A 313      27.390 190.802  28.026  1.00 36.43           C
ATOM   2972  CE3 TRP A 313      29.208 189.204  28.003  1.00 34.55           C
ATOM   2973  HE3 TRP A 313      29.574 188.190  28.069  1.00 34.55           H
ATOM   2974  CZ2 TRP A 313      28.287 191.863  27.841  1.00 37.86           C
ATOM   2975  HZ2 TRP A 313      27.918 192.876  27.786  1.00 37.86           H
ATOM   2976  CZ3 TRP A 313      30.115 190.267  27.827  1.00 38.05           C
ATOM   2977  HZ3 TRP A 313      31.172 190.055  27.764  1.00 38.05           H
ATOM   2978  CH2 TRP A 313      29.660 191.594  27.745  1.00 36.84           C
ATOM   2979  HH2 TRP A 313      30.358 192.407  27.610  1.00 36.84           H
ATOM   2980  N   SER A 314      23.847 186.481  30.007  1.00 28.99           N
ATOM   2981  H   SER A 314      23.826 185.834  29.231  1.00 28.99           H
ATOM   2982  CA  SER A 314      22.563 186.771  30.654  1.00 32.46           C
ATOM   2983  HA  SER A 314      22.349 187.832  30.529  1.00 32.46           H
ATOM   2984  C   SER A 314      22.554 186.441  32.152  1.00 33.47           C
ATOM   2985  O   SER A 314      21.993 187.209  32.936  1.00 28.92           O
ATOM   2986  CB  SER A 314      21.425 185.984  30.019  1.00 32.29           C
ATOM   2987 1HB  SER A 314      21.723 184.943  29.892  1.00 32.29           H
ATOM   2988 2HB  SER A 314      20.548 186.019  30.665  1.00 32.29           H
ATOM   2989  OG  SER A 314      21.077 186.545  28.771  1.00 37.77           O
ATOM   2990  HG  SER A 314      20.183 186.270  28.555  1.00 37.77           H
ATOM   2991  N   LEU A 315      23.170 185.329  32.560  1.00 28.74           N
ATOM   2992  H   LEU A 315      23.536 184.697  31.862  1.00 28.74           H
ATOM   2993  CA  LEU A 315      23.294 184.919  33.957  1.00 28.83           C
ATOM   2994  HA  LEU A 315      22.300 184.959  34.402  1.00 28.83           H
ATOM   2995  C   LEU A 315      24.205 185.887  34.751  1.00 30.97           C
ATOM   2996  O   LEU A 315      23.912 186.194  35.906  1.00 30.96           O
ATOM   2997  CB  LEU A 315      23.795 183.457  33.976  1.00 30.68           C
ATOM   2998 1HB  LEU A 315      23.212 182.889  33.251  1.00 30.68           H
ATOM   2999 2HB  LEU A 315      24.835 183.450  33.649  1.00 30.68           H
ATOM   3000  CG  LEU A 315      23.697 182.735  35.329  1.00 34.96           C
ATOM   3001  HG  LEU A 315      24.211 183.332  36.083  1.00 34.96           H
ATOM   3002  CD1 LEU A 315      22.243 182.498  35.752  1.00 32.59           C
ATOM   3003 1HD1 LEU A 315      22.225 181.914  36.672  1.00 32.59           H
ATOM   3004 2HD1 LEU A 315      21.719 181.955  34.966  1.00 32.59           H
ATOM   3005 3HD1 LEU A 315      21.752 183.457  35.921  1.00 32.59           H
ATOM   3006  CD2 LEU A 315      24.388 181.373  35.230  1.00 35.59           C
ATOM   3007 1HD2 LEU A 315      24.319 180.860  36.189  1.00 35.59           H
ATOM   3008 2HD2 LEU A 315      25.436 181.519  34.969  1.00 35.59           H
ATOM   3009 3HD2 LEU A 315      23.902 180.773  34.460  1.00 35.59           H
ATOM   3010  N   GLY A 316      25.250 186.433  34.116  1.00 30.10           N
ATOM   3011  H   GLY A 316      25.458 186.121  33.178  1.00 30.10           H
ATOM   3012  CA  GLY A 316      26.096 187.501  34.657  1.00 32.68           C
ATOM   3013 1HA  GLY A 316      26.489 187.203  35.629  1.00 32.68           H
ATOM   3014 2HA  GLY A 316      26.931 187.662  33.976  1.00 32.68           H
ATOM   3015  C   GLY A 316      25.343 188.832  34.825  1.00 32.22           C
ATOM   3016  O   GLY A 316      25.393 189.435  35.898  1.00 32.11           O
ATOM   3017  N   VAL A 317      24.586 189.245  33.803  1.00 32.49           N
ATOM   3018  H   VAL A 317      24.614 188.724  32.939  1.00 32.49           H
ATOM   3019  CA  VAL A 317      23.694 190.413  33.831  1.00 34.47           C
ATOM   3020  HA  VAL A 317      24.298 191.300  34.024  1.00 34.47           H
ATOM   3021  C   VAL A 317      22.657 190.284  34.966  1.00 33.98           C
ATOM   3022  O   VAL A 317      22.461 191.231  35.727  1.00 31.97           O
ATOM   3023  CB  VAL A 317      23.002 190.598  32.458  1.00 33.46           C
ATOM   3024  HB  VAL A 317      22.633 189.625  32.134  1.00 33.46           H
ATOM   3025  CG1 VAL A 317      21.806 191.556  32.510  1.00 31.36           C
ATOM   3026 1HG1 VAL A 317      21.478 191.778  31.494  1.00 31.36           H
ATOM   3027 2HG1 VAL A 317      22.098 192.480  33.009  1.00 31.36           H
ATOM   3028 3HG1 VAL A 317      20.990 191.087  33.061  1.00 31.36           H
ATOM   3029  CG2 VAL A 317      23.984 191.117  31.400  1.00 32.99           C
ATOM   3030 1HG2 VAL A 317      23.471 191.176  30.440  1.00 32.99           H
ATOM   3031 2HG2 VAL A 317      24.830 190.434  31.320  1.00 32.99           H
ATOM   3032 3HG2 VAL A 317      24.342 192.108  31.682  1.00 32.99           H
ATOM   3033  N   LEU A 318      22.043 189.107  35.116  1.00 29.65           N
ATOM   3034  H   LEU A 318      22.227 188.376  34.443  1.00 29.65           H
ATOM   3035  CA  LEU A 318      21.066 188.816  36.162  1.00 31.07           C
ATOM   3036  HA  LEU A 318      20.303 189.594  36.128  1.00 31.07           H
ATOM   3037  C   LEU A 318      21.699 188.830  37.571  1.00 32.19           C
ATOM   3038  O   LEU A 318      21.138 189.434  38.482  1.00 33.87           O
ATOM   3039  CB  LEU A 318      20.414 187.454  35.857  1.00 30.10           C
ATOM   3040 1HB  LEU A 318      20.028 187.476  34.838  1.00 30.10           H
ATOM   3041 2HB  LEU A 318      21.185 186.684  35.901  1.00 30.10           H
ATOM   3042  CG  LEU A 318      19.280 187.069  36.821  1.00 40.40           C
ATOM   3043  HG  LEU A 318      19.658 187.117  37.842  1.00 40.40           H
ATOM   3044  CD1 LEU A 318      18.041 187.958  36.690  1.00 34.01           C
ATOM   3045 1HD1 LEU A 318      17.294 187.630  37.413  1.00 34.01           H
ATOM   3046 2HD1 LEU A 318      17.633 187.876  35.683  1.00 34.01           H
ATOM   3047 3HD1 LEU A 318      18.310 188.995  36.890  1.00 34.01           H
ATOM   3048  CD2 LEU A 318      18.849 185.637  36.537  1.00 39.42           C
ATOM   3049 1HD2 LEU A 318      18.077 185.352  37.253  1.00 39.42           H
ATOM   3050 2HD2 LEU A 318      19.707 184.974  36.645  1.00 39.42           H
ATOM   3051 3HD2 LEU A 318      18.453 185.559  35.525  1.00 39.42           H
ATOM   3052  N   CYS A 319      22.868 188.206  37.747  1.00 30.71           N
ATOM   3053  H   CYS A 319      23.277 187.695  36.978  1.00 30.71           H
ATOM   3054  CA  CYS A 319      23.590 188.191  39.016  1.00 28.83           C
ATOM   3055  HA  CYS A 319      22.930 187.791  39.785  1.00 28.83           H
ATOM   3056  C   CYS A 319      24.012 189.615  39.448  1.00 31.14           C
ATOM   3057  O   CYS A 319      23.943 189.946  40.632  1.00 33.09           O
ATOM   3058  CB  CYS A 319      24.800 187.264  38.881  1.00 36.33           C
ATOM   3059 1HB  CYS A 319      24.478 186.314  38.455  1.00 36.33           H
ATOM   3060 2HB  CYS A 319      25.527 187.720  38.208  1.00 36.33           H
ATOM   3061  SG  CYS A 319      25.543 186.962  40.507  1.00 36.03           S
ATOM   3062  HG  CYS A 319      25.732 188.249  40.812  1.00 36.03           H
ATOM   3063  N   TYR A 320      24.403 190.470  38.498  1.00 33.62           N
ATOM   3064  H   TYR A 320      24.488 190.150  37.544  1.00 33.62           H
ATOM   3065  CA  TYR A 320      24.648 191.884  38.754  1.00 34.18           C
ATOM   3066  HA  TYR A 320      25.315 191.961  39.613  1.00 34.18           H
ATOM   3067  C   TYR A 320      23.337 192.631  39.113  1.00 32.04           C
ATOM   3068  O   TYR A 320      23.314 193.339  40.117  1.00 36.16           O
ATOM   3069  CB  TYR A 320      25.382 192.505  37.555  1.00 34.30           C
ATOM   3070 1HB  TYR A 320      26.320 191.973  37.397  1.00 34.30           H
ATOM   3071 2HB  TYR A 320      24.778 192.364  36.658  1.00 34.30           H
ATOM   3072  CG  TYR A 320      25.686 193.990  37.706  1.00 36.10           C
ATOM   3073  CD1 TYR A 320      24.656 194.914  37.471  1.00 39.57           C
ATOM   3074  HD1 TYR A 320      23.674 194.559  37.194  1.00 39.57           H
ATOM   3075  CD2 TYR A 320      26.971 194.457  38.056  1.00 41.14           C
ATOM   3076  HD2 TYR A 320      27.779 193.763  38.238  1.00 41.14           H
ATOM   3077  CE1 TYR A 320      24.887 196.293  37.598  1.00 36.34           C
ATOM   3078  HE1 TYR A 320      24.082 196.992  37.422  1.00 36.34           H
ATOM   3079  CE2 TYR A 320      27.224 195.842  38.147  1.00 40.23           C
ATOM   3080  HE2 TYR A 320      28.209 196.209  38.392  1.00 40.23           H
ATOM   3081  CZ  TYR A 320      26.177 196.762  37.906  1.00 41.92           C
ATOM   3082  OH  TYR A 320      26.401 198.109  37.899  1.00 42.51           O
ATOM   3083  HH  TYR A 320      25.665 198.607  37.537  1.00 42.51           H
ATOM   3084  N   GLU A 321      22.232 192.462  38.371  1.00 31.31           N
ATOM   3085  H   GLU A 321      22.246 191.890  37.539  1.00 31.31           H
ATOM   3086  CA  GLU A 321      20.970 193.138  38.683  1.00 34.91           C
ATOM   3087  HA  GLU A 321      21.194 194.203  38.739  1.00 34.91           H
ATOM   3088  C   GLU A 321      20.404 192.713  40.068  1.00 38.26           C
ATOM   3089  O   GLU A 321      19.911 193.569  40.800  1.00 33.63           O
ATOM   3090  CB  GLU A 321      19.923 192.976  37.557  1.00 37.54           C
ATOM   3091 1HB  GLU A 321      20.307 193.449  36.653  1.00 37.54           H
ATOM   3092 2HB  GLU A 321      19.728 191.921  37.362  1.00 37.54           H
ATOM   3093  CG  GLU A 321      18.592 193.656  37.935  1.00 39.30           C
ATOM   3094 1HG  GLU A 321      18.016 192.974  38.561  1.00 39.30           H
ATOM   3095 2HG  GLU A 321      18.817 194.540  38.532  1.00 39.30           H
ATOM   3096  CD  GLU A 321      17.693 194.095  36.757  1.00 44.12           C
ATOM   3097  OE1 GLU A 321      17.699 193.462  35.680  1.00 42.40           O
ATOM   3098  OE2 GLU A 321      16.943 195.088  36.936  1.00 44.22           O
ATOM   3099  N   PHE A 322      20.552 191.448  40.475  1.00 32.29           N
ATOM   3100  H   PHE A 322      20.931 190.762  39.838  1.00 32.29           H
ATOM   3101  CA  PHE A 322      20.220 190.990  41.822  1.00 32.51           C
ATOM   3102  HA  PHE A 322      19.169 191.205  42.015  1.00 32.51           H
ATOM   3103  C   PHE A 322      21.048 191.724  42.914  1.00 36.67           C
ATOM   3104  O   PHE A 322      20.476 192.139  43.921  1.00 34.41           O
ATOM   3105  CB  PHE A 322      20.433 189.466  41.913  1.00 32.60           C
ATOM   3106 1HB  PHE A 322      21.436 189.236  41.554  1.00 32.60           H
ATOM   3107 2HB  PHE A 322      20.404 189.188  42.966  1.00 32.60           H
ATOM   3108  CG  PHE A 322      19.452 188.545  41.164  1.00 33.81           C
ATOM   3109  CD1 PHE A 322      18.215 189.005  40.663  1.00 35.04           C
ATOM   3110  HD1 PHE A 322      17.941 190.047  40.739  1.00 35.04           H
ATOM   3111  CD2 PHE A 322      19.771 187.179  41.033  1.00 35.99           C
ATOM   3112  HD2 PHE A 322      20.722 186.821  41.400  1.00 35.99           H
ATOM   3113  CE1 PHE A 322      17.308 188.099  40.073  1.00 35.25           C
ATOM   3114  HE1 PHE A 322      16.362 188.454  39.693  1.00 35.25           H
ATOM   3115  CE2 PHE A 322      18.872 186.279  40.436  1.00 30.64           C
ATOM   3116  HE2 PHE A 322      19.149 185.241  40.331  1.00 30.64           H
ATOM   3117  CZ  PHE A 322      17.631 186.736  39.971  1.00 34.68           C
ATOM   3118  HZ  PHE A 322      16.942 186.043  39.511  1.00 34.68           H
ATOM   3119  N   LEU A 323      22.358 191.919  42.724  1.00 34.49           N
ATOM   3120  H   LEU A 323      22.798 191.568  41.885  1.00 34.49           H
ATOM   3121  CA  LEU A 323      23.235 192.562  43.706  1.00 39.35           C
ATOM   3122  HA  LEU A 323      22.886 192.284  44.700  1.00 39.35           H
ATOM   3123  C   LEU A 323      23.244 194.117  43.640  1.00 38.30           C
ATOM   3124  O   LEU A 323      23.680 194.744  44.606  1.00 39.42           O
ATOM   3125  CB  LEU A 323      24.672 192.015  43.543  1.00 28.46           C
ATOM   3126 1HB  LEU A 323      24.989 192.193  42.516  1.00 28.46           H
ATOM   3127 2HB  LEU A 323      25.328 192.583  44.202  1.00 28.46           H
ATOM   3128  CG  LEU A 323      24.838 190.518  43.869  1.00 35.55           C
ATOM   3129  HG  LEU A 323      24.145 189.950  43.249  1.00 35.55           H
ATOM   3130  CD1 LEU A 323      26.264 190.082  43.529  1.00 31.88           C
ATOM   3131 1HD1 LEU A 323      26.372 189.012  43.710  1.00 31.88           H
ATOM   3132 2HD1 LEU A 323      26.972 190.630  44.152  1.00 31.88           H
ATOM   3133 3HD1 LEU A 323      26.463 190.295  42.479  1.00 31.88           H
ATOM   3134  CD2 LEU A 323      24.576 190.183  45.340  1.00 36.46           C
ATOM   3135 1HD2 LEU A 323      24.802 189.131  45.516  1.00 36.46           H
ATOM   3136 2HD2 LEU A 323      23.528 190.374  45.574  1.00 36.46           H
ATOM   3137 3HD2 LEU A 323      25.209 190.802  45.976  1.00 36.46           H
ATOM   3138  N   VAL A 324      22.805 194.741  42.540  1.00 36.73           N
ATOM   3139  H   VAL A 324      22.580 194.171  41.737  1.00 36.73           H
ATOM   3140  CA  VAL A 324      22.993 196.182  42.267  1.00 39.39           C
ATOM   3141  HA  VAL A 324      23.377 196.647  43.176  1.00 39.39           H
ATOM   3142  C   VAL A 324      21.680 196.923  41.889  1.00 42.49           C
ATOM   3143  O   VAL A 324      21.596 198.138  42.070  1.00 45.13           O
ATOM   3144  CB  VAL A 324      24.095 196.391  41.197  1.00 39.47           C
ATOM   3145  HB  VAL A 324      23.735 195.967  40.260  1.00 39.47           H
ATOM   3146  CG1 VAL A 324      24.408 197.877  40.958  1.00 41.77           C
ATOM   3147 1HG1 VAL A 324      25.314 197.971  40.359  1.00 41.77           H
ATOM   3148 2HG1 VAL A 324      24.554 198.371  41.919  1.00 41.77           H
ATOM   3149 3HG1 VAL A 324      23.574 198.341  40.433  1.00 41.77           H
ATOM   3150  CG2 VAL A 324      25.411 195.691  41.583  1.00 36.68           C
ATOM   3151 1HG2 VAL A 324      26.186 195.946  40.860  1.00 36.68           H
ATOM   3152 2HG2 VAL A 324      25.258 194.612  41.587  1.00 36.68           H
ATOM   3153 3HG2 VAL A 324      25.717 196.019  42.576  1.00 36.68           H
ATOM   3154  N   GLY A 325      20.635 196.229  41.431  1.00 36.48           N
ATOM   3155  H   GLY A 325      20.696 195.222  41.371  1.00 36.48           H
ATOM   3156  CA  GLY A 325      19.307 196.812  41.171  1.00 40.33           C
ATOM   3157 1HA  GLY A 325      18.559 196.040  41.351  1.00 40.33           H
ATOM   3158 2HA  GLY A 325      19.129 197.620  41.881  1.00 40.33           H
ATOM   3159  C   GLY A 325      19.070 197.374  39.748  1.00 35.74           C
ATOM   3160  O   GLY A 325      18.069 198.057  39.527  1.00 43.05           O
ATOM   3161  N   LYS A 326      19.955 197.097  38.784  1.00 37.05           N
ATOM   3162  H   LYS A 326      20.771 196.560  39.042  1.00 37.05           H
ATOM   3163  CA  LYS A 326      19.815 197.360  37.326  1.00 45.45           C
ATOM   3164  HA  LYS A 326      18.809 197.085  37.010  1.00 45.45           H
ATOM   3165  C   LYS A 326      20.816 196.487  36.535  1.00 38.69           C
ATOM   3166  O   LYS A 326      21.772 196.029  37.156  1.00 38.19           O
ATOM   3167  CB  LYS A 326      20.042 198.856  37.018  1.00 43.49           C
ATOM   3168 1HB  LYS A 326      19.998 198.992  35.937  1.00 43.49           H
ATOM   3169 2HB  LYS A 326      19.221 199.423  37.456  1.00 43.49           H
ATOM   3170  CG  LYS A 326      21.372 199.421  37.535  1.00 48.10           C
ATOM   3171 1HG  LYS A 326      21.298 199.568  38.612  1.00 48.10           H
ATOM   3172 2HG  LYS A 326      22.165 198.703  37.327  1.00 48.10           H
ATOM   3173  CD  LYS A 326      21.720 200.741  36.838  1.00 54.40           C
ATOM   3174 1HD  LYS A 326      21.919 200.546  35.785  1.00 54.40           H
ATOM   3175 2HD  LYS A 326      20.866 201.415  36.905  1.00 54.40           H
ATOM   3176  CE  LYS A 326      22.963 201.394  37.461  1.00 54.49           C
ATOM   3177 1HE  LYS A 326      23.731 200.633  37.594  1.00 54.49           H
ATOM   3178 2HE  LYS A 326      23.349 202.145  36.771  1.00 54.49           H
ATOM   3179  NZ  LYS A 326      22.674 202.039  38.759  1.00 57.83           N
ATOM   3180 1HZ  LYS A 326      23.558 202.243  39.203  1.00 57.83           H
ATOM   3181 2HZ  LYS A 326      22.130 201.433  39.356  1.00 57.83           H
ATOM   3182 3HZ  LYS A 326      22.170 202.899  38.602  1.00 57.83           H
ATOM   3183  N   PRO A 327      20.666 196.255  35.216  1.00 41.94           N
ATOM   3184  CA  PRO A 327      21.692 195.584  34.406  1.00 41.39           C
ATOM   3185  HA  PRO A 327      21.904 194.613  34.856  1.00 41.39           H
ATOM   3186  C   PRO A 327      23.037 196.363  34.339  1.00 43.65           C
ATOM   3187  O   PRO A 327      23.054 197.589  34.507  1.00 42.34           O
ATOM   3188  CB  PRO A 327      21.048 195.363  33.030  1.00 43.78           C
ATOM   3189 1HB  PRO A 327      21.748 195.507  32.207  1.00 43.78           H
ATOM   3190 2HB  PRO A 327      20.607 194.367  32.989  1.00 43.78           H
ATOM   3191  CG  PRO A 327      19.952 196.416  32.967  1.00 41.42           C
ATOM   3192 1HG  PRO A 327      20.364 197.363  32.619  1.00 41.42           H
ATOM   3193 2HG  PRO A 327      19.118 196.103  32.340  1.00 41.42           H
ATOM   3194  CD  PRO A 327      19.503 196.541  34.410  1.00 42.32           C
ATOM   3195 1HD  PRO A 327      19.152 197.553  34.611  1.00 42.32           H
ATOM   3196 2HD  PRO A 327      18.718 195.813  34.620  1.00 42.32           H
ATOM   3197  N   PRO A 328      24.181 195.687  34.096  1.00 40.16           N
ATOM   3198  CA  PRO A 328      25.526 196.260  34.264  1.00 41.46           C
ATOM   3199  HA  PRO A 328      25.600 196.686  35.265  1.00 41.46           H
ATOM   3200  C   PRO A 328      25.911 197.358  33.249  1.00 41.48           C
ATOM   3201  O   PRO A 328      26.525 198.350  33.644  1.00 41.93           O
ATOM   3202  CB  PRO A 328      26.497 195.073  34.194  1.00 39.12           C
ATOM   3203 1HB  PRO A 328      27.403 195.307  33.635  1.00 39.12           H
ATOM   3204 2HB  PRO A 328      26.754 194.750  35.203  1.00 39.12           H
ATOM   3205  CG  PRO A 328      25.717 193.980  33.483  1.00 33.93           C
ATOM   3206 1HG  PRO A 328      25.862 194.065  32.406  1.00 33.93           H
ATOM   3207 2HG  PRO A 328      26.001 192.987  33.831  1.00 33.93           H
ATOM   3208  CD  PRO A 328      24.271 194.265  33.840  1.00 40.59           C
ATOM   3209 1HD  PRO A 328      23.626 194.003  33.001  1.00 40.59           H
ATOM   3210 2HD  PRO A 328      23.992 193.714  34.738  1.00 40.59           H
ATOM   3211  N   PHE A 329      25.549 197.206  31.975  1.00 38.69           N
ATOM   3212  H   PHE A 329      25.076 196.357  31.700  1.00 38.69           H
ATOM   3213  CA  PHE A 329      25.967 198.099  30.881  1.00 43.85           C
ATOM   3214  HA  PHE A 329      26.918 198.552  31.160  1.00 43.85           H
ATOM   3215  C   PHE A 329      24.968 199.248  30.591  1.00 47.34           C
ATOM   3216  O   PHE A 329      25.134 199.970  29.612  1.00 44.82           O
ATOM   3217  CB  PHE A 329      26.228 197.249  29.630  1.00 39.23           C
ATOM   3218 1HB  PHE A 329      25.282 196.841  29.273  1.00 39.23           H
ATOM   3219 2HB  PHE A 329      26.632 197.884  28.842  1.00 39.23           H
ATOM   3220  CG  PHE A 329      27.193 196.105  29.884  1.00 41.48           C
ATOM   3221  CD1 PHE A 329      28.553 196.373  30.128  1.00 40.55           C
ATOM   3222  HD1 PHE A 329      28.926 197.386  30.084  1.00 40.55           H
ATOM   3223  CD2 PHE A 329      26.723 194.784  29.957  1.00 39.31           C
ATOM   3224  HD2 PHE A 329      25.680 194.577  29.764  1.00 39.31           H
ATOM   3225  CE1 PHE A 329      29.430 195.325  30.453  1.00 43.15           C
ATOM   3226  HE1 PHE A 329      30.472 195.530  30.649  1.00 43.15           H
ATOM   3227  CE2 PHE A 329      27.597 193.739  30.297  1.00 40.74           C
ATOM   3228  HE2 PHE A 329      27.224 192.727  30.350  1.00 40.74           H
ATOM   3229  CZ  PHE A 329      28.953 194.007  30.536  1.00 36.00           C
ATOM   3230  HZ  PHE A 329      29.625 193.196  30.776  1.00 36.00           H
ATOM   3231  N   GLU A 330      23.933 199.409  31.424  1.00 42.13           N
ATOM   3232  H   GLU A 330      23.865 198.805  32.231  1.00 42.13           H
ATOM   3233  CA  GLU A 330      22.788 200.285  31.161  1.00 50.16           C
ATOM   3234  HA  GLU A 330      22.254 199.878  30.302  1.00 50.16           H
ATOM   3235  C   GLU A 330      23.188 201.739  30.830  1.00 40.56           C
ATOM   3236  O   GLU A 330      24.018 202.331  31.533  1.00 42.24           O
ATOM   3237  CB  GLU A 330      21.833 200.274  32.372  1.00 51.50           C
ATOM   3238 1HB  GLU A 330      21.574 199.244  32.616  1.00 51.50           H
ATOM   3239 2HB  GLU A 330      22.323 200.728  33.233  1.00 51.50           H
ATOM   3240  CG  GLU A 330      20.547 201.052  32.065  1.00 55.77           C
ATOM   3241 1HG  GLU A 330      20.784 202.096  31.861  1.00 55.77           H
ATOM   3242 2HG  GLU A 330      20.112 200.623  31.162  1.00 55.77           H
ATOM   3243  CD  GLU A 330      19.501 200.998  33.187  1.00 56.45           C
ATOM   3244  OE1 GLU A 330      19.758 201.557  34.278  1.00 59.37           O
ATOM   3245  OE2 GLU A 330      18.386 200.483  32.922  1.00 64.11           O
ATOM   3246  N   ALA A 331      22.517 202.326  29.834  1.00 46.31           N
ATOM   3247  H   ALA A 331      21.943 201.741  29.245  1.00 46.31           H
ATOM   3248  CA  ALA A 331      22.537 203.758  29.513  1.00 47.88           C
ATOM   3249  HA  ALA A 331      22.709 204.322  30.429  1.00 47.88           H
ATOM   3250  C   ALA A 331      21.198 204.253  28.905  1.00 50.35           C
ATOM   3251  O   ALA A 331      20.270 203.478  28.666  1.00 49.38           O
ATOM   3252  CB  ALA A 331      23.705 204.011  28.562  1.00 50.61           C
ATOM   3253 1HB  ALA A 331      24.624 203.624  29.003  1.00 50.61           H
ATOM   3254 2HB  ALA A 331      23.808 205.083  28.388  1.00 50.61           H
ATOM   3255 3HB  ALA A 331      23.515 203.506  27.615  1.00 50.61           H
ATOM   3256  N   ASN A 332      21.092 205.564  28.662  1.00 54.42           N
ATOM   3257  H   ASN A 332      21.893 206.154  28.839  1.00 54.42           H
ATOM   3258  CA  ASN A 332      19.882 206.239  28.173  1.00 58.70           C
ATOM   3259  HA  ASN A 332      19.030 205.822  28.711  1.00 58.70           H
ATOM   3260  C   ASN A 332      19.598 206.051  26.652  1.00 56.38           C
ATOM   3261  O   ASN A 332      18.575 206.545  26.164  1.00 59.90           O
ATOM   3262  CB  ASN A 332      19.975 207.736  28.526  1.00 64.48           C
ATOM   3263 1HB  ASN A 332      20.832 208.176  28.016  1.00 64.48           H
ATOM   3264 2HB  ASN A 332      19.087 208.246  28.152  1.00 64.48           H
ATOM   3265  CG  ASN A 332      20.103 207.986  30.027  1.00 68.64           C
ATOM   3266  OD1 ASN A 332      19.241 207.617  30.814  1.00 70.64           O
ATOM   3267  ND2 ASN A 332      21.171 208.595  30.477  1.00 70.04           N
ATOM   3268 1HD2 ASN A 332      21.216 208.798  31.466  1.00 70.04           H
ATOM   3269 2HD2 ASN A 332      21.946 208.838  29.876  1.00 70.04           H
ATOM   3270  N   THR A 333      20.480 205.381  25.904  1.00 51.17           N
ATOM   3271  H   THR A 333      21.274 204.949  26.354  1.00 51.17           H
ATOM   3272  CA  THR A 333      20.434 205.252  24.431  1.00 50.52           C
ATOM   3273  HA  THR A 333      19.401 205.344  24.098  1.00 50.52           H
ATOM   3274  C   THR A 333      20.989 203.906  23.951  1.00 51.59           C
ATOM   3275  O   THR A 333      21.883 203.322  24.566  1.00 47.90           O
ATOM   3276  CB  THR A 333      21.263 206.346  23.724  1.00 51.43           C
ATOM   3277  HB  THR A 333      21.240 206.152  22.651  1.00 51.43           H
ATOM   3278  OG1 THR A 333      22.604 206.292  24.158  1.00 50.14           O
ATOM   3279  HG1 THR A 333      23.108 206.948  23.671  1.00 50.14           H
ATOM   3280  CG2 THR A 333      20.765 207.767  23.947  1.00 58.24           C
ATOM   3281 1HG2 THR A 333      21.386 208.441  23.357  1.00 58.24           H
ATOM   3282 2HG2 THR A 333      20.836 208.035  25.001  1.00 58.24           H
ATOM   3283 3HG2 THR A 333      19.729 207.847  23.619  1.00 58.24           H
ATOM   3284  N   TYR A 334      20.505 203.478  22.781  1.00 51.31           N
ATOM   3285  H   TYR A 334      19.715 203.968  22.385  1.00 51.31           H
ATOM   3286  CA  TYR A 334      20.990 202.310  22.032  1.00 54.46           C
ATOM   3287  HA  TYR A 334      20.760 201.405  22.594  1.00 54.46           H
ATOM   3288  C   TYR A 334      22.514 202.385  21.834  1.00 54.62           C
ATOM   3289  O   TYR A 334      23.217 201.443  22.178  1.00 50.26           O
ATOM   3290  CB  TYR A 334      20.231 202.284  20.690  1.00 56.26           C
ATOM   3291 1HB  TYR A 334      19.185 202.514  20.891  1.00 56.26           H
ATOM   3292 2HB  TYR A 334      20.589 203.105  20.070  1.00 56.26           H
ATOM   3293  CG  TYR A 334      20.276 201.004  19.844  1.00 56.67           C
ATOM   3294  CD1 TYR A 334      21.460 200.580  19.205  1.00 58.27           C
ATOM   3295  HD1 TYR A 334      22.398 201.083  19.393  1.00 58.27           H
ATOM   3296  CD2 TYR A 334      19.068 200.323  19.592  1.00 56.12           C
ATOM   3297  HD2 TYR A 334      18.160 200.626  20.092  1.00 56.12           H
ATOM   3298  CE1 TYR A 334      21.430 199.508  18.288  1.00 55.49           C
ATOM   3299  HE1 TYR A 334      22.330 199.192  17.781  1.00 55.49           H
ATOM   3300  CE2 TYR A 334      19.025 199.268  18.661  1.00 59.93           C
ATOM   3301  HE2 TYR A 334      18.091 198.770  18.445  1.00 59.93           H
ATOM   3302  CZ  TYR A 334      20.203 198.867  17.995  1.00 60.01           C
ATOM   3303  OH  TYR A 334      20.122 197.899  17.047  1.00 69.95           O
ATOM   3304  HH  TYR A 334      20.977 197.575  16.754  1.00 69.95           H
ATOM   3305  N   GLN A 335      23.028 203.522  21.347  1.00 52.55           N
ATOM   3306  H   GLN A 335      22.392 204.254  21.066  1.00 52.55           H
ATOM   3307  CA  GLN A 335      24.456 203.767  21.100  1.00 50.04           C
ATOM   3308  HA  GLN A 335      24.799 203.068  20.337  1.00 50.04           H
ATOM   3309  C   GLN A 335      25.329 203.570  22.357  1.00 46.70           C
ATOM   3310  O   GLN A 335      26.331 202.857  22.301  1.00 44.54           O
ATOM   3311  CB  GLN A 335      24.612 205.197  20.547  1.00 42.45           C
ATOM   3312 1HB  GLN A 335      24.122 205.230  19.574  1.00 42.45           H
ATOM   3313 2HB  GLN A 335      24.106 205.906  21.202  1.00 42.45           H
ATOM   3314  CG  GLN A 335      26.074 205.664  20.367  1.00 40.82           C
ATOM   3315 1HG  GLN A 335      26.440 206.099  21.297  1.00 40.82           H
ATOM   3316 2HG  GLN A 335      26.698 204.805  20.121  1.00 40.82           H
ATOM   3317  CD  GLN A 335      26.201 206.704  19.251  1.00 42.73           C
ATOM   3318  OE1 GLN A 335      26.340 207.898  19.467  1.00 41.90           O
ATOM   3319  NE2 GLN A 335      26.116 206.278  18.012  1.00 36.44           N
ATOM   3320 1HE2 GLN A 335      26.174 206.945  17.256  1.00 36.44           H
ATOM   3321 2HE2 GLN A 335      25.949 205.302  17.812  1.00 36.44           H
ATOM   3322  N   GLU A 336      24.954 204.181  23.481  1.00 45.75           N
ATOM   3323  H   GLU A 336      24.100 204.719  23.505  1.00 45.75           H
ATOM   3324  CA  GLU A 336      25.774 204.181  24.690  1.00 42.97           C
ATOM   3325  HA  GLU A 336      26.803 204.392  24.398  1.00 42.97           H
ATOM   3326  C   GLU A 336      25.756 202.804  25.395  1.00 51.54           C
ATOM   3327  O   GLU A 336      26.816 202.317  25.787  1.00 47.99           O
ATOM   3328  CB  GLU A 336      25.301 205.325  25.598  1.00 50.78           C
ATOM   3329 1HB  GLU A 336      25.274 206.252  25.024  1.00 50.78           H
ATOM   3330 2HB  GLU A 336      24.280 205.106  25.909  1.00 50.78           H
ATOM   3331  CG  GLU A 336      26.156 205.559  26.860  1.00 53.17           C
ATOM   3332 1HG  GLU A 336      25.667 206.318  27.470  1.00 53.17           H
ATOM   3333 2HG  GLU A 336      26.159 204.629  27.429  1.00 53.17           H
ATOM   3334  CD  GLU A 336      27.616 205.990  26.630  1.00 66.04           C
ATOM   3335  OE1 GLU A 336      28.022 206.276  25.481  1.00 66.21           O
ATOM   3336  OE2 GLU A 336      28.360 206.046  27.644  1.00 68.41           O
ATOM   3337  N   THR A 337      24.601 202.128  25.477  1.00 45.87           N
ATOM   3338  H   THR A 337      23.740 202.550  25.158  1.00 45.87           H
ATOM   3339  CA  THR A 337      24.502 200.742  25.962  1.00 50.84           C
ATOM   3340  HA  THR A 337      24.910 200.691  26.971  1.00 50.84           H
ATOM   3341  C   THR A 337      25.322 199.789  25.067  1.00 47.49           C
ATOM   3342  O   THR A 337      26.103 198.982  25.569  1.00 45.63           O
ATOM   3343  CB  THR A 337      23.030 200.284  26.039  1.00 53.70           C
ATOM   3344  HB  THR A 337      22.541 200.542  25.100  1.00 53.70           H
ATOM   3345  OG1 THR A 337      22.352 200.907  27.116  1.00 48.56           O
ATOM   3346  HG1 THR A 337      21.753 200.263  27.501  1.00 48.56           H
ATOM   3347  CG2 THR A 337      22.868 198.786  26.275  1.00 51.60           C
ATOM   3348 1HG2 THR A 337      21.806 198.543  26.268  1.00 51.60           H
ATOM   3349 2HG2 THR A 337      23.296 198.521  27.242  1.00 51.60           H
ATOM   3350 3HG2 THR A 337      23.374 198.228  25.487  1.00 51.60           H
ATOM   3351  N   TYR A 338      25.198 199.897  23.739  1.00 45.52           N
ATOM   3352  H   TYR A 338      24.552 200.576  23.360  1.00 45.52           H
ATOM   3353  CA  TYR A 338      25.913 199.064  22.760  1.00 46.59           C
ATOM   3354  HA  TYR A 338      25.667 198.019  22.946  1.00 46.59           H
ATOM   3355  C   TYR A 338      27.443 199.225  22.895  1.00 45.48           C
ATOM   3356  O   TYR A 338      28.180 198.235  22.914  1.00 45.76           O
ATOM   3357  CB  TYR A 338      25.390 199.453  21.365  1.00 45.94           C
ATOM   3358 1HB  TYR A 338      24.302 199.425  21.431  1.00 45.94           H
ATOM   3359 2HB  TYR A 338      25.672 200.486  21.160  1.00 45.94           H
ATOM   3360  CG  TYR A 338      25.806 198.606  20.152  1.00 39.03           C
ATOM   3361  CD1 TYR A 338      27.148 198.524  19.731  1.00 43.39           C
ATOM   3362  HD1 TYR A 338      27.931 199.019  20.285  1.00 43.39           H
ATOM   3363  CD2 TYR A 338      24.796 197.981  19.392  1.00 42.26           C
ATOM   3364  HD2 TYR A 338      23.764 198.048  19.703  1.00 42.26           H
ATOM   3365  CE1 TYR A 338      27.481 197.797  18.570  1.00 42.21           C
ATOM   3366  HE1 TYR A 338      28.510 197.727  18.250  1.00 42.21           H
ATOM   3367  CE2 TYR A 338      25.122 197.258  18.230  1.00 45.84           C
ATOM   3368  HE2 TYR A 338      24.348 196.771  17.654  1.00 45.84           H
ATOM   3369  CZ  TYR A 338      26.469 197.155  17.826  1.00 43.72           C
ATOM   3370  OH  TYR A 338      26.786 196.460  16.698  1.00 53.91           O
ATOM   3371  HH  TYR A 338      26.024 196.048  16.283  1.00 53.91           H
ATOM   3372  N   LYS A 339      27.919 200.467  23.065  1.00 49.25           N
ATOM   3373  H   LYS A 339      27.271 201.240  23.029  1.00 49.25           H
ATOM   3374  CA  LYS A 339      29.321 200.802  23.345  1.00 47.69           C
ATOM   3375  HA  LYS A 339      29.944 200.394  22.549  1.00 47.69           H
ATOM   3376  C   LYS A 339      29.793 200.188  24.681  1.00 47.36           C
ATOM   3377  O   LYS A 339      30.880 199.612  24.739  1.00 50.16           O
ATOM   3378  CB  LYS A 339      29.461 202.335  23.352  1.00 55.84           C
ATOM   3379 1HB  LYS A 339      28.904 202.739  22.507  1.00 55.84           H
ATOM   3380 2HB  LYS A 339      29.018 202.720  24.271  1.00 55.84           H
ATOM   3381  CG  LYS A 339      30.911 202.816  23.216  1.00 49.32           C
ATOM   3382 1HG  LYS A 339      31.525 202.305  23.957  1.00 49.32           H
ATOM   3383 2HG  LYS A 339      31.280 202.555  22.224  1.00 49.32           H
ATOM   3384  CD  LYS A 339      31.029 204.340  23.407  1.00 54.86           C
ATOM   3385 1HD  LYS A 339      32.010 204.658  23.057  1.00 54.86           H
ATOM   3386 2HD  LYS A 339      30.263 204.825  22.803  1.00 54.86           H
ATOM   3387  CE  LYS A 339      30.883 204.745  24.882  1.00 63.58           C
ATOM   3388 1HE  LYS A 339      30.013 204.240  25.301  1.00 63.58           H
ATOM   3389 2HE  LYS A 339      31.759 204.397  25.430  1.00 63.58           H
ATOM   3390  NZ  LYS A 339      30.737 206.207  25.069  1.00 64.70           N
ATOM   3391 1HZ  LYS A 339      30.983 206.421  26.025  1.00 64.70           H
ATOM   3392 2HZ  LYS A 339      29.778 206.474  24.900  1.00 64.70           H
ATOM   3393 3HZ  LYS A 339      31.345 206.716  24.443  1.00 64.70           H
ATOM   3394  N   ARG A 340      28.974 200.259  25.738  1.00 45.67           N
ATOM   3395  H   ARG A 340      28.109 200.772  25.652  1.00 45.67           H
ATOM   3396  CA  ARG A 340      29.280 199.711  27.066  1.00 45.67           C
ATOM   3397  HA  ARG A 340      30.255 200.093  27.366  1.00 45.67           H
ATOM   3398  C   ARG A 340      29.351 198.170  27.054  1.00 40.18           C
ATOM   3399  O   ARG A 340      30.266 197.632  27.666  1.00 43.66           O
ATOM   3400  CB  ARG A 340      28.256 200.222  28.091  1.00 52.03           C
ATOM   3401 1HB  ARG A 340      27.247 200.129  27.688  1.00 52.03           H
ATOM   3402 2HB  ARG A 340      28.324 199.636  29.007  1.00 52.03           H
ATOM   3403  CG  ARG A 340      28.523 201.697  28.424  1.00 57.51           C
ATOM   3404 1HG  ARG A 340      29.414 201.762  29.048  1.00 57.51           H
ATOM   3405 2HG  ARG A 340      28.713 202.255  27.507  1.00 57.51           H
ATOM   3406  CD  ARG A 340      27.346 202.340  29.165  1.00 57.83           C
ATOM   3407 1HD  ARG A 340      26.435 202.199  28.583  1.00 57.83           H
ATOM   3408 2HD  ARG A 340      27.225 201.866  30.140  1.00 57.83           H
ATOM   3409  NE  ARG A 340      27.592 203.771  29.347  1.00 65.20           N
ATOM   3410  HE  ARG A 340      28.132 204.184  28.599  1.00 65.20           H
ATOM   3411  CZ  ARG A 340      27.125 204.539  30.340  1.00 69.51           C
ATOM   3412  NH1 ARG A 340      26.397 204.086  31.321  1.00 72.34           N
ATOM   3413 1HH1 ARG A 340      26.049 203.139  31.281  1.00 72.34           H
ATOM   3414 2HH1 ARG A 340      26.130 204.690  32.085  1.00 72.34           H
ATOM   3415  NH2 ARG A 340      27.405 205.807  30.313  1.00 72.72           N
ATOM   3416 1HH2 ARG A 340      27.889 206.162  29.501  1.00 72.72           H
ATOM   3417 2HH2 ARG A 340      27.046 206.446  31.008  1.00 72.72           H
ATOM   3418  N   ILE A 341      28.477 197.487  26.317  1.00 40.25           N
ATOM   3419  H   ILE A 341      27.712 197.984  25.883  1.00 40.25           H
ATOM   3420  CA  ILE A 341      28.524 196.038  26.104  1.00 40.48           C
ATOM   3421  HA  ILE A 341      28.544 195.545  27.076  1.00 40.48           H
ATOM   3422  C   ILE A 341      29.811 195.648  25.344  1.00 44.71           C
ATOM   3423  O   ILE A 341      30.613 194.868  25.853  1.00 42.20           O
ATOM   3424  CB  ILE A 341      27.248 195.563  25.357  1.00 41.75           C
ATOM   3425  HB  ILE A 341      27.094 196.228  24.507  1.00 41.75           H
ATOM   3426  CG1 ILE A 341      26.024 195.662  26.279  1.00 39.36           C
ATOM   3427 1HG1 ILE A 341      26.027 194.811  26.960  1.00 39.36           H
ATOM   3428 2HG1 ILE A 341      26.100 196.577  26.867  1.00 39.36           H
ATOM   3429  CG2 ILE A 341      27.389 194.129  24.811  1.00 39.57           C
ATOM   3430 1HG2 ILE A 341      26.421 193.766  24.466  1.00 39.57           H
ATOM   3431 2HG2 ILE A 341      27.761 193.478  25.602  1.00 39.57           H
ATOM   3432 3HG2 ILE A 341      28.094 194.130  23.979  1.00 39.57           H
ATOM   3433  CD1 ILE A 341      24.699 195.729  25.518  1.00 40.22           C
ATOM   3434 1HD1 ILE A 341      23.905 195.922  26.239  1.00 40.22           H
ATOM   3435 2HD1 ILE A 341      24.501 194.790  25.001  1.00 40.22           H
ATOM   3436 3HD1 ILE A 341      24.739 196.543  24.794  1.00 40.22           H
ATOM   3437  N   SER A 342      30.035 196.220  24.156  1.00 41.95           N
ATOM   3438  H   SER A 342      29.360 196.875  23.790  1.00 41.95           H
ATOM   3439  CA  SER A 342      31.147 195.861  23.268  1.00 46.24           C
ATOM   3440  HA  SER A 342      31.062 194.804  23.017  1.00 46.24           H
ATOM   3441  C   SER A 342      32.530 196.084  23.920  1.00 46.08           C
ATOM   3442  O   SER A 342      33.426 195.250  23.784  1.00 49.80           O
ATOM   3443  CB  SER A 342      31.015 196.666  21.970  1.00 49.02           C
ATOM   3444 1HB  SER A 342      30.048 196.452  21.516  1.00 49.02           H
ATOM   3445 2HB  SER A 342      31.063 197.730  22.206  1.00 49.02           H
ATOM   3446  OG  SER A 342      32.042 196.354  21.051  1.00 58.21           O
ATOM   3447  HG  SER A 342      31.741 195.630  20.497  1.00 58.21           H
ATOM   3448  N   ARG A 343      32.687 197.172  24.689  1.00 46.51           N
ATOM   3449  H   ARG A 343      31.929 197.837  24.747  1.00 46.51           H
ATOM   3450  CA  ARG A 343      33.914 197.526  25.424  1.00 44.63           C
ATOM   3451  HA  ARG A 343      34.755 197.067  24.903  1.00 44.63           H
ATOM   3452  C   ARG A 343      33.946 197.009  26.892  1.00 48.52           C
ATOM   3453  O   ARG A 343      34.891 197.316  27.627  1.00 44.88           O
ATOM   3454  CB  ARG A 343      34.121 199.048  25.356  1.00 48.37           C
ATOM   3455 1HB  ARG A 343      33.344 199.548  25.934  1.00 48.37           H
ATOM   3456 2HB  ARG A 343      35.089 199.273  25.802  1.00 48.37           H
ATOM   3457  CG  ARG A 343      34.103 199.620  23.922  1.00 53.62           C
ATOM   3458 1HG  ARG A 343      34.792 199.058  23.292  1.00 53.62           H
ATOM   3459 2HG  ARG A 343      33.099 199.538  23.505  1.00 53.62           H
ATOM   3460  CD  ARG A 343      34.522 201.094  23.930  1.00 58.33           C
ATOM   3461 1HD  ARG A 343      33.933 201.633  24.672  1.00 58.33           H
ATOM   3462 2HD  ARG A 343      35.578 201.160  24.190  1.00 58.33           H
ATOM   3463  NE  ARG A 343      34.311 201.703  22.611  1.00 60.54           N
ATOM   3464  HE  ARG A 343      33.842 201.107  21.945  1.00 60.54           H
ATOM   3465  CZ  ARG A 343      34.599 202.969  22.305  1.00 63.05           C
ATOM   3466  NH1 ARG A 343      35.155 203.785  23.151  1.00 62.35           N
ATOM   3467 1HH1 ARG A 343      35.463 203.454  24.054  1.00 62.35           H
ATOM   3468 2HH1 ARG A 343      35.360 204.731  22.863  1.00 62.35           H
ATOM   3469  NH2 ARG A 343      34.296 203.429  21.128  1.00 64.24           N
ATOM   3470 1HH2 ARG A 343      33.932 202.808  20.420  1.00 64.24           H
ATOM   3471 2HH2 ARG A 343      34.395 204.415  20.933  1.00 64.24           H
ATOM   3472  N   VAL A 344      32.923 196.258  27.311  1.00 48.33           N
ATOM   3473  H   VAL A 344      32.209 196.038  26.632  1.00 48.33           H
ATOM   3474  CA  VAL A 344      32.720 195.651  28.653  1.00 42.49           C
ATOM   3475  HA  VAL A 344      31.687 195.305  28.637  1.00 42.49           H
ATOM   3476  C   VAL A 344      32.839 196.680  29.818  1.00 46.46           C
ATOM   3477  O   VAL A 344      33.483 196.437  30.837  1.00 47.93           O
ATOM   3478  CB  VAL A 344      33.581 194.379  28.861  1.00 42.62           C
ATOM   3479  HB  VAL A 344      34.581 194.697  29.156  1.00 42.62           H
ATOM   3480  CG1 VAL A 344      32.996 193.472  29.957  1.00 42.16           C
ATOM   3481 1HG1 VAL A 344      33.682 192.642  30.124  1.00 42.16           H
ATOM   3482 2HG1 VAL A 344      32.030 193.087  29.631  1.00 42.16           H
ATOM   3483 3HG1 VAL A 344      32.871 194.033  30.883  1.00 42.16           H
ATOM   3484  CG2 VAL A 344      33.710 193.510  27.600  1.00 40.60           C
ATOM   3485 1HG2 VAL A 344      34.234 192.591  27.862  1.00 40.60           H
ATOM   3486 2HG2 VAL A 344      34.274 194.046  26.837  1.00 40.60           H
ATOM   3487 3HG2 VAL A 344      32.719 193.268  27.218  1.00 40.60           H
ATOM   3488  N   GLU A 345      32.241 197.862  29.670  1.00 46.96           N
ATOM   3489  H   GLU A 345      31.647 197.997  28.864  1.00 46.96           H
ATOM   3490  CA  GLU A 345      32.325 198.978  30.617  1.00 47.44           C
ATOM   3491  HA  GLU A 345      33.262 198.885  31.168  1.00 47.44           H
ATOM   3492  C   GLU A 345      31.170 198.961  31.647  1.00 43.48           C
ATOM   3493  O   GLU A 345      30.054 199.425  31.389  1.00 45.00           O
ATOM   3494  CB  GLU A 345      32.410 200.319  29.870  1.00  0.00           C
ATOM   3495 1HB  GLU A 345      31.578 200.414  29.172  1.00  0.00           H
ATOM   3496 2HB  GLU A 345      32.370 201.134  30.592  1.00  0.00           H
ATOM   3497  CG  GLU A 345      33.727 200.407  29.091  1.00  0.00           C
ATOM   3498 1HG  GLU A 345      34.561 200.314  29.786  1.00  0.00           H
ATOM   3499 2HG  GLU A 345      33.779 199.563  28.402  1.00  0.00           H
ATOM   3500  CD  GLU A 345      33.907 201.704  28.285  1.00  0.00           C
ATOM   3501  OE1 GLU A 345      33.244 202.737  28.556  1.00  0.00           O
ATOM   3502  OE2 GLU A 345      34.701 201.665  27.320  1.00  0.00           O
ATOM   3503  N   PHE A 346      31.469 198.443  32.839  1.00 40.37           N
ATOM   3504  H   PHE A 346      32.406 198.094  32.985  1.00 40.37           H
ATOM   3505  CA  PHE A 346      30.563 198.367  33.997  1.00 44.45           C
ATOM   3506  HA  PHE A 346      29.891 199.224  33.963  1.00 44.45           H
ATOM   3507  C   PHE A 346      31.368 198.449  35.315  1.00 42.39           C
ATOM   3508  O   PHE A 346      32.585 198.260  35.308  1.00 48.08           O
ATOM   3509  CB  PHE A 346      29.704 197.093  33.903  1.00 45.05           C
ATOM   3510 1HB  PHE A 346      28.832 197.235  34.542  1.00 45.05           H
ATOM   3511 2HB  PHE A 346      29.327 196.988  32.886  1.00 45.05           H
ATOM   3512  CG  PHE A 346      30.383 195.784  34.301  1.00 40.13           C
ATOM   3513  CD1 PHE A 346      31.397 195.219  33.505  1.00 40.45           C
ATOM   3514  HD1 PHE A 346      31.721 195.714  32.601  1.00 40.45           H
ATOM   3515  CD2 PHE A 346      29.967 195.115  35.465  1.00 42.23           C
ATOM   3516  HD2 PHE A 346      29.183 195.540  36.073  1.00 42.23           H
ATOM   3517  CE1 PHE A 346      31.997 194.001  33.876  1.00 41.06           C
ATOM   3518  HE1 PHE A 346      32.777 193.566  33.269  1.00 41.06           H
ATOM   3519  CE2 PHE A 346      30.558 193.894  35.832  1.00 40.93           C
ATOM   3520  HE2 PHE A 346      30.222 193.386  36.724  1.00 40.93           H
ATOM   3521  CZ  PHE A 346      31.579 193.341  35.044  1.00 37.71           C
ATOM   3522  HZ  PHE A 346      32.038 192.409  35.340  1.00 37.71           H
ATOM   3523  N   THR A 347      30.711 198.762  36.435  1.00 46.79           N
ATOM   3524  H   THR A 347      29.718 198.938  36.380  1.00 46.79           H
ATOM   3525  CA  THR A 347      31.352 199.118  37.719  1.00 51.62           C
ATOM   3526  HA  THR A 347      32.388 198.779  37.708  1.00 51.62           H
ATOM   3527  C   THR A 347      30.642 198.472  38.920  1.00 51.38           C
ATOM   3528  O   THR A 347      29.472 198.763  39.182  1.00 50.81           O
ATOM   3529  CB  THR A 347      31.379 200.650  37.908  1.00 49.82           C
ATOM   3530  HB  THR A 347      31.722 200.863  38.921  1.00 49.82           H
ATOM   3531  OG1 THR A 347      30.097 201.233  37.732  1.00 57.34           O
ATOM   3532  HG1 THR A 347      29.504 200.839  38.376  1.00 57.34           H
ATOM   3533  CG2 THR A 347      32.317 201.345  36.922  1.00 50.74           C
ATOM   3534 1HG2 THR A 347      32.340 202.412  37.142  1.00 50.74           H
ATOM   3535 2HG2 THR A 347      31.960 201.191  35.903  1.00 50.74           H
ATOM   3536 3HG2 THR A 347      33.320 200.930  37.023  1.00 50.74           H
ATOM   3537  N   PHE A 348      31.343 197.630  39.681  1.00 47.05           N
ATOM   3538  H   PHE A 348      32.309 197.440  39.457  1.00 47.05           H
ATOM   3539  CA  PHE A 348      30.838 197.061  40.936  1.00 49.90           C
ATOM   3540  HA  PHE A 348      29.827 196.691  40.770  1.00 49.90           H
ATOM   3541  C   PHE A 348      30.787 198.115  42.059  1.00 55.84           C
ATOM   3542  O   PHE A 348      31.803 198.767  42.319  1.00 57.94           O
ATOM   3543  CB  PHE A 348      31.711 195.876  41.377  1.00 48.01           C
ATOM   3544 1HB  PHE A 348      32.732 196.226  41.531  1.00 48.01           H
ATOM   3545 2HB  PHE A 348      31.346 195.521  42.340  1.00 48.01           H
ATOM   3546  CG  PHE A 348      31.743 194.701  40.407  1.00 50.74           C
ATOM   3547  CD1 PHE A 348      30.595 193.907  40.233  1.00 46.85           C
ATOM   3548  HD1 PHE A 348      29.685 194.137  40.768  1.00 46.85           H
ATOM   3549  CD2 PHE A 348      32.924 194.363  39.724  1.00 47.85           C
ATOM   3550  HD2 PHE A 348      33.817 194.949  39.883  1.00 47.85           H
ATOM   3551  CE1 PHE A 348      30.633 192.792  39.378  1.00 44.15           C
ATOM   3552  HE1 PHE A 348      29.758 192.171  39.257  1.00 44.15           H
ATOM   3553  CE2 PHE A 348      32.959 193.261  38.856  1.00 45.06           C
ATOM   3554  HE2 PHE A 348      33.875 193.015  38.340  1.00 45.06           H
ATOM   3555  CZ  PHE A 348      31.811 192.471  38.682  1.00 44.86           C
ATOM   3556  HZ  PHE A 348      31.847 191.616  38.023  1.00 44.86           H
ATOM   3557  N   PRO A 349      29.660 198.267  42.780  1.00 54.73           N
ATOM   3558  CA  PRO A 349      29.619 199.009  44.040  1.00 48.53           C
ATOM   3559  HA  PRO A 349      29.851 200.056  43.847  1.00 48.53           H
ATOM   3560  C   PRO A 349      30.595 198.470  45.089  1.00 54.94           C
ATOM   3561  O   PRO A 349      30.847 197.265  45.163  1.00 52.42           O
ATOM   3562  CB  PRO A 349      28.181 198.885  44.531  1.00 50.69           C
ATOM   3563 1HB  PRO A 349      28.076 198.000  45.159  1.00 50.69           H
ATOM   3564 2HB  PRO A 349      27.854 199.778  45.063  1.00 50.69           H
ATOM   3565  CG  PRO A 349      27.394 198.717  43.249  1.00 46.32           C
ATOM   3566 1HG  PRO A 349      26.449 198.198  43.415  1.00 46.32           H
ATOM   3567 2HG  PRO A 349      27.241 199.685  42.773  1.00 46.32           H
ATOM   3568  CD  PRO A 349      28.322 197.861  42.412  1.00 49.20           C
ATOM   3569 1HD  PRO A 349      28.181 196.805  42.646  1.00 49.20           H
ATOM   3570 2HD  PRO A 349      28.157 198.052  41.352  1.00 49.20           H
ATOM   3571  N   ASP A 350      31.115 199.344  45.952  1.00 58.95           N
ATOM   3572  H   ASP A 350      30.898 200.326  45.861  1.00 58.95           H
ATOM   3573  CA  ASP A 350      32.168 198.987  46.905  1.00 56.05           C
ATOM   3574  HA  ASP A 350      32.975 198.550  46.317  1.00 56.05           H
ATOM   3575  C   ASP A 350      31.744 197.927  47.963  1.00 56.36           C
ATOM   3576  O   ASP A 350      32.614 197.238  48.497  1.00 50.86           O
ATOM   3577  CB  ASP A 350      32.727 200.250  47.584  1.00 65.04           C
ATOM   3578 1HB  ASP A 350      31.901 200.877  47.920  1.00 65.04           H
ATOM   3579 2HB  ASP A 350      33.297 199.957  48.465  1.00 65.04           H
ATOM   3580  CG  ASP A 350      33.639 201.096  46.678  1.00 69.92           C
ATOM   3581  OD1 ASP A 350      34.042 200.646  45.578  1.00 74.97           O
ATOM   3582  OD2 ASP A 350      33.958 202.246  47.050  1.00 80.35           O
ATOM   3583  N   PHE A 351      30.449 197.731  48.223  1.00 52.53           N
ATOM   3584  H   PHE A 351      29.761 198.308  47.761  1.00 52.53           H
ATOM   3585  CA  PHE A 351      29.934 196.670  49.096  1.00 50.26           C
ATOM   3586  HA  PHE A 351      30.565 196.630  49.984  1.00 50.26           H
ATOM   3587  C   PHE A 351      29.952 195.252  48.454  1.00 50.58           C
ATOM   3588  O   PHE A 351      29.786 194.267  49.173  1.00 51.86           O
ATOM   3589  CB  PHE A 351      28.521 197.044  49.576  1.00 55.00           C
ATOM   3590 1HB  PHE A 351      28.111 196.215  50.153  1.00 55.00           H
ATOM   3591 2HB  PHE A 351      28.612 197.886  50.262  1.00 55.00           H
ATOM   3592  CG  PHE A 351      27.518 197.416  48.488  1.00 56.48           C
ATOM   3593  CD1 PHE A 351      26.928 196.422  47.681  1.00 55.28           C
ATOM   3594  HD1 PHE A 351      27.185 195.382  47.817  1.00 55.28           H
ATOM   3595  CD2 PHE A 351      27.156 198.763  48.300  1.00 50.53           C
ATOM   3596  HD2 PHE A 351      27.592 199.522  48.932  1.00 50.53           H
ATOM   3597  CE1 PHE A 351      25.992 196.778  46.691  1.00 51.75           C
ATOM   3598  HE1 PHE A 351      25.548 196.019  46.064  1.00 51.75           H
ATOM   3599  CE2 PHE A 351      26.217 199.115  47.317  1.00 56.84           C
ATOM   3600  HE2 PHE A 351      25.953 200.153  47.179  1.00 56.84           H
ATOM   3601  CZ  PHE A 351      25.629 198.124  46.515  1.00 50.03           C
ATOM   3602  HZ  PHE A 351      24.919 198.405  45.751  1.00 50.03           H
ATOM   3603  N   VAL A 352      30.159 195.114  47.138  1.00 48.72           N
ATOM   3604  H   VAL A 352      30.314 195.929  46.561  1.00 48.72           H
ATOM   3605  CA  VAL A 352      30.161 193.817  46.445  1.00 43.13           C
ATOM   3606  HA  VAL A 352      29.285 193.261  46.781  1.00 43.13           H
ATOM   3607  C   VAL A 352      31.417 193.005  46.817  1.00 50.14           C
ATOM   3608  O   VAL A 352      32.543 193.486  46.644  1.00 52.95           O
ATOM   3609  CB  VAL A 352      30.024 193.996  44.916  1.00 45.03           C
ATOM   3610  HB  VAL A 352      30.855 194.611  44.570  1.00 45.03           H
ATOM   3611  CG1 VAL A 352      30.059 192.671  44.142  1.00 42.65           C
ATOM   3612 1HG1 VAL A 352      30.017 192.882  43.073  1.00 42.65           H
ATOM   3613 2HG1 VAL A 352      29.200 192.065  44.428  1.00 42.65           H
ATOM   3614 3HG1 VAL A 352      30.978 192.131  44.370  1.00 42.65           H
ATOM   3615  CG2 VAL A 352      28.702 194.686  44.552  1.00 43.37           C
ATOM   3616 1HG2 VAL A 352      28.621 194.758  43.467  1.00 43.37           H
ATOM   3617 2HG2 VAL A 352      28.678 195.685  44.985  1.00 43.37           H
ATOM   3618 3HG2 VAL A 352      27.868 194.101  44.940  1.00 43.37           H
ATOM   3619  N   THR A 353      31.236 191.773  47.296  1.00 46.41           N
ATOM   3620  H   THR A 353      30.296 191.411  47.367  1.00 46.41           H
ATOM   3621  CA  THR A 353      32.311 190.842  47.700  1.00 48.96           C
ATOM   3622  HA  THR A 353      32.930 191.361  48.432  1.00 48.96           H
ATOM   3623  C   THR A 353      33.203 190.407  46.528  1.00 50.06           C
ATOM   3624  O   THR A 353      32.745 190.315  45.389  1.00 51.06           O
ATOM   3625  CB  THR A 353      31.753 189.582  48.380  1.00 48.99           C
ATOM   3626  HB  THR A 353      32.534 188.823  48.407  1.00 48.99           H
ATOM   3627  OG1 THR A 353      30.644 189.059  47.670  1.00 46.27           O
ATOM   3628  HG1 THR A 353      29.866 189.154  48.224  1.00 46.27           H
ATOM   3629  CG2 THR A 353      31.304 189.852  49.809  1.00 48.50           C
ATOM   3630 1HG2 THR A 353      30.836 188.957  50.219  1.00 48.50           H
ATOM   3631 2HG2 THR A 353      30.593 190.678  49.835  1.00 48.50           H
ATOM   3632 3HG2 THR A 353      32.181 190.108  50.403  1.00 48.50           H
ATOM   3633  N   GLU A 354      34.481 190.114  46.793  1.00 47.04           N
ATOM   3634  H   GLU A 354      34.819 190.141  47.745  1.00 47.04           H
ATOM   3635  CA  GLU A 354      35.471 189.777  45.760  1.00 50.29           C
ATOM   3636  HA  GLU A 354      35.609 190.644  45.113  1.00 50.29           H
ATOM   3637  C   GLU A 354      35.015 188.593  44.879  1.00 43.81           C
ATOM   3638  O   GLU A 354      35.058 188.683  43.655  1.00 43.82           O
ATOM   3639  CB  GLU A 354      36.833 189.435  46.388  1.00  0.00           C
ATOM   3640 1HB  GLU A 354      36.714 188.643  47.128  1.00  0.00           H
ATOM   3641 2HB  GLU A 354      37.484 189.068  45.594  1.00  0.00           H
ATOM   3642  CG  GLU A 354      37.507 190.642  47.060  1.00  0.00           C
ATOM   3643 1HG  GLU A 354      37.412 191.514  46.412  1.00  0.00           H
ATOM   3644 2HG  GLU A 354      37.008 190.860  48.005  1.00  0.00           H
ATOM   3645  CD  GLU A 354      38.995 190.393  47.336  1.00  0.00           C
ATOM   3646  OE1 GLU A 354      39.361 189.316  47.864  1.00  0.00           O
ATOM   3647  OE2 GLU A 354      39.821 191.297  47.071  1.00  0.00           O
ATOM   3648  N   GLY A 355      34.500 187.522  45.485  1.00 41.33           N
ATOM   3649  H   GLY A 355      34.511 187.472  46.493  1.00 41.33           H
ATOM   3650  CA  GLY A 355      34.024 186.347  44.763  1.00 45.76           C
ATOM   3651 1HA  GLY A 355      34.820 185.983  44.114  1.00 45.76           H
ATOM   3652 2HA  GLY A 355      33.797 185.575  45.499  1.00 45.76           H
ATOM   3653  C   GLY A 355      32.767 186.576  43.903  1.00 43.53           C
ATOM   3654  O   GLY A 355      32.570 185.861  42.918  1.00 43.05           O
ATOM   3655  N   ALA A 356      31.951 187.587  44.218  1.00 43.01           N
ATOM   3656  H   ALA A 356      32.167 188.163  45.020  1.00 43.01           H
ATOM   3657  CA  ALA A 356      30.857 188.032  43.358  1.00 42.10           C
ATOM   3658  HA  ALA A 356      30.320 187.159  42.987  1.00 42.10           H
ATOM   3659  C   ALA A 356      31.379 188.823  42.138  1.00 42.76           C
ATOM   3660  O   ALA A 356      30.883 188.632  41.025  1.00 40.23           O
ATOM   3661  CB  ALA A 356      29.882 188.870  44.190  1.00 37.52           C
ATOM   3662 1HB  ALA A 356      29.532 188.283  45.039  1.00 37.52           H
ATOM   3663 2HB  ALA A 356      29.033 189.150  43.567  1.00 37.52           H
ATOM   3664 3HB  ALA A 356      30.380 189.770  44.551  1.00 37.52           H
ATOM   3665  N   ARG A 357      32.408 189.668  42.324  1.00 40.53           N
ATOM   3666  H   ARG A 357      32.806 189.769  43.247  1.00 40.53           H
ATOM   3667  CA  ARG A 357      33.085 190.382  41.237  1.00 39.30           C
ATOM   3668  HA  ARG A 357      32.323 190.912  40.665  1.00 39.30           H
ATOM   3669  C   ARG A 357      33.791 189.390  40.292  1.00 42.79           C
ATOM   3670  O   ARG A 357      33.612 189.484  39.080  1.00 41.55           O
ATOM   3671  CB  ARG A 357      34.087 191.430  41.761  1.00 46.45           C
ATOM   3672 1HB  ARG A 357      34.909 190.933  42.277  1.00 46.45           H
ATOM   3673 2HB  ARG A 357      34.499 191.966  40.906  1.00 46.45           H
ATOM   3674  CG  ARG A 357      33.446 192.448  42.719  1.00 44.17           C
ATOM   3675 1HG  ARG A 357      32.536 192.851  42.277  1.00 44.17           H
ATOM   3676 2HG  ARG A 357      33.180 191.926  43.638  1.00 44.17           H
ATOM   3677  CD  ARG A 357      34.385 193.614  43.067  1.00 50.88           C
ATOM   3678 1HD  ARG A 357      35.388 193.229  43.252  1.00 50.88           H
ATOM   3679 2HD  ARG A 357      34.416 194.321  42.238  1.00 50.88           H
ATOM   3680  NE  ARG A 357      33.904 194.302  44.271  1.00 56.56           N
ATOM   3681  HE  ARG A 357      33.280 193.746  44.838  1.00 56.56           H
ATOM   3682  CZ  ARG A 357      34.317 195.501  44.713  1.00 57.93           C
ATOM   3683  NH1 ARG A 357      35.109 196.296  44.063  1.00 59.06           N
ATOM   3684 1HH1 ARG A 357      35.420 196.092  43.124  1.00 59.06           H
ATOM   3685 2HH1 ARG A 357      35.392 197.154  44.514  1.00 59.06           H
ATOM   3686  NH2 ARG A 357      33.923 195.910  45.878  1.00 53.47           N
ATOM   3687 1HH2 ARG A 357      33.298 195.342  46.432  1.00 53.47           H
ATOM   3688 2HH2 ARG A 357      34.262 196.790  46.241  1.00 53.47           H
ATOM   3689  N   ASP A 358      34.478 188.394  40.852  1.00 42.00           N
ATOM   3690  H   ASP A 358      34.636 188.441  41.848  1.00 42.00           H
ATOM   3691  CA  ASP A 358      35.144 187.307  40.130  1.00 42.60           C
ATOM   3692  HA  ASP A 358      35.883 187.740  39.457  1.00 42.60           H
ATOM   3693  C   ASP A 358      34.144 186.492  39.279  1.00 40.57           C
ATOM   3694  O   ASP A 358      34.339 186.319  38.076  1.00 37.44           O
ATOM   3695  CB  ASP A 358      35.869 186.422  41.164  1.00 35.26           C
ATOM   3696 1HB  ASP A 358      36.437 187.069  41.833  1.00 35.26           H
ATOM   3697 2HB  ASP A 358      35.132 185.892  41.769  1.00 35.26           H
ATOM   3698  CG  ASP A 358      36.833 185.386  40.558  1.00 46.14           C
ATOM   3699  OD1 ASP A 358      37.228 185.517  39.381  1.00 51.33           O
ATOM   3700  OD2 ASP A 358      37.329 184.500  41.286  1.00 44.25           O
ATOM   3701  N   LEU A 359      33.018 186.078  39.878  1.00 39.76           N
ATOM   3702  H   LEU A 359      32.898 186.257  40.865  1.00 39.76           H
ATOM   3703  CA  LEU A 359      31.937 185.360  39.201  1.00 38.16           C
ATOM   3704  HA  LEU A 359      32.333 184.415  38.828  1.00 38.16           H
ATOM   3705  C   LEU A 359      31.382 186.155  38.004  1.00 36.56           C
ATOM   3706  O   LEU A 359      31.328 185.651  36.881  1.00 35.26           O
ATOM   3707  CB  LEU A 359      30.820 185.067  40.227  1.00 34.71           C
ATOM   3708 1HB  LEU A 359      31.221 184.392  40.984  1.00 34.71           H
ATOM   3709 2HB  LEU A 359      30.557 186.003  40.721  1.00 34.71           H
ATOM   3710  CG  LEU A 359      29.536 184.463  39.636  1.00 37.47           C
ATOM   3711  HG  LEU A 359      29.136 185.151  38.891  1.00 37.47           H
ATOM   3712  CD1 LEU A 359      29.776 183.099  38.992  1.00 34.60           C
ATOM   3713 1HD1 LEU A 359      28.820 182.686  38.671  1.00 34.60           H
ATOM   3714 2HD1 LEU A 359      30.241 182.424  39.710  1.00 34.60           H
ATOM   3715 3HD1 LEU A 359      30.430 183.218  38.128  1.00 34.60           H
ATOM   3716  CD2 LEU A 359      28.487 184.306  40.730  1.00 32.29           C
ATOM   3717 1HD2 LEU A 359      27.556 183.947  40.290  1.00 32.29           H
ATOM   3718 2HD2 LEU A 359      28.314 185.268  41.212  1.00 32.29           H
ATOM   3719 3HD2 LEU A 359      28.840 183.587  41.470  1.00 32.29           H
ATOM   3720  N   ILE A 360      30.957 187.398  38.239  1.00 32.78           N
ATOM   3721  H   ILE A 360      31.031 187.785  39.169  1.00 32.78           H
ATOM   3722  CA  ILE A 360      30.327 188.229  37.218  1.00 34.17           C
ATOM   3723  HA  ILE A 360      29.541 187.639  36.746  1.00 34.17           H
ATOM   3724  C   ILE A 360      31.357 188.600  36.121  1.00 38.38           C
ATOM   3725  O   ILE A 360      31.007 188.603  34.943  1.00 37.75           O
ATOM   3726  CB  ILE A 360      29.636 189.447  37.884  1.00 30.18           C
ATOM   3727  HB  ILE A 360      30.358 189.915  38.554  1.00 30.18           H
ATOM   3728  CG1 ILE A 360      28.416 188.985  38.709  1.00 34.57           C
ATOM   3729 1HG1 ILE A 360      27.618 188.714  38.017  1.00 34.57           H
ATOM   3730 2HG1 ILE A 360      28.700 188.094  39.269  1.00 34.57           H
ATOM   3731  CG2 ILE A 360      29.188 190.483  36.835  1.00 31.31           C
ATOM   3732 1HG2 ILE A 360      28.669 191.308  37.324  1.00 31.31           H
ATOM   3733 2HG2 ILE A 360      28.517 190.000  36.126  1.00 31.31           H
ATOM   3734 3HG2 ILE A 360      30.062 190.865  36.307  1.00 31.31           H
ATOM   3735  CD1 ILE A 360      27.894 190.013  39.723  1.00 37.99           C
ATOM   3736 1HD1 ILE A 360      27.062 189.569  40.269  1.00 37.99           H
ATOM   3737 2HD1 ILE A 360      27.555 190.912  39.210  1.00 37.99           H
ATOM   3738 3HD1 ILE A 360      28.692 190.270  40.420  1.00 37.99           H
ATOM   3739  N   SER A 361      32.631 188.815  36.467  1.00 36.14           N
ATOM   3740  H   SER A 361      32.893 188.799  37.442  1.00 36.14           H
ATOM   3741  CA  SER A 361      33.709 189.060  35.503  1.00 39.03           C
ATOM   3742  HA  SER A 361      33.435 189.929  34.904  1.00 39.03           H
ATOM   3743  C   SER A 361      33.931 187.870  34.547  1.00 41.45           C
ATOM   3744  O   SER A 361      34.104 188.099  33.349  1.00 42.33           O
ATOM   3745  CB  SER A 361      35.015 189.399  36.220  1.00 42.49           C
ATOM   3746 1HB  SER A 361      35.278 188.585  36.896  1.00 42.49           H
ATOM   3747 2HB  SER A 361      35.810 189.522  35.485  1.00 42.49           H
ATOM   3748  OG  SER A 361      34.855 190.612  36.952  1.00 45.89           O
ATOM   3749  HG  SER A 361      34.569 190.377  37.837  1.00 45.89           H
ATOM   3750  N   ARG A 362      33.858 186.621  35.034  1.00 37.86           N
ATOM   3751  H   ARG A 362      33.742 186.488  36.028  1.00 37.86           H
ATOM   3752  CA  ARG A 362      33.923 185.391  34.223  1.00 37.71           C
ATOM   3753  HA  ARG A 362      34.808 185.431  33.588  1.00 37.71           H
ATOM   3754  C   ARG A 362      32.687 185.225  33.317  1.00 37.49           C
ATOM   3755  O   ARG A 362      32.825 184.891  32.142  1.00 38.09           O
ATOM   3756  CB  ARG A 362      34.045 184.163  35.140  1.00 41.01           C
ATOM   3757 1HB  ARG A 362      33.238 184.184  35.873  1.00 41.01           H
ATOM   3758 2HB  ARG A 362      33.936 183.255  34.547  1.00 41.01           H
ATOM   3759  CG  ARG A 362      35.388 184.110  35.884  1.00 48.13           C
ATOM   3760 1HG  ARG A 362      36.191 183.865  35.189  1.00 48.13           H
ATOM   3761 2HG  ARG A 362      35.602 185.081  36.329  1.00 48.13           H
ATOM   3762  CD  ARG A 362      35.336 183.051  36.987  1.00 43.68           C
ATOM   3763 1HD  ARG A 362      34.384 183.128  37.513  1.00 43.68           H
ATOM   3764 2HD  ARG A 362      35.407 182.058  36.542  1.00 43.68           H
ATOM   3765  NE  ARG A 362      36.433 183.235  37.940  1.00 51.86           N
ATOM   3766  HE  ARG A 362      36.351 184.085  38.479  1.00 51.86           H
ATOM   3767  CZ  ARG A 362      37.481 182.421  38.132  1.00 63.24           C
ATOM   3768  NH1 ARG A 362      37.682 181.329  37.459  1.00 57.05           N
ATOM   3769 1HH1 ARG A 362      36.960 180.981  36.844  1.00 57.05           H
ATOM   3770 2HH1 ARG A 362      38.506 180.772  37.636  1.00 57.05           H
ATOM   3771  NH2 ARG A 362      38.352 182.746  39.033  1.00 69.43           N
ATOM   3772 1HH2 ARG A 362      38.149 183.544  39.618  1.00 69.43           H
ATOM   3773 2HH2 ARG A 362      39.147 182.158  39.240  1.00 69.43           H
ATOM   3774  N   LEU A 363      31.487 185.475  33.843  1.00 37.27           N
ATOM   3775  H   LEU A 363      31.421 185.708  34.824  1.00 37.27           H
ATOM   3776  CA  LEU A 363      30.238 185.406  33.090  1.00 32.31           C
ATOM   3777  HA  LEU A 363      30.173 184.427  32.616  1.00 32.31           H
ATOM   3778  C   LEU A 363      30.180 186.473  31.963  1.00 33.18           C
ATOM   3779  O   LEU A 363      29.695 186.181  30.871  1.00 35.58           O
ATOM   3780  CB  LEU A 363      29.050 185.559  34.068  1.00 33.48           C
ATOM   3781 1HB  LEU A 363      29.208 186.465  34.654  1.00 33.48           H
ATOM   3782 2HB  LEU A 363      28.142 185.695  33.481  1.00 33.48           H
ATOM   3783  CG  LEU A 363      28.844 184.366  35.019  1.00 33.12           C
ATOM   3784  HG  LEU A 363      29.803 184.114  35.473  1.00 33.12           H
ATOM   3785  CD1 LEU A 363      27.854 184.708  36.133  1.00 28.87           C
ATOM   3786 1HD1 LEU A 363      27.806 183.875  36.835  1.00 28.87           H
ATOM   3787 2HD1 LEU A 363      26.866 184.883  35.708  1.00 28.87           H
ATOM   3788 3HD1 LEU A 363      28.191 185.604  36.654  1.00 28.87           H
ATOM   3789  CD2 LEU A 363      28.311 183.135  34.288  1.00 30.00           C
ATOM   3790 1HD2 LEU A 363      28.123 182.346  35.017  1.00 30.00           H
ATOM   3791 2HD2 LEU A 363      29.048 182.793  33.562  1.00 30.00           H
ATOM   3792 3HD2 LEU A 363      27.382 183.384  33.774  1.00 30.00           H
ATOM   3793  N   LEU A 364      30.718 187.671  32.213  1.00 34.67           N
ATOM   3794  H   LEU A 364      31.054 187.848  33.149  1.00 34.67           H
ATOM   3795  CA  LEU A 364      30.737 188.815  31.289  1.00 40.71           C
ATOM   3796  HA  LEU A 364      29.983 188.629  30.524  1.00 40.71           H
ATOM   3797  C   LEU A 364      32.099 188.997  30.549  1.00 38.76           C
ATOM   3798  O   LEU A 364      32.471 190.120  30.206  1.00 44.59           O
ATOM   3799  CB  LEU A 364      30.299 190.099  32.040  1.00 36.64           C
ATOM   3800 1HB  LEU A 364      31.061 190.324  32.788  1.00 36.64           H
ATOM   3801 2HB  LEU A 364      30.280 190.917  31.320  1.00 36.64           H
ATOM   3802  CG  LEU A 364      28.926 190.038  32.729  1.00 33.63           C
ATOM   3803  HG  LEU A 364      28.947 189.249  33.481  1.00 33.63           H
ATOM   3804  CD1 LEU A 364      28.618 191.361  33.430  1.00 39.14           C
ATOM   3805 1HD1 LEU A 364      27.701 191.256  34.010  1.00 39.14           H
ATOM   3806 2HD1 LEU A 364      28.492 192.152  32.690  1.00 39.14           H
ATOM   3807 3HD1 LEU A 364      29.443 191.613  34.096  1.00 39.14           H
ATOM   3808  CD2 LEU A 364      27.790 189.747  31.751  1.00 35.31           C
ATOM   3809 1HD2 LEU A 364      26.837 189.812  32.278  1.00 35.31           H
ATOM   3810 2HD2 LEU A 364      27.911 188.744  31.342  1.00 35.31           H
ATOM   3811 3HD2 LEU A 364      27.808 190.475  30.941  1.00 35.31           H
ATOM   3812  N   LYS A 365      32.874 187.928  30.310  1.00 38.48           N
ATOM   3813  H   LYS A 365      32.580 187.014  30.623  1.00 38.48           H
ATOM   3814  CA  LYS A 365      34.027 187.961  29.396  1.00 40.37           C
ATOM   3815  HA  LYS A 365      34.711 188.748  29.714  1.00 40.37           H
ATOM   3816  C   LYS A 365      33.539 188.293  27.973  1.00 37.82           C
ATOM   3817  O   LYS A 365      32.529 187.738  27.537  1.00 35.74           O
ATOM   3818  CB  LYS A 365      34.775 186.610  29.378  1.00 40.15           C
ATOM   3819 1HB  LYS A 365      34.069 185.834  29.080  1.00 40.15           H
ATOM   3820 2HB  LYS A 365      35.546 186.657  28.609  1.00 40.15           H
ATOM   3821  CG  LYS A 365      35.425 186.173  30.707  1.00 46.10           C
ATOM   3822 1HG  LYS A 365      34.752 186.439  31.522  1.00 46.10           H
ATOM   3823 2HG  LYS A 365      35.514 185.086  30.705  1.00 46.10           H
ATOM   3824  CD  LYS A 365      36.826 186.740  31.012  1.00 52.83           C
ATOM   3825 1HD  LYS A 365      37.223 186.224  31.886  1.00 52.83           H
ATOM   3826 2HD  LYS A 365      37.476 186.523  30.164  1.00 52.83           H
ATOM   3827  CE  LYS A 365      36.830 188.250  31.292  1.00 55.08           C
ATOM   3828 1HE  LYS A 365      36.750 188.784  30.345  1.00 55.08           H
ATOM   3829 2HE  LYS A 365      35.961 188.496  31.903  1.00 55.08           H
ATOM   3830  NZ  LYS A 365      38.054 188.659  32.017  1.00 60.65           N
ATOM   3831 1HZ  LYS A 365      38.114 189.665  32.082  1.00 60.65           H
ATOM   3832 2HZ  LYS A 365      38.867 188.304  31.534  1.00 60.65           H
ATOM   3833 3HZ  LYS A 365      38.013 188.263  32.945  1.00 60.65           H
ATOM   3834  N   HIS A 366      34.251 189.153  27.243  1.00 41.46           N
ATOM   3835  H   HIS A 366      35.093 189.559  27.627  1.00 41.46           H
ATOM   3836  CA  HIS A 366      33.904 189.521  25.871  1.00 38.25           C
ATOM   3837  HA  HIS A 366      32.908 189.964  25.878  1.00 38.25           H
ATOM   3838  C   HIS A 366      33.865 188.278  24.954  1.00 38.79           C
ATOM   3839  O   HIS A 366      32.822 187.969  24.388  1.00 39.75           O
ATOM   3840  CB  HIS A 366      34.881 190.585  25.344  1.00 43.46           C
ATOM   3841 1HB  HIS A 366      34.819 191.475  25.972  1.00 43.46           H
ATOM   3842 2HB  HIS A 366      35.898 190.202  25.415  1.00 43.46           H
ATOM   3843  CG  HIS A 366      34.615 190.989  23.906  1.00 43.32           C
ATOM   3844  ND1 HIS A 366      35.170 190.436  22.779  1.00 47.36           N
ATOM   3845  HD1 HIS A 366      35.850 189.693  22.694  1.00 47.36           H
ATOM   3846  CD2 HIS A 366      33.728 191.927  23.450  1.00 42.36           C
ATOM   3847  HD2 HIS A 366      33.078 192.579  24.015  1.00 42.36           H
ATOM   3848  CE1 HIS A 366      34.648 191.035  21.727  1.00 42.51           C
ATOM   3849  HE1 HIS A 366      34.873 190.847  20.687  1.00 42.51           H
ATOM   3850  NE2 HIS A 366      33.740 191.933  22.076  1.00 47.64           N
ATOM   3851  N   ASN A 367      34.962 187.523  24.882  1.00 42.68           N
ATOM   3852  H   ASN A 367      35.750 187.780  25.460  1.00 42.68           H
ATOM   3853  CA  ASN A 367      35.094 186.300  24.090  1.00 40.18           C
ATOM   3854  HA  ASN A 367      34.805 186.504  23.059  1.00 40.18           H
ATOM   3855  C   ASN A 367      34.179 185.176  24.627  1.00 33.02           C
ATOM   3856  O   ASN A 367      34.381 184.741  25.767  1.00 37.80           O
ATOM   3857  CB  ASN A 367      36.583 185.914  24.119  1.00 45.09           C
ATOM   3858 1HB  ASN A 367      37.165 186.778  23.798  1.00 45.09           H
ATOM   3859 2HB  ASN A 367      36.856 185.706  25.153  1.00 45.09           H
ATOM   3860  CG  ASN A 367      36.968 184.710  23.254  1.00 53.14           C
ATOM   3861  OD1 ASN A 367      36.172 183.841  22.937  1.00 45.60           O
ATOM   3862  ND2 ASN A 367      38.223 184.615  22.878  1.00 54.92           N
ATOM   3863 1HD2 ASN A 367      38.539 183.762  22.438  1.00 54.92           H
ATOM   3864 2HD2 ASN A 367      38.897 185.285  23.221  1.00 54.92           H
ATOM   3865  N   PRO A 368      33.228 184.630  23.837  1.00 35.61           N
ATOM   3866  CA  PRO A 368      32.357 183.532  24.269  1.00 36.51           C
ATOM   3867  HA  PRO A 368      31.698 183.897  25.057  1.00 36.51           H
ATOM   3868  C   PRO A 368      33.118 182.307  24.799  1.00 39.70           C
ATOM   3869  O   PRO A 368      32.717 181.711  25.802  1.00 39.10           O
ATOM   3870  CB  PRO A 368      31.517 183.180  23.034  1.00 39.25           C
ATOM   3871 1HB  PRO A 368      32.024 182.433  22.424  1.00 39.25           H
ATOM   3872 2HB  PRO A 368      30.514 182.845  23.299  1.00 39.25           H
ATOM   3873  CG  PRO A 368      31.443 184.500  22.286  1.00 43.27           C
ATOM   3874 1HG  PRO A 368      31.273 184.363  21.218  1.00 43.27           H
ATOM   3875 2HG  PRO A 368      30.675 185.133  22.729  1.00 43.27           H
ATOM   3876  CD  PRO A 368      32.816 185.091  22.528  1.00 36.90           C
ATOM   3877 1HD  PRO A 368      33.522 184.736  21.777  1.00 36.90           H
ATOM   3878 2HD  PRO A 368      32.752 186.179  22.527  1.00 36.90           H
ATOM   3879  N   SER A 369      34.263 181.965  24.195  1.00 41.99           N
ATOM   3880  H   SER A 369      34.604 182.516  23.420  1.00 41.99           H
ATOM   3881  CA  SER A 369      35.087 180.831  24.613  1.00 39.68           C
ATOM   3882  HA  SER A 369      34.412 179.983  24.726  1.00 39.68           H
ATOM   3883  C   SER A 369      35.813 181.042  25.963  1.00 42.05           C
ATOM   3884  O   SER A 369      36.307 180.061  26.514  1.00 47.97           O
ATOM   3885  CB  SER A 369      36.095 180.442  23.525  1.00 41.44           C
ATOM   3886 1HB  SER A 369      36.509 179.462  23.760  1.00 41.44           H
ATOM   3887 2HB  SER A 369      35.576 180.373  22.569  1.00 41.44           H
ATOM   3888  OG  SER A 369      37.157 181.379  23.441  1.00 48.90           O
ATOM   3889  HG  SER A 369      36.806 182.190  23.069  1.00 48.90           H
ATOM   3890  N   GLN A 370      35.846 182.266  26.508  1.00 37.67           N
ATOM   3891  H   GLN A 370      35.415 183.033  26.011  1.00 37.67           H
ATOM   3892  CA  GLN A 370      36.352 182.570  27.856  1.00 35.71           C
ATOM   3893  HA  GLN A 370      37.103 181.823  28.115  1.00 35.71           H
ATOM   3894  C   GLN A 370      35.256 182.527  28.955  1.00 41.97           C
ATOM   3895  O   GLN A 370      35.590 182.517  30.144  1.00 40.80           O
ATOM   3896  CB  GLN A 370      37.057 183.937  27.862  1.00 44.90           C
ATOM   3897 1HB  GLN A 370      36.382 184.705  27.485  1.00 44.90           H
ATOM   3898 2HB  GLN A 370      37.318 184.187  28.890  1.00 44.90           H
ATOM   3899  CG  GLN A 370      38.342 183.956  27.013  1.00 56.63           C
ATOM   3900 1HG  GLN A 370      39.006 183.162  27.356  1.00 56.63           H
ATOM   3901 2HG  GLN A 370      38.100 183.771  25.966  1.00 56.63           H
ATOM   3902  CD  GLN A 370      39.073 185.296  27.123  1.00 66.93           C
ATOM   3903  OE1 GLN A 370      39.108 186.103  26.206  1.00 64.10           O
ATOM   3904  NE2 GLN A 370      39.650 185.617  28.251  1.00 71.30           N
ATOM   3905 1HE2 GLN A 370      40.195 186.467  28.280  1.00 71.30           H
ATOM   3906 2HE2 GLN A 370      39.684 184.969  29.025  1.00 71.30           H
ATOM   3907  N   ARG A 371      33.964 182.514  28.585  1.00 39.75           N
ATOM   3908  H   ARG A 371      33.734 182.488  27.601  1.00 39.75           H
ATOM   3909  CA  ARG A 371      32.830 182.415  29.518  1.00 37.50           C
ATOM   3910  HA  ARG A 371      33.047 183.069  30.363  1.00 37.50           H
ATOM   3911  C   ARG A 371      32.697 180.973  30.051  1.00 38.98           C
ATOM   3912  O   ARG A 371      32.814 180.037  29.248  1.00 38.58           O
ATOM   3913  CB  ARG A 371      31.520 182.897  28.866  1.00 36.80           C
ATOM   3914 1HB  ARG A 371      31.285 182.253  28.018  1.00 36.80           H
ATOM   3915 2HB  ARG A 371      30.711 182.823  29.592  1.00 36.80           H
ATOM   3916  CG  ARG A 371      31.596 184.353  28.366  1.00 32.85           C
ATOM   3917 1HG  ARG A 371      31.812 185.021  29.200  1.00 32.85           H
ATOM   3918 2HG  ARG A 371      32.398 184.433  27.632  1.00 32.85           H
ATOM   3919  CD  ARG A 371      30.279 184.794  27.708  1.00 33.87           C
ATOM   3920 1HD  ARG A 371      29.882 183.962  27.126  1.00 33.87           H
ATOM   3921 2HD  ARG A 371      29.556 185.074  28.475  1.00 33.87           H
ATOM   3922  NE  ARG A 371      30.502 185.941  26.817  1.00 35.04           N
ATOM   3923  HE  ARG A 371      31.293 186.517  27.065  1.00 35.04           H
ATOM   3924  CZ  ARG A 371      29.796 186.212  25.711  1.00 33.04           C
ATOM   3925  NH1 ARG A 371      28.702 185.585  25.397  1.00 34.94           N
ATOM   3926 1HH1 ARG A 371      28.284 184.900  26.010  1.00 34.94           H
ATOM   3927 2HH1 ARG A 371      28.276 185.791  24.505  1.00 34.94           H
ATOM   3928  NH2 ARG A 371      30.210 187.118  24.885  1.00 33.27           N
ATOM   3929 1HH2 ARG A 371      31.129 187.520  24.998  1.00 33.27           H
ATOM   3930 2HH2 ARG A 371      29.696 187.265  24.028  1.00 33.27           H
ATOM   3931  N   PRO A 372      32.473 180.766  31.362  1.00 36.28           N
ATOM   3932  CA  PRO A 372      32.588 179.462  32.028  1.00 40.00           C
ATOM   3933  HA  PRO A 372      33.570 179.034  31.829  1.00 40.00           H
ATOM   3934  C   PRO A 372      31.520 178.438  31.602  1.00 44.32           C
ATOM   3935  O   PRO A 372      30.469 178.787  31.056  1.00 37.75           O
ATOM   3936  CB  PRO A 372      32.482 179.771  33.529  1.00 38.45           C
ATOM   3937 1HB  PRO A 372      31.975 178.988  34.092  1.00 38.45           H
ATOM   3938 2HB  PRO A 372      33.475 179.950  33.940  1.00 38.45           H
ATOM   3939  CG  PRO A 372      31.665 181.052  33.570  1.00 37.94           C
ATOM   3940 1HG  PRO A 372      30.605 180.820  33.472  1.00 37.94           H
ATOM   3941 2HG  PRO A 372      31.860 181.640  34.466  1.00 37.94           H
ATOM   3942  CD  PRO A 372      32.160 181.785  32.341  1.00 35.25           C
ATOM   3943 1HD  PRO A 372      31.382 182.441  31.950  1.00 35.25           H
ATOM   3944 2HD  PRO A 372      33.061 182.349  32.583  1.00 35.25           H
ATOM   3945  N   MET A 373      31.758 177.162  31.910  1.00 40.37           N
ATOM   3946  H   MET A 373      32.646 176.930  32.332  1.00 40.37           H
ATOM   3947  CA  MET A 373      30.715 176.131  31.971  1.00 41.35           C
ATOM   3948  HA  MET A 373      30.146 176.134  31.042  1.00 41.35           H
ATOM   3949  C   MET A 373      29.752 176.400  33.136  1.00 34.83           C
ATOM   3950  O   MET A 373      30.171 176.854  34.197  1.00 37.17           O
ATOM   3951  CB  MET A 373      31.336 174.740  32.150  1.00 44.80           C
ATOM   3952 1HB  MET A 373      31.896 174.711  33.085  1.00 44.80           H
ATOM   3953 2HB  MET A 373      30.532 174.007  32.213  1.00 44.80           H
ATOM   3954  CG  MET A 373      32.273 174.354  30.998  1.00 57.40           C
ATOM   3955 1HG  MET A 373      31.788 174.603  30.054  1.00 57.40           H
ATOM   3956 2HG  MET A 373      33.187 174.944  31.069  1.00 57.40           H
ATOM   3957  SD  MET A 373      32.721 172.587  30.974  1.00 86.36           S
ATOM   3958  CE  MET A 373      33.693 172.490  32.505  1.00 50.95           C
ATOM   3959 1HE  MET A 373      34.209 171.531  32.546  1.00 50.95           H
ATOM   3960 2HE  MET A 373      33.034 172.585  33.368  1.00 50.95           H
ATOM   3961 3HE  MET A 373      34.424 173.298  32.514  1.00 50.95           H
ATOM   3962  N   LEU A 374      28.474 176.033  33.016  1.00 34.01           N
ATOM   3963  H   LEU A 374      28.118 175.667  32.144  1.00 34.01           H
ATOM   3964  CA  LEU A 374      27.528 176.117  34.131  1.00 36.95           C
ATOM   3965  HA  LEU A 374      27.529 177.146  34.489  1.00 36.95           H
ATOM   3966  C   LEU A 374      27.949 175.213  35.323  1.00 38.84           C
ATOM   3967  O   LEU A 374      27.749 175.587  36.475  1.00 35.04           O
ATOM   3968  CB  LEU A 374      26.112 175.781  33.635  1.00 33.05           C
ATOM   3969 1HB  LEU A 374      26.140 174.820  33.122  1.00 33.05           H
ATOM   3970 2HB  LEU A 374      25.454 175.680  34.499  1.00 33.05           H
ATOM   3971  CG  LEU A 374      25.539 176.852  32.694  1.00 36.03           C
ATOM   3972  HG  LEU A 374      26.279 177.077  31.926  1.00 36.03           H
ATOM   3973  CD1 LEU A 374      24.298 176.302  32.012  1.00 32.00           C
ATOM   3974 1HD1 LEU A 374      23.871 177.061  31.356  1.00 32.00           H
ATOM   3975 2HD1 LEU A 374      23.570 176.031  32.777  1.00 32.00           H
ATOM   3976 3HD1 LEU A 374      24.556 175.419  31.427  1.00 32.00           H
ATOM   3977  CD2 LEU A 374      25.149 178.139  33.426  1.00 34.88           C
ATOM   3978 1HD2 LEU A 374      24.717 178.839  32.710  1.00 34.88           H
ATOM   3979 2HD2 LEU A 374      26.030 178.587  33.886  1.00 34.88           H
ATOM   3980 3HD2 LEU A 374      24.413 177.908  34.197  1.00 34.88           H
ATOM   3981  N   ARG A 375      28.638 174.099  35.049  1.00 42.68           N
ATOM   3982  H   ARG A 375      28.641 173.767  34.095  1.00 42.68           H
ATOM   3983  CA  ARG A 375      29.352 173.277  36.032  1.00 40.88           C
ATOM   3984  HA  ARG A 375      28.622 172.861  36.726  1.00 40.88           H
ATOM   3985  C   ARG A 375      30.374 174.096  36.846  1.00 40.19           C
ATOM   3986  O   ARG A 375      30.387 174.007  38.067  1.00 43.05           O
ATOM   3987  CB  ARG A 375      30.024 172.116  35.280  1.00  0.00           C
ATOM   3988 1HB  ARG A 375      29.251 171.551  34.758  1.00  0.00           H
ATOM   3989 2HB  ARG A 375      30.720 172.506  34.537  1.00  0.00           H
ATOM   3990  CG  ARG A 375      30.785 171.163  36.216  1.00  0.00           C
ATOM   3991 1HG  ARG A 375      31.694 171.664  36.547  1.00  0.00           H
ATOM   3992 2HG  ARG A 375      30.173 170.923  37.086  1.00  0.00           H
ATOM   3993  CD  ARG A 375      31.172 169.853  35.511  1.00  0.00           C
ATOM   3994 1HD  ARG A 375      31.739 170.098  34.613  1.00  0.00           H
ATOM   3995 2HD  ARG A 375      31.813 169.256  36.159  1.00  0.00           H
ATOM   3996  NE  ARG A 375      30.000 169.050  35.129  1.00  0.00           N
ATOM   3997  HE  ARG A 375      29.687 169.188  34.179  1.00  0.00           H
ATOM   3998  CZ  ARG A 375      29.314 168.239  35.948  1.00  0.00           C
ATOM   3999  NH1 ARG A 375      28.222 167.686  35.528  1.00  0.00           N
ATOM   4000 1HH1 ARG A 375      27.869 167.917  34.611  1.00  0.00           H
ATOM   4001 2HH1 ARG A 375      27.703 167.057  36.126  1.00  0.00           H
ATOM   4002  NH2 ARG A 375      29.674 167.970  37.167  1.00  0.00           N
ATOM   4003 1HH2 ARG A 375      30.529 168.363  37.534  1.00  0.00           H
ATOM   4004 2HH2 ARG A 375      29.083 167.405  37.760  1.00  0.00           H
ATOM   4005  N   GLU A 376      31.175 174.929  36.185  1.00 39.10           N
ATOM   4006  H   GLU A 376      31.046 175.056  35.191  1.00 39.10           H
ATOM   4007  CA  GLU A 376      32.140 175.815  36.841  1.00 40.83           C
ATOM   4008  HA  GLU A 376      32.735 175.230  37.544  1.00 40.83           H
ATOM   4009  C   GLU A 376      31.453 176.951  37.623  1.00 43.74           C
ATOM   4010  O   GLU A 376      31.951 177.337  38.677  1.00 37.67           O
ATOM   4011  CB  GLU A 376      33.096 176.418  35.809  1.00 42.49           C
ATOM   4012 1HB  GLU A 376      32.520 176.894  35.016  1.00 42.49           H
ATOM   4013 2HB  GLU A 376      33.695 177.191  36.291  1.00 42.49           H
ATOM   4014  CG  GLU A 376      34.035 175.377  35.187  1.00 53.88           C
ATOM   4015 1HG  GLU A 376      34.704 174.996  35.959  1.00 53.88           H
ATOM   4016 2HG  GLU A 376      33.462 174.545  34.777  1.00 53.88           H
ATOM   4017  CD  GLU A 376      34.853 176.026  34.080  1.00 54.08           C
ATOM   4018  OE1 GLU A 376      34.258 176.474  33.075  1.00 48.58           O
ATOM   4019  OE2 GLU A 376      36.092 176.132  34.232  1.00 69.61           O
ATOM   4020  N   VAL A 377      30.307 177.457  37.155  1.00 37.50           N
ATOM   4021  H   VAL A 377      29.968 177.158  36.252  1.00 37.50           H
ATOM   4022  CA  VAL A 377      29.483 178.438  37.871  1.00 33.91           C
ATOM   4023  HA  VAL A 377      30.112 179.290  38.125  1.00 33.91           H
ATOM   4024  C   VAL A 377      28.939 177.835  39.182  1.00 35.19           C
ATOM   4025  O   VAL A 377      29.055 178.455  40.235  1.00 33.07           O
ATOM   4026  CB  VAL A 377      28.334 178.958  36.981  1.00 37.58           C
ATOM   4027  HB  VAL A 377      27.780 178.100  36.601  1.00 37.58           H
ATOM   4028  CG1 VAL A 377      27.341 179.854  37.734  1.00 33.38           C
ATOM   4029 1HG1 VAL A 377      26.625 180.274  37.028  1.00 33.38           H
ATOM   4030 2HG1 VAL A 377      27.887 180.661  38.223  1.00 33.38           H
ATOM   4031 3HG1 VAL A 377      26.812 179.266  38.483  1.00 33.38           H
ATOM   4032  CG2 VAL A 377      28.881 179.744  35.784  1.00 31.37           C
ATOM   4033 1HG2 VAL A 377      28.051 180.040  35.142  1.00 31.37           H
ATOM   4034 2HG2 VAL A 377      29.576 179.124  35.217  1.00 31.37           H
ATOM   4035 3HG2 VAL A 377      29.397 180.634  36.144  1.00 31.37           H
ATOM   4036  N   LEU A 378      28.406 176.610  39.137  1.00 38.12           N
ATOM   4037  H   LEU A 378      28.326 176.148  38.243  1.00 38.12           H
ATOM   4038  CA  LEU A 378      27.940 175.859  40.308  1.00 39.32           C
ATOM   4039  HA  LEU A 378      27.208 176.463  40.844  1.00 39.32           H
ATOM   4040  C   LEU A 378      29.096 175.542  41.289  1.00 41.73           C
ATOM   4041  O   LEU A 378      28.908 175.598  42.505  1.00 38.77           O
ATOM   4042  CB  LEU A 378      27.260 174.561  39.820  1.00 38.22           C
ATOM   4043 1HB  LEU A 378      27.940 174.057  39.133  1.00 38.22           H
ATOM   4044 2HB  LEU A 378      27.115 173.908  40.681  1.00 38.22           H
ATOM   4045  CG  LEU A 378      25.906 174.782  39.126  1.00 40.48           C
ATOM   4046  HG  LEU A 378      25.982 175.658  38.482  1.00 40.48           H
ATOM   4047  CD1 LEU A 378      25.543 173.577  38.258  1.00 38.40           C
ATOM   4048 1HD1 LEU A 378      24.568 173.744  37.799  1.00 38.40           H
ATOM   4049 2HD1 LEU A 378      25.507 172.677  38.872  1.00 38.40           H
ATOM   4050 3HD1 LEU A 378      26.296 173.457  37.479  1.00 38.40           H
ATOM   4051  CD2 LEU A 378      24.790 175.013  40.145  1.00 33.58           C
ATOM   4052 1HD2 LEU A 378      23.842 175.136  39.621  1.00 33.58           H
ATOM   4053 2HD2 LEU A 378      25.007 175.913  40.721  1.00 33.58           H
ATOM   4054 3HD2 LEU A 378      24.727 174.157  40.817  1.00 33.58           H
ATOM   4055  N   GLU A 379      30.287 175.245  40.768  1.00 37.81           N
ATOM   4056  H   GLU A 379      30.360 175.129  39.767  1.00 37.81           H
ATOM   4057  CA  GLU A 379      31.519 175.048  41.541  1.00 39.85           C
ATOM   4058  HA  GLU A 379      31.297 174.423  42.406  1.00 39.85           H
ATOM   4059  C   GLU A 379      32.157 176.359  42.058  1.00 46.73           C
ATOM   4060  O   GLU A 379      33.058 176.289  42.892  1.00 43.76           O
ATOM   4061  CB  GLU A 379      32.561 174.323  40.672  1.00 40.72           C
ATOM   4062 1HB  GLU A 379      32.624 174.838  39.713  1.00 40.72           H
ATOM   4063 2HB  GLU A 379      33.539 174.381  41.149  1.00 40.72           H
ATOM   4064  CG  GLU A 379      32.226 172.844  40.414  1.00 47.92           C
ATOM   4065 1HG  GLU A 379      32.441 172.278  41.320  1.00 47.92           H
ATOM   4066 2HG  GLU A 379      31.164 172.731  40.199  1.00 47.92           H
ATOM   4067  CD  GLU A 379      33.025 172.227  39.254  1.00 60.34           C
ATOM   4068  OE1 GLU A 379      34.070 172.790  38.829  1.00 56.25           O
ATOM   4069  OE2 GLU A 379      32.620 171.130  38.811  1.00 70.01           O
ATOM   4070  N   HIS A 380      31.760 177.540  41.572  1.00 46.44           N
ATOM   4071  H   HIS A 380      31.012 177.572  40.893  1.00 46.44           H
ATOM   4072  CA  HIS A 380      32.496 178.781  41.806  1.00 40.06           C
ATOM   4073  HA  HIS A 380      33.506 178.619  41.429  1.00 40.06           H
ATOM   4074  C   HIS A 380      32.593 179.104  43.312  1.00 40.92           C
ATOM   4075  O   HIS A 380      31.565 179.032  43.987  1.00 39.03           O
ATOM   4076  CB  HIS A 380      31.874 179.927  40.996  1.00 39.40           C
ATOM   4077 1HB  HIS A 380      31.694 179.586  39.977  1.00 39.40           H
ATOM   4078 2HB  HIS A 380      30.911 180.195  41.430  1.00 39.40           H
ATOM   4079  CG  HIS A 380      32.753 181.158  40.954  1.00 40.31           C
ATOM   4080  ND1 HIS A 380      32.710 182.254  41.784  1.00 38.84           N
ATOM   4081  HD1 HIS A 380      32.000 182.528  42.448  1.00 38.84           H
ATOM   4082  CD2 HIS A 380      33.819 181.363  40.123  1.00 35.96           C
ATOM   4083  HD2 HIS A 380      34.214 180.717  39.353  1.00 35.96           H
ATOM   4084  CE1 HIS A 380      33.690 183.067  41.432  1.00 38.01           C
ATOM   4085  HE1 HIS A 380      33.924 184.035  41.849  1.00 38.01           H
ATOM   4086  NE2 HIS A 380      34.385 182.573  40.421  1.00 41.11           N
ATOM   4087  N   PRO A 381      33.759 179.491  43.878  1.00 41.46           N
ATOM   4088  CA  PRO A 381      33.959 179.512  45.335  1.00 41.49           C
ATOM   4089  HA  PRO A 381      33.933 178.481  45.689  1.00 41.49           H
ATOM   4090  C   PRO A 381      32.926 180.324  46.139  1.00 39.26           C
ATOM   4091  O   PRO A 381      32.517 179.918  47.227  1.00 37.62           O
ATOM   4092  CB  PRO A 381      35.372 180.055  45.541  1.00 43.02           C
ATOM   4093 1HB  PRO A 381      35.352 181.143  45.610  1.00 43.02           H
ATOM   4094 2HB  PRO A 381      35.849 179.619  46.419  1.00 43.02           H
ATOM   4095  CG  PRO A 381      36.098 179.624  44.283  1.00 52.16           C
ATOM   4096 1HG  PRO A 381      36.917 180.300  44.036  1.00 52.16           H
ATOM   4097 2HG  PRO A 381      36.454 178.599  44.390  1.00 52.16           H
ATOM   4098  CD  PRO A 381      35.026 179.692  43.210  1.00 42.89           C
ATOM   4099 1HD  PRO A 381      35.036 180.670  42.728  1.00 42.89           H
ATOM   4100 2HD  PRO A 381      35.191 178.893  42.487  1.00 42.89           H
ATOM   4101  N   TRP A 382      32.455 181.447  45.597  1.00 40.59           N
ATOM   4102  H   TRP A 382      32.873 181.786  44.743  1.00 40.59           H
ATOM   4103  CA  TRP A 382      31.395 182.260  46.188  1.00 37.36           C
ATOM   4104  HA  TRP A 382      31.625 182.424  47.240  1.00 37.36           H
ATOM   4105  C   TRP A 382      29.996 181.600  46.108  1.00 39.21           C
ATOM   4106  O   TRP A 382      29.197 181.733  47.034  1.00 38.18           O
ATOM   4107  CB  TRP A 382      31.419 183.618  45.491  1.00 39.53           C
ATOM   4108 1HB  TRP A 382      32.423 184.025  45.611  1.00 39.53           H
ATOM   4109 2HB  TRP A 382      31.259 183.468  44.423  1.00 39.53           H
ATOM   4110  CG  TRP A 382      30.424 184.632  45.991  1.00 41.13           C
ATOM   4111  CD1 TRP A 382      30.577 185.418  47.079  1.00 41.53           C
ATOM   4112  HD1 TRP A 382      31.416 185.444  47.759  1.00 41.53           H
ATOM   4113  CD2 TRP A 382      29.113 184.979  45.450  1.00 40.73           C
ATOM   4114  NE1 TRP A 382      29.499 186.227  47.231  1.00 41.24           N
ATOM   4115  HE1 TRP A 382      29.381 186.870  48.001  1.00 41.24           H
ATOM   4116  CE2 TRP A 382      28.572 186.035  46.242  1.00 43.02           C
ATOM   4117  CE3 TRP A 382      28.336 184.529  44.357  1.00 40.55           C
ATOM   4118  HE3 TRP A 382      28.711 183.725  43.742  1.00 40.55           H
ATOM   4119  CZ2 TRP A 382      27.351 186.648  45.936  1.00 37.70           C
ATOM   4120  HZ2 TRP A 382      26.999 187.477  46.531  1.00 37.70           H
ATOM   4121  CZ3 TRP A 382      27.098 185.125  44.056  1.00 43.34           C
ATOM   4122  HZ3 TRP A 382      26.534 184.776  43.204  1.00 43.34           H
ATOM   4123  CH2 TRP A 382      26.610 186.188  44.836  1.00 36.24           C
ATOM   4124  HH2 TRP A 382      25.672 186.662  44.586  1.00 36.24           H
ATOM   4125  N   ILE A 383      29.712 180.838  45.045  1.00 36.29           N
ATOM   4126  H   ILE A 383      30.456 180.618  44.399  1.00 36.29           H
ATOM   4127  CA  ILE A 383      28.479 180.045  44.909  1.00 35.38           C
ATOM   4128  HA  ILE A 383      27.641 180.680  45.196  1.00 35.38           H
ATOM   4129  C   ILE A 383      28.514 178.839  45.875  1.00 37.25           C
ATOM   4130  O   ILE A 383      27.523 178.612  46.573  1.00 37.03           O
ATOM   4131  CB  ILE A 383      28.253 179.606  43.436  1.00 36.23           C
ATOM   4132  HB  ILE A 383      29.154 179.091  43.102  1.00 36.23           H
ATOM   4133  CG1 ILE A 383      28.026 180.808  42.487  1.00 39.64           C
ATOM   4134 1HG1 ILE A 383      28.891 181.467  42.566  1.00 39.64           H
ATOM   4135 2HG1 ILE A 383      27.999 180.430  41.465  1.00 39.64           H
ATOM   4136  CG2 ILE A 383      27.092 178.602  43.307  1.00 36.80           C
ATOM   4137 1HG2 ILE A 383      26.882 178.437  42.250  1.00 36.80           H
ATOM   4138 2HG2 ILE A 383      26.201 178.994  43.797  1.00 36.80           H
ATOM   4139 3HG2 ILE A 383      27.378 177.659  43.772  1.00 36.80           H
ATOM   4140  CD1 ILE A 383      26.747 181.625  42.720  1.00 33.88           C
ATOM   4141 1HD1 ILE A 383      26.691 182.411  41.967  1.00 33.88           H
ATOM   4142 2HD1 ILE A 383      26.776 182.073  43.713  1.00 33.88           H
ATOM   4143 3HD1 ILE A 383      25.872 180.979  42.638  1.00 33.88           H
ATOM   4144  N   THR A 384      29.635 178.117  45.997  1.00 34.73           N
ATOM   4145  H   THR A 384      30.434 178.299  45.407  1.00 34.73           H
ATOM   4146  CA  THR A 384      29.777 177.020  46.965  1.00 36.12           C
ATOM   4147  HA  THR A 384      28.952 176.330  46.790  1.00 36.12           H
ATOM   4148  C   THR A 384      29.678 177.522  48.422  1.00 37.16           C
ATOM   4149  O   THR A 384      29.176 176.786  49.270  1.00 38.74           O
ATOM   4150  CB  THR A 384      31.070 176.200  46.769  1.00 36.27           C
ATOM   4151  HB  THR A 384      31.133 175.464  47.571  1.00 36.27           H
ATOM   4152  OG1 THR A 384      32.237 176.979  46.800  1.00 43.96           O
ATOM   4153  HG1 THR A 384      32.369 177.308  47.693  1.00 43.96           H
ATOM   4154  CG2 THR A 384      31.085 175.454  45.438  1.00 36.76           C
ATOM   4155 1HG2 THR A 384      32.054 174.975  45.303  1.00 36.76           H
ATOM   4156 2HG2 THR A 384      30.908 176.153  44.621  1.00 36.76           H
ATOM   4157 3HG2 THR A 384      30.302 174.696  45.444  1.00 36.76           H
ATOM   4158  N   ALA A 385      30.079 178.768  48.701  1.00 35.36           N
ATOM   4159  H   ALA A 385      30.541 179.304  47.980  1.00 35.36           H
ATOM   4160  CA  ALA A 385      29.938 179.398  50.011  1.00 39.12           C
ATOM   4161  HA  ALA A 385      30.209 178.668  50.774  1.00 39.12           H
ATOM   4162  C   ALA A 385      28.499 179.888  50.326  1.00 44.24           C
ATOM   4163  O   ALA A 385      27.981 179.598  51.405  1.00 39.93           O
ATOM   4164  CB  ALA A 385      30.943 180.550  50.098  1.00 41.84           C
ATOM   4165 1HB  ALA A 385      31.954 180.165  49.965  1.00 41.84           H
ATOM   4166 2HB  ALA A 385      30.857 181.016  51.080  1.00 41.84           H
ATOM   4167 3HB  ALA A 385      30.730 181.288  49.325  1.00 41.84           H
ATOM   4168  N   ASN A 386      27.862 180.653  49.429  1.00 39.41           N
ATOM   4169  H   ASN A 386      28.335 180.911  48.575  1.00 39.41           H
ATOM   4170  CA  ASN A 386      26.582 181.317  49.697  1.00 33.62           C
ATOM   4171  HA  ASN A 386      26.521 181.506  50.769  1.00 33.62           H
ATOM   4172  C   ASN A 386      25.319 180.494  49.304  1.00 35.27           C
ATOM   4173  O   ASN A 386      24.265 180.729  49.888  1.00 36.25           O
ATOM   4174  CB  ASN A 386      26.561 182.693  49.000  1.00 40.46           C
ATOM   4175 1HB  ASN A 386      27.090 182.651  48.048  1.00 40.46           H
ATOM   4176 2HB  ASN A 386      25.528 182.950  48.763  1.00 40.46           H
ATOM   4177  CG  ASN A 386      27.167 183.801  49.860  1.00 44.40           C
ATOM   4178  OD1 ASN A 386      26.692 184.085  50.953  1.00 43.00           O
ATOM   4179  ND2 ASN A 386      28.191 184.469  49.392  1.00 42.65           N
ATOM   4180 1HD2 ASN A 386      28.450 185.328  49.856  1.00 42.65           H
ATOM   4181 2HD2 ASN A 386      28.576 184.249  48.484  1.00 42.65           H
ATOM   4182  N   SER A 387      25.364 179.574  48.333  1.00 35.24           N
ATOM   4183  H   SER A 387      26.232 179.328  47.880  1.00 35.24           H
ATOM   4184  CA  SER A 387      24.173 178.825  47.936  1.00 34.51           C
ATOM   4185  HA  SER A 387      23.377 179.552  47.778  1.00 34.51           H
ATOM   4186  C   SER A 387      23.721 177.866  49.062  1.00 38.34           C
ATOM   4187  O   SER A 387      24.542 177.174  49.673  1.00 38.51           O
ATOM   4188  CB  SER A 387      24.358 178.096  46.593  1.00 39.59           C
ATOM   4189 1HB  SER A 387      23.408 177.645  46.308  1.00 39.59           H
ATOM   4190 2HB  SER A 387      24.632 178.829  45.834  1.00 39.59           H
ATOM   4191  OG  SER A 387      25.353 177.082  46.648  1.00 39.66           O
ATOM   4192  HG  SER A 387      26.210 177.514  46.626  1.00 39.66           H
ATOM   4193  N   SER A 388      22.413 177.797  49.330  1.00 33.45           N
ATOM   4194  H   SER A 388      21.779 178.417  48.847  1.00 33.45           H
ATOM   4195  CA  SER A 388      21.830 177.018  50.439  1.00 39.71           C
ATOM   4196  HA  SER A 388      22.613 176.385  50.857  1.00 39.71           H
ATOM   4197  C   SER A 388      20.672 176.095  49.986  1.00 43.48           C
ATOM   4198  O   SER A 388      20.140 176.212  48.877  1.00 44.25           O
ATOM   4199  CB  SER A 388      21.417 177.954  51.589  1.00 42.82           C
ATOM   4200 1HB  SER A 388      20.964 177.355  52.379  1.00 42.82           H
ATOM   4201 2HB  SER A 388      22.313 178.428  51.991  1.00 42.82           H
ATOM   4202  OG  SER A 388      20.520 178.970  51.200  1.00 45.87           O
ATOM   4203  HG  SER A 388      19.701 178.559  50.912  1.00 45.87           H
ATOM   4204  N   LYS A 389      20.350 175.124  50.845  1.00 39.91           N
ATOM   4205  H   LYS A 389      20.862 175.108  51.715  1.00 39.91           H
ATOM   4206  CA  LYS A 389      19.294 174.093  50.711  1.00 48.58           C
ATOM   4207  HA  LYS A 389      18.918 174.095  49.688  1.00 48.58           H
ATOM   4208  C   LYS A 389      18.088 174.406  51.644  1.00 50.00           C
ATOM   4209  O   LYS A 389      18.161 175.351  52.436  1.00 48.60           O
ATOM   4210  CB  LYS A 389      19.927 172.721  51.007  1.00 46.88           C
ATOM   4211 1HB  LYS A 389      20.782 172.869  51.666  1.00 46.88           H
ATOM   4212 2HB  LYS A 389      19.208 172.120  51.563  1.00 46.88           H
ATOM   4213  CG  LYS A 389      20.353 171.925  49.754  1.00 51.75           C
ATOM   4214 1HG  LYS A 389      20.716 170.950  50.077  1.00 51.75           H
ATOM   4215 2HG  LYS A 389      19.473 171.778  49.128  1.00 51.75           H
ATOM   4216  CD  LYS A 389      21.451 172.610  48.929  1.00 51.94           C
ATOM   4217 1HD  LYS A 389      21.086 173.580  48.591  1.00 51.94           H
ATOM   4218 2HD  LYS A 389      22.328 172.755  49.560  1.00 51.94           H
ATOM   4219  CE  LYS A 389      21.841 171.763  47.710  1.00 44.07           C
ATOM   4220 1HE  LYS A 389      22.150 170.775  48.052  1.00 44.07           H
ATOM   4221 2HE  LYS A 389      20.967 171.643  47.070  1.00 44.07           H
ATOM   4222  NZ  LYS A 389      22.948 172.392  46.955  1.00 41.55           N
ATOM   4223 1HZ  LYS A 389      23.191 171.820  46.159  1.00 41.55           H
ATOM   4224 2HZ  LYS A 389      23.748 172.478  47.566  1.00 41.55           H
ATOM   4225 3HZ  LYS A 389      22.667 173.309  46.637  1.00 41.55           H
ATOM   4226  N   PRO A 390      16.982 173.636  51.585  1.00 52.78           N
ATOM   4227  CA  PRO A 390      15.884 173.712  52.554  1.00 59.21           C
ATOM   4228  HA  PRO A 390      15.360 174.657  52.412  1.00 59.21           H
ATOM   4229  C   PRO A 390      16.323 173.625  54.031  1.00 58.35           C
ATOM   4230  O   PRO A 390      17.405 173.126  54.350  1.00 49.24           O
ATOM   4231  CB  PRO A 390      14.941 172.562  52.185  1.00 56.38           C
ATOM   4232 1HB  PRO A 390      15.216 171.657  52.727  1.00 56.38           H
ATOM   4233 2HB  PRO A 390      13.896 172.817  52.359  1.00 56.38           H
ATOM   4234  CG  PRO A 390      15.187 172.369  50.698  1.00 59.39           C
ATOM   4235 1HG  PRO A 390      14.979 171.349  50.376  1.00 59.39           H
ATOM   4236 2HG  PRO A 390      14.601 173.087  50.124  1.00 59.39           H
ATOM   4237  CD  PRO A 390      16.667 172.671  50.555  1.00 49.10           C
ATOM   4238 1HD  PRO A 390      17.246 171.761  50.714  1.00 49.10           H
ATOM   4239 2HD  PRO A 390      16.876 173.098  49.574  1.00 49.10           H
ATOM   4240  N   SER A 391      15.462 174.085  54.939  1.00 57.36           N
ATOM   4241  H   SER A 391      14.595 174.493  54.621  1.00 57.36           H
ATOM   4242  CA  SER A 391      15.591 173.925  56.404  1.00 62.56           C
ATOM   4243  HA  SER A 391      16.004 172.938  56.616  1.00 62.56           H
ATOM   4244  C   SER A 391      14.213 174.030  57.075  1.00 73.56           C
ATOM   4245  O   SER A 391      13.263 174.537  56.465  1.00 77.77           O
ATOM   4246  CB  SER A 391      16.537 174.983  57.004  1.00 61.69           C
ATOM   4247 1HB  SER A 391      16.868 174.636  57.983  1.00 61.69           H
ATOM   4248 2HB  SER A 391      17.408 175.076  56.355  1.00 61.69           H
ATOM   4249  OG  SER A 391      15.906 176.251  57.160  1.00 61.21           O
ATOM   4250  HG  SER A 391      15.503 176.265  58.031  1.00 61.21           H
ATOM   4251  N   ASN A 392      14.098 173.620  58.341  1.00 76.13           N
ATOM   4252  H   ASN A 392      14.896 173.174  58.770  1.00 76.13           H
ATOM   4253  CA  ASN A 392      13.086 174.162  59.262  1.00 76.96           C
ATOM   4254  HA  ASN A 392      12.099 174.087  58.805  1.00 76.96           H
ATOM   4255  C   ASN A 392      13.345 175.672  59.545  1.00 75.66           C
ATOM   4256  O   ASN A 392      12.376 176.359  59.930  1.00 77.37           O
ATOM   4257  OXT ASN A 392      14.504 176.135  59.423  1.00 77.37           O
ATOM   4258  CB  ASN A 392      13.079 173.330  60.571  1.00  0.00           C
ATOM   4259 1HB  ASN A 392      14.108 173.177  60.898  1.00  0.00           H
ATOM   4260 2HB  ASN A 392      12.592 173.928  61.341  1.00  0.00           H
ATOM   4261  CG  ASN A 392      12.384 171.950  60.531  1.00  0.00           C
ATOM   4262  OD1 ASN A 392      12.291 171.272  61.550  1.00  0.00           O
ATOM   4263  ND2 ASN A 392      11.863 171.492  59.419  1.00  0.00           N
ATOM   4264 1HD2 ASN A 392      11.437 170.577  59.430  1.00  0.00           H
ATOM   4265 2HD2 ASN A 392      11.850 172.046  58.575  1.00  0.00           H
TER    4266      ASN A 392 
HETATM 4267  CH3 ACE B 521     -10.093 175.380  49.492  1.00 65.40           C
HETATM 4268 1HH3 ACE B 521     -10.425 174.685  50.263  1.00 65.40           H
HETATM 4269 2HH3 ACE B 521      -9.008 175.478  49.533  1.00 65.40           H
HETATM 4270 3HH3 ACE B 521     -10.388 175.005  48.512  1.00 65.40           H
HETATM 4271  C   ACE B 521     -10.721 176.735  49.716  1.00 65.40           C
HETATM 4272  O   ACE B 521     -11.564 176.878  50.596  1.00 65.40           O
ATOM   4273  N   GLU B 522     -10.299 177.715  48.928  1.00 65.40           N
ATOM   4274  H   GLU B 522      -9.602 177.473  48.238  1.00 65.40           H
ATOM   4275  CA  GLU B 522     -10.685 179.137  48.982  1.00 67.90           C
ATOM   4276  HA  GLU B 522     -11.643 179.246  49.490  1.00 67.90           H
ATOM   4277  C   GLU B 522     -10.829 179.760  47.571  1.00 69.66           C
ATOM   4278  O   GLU B 522     -11.686 180.615  47.344  1.00 70.03           O
ATOM   4279  CB  GLU B 522      -9.615 179.934  49.757  1.00  0.00           C
ATOM   4280 1HB  GLU B 522      -8.650 179.763  49.280  1.00  0.00           H
ATOM   4281 2HB  GLU B 522      -9.844 180.997  49.688  1.00  0.00           H
ATOM   4282  CG  GLU B 522      -9.489 179.562  51.250  1.00  0.00           C
ATOM   4283 1HG  GLU B 522     -10.369 179.919  51.786  1.00  0.00           H
ATOM   4284 2HG  GLU B 522      -9.451 178.477  51.356  1.00  0.00           H
ATOM   4285  CD  GLU B 522      -8.239 180.155  51.931  1.00  0.00           C
ATOM   4286  OE1 GLU B 522      -7.550 181.030  51.366  1.00  0.00           O
ATOM   4287  OE2 GLU B 522      -7.905 179.687  53.049  1.00  0.00           O
ATOM   4288  N   GLU B 523      -9.985 179.346  46.620  1.00 64.46           N
ATOM   4289  H   GLU B 523      -9.309 178.635  46.863  1.00 64.46           H
ATOM   4290  CA  GLU B 523      -9.931 179.838  45.231  1.00 59.24           C
ATOM   4291  HA  GLU B 523      -9.995 180.926  45.239  1.00 59.24           H
ATOM   4292  C   GLU B 523     -11.116 179.301  44.392  1.00 58.61           C
ATOM   4293  O   GLU B 523     -11.447 178.117  44.492  1.00 60.63           O
ATOM   4294  CB  GLU B 523      -8.569 179.433  44.641  1.00 50.32           C
ATOM   4295 1HB  GLU B 523      -7.820 179.396  45.433  1.00 50.32           H
ATOM   4296 2HB  GLU B 523      -8.659 178.425  44.237  1.00 50.32           H
ATOM   4297  CG  GLU B 523      -8.056 180.363  43.526  1.00 63.41           C
ATOM   4298 1HG  GLU B 523      -7.487 179.760  42.818  1.00 63.41           H
ATOM   4299 2HG  GLU B 523      -8.888 180.819  42.990  1.00 63.41           H
ATOM   4300  CD  GLU B 523      -7.151 181.472  44.070  1.00 55.75           C
ATOM   4301  OE1 GLU B 523      -5.905 181.387  43.963  1.00 58.78           O
ATOM   4302  OE2 GLU B 523      -7.663 182.510  44.548  1.00 65.50           O
ATOM   4303  N   SER B 524     -11.769 180.149  43.584  1.00 50.05           N
ATOM   4304  H   SER B 524     -11.443 181.100  43.490  1.00 50.05           H
ATOM   4305  CA  SER B 524     -13.068 179.849  42.951  1.00 56.63           C
ATOM   4306  HA  SER B 524     -13.528 179.043  43.522  1.00 56.63           H
ATOM   4307  C   SER B 524     -12.976 179.388  41.476  1.00 48.66           C
ATOM   4308  O   SER B 524     -12.335 180.036  40.645  1.00 45.34           O
ATOM   4309  CB  SER B 524     -14.015 181.056  43.086  1.00 61.58           C
ATOM   4310 1HB  SER B 524     -14.996 180.771  42.703  1.00 61.58           H
ATOM   4311 2HB  SER B 524     -14.119 181.299  44.143  1.00 61.58           H
ATOM   4312  OG  SER B 524     -13.564 182.210  42.379  1.00 65.84           O
ATOM   4313  HG  SER B 524     -12.777 182.529  42.827  1.00 65.84           H
ATOM   4314  N   PHE B 525     -13.690 178.313  41.123  1.00 41.94           N
ATOM   4315  H   PHE B 525     -14.235 177.852  41.837  1.00 41.94           H
ATOM   4316  CA  PHE B 525     -13.675 177.642  39.803  1.00 39.60           C
ATOM   4317  HA  PHE B 525     -13.108 178.253  39.101  1.00 39.60           H
ATOM   4318  C   PHE B 525     -15.094 177.443  39.210  1.00 42.41           C
ATOM   4319  O   PHE B 525     -16.084 177.386  39.944  1.00 40.17           O
ATOM   4320  CB  PHE B 525     -12.938 176.301  39.922  1.00 40.30           C
ATOM   4321 1HB  PHE B 525     -13.453 175.690  40.663  1.00 40.30           H
ATOM   4322 2HB  PHE B 525     -12.998 175.779  38.967  1.00 40.30           H
ATOM   4323  CG  PHE B 525     -11.472 176.416  40.321  1.00 38.09           C
ATOM   4324  CD1 PHE B 525     -10.476 176.546  39.333  1.00 35.06           C
ATOM   4325  HD1 PHE B 525     -10.741 176.540  38.286  1.00 35.06           H
ATOM   4326  CD2 PHE B 525     -11.104 176.407  41.677  1.00 41.66           C
ATOM   4327  HD2 PHE B 525     -11.867 176.313  42.436  1.00 41.66           H
ATOM   4328  CE1 PHE B 525      -9.126 176.687  39.704  1.00 34.51           C
ATOM   4329  HE1 PHE B 525      -8.360 176.797  38.951  1.00 34.51           H
ATOM   4330  CE2 PHE B 525      -9.755 176.529  42.048  1.00 39.95           C
ATOM   4331  HE2 PHE B 525      -9.486 176.519  43.094  1.00 39.95           H
ATOM   4332  CZ  PHE B 525      -8.764 176.674  41.063  1.00 36.49           C
ATOM   4333  HZ  PHE B 525      -7.729 176.767  41.356  1.00 36.49           H
ATOM   4334  N   ARG B 526     -15.182 177.351  37.874  1.00 35.55           N
ATOM   4335  H   ARG B 526     -14.330 177.428  37.337  1.00 35.55           H
ATOM   4336  CA  ARG B 526     -16.425 177.243  37.066  1.00 37.17           C
ATOM   4337  HA  ARG B 526     -17.215 176.780  37.657  1.00 37.17           H
ATOM   4338  C   ARG B 526     -16.213 176.394  35.797  1.00 40.35           C
ATOM   4339  O   ARG B 526     -15.080 176.231  35.343  1.00 38.64           O
ATOM   4340  CB  ARG B 526     -16.875 178.651  36.632  1.00 39.84           C
ATOM   4341 1HB  ARG B 526     -16.021 179.154  36.179  1.00 39.84           H
ATOM   4342 2HB  ARG B 526     -17.647 178.558  35.868  1.00 39.84           H
ATOM   4343  CG  ARG B 526     -17.418 179.543  37.767  1.00 48.37           C
ATOM   4344 1HG  ARG B 526     -18.425 179.211  38.022  1.00 48.37           H
ATOM   4345 2HG  ARG B 526     -16.793 179.468  38.657  1.00 48.37           H
ATOM   4346  CD  ARG B 526     -17.481 181.016  37.331  1.00 53.24           C
ATOM   4347 1HD  ARG B 526     -17.965 181.089  36.357  1.00 53.24           H
ATOM   4348 2HD  ARG B 526     -18.061 181.579  38.062  1.00 53.24           H
ATOM   4349  NE  ARG B 526     -16.133 181.591  37.242  1.00 60.60           N
ATOM   4350  HE  ARG B 526     -15.408 181.021  37.655  1.00 60.60           H
ATOM   4351  CZ  ARG B 526     -15.833 182.767  36.685  1.00 61.43           C
ATOM   4352  NH1 ARG B 526     -16.737 183.572  36.213  1.00 62.57           N
ATOM   4353 1HH1 ARG B 526     -17.709 183.348  36.368  1.00 62.57           H
ATOM   4354 2HH1 ARG B 526     -16.480 184.474  35.837  1.00 62.57           H
ATOM   4355  NH2 ARG B 526     -14.581 183.109  36.605  1.00 55.95           N
ATOM   4356 1HH2 ARG B 526     -13.877 182.466  36.937  1.00 55.95           H
ATOM   4357 2HH2 ARG B 526     -14.307 183.993  36.200  1.00 55.95           H
ATOM   4358  N   ASP B 527     -17.299 175.924  35.185  1.00 41.75           N
ATOM   4359  H   ASP B 527     -18.200 176.076  35.616  1.00 41.75           H
ATOM   4360  CA  ASP B 527     -17.314 175.400  33.812  1.00 42.18           C
ATOM   4361  HA  ASP B 527     -16.675 174.518  33.783  1.00 42.18           H
ATOM   4362  C   ASP B 527     -16.730 176.436  32.820  1.00 43.04           C
ATOM   4363  O   ASP B 527     -17.105 177.609  32.890  1.00 40.89           O
ATOM   4364  CB  ASP B 527     -18.748 174.966  33.451  1.00 48.63           C
ATOM   4365 1HB  ASP B 527     -19.108 174.285  34.223  1.00 48.63           H
ATOM   4366 2HB  ASP B 527     -19.400 175.839  33.446  1.00 48.63           H
ATOM   4367  CG  ASP B 527     -18.868 174.263  32.089  1.00 51.83           C
ATOM   4368  OD1 ASP B 527     -18.380 174.796  31.070  1.00 47.05           O
ATOM   4369  OD2 ASP B 527     -19.406 173.130  32.049  1.00 60.28           O
HETATM 4370  N   PRO B 528     -15.753 176.032  31.903  1.00 40.21           N
HETATM 4371  CA  PRO B 528     -15.053 176.959  30.978  1.00 38.37           C
HETATM 4372  HA  PRO B 528     -14.330 177.532  31.572  1.00 38.37           H
HETATM 4373  C   PRO B 528     -15.976 177.997  30.289  1.00 43.47           C
HETATM 4374  O   PRO B 528     -15.662 179.175  30.189  1.00 40.18           O
HETATM 4375  CB  PRO B 528     -14.300 176.086  29.973  1.00 37.03           C
HETATM 4376 1HB  PRO B 528     -14.888 175.967  29.055  1.00 37.03           H
HETATM 4377 2HB  PRO B 528     -13.343 176.550  29.705  1.00 37.03           H
HETATM 4378  CG  PRO B 528     -14.129 174.725  30.663  1.00 40.64           C
HETATM 4379  HG  PRO B 528     -14.211 173.889  29.957  1.00 40.64           H
HETATM 4380  CD  PRO B 528     -15.229 174.678  31.738  1.00 39.98           C
HETATM 4381 1HD  PRO B 528     -16.043 174.017  31.416  1.00 39.98           H
HETATM 4382 2HD  PRO B 528     -14.821 174.335  32.697  1.00 39.98           H
HETATM 4383  F1  PRO B 528     -12.912 174.662  31.242  1.00 40.64           F
ATOM   4384  N   ALA B 529     -17.176 177.520  29.807  1.00 42.02           N
ATOM   4385  H   ALA B 529     -17.399 176.545  29.950  1.00 42.02           H
ATOM   4386  CA  ALA B 529     -18.155 178.338  29.107  1.00 41.60           C
ATOM   4387  HA  ALA B 529     -17.696 178.714  28.193  1.00 41.60           H
ATOM   4388  C   ALA B 529     -18.639 179.563  29.926  1.00 36.96           C
ATOM   4389  O   ALA B 529     -18.935 180.605  29.343  1.00 43.40           O
ATOM   4390  CB  ALA B 529     -19.327 177.430  28.718  1.00 47.34           C
ATOM   4391 1HB  ALA B 529     -18.953 176.593  28.129  1.00 47.34           H
ATOM   4392 2HB  ALA B 529     -20.045 177.999  28.128  1.00 47.34           H
ATOM   4393 3HB  ALA B 529     -19.814 177.053  29.618  1.00 47.34           H
ATOM   4394  N   GLU B 530     -18.664 179.478  31.260  1.00 38.84           N
ATOM   4395  H   GLU B 530     -18.352 178.624  31.700  1.00 38.84           H
ATOM   4396  CA  GLU B 530     -19.026 180.579  32.171  1.00 38.47           C
ATOM   4397  HA  GLU B 530     -19.936 181.050  31.802  1.00 38.47           H
ATOM   4398  C   GLU B 530     -17.939 181.677  32.281  1.00 43.79           C
ATOM   4399  O   GLU B 530     -18.150 182.688  32.956  1.00 45.60           O
ATOM   4400  CB  GLU B 530     -19.322 180.037  33.578  1.00 38.90           C
ATOM   4401 1HB  GLU B 530     -18.407 179.630  34.008  1.00 38.90           H
ATOM   4402 2HB  GLU B 530     -19.645 180.874  34.196  1.00 38.90           H
ATOM   4403  CG  GLU B 530     -20.409 178.949  33.617  1.00 51.99           C
ATOM   4404 1HG  GLU B 530     -21.296 179.317  33.101  1.00 51.99           H
ATOM   4405 2HG  GLU B 530     -20.055 178.059  33.097  1.00 51.99           H
ATOM   4406  CD  GLU B 530     -20.807 178.552  35.047  1.00 68.17           C
ATOM   4407  OE1 GLU B 530     -20.655 179.368  35.986  1.00 67.67           O
ATOM   4408  OE2 GLU B 530     -21.322 177.426  35.244  1.00 76.01           O
ATOM   4409  N   VAL B 531     -16.770 181.474  31.663  1.00 39.60           N
ATOM   4410  H   VAL B 531     -16.655 180.608  31.154  1.00 39.60           H
ATOM   4411  CA  VAL B 531     -15.556 182.285  31.845  1.00 39.58           C
ATOM   4412  HA  VAL B 531     -15.823 183.165  32.429  1.00 39.58           H
ATOM   4413  C   VAL B 531     -14.966 182.764  30.501  1.00 40.57           C
ATOM   4414  O   VAL B 531     -14.460 183.884  30.408  1.00 44.90           O
ATOM   4415  CB  VAL B 531     -14.497 181.501  32.657  1.00 39.61           C
ATOM   4416  HB  VAL B 531     -14.025 180.780  31.989  1.00 39.61           H
ATOM   4417  CG1 VAL B 531     -13.415 182.449  33.189  1.00 43.35           C
ATOM   4418 1HG1 VAL B 531     -12.710 181.893  33.807  1.00 43.35           H
ATOM   4419 2HG1 VAL B 531     -13.885 183.230  33.786  1.00 43.35           H
ATOM   4420 3HG1 VAL B 531     -12.885 182.902  32.351  1.00 43.35           H
ATOM   4421  CG2 VAL B 531     -15.093 180.728  33.844  1.00 40.15           C
ATOM   4422 1HG2 VAL B 531     -14.301 180.390  34.512  1.00 40.15           H
ATOM   4423 2HG2 VAL B 531     -15.642 179.865  33.466  1.00 40.15           H
ATOM   4424 3HG2 VAL B 531     -15.773 181.383  34.387  1.00 40.15           H
ATOM   4425  N   LEU B 532     -15.038 181.954  29.443  1.00 39.56           N
ATOM   4426  H   LEU B 532     -15.451 181.039  29.555  1.00 39.56           H
ATOM   4427  CA  LEU B 532     -14.552 182.305  28.111  1.00 37.67           C
ATOM   4428  HA  LEU B 532     -13.584 182.793  28.221  1.00 37.67           H
ATOM   4429  C   LEU B 532     -15.501 183.301  27.398  1.00 46.65           C
ATOM   4430  O   LEU B 532     -16.709 183.076  27.295  1.00 46.26           O
ATOM   4431  CB  LEU B 532     -14.348 181.015  27.285  1.00 43.16           C
ATOM   4432 1HB  LEU B 532     -15.290 180.466  27.273  1.00 43.16           H
ATOM   4433 2HB  LEU B 532     -14.116 181.301  26.259  1.00 43.16           H
ATOM   4434  CG  LEU B 532     -13.237 180.080  27.802  1.00 41.50           C
ATOM   4435  HG  LEU B 532     -13.458 179.821  28.837  1.00 41.50           H
ATOM   4436  CD1 LEU B 532     -13.206 178.794  26.978  1.00 40.97           C
ATOM   4437 1HD1 LEU B 532     -12.456 178.118  27.389  1.00 40.97           H
ATOM   4438 2HD1 LEU B 532     -12.964 179.019  25.940  1.00 40.97           H
ATOM   4439 3HD1 LEU B 532     -14.187 178.322  27.030  1.00 40.97           H
ATOM   4440  CD2 LEU B 532     -11.845 180.719  27.741  1.00 38.40           C
ATOM   4441 1HD2 LEU B 532     -11.100 179.976  28.023  1.00 38.40           H
ATOM   4442 2HD2 LEU B 532     -11.797 181.562  28.429  1.00 38.40           H
ATOM   4443 3HD2 LEU B 532     -11.647 181.066  26.726  1.00 38.40           H
ATOM   4444  N   GLY B 533     -14.940 184.395  26.872  1.00 49.99           N
ATOM   4445  H   GLY B 533     -13.954 184.557  27.015  1.00 49.99           H
ATOM   4446  CA  GLY B 533     -15.654 185.400  26.070  1.00 52.74           C
ATOM   4447 1HA  GLY B 533     -14.930 185.927  25.447  1.00 52.74           H
ATOM   4448 2HA  GLY B 533     -16.352 184.890  25.406  1.00 52.74           H
ATOM   4449  C   GLY B 533     -16.450 186.460  26.868  1.00 60.41           C
ATOM   4450  O   GLY B 533     -17.039 187.349  26.255  1.00 60.36           O
ATOM   4451  N   THR B 534     -16.455 186.405  28.204  1.00 56.31           N
ATOM   4452  H   THR B 534     -15.951 185.663  28.669  1.00 56.31           H
ATOM   4453  CA  THR B 534     -17.235 187.296  29.096  1.00 61.61           C
ATOM   4454  HA  THR B 534     -18.290 187.177  28.851  1.00 61.61           H
ATOM   4455  C   THR B 534     -16.880 188.793  28.964  1.00 69.09           C
ATOM   4456  O   THR B 534     -17.673 189.661  29.332  1.00 68.84           O
ATOM   4457  CB  THR B 534     -17.046 186.880  30.566  1.00 52.33           C
ATOM   4458  HB  THR B 534     -17.570 187.595  31.200  1.00 52.33           H
ATOM   4459  OG1 THR B 534     -15.672 186.865  30.914  1.00 53.18           O
ATOM   4460  HG1 THR B 534     -15.479 187.675  31.391  1.00 53.18           H
ATOM   4461  CG2 THR B 534     -17.604 185.487  30.848  1.00 47.42           C
ATOM   4462 1HG2 THR B 534     -17.482 185.260  31.907  1.00 47.42           H
ATOM   4463 2HG2 THR B 534     -17.079 184.739  30.253  1.00 47.42           H
ATOM   4464 3HG2 THR B 534     -18.663 185.476  30.593  1.00 47.42           H
ATOM   4465  N   GLY B 535     -15.692 189.117  28.449  1.00 66.09           N
ATOM   4466  H   GLY B 535     -15.047 188.370  28.236  1.00 66.09           H
ATOM   4467  CA  GLY B 535     -15.235 190.481  28.191  1.00 69.79           C
ATOM   4468 1HA  GLY B 535     -15.605 191.143  28.974  1.00 69.79           H
ATOM   4469 2HA  GLY B 535     -14.146 190.493  28.232  1.00 69.79           H
ATOM   4470  C   GLY B 535     -15.666 191.067  26.829  1.00 74.62           C
ATOM   4471  O   GLY B 535     -15.318 192.211  26.547  1.00 74.76           O
ATOM   4472  N   ALA B 536     -16.369 190.317  25.969  1.00 74.51           N
ATOM   4473  H   ALA B 536     -16.660 189.392  26.251  1.00 74.51           H
ATOM   4474  CA  ALA B 536     -16.818 190.755  24.634  1.00 71.57           C
ATOM   4475  HA  ALA B 536     -16.254 191.639  24.337  1.00 71.57           H
ATOM   4476  C   ALA B 536     -18.320 191.122  24.615  1.00 77.12           C
ATOM   4477  O   ALA B 536     -18.660 192.284  24.298  1.00 76.44           O
ATOM   4478  OXT ALA B 536     -19.166 190.225  24.798  1.00 76.44           O
ATOM   4479  CB  ALA B 536     -16.494 189.644  23.622  1.00 67.27           C
ATOM   4480 1HB  ALA B 536     -15.432 189.400  23.655  1.00 67.27           H
ATOM   4481 2HB  ALA B 536     -16.757 189.990  22.622  1.00 67.27           H
ATOM   4482 3HB  ALA B 536     -17.079 188.758  23.867  1.00 67.27           H
TER    4483      ALA B 536 
CONECT    1    2    3    4    5                              
CONECT    2    1                                             
CONECT    3    1                                             
CONECT    4    1                                             
CONECT    5    1    6    7                                   
CONECT    6    5                                             
CONECT    7    5    8    9                                   
CONECT 2574 2572 2575 2587                                   
CONECT 2587 2574 2588 2589                                   
CONECT 2588 2587                                             
CONECT 2589 2587 2590 2591 2592                              
CONECT 2590 2589                                             
CONECT 2591 2589                                             
CONECT 2592 2589                                             
CONECT 2593 2594 2595 2596 2597                              
CONECT 2594 2593                                             
CONECT 2595 2593                                             
CONECT 2596 2593                                             
CONECT 2597 2593 2598 2599                                   
CONECT 2598 2597                                             
CONECT 2599 2597 2600 2601                                   
CONECT 4267 4268 4269 4270 4271                              
CONECT 4268 4267                                             
CONECT 4269 4267                                             
CONECT 4270 4267                                             
CONECT 4271 4267 4272 4273                                   
CONECT 4272 4271                                             
CONECT 4273 4271 4274 4275                                   
CONECT 4362 4360 4363 4370                                   
CONECT 4370 4362 4371 4380                                   
CONECT 4371 4370 4372 4373 4375                              
CONECT 4372 4371                                             
CONECT 4373 4371 4374 4384                                   
CONECT 4374 4373                                             
CONECT 4375 4371 4376 4377 4378                              
CONECT 4376 4375                                             
CONECT 4377 4375                                             
CONECT 4378 4375 4379 4380 4383                              
CONECT 4379 4378                                             
CONECT 4380 4370 4378 4381 4382                              
CONECT 4381 4380                                             
CONECT 4382 4380                                             
CONECT 4383 4378                                             
CONECT 4384 4373 4385 4386                                   
END
