# Supplementary material for: Constrained TACC3 peptidomimetics for a non-canonical protein–protein interface elucidate allosteric communication in Aurora-A kinase
Source: Chem Sci. 2024 Nov 28;16(1):354–63. doi: 10.1039/d4sc06100d (PMC11604048; doi:10.1039/d4sc06100d)
Supplement: SC-016-D4SC06100D-s001 [file SC-016-D4SC06100D-s001.zip › aura_tacc3 522_536_iphe_run1_average.pdb]

REMARK YASARA *************************************************************
REMARK YASARA *                                                           *
REMARK YASARA *                     Y  A  S  A  R  A                      *
REMARK YASARA *                                                           *
REMARK YASARA *   Yet Another Scientific Artificial Reality Application   *
REMARK YASARA *                                                           *
REMARK YASARA *            MOLECULE STRUCTURE FILE, PDB FORMAT            *
REMARK YASARA *                                                           *
REMARK YASARA * Just use YASARA every day to make your questions go away! *
REMARK YASARA *                                                           *
REMARK YASARA *                      www.YASARA.org                       *
REMARK YASARA *                                                           *
REMARK YASARA *************************************************************
REMARK YASARA
REMARK YASARA Written on:        Wed Oct 23 08:17:30 2024
REMARK YASARA Number of models: 1
REMARK YASARA Number of atoms:   4481
REMARK YASARA Please address questions or suggestions to: Eliza@yasara.org
REMARK YASARA
REMARK   2 RESOLUTION. 2.02 ANGSTROMS.
REMARK 350 COORDINATES FOR A COMPLETE MULTIMER REPRESENTING THE KNOWN
REMARK 350 BIOLOGICALLY SIGNIFICANT OLIGOMERIZATION STATE OF THE
REMARK 350 MOLECULE CAN BE GENERATED BY APPLYING BIOMT TRANSFORMATIONS
REMARK 350 GIVEN BELOW. BOTH NON-CRYSTALLOGRAPHIC AND
REMARK 350 CRYSTALLOGRAPHIC OPERATIONS ARE GIVEN.
REMARK 350
REMARK 350 BIOMOLECULE: 1
REMARK 350 APPLY THE FOLLOWING TO CHAINS: A
REMARK 350   BIOMT1   1  1.000000  0.000000  0.000000        0.00000
REMARK 350   BIOMT2   1  0.000000  1.000000  0.000000        0.00000
REMARK 350   BIOMT3   1  0.000000  0.000000  1.000000        0.00000
COMPND    MOL_ID: 1;
COMPND   2 MOLECULE: AURORA KINASE A;
COMPND   3 CHAIN: A;
SEQRES   1 A  258  ARG GLN TRP ALA LEU GLU ASP PHE GLU ILE GLY ARG PRO 
SEQRES   2 A  258  LEU GLY LYS GLY LYS PHE GLY ASN VAL TYR LEU ALA ARG 
SEQRES   3 A  258  GLU LYS GLN SER LYS PHE ILE LEU ALA LEU LYS VAL LEU 
SEQRES   4 A  258  PHE LYS ALA GLN LEU GLU LYS ALA GLY VAL GLU HIS GLN 
SEQRES   5 A  258  LEU ARG ARG GLU VAL GLU ILE GLN SER HIS LEU ARG HIS 
SEQRES   6 A  258  PRO ASN ILE LEU ARG LEU TYR GLY TYR PHE HIS ASP ALA 
SEQRES   7 A  258  THR ARG VAL TYR LEU ILE LEU GLU TYR ALA PRO LEU GLY 
SEQRES   8 A  258  THR VAL TYR ARG GLU LEU GLN LYS LEU SER LYS PHE ASP 
SEQRES   9 A  258  GLU GLN ARG THR ALA THR TYR ILE THR GLU LEU ALA ASN 
SEQRES  10 A  258  ALA LEU SER TYR CYS HIS SER LYS ARG VAL ILE HIS ARG 
SEQRES  11 A  258  ASP ILE LYS PRO GLU ASN LEU LEU LEU GLY SER ALA GLY 
SEQRES  12 A  258  GLU LEU LYS ILE ALA ASN PHE GLY TRP SER VAL HIS ALA 
SEQRES  13 A  258  GLY THR LEU ASP TYR LEU PRO PRO GLU MET ILE GLU GLY 
SEQRES  14 A  258  ARG MET HIS ASP GLU LYS VAL ASP LEU TRP SER LEU GLY 
SEQRES  15 A  258  VAL LEU CYS TYR GLU PHE LEU VAL GLY LYS PRO PRO PHE 
SEQRES  16 A  258  GLU ALA ASN THR TYR GLN GLU THR TYR LYS ARG ILE SER 
SEQRES  17 A  258  ARG VAL GLU PHE THR PHE PRO ASP PHE VAL THR GLU GLY 
SEQRES  18 A  258  ALA ARG ASP LEU ILE SER ARG LEU LEU LYS HIS ASN PRO 
SEQRES  19 A  258  SER GLN ARG PRO MET LEU ARG GLU VAL LEU GLU HIS PRO 
SEQRES  20 A  258  TRP ILE THR ALA ASN SER SER LYS PRO SER ASN 
SEQRES   1 B   15  GLU GLU SER PHE ARG ASP PRO ALA GLU VAL LEU GLY THR 
SEQRES   2 B   15  GLY ALA 
LINK         C   ACE A 125                 N   ARG A 126                  1.33
LINK         C   HIS A 280                 N   NME A 281                  1.33
LINK         C   ACE A 289                 N   ALA A 290                  1.33
LINK         C   ACE B 521                 N   GLU B 522                  1.33
LINK         C   SER B 524                 N   PHE B 525                  1.38
LINK         C   PHE B 525                 N   ARG B 526                  1.38
CRYST1  137.040  137.040  137.040  90.00  90.00  90.00 I 2 3        24
ORIGX1      1.000000  0.000000  0.000000        0.00000
ORIGX2      0.000000  1.000000  0.000000        0.00000
ORIGX3      0.000000  0.000000  1.000000        0.00000
SCALE1      0.007297  0.000000  0.000000        0.00000
SCALE2      0.000000  0.007297  0.000000        0.00000
SCALE3      0.000000  0.000000  0.007297        0.00000
HETATM    1  CH3 ACE A 125       7.530 196.277  57.354  1.00646.08           C
HETATM    2 1HH3 ACE A 125       7.565 197.243  57.856  1.00716.39           H
HETATM    3 2HH3 ACE A 125       6.500 196.038  57.092  1.00724.64           H
HETATM    4 3HH3 ACE A 125       8.144 196.313  56.455  1.00715.99           H
HETATM    5  C   ACE A 125       8.075 195.216  58.292  1.00494.23           C
HETATM    6  O   ACE A 125       8.430 195.522  59.429  1.00479.14           O
ATOM      7  N   ARG A 126       8.141 193.981  57.804  1.00452.57           N
ATOM      8  H   ARG A 126       7.840 193.814  56.854  1.00527.27           H
ATOM      9  CA  ARG A 126       8.647 192.845  58.570  1.00372.19           C
ATOM     10  HA  ARG A 126       8.991 193.204  59.541  1.00398.95           H
ATOM     11  C   ARG A 126       9.817 192.191  57.845  1.00240.82           C
ATOM     12  O   ARG A 126       9.649 191.627  56.765  1.00233.67           O
ATOM     13  CB  ARG A 126       7.530 191.816  58.777  1.00495.32           C
ATOM     14 1HB  ARG A 126       6.653 192.326  59.174  1.00606.84           H
ATOM     15 2HB  ARG A 126       7.266 191.392  57.808  1.00628.43           H
ATOM     16  CG  ARG A 126       7.882 190.679  59.728  1.00434.35           C
ATOM     17 2HG  ARG A 126       7.243 190.748  60.608  1.00466.79           H
ATOM     18 1HG  ARG A 126       8.915 190.780  60.060  1.00384.29           H
ATOM     19  CD  ARG A 126       7.700 189.311  59.086  1.00543.08           C
ATOM     20 1HD  ARG A 126       6.745 189.295  58.559  1.00624.04           H
ATOM     21 2HD  ARG A 126       8.505 189.148  58.369  1.00706.43           H
ATOM     22  NE  ARG A 126       7.716 188.244  60.087  1.00459.94           N
ATOM     23  HE  ARG A 126       7.842 188.515  61.051  1.00491.73           H
ATOM     24  CZ  ARG A 126       7.575 186.951  59.825  1.00405.81           C
ATOM     25  NH1 ARG A 126       7.578 186.090  60.822  1.00370.59           N
ATOM     26 1HH1 ARG A 126       7.746 186.425  61.758  1.00395.99           H
ATOM     27 2HH1 ARG A 126       7.423 185.112  60.633  1.00355.85           H
ATOM     28  NH2 ARG A 126       7.379 186.493  58.604  1.00447.12           N
ATOM     29 1HH2 ARG A 126       7.350 187.139  57.832  1.00516.07           H
ATOM     30 2HH2 ARG A 126       7.295 185.500  58.452  1.00448.13           H
ATOM     31  N   GLN A 127      10.998 192.258  58.448  1.00203.41           N
ATOM     32  H   GLN A 127      11.103 192.781  59.304  1.00260.60           H
ATOM     33  CA  GLN A 127      12.155 191.549  57.911  1.00146.62           C
ATOM     34  HA  GLN A 127      12.292 191.822  56.864  1.00141.74           H
ATOM     35  C   GLN A 127      11.893 190.048  57.995  1.00112.50           C
ATOM     36  O   GLN A 127      11.398 189.554  59.007  1.00133.83           O
ATOM     37  CB  GLN A 127      13.423 191.889  58.699  1.00195.16           C
ATOM     38 1HB  GLN A 127      13.233 191.704  59.757  1.00242.95           H
ATOM     39 2HB  GLN A 127      14.220 191.220  58.375  1.00233.59           H
ATOM     40  CG  GLN A 127      13.909 193.322  58.531  1.00281.28           C
ATOM     41 1HG  GLN A 127      13.088 194.009  58.740  1.00347.99           H
ATOM     42 2HG  GLN A 127      14.708 193.507  59.248  1.00341.80           H
ATOM     43  CD  GLN A 127      14.432 193.593  57.134  1.00384.64           C
ATOM     44  OE1 GLN A 127      13.664 193.772  56.192  1.00441.37           O
ATOM     45  NE2 GLN A 127      15.748 193.613  56.987  1.00541.05           N
ATOM     46 1HE2 GLN A 127      16.136 193.779  56.070  1.00687.80           H
ATOM     47 2HE2 GLN A 127      16.352 193.457  57.779  1.00591.52           H
ATOM     48  N   TRP A 128      12.235 189.324  56.936  1.00 85.49           N
ATOM     49  H   TRP A 128      12.594 189.775  56.107  1.00 96.48           H
ATOM     50  CA  TRP A 128      12.152 187.867  56.949  1.00 64.77           C
ATOM     51  HA  TRP A 128      11.238 187.556  57.454  1.00 65.06           H
ATOM     52  C   TRP A 128      13.349 187.302  57.707  1.00 62.60           C
ATOM     53  O   TRP A 128      14.460 187.824  57.609  1.00 72.33           O
ATOM     54  CB  TRP A 128      12.154 187.318  55.521  1.00 58.16           C
ATOM     55 1HB  TRP A 128      13.009 187.733  54.987  1.00 65.55           H
ATOM     56 2HB  TRP A 128      12.274 186.235  55.566  1.00 54.23           H
ATOM     57  CG  TRP A 128      10.902 187.628  54.753  1.00 59.91           C
ATOM     58  CD1 TRP A 128      10.671 188.702  53.947  1.00 66.23           C
ATOM     59  HD1 TRP A 128      11.364 189.518  53.805  1.00 71.80           H
ATOM     60  CD2 TRP A 128       9.711 186.829  54.671  1.00 64.50           C
ATOM     61  NE1 TRP A 128       9.452 188.604  53.328  1.00 73.28           N
ATOM     62  HE1 TRP A 128       9.083 189.283  52.676  1.00 83.63           H
ATOM     63  CE2 TRP A 128       8.852 187.441  53.729  1.00 73.11           C
ATOM     64  CE3 TRP A 128       9.293 185.642  55.286  1.00 71.28           C
ATOM     65  HE3 TRP A 128       9.911 185.165  56.033  1.00 70.93           H
ATOM     66  CZ2 TRP A 128       7.630 186.871  53.355  1.00 87.66           C
ATOM     67  HZ2 TRP A 128       6.996 187.349  52.623  1.00 99.84           H
ATOM     68  CZ3 TRP A 128       8.076 185.074  54.913  1.00 87.46           C
ATOM     69  HZ3 TRP A 128       7.760 184.146  55.367  1.00100.50           H
ATOM     70  CH2 TRP A 128       7.259 185.689  53.945  1.00 95.35           C
ATOM     71  HH2 TRP A 128       6.324 185.225  53.666  1.00114.25           H
ATOM     72  N   ALA A 129      13.119 186.228  58.452  1.00 56.47           N
ATOM     73  H   ALA A 129      12.187 185.837  58.497  1.00 55.57           H
ATOM     74  CA  ALA A 129      14.171 185.562  59.211  1.00 56.42           C
ATOM     75  HA  ALA A 129      15.143 185.908  58.861  1.00 59.69           H
ATOM     76  C   ALA A 129      14.077 184.057  58.978  1.00 47.66           C
ATOM     77  O   ALA A 129      13.025 183.546  58.599  1.00 45.10           O
ATOM     78  CB  ALA A 129      14.032 185.880  60.695  1.00 72.76           C
ATOM     79 1HB  ALA A 129      13.084 185.491  61.065  1.00102.71           H
ATOM     80 2HB  ALA A 129      14.063 186.960  60.842  1.00105.49           H
ATOM     81 3HB  ALA A 129      14.851 185.418  61.246  1.00108.87           H
ATOM     82  N   LEU A 130      15.175 183.346  59.211  1.00 49.55           N
ATOM     83  H   LEU A 130      16.000 183.805  59.569  1.00 57.24           H
ATOM     84  CA  LEU A 130      15.239 181.910  58.952  1.00 48.36           C
ATOM     85  HA  LEU A 130      15.032 181.745  57.895  1.00 45.37           H
ATOM     86  C   LEU A 130      14.214 181.106  59.749  1.00 48.77           C
ATOM     87  O   LEU A 130      13.755 180.054  59.309  1.00 52.20           O
ATOM     88  CB  LEU A 130      16.653 181.414  59.268  1.00 60.72           C
ATOM     89 1HB  LEU A 130      17.365 182.102  58.811  1.00 90.96           H
ATOM     90 2HB  LEU A 130      16.793 181.459  60.348  1.00 84.21           H
ATOM     91  CG  LEU A 130      17.003 179.998  58.802  1.00 72.04           C
ATOM     92  HG  LEU A 130      16.272 179.299  59.206  1.00120.61           H
ATOM     93  CD1 LEU A 130      16.989 179.907  57.279  1.00116.73           C
ATOM     94 1HD1 LEU A 130      15.973 180.046  56.911  1.00171.00           H
ATOM     95 2HD1 LEU A 130      17.343 178.925  56.970  1.00164.25           H
ATOM     96 3HD1 LEU A 130      17.638 180.674  56.856  1.00164.49           H
ATOM     97  CD2 LEU A 130      18.380 179.612  59.328  1.00106.17           C
ATOM     98 1HD2 LEU A 130      18.620 178.597  59.013  1.00152.23           H
ATOM     99 2HD2 LEU A 130      19.132 180.299  58.938  1.00152.69           H
ATOM    100 3HD2 LEU A 130      18.380 179.655  60.417  1.00152.35           H
ATOM    101  N   GLU A 131      13.848 181.614  60.921  1.00 54.90           N
ATOM    102  H   GLU A 131      14.230 182.503  61.211  1.00 62.24           H
ATOM    103  CA  GLU A 131      12.893 180.955  61.809  1.00 62.01           C
ATOM    104  HA  GLU A 131      13.099 179.884  61.808  1.00 67.45           H
ATOM    105  C   GLU A 131      11.437 181.145  61.380  1.00 57.47           C
ATOM    106  O   GLU A 131      10.512 180.751  62.090  1.00 66.44           O
ATOM    107  CB  GLU A 131      13.102 181.488  63.229  1.00 80.15           C
ATOM    108 1HB  GLU A 131      14.172 181.639  63.378  1.00104.70           H
ATOM    109 2HB  GLU A 131      12.613 182.458  63.318  1.00123.59           H
ATOM    110  CG  GLU A 131      12.597 180.579  64.341  1.00133.88           C
ATOM    111 1HG  GLU A 131      11.619 180.932  64.669  1.00184.33           H
ATOM    112 2HG  GLU A 131      12.492 179.565  63.953  1.00187.22           H
ATOM    113  CD  GLU A 131      13.548 180.556  65.524  1.00202.09           C
ATOM    114  OE1 GLU A 131      13.162 181.008  66.623  1.00290.44           O
ATOM    115  OE2 GLU A 131      14.689 180.073  65.360  1.00278.67           O
ATOM    116  N   ASP A 132      11.222 181.736  60.210  1.00 51.17           N
ATOM    117  H   ASP A 132      12.009 182.058  59.663  1.00 49.21           H
ATOM    118  CA  ASP A 132       9.879 181.924  59.666  1.00 54.60           C
ATOM    119  HA  ASP A 132       9.174 182.010  60.493  1.00 64.87           H
ATOM    120  C   ASP A 132       9.441 180.767  58.770  1.00 50.44           C
ATOM    121  O   ASP A 132       8.288 180.698  58.341  1.00 59.57           O
ATOM    122  CB  ASP A 132       9.849 183.219  58.851  1.00 57.49           C
ATOM    123 1HB  ASP A 132      10.519 183.097  57.998  1.00 51.06           H
ATOM    124 2HB  ASP A 132       8.835 183.376  58.482  1.00 64.54           H
ATOM    125  CG  ASP A 132      10.282 184.422  59.672  1.00 69.52           C
ATOM    126  OD1 ASP A 132      10.600 185.601  59.940  1.00110.55           O
ATOM    127  OD2 ASP A 132      10.182 184.993  58.565  1.00104.85           O
ATOM    128  N   PHE A 133      10.376 179.871  58.470  1.00 43.37           N
ATOM    129  H   PHE A 133      11.267 179.911  58.945  1.00 42.51           H
ATOM    130  CA  PHE A 133      10.192 178.871  57.422  1.00 40.82           C
ATOM    131  HA  PHE A 133       9.207 179.009  56.978  1.00 41.09           H
ATOM    132  C   PHE A 133      10.299 177.430  57.910  1.00 41.00           C
ATOM    133  O   PHE A 133      11.020 177.120  58.858  1.00 47.96           O
ATOM    134  CB  PHE A 133      11.250 179.059  56.331  1.00 46.63           C
ATOM    135 1HB  PHE A 133      12.223 178.790  56.743  1.00 83.67           H
ATOM    136 2HB  PHE A 133      11.028 178.380  55.508  1.00 88.51           H
ATOM    137  CG  PHE A 133      11.333 180.461  55.795  1.00 31.93           C
ATOM    138  CD1 PHE A 133      12.377 181.294  56.181  1.00 77.61           C
ATOM    139  HD1 PHE A 133      13.130 180.930  56.863  1.00135.44           H
ATOM    140  CD2 PHE A 133      10.371 180.947  54.915  1.00 73.79           C
ATOM    141  HD2 PHE A 133       9.555 180.310  54.604  1.00136.55           H
ATOM    142  CE1 PHE A 133      12.457 182.600  55.709  1.00139.87           C
ATOM    143  HE1 PHE A 133      13.260 183.243  56.033  1.00254.24           H
ATOM    144  CE2 PHE A 133      10.445 182.252  54.435  1.00123.37           C
ATOM    145  HE2 PHE A 133       9.688 182.625  53.761  1.00216.11           H
ATOM    146  CZ  PHE A 133      11.491 183.079  54.833  1.00144.40           C
ATOM    147  HZ  PHE A 133      11.549 184.094  54.470  1.00236.42           H
ATOM    148  N   GLU A 134       9.607 176.545  57.203  1.00 38.58           N
ATOM    149  H   GLU A 134       8.882 176.863  56.573  1.00 38.14           H
ATOM    150  CA  GLU A 134       9.881 175.113  57.239  1.00 39.09           C
ATOM    151  HA  GLU A 134      10.800 174.936  57.799  1.00 42.96           H
ATOM    152  C   GLU A 134      10.102 174.671  55.793  1.00 34.00           C
ATOM    153  O   GLU A 134       9.479 175.201  54.873  1.00 32.22           O
ATOM    154  CB  GLU A 134       8.735 174.368  57.932  1.00 44.15           C
ATOM    155 1HB  GLU A 134       8.987 173.309  57.987  1.00 57.04           H
ATOM    156 2HB  GLU A 134       8.662 174.743  58.953  1.00 49.61           H
ATOM    157  CG  GLU A 134       7.370 174.523  57.276  1.00 49.89           C
ATOM    158 1HG  GLU A 134       7.168 175.581  57.113  1.00 55.73           H
ATOM    159 2HG  GLU A 134       7.376 174.019  56.310  1.00 64.55           H
ATOM    160  CD  GLU A 134       6.257 173.954  58.135  1.00 55.91           C
ATOM    161  OE1 GLU A 134       6.316 172.765  58.511  1.00 96.89           O
ATOM    162  OE2 GLU A 134       5.307 174.701  58.454  1.00 84.36           O
ATOM    163  N   ILE A 135      11.046 173.761  55.576  1.00 34.65           N
ATOM    164  H   ILE A 135      11.463 173.273  56.359  1.00 38.79           H
ATOM    165  CA  ILE A 135      11.576 173.487  54.242  1.00 31.54           C
ATOM    166  HA  ILE A 135      10.969 174.011  53.504  1.00 29.24           H
ATOM    167  C   ILE A 135      11.522 171.995  53.922  1.00 35.75           C
ATOM    168  O   ILE A 135      11.897 171.160  54.744  1.00 44.30           O
ATOM    169  CB  ILE A 135      13.031 173.995  54.108  1.00 32.29           C
ATOM    170  HB  ILE A 135      13.647 173.483  54.846  1.00 50.53           H
ATOM    171  CG1 ILE A 135      13.103 175.504  54.372  1.00 38.97           C
ATOM    172 1HG1 ILE A 135      12.560 176.026  53.585  1.00 79.99           H
ATOM    173 2HG1 ILE A 135      12.615 175.723  55.322  1.00 76.53           H
ATOM    174  CG2 ILE A 135      13.571 173.690  52.712  1.00 62.54           C
ATOM    175 1HG2 ILE A 135      14.583 174.079  52.605  1.00107.32           H
ATOM    176 2HG2 ILE A 135      12.927 174.149  51.961  1.00104.25           H
ATOM    177 3HG2 ILE A 135      13.598 172.612  52.553  1.00 99.65           H
ATOM    178  CD1 ILE A 135      14.511 176.063  54.438  1.00 59.21           C
ATOM    179 1HD1 ILE A 135      14.945 176.094  53.439  1.00 98.52           H
ATOM    180 2HD1 ILE A 135      15.127 175.433  55.079  1.00 99.52           H
ATOM    181 3HD1 ILE A 135      14.480 177.073  54.847  1.00101.20           H
ATOM    182  N   GLY A 136      11.041 171.671  52.726  1.00 34.32           N
ATOM    183  H   GLY A 136      10.770 172.400  52.079  1.00 31.80           H
ATOM    184  CA  GLY A 136      10.932 170.293  52.277  1.00 39.70           C
ATOM    185 1HA  GLY A 136      11.009 169.621  53.132  1.00 46.43           H
ATOM    186 2HA  GLY A 136       9.953 170.151  51.820  1.00 41.06           H
ATOM    187  C   GLY A 136      12.002 169.917  51.270  1.00 40.86           C
ATOM    188  O   GLY A 136      13.196 170.081  51.521  1.00 43.21           O
ATOM    189  N   ARG A 137      11.581 169.392  50.124  1.00 44.14           N
ATOM    190  H   ARG A 137      10.587 169.297  49.960  1.00 46.40           H
ATOM    191  CA  ARG A 137      12.503 168.911  49.097  1.00 49.30           C
ATOM    192  HA  ARG A 137      13.186 168.211  49.578  1.00 55.19           H
ATOM    193  C   ARG A 137      13.343 170.018  48.462  1.00 43.62           C
ATOM    194  O   ARG A 137      12.892 171.158  48.348  1.00 38.84           O
ATOM    195  CB  ARG A 137      11.725 168.167  48.006  1.00 58.87           C
ATOM    196 1HB  ARG A 137      12.437 167.656  47.358  1.00 72.40           H
ATOM    197 2HB  ARG A 137      11.101 167.413  48.486  1.00 65.87           H
ATOM    198  CG  ARG A 137      10.842 169.059  47.138  1.00 62.50           C
ATOM    199 1HG  ARG A 137      10.210 169.673  47.778  1.00 62.80           H
ATOM    200 2HG  ARG A 137      11.477 169.714  46.542  1.00 71.72           H
ATOM    201  CD  ARG A 137       9.953 168.252  46.202  1.00 76.12           C
ATOM    202 1HD  ARG A 137       9.468 168.939  45.507  1.00 87.01           H
ATOM    203 2HD  ARG A 137      10.572 167.557  45.633  1.00 96.01           H
ATOM    204  NE  ARG A 137       8.929 167.511  46.938  1.00 76.28           N
ATOM    205  HE  ARG A 137       8.921 167.614  47.942  1.00 72.33           H
ATOM    206  CZ  ARG A 137       8.006 166.726  46.397  1.00109.68           C
ATOM    207  NH1 ARG A 137       7.924 166.516  45.098  1.00154.79           N
ATOM    208 1HH1 ARG A 137       8.578 166.969  44.480  1.00155.97           H
ATOM    209 2HH1 ARG A 137       7.211 165.899  44.741  1.00208.56           H
ATOM    210  NH2 ARG A 137       7.141 166.119  47.183  1.00129.28           N
ATOM    211 1HH2 ARG A 137       7.199 166.261  48.180  1.00113.99           H
ATOM    212 2HH2 ARG A 137       6.431 165.527  46.782  1.00178.07           H
ATOM    213  N   PRO A 138      14.562 169.690  48.005  1.00 47.77           N
ATOM    214  CA  PRO A 138      15.159 170.566  46.991  1.00 45.97           C
ATOM    215  HA  PRO A 138      15.173 171.598  47.339  1.00 41.00           H
ATOM    216  C   PRO A 138      14.444 170.493  45.645  1.00 48.54           C
ATOM    217  O   PRO A 138      13.839 169.480  45.296  1.00 58.00           O
ATOM    218  CB  PRO A 138      16.590 170.039  46.877  1.00 54.67           C
ATOM    219 1HB  PRO A 138      16.972 170.172  45.865  1.00 61.99           H
ATOM    220 2HB  PRO A 138      17.235 170.539  47.600  1.00 59.26           H
ATOM    221  CG  PRO A 138      16.467 168.594  47.211  1.00 67.31           C
ATOM    222 1HG  PRO A 138      16.101 168.039  46.347  1.00 85.47           H
ATOM    223 2HG  PRO A 138      17.423 168.194  47.551  1.00 84.90           H
ATOM    224  CD  PRO A 138      15.452 168.558  48.321  1.00 58.27           C
ATOM    225 1HD  PRO A 138      14.909 167.613  48.304  1.00 67.03           H
ATOM    226 2HD  PRO A 138      15.935 168.713  49.286  1.00 60.61           H
ATOM    227  N   LEU A 139      14.514 171.593  44.904  1.00 46.19           N
ATOM    228  H   LEU A 139      14.983 172.410  45.274  1.00 44.02           H
ATOM    229  CA  LEU A 139      13.951 171.684  43.560  1.00 51.24           C
ATOM    230  HA  LEU A 139      13.375 170.783  43.347  1.00 57.76           H
ATOM    231  C   LEU A 139      15.054 171.807  42.511  1.00 59.55           C
ATOM    232  O   LEU A 139      14.837 171.521  41.335  1.00 72.68           O
ATOM    233  CB  LEU A 139      13.025 172.902  43.478  1.00 45.26           C
ATOM    234 1HB  LEU A 139      13.636 173.790  43.634  1.00 44.00           H
ATOM    235 2HB  LEU A 139      12.621 172.952  42.467  1.00 51.06           H
ATOM    236  CG  LEU A 139      11.854 172.970  44.464  1.00 40.95           C
ATOM    237  HG  LEU A 139      12.232 172.817  45.474  1.00 40.29           H
ATOM    238  CD1 LEU A 139      11.223 174.355  44.401  1.00 38.63           C
ATOM    239 1HD1 LEU A 139      10.409 174.416  45.124  1.00 68.08           H
ATOM    240 2HD1 LEU A 139      10.833 174.540  43.400  1.00 64.73           H
ATOM    241 3HD1 LEU A 139      11.971 175.109  44.646  1.00 66.90           H
ATOM    242  CD2 LEU A 139      10.807 171.901  44.171  1.00 50.04           C
ATOM    243 1HD2 LEU A 139      10.445 172.009  43.149  1.00 78.88           H
ATOM    244 2HD2 LEU A 139       9.973 172.009  44.864  1.00 79.90           H
ATOM    245 3HD2 LEU A 139      11.250 170.913  44.297  1.00 83.58           H
ATOM    246  N   GLY A 140      16.233 172.247  42.940  1.00 58.16           N
ATOM    247  H   GLY A 140      16.360 172.468  43.917  1.00 55.21           H
ATOM    248  CA  GLY A 140      17.357 172.442  42.041  1.00 65.89           C
ATOM    249 1HA  GLY A 140      17.594 171.496  41.553  1.00 76.10           H
ATOM    250 2HA  GLY A 140      17.081 173.168  41.276  1.00 72.78           H
ATOM    251  C   GLY A 140      18.585 172.951  42.772  1.00 60.54           C
ATOM    252  O   GLY A 140      18.475 173.472  43.882  1.00 55.14           O
ATOM    253  N   LYS A 141      19.762 172.796  42.172  1.00 66.54           N
ATOM    254  H   LYS A 141      19.808 172.354  41.264  1.00 75.67           H
ATOM    255  CA  LYS A 141      21.011 173.245  42.785  1.00 66.02           C
ATOM    256  HA  LYS A 141      20.824 174.192  43.292  1.00 63.60           H
ATOM    257  C   LYS A 141      22.122 173.482  41.769  1.00 74.19           C
ATOM    258  O   LYS A 141      22.062 172.995  40.640  1.00 84.90           O
ATOM    259  CB  LYS A 141      21.481 172.227  43.828  1.00 68.92           C
ATOM    260 1HB  LYS A 141      22.325 172.655  44.370  1.00 95.98           H
ATOM    261 2HB  LYS A 141      20.673 172.064  44.541  1.00 94.58           H
ATOM    262  CG  LYS A 141      21.906 170.879  43.264  1.00106.80           C
ATOM    263 1HG  LYS A 141      21.066 170.429  42.734  1.00159.11           H
ATOM    264 2HG  LYS A 141      22.732 171.022  42.567  1.00160.01           H
ATOM    265  CD  LYS A 141      22.353 169.943  44.377  1.00112.26           C
ATOM    266 1HD  LYS A 141      23.187 170.397  44.913  1.00128.13           H
ATOM    267 2HD  LYS A 141      21.527 169.792  45.072  1.00144.73           H
ATOM    268  CE  LYS A 141      22.788 168.601  43.811  1.00181.97           C
ATOM    269 1HE  LYS A 141      21.951 168.157  43.267  1.00236.34           H
ATOM    270 2HE  LYS A 141      23.609 168.762  43.107  1.00245.87           H
ATOM    271  NZ  LYS A 141      23.225 167.707  44.932  1.00253.83           N
ATOM    272 1HZ  LYS A 141      24.005 168.117  45.427  1.00304.68           H
ATOM    273 2HZ  LYS A 141      23.514 166.807  44.573  1.00302.81           H
ATOM    274 3HZ  LYS A 141      22.467 167.564  45.587  1.00305.08           H
ATOM    275  N   GLY A 142      23.148 174.213  42.190  1.00 73.62           N
ATOM    276  H   GLY A 142      23.160 174.571  43.136  1.00 68.94           H
ATOM    277  CA  GLY A 142      24.280 174.503  41.329  1.00 82.79           C
ATOM    278 1HA  GLY A 142      24.632 173.573  40.882  1.00 91.67           H
ATOM    279 2HA  GLY A 142      23.955 175.175  40.534  1.00 85.75           H
ATOM    280  C   GLY A 142      25.431 175.141  42.082  1.00 83.56           C
ATOM    281  O   GLY A 142      25.450 175.147  43.312  1.00 78.01           O
ATOM    282  N   LYS A 143      26.401 175.671  41.344  1.00 93.92           N
ATOM    283  H   LYS A 143      26.307 175.682  40.339  1.00101.82           H
ATOM    284  CA  LYS A 143      27.615 176.235  41.930  1.00100.25           C
ATOM    285  HA  LYS A 143      28.150 175.442  42.453  1.00105.68           H
ATOM    286  C   LYS A 143      27.344 177.330  42.957  1.00 91.04           C
ATOM    287  O   LYS A 143      28.036 177.423  43.970  1.00 97.34           O
ATOM    288  CB  LYS A 143      28.508 176.796  40.819  1.00118.75           C
ATOM    289 1HB  LYS A 143      28.658 176.021  40.067  1.00142.23           H
ATOM    290 2HB  LYS A 143      27.994 177.635  40.350  1.00146.68           H
ATOM    291  CG  LYS A 143      29.871 177.276  41.300  1.00152.82           C
ATOM    292 1HG  LYS A 143      29.734 178.028  42.077  1.00196.05           H
ATOM    293 2HG  LYS A 143      30.422 176.433  41.717  1.00191.90           H
ATOM    294  CD  LYS A 143      30.675 177.887  40.162  1.00195.90           C
ATOM    295 1HD  LYS A 143      30.794 177.148  39.369  1.00230.28           H
ATOM    296 2HD  LYS A 143      30.138 178.750  39.767  1.00235.76           H
ATOM    297  CE  LYS A 143      32.048 178.330  40.641  1.00273.34           C
ATOM    298 1HE  LYS A 143      31.926 179.061  41.445  1.00324.18           H
ATOM    299 2HE  LYS A 143      32.582 177.465  41.041  1.00322.49           H
ATOM    300  NZ  LYS A 143      32.801 178.929  39.491  1.00356.68           N
ATOM    301 1HZ  LYS A 143      32.316 179.740  39.133  1.00407.07           H
ATOM    302 2HZ  LYS A 143      32.906 178.255  38.744  1.00410.03           H
ATOM    303 3HZ  LYS A 143      33.723 179.217  39.790  1.00406.55           H
ATOM    304  N   PHE A 144      26.359 178.176  42.677  1.00 82.81           N
ATOM    305  H   PHE A 144      25.794 178.032  41.853  1.00 83.81           H
ATOM    306  CA  PHE A 144      26.077 179.328  43.528  1.00 77.16           C
ATOM    307  HA  PHE A 144      27.006 179.642  44.003  1.00 82.81           H
ATOM    308  C   PHE A 144      25.080 179.045  44.647  1.00 68.27           C
ATOM    309  O   PHE A 144      24.976 179.843  45.578  1.00 68.14           O
ATOM    310  CB  PHE A 144      25.569 180.495  42.678  1.00 78.68           C
ATOM    311 1HB  PHE A 144      24.759 180.147  42.037  1.00 79.06           H
ATOM    312 2HB  PHE A 144      25.171 181.258  43.346  1.00 78.40           H
ATOM    313  CG  PHE A 144      26.637 181.127  41.831  1.00 89.63           C
ATOM    314  CD1 PHE A 144      27.426 182.146  42.354  1.00107.22           C
ATOM    315  HD1 PHE A 144      27.254 182.497  43.361  1.00163.20           H
ATOM    316  CD2 PHE A 144      26.863 180.700  40.527  1.00161.71           C
ATOM    317  HD2 PHE A 144      26.245 179.924  40.100  1.00255.39           H
ATOM    318  CE1 PHE A 144      28.444 182.718  41.597  1.00122.52           C
ATOM    319  HE1 PHE A 144      29.052 183.507  42.015  1.00186.48           H
ATOM    320  CE2 PHE A 144      27.888 181.258  39.766  1.00182.08           C
ATOM    321  HE2 PHE A 144      28.063 180.914  38.757  1.00295.41           H
ATOM    322  CZ  PHE A 144      28.682 182.267  40.303  1.00125.27           C
ATOM    323  HZ  PHE A 144      29.476 182.703  39.715  1.00145.15           H
ATOM    324  N   GLY A 145      24.342 177.943  44.576  1.00 64.80           N
ATOM    325  H   GLY A 145      24.470 177.278  43.826  1.00 68.95           H
ATOM    326  CA  GLY A 145      23.344 177.682  45.598  1.00 58.89           C
ATOM    327 1HA  GLY A 145      23.855 177.543  46.551  1.00 64.56           H
ATOM    328 2HA  GLY A 145      22.730 178.577  45.689  1.00 61.07           H
ATOM    329  C   GLY A 145      22.398 176.514  45.403  1.00 53.30           C
ATOM    330  O   GLY A 145      22.611 175.619  44.586  1.00 58.57           O
ATOM    331  N   ASN A 146      21.322 176.557  46.181  1.00 46.32           N
ATOM    332  H   ASN A 146      21.205 177.344  46.806  1.00 45.67           H
ATOM    333  CA  ASN A 146      20.274 175.543  46.182  1.00 43.10           C
ATOM    334  HA  ASN A 146      20.356 174.906  45.301  1.00 47.50           H
ATOM    335  C   ASN A 146      18.925 176.257  46.179  1.00 37.02           C
ATOM    336  O   ASN A 146      18.826 177.396  46.633  1.00 35.73           O
ATOM    337  CB  ASN A 146      20.398 174.693  47.449  1.00 43.91           C
ATOM    338 1HB  ASN A 146      20.402 175.351  48.317  1.00 45.14           H
ATOM    339 2HB  ASN A 146      19.535 174.031  47.516  1.00 45.14           H
ATOM    340  CG  ASN A 146      21.649 173.843  47.470  1.00 51.68           C
ATOM    341  OD1 ASN A 146      21.704 172.786  46.846  1.00 76.05           O
ATOM    342  ND2 ASN A 146      22.656 174.285  48.206  1.00 94.75           N
ATOM    343 1HD2 ASN A 146      23.502 173.738  48.262  1.00104.56           H
ATOM    344 2HD2 ASN A 146      22.577 175.162  48.698  1.00158.67           H
ATOM    345  N   VAL A 147      17.878 175.602  45.691  1.00 36.23           N
ATOM    346  H   VAL A 147      18.001 174.693  45.262  1.00 40.91           H
ATOM    347  CA  VAL A 147      16.524 176.145  45.776  1.00 31.36           C
ATOM    348  HA  VAL A 147      16.518 176.923  46.539  1.00 28.94           H
ATOM    349  C   VAL A 147      15.583 175.045  46.257  1.00 31.66           C
ATOM    350  O   VAL A 147      15.672 173.899  45.818  1.00 36.91           O
ATOM    351  CB  VAL A 147      16.064 176.793  44.448  1.00 32.40           C
ATOM    352  HB  VAL A 147      16.778 177.579  44.201  1.00 51.92           H
ATOM    353  CG1 VAL A 147      16.058 175.799  43.292  1.00 76.85           C
ATOM    354 1HG1 VAL A 147      15.431 174.944  43.539  1.00128.87           H
ATOM    355 2HG1 VAL A 147      17.075 175.460  43.096  1.00125.49           H
ATOM    356 3HG1 VAL A 147      15.670 176.283  42.396  1.00126.72           H
ATOM    357  CG2 VAL A 147      14.693 177.446  44.601  1.00 79.46           C
ATOM    358 1HG2 VAL A 147      14.443 177.985  43.688  1.00128.60           H
ATOM    359 2HG2 VAL A 147      14.709 178.148  45.435  1.00131.70           H
ATOM    360 3HG2 VAL A 147      13.937 176.683  44.786  1.00129.91           H
ATOM    361  N   TYR A 148      14.723 175.389  47.211  1.00 27.81           N
ATOM    362  H   TYR A 148      14.652 176.357  47.495  1.00 26.68           H
ATOM    363  CA  TYR A 148      13.901 174.415  47.923  1.00 27.53           C
ATOM    364  HA  TYR A 148      14.008 173.436  47.457  1.00 31.71           H
ATOM    365  C   TYR A 148      12.421 174.787  47.943  1.00 24.97           C
ATOM    366  O   TYR A 148      12.063 175.960  47.837  1.00 24.00           O
ATOM    367  CB  TYR A 148      14.353 174.323  49.383  1.00 27.90           C
ATOM    368 1HB  TYR A 148      14.144 175.275  49.869  1.00 28.21           H
ATOM    369 2HB  TYR A 148      13.755 173.555  49.873  1.00 31.19           H
ATOM    370  CG  TYR A 148      15.814 173.990  49.593  1.00 30.95           C
ATOM    371  CD1 TYR A 148      16.237 172.665  49.693  1.00 37.70           C
ATOM    372  HD1 TYR A 148      15.515 171.866  49.608  1.00 41.90           H
ATOM    373  CD2 TYR A 148      16.763 175.002  49.748  1.00 33.79           C
ATOM    374  HD2 TYR A 148      16.461 176.036  49.666  1.00 35.22           H
ATOM    375  CE1 TYR A 148      17.575 172.355  49.928  1.00 44.91           C
ATOM    376  HE1 TYR A 148      17.890 171.324  49.991  1.00 55.17           H
ATOM    377  CE2 TYR A 148      18.095 174.698  50.021  1.00 40.67           C
ATOM    378  HE2 TYR A 148      18.813 175.489  50.169  1.00 47.21           H
ATOM    379  CZ  TYR A 148      18.493 173.375  50.113  1.00 45.10           C
ATOM    380  OH  TYR A 148      19.804 173.075  50.399  1.00 56.99           O
ATOM    381  HH  TYR A 148      19.959 172.132  50.498  1.00 77.67           H
ATOM    382  N   LEU A 149      11.572 173.783  48.135  1.00 26.53           N
ATOM    383  H   LEU A 149      11.916 172.832  48.142  1.00 30.07           H
ATOM    384  CA  LEU A 149      10.164 174.001  48.455  1.00 24.57           C
ATOM    385  HA  LEU A 149       9.779 174.837  47.870  1.00 23.75           H
ATOM    386  C   LEU A 149      10.062 174.341  49.940  1.00 23.33           C
ATOM    387  O   LEU A 149      10.569 173.607  50.787  1.00 27.35           O
ATOM    388  CB  LEU A 149       9.363 172.735  48.141  1.00 29.50           C
ATOM    389 1HB  LEU A 149       9.475 172.528  47.077  1.00 34.48           H
ATOM    390 2HB  LEU A 149       9.821 171.911  48.688  1.00 34.54           H
ATOM    391  CG  LEU A 149       7.866 172.717  48.469  1.00 30.37           C
ATOM    392  HG  LEU A 149       7.744 172.753  49.551  1.00 33.86           H
ATOM    393  CD1 LEU A 149       7.117 173.893  47.858  1.00 32.08           C
ATOM    394 1HD1 LEU A 149       7.391 174.812  48.374  1.00 63.04           H
ATOM    395 2HD1 LEU A 149       6.043 173.738  47.965  1.00 60.13           H
ATOM    396 3HD1 LEU A 149       7.366 173.979  46.802  1.00 62.76           H
ATOM    397  CD2 LEU A 149       7.275 171.411  47.953  1.00 42.59           C
ATOM    398 1HD2 LEU A 149       7.336 171.380  46.865  1.00 70.61           H
ATOM    399 2HD2 LEU A 149       6.231 171.341  48.258  1.00 73.08           H
ATOM    400 3HD2 LEU A 149       7.825 170.568  48.371  1.00 80.58           H
ATOM    401  N   ALA A 150       9.417 175.458  50.258  1.00 22.07           N
ATOM    402  H   ALA A 150       8.966 176.008  49.538  1.00 23.08           H
ATOM    403  CA  ALA A 150       9.337 175.948  51.630  1.00 23.32           C
ATOM    404  HA  ALA A 150       9.635 175.154  52.314  1.00 25.98           H
ATOM    405  C   ALA A 150       7.907 176.354  51.973  1.00 23.52           C
ATOM    406  O   ALA A 150       7.054 176.480  51.095  1.00 24.10           O
ATOM    407  CB  ALA A 150      10.283 177.129  51.810  1.00 26.90           C
ATOM    408 1HB  ALA A 150      11.296 176.829  51.542  1.00 55.92           H
ATOM    409 2HB  ALA A 150      10.269 177.456  52.849  1.00 55.68           H
ATOM    410 3HB  ALA A 150       9.969 177.952  51.167  1.00 56.80           H
ATOM    411  N   ARG A 151       7.638 176.547  53.259  1.00 26.56           N
ATOM    412  H   ARG A 151       8.351 176.363  53.955  1.00 29.62           H
ATOM    413  CA  ARG A 151       6.332 177.011  53.714  1.00 28.68           C
ATOM    414  HA  ARG A 151       5.850 177.560  52.904  1.00 28.61           H
ATOM    415  C   ARG A 151       6.507 177.954  54.897  1.00 31.38           C
ATOM    416  O   ARG A 151       7.311 177.695  55.791  1.00 34.43           O
ATOM    417  CB  ARG A 151       5.471 175.799  54.080  1.00 33.25           C
ATOM    418 1HB  ARG A 151       5.547 175.076  53.268  1.00 42.81           H
ATOM    419 2HB  ARG A 151       5.873 175.340  54.983  1.00 47.14           H
ATOM    420  CG  ARG A 151       3.998 176.107  54.294  1.00 40.89           C
ATOM    421 1HG  ARG A 151       3.889 176.739  55.175  1.00 60.12           H
ATOM    422 2HG  ARG A 151       3.620 176.642  53.423  1.00 53.74           H
ATOM    423  CD  ARG A 151       3.178 174.837  54.474  1.00 43.52           C
ATOM    424 1HD  ARG A 151       2.119 175.096  54.445  1.00 49.66           H
ATOM    425 2HD  ARG A 151       3.390 174.163  53.643  1.00 44.66           H
ATOM    426  NE  ARG A 151       3.471 174.154  55.735  1.00 47.02           N
ATOM    427  HE  ARG A 151       4.103 174.614  56.373  1.00 47.28           H
ATOM    428  CZ  ARG A 151       2.983 172.974  56.094  1.00 56.31           C
ATOM    429  NH1 ARG A 151       2.142 172.296  55.339  1.00 64.49           N
ATOM    430 1HH1 ARG A 151       1.853 172.678  54.452  1.00 62.36           H
ATOM    431 2HH1 ARG A 151       1.807 171.398  55.650  1.00 77.83           H
ATOM    432  NH2 ARG A 151       3.333 172.462  57.256  1.00 64.47           N
ATOM    433 1HH2 ARG A 151       3.978 172.968  57.843  1.00 62.72           H
ATOM    434 2HH2 ARG A 151       2.964 171.568  57.536  1.00 77.03           H
ATOM    435  N   GLU A 152       5.776 179.062  54.892  1.00 33.83           N
ATOM    436  H   GLU A 152       5.150 179.251  54.121  1.00 34.29           H
ATOM    437  CA  GLU A 152       5.832 180.004  56.005  1.00 38.64           C
ATOM    438  HA  GLU A 152       6.869 180.121  56.322  1.00 40.12           H
ATOM    439  C   GLU A 152       5.023 179.397  57.148  1.00 43.33           C
ATOM    440  O   GLU A 152       3.867 179.017  56.962  1.00 46.26           O
ATOM    441  CB  GLU A 152       5.277 181.369  55.589  1.00 43.38           C
ATOM    442 1HB  GLU A 152       5.696 181.622  54.615  1.00 45.20           H
ATOM    443 2HB  GLU A 152       4.195 181.296  55.482  1.00 45.99           H
ATOM    444  CG  GLU A 152       5.609 182.499  56.552  1.00 52.36           C
ATOM    445 1HG  GLU A 152       6.674 182.465  56.786  1.00 56.42           H
ATOM    446 2HG  GLU A 152       5.394 183.449  56.062  1.00 59.65           H
ATOM    447  CD  GLU A 152       4.809 182.425  57.837  1.00 60.93           C
ATOM    448  OE1 GLU A 152       3.563 182.452  57.764  1.00 93.06           O
ATOM    449  OE2 GLU A 152       5.404 182.350  58.933  1.00100.82           O
ATOM    450  N   LYS A 153       5.636 179.251  58.318  1.00 49.36           N
ATOM    451  H   LYS A 153       6.544 179.671  58.467  1.00 52.20           H
ATOM    452  CA  LYS A 153       5.080 178.395  59.363  1.00 57.73           C
ATOM    453  HA  LYS A 153       4.878 177.421  58.916  1.00 57.57           H
ATOM    454  C   LYS A 153       3.760 178.857  59.972  1.00 66.05           C
ATOM    455  O   LYS A 153       2.923 178.026  60.318  1.00 77.03           O
ATOM    456  CB  LYS A 153       6.114 178.191  60.475  1.00 67.06           C
ATOM    457 1HB  LYS A 153       6.388 179.163  60.887  1.00 78.11           H
ATOM    458 2HB  LYS A 153       5.655 177.597  61.265  1.00100.69           H
ATOM    459  CG  LYS A 153       7.375 177.477  60.000  1.00 76.43           C
ATOM    460 1HG  LYS A 153       7.078 176.619  59.398  1.00115.74           H
ATOM    461 2HG  LYS A 153       7.959 178.153  59.376  1.00 93.67           H
ATOM    462  CD  LYS A 153       8.244 176.980  61.147  1.00 85.14           C
ATOM    463 1HD  LYS A 153       7.627 176.411  61.843  1.00129.28           H
ATOM    464 2HD  LYS A 153       9.011 176.320  60.743  1.00129.82           H
ATOM    465  CE  LYS A 153       8.926 178.117  61.889  1.00109.26           C
ATOM    466 1HE  LYS A 153       9.542 178.683  61.185  1.00160.97           H
ATOM    467 2HE  LYS A 153       8.170 178.792  62.294  1.00158.85           H
ATOM    468  NZ  LYS A 153       9.774 177.556  62.992  1.00137.25           N
ATOM    469 1HZ  LYS A 153      10.448 176.905  62.613  1.00175.44           H
ATOM    470 2HZ  LYS A 153       9.203 177.080  63.677  1.00171.08           H
ATOM    471 3HZ  LYS A 153      10.275 178.308  63.446  1.00170.03           H
ATOM    472  N   GLN A 154       3.575 180.164  60.123  1.00 68.03           N
ATOM    473  H   GLN A 154       4.282 180.808  59.799  1.00 66.44           H
ATOM    474  CA  GLN A 154       2.381 180.693  60.779  1.00 79.19           C
ATOM    475  HA  GLN A 154       2.183 180.093  61.668  1.00 88.07           H
ATOM    476  C   GLN A 154       1.130 180.633  59.905  1.00 77.26           C
ATOM    477  O   GLN A 154       0.043 180.322  60.391  1.00 91.22           O
ATOM    478  CB  GLN A 154       2.606 182.146  61.210  1.00 90.87           C
ATOM    479 1HB  GLN A 154       2.813 182.741  60.320  1.00109.65           H
ATOM    480 2HB  GLN A 154       1.684 182.518  61.656  1.00122.77           H
ATOM    481  CG  GLN A 154       3.740 182.364  62.205  1.00125.35           C
ATOM    482 1HG  GLN A 154       4.649 181.893  61.831  1.00183.06           H
ATOM    483 2HG  GLN A 154       3.920 183.435  62.291  1.00163.18           H
ATOM    484  CD  GLN A 154       3.436 181.820  63.588  1.00191.47           C
ATOM    485  OE1 GLN A 154       2.356 181.298  63.851  1.00248.34           O
ATOM    486  NE2 GLN A 154       4.394 181.952  64.493  1.00305.03           N
ATOM    487 1HE2 GLN A 154       4.234 181.606  65.428  1.00417.65           H
ATOM    488 2HE2 GLN A 154       5.265 182.399  64.252  1.00350.47           H
ATOM    489  N   SER A 155       1.274 180.960  58.626  1.00 69.25           N
ATOM    490  H   SER A 155       2.189 181.214  58.280  1.00 67.40           H
ATOM    491  CA  SER A 155       0.146 181.017  57.698  1.00 69.92           C
ATOM    492  HA  SER A 155      -0.779 181.109  58.267  1.00 81.11           H
ATOM    493  C   SER A 155       0.027 179.783  56.808  1.00 62.48           C
ATOM    494  O   SER A 155      -0.951 179.633  56.076  1.00 67.89           O
ATOM    495  CB  SER A 155       0.287 182.251  56.804  1.00 71.35           C
ATOM    496 1HB  SER A 155      -0.581 182.320  56.148  1.00 78.30           H
ATOM    497 2HB  SER A 155       0.333 183.143  57.429  1.00 81.12           H
ATOM    498  OG  SER A 155       1.465 182.171  56.021  1.00 61.85           O
ATOM    499  HG  SER A 155       2.221 182.320  56.594  1.00 62.92           H
ATOM    500  N   LYS A 156       1.039 178.923  56.866  1.00 55.17           N
ATOM    501  H   LYS A 156       1.801 179.123  57.500  1.00 54.91           H
ATOM    502  CA  LYS A 156       1.142 177.717  56.045  1.00 50.66           C
ATOM    503  HA  LYS A 156       2.090 177.235  56.283  1.00 48.64           H
ATOM    504  C   LYS A 156       1.166 178.046  54.555  1.00 45.80           C
ATOM    505  O   LYS A 156       0.760 177.239  53.719  1.00 47.52           O
ATOM    506  CB  LYS A 156       0.009 176.732  56.359  1.00 60.50           C
ATOM    507 1HB  LYS A 156      -0.927 177.156  55.997  1.00 68.50           H
ATOM    508 2HB  LYS A 156       0.191 175.809  55.807  1.00 64.64           H
ATOM    509  CG  LYS A 156      -0.169 176.383  57.834  1.00 74.35           C
ATOM    510 1HG  LYS A 156      -0.391 177.291  58.393  1.00111.94           H
ATOM    511 2HG  LYS A 156      -1.019 175.706  57.928  1.00102.34           H
ATOM    512  CD  LYS A 156       1.056 175.715  58.444  1.00103.36           C
ATOM    513 1HD  LYS A 156       1.318 174.834  57.858  1.00135.45           H
ATOM    514 2HD  LYS A 156       1.891 176.415  58.431  1.00151.89           H
ATOM    515  CE  LYS A 156       0.784 175.303  59.881  1.00133.18           C
ATOM    516 1HE  LYS A 156       0.465 176.182  60.446  1.00171.80           H
ATOM    517 2HE  LYS A 156      -0.024 174.567  59.898  1.00148.42           H
ATOM    518  NZ  LYS A 156       2.041 174.733  60.465  1.00210.79           N
ATOM    519 1HZ  LYS A 156       1.879 174.417  61.412  1.00270.02           H
ATOM    520 2HZ  LYS A 156       2.757 175.447  60.486  1.00257.52           H
ATOM    521 3HZ  LYS A 156       2.375 173.958  59.908  1.00260.74           H
ATOM    522  N   PHE A 157       1.658 179.236  54.228  1.00 44.14           N
ATOM    523  H   PHE A 157       1.989 179.845  54.962  1.00 47.13           H
ATOM    524  CA  PHE A 157       1.720 179.708  52.848  1.00 41.31           C
ATOM    525  HA  PHE A 157       0.789 179.437  52.350  1.00 45.41           H
ATOM    526  C   PHE A 157       2.880 179.061  52.096  1.00 33.83           C
ATOM    527  O   PHE A 157       4.007 179.023  52.588  1.00 33.10           O
ATOM    528  CB  PHE A 157       1.851 181.234  52.837  1.00 46.80           C
ATOM    529 1HB  PHE A 157       1.082 181.651  53.487  1.00 55.27           H
ATOM    530 2HB  PHE A 157       2.826 181.508  53.242  1.00 48.81           H
ATOM    531  CG  PHE A 157       1.698 181.844  51.472  1.00 54.22           C
ATOM    532  CD1 PHE A 157       0.434 182.067  50.934  1.00 73.44           C
ATOM    533  HD1 PHE A 157      -0.446 181.808  51.504  1.00132.71           H
ATOM    534  CD2 PHE A 157       2.817 182.204  50.730  1.00123.72           C
ATOM    535  HD2 PHE A 157       3.802 182.049  51.143  1.00212.81           H
ATOM    536  CE1 PHE A 157       0.289 182.620  49.664  1.00 88.18           C
ATOM    537  HE1 PHE A 157      -0.697 182.780  49.253  1.00149.60           H
ATOM    538  CE2 PHE A 157       2.683 182.766  49.463  1.00149.69           C
ATOM    539  HE2 PHE A 157       3.561 183.036  48.895  1.00267.06           H
ATOM    540  CZ  PHE A 157       1.416 182.967  48.925  1.00 95.05           C
ATOM    541  HZ  PHE A 157       1.308 183.393  47.938  1.00120.37           H
ATOM    542  N   ILE A 158       2.593 178.536  50.909  1.00 32.58           N
ATOM    543  H   ILE A 158       1.666 178.654  50.525  1.00 37.46           H
ATOM    544  CA  ILE A 158       3.561 177.773  50.124  1.00 28.87           C
ATOM    545  HA  ILE A 158       4.141 177.141  50.797  1.00 28.33           H
ATOM    546  C   ILE A 158       4.524 178.714  49.404  1.00 25.74           C
ATOM    547  O   ILE A 158       4.104 179.650  48.724  1.00 28.54           O
ATOM    548  CB  ILE A 158       2.860 176.871  49.081  1.00 33.38           C
ATOM    549  HB  ILE A 158       2.301 177.508  48.395  1.00 38.00           H
ATOM    550  CG1 ILE A 158       1.877 175.917  49.772  1.00 41.51           C
ATOM    551 1HG1 ILE A 158       2.443 175.186  50.348  1.00 62.38           H
ATOM    552 2HG1 ILE A 158       1.258 176.483  50.467  1.00 61.89           H
ATOM    553  CG2 ILE A 158       3.896 176.085  48.278  1.00 33.21           C
ATOM    554 1HG2 ILE A 158       4.542 176.774  47.735  1.00 58.59           H
ATOM    555 2HG2 ILE A 158       3.399 175.434  47.558  1.00 61.34           H
ATOM    556 3HG2 ILE A 158       4.506 175.480  48.950  1.00 64.76           H
ATOM    557  CD1 ILE A 158       0.943 175.176  48.833  1.00 59.47           C
ATOM    558 1HD1 ILE A 158       1.508 174.467  48.228  1.00 99.11           H
ATOM    559 2HD1 ILE A 158       0.437 175.888  48.182  1.00 97.29           H
ATOM    560 3HD1 ILE A 158       0.200 174.634  49.418  1.00 97.17           H
ATOM    561  N   LEU A 159       5.818 178.463  49.574  1.00 23.01           N
ATOM    562  H   LEU A 159       6.102 177.655  50.111  1.00 23.93           H
ATOM    563  CA  LEU A 159       6.880 179.306  49.034  1.00 20.94           C
ATOM    564  HA  LEU A 159       6.470 179.999  48.298  1.00 23.81           H
ATOM    565  C   LEU A 159       7.965 178.466  48.368  1.00 19.42           C
ATOM    566  O   LEU A 159       8.074 177.262  48.600  1.00 23.62           O
ATOM    567  CB  LEU A 159       7.518 180.095  50.182  1.00 24.74           C
ATOM    568 1HB  LEU A 159       7.863 179.375  50.924  1.00 63.37           H
ATOM    569 2HB  LEU A 159       8.394 180.614  49.793  1.00 46.43           H
ATOM    570  CG  LEU A 159       6.643 181.130  50.896  1.00 47.72           C
ATOM    571  HG  LEU A 159       5.697 180.669  51.178  1.00 85.80           H
ATOM    572  CD1 LEU A 159       7.343 181.597  52.165  1.00 75.67           C
ATOM    573 1HD1 LEU A 159       8.332 181.984  51.922  1.00113.12           H
ATOM    574 2HD1 LEU A 159       7.442 180.759  52.855  1.00123.14           H
ATOM    575 3HD1 LEU A 159       6.754 182.382  52.639  1.00119.03           H
ATOM    576  CD2 LEU A 159       6.364 182.313  49.977  1.00125.89           C
ATOM    577 1HD2 LEU A 159       5.715 181.996  49.161  1.00180.36           H
ATOM    578 2HD2 LEU A 159       7.298 182.694  49.564  1.00189.50           H
ATOM    579 3HD2 LEU A 159       5.868 183.106  50.538  1.00187.16           H
ATOM    580  N   ALA A 160       8.807 179.117  47.574  1.00 18.37           N
ATOM    581  H   ALA A 160       8.607 180.068  47.294  1.00 19.54           H
ATOM    582  CA  ALA A 160      10.090 178.548  47.175  1.00 18.98           C
ATOM    583  HA  ALA A 160      10.168 177.526  47.545  1.00 21.39           H
ATOM    584  C   ALA A 160      11.186 179.394  47.818  1.00 17.60           C
ATOM    585  O   ALA A 160      11.064 180.615  47.908  1.00 23.15           O
ATOM    586  CB  ALA A 160      10.223 178.542  45.658  1.00 22.57           C
ATOM    587 1HB  ALA A 160      11.220 178.199  45.381  1.00 50.58           H
ATOM    588 2HB  ALA A 160      10.064 179.548  45.270  1.00 50.26           H
ATOM    589 3HB  ALA A 160       9.480 177.869  45.230  1.00 54.39           H
ATOM    590  N   LEU A 161      12.255 178.756  48.282  1.00 18.23           N
ATOM    591  H   LEU A 161      12.319 177.750  48.192  1.00 22.85           H
ATOM    592  CA  LEU A 161      13.360 179.475  48.910  1.00 18.63           C
ATOM    593  HA  LEU A 161      13.154 180.545  48.869  1.00 18.46           H
ATOM    594  C   LEU A 161      14.664 179.215  48.165  1.00 21.04           C
ATOM    595  O   LEU A 161      15.169 178.092  48.155  1.00 25.48           O
ATOM    596  CB  LEU A 161      13.506 179.056  50.376  1.00 20.99           C
ATOM    597 1HB  LEU A 161      12.547 179.193  50.874  1.00 25.84           H
ATOM    598 2HB  LEU A 161      13.751 177.994  50.401  1.00 30.28           H
ATOM    599  CG  LEU A 161      14.577 179.809  51.174  1.00 29.54           C
ATOM    600  HG  LEU A 161      15.517 179.770  50.624  1.00 54.48           H
ATOM    601  CD1 LEU A 161      14.204 181.270  51.391  1.00 43.03           C
ATOM    602 1HD1 LEU A 161      13.218 181.335  51.852  1.00 79.72           H
ATOM    603 2HD1 LEU A 161      14.195 181.794  50.435  1.00 76.72           H
ATOM    604 3HD1 LEU A 161      14.937 181.741  52.045  1.00 81.80           H
ATOM    605  CD2 LEU A 161      14.786 179.134  52.520  1.00 53.73           C
ATOM    606 1HD2 LEU A 161      15.124 178.110  52.362  1.00 92.56           H
ATOM    607 2HD2 LEU A 161      13.851 179.127  53.081  1.00 92.16           H
ATOM    608 3HD2 LEU A 161      15.544 179.674  53.087  1.00 93.52           H
ATOM    609  N   LYS A 162      15.209 180.261  47.554  1.00 21.88           N
ATOM    610  H   LYS A 162      14.743 181.159  47.589  1.00 21.90           H
ATOM    611  CA  LYS A 162      16.503 180.178  46.884  1.00 25.49           C
ATOM    612  HA  LYS A 162      16.686 179.149  46.576  1.00 26.94           H
ATOM    613  C   LYS A 162      17.576 180.578  47.889  1.00 27.75           C
ATOM    614  O   LYS A 162      17.491 181.625  48.528  1.00 28.78           O
ATOM    615  CB  LYS A 162      16.530 181.090  45.655  1.00 28.20           C
ATOM    616 1HB  LYS A 162      15.680 180.836  45.021  1.00 33.60           H
ATOM    617 2HB  LYS A 162      16.415 182.121  45.987  1.00 39.29           H
ATOM    618  CG  LYS A 162      17.808 180.980  44.833  1.00 43.08           C
ATOM    619 1HG  LYS A 162      18.663 181.148  45.488  1.00 64.17           H
ATOM    620 2HG  LYS A 162      17.883 179.976  44.414  1.00 59.81           H
ATOM    621  CD  LYS A 162      17.860 182.001  43.704  1.00 45.92           C
ATOM    622 1HD  LYS A 162      17.668 182.993  44.113  1.00 73.28           H
ATOM    623 2HD  LYS A 162      18.861 181.993  43.273  1.00 86.71           H
ATOM    624  CE  LYS A 162      16.853 181.709  42.601  1.00 59.59           C
ATOM    625 1HE  LYS A 162      17.058 180.720  42.183  1.00111.95           H
ATOM    626 2HE  LYS A 162      15.843 181.709  43.017  1.00 97.82           H
ATOM    627  NZ  LYS A 162      16.992 182.772  41.556  1.00 55.46           N
ATOM    628 1HZ  LYS A 162      16.574 183.637  41.870  1.00 80.47           H
ATOM    629 2HZ  LYS A 162      16.540 182.495  40.695  1.00 80.28           H
ATOM    630 3HZ  LYS A 162      17.971 182.953  41.366  1.00 78.37           H
ATOM    631  N   VAL A 163      18.578 179.718  48.027  1.00 31.93           N
ATOM    632  H   VAL A 163      18.602 178.885  47.453  1.00 34.74           H
ATOM    633  CA  VAL A 163      19.657 179.902  48.993  1.00 36.23           C
ATOM    634  HA  VAL A 163      19.500 180.828  49.547  1.00 37.23           H
ATOM    635  C   VAL A 163      20.970 179.985  48.226  1.00 41.95           C
ATOM    636  O   VAL A 163      21.393 179.010  47.609  1.00 47.88           O
ATOM    637  CB  VAL A 163      19.751 178.721  49.983  1.00 38.94           C
ATOM    638  HB  VAL A 163      19.973 177.812  49.425  1.00 64.64           H
ATOM    639  CG1 VAL A 163      20.874 178.958  50.986  1.00 68.87           C
ATOM    640 1HG1 VAL A 163      20.929 178.115  51.675  1.00115.01           H
ATOM    641 2HG1 VAL A 163      21.826 179.047  50.462  1.00110.68           H
ATOM    642 3HG1 VAL A 163      20.681 179.874  51.547  1.00116.59           H
ATOM    643  CG2 VAL A 163      18.424 178.515  50.709  1.00 81.53           C
ATOM    644 1HG2 VAL A 163      18.533 177.730  51.457  1.00123.23           H
ATOM    645 2HG2 VAL A 163      18.121 179.441  51.196  1.00127.52           H
ATOM    646 3HG2 VAL A 163      17.656 178.216  49.995  1.00139.12           H
ATOM    647  N   LEU A 164      21.601 181.153  48.251  1.00 45.21           N
ATOM    648  H   LEU A 164      21.218 181.921  48.786  1.00 45.27           H
ATOM    649  CA  LEU A 164      22.841 181.385  47.518  1.00 51.91           C
ATOM    650  HA  LEU A 164      23.054 180.525  46.882  1.00 53.79           H
ATOM    651  C   LEU A 164      24.000 181.558  48.494  1.00 57.60           C
ATOM    652  O   LEU A 164      23.866 182.218  49.524  1.00 59.31           O
ATOM    653  CB  LEU A 164      22.699 182.634  46.643  1.00 54.69           C
ATOM    654 1HB  LEU A 164      22.433 183.464  47.297  1.00 55.70           H
ATOM    655 2HB  LEU A 164      23.671 182.854  46.203  1.00 61.60           H
ATOM    656  CG  LEU A 164      21.670 182.572  45.510  1.00 52.53           C
ATOM    657  HG  LEU A 164      20.737 182.165  45.899  1.00 51.31           H
ATOM    658  CD1 LEU A 164      21.392 183.972  44.985  1.00 58.77           C
ATOM    659 1HD1 LEU A 164      20.652 183.922  44.186  1.00 86.62           H
ATOM    660 2HD1 LEU A 164      22.310 184.415  44.599  1.00 87.68           H
ATOM    661 3HD1 LEU A 164      21.001 184.591  45.792  1.00 93.29           H
ATOM    662  CD2 LEU A 164      22.151 181.684  44.369  1.00 61.17           C
ATOM    663 1HD2 LEU A 164      21.401 181.669  43.577  1.00 95.21           H
ATOM    664 2HD2 LEU A 164      22.305 180.669  44.733  1.00 91.19           H
ATOM    665 3HD2 LEU A 164      23.088 182.073  43.970  1.00 90.97           H
ATOM    666  N   PHE A 165      25.142 180.958  48.177  1.00 64.16           N
ATOM    667  H   PHE A 165      25.217 180.436  47.315  1.00 66.47           H
ATOM    668  CA  PHE A 165      26.313 181.065  49.041  1.00 71.23           C
ATOM    669  HA  PHE A 165      25.994 180.949  50.077  1.00 69.41           H
ATOM    670  C   PHE A 165      26.930 182.449  48.871  1.00 78.51           C
ATOM    671  O   PHE A 165      27.230 182.875  47.755  1.00 85.52           O
ATOM    672  CB  PHE A 165      27.342 179.982  48.710  1.00 79.30           C
ATOM    673 1HB  PHE A 165      27.664 180.110  47.677  1.00 86.01           H
ATOM    674 2HB  PHE A 165      28.208 180.115  49.358  1.00 87.44           H
ATOM    675  CG  PHE A 165      26.823 178.581  48.886  1.00 79.63           C
ATOM    676  CD1 PHE A 165      26.591 177.769  47.781  1.00136.34           C
ATOM    677  HD1 PHE A 165      26.799 178.139  46.788  1.00224.72           H
ATOM    678  CD2 PHE A 165      26.566 178.079  50.157  1.00100.63           C
ATOM    679  HD2 PHE A 165      26.750 178.693  51.027  1.00158.62           H
ATOM    680  CE1 PHE A 165      26.098 176.476  47.939  1.00146.51           C
ATOM    681  HE1 PHE A 165      25.930 175.852  47.073  1.00239.16           H
ATOM    682  CE2 PHE A 165      26.064 176.791  50.325  1.00115.30           C
ATOM    683  HE2 PHE A 165      25.861 176.414  51.317  1.00187.36           H
ATOM    684  CZ  PHE A 165      25.833 175.986  49.214  1.00104.52           C
ATOM    685  HZ  PHE A 165      25.458 174.982  49.341  1.00122.58           H
ATOM    686  N   LYS A 166      27.107 183.159  49.980  1.00 81.07           N
ATOM    687  H   LYS A 166      26.907 182.744  50.880  1.00 79.73           H
ATOM    688  CA  LYS A 166      27.569 184.544  49.934  1.00 89.87           C
ATOM    689  HA  LYS A 166      26.930 185.099  49.248  1.00 87.16           H
ATOM    690  C   LYS A 166      28.995 184.637  49.402  1.00103.51           C
ATOM    691  O   LYS A 166      29.334 185.576  48.686  1.00110.63           O
ATOM    692  CB  LYS A 166      27.459 185.175  51.325  1.00 94.45           C
ATOM    693 1HB  LYS A 166      26.488 184.909  51.743  1.00100.76           H
ATOM    694 2HB  LYS A 166      28.235 184.758  51.968  1.00113.39           H
ATOM    695  CG  LYS A 166      27.572 186.692  51.336  1.00102.24           C
ATOM    696 1HG  LYS A 166      28.545 186.992  50.946  1.00127.23           H
ATOM    697 2HG  LYS A 166      26.787 187.112  50.707  1.00115.16           H
ATOM    698  CD  LYS A 166      27.407 187.216  52.753  1.00111.34           C
ATOM    699 1HD  LYS A 166      26.484 186.815  53.171  1.00126.55           H
ATOM    700 2HD  LYS A 166      28.247 186.874  53.357  1.00138.95           H
ATOM    701  CE  LYS A 166      27.346 188.733  52.801  1.00135.79           C
ATOM    702 1HE  LYS A 166      28.249 189.148  52.348  1.00168.03           H
ATOM    703 2HE  LYS A 166      26.478 189.076  52.231  1.00186.96           H
ATOM    704  NZ  LYS A 166      27.233 189.134  54.241  1.00169.82           N
ATOM    705 1HZ  LYS A 166      27.024 190.120  54.315  1.00212.48           H
ATOM    706 2HZ  LYS A 166      28.106 188.955  54.719  1.00205.35           H
ATOM    707 3HZ  LYS A 166      26.504 188.598  54.692  1.00212.84           H
ATOM    708  N   ALA A 167      29.817 183.650  49.740  1.00110.38           N
ATOM    709  H   ALA A 167      29.478 182.902  50.327  1.00106.43           H
ATOM    710  CA  ALA A 167      31.206 183.614  49.292  1.00128.51           C
ATOM    711  HA  ALA A 167      31.682 184.555  49.570  1.00139.98           H
ATOM    712  C   ALA A 167      31.323 183.468  47.777  1.00131.63           C
ATOM    713  O   ALA A 167      32.198 184.076  47.162  1.00149.23           O
ATOM    714  CB  ALA A 167      31.945 182.478  49.987  1.00137.49           C
ATOM    715 1HB  ALA A 167      32.986 182.472  49.664  1.00173.25           H
ATOM    716 2HB  ALA A 167      31.481 181.525  49.730  1.00166.83           H
ATOM    717 3HB  ALA A 167      31.904 182.622  51.067  1.00164.30           H
ATOM    718  N   GLN A 168      30.451 182.668  47.170  1.00119.94           N
ATOM    719  H   GLN A 168      29.752 182.183  47.713  1.00110.73           H
ATOM    720  CA  GLN A 168      30.464 182.486  45.721  1.00124.59           C
ATOM    721  HA  GLN A 168      31.476 182.242  45.396  1.00138.24           H
ATOM    722  C   GLN A 168      30.044 183.776  45.024  1.00123.26           C
ATOM    723  O   GLN A 168      30.625 184.162  44.011  1.00136.31           O
ATOM    724  CB  GLN A 168      29.515 181.360  45.299  1.00117.69           C
ATOM    725 1HB  GLN A 168      28.519 181.589  45.678  1.00125.01           H
ATOM    726 2HB  GLN A 168      29.466 181.344  44.210  1.00139.93           H
ATOM    727  CG  GLN A 168      29.904 179.965  45.774  1.00132.40           C
ATOM    728 1HG  GLN A 168      30.199 180.007  46.822  1.00157.84           H
ATOM    729 2HG  GLN A 168      29.032 179.317  45.687  1.00191.36           H
ATOM    730  CD  GLN A 168      31.033 179.348  44.969  1.00152.06           C
ATOM    731  OE1 GLN A 168      31.701 180.011  44.178  1.00191.89           O
ATOM    732  NE2 GLN A 168      31.248 178.056  45.161  1.00208.77           N
ATOM    733 1HE2 GLN A 168      32.008 177.604  44.676  1.00255.49           H
ATOM    734 2HE2 GLN A 168      30.650 177.529  45.781  1.00258.21           H
ATOM    735  N   LEU A 169      29.023 184.431  45.567  1.00111.88           N
ATOM    736  H   LEU A 169      28.580 184.060  46.396  1.00105.99           H
ATOM    737  CA  LEU A 169      28.525 185.686  45.012  1.00111.26           C
ATOM    738  HA  LEU A 169      28.318 185.549  43.950  1.00113.55           H
ATOM    739  C   LEU A 169      29.554 186.803  45.153  1.00127.76           C
ATOM    740  O   LEU A 169      29.711 187.628  44.256  1.00138.60           O
ATOM    741  CB  LEU A 169      27.240 186.111  45.729  1.00 96.25           C
ATOM    742 1HB  LEU A 169      27.478 186.219  46.787  1.00 98.37           H
ATOM    743 2HB  LEU A 169      26.968 187.097  45.353  1.00 97.88           H
ATOM    744  CG  LEU A 169      26.000 185.219  45.620  1.00 83.60           C
ATOM    745  HG  LEU A 169      26.266 184.197  45.890  1.00 87.70           H
ATOM    746  CD1 LEU A 169      24.960 185.732  46.607  1.00 75.22           C
ATOM    747 1HD1 LEU A 169      24.023 185.194  46.466  1.00104.04           H
ATOM    748 2HD1 LEU A 169      24.789 186.796  46.445  1.00101.19           H
ATOM    749 3HD1 LEU A 169      25.315 185.571  47.625  1.00100.81           H
ATOM    750  CD2 LEU A 169      25.422 185.217  44.212  1.00 84.80           C
ATOM    751 1HD2 LEU A 169      25.096 186.222  43.944  1.00110.83           H
ATOM    752 2HD2 LEU A 169      24.570 184.538  44.171  1.00116.39           H
ATOM    753 3HD2 LEU A 169      26.177 184.880  43.503  1.00114.41           H
ATOM    754  N   GLU A 170      30.236 186.843  46.292  1.00133.66           N
ATOM    755  H   GLU A 170      30.037 186.166  47.017  1.00126.01           H
ATOM    756  CA  GLU A 170      31.254 187.857  46.553  1.00152.63           C
ATOM    757  HA  GLU A 170      30.828 188.839  46.351  1.00154.51           H
ATOM    758  C   GLU A 170      32.461 187.671  45.639  1.00172.18           C
ATOM    759  O   GLU A 170      33.026 188.644  45.141  1.00189.84           O
ATOM    760  CB  GLU A 170      31.688 187.798  48.021  1.00157.26           C
ATOM    761 1HB  GLU A 170      30.795 187.717  48.640  1.00165.11           H
ATOM    762 2HB  GLU A 170      32.291 186.903  48.176  1.00182.21           H
ATOM    763  CG  GLU A 170      32.478 189.014  48.483  1.00202.95           C
ATOM    764 1HG  GLU A 170      32.947 188.789  49.442  1.00238.80           H
ATOM    765 2HG  GLU A 170      33.263 189.230  47.758  1.00278.43           H
ATOM    766  CD  GLU A 170      31.591 190.237  48.638  1.00237.20           C
ATOM    767  OE1 GLU A 170      30.644 190.198  49.453  1.00295.82           O
ATOM    768  OE2 GLU A 170      31.820 191.244  47.935  1.00300.60           O
ATOM    769  N   LYS A 171      32.839 186.418  45.407  1.00172.65           N
ATOM    770  H   LYS A 171      32.344 185.662  45.862  1.00161.82           H
ATOM    771  CA  LYS A 171      33.936 186.090  44.500  1.00192.57           C
ATOM    772  HA  LYS A 171      34.825 186.638  44.810  1.00209.25           H
ATOM    773  C   LYS A 171      33.614 186.509  43.070  1.00194.51           C
ATOM    774  O   LYS A 171      34.491 186.953  42.331  1.00218.51           O
ATOM    775  CB  LYS A 171      34.216 184.586  44.556  1.00194.17           C
ATOM    776 1HB  LYS A 171      34.342 184.298  45.600  1.00196.35           H
ATOM    777 2HB  LYS A 171      33.354 184.053  44.154  1.00210.68           H
ATOM    778  CG  LYS A 171      35.456 184.162  43.782  1.00241.57           C
ATOM    779 1HG  LYS A 171      35.342 184.441  42.735  1.00293.43           H
ATOM    780 2HG  LYS A 171      36.325 184.675  44.195  1.00285.41           H
ATOM    781  CD  LYS A 171      35.674 182.660  43.878  1.00270.90           C
ATOM    782 1HD  LYS A 171      35.756 182.376  44.927  1.00305.07           H
ATOM    783 2HD  LYS A 171      34.820 182.147  43.435  1.00300.77           H
ATOM    784  CE  LYS A 171      36.942 182.252  43.147  1.00360.12           C
ATOM    785 1HE  LYS A 171      36.870 182.574  42.105  1.00420.86           H
ATOM    786 2HE  LYS A 171      37.795 182.759  43.605  1.00426.17           H
ATOM    787  NZ  LYS A 171      37.099 180.764  43.234  1.00439.85           N
ATOM    788 1HZ  LYS A 171      37.193 180.476  44.199  1.00492.05           H
ATOM    789 2HZ  LYS A 171      37.925 180.468  42.731  1.00490.32           H
ATOM    790 3HZ  LYS A 171      36.295 180.300  42.835  1.00494.15           H
ATOM    791  N   ALA A 172      32.353 186.352  42.684  1.00175.64           N
ATOM    792  H   ALA A 172      31.689 185.938  43.322  1.00162.71           H
ATOM    793  CA  ALA A 172      31.882 186.785  41.371  1.00176.18           C
ATOM    794  HA  ALA A 172      32.617 186.495  40.621  1.00191.82           H
ATOM    795  C   ALA A 172      31.717 188.303  41.300  1.00177.84           C
ATOM    796  O   ALA A 172      31.637 188.870  40.211  1.00186.88           O
ATOM    797  CB  ALA A 172      30.564 186.097  41.043  1.00162.21           C
ATOM    798 1HB  ALA A 172      29.849 186.269  41.848  1.00183.76           H
ATOM    799 2HB  ALA A 172      30.731 185.026  40.932  1.00189.29           H
ATOM    800 3HB  ALA A 172      30.165 186.497  40.111  1.00189.59           H
ATOM    801  N   GLY A 173      31.678 188.957  42.457  1.00175.12           N
ATOM    802  H   GLY A 173      31.772 188.447  43.324  1.00173.20           H
ATOM    803  CA  GLY A 173      31.520 190.400  42.517  1.00180.00           C
ATOM    804 1HA  GLY A 173      31.900 190.755  43.474  1.00185.51           H
ATOM    805 2HA  GLY A 173      32.114 190.853  41.723  1.00197.62           H
ATOM    806  C   GLY A 173      30.085 190.869  42.364  1.00161.85           C
ATOM    807  O   GLY A 173      29.838 192.024  42.019  1.00169.30           O
ATOM    808  N   VAL A 174      29.132 189.975  42.606  1.00144.16           N
ATOM    809  H   VAL A 174      29.390 189.052  42.929  1.00144.20           H
ATOM    810  CA  VAL A 174      27.717 190.265  42.379  1.00128.77           C
ATOM    811  HA  VAL A 174      27.635 191.266  41.957  1.00135.17           H
ATOM    812  C   VAL A 174      26.883 190.236  43.656  1.00115.12           C
ATOM    813  O   VAL A 174      25.669 190.428  43.616  1.00108.69           O
ATOM    814  CB  VAL A 174      27.077 189.283  41.372  1.00125.40           C
ATOM    815  HB  VAL A 174      26.043 189.586  41.209  1.00142.31           H
ATOM    816  CG1 VAL A 174      27.806 189.347  40.032  1.00180.96           C
ATOM    817 1HG1 VAL A 174      28.822 188.967  40.140  1.00227.11           H
ATOM    818 2HG1 VAL A 174      27.842 190.379  39.682  1.00237.04           H
ATOM    819 3HG1 VAL A 174      27.274 188.742  39.298  1.00238.59           H
ATOM    820  CG2 VAL A 174      27.075 187.857  41.916  1.00160.62           C
ATOM    821 1HG2 VAL A 174      28.096 187.533  42.116  1.00209.14           H
ATOM    822 2HG2 VAL A 174      26.624 187.188  41.184  1.00208.86           H
ATOM    823 3HG2 VAL A 174      26.496 187.816  42.838  1.00206.20           H
ATOM    824  N   GLU A 175      27.530 190.008  44.793  1.00116.14           N
ATOM    825  H   GLU A 175      28.528 189.848  44.771  1.00126.34           H
ATOM    826  CA  GLU A 175      26.836 189.968  46.076  1.00106.87           C
ATOM    827  HA  GLU A 175      26.060 189.204  46.026  1.00 98.35           H
ATOM    828  C   GLU A 175      26.156 191.298  46.391  1.00106.38           C
ATOM    829  O   GLU A 175      25.025 191.325  46.876  1.00 98.70           O
ATOM    830  CB  GLU A 175      27.820 189.599  47.190  1.00114.32           C
ATOM    831 1HB  GLU A 175      28.374 188.719  46.867  1.00119.76           H
ATOM    832 2HB  GLU A 175      28.532 190.413  47.326  1.00131.25           H
ATOM    833  CG  GLU A 175      27.166 189.271  48.524  1.00111.86           C
ATOM    834 1HG  GLU A 175      26.252 188.708  48.335  1.00105.89           H
ATOM    835 2HG  GLU A 175      27.845 188.635  49.093  1.00127.14           H
ATOM    836  CD  GLU A 175      26.830 190.492  49.364  1.00120.93           C
ATOM    837  OE1 GLU A 175      26.079 190.323  50.348  1.00169.91           O
ATOM    838  OE2 GLU A 175      27.302 191.615  49.088  1.00136.59           O
ATOM    839  N   HIS A 176      26.846 192.399  46.116  1.00119.32           N
ATOM    840  H   HIS A 176      27.776 192.321  45.729  1.00130.21           H
ATOM    841  CA  HIS A 176      26.295 193.726  46.368  1.00123.39           C
ATOM    842  HA  HIS A 176      25.820 193.727  47.349  1.00121.67           H
ATOM    843  C   HIS A 176      25.243 194.083  45.322  1.00118.66           C
ATOM    844  O   HIS A 176      24.226 194.704  45.630  1.00118.85           O
ATOM    845  CB  HIS A 176      27.415 194.769  46.361  1.00140.99           C
ATOM    846 1HB  HIS A 176      28.262 194.374  46.923  1.00177.58           H
ATOM    847 2HB  HIS A 176      27.735 194.938  45.333  1.00159.32           H
ATOM    848  CG  HIS A 176      27.016 196.078  46.967  1.00203.03           C
ATOM    849  ND1 HIS A 176      27.240 196.424  48.281  1.00341.31           N
ATOM    850  HD1 HIS A 176      27.705 195.859  48.977  1.00420.91           H
ATOM    851  CD2 HIS A 176      26.378 197.148  46.426  1.00269.07           C
ATOM    852  HD2 HIS A 176      26.059 197.218  45.396  1.00293.68           H
ATOM    853  CE1 HIS A 176      26.738 197.652  48.474  1.00477.32           C
ATOM    854  HE1 HIS A 176      26.773 198.184  49.414  1.00690.61           H
ATOM    855  NE2 HIS A 176      26.185 198.123  47.374  1.00432.93           N
ATOM    856  N   GLN A 177      25.491 193.675  44.082  1.00118.87           N
ATOM    857  H   GLN A 177      26.336 193.156  43.890  1.00123.78           H
ATOM    858  CA  GLN A 177      24.557 193.916  42.987  1.00117.17           C
ATOM    859  HA  GLN A 177      24.365 194.987  42.913  1.00124.48           H
ATOM    860  C   GLN A 177      23.229 193.214  43.249  1.00101.62           C
ATOM    861  O   GLN A 177      22.168 193.777  42.988  1.00101.09           O
ATOM    862  CB  GLN A 177      25.159 193.429  41.665  1.00128.47           C
ATOM    863 1HB  GLN A 177      26.131 193.904  41.532  1.00146.73           H
ATOM    864 2HB  GLN A 177      25.309 192.351  41.723  1.00143.35           H
ATOM    865  CG  GLN A 177      24.295 193.729  40.446  1.00173.10           C
ATOM    866 1HG  GLN A 177      24.783 193.328  39.558  1.00220.12           H
ATOM    867 2HG  GLN A 177      23.332 193.234  40.565  1.00230.89           H
ATOM    868  CD  GLN A 177      24.059 195.213  40.246  1.00230.32           C
ATOM    869  OE1 GLN A 177      24.999 196.002  40.188  1.00277.40           O
ATOM    870  NE2 GLN A 177      22.797 195.606  40.150  1.00335.52           N
ATOM    871 1HE2 GLN A 177      22.594 196.584  40.005  1.00440.37           H
ATOM    872 2HE2 GLN A 177      22.049 194.932  40.226  1.00375.25           H
ATOM    873  N   LEU A 178      23.282 191.995  43.776  1.00 92.30           N
ATOM    874  H   LEU A 178      24.182 191.583  43.982  1.00 96.05           H
ATOM    875  CA  LEU A 178      22.078 191.226  44.073  1.00 79.70           C
ATOM    876  HA  LEU A 178      21.506 191.107  43.153  1.00 80.71           H
ATOM    877  C   LEU A 178      21.179 191.928  45.087  1.00 74.76           C
ATOM    878  O   LEU A 178      19.956 191.873  44.972  1.00 70.27           O
ATOM    879  CB  LEU A 178      22.471 189.843  44.599  1.00 75.68           C
ATOM    880 1HB  LEU A 178      23.122 189.371  43.863  1.00 86.15           H
ATOM    881 2HB  LEU A 178      23.050 189.986  45.512  1.00 81.08           H
ATOM    882  CG  LEU A 178      21.329 188.875  44.922  1.00 65.66           C
ATOM    883  HG  LEU A 178      20.697 189.317  45.693  1.00 75.07           H
ATOM    884  CD1 LEU A 178      20.468 188.555  43.707  1.00 93.66           C
ATOM    885 1HD1 LEU A 178      21.104 188.280  42.866  1.00141.07           H
ATOM    886 2HD1 LEU A 178      19.873 189.429  43.441  1.00134.32           H
ATOM    887 3HD1 LEU A 178      19.796 187.729  43.941  1.00130.54           H
ATOM    888  CD2 LEU A 178      21.942 187.598  45.475  1.00 86.32           C
ATOM    889 1HD2 LEU A 178      22.578 187.836  46.327  1.00126.76           H
ATOM    890 2HD2 LEU A 178      22.538 187.110  44.703  1.00126.92           H
ATOM    891 3HD2 LEU A 178      21.148 186.925  45.798  1.00122.05           H
ATOM    892  N   ARG A 179      21.779 192.593  46.068  1.00 80.84           N
ATOM    893  H   ARG A 179      22.789 192.594  46.115  1.00 87.88           H
ATOM    894  CA  ARG A 179      21.028 193.346  47.070  1.00 82.75           C
ATOM    895  HA  ARG A 179      20.312 192.680  47.552  1.00 75.69           H
ATOM    896  C   ARG A 179      20.225 194.482  46.443  1.00 89.97           C
ATOM    897  O   ARG A 179      19.146 194.822  46.925  1.00 96.66           O
ATOM    898  CB  ARG A 179      21.994 193.889  48.126  1.00 93.59           C
ATOM    899 1HB  ARG A 179      22.592 193.058  48.499  1.00127.89           H
ATOM    900 2HB  ARG A 179      22.663 194.607  47.652  1.00 86.48           H
ATOM    901  CG  ARG A 179      21.313 194.569  49.306  1.00146.98           C
ATOM    902 1HG  ARG A 179      20.724 195.409  48.939  1.00174.69           H
ATOM    903 2HG  ARG A 179      20.643 193.860  49.792  1.00215.37           H
ATOM    904  CD  ARG A 179      22.316 195.087  50.330  1.00156.56           C
ATOM    905 1HD  ARG A 179      23.093 195.659  49.820  1.00182.26           H
ATOM    906 2HD  ARG A 179      21.792 195.760  51.009  1.00164.90           H
ATOM    907  NE  ARG A 179      22.915 194.008  51.116  1.00178.02           N
ATOM    908  HE  ARG A 179      22.374 193.652  51.890  1.00256.06           H
ATOM    909  CZ  ARG A 179      24.105 193.457  50.912  1.00161.81           C
ATOM    910  NH1 ARG A 179      24.923 193.845  49.952  1.00152.42           N
ATOM    911 1HH1 ARG A 179      24.650 194.601  49.345  1.00150.76           H
ATOM    912 2HH1 ARG A 179      25.804 193.369  49.838  1.00193.40           H
ATOM    913  NH2 ARG A 179      24.498 192.481  51.702  1.00226.35           N
ATOM    914 1HH2 ARG A 179      23.906 192.214  52.476  1.00301.23           H
ATOM    915 2HH2 ARG A 179      25.368 192.008  51.519  1.00248.10           H
ATOM    916  N   ARG A 180      20.755 195.077  45.379  1.00 94.21           N
ATOM    917  H   ARG A 180      21.668 194.783  45.062  1.00 94.02           H
ATOM    918  CA  ARG A 180      20.046 196.108  44.621  1.00101.52           C
ATOM    919  HA  ARG A 180      19.448 196.706  45.308  1.00105.47           H
ATOM    920  C   ARG A 180      19.084 195.522  43.594  1.00 90.88           C
ATOM    921  O   ARG A 180      18.070 196.136  43.269  1.00 91.72           O
ATOM    922  CB  ARG A 180      21.051 197.015  43.907  1.00121.48           C
ATOM    923 1HB  ARG A 180      22.005 196.493  43.829  1.00123.47           H
ATOM    924 2HB  ARG A 180      20.687 197.209  42.898  1.00152.39           H
ATOM    925  CG  ARG A 180      21.272 198.352  44.604  1.00199.17           C
ATOM    926 1HG  ARG A 180      20.364 198.948  44.516  1.00255.53           H
ATOM    927 2HG  ARG A 180      21.475 198.175  45.661  1.00280.78           H
ATOM    928  CD  ARG A 180      22.439 199.128  44.005  1.00253.80           C
ATOM    929 1HD  ARG A 180      22.547 200.074  44.536  1.00318.40           H
ATOM    930 2HD  ARG A 180      23.351 198.550  44.155  1.00261.45           H
ATOM    931  NE  ARG A 180      22.280 199.383  42.572  1.00376.42           N
ATOM    932  HE  ARG A 180      22.738 198.740  41.943  1.00416.20           H
ATOM    933  CZ  ARG A 180      21.601 200.386  42.029  1.00551.17           C
ATOM    934  NH1 ARG A 180      21.569 200.489  40.717  1.00767.99           N
ATOM    935 1HH1 ARG A 180      22.075 199.819  40.160  1.00800.10           H
ATOM    936 2HH1 ARG A 180      21.047 201.237  40.288  1.00976.19           H
ATOM    937  NH2 ARG A 180      20.947 201.283  42.740  1.00637.81           N
ATOM    938 1HH2 ARG A 180      20.953 201.219  43.746  1.00561.65           H
ATOM    939 2HH2 ARG A 180      20.456 202.027  42.269  1.00859.01           H
ATOM    940  N   GLU A 181      19.420 194.347  43.073  1.00 85.80           N
ATOM    941  H   GLU A 181      20.275 193.905  43.381  1.00 90.08           H
ATOM    942  CA  GLU A 181      18.626 193.675  42.048  1.00 79.57           C
ATOM    943  HA  GLU A 181      18.459 194.371  41.226  1.00 90.24           H
ATOM    944  C   GLU A 181      17.262 193.235  42.575  1.00 63.46           C
ATOM    945  O   GLU A 181      16.260 193.290  41.860  1.00 63.46           O
ATOM    946  CB  GLU A 181      19.390 192.455  41.525  1.00 85.04           C
ATOM    947 1HB  GLU A 181      20.411 192.758  41.291  1.00103.46           H
ATOM    948 2HB  GLU A 181      19.434 191.708  42.317  1.00113.10           H
ATOM    949  CG  GLU A 181      18.785 191.804  40.287  1.00103.78           C
ATOM    950 1HG  GLU A 181      19.231 190.817  40.162  1.00145.79           H
ATOM    951 2HG  GLU A 181      17.712 191.675  40.437  1.00166.55           H
ATOM    952  CD  GLU A 181      19.017 192.609  39.021  1.00112.75           C
ATOM    953  OE1 GLU A 181      18.480 192.218  37.963  1.00162.91           O
ATOM    954  OE2 GLU A 181      19.738 193.630  39.065  1.00158.58           O
ATOM    955  N   VAL A 182      17.221 192.800  43.829  1.00 55.77           N
ATOM    956  H   VAL A 182      18.071 192.776  44.376  1.00 61.03           H
ATOM    957  CA  VAL A 182      15.978 192.340  44.447  1.00 44.99           C
ATOM    958  HA  VAL A 182      15.481 191.669  43.747  1.00 41.40           H
ATOM    959  C   VAL A 182      15.001 193.474  44.740  1.00 45.37           C
ATOM    960  O   VAL A 182      13.803 193.232  44.885  1.00 42.21           O
ATOM    961  CB  VAL A 182      16.223 191.557  45.755  1.00 46.19           C
ATOM    962  HB  VAL A 182      15.257 191.315  46.194  1.00 83.80           H
ATOM    963  CG1 VAL A 182      16.941 190.245  45.454  1.00 45.63           C
ATOM    964 1HG1 VAL A 182      17.938 190.443  45.059  1.00 84.21           H
ATOM    965 2HG1 VAL A 182      16.370 189.676  44.720  1.00 85.60           H
ATOM    966 3HG1 VAL A 182      17.025 189.659  46.368  1.00 86.14           H
ATOM    967  CG2 VAL A 182      17.006 192.387  46.767  1.00115.58           C
ATOM    968 1HG2 VAL A 182      16.491 193.329  46.955  1.00174.03           H
ATOM    969 2HG2 VAL A 182      18.008 192.591  46.389  1.00168.06           H
ATOM    970 3HG2 VAL A 182      17.085 191.838  47.705  1.00171.17           H
ATOM    971  N   GLU A 183      15.493 194.707  44.801  1.00 53.61           N
ATOM    972  H   GLU A 183      16.487 194.854  44.696  1.00 60.31           H
ATOM    973  CA  GLU A 183      14.627 195.872  44.963  1.00 58.40           C
ATOM    974  HA  GLU A 183      13.946 195.712  45.800  1.00 57.77           H
ATOM    975  C   GLU A 183      13.804 196.041  43.689  1.00 53.86           C
ATOM    976  O   GLU A 183      12.626 196.397  43.726  1.00 57.05           O
ATOM    977  CB  GLU A 183      15.450 197.143  45.202  1.00 77.48           C
ATOM    978 1HB  GLU A 183      16.132 197.271  44.362  1.00 89.21           H
ATOM    979 2HB  GLU A 183      14.772 197.997  45.211  1.00136.92           H
ATOM    980  CG  GLU A 183      16.272 197.165  46.484  1.00104.77           C
ATOM    981 1HG  GLU A 183      16.857 196.248  46.556  1.00161.57           H
ATOM    982 2HG  GLU A 183      16.964 198.007  46.433  1.00134.30           H
ATOM    983  CD  GLU A 183      15.427 197.319  47.735  1.00163.44           C
ATOM    984  OE1 GLU A 183      15.996 197.294  48.847  1.00241.09           O
ATOM    985  OE2 GLU A 183      14.192 197.478  47.624  1.00237.01           O
ATOM    986  N   ILE A 184      14.437 195.769  42.553  1.00 53.10           N
ATOM    987  H   ILE A 184      15.396 195.452  42.591  1.00 57.52           H
ATOM    988  CA  ILE A 184      13.792 195.885  41.248  1.00 51.25           C
ATOM    989  HA  ILE A 184      13.273 196.842  41.190  1.00 55.18           H
ATOM    990  C   ILE A 184      12.768 194.763  41.104  1.00 40.35           C
ATOM    991  O   ILE A 184      11.638 194.990  40.674  1.00 38.31           O
ATOM    992  CB  ILE A 184      14.815 195.795  40.091  1.00 63.88           C
ATOM    993  HB  ILE A 184      15.314 194.827  40.143  1.00 86.09           H
ATOM    994  CG1 ILE A 184      15.877 196.894  40.221  1.00 93.03           C
ATOM    995 1HG1 ILE A 184      15.425 197.851  39.961  1.00117.06           H
ATOM    996 2HG1 ILE A 184      16.209 196.950  41.258  1.00131.98           H
ATOM    997  CG2 ILE A 184      14.101 195.901  38.744  1.00 78.97           C
ATOM    998 1HG2 ILE A 184      13.567 196.849  38.680  1.00118.25           H
ATOM    999 2HG2 ILE A 184      13.392 195.080  38.637  1.00111.52           H
ATOM   1000 3HG2 ILE A 184      14.827 195.842  37.933  1.00118.20           H
ATOM   1001  CD1 ILE A 184      17.109 196.685  39.360  1.00173.42           C
ATOM   1002 1HD1 ILE A 184      17.845 197.456  39.590  1.00230.34           H
ATOM   1003 2HD1 ILE A 184      16.840 196.752  38.306  1.00234.88           H
ATOM   1004 3HD1 ILE A 184      17.539 195.705  39.565  1.00232.94           H
ATOM   1005  N   GLN A 185      13.169 193.552  41.478  1.00 39.15           N
ATOM   1006  H   GLN A 185      14.096 193.438  41.866  1.00 45.34           H
ATOM   1007  CA  GLN A 185      12.320 192.373  41.343  1.00 33.94           C
ATOM   1008  HA  GLN A 185      12.034 192.276  40.297  1.00 35.19           H
ATOM   1009  C   GLN A 185      11.042 192.480  42.171  1.00 29.47           C
ATOM   1010  O   GLN A 185      10.000 191.954  41.780  1.00 29.53           O
ATOM   1011  CB  GLN A 185      13.102 191.119  41.743  1.00 38.78           C
ATOM   1012 1HB  GLN A 185      14.084 191.158  41.271  1.00 48.27           H
ATOM   1013 2HB  GLN A 185      13.239 191.118  42.824  1.00 40.62           H
ATOM   1014  CG  GLN A 185      12.420 189.823  41.325  1.00 38.12           C
ATOM   1015 1HG  GLN A 185      11.480 189.722  41.867  1.00 35.41           H
ATOM   1016 2HG  GLN A 185      12.201 189.869  40.259  1.00 42.53           H
ATOM   1017  CD  GLN A 185      13.270 188.595  41.588  1.00 47.54           C
ATOM   1018  OE1 GLN A 185      14.176 188.606  42.419  1.00 56.32           O
ATOM   1019  NE2 GLN A 185      12.973 187.515  40.883  1.00 54.41           N
ATOM   1020 1HE2 GLN A 185      13.540 186.686  40.983  1.00 65.04           H
ATOM   1021 2HE2 GLN A 185      12.184 187.520  40.254  1.00 54.58           H
ATOM   1022  N   SER A 186      11.112 193.171  43.304  1.00 31.63           N
ATOM   1023  H   SER A 186      11.986 193.604  43.569  1.00 36.52           H
ATOM   1024  CA  SER A 186       9.958 193.332  44.185  1.00 33.59           C
ATOM   1025  HA  SER A 186       9.510 192.350  44.341  1.00 33.88           H
ATOM   1026  C   SER A 186       8.879 194.243  43.604  1.00 34.76           C
ATOM   1027  O   SER A 186       7.752 194.273  44.100  1.00 42.77           O
ATOM   1028  CB  SER A 186      10.416 193.878  45.540  1.00 42.94           C
ATOM   1029 1HB  SER A 186       9.574 193.866  46.233  1.00 77.82           H
ATOM   1030 2HB  SER A 186      11.208 193.241  45.934  1.00 73.49           H
ATOM   1031  OG  SER A 186      10.899 195.205  45.423  1.00 85.70           O
ATOM   1032  HG  SER A 186      11.595 195.226  44.761  1.00124.79           H
ATOM   1033  N   HIS A 187       9.215 194.973  42.545  1.00 34.12           N
ATOM   1034  H   HIS A 187      10.157 194.913  42.185  1.00 36.11           H
ATOM   1035  CA  HIS A 187       8.270 195.851  41.859  1.00 37.05           C
ATOM   1036  HA  HIS A 187       7.417 196.034  42.513  1.00 43.35           H
ATOM   1037  C   HIS A 187       7.743 195.228  40.568  1.00 32.30           C
ATOM   1038  O   HIS A 187       6.930 195.831  39.867  1.00 38.00           O
ATOM   1039  CB  HIS A 187       8.934 197.192  41.536  1.00 46.72           C
ATOM   1040 1HB  HIS A 187       9.869 197.006  41.008  1.00 69.96           H
ATOM   1041 2HB  HIS A 187       8.274 197.754  40.875  1.00 68.63           H
ATOM   1042  CG  HIS A 187       9.210 198.037  42.742  1.00 94.57           C
ATOM   1043  ND1 HIS A 187      10.319 197.913  43.547  1.00170.34           N
ATOM   1044  HD1 HIS A 187      11.072 197.246  43.440  1.00194.15           H
ATOM   1045  CD2 HIS A 187       8.495 199.055  43.286  1.00171.71           C
ATOM   1046  HD2 HIS A 187       7.555 199.421  42.901  1.00201.17           H
ATOM   1047  CE1 HIS A 187      10.225 198.826  44.523  1.00293.30           C
ATOM   1048  HE1 HIS A 187      10.953 198.953  45.311  1.00440.55           H
ATOM   1049  NE2 HIS A 187       9.133 199.555  44.395  1.00297.06           N
ATOM   1050  N   LEU A 188       8.191 194.016  40.254  1.00 29.01           N
ATOM   1051  H   LEU A 188       8.842 193.554  40.873  1.00 31.46           H
ATOM   1052  CA  LEU A 188       7.749 193.307  39.056  1.00 28.85           C
ATOM   1053  HA  LEU A 188       7.444 194.036  38.305  1.00 31.23           H
ATOM   1054  C   LEU A 188       6.541 192.429  39.373  1.00 31.64           C
ATOM   1055  O   LEU A 188       6.517 191.239  39.060  1.00 51.55           O
ATOM   1056  CB  LEU A 188       8.887 192.458  38.479  1.00 30.81           C
ATOM   1057 1HB  LEU A 188       9.161 191.712  39.225  1.00 39.29           H
ATOM   1058 2HB  LEU A 188       8.494 191.924  37.615  1.00 43.35           H
ATOM   1059  CG  LEU A 188      10.170 193.169  38.035  1.00 34.22           C
ATOM   1060  HG  LEU A 188      10.608 193.668  38.898  1.00 52.45           H
ATOM   1061  CD1 LEU A 188      11.168 192.142  37.516  1.00 45.75           C
ATOM   1062 1HD1 LEU A 188      11.352 191.388  38.281  1.00 78.48           H
ATOM   1063 2HD1 LEU A 188      12.106 192.638  37.268  1.00 80.28           H
ATOM   1064 3HD1 LEU A 188      10.765 191.659  36.625  1.00 82.16           H
ATOM   1065  CD2 LEU A 188       9.907 194.213  36.956  1.00 57.12           C
ATOM   1066 1HD2 LEU A 188       9.254 194.992  37.348  1.00 97.29           H
ATOM   1067 2HD2 LEU A 188       9.441 193.743  36.090  1.00 93.91           H
ATOM   1068 3HD2 LEU A 188      10.851 194.668  36.656  1.00 95.13           H
ATOM   1069  N   ARG A 189       5.529 193.033  39.988  1.00 30.52           N
ATOM   1070  H   ARG A 189       5.606 194.021  40.186  1.00 38.59           H
ATOM   1071  CA  ARG A 189       4.316 192.329  40.406  1.00 36.04           C
ATOM   1072  HA  ARG A 189       4.605 191.363  40.822  1.00 39.93           H
ATOM   1073  C   ARG A 189       3.348 192.045  39.260  1.00 36.87           C
ATOM   1074  O   ARG A 189       2.131 192.043  39.442  1.00 72.08           O
ATOM   1075  CB  ARG A 189       3.590 193.133  41.488  1.00 48.53           C
ATOM   1076 1HB  ARG A 189       3.284 194.089  41.062  1.00 77.08           H
ATOM   1077 2HB  ARG A 189       2.691 192.589  41.781  1.00 83.24           H
ATOM   1078  CG  ARG A 189       4.411 193.405  42.741  1.00 79.08           C
ATOM   1079 1HG  ARG A 189       4.752 192.461  43.167  1.00131.27           H
ATOM   1080 2HG  ARG A 189       5.279 194.011  42.481  1.00134.07           H
ATOM   1081  CD  ARG A 189       3.583 194.152  43.776  1.00104.08           C
ATOM   1082 1HD  ARG A 189       3.136 195.028  43.303  1.00142.45           H
ATOM   1083 2HD  ARG A 189       2.788 193.499  44.137  1.00141.93           H
ATOM   1084  NE  ARG A 189       4.408 194.588  44.901  1.00168.28           N
ATOM   1085  HE  ARG A 189       5.389 194.349  44.873  1.00221.87           H
ATOM   1086  CZ  ARG A 189       3.976 195.282  45.945  1.00244.33           C
ATOM   1087  NH1 ARG A 189       2.715 195.642  46.084  1.00279.48           N
ATOM   1088 1HH1 ARG A 189       2.046 195.389  45.375  1.00257.92           H
ATOM   1089 2HH1 ARG A 189       2.439 196.174  46.895  1.00391.06           H
ATOM   1090  NH2 ARG A 189       4.830 195.619  46.888  1.00383.78           N
ATOM   1091 1HH2 ARG A 189       5.800 195.364  46.786  1.00449.47           H
ATOM   1092 2HH2 ARG A 189       4.509 196.135  47.693  1.00485.24           H
ATOM   1093  N   HIS A 190       3.894 191.795  38.076  1.00 30.09           N
ATOM   1094  H   HIS A 190       4.901 191.806  37.992  1.00 46.01           H
ATOM   1095  CA  HIS A 190       3.105 191.412  36.910  1.00 27.03           C
ATOM   1096  HA  HIS A 190       2.209 192.031  36.862  1.00 30.05           H
ATOM   1097  C   HIS A 190       2.725 189.941  37.072  1.00 24.48           C
ATOM   1098  O   HIS A 190       3.556 189.148  37.516  1.00 25.48           O
ATOM   1099  CB  HIS A 190       3.949 191.623  35.652  1.00 28.10           C
ATOM   1100 1HB  HIS A 190       4.341 192.639  35.664  1.00 34.79           H
ATOM   1101 2HB  HIS A 190       4.787 190.927  35.680  1.00 32.06           H
ATOM   1102  CG  HIS A 190       3.203 191.419  34.370  1.00 25.21           C
ATOM   1103  ND1 HIS A 190       2.433 192.379  33.751  1.00 30.63           N
ATOM   1104  HD1 HIS A 190       2.271 193.318  34.082  1.00 41.96           H
ATOM   1105  CD2 HIS A 190       3.153 190.344  33.543  1.00 27.82           C
ATOM   1106  HD2 HIS A 190       3.668 189.410  33.717  1.00 38.24           H
ATOM   1107  CE1 HIS A 190       1.954 191.852  32.615  1.00 31.42           C
ATOM   1108  HE1 HIS A 190       1.322 192.381  31.916  1.00 42.76           H
ATOM   1109  NE2 HIS A 190       2.359 190.608  32.454  1.00 28.70           N
ATOM   1110  N   PRO A 191       1.485 189.548  36.737  1.00 25.73           N
ATOM   1111  CA  PRO A 191       1.141 188.146  37.005  1.00 27.67           C
ATOM   1112  HA  PRO A 191       1.204 187.955  38.077  1.00 32.93           H
ATOM   1113  C   PRO A 191       1.972 187.092  36.278  1.00 23.19           C
ATOM   1114  O   PRO A 191       2.028 185.944  36.715  1.00 25.65           O
ATOM   1115  CB  PRO A 191      -0.316 188.043  36.547  1.00 36.40           C
ATOM   1116 1HB  PRO A 191      -0.363 187.644  35.533  1.00 42.59           H
ATOM   1117 2HB  PRO A 191      -0.886 187.412  37.229  1.00 52.01           H
ATOM   1118  CG  PRO A 191      -0.830 189.437  36.579  1.00 46.40           C
ATOM   1119 1HG  PRO A 191      -1.663 189.558  35.887  1.00 70.18           H
ATOM   1120 2HG  PRO A 191      -1.130 189.701  37.593  1.00 71.02           H
ATOM   1121  CD  PRO A 191       0.341 190.273  36.155  1.00 32.69           C
ATOM   1122 1HD  PRO A 191       0.418 190.299  35.067  1.00 36.06           H
ATOM   1123 2HD  PRO A 191       0.255 191.279  36.567  1.00 38.42           H
ATOM   1124  N   ASN A 192       2.604 187.464  35.171  1.00 20.75           N
ATOM   1125  H   ASN A 192       2.539 188.421  34.858  1.00 23.12           H
ATOM   1126  CA  ASN A 192       3.387 186.518  34.381  1.00 19.29           C
ATOM   1127  HA  ASN A 192       3.010 185.514  34.582  1.00 20.81           H
ATOM   1128  C   ASN A 192       4.875 186.529  34.731  1.00 19.30           C
ATOM   1129  O   ASN A 192       5.690 185.953  34.011  1.00 24.58           O
ATOM   1130  CB  ASN A 192       3.190 186.802  32.890  1.00 20.77           C
ATOM   1131 1HB  ASN A 192       3.522 187.814  32.666  1.00 23.43           H
ATOM   1132 2HB  ASN A 192       3.797 186.101  32.317  1.00 22.16           H
ATOM   1133  CG  ASN A 192       1.749 186.643  32.453  1.00 26.22           C
ATOM   1134  OD1 ASN A 192       1.085 185.669  32.797  1.00 42.52           O
ATOM   1135  ND2 ASN A 192       1.259 187.598  31.679  1.00 67.26           N
ATOM   1136 1HD2 ASN A 192       0.337 187.485  31.285  1.00 81.50           H
ATOM   1137 2HD2 ASN A 192       1.798 188.432  31.496  1.00122.45           H
ATOM   1138  N   ILE A 193       5.234 187.166  35.841  1.00 19.99           N
ATOM   1139  H   ILE A 193       4.526 187.621  36.402  1.00 24.90           H
ATOM   1140  CA  ILE A 193       6.613 187.199  36.327  1.00 19.74           C
ATOM   1141  HA  ILE A 193       7.252 186.616  35.664  1.00 20.13           H
ATOM   1142  C   ILE A 193       6.625 186.551  37.708  1.00 20.16           C
ATOM   1143  O   ILE A 193       5.814 186.897  38.568  1.00 23.57           O
ATOM   1144  CB  ILE A 193       7.175 188.638  36.417  1.00 22.53           C
ATOM   1145  HB  ILE A 193       6.528 189.224  37.071  1.00 24.96           H
ATOM   1146  CG1 ILE A 193       7.193 189.287  35.027  1.00 27.64           C
ATOM   1147 1HG1 ILE A 193       7.910 188.754  34.403  1.00 65.58           H
ATOM   1148 2HG1 ILE A 193       6.208 189.177  34.575  1.00 59.94           H
ATOM   1149  CG2 ILE A 193       8.582 188.621  37.016  1.00 26.82           C
ATOM   1150 1HG2 ILE A 193       9.238 188.001  36.405  1.00 56.20           H
ATOM   1151 2HG2 ILE A 193       8.547 188.220  38.029  1.00 57.22           H
ATOM   1152 3HG2 ILE A 193       8.984 189.633  37.059  1.00 55.55           H
ATOM   1153  CD1 ILE A 193       7.549 190.764  35.011  1.00 32.05           C
ATOM   1154 1HD1 ILE A 193       8.614 190.894  35.202  1.00 71.22           H
ATOM   1155 2HD1 ILE A 193       6.979 191.290  35.777  1.00 69.67           H
ATOM   1156 3HD1 ILE A 193       7.305 191.183  34.035  1.00 67.87           H
ATOM   1157  N   LEU A 194       7.531 185.603  37.924  1.00 19.69           N
ATOM   1158  H   LEU A 194       8.204 185.372  37.205  1.00 19.78           H
ATOM   1159  CA  LEU A 194       7.595 184.897  39.199  1.00 20.33           C
ATOM   1160  HA  LEU A 194       6.614 184.463  39.396  1.00 21.47           H
ATOM   1161  C   LEU A 194       7.921 185.882  40.320  1.00 20.49           C
ATOM   1162  O   LEU A 194       8.938 186.574  40.280  1.00 23.76           O
ATOM   1163  CB  LEU A 194       8.649 183.788  39.140  1.00 22.63           C
ATOM   1164 1HB  LEU A 194       8.564 183.275  38.182  1.00 30.90           H
ATOM   1165 2HB  LEU A 194       9.631 184.259  39.179  1.00 35.11           H
ATOM   1166  CG  LEU A 194       8.569 182.740  40.254  1.00 27.92           C
ATOM   1167  HG  LEU A 194       8.400 183.246  41.205  1.00 53.20           H
ATOM   1168  CD1 LEU A 194       7.413 181.781  39.986  1.00 37.25           C
ATOM   1169 1HD1 LEU A 194       7.535 181.317  39.008  1.00 72.05           H
ATOM   1170 2HD1 LEU A 194       6.468 182.323  40.017  1.00 70.58           H
ATOM   1171 3HD1 LEU A 194       7.400 181.004  40.751  1.00 73.93           H
ATOM   1172  CD2 LEU A 194       9.880 181.971  40.344  1.00 58.01           C
ATOM   1173 1HD2 LEU A 194       9.817 181.244  41.154  1.00101.52           H
ATOM   1174 2HD2 LEU A 194      10.697 182.663  40.550  1.00100.13           H
ATOM   1175 3HD2 LEU A 194      10.071 181.452  39.406  1.00 96.94           H
ATOM   1176  N   ARG A 195       7.035 185.968  41.307  1.00 19.87           N
ATOM   1177  H   ARG A 195       6.243 185.341  41.324  1.00 21.01           H
ATOM   1178  CA  ARG A 195       7.133 186.998  42.338  1.00 19.88           C
ATOM   1179  HA  ARG A 195       7.400 187.932  41.843  1.00 21.99           H
ATOM   1180  C   ARG A 195       8.202 186.703  43.385  1.00 18.10           C
ATOM   1181  O   ARG A 195       8.307 185.585  43.888  1.00 18.94           O
ATOM   1182  CB  ARG A 195       5.774 187.176  43.021  1.00 22.74           C
ATOM   1183 1HB  ARG A 195       5.007 187.238  42.248  1.00 32.63           H
ATOM   1184 2HB  ARG A 195       5.572 186.299  43.637  1.00 31.71           H
ATOM   1185  CG  ARG A 195       5.679 188.421  43.893  1.00 33.32           C
ATOM   1186 1HG  ARG A 195       6.405 188.350  44.703  1.00 60.80           H
ATOM   1187 2HG  ARG A 195       5.910 189.297  43.287  1.00 68.74           H
ATOM   1188  CD  ARG A 195       4.291 188.589  44.491  1.00 51.28           C
ATOM   1189 1HD  ARG A 195       3.553 188.580  43.689  1.00 88.09           H
ATOM   1190 2HD  ARG A 195       4.095 187.754  45.165  1.00 80.06           H
ATOM   1191  NE  ARG A 195       4.187 189.847  45.232  1.00 69.48           N
ATOM   1192  HE  ARG A 195       4.994 190.452  45.224  1.00 86.72           H
ATOM   1193  CZ  ARG A 195       3.126 190.246  45.921  1.00108.81           C
ATOM   1194  NH1 ARG A 195       2.022 189.530  46.002  1.00160.80           N
ATOM   1195 1HH1 ARG A 195       1.965 188.652  45.511  1.00162.51           H
ATOM   1196 2HH1 ARG A 195       1.247 189.874  46.548  1.00231.67           H
ATOM   1197  NH2 ARG A 195       3.164 191.406  46.543  1.00148.13           N
ATOM   1198 1HH2 ARG A 195       3.996 191.972  46.474  1.00155.66           H
ATOM   1199 2HH2 ARG A 195       2.370 191.708  47.085  1.00201.83           H
ATOM   1200  N   LEU A 196       8.972 187.731  43.723  1.00 19.35           N
ATOM   1201  H   LEU A 196       8.933 188.579  43.178  1.00 22.88           H
ATOM   1202  CA  LEU A 196       9.829 187.718  44.905  1.00 18.73           C
ATOM   1203  HA  LEU A 196      10.137 186.696  45.127  1.00 18.34           H
ATOM   1204  C   LEU A 196       9.044 188.280  46.088  1.00 20.09           C
ATOM   1205  O   LEU A 196       8.469 189.364  45.989  1.00 25.91           O
ATOM   1206  CB  LEU A 196      11.063 188.589  44.654  1.00 21.54           C
ATOM   1207 1HB  LEU A 196      11.570 188.223  43.762  1.00 23.93           H
ATOM   1208 2HB  LEU A 196      10.714 189.601  44.450  1.00 24.27           H
ATOM   1209  CG  LEU A 196      12.088 188.667  45.791  1.00 24.00           C
ATOM   1210  HG  LEU A 196      11.558 188.688  46.742  1.00 36.24           H
ATOM   1211  CD1 LEU A 196      13.026 187.469  45.780  1.00 31.99           C
ATOM   1212 1HD1 LEU A 196      13.560 187.428  44.831  1.00 63.27           H
ATOM   1213 2HD1 LEU A 196      12.454 186.552  45.914  1.00 65.72           H
ATOM   1214 3HD1 LEU A 196      13.743 187.563  46.595  1.00 66.53           H
ATOM   1215  CD2 LEU A 196      12.898 189.947  45.676  1.00 39.10           C
ATOM   1216 1HD2 LEU A 196      13.504 189.921  44.770  1.00 73.49           H
ATOM   1217 2HD2 LEU A 196      13.548 190.036  46.546  1.00 73.57           H
ATOM   1218 3HD2 LEU A 196      12.230 190.807  45.643  1.00 75.73           H
ATOM   1219  N   TYR A 197       9.031 187.559  47.203  1.00 20.03           N
ATOM   1220  H   TYR A 197       9.521 186.674  47.234  1.00 20.95           H
ATOM   1221  CA  TYR A 197       8.337 188.006  48.409  1.00 23.15           C
ATOM   1222  HA  TYR A 197       7.636 188.797  48.141  1.00 26.49           H
ATOM   1223  C   TYR A 197       9.283 188.570  49.466  1.00 25.22           C
ATOM   1224  O   TYR A 197       8.833 189.176  50.438  1.00 32.48           O
ATOM   1225  CB  TYR A 197       7.549 186.853  49.038  1.00 25.18           C
ATOM   1226 1HB  TYR A 197       8.217 186.003  49.174  1.00 28.19           H
ATOM   1227 2HB  TYR A 197       7.206 187.172  50.022  1.00 32.87           H
ATOM   1228  CG  TYR A 197       6.339 186.408  48.246  1.00 26.31           C
ATOM   1229  CD1 TYR A 197       5.094 187.003  48.458  1.00 40.28           C
ATOM   1230  HD1 TYR A 197       5.005 187.821  49.159  1.00 56.77           H
ATOM   1231  CD2 TYR A 197       6.427 185.367  47.321  1.00 32.99           C
ATOM   1232  HD2 TYR A 197       7.381 184.900  47.126  1.00 44.31           H
ATOM   1233  CE1 TYR A 197       3.958 186.547  47.793  1.00 50.47           C
ATOM   1234  HE1 TYR A 197       2.999 187.008  47.978  1.00 74.98           H
ATOM   1235  CE2 TYR A 197       5.293 184.910  46.653  1.00 42.84           C
ATOM   1236  HE2 TYR A 197       5.370 184.096  45.949  1.00 61.37           H
ATOM   1237  CZ  TYR A 197       4.063 185.493  46.902  1.00 46.49           C
ATOM   1238  OH  TYR A 197       2.942 185.029  46.254  1.00 64.89           O
ATOM   1239  HH  TYR A 197       2.140 185.480  46.528  1.00 84.61           H
ATOM   1240  N   GLY A 198      10.587 188.373  49.302  1.00 24.00           N
ATOM   1241  H   GLY A 198      10.932 187.866  48.499  1.00 23.79           H
ATOM   1242  CA  GLY A 198      11.536 188.888  50.274  1.00 28.96           C
ATOM   1243 1HA  GLY A 198      11.441 189.974  50.300  1.00 36.26           H
ATOM   1244 2HA  GLY A 198      11.254 188.507  51.255  1.00 37.04           H
ATOM   1245  C   GLY A 198      12.996 188.549  50.050  1.00 25.67           C
ATOM   1246  O   GLY A 198      13.352 187.753  49.180  1.00 24.13           O
ATOM   1247  N   TYR A 199      13.838 189.167  50.871  1.00 29.49           N
ATOM   1248  H   TYR A 199      13.474 189.789  51.578  1.00 34.56           H
ATOM   1249  CA  TYR A 199      15.289 189.017  50.813  1.00 30.77           C
ATOM   1250  HA  TYR A 199      15.552 188.033  50.425  1.00 29.92           H
ATOM   1251  C   TYR A 199      15.855 189.176  52.221  1.00 35.65           C
ATOM   1252  O   TYR A 199      15.461 190.089  52.947  1.00 41.40           O
ATOM   1253  CB  TYR A 199      15.867 190.106  49.905  1.00 36.54           C
ATOM   1254 1HB  TYR A 199      15.530 189.927  48.884  1.00 44.10           H
ATOM   1255 2HB  TYR A 199      15.465 191.066  50.229  1.00 49.42           H
ATOM   1256  CG  TYR A 199      17.377 190.210  49.913  1.00 39.37           C
ATOM   1257  CD1 TYR A 199      18.151 189.490  49.003  1.00 45.15           C
ATOM   1258  HD1 TYR A 199      17.678 188.783  48.338  1.00 50.89           H
ATOM   1259  CD2 TYR A 199      18.028 191.070  50.800  1.00 54.73           C
ATOM   1260  HD2 TYR A 199      17.451 191.628  51.524  1.00 66.47           H
ATOM   1261  CE1 TYR A 199      19.529 189.685  48.927  1.00 60.26           C
ATOM   1262  HE1 TYR A 199      20.107 189.164  48.178  1.00 75.84           H
ATOM   1263  CE2 TYR A 199      19.411 191.230  50.760  1.00 72.13           C
ATOM   1264  HE2 TYR A 199      19.903 191.892  51.457  1.00 98.37           H
ATOM   1265  CZ  TYR A 199      20.154 190.544  49.814  1.00 71.51           C
ATOM   1266  OH  TYR A 199      21.518 190.717  49.764  1.00 99.75           O
ATOM   1267  HH  TYR A 199      21.937 190.187  49.082  1.00121.33           H
ATOM   1268  N   PHE A 200      16.781 188.302  52.602  1.00 36.32           N
ATOM   1269  H   PHE A 200      17.001 187.511  52.013  1.00 34.76           H
ATOM   1270  CA  PHE A 200      17.551 188.464  53.833  1.00 43.02           C
ATOM   1271  HA  PHE A 200      17.795 189.520  53.948  1.00 48.58           H
ATOM   1272  C   PHE A 200      18.851 187.678  53.690  1.00 44.21           C
ATOM   1273  O   PHE A 200      18.968 186.836  52.801  1.00 41.58           O
ATOM   1274  CB  PHE A 200      16.750 188.022  55.063  1.00 48.77           C
ATOM   1275 1HB  PHE A 200      17.270 188.368  55.957  1.00 67.35           H
ATOM   1276 2HB  PHE A 200      15.774 188.505  55.037  1.00 74.53           H
ATOM   1277  CG  PHE A 200      16.548 186.535  55.179  1.00 49.71           C
ATOM   1278  CD1 PHE A 200      15.538 185.898  54.466  1.00 81.80           C
ATOM   1279  HD1 PHE A 200      14.921 186.466  53.786  1.00108.01           H
ATOM   1280  CD2 PHE A 200      17.331 185.785  56.050  1.00 68.52           C
ATOM   1281  HD2 PHE A 200      18.128 186.261  56.602  1.00 85.47           H
ATOM   1282  CE1 PHE A 200      15.304 184.534  54.626  1.00127.16           C
ATOM   1283  HE1 PHE A 200      14.525 184.049  54.057  1.00189.49           H
ATOM   1284  CE2 PHE A 200      17.094 184.424  56.231  1.00110.25           C
ATOM   1285  HE2 PHE A 200      17.703 183.855  56.918  1.00157.65           H
ATOM   1286  CZ  PHE A 200      16.078 183.797  55.517  1.00137.31           C
ATOM   1287  HZ  PHE A 200      15.895 182.741  55.648  1.00201.68           H
ATOM   1288  N   HIS A 201      19.840 187.952  54.534  1.00 51.87           N
ATOM   1289  H   HIS A 201      19.716 188.628  55.274  1.00 58.02           H
ATOM   1290  CA  HIS A 201      21.130 187.279  54.425  1.00 56.01           C
ATOM   1291  HA  HIS A 201      20.961 186.259  54.082  1.00 53.65           H
ATOM   1292  C   HIS A 201      21.864 187.196  55.760  1.00 64.95           C
ATOM   1293  O   HIS A 201      21.553 187.914  56.710  1.00 71.53           O
ATOM   1294  CB  HIS A 201      21.999 187.993  53.386  1.00 59.01           C
ATOM   1295 1HB  HIS A 201      22.879 187.381  53.189  1.00 66.09           H
ATOM   1296 2HB  HIS A 201      21.431 188.088  52.460  1.00 55.58           H
ATOM   1297  CG  HIS A 201      22.458 189.355  53.804  1.00 66.55           C
ATOM   1298  ND1 HIS A 201      23.556 189.592  54.600  1.00 78.38           N
ATOM   1299  HD1 HIS A 201      24.154 188.892  55.011  1.00101.06           H
ATOM   1300  CD2 HIS A 201      21.970 190.585  53.500  1.00 89.79           C
ATOM   1301  HD2 HIS A 201      21.099 190.768  52.888  1.00123.44           H
ATOM   1302  CE1 HIS A 201      23.680 190.919  54.741  1.00 86.15           C
ATOM   1303  HE1 HIS A 201      24.452 191.400  55.325  1.00104.20           H
ATOM   1304  NE2 HIS A 201      22.748 191.565  54.068  1.00 96.68           N
ATOM   1305  N   ASP A 202      22.857 186.315  55.810  1.00 69.27           N
ATOM   1306  H   ASP A 202      23.061 185.755  54.992  1.00 67.63           H
ATOM   1307  CA  ASP A 202      23.734 186.165  56.967  1.00 79.99           C
ATOM   1308  HA  ASP A 202      23.641 187.048  57.599  1.00 85.51           H
ATOM   1309  C   ASP A 202      25.171 186.098  56.452  1.00 86.79           C
ATOM   1310  O   ASP A 202      25.409 186.286  55.259  1.00 86.84           O
ATOM   1311  CB  ASP A 202      23.335 184.941  57.800  1.00 81.52           C
ATOM   1312 1HB  ASP A 202      23.937 184.918  58.709  1.00 90.82           H
ATOM   1313 2HB  ASP A 202      22.288 185.043  58.085  1.00 80.23           H
ATOM   1314  CG  ASP A 202      23.511 183.626  57.062  1.00 77.49           C
ATOM   1315  OD1 ASP A 202      24.599 183.365  56.509  1.00 82.17           O
ATOM   1316  OD2 ASP A 202      22.563 182.813  57.053  1.00 82.29           O
ATOM   1317  N   ALA A 203      26.136 185.852  57.332  1.00 97.58           N
ATOM   1318  H   ALA A 203      25.899 185.641  58.291  1.00102.45           H
ATOM   1319  CA  ALA A 203      27.550 185.896  56.968  1.00107.99           C
ATOM   1320  HA  ALA A 203      27.785 186.915  56.659  1.00112.41           H
ATOM   1321  C   ALA A 203      27.957 184.981  55.813  1.00104.25           C
ATOM   1322  O   ALA A 203      28.912 185.281  55.097  1.00116.43           O
ATOM   1323  CB  ALA A 203      28.394 185.575  58.194  1.00127.49           C
ATOM   1324 1HB  ALA A 203      28.183 184.559  58.529  1.00155.03           H
ATOM   1325 2HB  ALA A 203      28.160 186.277  58.995  1.00157.02           H
ATOM   1326 3HB  ALA A 203      29.451 185.658  57.940  1.00170.62           H
ATOM   1327  N   THR A 204      27.264 183.861  55.631  1.00 93.97           N
ATOM   1328  H   THR A 204      26.452 183.682  56.205  1.00 89.66           H
ATOM   1329  CA  THR A 204      27.650 182.861  54.637  1.00 93.58           C
ATOM   1330  HA  THR A 204      28.574 183.182  54.156  1.00102.19           H
ATOM   1331  C   THR A 204      26.619 182.618  53.538  1.00 80.75           C
ATOM   1332  O   THR A 204      26.926 181.969  52.537  1.00 81.91           O
ATOM   1333  CB  THR A 204      27.909 181.491  55.299  1.00104.35           C
ATOM   1334  HB  THR A 204      28.177 180.768  54.528  1.00142.13           H
ATOM   1335  OG1 THR A 204      26.718 181.053  55.964  1.00138.78           O
ATOM   1336  HG1 THR A 204      26.591 181.596  56.746  1.00158.52           H
ATOM   1337  CG2 THR A 204      29.041 181.568  56.317  1.00127.54           C
ATOM   1338 1HG2 THR A 204      28.742 182.192  57.159  1.00173.54           H
ATOM   1339 2HG2 THR A 204      29.930 181.990  55.849  1.00168.83           H
ATOM   1340 3HG2 THR A 204      29.269 180.565  56.679  1.00169.59           H
ATOM   1341  N   ARG A 205      25.398 183.113  53.715  1.00 73.06           N
ATOM   1342  H   ARG A 205      25.209 183.683  54.529  1.00 76.20           H
ATOM   1343  CA  ARG A 205      24.295 182.825  52.800  1.00 63.15           C
ATOM   1344  HA  ARG A 205      24.699 182.498  51.842  1.00 64.67           H
ATOM   1345  C   ARG A 205      23.398 184.027  52.528  1.00 57.53           C
ATOM   1346  O   ARG A 205      23.194 184.878  53.391  1.00 60.95           O
ATOM   1347  CB  ARG A 205      23.423 181.701  53.366  1.00 60.15           C
ATOM   1348 1HB  ARG A 205      23.095 181.984  54.366  1.00 63.38           H
ATOM   1349 2HB  ARG A 205      22.540 181.599  52.734  1.00 54.68           H
ATOM   1350  CG  ARG A 205      24.115 180.348  53.437  1.00 67.84           C
ATOM   1351 1HG  ARG A 205      24.461 180.071  52.441  1.00 73.86           H
ATOM   1352 2HG  ARG A 205      24.973 180.412  54.106  1.00 82.58           H
ATOM   1353  CD  ARG A 205      23.165 179.277  53.949  1.00 66.65           C
ATOM   1354 1HD  ARG A 205      22.824 179.545  54.949  1.00 95.60           H
ATOM   1355 2HD  ARG A 205      22.297 179.234  53.291  1.00 93.59           H
ATOM   1356  NE  ARG A 205      23.803 177.962  53.978  1.00 67.48           N
ATOM   1357  HE  ARG A 205      23.720 177.391  53.150  1.00104.75           H
ATOM   1358  CZ  ARG A 205      24.472 177.455  55.006  1.00 84.40           C
ATOM   1359  NH1 ARG A 205      24.632 178.101  56.143  1.00123.74           N
ATOM   1360 1HH1 ARG A 205      24.314 179.052  56.230  1.00160.13           H
ATOM   1361 2HH1 ARG A 205      25.068 177.620  56.916  1.00163.54           H
ATOM   1362  NH2 ARG A 205      24.988 176.250  54.892  1.00134.74           N
ATOM   1363 1HH2 ARG A 205      24.877 175.737  54.031  1.00191.91           H
ATOM   1364 2HH2 ARG A 205      25.460 175.842  55.684  1.00163.07           H
ATOM   1365  N   VAL A 206      22.855 184.057  51.316  1.00 52.40           N
ATOM   1366  H   VAL A 206      23.079 183.319  50.661  1.00 53.92           H
ATOM   1367  CA  VAL A 206      21.925 185.091  50.871  1.00 46.97           C
ATOM   1368  HA  VAL A 206      21.687 185.757  51.700  1.00 48.30           H
ATOM   1369  C   VAL A 206      20.649 184.389  50.417  1.00 40.31           C
ATOM   1370  O   VAL A 206      20.707 183.448  49.626  1.00 42.79           O
ATOM   1371  CB  VAL A 206      22.508 185.919  49.705  1.00 51.19           C
ATOM   1372  HB  VAL A 206      22.725 185.249  48.873  1.00 54.25           H
ATOM   1373  CG1 VAL A 206      21.505 186.964  49.238  1.00 53.54           C
ATOM   1374 1HG1 VAL A 206      20.635 186.472  48.803  1.00 83.54           H
ATOM   1375 2HG1 VAL A 206      21.966 187.602  48.484  1.00 85.47           H
ATOM   1376 3HG1 VAL A 206      21.190 187.577  50.083  1.00 81.66           H
ATOM   1377  CG2 VAL A 206      23.806 186.606  50.124  1.00 66.47           C
ATOM   1378 1HG2 VAL A 206      24.554 185.856  50.381  1.00 94.55           H
ATOM   1379 2HG2 VAL A 206      23.626 187.249  50.985  1.00102.77           H
ATOM   1380 3HG2 VAL A 206      24.182 187.210  49.299  1.00101.58           H
ATOM   1381  N   TYR A 207      19.507 184.817  50.943  1.00 35.92           N
ATOM   1382  H   TYR A 207      19.493 185.638  51.534  1.00 38.12           H
ATOM   1383  CA  TYR A 207      18.243 184.115  50.745  1.00 31.12           C
ATOM   1384  HA  TYR A 207      18.428 183.188  50.201  1.00 31.03           H
ATOM   1385  C   TYR A 207      17.243 184.959  49.960  1.00 28.20           C
ATOM   1386  O   TYR A 207      17.075 186.149  50.227  1.00 31.26           O
ATOM   1387  CB  TYR A 207      17.615 183.783  52.101  1.00 32.01           C
ATOM   1388 1HB  TYR A 207      17.370 184.721  52.597  1.00 33.79           H
ATOM   1389 2HB  TYR A 207      16.686 183.239  51.930  1.00 30.82           H
ATOM   1390  CG  TYR A 207      18.492 182.973  53.031  1.00 36.37           C
ATOM   1391  CD1 TYR A 207      18.387 181.584  53.091  1.00 37.64           C
ATOM   1392  HD1 TYR A 207      17.683 181.077  52.448  1.00 37.12           H
ATOM   1393  CD2 TYR A 207      19.394 183.605  53.889  1.00 43.07           C
ATOM   1394  HD2 TYR A 207      19.483 184.681  53.867  1.00 46.46           H
ATOM   1395  CE1 TYR A 207      19.162 180.845  53.984  1.00 43.38           C
ATOM   1396  HE1 TYR A 207      19.075 179.769  54.016  1.00 46.84           H
ATOM   1397  CE2 TYR A 207      20.161 182.875  54.789  1.00 49.14           C
ATOM   1398  HE2 TYR A 207      20.845 183.386  55.450  1.00 56.98           H
ATOM   1399  CZ  TYR A 207      20.033 181.498  54.840  1.00 48.66           C
ATOM   1400  OH  TYR A 207      20.773 180.790  55.758  1.00 56.68           O
ATOM   1401  HH  TYR A 207      21.310 181.356  56.317  1.00 61.54           H
ATOM   1402  N   LEU A 208      16.566 184.331  49.005  1.00 25.33           N
ATOM   1403  H   LEU A 208      16.765 183.359  48.810  1.00 26.40           H
ATOM   1404  CA  LEU A 208      15.509 184.982  48.236  1.00 23.27           C
ATOM   1405  HA  LEU A 208      15.308 185.970  48.650  1.00 24.62           H
ATOM   1406  C   LEU A 208      14.243 184.138  48.353  1.00 20.29           C
ATOM   1407  O   LEU A 208      14.264 182.932  48.108  1.00 22.29           O
ATOM   1408  CB  LEU A 208      15.900 185.120  46.761  1.00 26.64           C
ATOM   1409 1HB  LEU A 208      16.376 184.192  46.448  1.00 29.92           H
ATOM   1410 2HB  LEU A 208      14.971 185.209  46.198  1.00 28.38           H
ATOM   1411  CG  LEU A 208      16.797 186.284  46.323  1.00 33.97           C
ATOM   1412  HG  LEU A 208      16.372 187.213  46.701  1.00 61.00           H
ATOM   1413  CD1 LEU A 208      18.235 186.169  46.816  1.00 52.62           C
ATOM   1414 1HD1 LEU A 208      18.256 186.251  47.903  1.00 89.32           H
ATOM   1415 2HD1 LEU A 208      18.830 186.977  46.391  1.00 92.18           H
ATOM   1416 3HD1 LEU A 208      18.654 185.209  46.516  1.00 90.05           H
ATOM   1417  CD2 LEU A 208      16.797 186.339  44.800  1.00 47.59           C
ATOM   1418 1HD2 LEU A 208      17.207 185.413  44.394  1.00 85.63           H
ATOM   1419 2HD2 LEU A 208      17.405 187.180  44.466  1.00 86.09           H
ATOM   1420 3HD2 LEU A 208      15.779 186.476  44.437  1.00 81.92           H
ATOM   1421  N   ILE A 209      13.145 184.778  48.739  1.00 18.80           N
ATOM   1422  H   ILE A 209      13.180 185.775  48.908  1.00 20.78           H
ATOM   1423  CA  ILE A 209      11.870 184.090  48.919  1.00 17.48           C
ATOM   1424  HA  ILE A 209      12.052 183.022  49.036  1.00 18.02           H
ATOM   1425  C   ILE A 209      11.030 184.304  47.664  1.00 16.23           C
ATOM   1426  O   ILE A 209      10.781 185.440  47.262  1.00 18.62           O
ATOM   1427  CB  ILE A 209      11.104 184.605  50.157  1.00 20.85           C
ATOM   1428  HB  ILE A 209      10.887 185.665  50.022  1.00 24.57           H
ATOM   1429  CG1 ILE A 209      11.940 184.421  51.428  1.00 28.58           C
ATOM   1430 1HG1 ILE A 209      11.321 183.943  52.186  1.00 43.82           H
ATOM   1431 2HG1 ILE A 209      12.778 183.758  51.214  1.00 52.93           H
ATOM   1432  CG2 ILE A 209       9.788 183.854  50.322  1.00 25.16           C
ATOM   1433 1HG2 ILE A 209       9.171 183.992  49.435  1.00 55.15           H
ATOM   1434 2HG2 ILE A 209       9.251 184.238  51.189  1.00 52.66           H
ATOM   1435 3HG2 ILE A 209       9.984 182.790  50.458  1.00 57.60           H
ATOM   1436  CD1 ILE A 209      12.484 185.709  52.007  1.00 54.27           C
ATOM   1437 1HD1 ILE A 209      13.234 186.127  51.336  1.00 95.57           H
ATOM   1438 2HD1 ILE A 209      12.941 185.504  52.975  1.00 92.00           H
ATOM   1439 3HD1 ILE A 209      11.671 186.423  52.138  1.00 97.45           H
ATOM   1440  N   LEU A 210      10.629 183.206  47.031  1.00 16.96           N
ATOM   1441  H   LEU A 210      10.783 182.300  47.453  1.00 19.30           H
ATOM   1442  CA  LEU A 210       9.999 183.233  45.715  1.00 17.04           C
ATOM   1443  HA  LEU A 210       9.830 184.265  45.410  1.00 18.17           H
ATOM   1444  C   LEU A 210       8.657 182.507  45.710  1.00 17.12           C
ATOM   1445  O   LEU A 210       8.358 181.697  46.587  1.00 18.55           O
ATOM   1446  CB  LEU A 210      10.927 182.550  44.706  1.00 20.36           C
ATOM   1447 1HB  LEU A 210      11.090 181.530  45.053  1.00 26.14           H
ATOM   1448 2HB  LEU A 210      10.408 182.491  43.749  1.00 25.62           H
ATOM   1449  CG  LEU A 210      12.299 183.184  44.456  1.00 26.01           C
ATOM   1450  HG  LEU A 210      12.773 183.403  45.412  1.00 50.85           H
ATOM   1451  CD1 LEU A 210      13.186 182.204  43.700  1.00 48.43           C
ATOM   1452 1HD1 LEU A 210      13.313 181.297  44.291  1.00 89.49           H
ATOM   1453 2HD1 LEU A 210      14.159 182.661  43.526  1.00 87.73           H
ATOM   1454 3HD1 LEU A 210      12.727 181.953  42.743  1.00 85.99           H
ATOM   1455  CD2 LEU A 210      12.176 184.479  43.662  1.00 42.58           C
ATOM   1456 1HD2 LEU A 210      13.166 184.907  43.506  1.00 82.33           H
ATOM   1457 2HD2 LEU A 210      11.564 185.190  44.215  1.00 80.00           H
ATOM   1458 3HD2 LEU A 210      11.712 184.278  42.696  1.00 79.91           H
ATOM   1459  N   GLU A 211       7.853 182.803  44.695  1.00 18.12           N
ATOM   1460  H   GLU A 211       8.092 183.566  44.077  1.00 19.55           H
ATOM   1461  CA  GLU A 211       6.637 182.046  44.419  1.00 19.41           C
ATOM   1462  HA  GLU A 211       6.056 181.963  45.337  1.00 20.51           H
ATOM   1463  C   GLU A 211       6.968 180.641  43.919  1.00 19.80           C
ATOM   1464  O   GLU A 211       7.869 180.459  43.100  1.00 21.49           O
ATOM   1465  CB  GLU A 211       5.814 182.795  43.367  1.00 22.85           C
ATOM   1466 1HB  GLU A 211       5.721 183.835  43.681  1.00 35.50           H
ATOM   1467 2HB  GLU A 211       6.357 182.775  42.423  1.00 40.48           H
ATOM   1468  CG  GLU A 211       4.417 182.240  43.140  1.00 26.82           C
ATOM   1469 1HG  GLU A 211       4.494 181.199  42.825  1.00 47.61           H
ATOM   1470 2HG  GLU A 211       3.866 182.280  44.080  1.00 42.50           H
ATOM   1471  CD  GLU A 211       3.654 183.015  42.083  1.00 28.28           C
ATOM   1472  OE1 GLU A 211       2.457 182.719  41.884  1.00 56.44           O
ATOM   1473  OE2 GLU A 211       4.236 183.918  41.442  1.00 65.97           O
ATOM   1474  N   TYR A 212       6.238 179.642  44.406  1.00 21.47           N
ATOM   1475  H   TYR A 212       5.517 179.830  45.088  1.00 23.77           H
ATOM   1476  CA  TYR A 212       6.430 178.261  43.977  1.00 22.51           C
ATOM   1477  HA  TYR A 212       7.466 178.133  43.662  1.00 23.04           H
ATOM   1478  C   TYR A 212       5.523 177.901  42.803  1.00 23.26           C
ATOM   1479  O   TYR A 212       4.321 178.170  42.826  1.00 27.19           O
ATOM   1480  CB  TYR A 212       6.160 177.317  45.151  1.00 26.56           C
ATOM   1481 1HB  TYR A 212       6.891 177.519  45.934  1.00 29.80           H
ATOM   1482 2HB  TYR A 212       5.167 177.527  45.548  1.00 29.50           H
ATOM   1483  CG  TYR A 212       6.234 175.849  44.787  1.00 29.22           C
ATOM   1484  CD1 TYR A 212       7.426 175.279  44.336  1.00 31.41           C
ATOM   1485  HD1 TYR A 212       8.315 175.887  44.255  1.00 31.72           H
ATOM   1486  CD2 TYR A 212       5.106 175.034  44.888  1.00 33.91           C
ATOM   1487  HD2 TYR A 212       4.169 175.456  45.221  1.00 36.33           H
ATOM   1488  CE1 TYR A 212       7.483 173.934  43.976  1.00 37.43           C
ATOM   1489  HE1 TYR A 212       8.400 173.513  43.593  1.00 42.69           H
ATOM   1490  CE2 TYR A 212       5.172 173.678  44.574  1.00 39.69           C
ATOM   1491  HE2 TYR A 212       4.298 173.053  44.687  1.00 46.33           H
ATOM   1492  CZ  TYR A 212       6.359 173.138  44.109  1.00 41.09           C
ATOM   1493  OH  TYR A 212       6.421 171.805  43.773  1.00 50.52           O
ATOM   1494  HH  TYR A 212       5.583 171.352  43.887  1.00 66.63           H
ATOM   1495  N   ALA A 213       6.102 177.279  41.780  1.00 24.27           N
ATOM   1496  H   ALA A 213       7.096 177.106  41.804  1.00 26.76           H
ATOM   1497  CA  ALA A 213       5.359 176.798  40.619  1.00 26.45           C
ATOM   1498  HA  ALA A 213       4.393 177.301  40.577  1.00 28.25           H
ATOM   1499  C   ALA A 213       5.146 175.287  40.720  1.00 29.08           C
ATOM   1500  O   ALA A 213       6.078 174.518  40.480  1.00 31.11           O
ATOM   1501  CB  ALA A 213       6.123 177.138  39.347  1.00 29.35           C
ATOM   1502 1HB  ALA A 213       6.214 178.220  39.254  1.00 57.13           H
ATOM   1503 2HB  ALA A 213       5.587 176.745  38.484  1.00 59.15           H
ATOM   1504 3HB  ALA A 213       7.118 176.693  39.385  1.00 58.79           H
ATOM   1505  N   PRO A 214       3.940 174.832  41.099  1.00 32.53           N
ATOM   1506  CA  PRO A 214       3.775 173.386  41.296  1.00 37.69           C
ATOM   1507  HA  PRO A 214       4.483 173.047  42.051  1.00 41.27           H
ATOM   1508  C   PRO A 214       3.917 172.482  40.076  1.00 37.60           C
ATOM   1509  O   PRO A 214       4.172 171.289  40.232  1.00 46.08           O
ATOM   1510  CB  PRO A 214       2.351 173.264  41.845  1.00 45.27           C
ATOM   1511 1HB  PRO A 214       1.663 172.995  41.044  1.00 60.69           H
ATOM   1512 2HB  PRO A 214       2.312 172.522  42.643  1.00 55.92           H
ATOM   1513  CG  PRO A 214       2.019 174.613  42.377  1.00 44.21           C
ATOM   1514 1HG  PRO A 214       0.941 174.771  42.384  1.00 66.59           H
ATOM   1515 2HG  PRO A 214       2.434 174.734  43.378  1.00 55.46           H
ATOM   1516  CD  PRO A 214       2.693 175.549  41.421  1.00 35.53           C
ATOM   1517 1HD  PRO A 214       2.091 175.682  40.522  1.00 38.18           H
ATOM   1518 2HD  PRO A 214       2.893 176.503  41.907  1.00 39.98           H
ATOM   1519  N   LEU A 215       3.731 173.020  38.875  1.00 33.44           N
ATOM   1520  H   LEU A 215       3.556 174.011  38.786  1.00 32.87           H
ATOM   1521  CA  LEU A 215       3.764 172.202  37.665  1.00 34.41           C
ATOM   1522  HA  LEU A 215       3.550 171.170  37.941  1.00 38.29           H
ATOM   1523  C   LEU A 215       5.127 172.198  36.975  1.00 33.64           C
ATOM   1524  O   LEU A 215       5.327 171.479  35.997  1.00 39.35           O
ATOM   1525  CB  LEU A 215       2.685 172.667  36.682  1.00 35.92           C
ATOM   1526 1HB  LEU A 215       2.905 173.701  36.420  1.00 40.32           H
ATOM   1527 2HB  LEU A 215       2.784 172.068  35.777  1.00 42.92           H
ATOM   1528  CG  LEU A 215       1.219 172.604  37.123  1.00 45.32           C
ATOM   1529  HG  LEU A 215       1.087 173.234  38.003  1.00 80.89           H
ATOM   1530  CD1 LEU A 215       0.340 173.141  36.001  1.00 78.09           C
ATOM   1531 1HD1 LEU A 215       0.440 172.511  35.117  1.00123.35           H
ATOM   1532 2HD1 LEU A 215       0.644 174.159  35.758  1.00126.43           H
ATOM   1533 3HD1 LEU A 215      -0.700 173.149  36.326  1.00122.91           H
ATOM   1534  CD2 LEU A 215       0.784 171.186  37.475  1.00 87.94           C
ATOM   1535 1HD2 LEU A 215       0.974 170.521  36.632  1.00136.97           H
ATOM   1536 2HD2 LEU A 215      -0.281 171.180  37.707  1.00136.49           H
ATOM   1537 3HD2 LEU A 215       1.338 170.837  38.346  1.00136.20           H
ATOM   1538  N   GLY A 216       6.071 172.974  37.496  1.00 30.89           N
ATOM   1539  H   GLY A 216       5.856 173.561  38.290  1.00 31.53           H
ATOM   1540  CA  GLY A 216       7.425 172.964  36.969  1.00 30.97           C
ATOM   1541 1HA  GLY A 216       8.095 173.378  37.722  1.00 34.01           H
ATOM   1542 2HA  GLY A 216       7.712 171.927  36.792  1.00 36.88           H
ATOM   1543  C   GLY A 216       7.626 173.736  35.679  1.00 26.34           C
ATOM   1544  O   GLY A 216       6.867 174.649  35.353  1.00 25.91           O
ATOM   1545  N   THR A 217       8.681 173.385  34.951  1.00 26.93           N
ATOM   1546  H   THR A 217       9.258 172.611  35.248  1.00 31.22           H
ATOM   1547  CA  THR A 217       9.060 174.100  33.734  1.00 25.00           C
ATOM   1548  HA  THR A 217       9.003 175.170  33.933  1.00 25.18           H
ATOM   1549  C   THR A 217       8.162 173.793  32.540  1.00 22.09           C
ATOM   1550  O   THR A 217       7.672 172.676  32.375  1.00 23.99           O
ATOM   1551  CB  THR A 217      10.497 173.768  33.278  1.00 29.28           C
ATOM   1552  HB  THR A 217      10.723 174.342  32.380  1.00 29.96           H
ATOM   1553  OG1 THR A 217      10.591 172.371  32.971  1.00 32.35           O
ATOM   1554  HG1 THR A 217      10.290 171.873  33.736  1.00 45.44           H
ATOM   1555  CG2 THR A 217      11.528 174.108  34.347  1.00 35.48           C
ATOM   1556 1HG2 THR A 217      12.524 173.866  33.975  1.00 66.64           H
ATOM   1557 2HG2 THR A 217      11.335 173.532  35.252  1.00 65.16           H
ATOM   1558 3HG2 THR A 217      11.484 175.173  34.573  1.00 64.16           H
ATOM   1559  N   VAL A 218       7.995 174.789  31.677  1.00 19.71           N
ATOM   1560  H   VAL A 218       8.372 175.703  31.892  1.00 21.10           H
ATOM   1561  CA  VAL A 218       7.322 174.604  30.392  1.00 17.63           C
ATOM   1562  HA  VAL A 218       6.345 174.149  30.558  1.00 17.96           H
ATOM   1563  C   VAL A 218       8.150 173.661  29.527  1.00 19.55           C
ATOM   1564  O   VAL A 218       7.607 172.896  28.734  1.00 21.10           O
ATOM   1565  CB  VAL A 218       7.125 175.941  29.644  1.00 16.83           C
ATOM   1566  HB  VAL A 218       8.098 176.415  29.508  1.00 19.49           H
ATOM   1567  CG1 VAL A 218       6.499 175.722  28.270  1.00 17.97           C
ATOM   1568 1HG1 VAL A 218       5.578 175.147  28.372  1.00 46.35           H
ATOM   1569 2HG1 VAL A 218       7.195 175.181  27.629  1.00 45.35           H
ATOM   1570 3HG1 VAL A 218       6.273 176.685  27.813  1.00 48.34           H
ATOM   1571  CG2 VAL A 218       6.233 176.878  30.450  1.00 18.90           C
ATOM   1572 1HG2 VAL A 218       5.250 176.426  30.580  1.00 45.74           H
ATOM   1573 2HG2 VAL A 218       6.124 177.822  29.917  1.00 49.22           H
ATOM   1574 3HG2 VAL A 218       6.675 177.071  31.427  1.00 48.72           H
ATOM   1575  N   TYR A 219       9.467 173.692  29.700  1.00 22.42           N
ATOM   1576  H   TYR A 219       9.860 174.347  30.362  1.00 23.77           H
ATOM   1577  CA  TYR A 219      10.373 172.792  28.992  1.00 26.45           C
ATOM   1578  HA  TYR A 219      10.347 173.031  27.929  1.00 27.23           H
ATOM   1579  C   TYR A 219       9.984 171.323  29.129  1.00 28.30           C
ATOM   1580  O   TYR A 219       9.981 170.594  28.138  1.00 31.25           O
ATOM   1581  CB  TYR A 219      11.795 173.001  29.517  1.00 32.05           C
ATOM   1582 1HB  TYR A 219      12.115 174.009  29.259  1.00 33.90           H
ATOM   1583 2HB  TYR A 219      11.780 172.917  30.604  1.00 35.08           H
ATOM   1584  CG  TYR A 219      12.814 172.019  28.984  1.00 41.32           C
ATOM   1585  CD1 TYR A 219      13.180 170.900  29.734  1.00 54.40           C
ATOM   1586  HD1 TYR A 219      12.708 170.715  30.688  1.00 65.80           H
ATOM   1587  CD2 TYR A 219      13.429 172.220  27.748  1.00 58.34           C
ATOM   1588  HD2 TYR A 219      13.158 173.077  27.148  1.00 72.53           H
ATOM   1589  CE1 TYR A 219      14.155 170.019  29.274  1.00 72.59           C
ATOM   1590  HE1 TYR A 219      14.430 169.158  29.865  1.00 97.65           H
ATOM   1591  CE2 TYR A 219      14.398 171.335  27.280  1.00 76.67           C
ATOM   1592  HE2 TYR A 219      14.869 171.503  26.323  1.00105.28           H
ATOM   1593  CZ  TYR A 219      14.764 170.245  28.052  1.00 77.86           C
ATOM   1594  OH  TYR A 219      15.737 169.382  27.605  1.00105.67           O
ATOM   1595  HH  TYR A 219      16.104 169.641  26.758  1.00134.93           H
ATOM   1596  N   ARG A 220       9.668 170.873  30.339  1.00 28.82           N
ATOM   1597  H   ARG A 220       9.650 171.509  31.125  1.00 29.33           H
ATOM   1598  CA  ARG A 220       9.357 169.463  30.558  1.00 31.68           C
ATOM   1599  HA  ARG A 220      10.081 168.867  30.002  1.00 36.86           H
ATOM   1600  C   ARG A 220       7.976 169.100  30.023  1.00 28.94           C
ATOM   1601  O   ARG A 220       7.750 167.976  29.580  1.00 34.22           O
ATOM   1602  CB  ARG A 220       9.491 169.125  32.045  1.00 35.99           C
ATOM   1603 1HB  ARG A 220      10.415 169.574  32.410  1.00 46.85           H
ATOM   1604 2HB  ARG A 220       8.656 169.565  32.592  1.00 55.84           H
ATOM   1605  CG  ARG A 220       9.544 167.630  32.330  1.00 62.97           C
ATOM   1606 1HG  ARG A 220       8.542 167.210  32.238  1.00112.50           H
ATOM   1607 2HG  ARG A 220      10.193 167.153  31.596  1.00 96.71           H
ATOM   1608  CD  ARG A 220      10.096 167.342  33.720  1.00114.94           C
ATOM   1609 1HD  ARG A 220      10.215 166.264  33.839  1.00160.10           H
ATOM   1610 2HD  ARG A 220      11.083 167.800  33.802  1.00172.85           H
ATOM   1611  NE  ARG A 220       9.245 167.864  34.790  1.00192.47           N
ATOM   1612  HE  ARG A 220       9.455 168.790  35.130  1.00221.45           H
ATOM   1613  CZ  ARG A 220       8.229 167.222  35.353  1.00332.68           C
ATOM   1614  NH1 ARG A 220       7.553 167.820  36.311  1.00502.17           N
ATOM   1615 1HH1 ARG A 220       7.801 168.759  36.579  1.00532.46           H
ATOM   1616 2HH1 ARG A 220       6.789 167.337  36.759  1.00672.63           H
ATOM   1617  NH2 ARG A 220       7.873 166.001  35.006  1.00423.88           N
ATOM   1618 1HH2 ARG A 220       8.380 165.525  34.277  1.00388.61           H
ATOM   1619 2HH2 ARG A 220       7.103 165.558  35.481  1.00604.78           H
ATOM   1620  N   GLU A 221       7.065 170.066  30.042  1.00 24.97           N
ATOM   1621  H   GLU A 221       7.299 170.957  30.455  1.00 24.91           H
ATOM   1622  CA  GLU A 221       5.746 169.900  29.438  1.00 24.55           C
ATOM   1623  HA  GLU A 221       5.319 168.953  29.767  1.00 27.62           H
ATOM   1624  C   GLU A 221       5.856 169.863  27.914  1.00 25.20           C
ATOM   1625  O   GLU A 221       5.147 169.109  27.248  1.00 29.92           O
ATOM   1626  CB  GLU A 221       4.828 171.042  29.885  1.00 23.89           C
ATOM   1627 1HB  GLU A 221       4.779 171.039  30.974  1.00 26.34           H
ATOM   1628 2HB  GLU A 221       5.275 171.986  29.573  1.00 23.78           H
ATOM   1629  CG  GLU A 221       3.411 170.992  29.331  1.00 27.12           C
ATOM   1630 1HG  GLU A 221       2.937 171.955  29.523  1.00 33.60           H
ATOM   1631 2HG  GLU A 221       3.454 170.845  28.252  1.00 31.34           H
ATOM   1632  CD  GLU A 221       2.551 169.897  29.935  1.00 30.55           C
ATOM   1633  OE1 GLU A 221       3.025 169.133  30.804  1.00 68.97           O
ATOM   1634  OE2 GLU A 221       1.376 169.790  29.525  1.00 61.73           O
ATOM   1635  N   LEU A 222       6.757 170.672  27.367  1.00 23.68           N
ATOM   1636  H   LEU A 222       7.283 171.297  27.964  1.00 23.27           H
ATOM   1637  CA  LEU A 222       7.035 170.691  25.935  1.00 25.42           C
ATOM   1638  HA  LEU A 222       6.100 170.839  25.394  1.00 25.91           H
ATOM   1639  C   LEU A 222       7.635 169.363  25.485  1.00 31.61           C
ATOM   1640  O   LEU A 222       7.284 168.858  24.422  1.00 37.62           O
ATOM   1641  CB  LEU A 222       7.995 171.838  25.603  1.00 24.37           C
ATOM   1642 1HB  LEU A 222       7.567 172.761  25.994  1.00 26.51           H
ATOM   1643 2HB  LEU A 222       8.928 171.653  26.134  1.00 29.44           H
ATOM   1644  CG  LEU A 222       8.340 172.058  24.127  1.00 26.95           C
ATOM   1645  HG  LEU A 222       8.751 171.135  23.718  1.00 41.05           H
ATOM   1646  CD1 LEU A 222       7.128 172.464  23.298  1.00 33.72           C
ATOM   1647 1HD1 LEU A 222       7.435 172.636  22.267  1.00 65.38           H
ATOM   1648 2HD1 LEU A 222       6.692 173.377  23.703  1.00 66.49           H
ATOM   1649 3HD1 LEU A 222       6.386 171.666  23.317  1.00 65.64           H
ATOM   1650  CD2 LEU A 222       9.404 173.145  24.033  1.00 36.08           C
ATOM   1651 1HD2 LEU A 222       9.018 174.077  24.445  1.00 68.15           H
ATOM   1652 2HD2 LEU A 222       9.675 173.297  22.988  1.00 65.89           H
ATOM   1653 3HD2 LEU A 222      10.290 172.837  24.589  1.00 72.29           H
ATOM   1654  N   GLN A 223       8.522 168.786  26.288  1.00 33.67           N
ATOM   1655  H   GLN A 223       8.806 169.254  27.138  1.00 32.37           H
ATOM   1656  CA  GLN A 223       9.074 167.468  25.985  1.00 40.62           C
ATOM   1657  HA  GLN A 223       9.469 167.473  24.969  1.00 43.46           H
ATOM   1658  C   GLN A 223       7.998 166.388  26.059  1.00 42.94           C
ATOM   1659  O   GLN A 223       8.027 165.426  25.293  1.00 51.29           O
ATOM   1660  CB  GLN A 223      10.197 167.100  26.958  1.00 47.19           C
ATOM   1661 1HB  GLN A 223       9.829 167.214  27.978  1.00 65.92           H
ATOM   1662 2HB  GLN A 223      10.445 166.049  26.804  1.00 70.46           H
ATOM   1663  CG  GLN A 223      11.477 167.907  26.804  1.00 83.59           C
ATOM   1664 1HG  GLN A 223      11.811 167.850  25.768  1.00146.14           H
ATOM   1665 2HG  GLN A 223      11.283 168.950  27.051  1.00129.06           H
ATOM   1666  CD  GLN A 223      12.576 167.386  27.707  1.00133.08           C
ATOM   1667  OE1 GLN A 223      12.428 167.339  28.927  1.00201.72           O
ATOM   1668  NE2 GLN A 223      13.686 166.974  27.113  1.00213.20           N
ATOM   1669 1HE2 GLN A 223      14.441 166.615  27.679  1.00305.86           H
ATOM   1670 2HE2 GLN A 223      13.769 167.018  26.109  1.00250.04           H
ATOM   1671  N   LYS A 224       7.057 166.539  26.987  1.00 40.72           N
ATOM   1672  H   LYS A 224       7.077 167.361  27.575  1.00 39.96           H
ATOM   1673  CA  LYS A 224       5.997 165.555  27.196  1.00 44.31           C
ATOM   1674  HA  LYS A 224       6.457 164.582  27.370  1.00 50.59           H
ATOM   1675  C   LYS A 224       5.088 165.410  25.981  1.00 41.92           C
ATOM   1676  O   LYS A 224       4.607 164.316  25.691  1.00 52.52           O
ATOM   1677  CB  LYS A 224       5.170 165.947  28.425  1.00 49.26           C
ATOM   1678 1HB  LYS A 224       5.853 166.150  29.250  1.00 73.18           H
ATOM   1679 2HB  LYS A 224       4.626 166.864  28.197  1.00 72.49           H
ATOM   1680  CG  LYS A 224       4.169 164.892  28.874  1.00 70.75           C
ATOM   1681 1HG  LYS A 224       3.489 164.668  28.052  1.00107.43           H
ATOM   1682 2HG  LYS A 224       4.704 163.984  29.150  1.00107.72           H
ATOM   1683  CD  LYS A 224       3.358 165.381  30.066  1.00 94.49           C
ATOM   1684 1HD  LYS A 224       4.038 165.664  30.869  1.00141.66           H
ATOM   1685 2HD  LYS A 224       2.779 166.255  29.768  1.00126.16           H
ATOM   1686  CE  LYS A 224       2.411 164.301  30.565  1.00153.92           C
ATOM   1687 1HE  LYS A 224       1.741 164.014  29.751  1.00206.06           H
ATOM   1688 2HE  LYS A 224       2.992 163.423  30.858  1.00215.43           H
ATOM   1689  NZ  LYS A 224       1.631 164.832  31.730  1.00211.05           N
ATOM   1690 1HZ  LYS A 224       2.250 165.062  32.495  1.00252.35           H
ATOM   1691 2HZ  LYS A 224       0.962 164.144  32.051  1.00255.10           H
ATOM   1692 3HZ  LYS A 224       1.127 165.668  31.466  1.00256.41           H
ATOM   1693  N   LEU A 225       4.847 166.516  25.285  1.00 35.09           N
ATOM   1694  H   LEU A 225       5.276 167.382  25.578  1.00 34.36           H
ATOM   1695  CA  LEU A 225       3.972 166.530  24.114  1.00 34.29           C
ATOM   1696  HA  LEU A 225       3.428 165.587  24.062  1.00 38.57           H
ATOM   1697  C   LEU A 225       4.741 166.693  22.805  1.00 31.52           C
ATOM   1698  O   LEU A 225       4.138 166.748  21.734  1.00 33.12           O
ATOM   1699  CB  LEU A 225       2.962 167.675  24.246  1.00 36.40           C
ATOM   1700 1HB  LEU A 225       3.520 168.611  24.259  1.00 35.91           H
ATOM   1701 2HB  LEU A 225       2.341 167.676  23.350  1.00 39.63           H
ATOM   1702  CG  LEU A 225       2.031 167.662  25.462  1.00 43.44           C
ATOM   1703  HG  LEU A 225       2.631 167.646  26.372  1.00 55.33           H
ATOM   1704  CD1 LEU A 225       1.190 168.932  25.464  1.00 56.82           C
ATOM   1705 1HD1 LEU A 225       1.845 169.799  25.542  1.00 95.09           H
ATOM   1706 2HD1 LEU A 225       0.514 168.919  26.319  1.00 89.52           H
ATOM   1707 3HD1 LEU A 225       0.611 168.995  24.543  1.00 91.80           H
ATOM   1708  CD2 LEU A 225       1.113 166.445  25.466  1.00 68.17           C
ATOM   1709 1HD2 LEU A 225       1.707 165.538  25.572  1.00107.45           H
ATOM   1710 2HD2 LEU A 225       0.549 166.404  24.534  1.00107.46           H
ATOM   1711 3HD2 LEU A 225       0.420 166.513  26.305  1.00105.11           H
ATOM   1712  N   SER A 226       6.063 166.784  22.919  1.00 30.70           N
ATOM   1713  H   SER A 226       6.466 166.648  23.835  1.00 32.93           H
ATOM   1714  CA  SER A 226       6.988 167.132  21.841  1.00 30.86           C
ATOM   1715  HA  SER A 226       7.996 167.067  22.251  1.00 34.03           H
ATOM   1716  C   SER A 226       6.831 168.558  21.314  1.00 27.76           C
ATOM   1717  O   SER A 226       7.824 169.247  21.079  1.00 31.81           O
ATOM   1718  CB  SER A 226       6.900 166.134  20.684  1.00 37.60           C
ATOM   1719 1HB  SER A 226       5.922 166.209  20.210  1.00 70.72           H
ATOM   1720 2HB  SER A 226       7.668 166.371  19.947  1.00 65.33           H
ATOM   1721  OG  SER A 226       7.093 164.811  21.154  1.00 73.94           O
ATOM   1722  HG  SER A 226       6.510 164.672  21.904  1.00113.04           H
ATOM   1723  N   LYS A 227       5.590 168.991  21.116  1.00 25.36           N
ATOM   1724  H   LYS A 227       4.823 168.365  21.323  1.00 27.68           H
ATOM   1725  CA  LYS A 227       5.264 170.319  20.603  1.00 22.91           C
ATOM   1726  HA  LYS A 227       6.004 171.036  20.959  1.00 22.26           H
ATOM   1727  C   LYS A 227       3.891 170.739  21.117  1.00 21.61           C
ATOM   1728  O   LYS A 227       3.130 169.907  21.609  1.00 26.24           O
ATOM   1729  CB  LYS A 227       5.292 170.306  19.071  1.00 27.19           C
ATOM   1730 1HB  LYS A 227       5.170 171.329  18.714  1.00 29.61           H
ATOM   1731 2HB  LYS A 227       6.273 169.952  18.754  1.00 32.30           H
ATOM   1732  CG  LYS A 227       4.227 169.434  18.416  1.00 35.92           C
ATOM   1733 1HG  LYS A 227       4.232 168.447  18.880  1.00 51.31           H
ATOM   1734 2HG  LYS A 227       3.250 169.892  18.568  1.00 52.14           H
ATOM   1735  CD  LYS A 227       4.492 169.272  16.925  1.00 49.38           C
ATOM   1736 1HD  LYS A 227       4.572 170.256  16.465  1.00 63.19           H
ATOM   1737 2HD  LYS A 227       5.439 168.749  16.794  1.00 83.13           H
ATOM   1738  CE  LYS A 227       3.393 168.491  16.221  1.00 81.58           C
ATOM   1739 1HE  LYS A 227       3.755 168.182  15.238  1.00124.96           H
ATOM   1740 2HE  LYS A 227       3.164 167.596  16.804  1.00123.80           H
ATOM   1741  NZ  LYS A 227       2.179 169.361  16.078  1.00146.66           N
ATOM   1742 1HZ  LYS A 227       1.424 168.855  15.637  1.00197.41           H
ATOM   1743 2HZ  LYS A 227       2.399 170.175  15.519  1.00199.91           H
ATOM   1744 3HZ  LYS A 227       1.872 169.679  16.987  1.00196.87           H
ATOM   1745  N   PHE A 228       3.564 172.021  20.994  1.00 18.85           N
ATOM   1746  H   PHE A 228       4.224 172.667  20.582  1.00 19.04           H
ATOM   1747  CA  PHE A 228       2.256 172.526  21.396  1.00 18.87           C
ATOM   1748  HA  PHE A 228       1.737 171.753  21.962  1.00 20.09           H
ATOM   1749  C   PHE A 228       1.387 172.861  20.188  1.00 20.45           C
ATOM   1750  O   PHE A 228       1.881 173.170  19.105  1.00 23.08           O
ATOM   1751  CB  PHE A 228       2.386 173.782  22.265  1.00 17.88           C
ATOM   1752 1HB  PHE A 228       2.913 174.546  21.694  1.00 17.52           H
ATOM   1753 2HB  PHE A 228       1.386 174.154  22.484  1.00 20.23           H
ATOM   1754  CG  PHE A 228       3.104 173.570  23.573  1.00 17.76           C
ATOM   1755  CD1 PHE A 228       2.908 172.424  24.339  1.00 63.86           C
ATOM   1756  HD1 PHE A 228       2.241 171.646  23.996  1.00149.54           H
ATOM   1757  CD2 PHE A 228       3.945 174.563  24.063  1.00 47.52           C
ATOM   1758  HD2 PHE A 228       4.097 175.467  23.492  1.00121.29           H
ATOM   1759  CE1 PHE A 228       3.556 172.263  25.561  1.00 66.60           C
ATOM   1760  HE1 PHE A 228       3.417 171.356  26.130  1.00154.75           H
ATOM   1761  CE2 PHE A 228       4.584 174.418  25.292  1.00 49.09           C
ATOM   1762  HE2 PHE A 228       5.226 175.203  25.663  1.00123.74           H
ATOM   1763  CZ  PHE A 228       4.392 173.264  26.042  1.00 22.15           C
ATOM   1764  HZ  PHE A 228       4.893 173.142  26.991  1.00 25.73           H
ATOM   1765  N   ASP A 229       0.076 172.805  20.400  1.00 21.73           N
ATOM   1766  H   ASP A 229      -0.271 172.519  21.303  1.00 23.18           H
ATOM   1767  CA  ASP A 229      -0.899 173.183  19.382  1.00 23.93           C
ATOM   1768  HA  ASP A 229      -0.618 172.725  18.433  1.00 27.11           H
ATOM   1769  C   ASP A 229      -0.950 174.697  19.184  1.00 20.32           C
ATOM   1770  O   ASP A 229      -0.428 175.469  19.989  1.00 19.43           O
ATOM   1771  CB  ASP A 229      -2.284 172.674  19.789  1.00 30.94           C
ATOM   1772 1HB  ASP A 229      -2.991 172.887  18.987  1.00 52.66           H
ATOM   1773 2HB  ASP A 229      -2.237 171.594  19.931  1.00 57.41           H
ATOM   1774  CG  ASP A 229      -2.779 173.315  21.071  1.00 57.68           C
ATOM   1775  OD1 ASP A 229      -3.544 174.299  21.004  1.00121.87           O
ATOM   1776  OD2 ASP A 229      -2.393 172.840  22.160  1.00109.11           O
ATOM   1777  N   GLU A 230      -1.582 175.123  18.095  1.00 20.32           N
ATOM   1778  H   GLU A 230      -2.073 174.461  17.512  1.00 22.71           H
ATOM   1779  CA  GLU A 230      -1.576 176.528  17.696  1.00 18.06           C
ATOM   1780  HA  GLU A 230      -0.541 176.856  17.595  1.00 18.28           H
ATOM   1781  C   GLU A 230      -2.243 177.443  18.718  1.00 17.36           C
ATOM   1782  O   GLU A 230      -1.779 178.559  18.942  1.00 16.39           O
ATOM   1783  CB  GLU A 230      -2.277 176.711  16.347  1.00 20.80           C
ATOM   1784 1HB  GLU A 230      -3.254 176.231  16.394  1.00 38.94           H
ATOM   1785 2HB  GLU A 230      -2.431 177.777  16.180  1.00 40.37           H
ATOM   1786  CG  GLU A 230      -1.517 176.148  15.154  1.00 37.34           C
ATOM   1787 1HG  GLU A 230      -1.954 176.555  14.241  1.00 65.16           H
ATOM   1788 2HG  GLU A 230      -0.477 176.470  15.206  1.00 59.07           H
ATOM   1789  CD  GLU A 230      -1.569 174.634  15.087  1.00 84.16           C
ATOM   1790  OE1 GLU A 230      -0.491 174.003  15.074  1.00159.81           O
ATOM   1791  OE2 GLU A 230      -2.684 174.071  15.055  1.00139.73           O
ATOM   1792  N   GLN A 231      -3.331 176.986  19.330  1.00 20.49           N
ATOM   1793  H   GLN A 231      -3.660 176.051  19.133  1.00 23.83           H
ATOM   1794  CA  GLN A 231      -4.070 177.806  20.286  1.00 21.60           C
ATOM   1795  HA  GLN A 231      -4.217 178.796  19.856  1.00 21.76           H
ATOM   1796  C   GLN A 231      -3.283 177.986  21.580  1.00 19.91           C
ATOM   1797  O   GLN A 231      -3.265 179.071  22.162  1.00 20.16           O
ATOM   1798  CB  GLN A 231      -5.442 177.194  20.584  1.00 27.61           C
ATOM   1799 1HB  GLN A 231      -5.302 176.189  20.982  1.00 39.86           H
ATOM   1800 2HB  GLN A 231      -5.925 177.798  21.352  1.00 42.97           H
ATOM   1801  CG  GLN A 231      -6.376 177.119  19.382  1.00 49.09           C
ATOM   1802 1HG  GLN A 231      -7.394 176.971  19.741  1.00 79.27           H
ATOM   1803 2HG  GLN A 231      -6.334 178.062  18.839  1.00 76.02           H
ATOM   1804  CD  GLN A 231      -6.033 175.985  18.435  1.00114.70           C
ATOM   1805  OE1 GLN A 231      -5.866 174.840  18.851  1.00171.17           O
ATOM   1806  NE2 GLN A 231      -5.913 176.294  17.153  1.00210.49           N
ATOM   1807 1HE2 GLN A 231      -5.707 175.564  16.488  1.00321.34           H
ATOM   1808 2HE2 GLN A 231      -6.017 177.251  16.845  1.00233.65           H
ATOM   1809  N   ARG A 232      -2.617 176.927  22.029  1.00 20.16           N
ATOM   1810  H   ARG A 232      -2.669 176.059  21.513  1.00 22.10           H
ATOM   1811  CA  ARG A 232      -1.798 176.991  23.237  1.00 19.63           C
ATOM   1812  HA  ARG A 232      -2.378 177.473  24.024  1.00 21.53           H
ATOM   1813  C   ARG A 232      -0.567 177.854  22.985  1.00 16.28           C
ATOM   1814  O   ARG A 232      -0.182 178.656  23.835  1.00 16.38           O
ATOM   1815  CB  ARG A 232      -1.399 175.586  23.697  1.00 22.90           C
ATOM   1816 1HB  ARG A 232      -2.296 174.965  23.716  1.00 31.45           H
ATOM   1817 2HB  ARG A 232      -0.701 175.160  22.975  1.00 26.06           H
ATOM   1818  CG  ARG A 232      -0.764 175.553  25.080  1.00 26.73           C
ATOM   1819 1HG  ARG A 232       0.165 176.122  25.062  1.00 32.01           H
ATOM   1820 2HG  ARG A 232      -1.448 176.018  25.791  1.00 37.14           H
ATOM   1821  CD  ARG A 232      -0.473 174.132  25.541  1.00 34.89           C
ATOM   1822 1HD  ARG A 232      -1.378 173.533  25.429  1.00 72.65           H
ATOM   1823 2HD  ARG A 232       0.313 173.705  24.918  1.00 52.41           H
ATOM   1824  NE  ARG A 232      -0.056 174.112  26.943  1.00 38.29           N
ATOM   1825  HE  ARG A 232       0.024 175.002  27.411  1.00 81.13           H
ATOM   1826  CZ  ARG A 232       0.213 173.022  27.651  1.00 38.31           C
ATOM   1827  NH1 ARG A 232       0.139 171.808  27.146  1.00 57.42           N
ATOM   1828 1HH1 ARG A 232      -0.127 171.683  26.182  1.00 90.49           H
ATOM   1829 2HH1 ARG A 232       0.359 171.016  27.730  1.00 78.72           H
ATOM   1830  NH2 ARG A 232       0.547 173.151  28.918  1.00 76.13           N
ATOM   1831 1HH2 ARG A 232       0.605 174.073  29.321  1.00134.44           H
ATOM   1832 2HH2 ARG A 232       0.745 172.328  29.464  1.00 81.42           H
ATOM   1833  N   THR A 233       0.033 177.703  21.810  1.00 15.01           N
ATOM   1834  H   THR A 233      -0.310 177.011  21.157  1.00 16.78           H
ATOM   1835  CA  THR A 233       1.172 178.531  21.427  1.00 12.95           C
ATOM   1836  HA  THR A 233       1.938 178.453  22.199  1.00 13.80           H
ATOM   1837  C   THR A 233       0.761 179.996  21.321  1.00 12.22           C
ATOM   1838  O   THR A 233       1.438 180.867  21.863  1.00 12.49           O
ATOM   1839  CB  THR A 233       1.781 178.091  20.081  1.00 13.05           C
ATOM   1840  HB  THR A 233       1.029 178.181  19.297  1.00 13.82           H
ATOM   1841  OG1 THR A 233       2.201 176.724  20.179  1.00 15.81           O
ATOM   1842  HG1 THR A 233       1.426 176.162  20.091  1.00 17.79           H
ATOM   1843  CG2 THR A 233       2.984 178.953  19.719  1.00 13.37           C
ATOM   1844 1HG2 THR A 233       3.721 178.909  20.520  1.00 39.44           H
ATOM   1845 2HG2 THR A 233       2.669 179.986  19.572  1.00 42.81           H
ATOM   1846 3HG2 THR A 233       3.430 178.586  18.795  1.00 42.46           H
ATOM   1847  N   ALA A 234      -0.346 180.276  20.642  1.00 12.92           N
ATOM   1848  H   ALA A 234      -0.885 179.534  20.215  1.00 14.29           H
ATOM   1849  CA  ALA A 234      -0.807 181.651  20.477  1.00 13.40           C
ATOM   1850  HA  ALA A 234      -0.017 182.228  19.998  1.00 13.84           H
ATOM   1851  C   ALA A 234      -1.101 182.291  21.831  1.00 13.89           C
ATOM   1852  O   ALA A 234      -0.803 183.465  22.043  1.00 14.94           O
ATOM   1853  CB  ALA A 234      -2.042 181.691  19.589  1.00 15.51           C
ATOM   1854 1HB  ALA A 234      -2.377 182.722  19.477  1.00 45.27           H
ATOM   1855 2HB  ALA A 234      -2.838 181.098  20.040  1.00 44.10           H
ATOM   1856 3HB  ALA A 234      -1.801 181.283  18.607  1.00 41.88           H
ATOM   1857  N   THR A 235      -1.670 181.518  22.751  1.00 14.69           N
ATOM   1858  H   THR A 235      -1.916 180.565  22.520  1.00 15.91           H
ATOM   1859  CA  THR A 235      -1.958 182.011  24.095  1.00 16.01           C
ATOM   1860  HA  THR A 235      -2.536 182.931  24.006  1.00 17.69           H
ATOM   1861  C   THR A 235      -0.677 182.343  24.855  1.00 14.49           C
ATOM   1862  O   THR A 235      -0.599 183.389  25.496  1.00 16.42           O
ATOM   1863  CB  THR A 235      -2.789 180.999  24.910  1.00 19.70           C
ATOM   1864  HB  THR A 235      -2.198 180.100  25.083  1.00 20.45           H
ATOM   1865  OG1 THR A 235      -3.968 180.653  24.173  1.00 22.69           O
ATOM   1866  HG1 THR A 235      -3.706 180.144  23.402  1.00 23.89           H
ATOM   1867  CG2 THR A 235      -3.219 181.585  26.248  1.00 25.13           C
ATOM   1868 1HG2 THR A 235      -3.868 180.875  26.762  1.00 55.78           H
ATOM   1869 2HG2 THR A 235      -3.763 182.516  26.085  1.00 54.57           H
ATOM   1870 3HG2 THR A 235      -2.342 181.779  26.866  1.00 53.56           H
ATOM   1871  N   TYR A 236       0.337 181.486  24.788  1.00 13.41           N
ATOM   1872  H   TYR A 236       0.254 180.634  24.250  1.00 14.24           H
ATOM   1873  CA  TYR A 236       1.592 181.770  25.479  1.00 13.04           C
ATOM   1874  HA  TYR A 236       1.363 182.034  26.511  1.00 14.98           H
ATOM   1875  C   TYR A 236       2.316 182.969  24.874  1.00 11.80           C
ATOM   1876  O   TYR A 236       2.924 183.752  25.602  1.00 13.29           O
ATOM   1877  CB  TYR A 236       2.539 180.565  25.469  1.00 14.08           C
ATOM   1878 1HB  TYR A 236       2.650 180.220  24.441  1.00 14.43           H
ATOM   1879 2HB  TYR A 236       3.515 180.910  25.810  1.00 15.46           H
ATOM   1880  CG  TYR A 236       2.142 179.389  26.340  1.00 16.80           C
ATOM   1881  CD1 TYR A 236       1.566 179.571  27.600  1.00 53.35           C
ATOM   1882  HD1 TYR A 236       1.318 180.562  27.949  1.00115.40           H
ATOM   1883  CD2 TYR A 236       2.417 178.085  25.926  1.00 38.21           C
ATOM   1884  HD2 TYR A 236       2.841 177.913  24.947  1.00 90.89           H
ATOM   1885  CE1 TYR A 236       1.311 178.487  28.437  1.00 59.59           C
ATOM   1886  HE1 TYR A 236       0.876 178.647  29.412  1.00128.05           H
ATOM   1887  CE2 TYR A 236       2.172 176.998  26.764  1.00 41.18           C
ATOM   1888  HE2 TYR A 236       2.407 175.996  26.438  1.00 93.35           H
ATOM   1889  CZ  TYR A 236       1.629 177.207  28.020  1.00 25.67           C
ATOM   1890  OH  TYR A 236       1.404 176.147  28.868  1.00 32.46           O
ATOM   1891  HH  TYR A 236       1.055 176.421  29.719  1.00 35.60           H
ATOM   1892  N   ILE A 237       2.252 183.132  23.557  1.00 10.96           N
ATOM   1893  H   ILE A 237       1.778 182.441  22.990  1.00 11.68           H
ATOM   1894  CA  ILE A 237       2.832 184.306  22.909  1.00 10.64           C
ATOM   1895  HA  ILE A 237       3.864 184.417  23.241  1.00 11.23           H
ATOM   1896  C   ILE A 237       2.083 185.559  23.357  1.00 11.28           C
ATOM   1897  O   ILE A 237       2.700 186.595  23.599  1.00 12.70           O
ATOM   1898  CB  ILE A 237       2.822 184.180  21.366  1.00 11.53           C
ATOM   1899  HB  ILE A 237       1.797 183.982  21.052  1.00 12.88           H
ATOM   1900  CG1 ILE A 237       3.697 183.010  20.894  1.00 13.26           C
ATOM   1901 1HG1 ILE A 237       3.323 182.091  21.342  1.00 19.67           H
ATOM   1902 2HG1 ILE A 237       3.585 182.917  19.814  1.00 20.67           H
ATOM   1903  CG2 ILE A 237       3.270 185.481  20.702  1.00 13.86           C
ATOM   1904 1HG2 ILE A 237       3.370 185.331  19.626  1.00 40.12           H
ATOM   1905 2HG2 ILE A 237       4.227 185.802  21.113  1.00 41.61           H
ATOM   1906 3HG2 ILE A 237       2.526 186.258  20.880  1.00 44.32           H
ATOM   1907  CD1 ILE A 237       5.184 183.098  21.204  1.00 16.64           C
ATOM   1908 1HD1 ILE A 237       5.672 182.180  20.878  1.00 48.35           H
ATOM   1909 2HD1 ILE A 237       5.340 183.216  22.276  1.00 45.30           H
ATOM   1910 3HD1 ILE A 237       5.625 183.942  20.674  1.00 47.92           H
ATOM   1911  N   THR A 238       0.765 185.466  23.496  1.00 11.91           N
ATOM   1912  H   THR A 238       0.303 184.594  23.276  1.00 12.94           H
ATOM   1913  CA  THR A 238      -0.049 186.580  23.979  1.00 13.44           C
ATOM   1914  HA  THR A 238       0.094 187.430  23.312  1.00 14.49           H
ATOM   1915  C   THR A 238       0.354 187.016  25.386  1.00 13.86           C
ATOM   1916  O   THR A 238       0.465 188.211  25.662  1.00 15.87           O
ATOM   1917  CB  THR A 238      -1.546 186.203  23.986  1.00 16.02           C
ATOM   1918  HB  THR A 238      -1.710 185.389  24.692  1.00 17.16           H
ATOM   1919  OG1 THR A 238      -1.928 185.773  22.674  1.00 17.94           O
ATOM   1920  HG1 THR A 238      -1.414 184.993  22.449  1.00 18.71           H
ATOM   1921  CG2 THR A 238      -2.434 187.378  24.374  1.00 21.00           C
ATOM   1922 1HG2 THR A 238      -3.469 187.040  24.435  1.00 52.00           H
ATOM   1923 2HG2 THR A 238      -2.358 188.159  23.618  1.00 48.36           H
ATOM   1924 3HG2 THR A 238      -2.131 187.773  25.343  1.00 51.26           H
ATOM   1925  N   GLU A 239       0.563 186.058  26.282  1.00 14.00           N
ATOM   1926  H   GLU A 239       0.446 185.089  26.019  1.00 14.87           H
ATOM   1927  CA  GLU A 239       0.953 186.365  27.656  1.00 15.01           C
ATOM   1928  HA  GLU A 239       0.272 187.116  28.056  1.00 17.17           H
ATOM   1929  C   GLU A 239       2.365 186.940  27.725  1.00 14.29           C
ATOM   1930  O   GLU A 239       2.642 187.834  28.524  1.00 17.06           O
ATOM   1931  CB  GLU A 239       0.885 185.116  28.541  1.00 17.37           C
ATOM   1932 1HB  GLU A 239       1.536 184.354  28.111  1.00 19.88           H
ATOM   1933 2HB  GLU A 239       1.274 185.370  29.527  1.00 23.67           H
ATOM   1934  CG  GLU A 239      -0.504 184.512  28.716  1.00 26.79           C
ATOM   1935 1HG  GLU A 239      -0.944 184.337  27.734  1.00 45.90           H
ATOM   1936 2HG  GLU A 239      -0.401 183.548  29.216  1.00 42.76           H
ATOM   1937  CD  GLU A 239      -1.451 185.382  29.523  1.00 28.05           C
ATOM   1938  OE1 GLU A 239      -1.046 186.450  30.032  1.00 61.49           O
ATOM   1939  OE2 GLU A 239      -2.635 185.003  29.648  1.00 66.19           O
ATOM   1940  N   LEU A 240       3.262 186.419  26.895  1.00 12.39           N
ATOM   1941  H   LEU A 240       2.975 185.693  26.253  1.00 12.22           H
ATOM   1942  CA  LEU A 240       4.656 186.853  26.889  1.00 12.32           C
ATOM   1943  HA  LEU A 240       4.999 186.937  27.920  1.00 14.51           H
ATOM   1944  C   LEU A 240       4.824 188.221  26.237  1.00 12.39           C
ATOM   1945  O   LEU A 240       5.671 189.007  26.657  1.00 14.50           O
ATOM   1946  CB  LEU A 240       5.523 185.829  26.151  1.00 12.66           C
ATOM   1947 1HB  LEU A 240       5.064 185.641  25.180  1.00 13.26           H
ATOM   1948 2HB  LEU A 240       6.505 186.267  25.978  1.00 16.44           H
ATOM   1949  CG  LEU A 240       5.716 184.487  26.863  1.00 16.91           C
ATOM   1950  HG  LEU A 240       4.750 184.127  27.213  1.00 24.84           H
ATOM   1951  CD1 LEU A 240       6.280 183.474  25.883  1.00 23.83           C
ATOM   1952 1HD1 LEU A 240       6.411 182.515  26.384  1.00 53.41           H
ATOM   1953 2HD1 LEU A 240       7.241 183.826  25.509  1.00 55.91           H
ATOM   1954 3HD1 LEU A 240       5.590 183.349  25.049  1.00 57.76           H
ATOM   1955  CD2 LEU A 240       6.649 184.617  28.061  1.00 32.44           C
ATOM   1956 1HD2 LEU A 240       6.825 183.632  28.494  1.00 68.43           H
ATOM   1957 2HD2 LEU A 240       6.189 185.255  28.815  1.00 65.87           H
ATOM   1958 3HD2 LEU A 240       7.599 185.050  27.748  1.00 65.07           H
ATOM   1959  N   ALA A 241       4.022 188.515  25.221  1.00 12.23           N
ATOM   1960  H   ALA A 241       3.363 187.827  24.881  1.00 12.56           H
ATOM   1961  CA  ALA A 241       4.054 189.832  24.594  1.00 13.30           C
ATOM   1962  HA  ALA A 241       5.079 190.051  24.296  1.00 14.34           H
ATOM   1963  C   ALA A 241       3.611 190.890  25.600  1.00 14.21           C
ATOM   1964  O   ALA A 241       4.168 191.988  25.642  1.00 16.57           O
ATOM   1965  CB  ALA A 241       3.168 189.856  23.355  1.00 14.58           C
ATOM   1966 1HB  ALA A 241       3.153 190.863  22.938  1.00 42.73           H
ATOM   1967 2HB  ALA A 241       2.154 189.559  23.625  1.00 42.16           H
ATOM   1968 3HB  ALA A 241       3.561 189.163  22.611  1.00 44.20           H
ATOM   1969  N   ASN A 242       2.620 190.556  26.421  1.00 14.89           N
ATOM   1970  H   ASN A 242       2.173 189.656  26.315  1.00 15.70           H
ATOM   1971  CA  ASN A 242       2.172 191.433  27.498  1.00 17.08           C
ATOM   1972  HA  ASN A 242       1.972 192.423  27.086  1.00 18.56           H
ATOM   1973  C   ASN A 242       3.231 191.581  28.587  1.00 17.18           C
ATOM   1974  O   ASN A 242       3.453 192.675  29.106  1.00 19.80           O
ATOM   1975  CB  ASN A 242       0.888 190.876  28.117  1.00 21.08           C
ATOM   1976 1HB  ASN A 242       0.802 189.817  27.875  1.00 43.57           H
ATOM   1977 2HB  ASN A 242       0.944 190.978  29.200  1.00 41.47           H
ATOM   1978  CG  ASN A 242      -0.348 191.603  27.637  1.00 36.31           C
ATOM   1979  OD1 ASN A 242      -0.491 192.807  27.840  1.00 55.65           O
ATOM   1980  ND2 ASN A 242      -1.244 190.880  26.985  1.00 86.63           N
ATOM   1981 1HD2 ASN A 242      -2.097 191.316  26.669  1.00148.57           H
ATOM   1982 2HD2 ASN A 242      -1.062 189.905  26.797  1.00 98.73           H
ATOM   1983  N   ALA A 243       3.867 190.471  28.948  1.00 16.59           N
ATOM   1984  H   ALA A 243       3.624 189.591  28.514  1.00 16.79           H
ATOM   1985  CA  ALA A 243       4.883 190.472  29.995  1.00 17.80           C
ATOM   1986  HA  ALA A 243       4.459 190.937  30.885  1.00 20.50           H
ATOM   1987  C   ALA A 243       6.111 191.276  29.578  1.00 17.16           C
ATOM   1988  O   ALA A 243       6.640 192.066  30.359  1.00 19.79           O
ATOM   1989  CB  ALA A 243       5.282 189.044  30.340  1.00 19.35           C
ATOM   1990 1HB  ALA A 243       5.980 189.056  31.177  1.00 47.36           H
ATOM   1991 2HB  ALA A 243       5.757 188.576  29.478  1.00 46.32           H
ATOM   1992 3HB  ALA A 243       4.395 188.474  30.617  1.00 49.75           H
ATOM   1993  N   LEU A 244       6.560 191.080  28.343  1.00 15.82           N
ATOM   1994  H   LEU A 244       6.093 190.406  27.750  1.00 15.41           H
ATOM   1995  CA  LEU A 244       7.708 191.801  27.802  1.00 17.09           C
ATOM   1996  HA  LEU A 244       8.545 191.705  28.494  1.00 19.25           H
ATOM   1997  C   LEU A 244       7.405 193.288  27.640  1.00 18.59           C
ATOM   1998  O   LEU A 244       8.295 194.124  27.790  1.00 22.07           O
ATOM   1999  CB  LEU A 244       8.113 191.202  26.451  1.00 17.72           C
ATOM   2000 1HB  LEU A 244       7.217 191.142  25.833  1.00 17.39           H
ATOM   2001 2HB  LEU A 244       8.801 191.896  25.967  1.00 38.23           H
ATOM   2002  CG  LEU A 244       8.777 189.821  26.467  1.00 52.49           C
ATOM   2003  HG  LEU A 244       8.180 189.143  27.077  1.00107.34           H
ATOM   2004  CD1 LEU A 244       8.832 189.271  25.047  1.00 70.63           C
ATOM   2005 1HD1 LEU A 244       7.819 189.170  24.656  1.00108.73           H
ATOM   2006 2HD1 LEU A 244       9.309 188.291  25.054  1.00113.24           H
ATOM   2007 3HD1 LEU A 244       9.401 189.946  24.408  1.00108.91           H
ATOM   2008  CD2 LEU A 244      10.185 189.887  27.048  1.00 92.65           C
ATOM   2009 1HD2 LEU A 244      10.646 188.901  26.998  1.00135.12           H
ATOM   2010 2HD2 LEU A 244      10.137 190.200  28.091  1.00136.76           H
ATOM   2011 3HD2 LEU A 244      10.787 190.597  26.481  1.00141.20           H
ATOM   2012  N   SER A 245       6.152 193.621  27.349  1.00 18.43           N
ATOM   2013  H   SER A 245       5.463 192.894  27.213  1.00 17.94           H
ATOM   2014  CA  SER A 245       5.733 195.016  27.233  1.00 20.92           C
ATOM   2015  HA  SER A 245       6.410 195.530  26.552  1.00 23.83           H
ATOM   2016  C   SER A 245       5.806 195.708  28.592  1.00 21.16           C
ATOM   2017  O   SER A 245       6.285 196.836  28.704  1.00 24.94           O
ATOM   2018  CB  SER A 245       4.311 195.096  26.672  1.00 23.25           C
ATOM   2019 1HB  SER A 245       4.267 194.547  25.731  1.00 53.89           H
ATOM   2020 2HB  SER A 245       3.618 194.643  27.380  1.00 51.95           H
ATOM   2021  OG  SER A 245       3.933 196.442  26.439  1.00 51.49           O
ATOM   2022  HG  SER A 245       3.007 196.460  26.186  1.00 96.14           H
ATOM   2023  N   TYR A 246       5.356 195.010  29.629  1.00 19.81           N
ATOM   2024  H   TYR A 246       4.936 194.104  29.471  1.00 19.23           H
ATOM   2025  CA  TYR A 246       5.486 195.482  31.005  1.00 20.97           C
ATOM   2026  HA  TYR A 246       4.986 196.445  31.109  1.00 22.71           H
ATOM   2027  C   TYR A 246       6.957 195.666  31.367  1.00 22.36           C
ATOM   2028  O   TYR A 246       7.334 196.636  32.023  1.00 25.76           O
ATOM   2029  CB  TYR A 246       4.839 194.470  31.953  1.00 20.89           C
ATOM   2030 1HB  TYR A 246       3.783 194.377  31.699  1.00 22.32           H
ATOM   2031 2HB  TYR A 246       5.308 193.499  31.797  1.00 22.10           H
ATOM   2032  CG  TYR A 246       4.967 194.820  33.419  1.00 22.24           C
ATOM   2033  CD1 TYR A 246       3.999 195.593  34.062  1.00 25.23           C
ATOM   2034  HD1 TYR A 246       3.163 195.981  33.499  1.00 27.92           H
ATOM   2035  CD2 TYR A 246       6.049 194.354  34.168  1.00 24.23           C
ATOM   2036  HD2 TYR A 246       6.816 193.763  33.689  1.00 25.89           H
ATOM   2037  CE1 TYR A 246       4.091 195.862  35.427  1.00 28.97           C
ATOM   2038  HE1 TYR A 246       3.328 196.450  35.916  1.00 34.46           H
ATOM   2039  CE2 TYR A 246       6.150 194.630  35.529  1.00 27.95           C
ATOM   2040  HE2 TYR A 246       6.991 194.258  36.094  1.00 32.72           H
ATOM   2041  CZ  TYR A 246       5.163 195.372  36.154  1.00 29.80           C
ATOM   2042  OH  TYR A 246       5.247 195.612  37.506  1.00 37.15           O
ATOM   2043  HH  TYR A 246       4.513 196.134  37.840  1.00 40.79           H
ATOM   2044  N   CYS A 247       7.791 194.731  30.923  1.00 21.70           N
ATOM   2045  H   CYS A 247       7.429 193.965  30.372  1.00 21.03           H
ATOM   2046  CA  CYS A 247       9.220 194.769  31.212  1.00 23.93           C
ATOM   2047  HA  CYS A 247       9.356 194.872  32.288  1.00 27.31           H
ATOM   2048  C   CYS A 247       9.910 195.951  30.538  1.00 25.11           C
ATOM   2049  O   CYS A 247      10.785 196.580  31.132  1.00 28.75           O
ATOM   2050  CB  CYS A 247       9.869 193.459  30.761  1.00 24.18           C
ATOM   2051 1HB  CYS A 247       9.693 193.324  29.694  1.00 23.57           H
ATOM   2052 2HB  CYS A 247      10.946 193.529  30.920  1.00 29.30           H
ATOM   2053  SG  CYS A 247       9.224 192.033  31.669  1.00 31.25           S
ATOM   2054  HG  CYS A 247       7.984 192.053  31.158  1.00 44.88           H
ATOM   2055  N   HIS A 248       9.515 196.266  29.309  1.00 24.47           N
ATOM   2056  H   HIS A 248       8.820 195.699  28.843  1.00 23.73           H
ATOM   2057  CA  HIS A 248      10.047 197.437  28.620  1.00 27.19           C
ATOM   2058  HA  HIS A 248      11.135 197.365  28.593  1.00 29.85           H
ATOM   2059  C   HIS A 248       9.679 198.713  29.372  1.00 29.29           C
ATOM   2060  O   HIS A 248      10.516 199.601  29.534  1.00 34.30           O
ATOM   2061  CB  HIS A 248       9.517 197.505  27.186  1.00 28.63           C
ATOM   2062 1HB  HIS A 248       9.811 196.597  26.659  1.00 33.34           H
ATOM   2063 2HB  HIS A 248       8.428 197.547  27.217  1.00 30.10           H
ATOM   2064  CG  HIS A 248      10.013 198.694  26.423  1.00 34.60           C
ATOM   2065  ND1 HIS A 248      11.327 198.896  26.061  1.00 61.53           N
ATOM   2066  HD1 HIS A 248      12.098 198.267  26.228  1.00127.13           H
ATOM   2067  CD2 HIS A 248       9.352 199.790  25.970  1.00 79.43           C
ATOM   2068  HD2 HIS A 248       8.294 199.965  26.093  1.00167.86           H
ATOM   2069  CE1 HIS A 248      11.403 200.078  25.432  1.00 61.85           C
ATOM   2070  HE1 HIS A 248      12.316 200.503  25.040  1.00 99.16           H
ATOM   2071  NE2 HIS A 248      10.219 200.651  25.343  1.00 74.97           N
ATOM   2072  N   SER A 249       8.438 198.802  29.839  1.00 28.34           N
ATOM   2073  H   SER A 249       7.792 198.041  29.677  1.00 27.21           H
ATOM   2074  CA  SER A 249       7.973 199.964  30.590  1.00 31.51           C
ATOM   2075  HA  SER A 249       8.128 200.857  29.985  1.00 34.72           H
ATOM   2076  C   SER A 249       8.748 200.142  31.894  1.00 33.68           C
ATOM   2077  O   SER A 249       9.096 201.259  32.273  1.00 39.69           O
ATOM   2078  CB  SER A 249       6.477 199.831  30.885  1.00 32.47           C
ATOM   2079 1HB  SER A 249       5.940 199.685  29.948  1.00 51.67           H
ATOM   2080 2HB  SER A 249       6.312 198.966  31.528  1.00 62.04           H
ATOM   2081  OG  SER A 249       5.985 200.994  31.528  1.00 69.50           O
ATOM   2082  HG  SER A 249       5.032 200.919  31.610  1.00107.00           H
ATOM   2083  N   LYS A 250       9.041 199.034  32.569  1.00 32.77           N
ATOM   2084  H   LYS A 250       8.702 198.146  32.225  1.00 32.15           H
ATOM   2085  CA  LYS A 250       9.859 199.049  33.781  1.00 36.57           C
ATOM   2086  HA  LYS A 250       9.595 199.925  34.374  1.00 40.69           H
ATOM   2087  C   LYS A 250      11.351 199.164  33.486  1.00 37.87           C
ATOM   2088  O   LYS A 250      12.153 199.295  34.409  1.00 43.70           O
ATOM   2089  CB  LYS A 250       9.608 197.784  34.609  1.00 37.80           C
ATOM   2090 1HB  LYS A 250       9.753 196.917  33.964  1.00 42.30           H
ATOM   2091 2HB  LYS A 250      10.353 197.738  35.403  1.00 47.27           H
ATOM   2092  CG  LYS A 250       8.228 197.685  35.250  1.00 44.07           C
ATOM   2093 1HG  LYS A 250       7.462 197.769  34.479  1.00 63.32           H
ATOM   2094 2HG  LYS A 250       8.139 196.709  35.725  1.00 69.59           H
ATOM   2095  CD  LYS A 250       8.000 198.763  36.303  1.00 52.31           C
ATOM   2096 1HD  LYS A 250       8.823 198.743  37.018  1.00 81.98           H
ATOM   2097 2HD  LYS A 250       7.973 199.738  35.819  1.00 81.55           H
ATOM   2098  CE  LYS A 250       6.693 198.546  37.046  1.00 76.94           C
ATOM   2099 1HE  LYS A 250       5.877 198.507  36.321  1.00107.82           H
ATOM   2100 2HE  LYS A 250       6.738 197.589  37.573  1.00106.41           H
ATOM   2101  NZ  LYS A 250       6.486 199.672  38.015  1.00103.55           N
ATOM   2102 1HZ  LYS A 250       7.248 199.708  38.679  1.00138.65           H
ATOM   2103 2HZ  LYS A 250       5.623 199.547  38.527  1.00134.26           H
ATOM   2104 3HZ  LYS A 250       6.445 200.556  37.526  1.00139.10           H
ATOM   2105  N   ARG A 251      11.704 199.124  32.205  1.00 35.77           N
ATOM   2106  H   ARG A 251      10.970 199.033  31.516  1.00 34.67           H
ATOM   2107  CA  ARG A 251      13.086 199.189  31.732  1.00 37.85           C
ATOM   2108  HA  ARG A 251      13.090 199.044  30.652  1.00 38.07           H
ATOM   2109  C   ARG A 251      13.929 198.069  32.332  1.00 37.20           C
ATOM   2110  O   ARG A 251      15.043 198.291  32.804  1.00 47.88           O
ATOM   2111  CB  ARG A 251      13.710 200.555  32.047  1.00 46.40           C
ATOM   2112 1HB  ARG A 251      13.714 200.692  33.128  1.00 57.08           H
ATOM   2113 2HB  ARG A 251      14.747 200.548  31.712  1.00 59.53           H
ATOM   2114  CG  ARG A 251      13.015 201.757  31.417  1.00 65.50           C
ATOM   2115 1HG  ARG A 251      11.958 201.751  31.682  1.00108.00           H
ATOM   2116 2HG  ARG A 251      13.467 202.665  31.817  1.00 99.30           H
ATOM   2117  CD  ARG A 251      13.157 201.778  29.900  1.00105.81           C
ATOM   2118 1HD  ARG A 251      14.208 201.632  29.647  1.00146.45           H
ATOM   2119 2HD  ARG A 251      12.582 200.957  29.471  1.00163.90           H
ATOM   2120  NE  ARG A 251      12.709 203.046  29.326  1.00154.53           N
ATOM   2121  HE  ARG A 251      13.402 203.773  29.228  1.00188.02           H
ATOM   2122  CZ  ARG A 251      11.477 203.317  28.915  1.00246.06           C
ATOM   2123  NH1 ARG A 251      11.229 204.506  28.407  1.00350.67           N
ATOM   2124 1HH1 ARG A 251      11.972 205.184  28.353  1.00369.15           H
ATOM   2125 2HH1 ARG A 251      10.302 204.718  28.073  1.00472.88           H
ATOM   2126  NH2 ARG A 251      10.486 202.451  28.979  1.00335.93           N
ATOM   2127 1HH2 ARG A 251      10.646 201.535  29.368  1.00325.29           H
ATOM   2128 2HH2 ARG A 251       9.579 202.711  28.626  1.00482.86           H
ATOM   2129  N   VAL A 252      13.395 196.854  32.280  1.00 32.38           N
ATOM   2130  H   VAL A 252      12.468 196.737  31.892  1.00 33.33           H
ATOM   2131  CA  VAL A 252      14.111 195.664  32.734  1.00 32.30           C
ATOM   2132  HA  VAL A 252      15.121 195.961  33.018  1.00 34.61           H
ATOM   2133  C   VAL A 252      14.221 194.659  31.592  1.00 29.45           C
ATOM   2134  O   VAL A 252      13.425 194.677  30.653  1.00 32.91           O
ATOM   2135  CB  VAL A 252      13.455 194.979  33.956  1.00 37.93           C
ATOM   2136  HB  VAL A 252      14.062 194.116  34.225  1.00 78.22           H
ATOM   2137  CG1 VAL A 252      13.426 195.925  35.152  1.00 67.39           C
ATOM   2138 1HG1 VAL A 252      13.049 195.392  36.025  1.00115.61           H
ATOM   2139 2HG1 VAL A 252      12.776 196.774  34.941  1.00108.20           H
ATOM   2140 3HG1 VAL A 252      14.434 196.284  35.360  1.00112.78           H
ATOM   2141  CG2 VAL A 252      12.047 194.485  33.640  1.00 58.67           C
ATOM   2142 1HG2 VAL A 252      11.635 193.979  34.513  1.00101.36           H
ATOM   2143 2HG2 VAL A 252      12.083 193.779  32.811  1.00103.78           H
ATOM   2144 3HG2 VAL A 252      11.407 195.327  33.377  1.00 97.59           H
ATOM   2145  N   ILE A 253      15.226 193.793  31.664  1.00 28.35           N
ATOM   2146  H   ILE A 253      15.844 193.802  32.463  1.00 30.98           H
ATOM   2147  CA  ILE A 253      15.477 192.806  30.617  1.00 27.20           C
ATOM   2148  HA  ILE A 253      14.995 193.134  29.696  1.00 27.89           H
ATOM   2149  C   ILE A 253      14.862 191.476  31.044  1.00 28.47           C
ATOM   2150  O   ILE A 253      15.106 190.993  32.149  1.00 33.96           O
ATOM   2151  CB  ILE A 253      16.989 192.620  30.345  1.00 30.69           C
ATOM   2152  HB  ILE A 253      17.469 192.296  31.269  1.00 34.66           H
ATOM   2153  CG1 ILE A 253      17.616 193.947  29.900  1.00 40.97           C
ATOM   2154 1HG1 ILE A 253      17.264 194.182  28.895  1.00 79.93           H
ATOM   2155 2HG1 ILE A 253      17.281 194.742  30.567  1.00 76.00           H
ATOM   2156  CG2 ILE A 253      17.210 191.548  29.276  1.00 34.88           C
ATOM   2157 1HG2 ILE A 253      16.824 190.592  29.628  1.00 67.70           H
ATOM   2158 2HG2 ILE A 253      18.276 191.435  29.078  1.00 63.36           H
ATOM   2159 3HG2 ILE A 253      16.701 191.830  28.354  1.00 63.76           H
ATOM   2160  CD1 ILE A 253      19.133 193.964  29.897  1.00 72.48           C
ATOM   2161 1HD1 ILE A 253      19.504 193.669  30.879  1.00120.56           H
ATOM   2162 2HD1 ILE A 253      19.481 194.971  29.669  1.00119.25           H
ATOM   2163 3HD1 ILE A 253      19.511 193.276  29.141  1.00119.64           H
ATOM   2164  N   HIS A 254      14.055 190.900  30.160  1.00 29.24           N
ATOM   2165  H   HIS A 254      13.863 191.367  29.286  1.00 29.75           H
ATOM   2166  CA  HIS A 254      13.409 189.611  30.392  1.00 34.79           C
ATOM   2167  HA  HIS A 254      13.910 189.087  31.207  1.00 37.37           H
ATOM   2168  C   HIS A 254      13.505 188.756  29.129  1.00 35.22           C
ATOM   2169  O   HIS A 254      12.616 187.960  28.833  1.00 68.61           O
ATOM   2170  CB  HIS A 254      11.945 189.856  30.774  1.00 45.45           C
ATOM   2171 1HB  HIS A 254      11.699 190.893  30.546  1.00 31.78           H
ATOM   2172 2HB  HIS A 254      11.293 189.222  30.175  1.00 86.12           H
ATOM   2173  CG  HIS A 254      11.644 189.606  32.219  1.00 79.16           C
ATOM   2174  ND1 HIS A 254      12.308 190.197  33.270  1.00177.65           N
ATOM   2175  HD1 HIS A 254      13.101 190.819  33.200  1.00240.59           H
ATOM   2176  CD2 HIS A 254      10.683 188.841  32.798  1.00 85.94           C
ATOM   2177  HD2 HIS A 254       9.964 188.245  32.256  1.00 81.42           H
ATOM   2178  CE1 HIS A 254      11.728 189.782  34.405  1.00241.09           C
ATOM   2179  HE1 HIS A 254      12.029 190.098  35.392  1.00383.42           H
ATOM   2180  NE2 HIS A 254      10.741 188.941  34.166  1.00165.85           N
ATOM   2181  N   ARG A 255      14.579 188.938  28.366  1.00 20.12           N
ATOM   2182  H   ARG A 255      15.324 189.531  28.701  1.00 23.12           H
ATOM   2183  CA  ARG A 255      14.698 188.357  27.028  1.00 19.09           C
ATOM   2184  HA  ARG A 255      13.760 188.535  26.502  1.00 22.08           H
ATOM   2185  C   ARG A 255      14.925 186.850  26.990  1.00 18.89           C
ATOM   2186  O   ARG A 255      14.580 186.199  26.004  1.00 21.91           O
ATOM   2187  CB  ARG A 255      15.821 189.062  26.260  1.00 21.17           C
ATOM   2188 1HB  ARG A 255      15.713 190.138  26.398  1.00 40.30           H
ATOM   2189 2HB  ARG A 255      16.778 188.757  26.685  1.00 29.79           H
ATOM   2190  CG  ARG A 255      15.833 188.769  24.764  1.00 41.59           C
ATOM   2191 1HG  ARG A 255      15.997 187.703  24.608  1.00 61.86           H
ATOM   2192 2HG  ARG A 255      14.866 189.039  24.342  1.00 74.74           H
ATOM   2193  CD  ARG A 255      16.922 189.544  24.033  1.00 50.19           C
ATOM   2194 1HD  ARG A 255      16.794 189.407  22.959  1.00 98.83           H
ATOM   2195 2HD  ARG A 255      16.809 190.605  24.258  1.00 58.49           H
ATOM   2196  NE  ARG A 255      18.262 189.109  24.427  1.00 63.09           N
ATOM   2197  HE  ARG A 255      18.724 189.643  25.147  1.00 69.89           H
ATOM   2198  CZ  ARG A 255      18.917 188.074  23.915  1.00133.52           C
ATOM   2199  NH1 ARG A 255      18.413 187.298  22.976  1.00196.48           N
ATOM   2200 1HH1 ARG A 255      17.495 187.494  22.610  1.00188.83           H
ATOM   2201 2HH1 ARG A 255      18.948 186.513  22.639  1.00299.09           H
ATOM   2202  NH2 ARG A 255      20.110 187.787  24.393  1.00215.41           N
ATOM   2203 1HH2 ARG A 255      20.507 188.367  25.115  1.00221.45           H
ATOM   2204 2HH2 ARG A 255      20.609 186.985  24.038  1.00321.03           H
ATOM   2205  N   ASP A 256      15.510 186.293  28.044  1.00 19.05           N
ATOM   2206  H   ASP A 256      15.739 186.866  28.843  1.00 20.79           H
ATOM   2207  CA  ASP A 256      15.802 184.863  28.094  1.00 20.95           C
ATOM   2208  HA  ASP A 256      16.130 184.537  27.106  1.00 24.21           H
ATOM   2209  C   ASP A 256      14.543 184.075  28.453  1.00 18.61           C
ATOM   2210  O   ASP A 256      14.374 183.606  29.578  1.00 22.12           O
ATOM   2211  CB  ASP A 256      16.922 184.578  29.097  1.00 27.58           C
ATOM   2212 1HB  ASP A 256      16.690 185.075  30.039  1.00 43.95           H
ATOM   2213 2HB  ASP A 256      16.974 183.503  29.271  1.00 44.47           H
ATOM   2214  CG  ASP A 256      18.278 185.045  28.606  1.00 55.88           C
ATOM   2215  OD1 ASP A 256      18.992 185.720  29.377  1.00105.17           O
ATOM   2216  OD2 ASP A 256      18.639 184.726  27.453  1.00114.27           O
ATOM   2217  N   ILE A 257      13.653 183.953  27.474  1.00 19.59           N
ATOM   2218  H   ILE A 257      13.871 184.350  26.570  1.00 25.06           H
ATOM   2219  CA  ILE A 257      12.343 183.325  27.640  1.00 17.75           C
ATOM   2220  HA  ILE A 257      12.116 183.265  28.704  1.00 19.76           H
ATOM   2221  C   ILE A 257      12.300 181.899  27.097  1.00 17.66           C
ATOM   2222  O   ILE A 257      11.246 181.403  26.701  1.00 18.07           O
ATOM   2223  CB  ILE A 257      11.229 184.163  26.966  1.00 17.61           C
ATOM   2224  HB  ILE A 257      10.283 183.631  27.075  1.00 17.32           H
ATOM   2225  CG1 ILE A 257      11.516 184.359  25.472  1.00 20.04           C
ATOM   2226 1HG1 ILE A 257      12.420 184.957  25.359  1.00 27.70           H
ATOM   2227 2HG1 ILE A 257      11.698 183.384  25.020  1.00 27.30           H
ATOM   2228  CG2 ILE A 257      11.090 185.508  27.673  1.00 21.62           C
ATOM   2229 1HG2 ILE A 257      11.031 185.355  28.751  1.00 52.75           H
ATOM   2230 2HG2 ILE A 257      10.182 186.010  27.339  1.00 51.10           H
ATOM   2231 3HG2 ILE A 257      11.952 186.134  27.444  1.00 48.89           H
ATOM   2232  CD1 ILE A 257      10.405 185.043  24.696  1.00 22.65           C
ATOM   2233 1HD1 ILE A 257      10.370 186.100  24.956  1.00 52.62           H
ATOM   2234 2HD1 ILE A 257       9.448 184.579  24.933  1.00 52.25           H
ATOM   2235 3HD1 ILE A 257      10.600 184.944  23.628  1.00 53.59           H
ATOM   2236  N   LYS A 258      13.445 181.224  27.109  1.00 20.06           N
ATOM   2237  H   LYS A 258      14.281 181.679  27.447  1.00 23.77           H
ATOM   2238  CA  LYS A 258      13.511 179.822  26.703  1.00 21.69           C
ATOM   2239  HA  LYS A 258      13.151 179.749  25.677  1.00 21.80           H
ATOM   2240  C   LYS A 258      12.572 179.010  27.594  1.00 20.92           C
ATOM   2241  O   LYS A 258      12.317 179.406  28.731  1.00 21.98           O
ATOM   2242  CB  LYS A 258      14.951 179.304  26.773  1.00 28.02           C
ATOM   2243 1HB  LYS A 258      14.974 178.293  26.365  1.00 56.46           H
ATOM   2244 2HB  LYS A 258      15.575 179.937  26.142  1.00 45.97           H
ATOM   2245  CG  LYS A 258      15.556 179.269  28.172  1.00 60.92           C
ATOM   2246 1HG  LYS A 258      15.552 180.275  28.591  1.00 98.43           H
ATOM   2247 2HG  LYS A 258      14.957 178.617  28.807  1.00110.43           H
ATOM   2248  CD  LYS A 258      16.988 178.752  28.140  1.00 67.85           C
ATOM   2249 1HD  LYS A 258      17.003 177.752  27.706  1.00 95.02           H
ATOM   2250 2HD  LYS A 258      17.589 179.415  27.518  1.00 67.45           H
ATOM   2251  CE  LYS A 258      17.592 178.699  29.535  1.00156.92           C
ATOM   2252 1HE  LYS A 258      17.508 179.685  29.996  1.00214.69           H
ATOM   2253 2HE  LYS A 258      17.028 177.993  30.149  1.00233.96           H
ATOM   2254  NZ  LYS A 258      19.031 178.284  29.443  1.00198.01           N
ATOM   2255 1HZ  LYS A 258      19.447 178.278  30.365  1.00234.77           H
ATOM   2256 2HZ  LYS A 258      19.551 178.921  28.855  1.00239.69           H
ATOM   2257 3HZ  LYS A 258      19.102 177.348  29.067  1.00237.45           H
ATOM   2258  N   PRO A 259      12.038 177.879  27.102  1.00 21.05           N
ATOM   2259  CA  PRO A 259      11.057 177.155  27.920  1.00 20.79           C
ATOM   2260  HA  PRO A 259      10.181 177.783  28.081  1.00 20.02           H
ATOM   2261  C   PRO A 259      11.556 176.668  29.279  1.00 23.85           C
ATOM   2262  O   PRO A 259      10.760 176.405  30.178  1.00 24.21           O
ATOM   2263  CB  PRO A 259      10.678 175.960  27.041  1.00 23.05           C
ATOM   2264 1HB  PRO A 259      11.270 175.088  27.319  1.00 28.74           H
ATOM   2265 2HB  PRO A 259       9.613 175.743  27.130  1.00 27.03           H
ATOM   2266  CG  PRO A 259      11.006 176.379  25.654  1.00 24.05           C
ATOM   2267 1HG  PRO A 259      11.195 175.512  25.022  1.00 32.72           H
ATOM   2268 2HG  PRO A 259      10.197 176.984  25.244  1.00 27.40           H
ATOM   2269  CD  PRO A 259      12.247 177.208  25.807  1.00 22.53           C
ATOM   2270 1HD  PRO A 259      13.131 176.570  25.844  1.00 27.24           H
ATOM   2271 2HD  PRO A 259      12.319 177.930  24.994  1.00 22.98           H
ATOM   2272  N   GLU A 260      12.870 176.537  29.424  1.00 28.96           N
ATOM   2273  H   GLU A 260      13.477 176.720  28.640  1.00 31.34           H
ATOM   2274  CA  GLU A 260      13.481 176.157  30.696  1.00 34.95           C
ATOM   2275  HA  GLU A 260      12.966 175.282  31.093  1.00 36.13           H
ATOM   2276  C   GLU A 260      13.376 177.265  31.743  1.00 35.23           C
ATOM   2277  O   GLU A 260      13.356 176.994  32.942  1.00 43.47           O
ATOM   2278  CB  GLU A 260      14.946 175.783  30.458  1.00 45.86           C
ATOM   2279 1HB  GLU A 260      14.988 175.100  29.609  1.00 81.31           H
ATOM   2280 2HB  GLU A 260      15.503 176.683  30.200  1.00 73.60           H
ATOM   2281  CG  GLU A 260      15.616 175.107  31.643  1.00 87.75           C
ATOM   2282 1HG  GLU A 260      15.661 175.806  32.477  1.00139.63           H
ATOM   2283 2HG  GLU A 260      15.018 174.245  31.939  1.00144.74           H
ATOM   2284  CD  GLU A 260      17.021 174.641  31.309  1.00127.27           C
ATOM   2285  OE1 GLU A 260      17.294 173.429  31.439  1.00191.81           O
ATOM   2286  OE2 GLU A 260      17.856 175.478  30.905  1.00185.87           O
ATOM   2287  N   ASN A 261      13.270 178.511  31.291  1.00 30.68           N
ATOM   2288  H   ASN A 261      13.233 178.677  30.295  1.00 28.22           H
ATOM   2289  CA  ASN A 261      13.155 179.659  32.186  1.00 32.76           C
ATOM   2290  HA  ASN A 261      13.585 179.405  33.156  1.00 40.32           H
ATOM   2291  C   ASN A 261      11.693 180.047  32.399  1.00 28.63           C
ATOM   2292  O   ASN A 261      11.393 181.054  33.043  1.00 38.73           O
ATOM   2293  CB  ASN A 261      13.896 180.865  31.603  1.00 34.87           C
ATOM   2294 1HB  ASN A 261      13.562 181.031  30.579  1.00 38.14           H
ATOM   2295 2HB  ASN A 261      13.645 181.743  32.197  1.00 45.75           H
ATOM   2296  CG  ASN A 261      15.400 180.705  31.618  1.00 37.32           C
ATOM   2297  OD1 ASN A 261      15.952 179.750  32.159  1.00 62.86           O
ATOM   2298  ND2 ASN A 261      16.082 181.670  31.025  1.00 55.90           N
ATOM   2299 1HD2 ASN A 261      17.091 181.651  31.045  1.00 65.38           H
ATOM   2300 2HD2 ASN A 261      15.587 182.422  30.566  1.00 89.70           H
ATOM   2301  N   LEU A 262      10.786 179.251  31.843  1.00 22.94           N
ATOM   2302  H   LEU A 262      11.098 178.434  31.336  1.00 26.55           H
ATOM   2303  CA  LEU A 262       9.352 179.485  31.969  1.00 20.26           C
ATOM   2304  HA  LEU A 262       9.183 180.450  32.447  1.00 22.30           H
ATOM   2305  C   LEU A 262       8.749 178.396  32.851  1.00 20.88           C
ATOM   2306  O   LEU A 262       9.049 177.213  32.690  1.00 23.91           O
ATOM   2307  CB  LEU A 262       8.684 179.478  30.591  1.00 17.18           C
ATOM   2308 1HB  LEU A 262       8.853 178.496  30.151  1.00 18.03           H
ATOM   2309 2HB  LEU A 262       7.612 179.590  30.746  1.00 18.58           H
ATOM   2310  CG  LEU A 262       9.118 180.527  29.562  1.00 16.32           C
ATOM   2311  HG  LEU A 262      10.188 180.428  29.385  1.00 19.71           H
ATOM   2312  CD1 LEU A 262       8.386 180.277  28.248  1.00 18.08           C
ATOM   2313 1HD1 LEU A 262       8.566 179.256  27.913  1.00 45.01           H
ATOM   2314 2HD1 LEU A 262       8.757 180.970  27.492  1.00 48.02           H
ATOM   2315 3HD1 LEU A 262       7.316 180.431  28.383  1.00 48.27           H
ATOM   2316  CD2 LEU A 262       8.838 181.944  30.044  1.00 19.15           C
ATOM   2317 1HD2 LEU A 262       9.461 182.163  30.911  1.00 47.72           H
ATOM   2318 2HD2 LEU A 262       7.787 182.043  30.316  1.00 49.69           H
ATOM   2319 3HD2 LEU A 262       9.076 182.652  29.250  1.00 48.41           H
ATOM   2320  N   LEU A 263       7.905 178.807  33.790  1.00 20.57           N
ATOM   2321  H   LEU A 263       7.671 179.789  33.853  1.00 21.42           H
ATOM   2322  CA  LEU A 263       7.298 177.901  34.760  1.00 20.87           C
ATOM   2323  HA  LEU A 263       7.599 176.875  34.544  1.00 22.65           H
ATOM   2324  C   LEU A 263       5.777 177.988  34.682  1.00 21.14           C
ATOM   2325  O   LEU A 263       5.231 179.012  34.272  1.00 23.27           O
ATOM   2326  CB  LEU A 263       7.752 178.273  36.174  1.00 22.66           C
ATOM   2327 1HB  LEU A 263       7.395 179.281  36.377  1.00 24.72           H
ATOM   2328 2HB  LEU A 263       7.248 177.601  36.868  1.00 27.12           H
ATOM   2329  CG  LEU A 263       9.248 178.242  36.505  1.00 25.79           C
ATOM   2330  HG  LEU A 263       9.787 178.852  35.780  1.00 48.72           H
ATOM   2331  CD1 LEU A 263       9.462 178.840  37.889  1.00 48.57           C
ATOM   2332 1HD1 LEU A 263       9.072 179.857  37.911  1.00 89.43           H
ATOM   2333 2HD1 LEU A 263      10.529 178.863  38.113  1.00 90.07           H
ATOM   2334 3HD1 LEU A 263       8.948 178.237  38.638  1.00 86.43           H
ATOM   2335  CD2 LEU A 263       9.806 176.827  36.466  1.00 44.11           C
ATOM   2336 1HD2 LEU A 263       9.216 176.176  37.111  1.00 84.37           H
ATOM   2337 2HD2 LEU A 263      10.841 176.833  36.806  1.00 80.02           H
ATOM   2338 3HD2 LEU A 263       9.773 176.457  35.442  1.00 83.48           H
ATOM   2339  N   LEU A 264       5.099 176.920  35.087  1.00 22.53           N
ATOM   2340  H   LEU A 264       5.599 176.097  35.398  1.00 24.64           H
ATOM   2341  CA  LEU A 264       3.640 176.892  35.114  1.00 22.93           C
ATOM   2342  HA  LEU A 264       3.261 177.799  34.643  1.00 22.84           H
ATOM   2343  C   LEU A 264       3.115 176.857  36.547  1.00 25.18           C
ATOM   2344  O   LEU A 264       3.508 176.012  37.353  1.00 27.75           O
ATOM   2345  CB  LEU A 264       3.130 175.680  34.328  1.00 25.37           C
ATOM   2346 1HB  LEU A 264       3.576 174.790  34.769  1.00 28.50           H
ATOM   2347 2HB  LEU A 264       2.051 175.618  34.464  1.00 28.89           H
ATOM   2348  CG  LEU A 264       3.420 175.645  32.824  1.00 25.52           C
ATOM   2349  HG  LEU A 264       4.490 175.782  32.670  1.00 29.46           H
ATOM   2350  CD1 LEU A 264       3.026 174.288  32.255  1.00 34.36           C
ATOM   2351 1HD1 LEU A 264       3.258 174.258  31.190  1.00 68.27           H
ATOM   2352 2HD1 LEU A 264       1.958 174.123  32.398  1.00 66.72           H
ATOM   2353 3HD1 LEU A 264       3.585 173.503  32.764  1.00 62.80           H
ATOM   2354  CD2 LEU A 264       2.675 176.749  32.081  1.00 30.32           C
ATOM   2355 1HD2 LEU A 264       3.016 177.723  32.431  1.00 57.91           H
ATOM   2356 2HD2 LEU A 264       1.603 176.656  32.257  1.00 62.66           H
ATOM   2357 3HD2 LEU A 264       2.876 176.668  31.013  1.00 62.22           H
ATOM   2358  N   GLY A 265       2.229 177.796  36.858  1.00 28.17           N
ATOM   2359  H   GLY A 265       1.960 178.477  36.159  1.00 29.13           H
ATOM   2360  CA  GLY A 265       1.639 177.889  38.182  1.00 34.89           C
ATOM   2361 1HA  GLY A 265       2.431 177.805  38.926  1.00 37.41           H
ATOM   2362 2HA  GLY A 265       1.165 178.865  38.286  1.00 39.55           H
ATOM   2363  C   GLY A 265       0.605 176.812  38.453  1.00 43.75           C
ATOM   2364  O   GLY A 265       0.434 175.886  37.663  1.00 52.04           O
ATOM   2365  N   SER A 266      -0.106 176.926  39.570  1.00 56.26           N
ATOM   2366  H   SER A 266       0.020 177.726  40.173  1.00 63.88           H
ATOM   2367  CA  SER A 266      -1.077 175.908  39.963  1.00 73.43           C
ATOM   2368  HA  SER A 266      -0.571 174.943  40.012  1.00 76.79           H
ATOM   2369  C   SER A 266      -2.224 175.768  38.966  1.00 83.72           C
ATOM   2370  O   SER A 266      -2.751 174.674  38.770  1.00104.83           O
ATOM   2371  CB  SER A 266      -1.646 176.235  41.346  1.00 96.03           C
ATOM   2372 1HB  SER A 266      -2.367 175.467  41.627  1.00129.97           H
ATOM   2373 2HB  SER A 266      -0.836 176.247  42.075  1.00120.24           H
ATOM   2374  OG  SER A 266      -2.283 177.501  41.341  1.00160.24           O
ATOM   2375  HG  SER A 266      -2.741 177.618  42.176  1.00208.04           H
ATOM   2376  N   ALA A 267      -2.600 176.875  38.334  1.00 81.87           N
ATOM   2377  H   ALA A 267      -2.151 177.750  38.560  1.00 76.99           H
ATOM   2378  CA  ALA A 267      -3.653 176.884  37.322  1.00 98.59           C
ATOM   2379  HA  ALA A 267      -4.314 176.032  37.487  1.00122.47           H
ATOM   2380  C   ALA A 267      -3.089 176.778  35.907  1.00 82.37           C
ATOM   2381  O   ALA A 267      -3.823 176.919  34.930  1.00105.20           O
ATOM   2382  CB  ALA A 267      -4.476 178.160  37.459  1.00124.88           C
ATOM   2383 1HB  ALA A 267      -5.302 178.140  36.748  1.00157.25           H
ATOM   2384 2HB  ALA A 267      -3.846 179.025  37.255  1.00158.76           H
ATOM   2385 3HB  ALA A 267      -4.876 178.232  38.471  1.00168.08           H
ATOM   2386  N   GLY A 268      -1.784 176.547  35.793  1.00 61.60           N
ATOM   2387  H   GLY A 268      -1.229 176.362  36.618  1.00 60.57           H
ATOM   2388  CA  GLY A 268      -1.119 176.573  34.501  1.00 56.18           C
ATOM   2389 1HA  GLY A 268      -0.209 175.976  34.555  1.00 57.30           H
ATOM   2390 2HA  GLY A 268      -1.776 176.138  33.748  1.00 68.29           H
ATOM   2391  C   GLY A 268      -0.748 177.977  34.065  1.00 44.25           C
ATOM   2392  O   GLY A 268      -0.499 178.227  32.887  1.00 46.46           O
ATOM   2393  N   GLU A 269      -0.716 178.899  35.022  1.00 40.30           N
ATOM   2394  H   GLU A 269      -0.943 178.632  35.968  1.00 46.54           H
ATOM   2395  CA  GLU A 269      -0.363 180.289  34.755  1.00 35.33           C
ATOM   2396  HA  GLU A 269      -0.977 180.657  33.933  1.00 39.81           H
ATOM   2397  C   GLU A 269       1.105 180.385  34.350  1.00 26.23           C
ATOM   2398  O   GLU A 269       1.968 179.791  34.994  1.00 27.67           O
ATOM   2399  CB  GLU A 269      -0.615 181.140  36.003  1.00 44.44           C
ATOM   2400 1HB  GLU A 269      -1.619 180.926  36.371  1.00 68.42           H
ATOM   2401 2HB  GLU A 269       0.100 180.853  36.775  1.00 70.30           H
ATOM   2402  CG  GLU A 269      -0.501 182.638  35.766  1.00 99.17           C
ATOM   2403 1HG  GLU A 269      -0.456 183.145  36.730  1.00162.20           H
ATOM   2404 2HG  GLU A 269       0.422 182.842  35.224  1.00143.22           H
ATOM   2405  CD  GLU A 269      -1.677 183.177  34.973  1.00163.89           C
ATOM   2406  OE1 GLU A 269      -1.487 183.563  33.801  1.00239.49           O
ATOM   2407  OE2 GLU A 269      -2.803 183.193  35.514  1.00248.58           O
ATOM   2408  N   LEU A 270       1.394 181.112  33.276  1.00 22.49           N
ATOM   2409  H   LEU A 270       0.667 181.624  32.798  1.00 25.62           H
ATOM   2410  CA  LEU A 270       2.755 181.195  32.758  1.00 19.22           C
ATOM   2411  HA  LEU A 270       3.214 180.211  32.848  1.00 19.25           H
ATOM   2412  C   LEU A 270       3.595 182.196  33.546  1.00 20.92           C
ATOM   2413  O   LEU A 270       3.295 183.389  33.574  1.00 30.09           O
ATOM   2414  CB  LEU A 270       2.712 181.604  31.283  1.00 23.05           C
ATOM   2415 1HB  LEU A 270       2.051 180.918  30.753  1.00 36.73           H
ATOM   2416 2HB  LEU A 270       2.276 182.602  31.225  1.00 49.57           H
ATOM   2417  CG  LEU A 270       4.059 181.637  30.556  1.00 33.22           C
ATOM   2418  HG  LEU A 270       4.753 182.261  31.119  1.00 76.24           H
ATOM   2419  CD1 LEU A 270       4.654 180.242  30.425  1.00 64.01           C
ATOM   2420 1HD1 LEU A 270       3.937 179.578  29.943  1.00109.82           H
ATOM   2421 2HD1 LEU A 270       4.904 179.853  31.412  1.00105.50           H
ATOM   2422 3HD1 LEU A 270       5.562 180.289  29.823  1.00113.84           H
ATOM   2423  CD2 LEU A 270       3.880 182.246  29.173  1.00 69.95           C
ATOM   2424 1HD2 LEU A 270       3.535 183.275  29.269  1.00113.88           H
ATOM   2425 2HD2 LEU A 270       3.149 181.671  28.605  1.00111.70           H
ATOM   2426 3HD2 LEU A 270       4.834 182.235  28.646  1.00120.95           H
ATOM   2427  N   LYS A 271       4.659 181.711  34.178  1.00 19.72           N
ATOM   2428  H   LYS A 271       4.854 180.718  34.128  1.00 20.70           H
ATOM   2429  CA  LYS A 271       5.558 182.549  34.968  1.00 22.48           C
ATOM   2430  HA  LYS A 271       5.155 183.560  35.019  1.00 25.75           H
ATOM   2431  C   LYS A 271       6.941 182.604  34.330  1.00 20.15           C
ATOM   2432  O   LYS A 271       7.532 181.567  34.029  1.00 23.09           O
ATOM   2433  CB  LYS A 271       5.699 181.981  36.385  1.00 29.95           C
ATOM   2434 1HB  LYS A 271       6.167 181.001  36.302  1.00 32.31           H
ATOM   2435 2HB  LYS A 271       6.368 182.626  36.955  1.00 34.32           H
ATOM   2436  CG  LYS A 271       4.404 181.805  37.170  1.00 40.95           C
ATOM   2437 1HG  LYS A 271       3.701 181.216  36.582  1.00 88.67           H
ATOM   2438 2HG  LYS A 271       4.632 181.252  38.082  1.00 86.54           H
ATOM   2439  CD  LYS A 271       3.751 183.123  37.560  1.00 32.10           C
ATOM   2440 1HD  LYS A 271       4.467 183.730  38.114  1.00 67.71           H
ATOM   2441 2HD  LYS A 271       3.447 183.660  36.662  1.00 68.55           H
ATOM   2442  CE  LYS A 271       2.530 182.869  38.429  1.00 34.24           C
ATOM   2443 1HE  LYS A 271       1.797 182.305  37.847  1.00 51.06           H
ATOM   2444 2HE  LYS A 271       2.823 182.276  39.298  1.00 51.29           H
ATOM   2445  NZ  LYS A 271       1.962 184.185  38.862  1.00 37.18           N
ATOM   2446 1HZ  LYS A 271       2.589 184.642  39.510  1.00 66.09           H
ATOM   2447 2HZ  LYS A 271       1.061 184.061  39.302  1.00 67.48           H
ATOM   2448 3HZ  LYS A 271       1.853 184.791  38.056  1.00 60.41           H
ATOM   2449  N   ILE A 272       7.464 183.808  34.134  1.00 19.10           N
ATOM   2450  H   ILE A 272       6.904 184.631  34.312  1.00 21.76           H
ATOM   2451  CA  ILE A 272       8.841 183.992  33.681  1.00 17.57           C
ATOM   2452  HA  ILE A 272       9.134 183.143  33.064  1.00 18.45           H
ATOM   2453  C   ILE A 272       9.731 184.041  34.920  1.00 17.13           C
ATOM   2454  O   ILE A 272       9.463 184.809  35.844  1.00 18.99           O
ATOM   2455  CB  ILE A 272       9.040 185.298  32.876  1.00 19.63           C
ATOM   2456  HB  ILE A 272       8.820 186.145  33.527  1.00 22.57           H
ATOM   2457  CG1 ILE A 272       8.098 185.353  31.667  1.00 21.32           C
ATOM   2458 1HG1 ILE A 272       8.437 184.633  30.922  1.00 28.56           H
ATOM   2459 2HG1 ILE A 272       7.094 185.069  31.981  1.00 29.42           H
ATOM   2460  CG2 ILE A 272      10.492 185.395  32.410  1.00 23.92           C
ATOM   2461 1HG2 ILE A 272      11.144 185.528  33.273  1.00 54.83           H
ATOM   2462 2HG2 ILE A 272      10.620 186.250  31.747  1.00 51.89           H
ATOM   2463 3HG2 ILE A 272      10.775 184.486  31.878  1.00 53.78           H
ATOM   2464  CD1 ILE A 272       8.007 186.719  31.014  1.00 43.30           C
ATOM   2465 1HD1 ILE A 272       8.948 186.959  30.518  1.00 81.89           H
ATOM   2466 2HD1 ILE A 272       7.790 187.475  31.769  1.00 81.37           H
ATOM   2467 3HD1 ILE A 272       7.207 186.712  30.273  1.00 78.29           H
ATOM   2468  N   ALA A 273      10.772 183.216  34.948  1.00 17.85           N
ATOM   2469  H   ALA A 273      10.944 182.592  34.171  1.00 20.19           H
ATOM   2470  CA  ALA A 273      11.681 183.141  36.089  1.00 19.50           C
ATOM   2471  HA  ALA A 273      11.393 183.895  36.821  1.00 23.35           H
ATOM   2472  C   ALA A 273      13.135 183.405  35.699  1.00 22.17           C
ATOM   2473  O   ALA A 273      14.054 182.779  36.227  1.00 43.81           O
ATOM   2474  CB  ALA A 273      11.550 181.772  36.744  1.00 23.81           C
ATOM   2475 1HB  ALA A 273      10.507 181.595  37.010  1.00 52.85           H
ATOM   2476 2HB  ALA A 273      12.160 181.738  37.646  1.00 55.31           H
ATOM   2477 3HB  ALA A 273      11.882 180.999  36.051  1.00 52.61           H
ATOM   2478  N   ASN A 274      13.353 184.342  34.781  1.00 21.11           N
ATOM   2479  H   ASN A 274      12.574 184.865  34.406  1.00 32.21           H
ATOM   2480  CA  ASN A 274      14.694 184.657  34.296  1.00 22.27           C
ATOM   2481  HA  ASN A 274      15.350 183.824  34.548  1.00 25.19           H
ATOM   2482  C   ASN A 274      15.309 185.905  34.930  1.00 23.03           C
ATOM   2483  O   ASN A 274      16.207 186.520  34.354  1.00 32.16           O
ATOM   2484  CB  ASN A 274      14.672 184.785  32.769  1.00 25.48           C
ATOM   2485 1HB  ASN A 274      15.697 184.855  32.407  1.00 30.66           H
ATOM   2486 2HB  ASN A 274      14.212 183.893  32.346  1.00 30.45           H
ATOM   2487  CG  ASN A 274      13.907 185.996  32.274  1.00 27.81           C
ATOM   2488  OD1 ASN A 274      13.617 186.940  33.005  1.00 48.49           O
ATOM   2489  ND2 ASN A 274      13.562 185.962  30.997  1.00 47.76           N
ATOM   2490 1HD2 ASN A 274      13.021 186.717  30.602  1.00 58.01           H
ATOM   2491 2HD2 ASN A 274      13.828 185.172  30.426  1.00 80.49           H
ATOM   2492  N   PHE A 275      14.842 186.267  36.121  1.00 22.84           N
ATOM   2493  H   PHE A 275      14.144 185.696  36.575  1.00 27.41           H
ATOM   2494  CA  PHE A 275      15.307 187.468  36.809  1.00 25.28           C
ATOM   2495  HA  PHE A 275      16.089 187.928  36.205  1.00 27.42           H
ATOM   2496  C   PHE A 275      15.891 187.154  38.185  1.00 27.46           C
ATOM   2497  O   PHE A 275      15.425 186.250  38.880  1.00 31.08           O
ATOM   2498  CB  PHE A 275      14.146 188.457  36.934  1.00 32.04           C
ATOM   2499 1HB  PHE A 275      13.536 188.377  36.035  1.00 65.78           H
ATOM   2500 2HB  PHE A 275      13.530 188.176  37.789  1.00 34.34           H
ATOM   2501  CG  PHE A 275      14.583 189.889  37.082  1.00 52.37           C
ATOM   2502  CD1 PHE A 275      14.698 190.474  38.338  1.00 71.05           C
ATOM   2503  HD1 PHE A 275      14.498 189.887  39.223  1.00 80.05           H
ATOM   2504  CD2 PHE A 275      14.880 190.650  35.956  1.00124.80           C
ATOM   2505  HD2 PHE A 275      14.820 190.203  34.974  1.00171.57           H
ATOM   2506  CE1 PHE A 275      15.080 191.807  38.472  1.00142.95           C
ATOM   2507  HE1 PHE A 275      15.167 192.251  39.452  1.00203.96           H
ATOM   2508  CE2 PHE A 275      15.268 191.982  36.078  1.00200.70           C
ATOM   2509  HE2 PHE A 275      15.505 192.558  35.196  1.00308.64           H
ATOM   2510  CZ  PHE A 275      15.363 192.563  37.338  1.00200.29           C
ATOM   2511  HZ  PHE A 275      15.663 193.596  37.437  1.00295.01           H
ATOM   2512  N   GLY A 276      16.920 187.902  38.569  1.00 33.67           N
ATOM   2513  H   GLY A 276      17.233 188.664  37.985  1.00 39.32           H
ATOM   2514  CA  GLY A 276      17.654 187.632  39.794  1.00 39.16           C
ATOM   2515 1HA  GLY A 276      17.978 188.576  40.233  1.00 49.71           H
ATOM   2516 2HA  GLY A 276      17.010 187.110  40.501  1.00 43.20           H
ATOM   2517  C   GLY A 276      18.878 186.785  39.503  1.00 38.30           C
ATOM   2518  O   GLY A 276      19.287 186.670  38.348  1.00 60.31           O
ATOM   2519  N   TRP A 277      19.480 186.196  40.531  1.00 48.82           N
ATOM   2520  H   TRP A 277      19.108 186.296  41.465  1.00 78.78           H
ATOM   2521  CA  TRP A 277      20.678 185.384  40.341  1.00 54.66           C
ATOM   2522  HA  TRP A 277      21.071 185.578  39.343  1.00 62.03           H
ATOM   2523  C   TRP A 277      20.373 183.893  40.448  1.00 52.80           C
ATOM   2524  O   TRP A 277      19.763 183.440  41.417  1.00 51.04           O
ATOM   2525  CB  TRP A 277      21.755 185.770  41.357  1.00 61.66           C
ATOM   2526 1HB  TRP A 277      21.841 186.856  41.378  1.00 65.25           H
ATOM   2527 2HB  TRP A 277      21.462 185.420  42.346  1.00 61.18           H
ATOM   2528  CG  TRP A 277      23.092 185.197  41.001  1.00 77.89           C
ATOM   2529  CD1 TRP A 277      23.621 184.012  41.414  1.00 85.67           C
ATOM   2530  HD1 TRP A 277      23.137 183.335  42.104  1.00 81.54           H
ATOM   2531  CD2 TRP A 277      24.053 185.744  40.085  1.00100.11           C
ATOM   2532  NE1 TRP A 277      24.836 183.779  40.826  1.00110.14           N
ATOM   2533  HE1 TRP A 277      25.399 182.956  40.986  1.00124.70           H
ATOM   2534  CE2 TRP A 277      25.125 184.826  39.993  1.00121.43           C
ATOM   2535  CE3 TRP A 277      24.086 186.895  39.286  1.00114.33           C
ATOM   2536  HE3 TRP A 277      23.276 187.610  39.324  1.00106.94           H
ATOM   2537  CZ2 TRP A 277      26.216 185.037  39.143  1.00157.76           C
ATOM   2538  HZ2 TRP A 277      27.023 184.322  39.088  1.00182.79           H
ATOM   2539  CZ3 TRP A 277      25.169 187.101  38.433  1.00151.12           C
ATOM   2540  HZ3 TRP A 277      25.197 187.981  37.808  1.00170.62           H
ATOM   2541  CH2 TRP A 277      26.225 186.172  38.372  1.00173.40           C
ATOM   2542  HH2 TRP A 277      27.056 186.355  37.706  1.00210.69           H
ATOM   2543  N   SER A 278      20.791 183.133  39.442  1.00 58.83           N
ATOM   2544  H   SER A 278      21.312 183.551  38.685  1.00 65.74           H
ATOM   2545  CA  SER A 278      20.533 181.697  39.385  1.00 60.89           C
ATOM   2546  HA  SER A 278      19.525 181.506  39.752  1.00 58.42           H
ATOM   2547  C   SER A 278      21.522 180.905  40.235  1.00 61.74           C
ATOM   2548  O   SER A 278      22.664 181.318  40.435  1.00 67.90           O
ATOM   2549  CB  SER A 278      20.625 181.220  37.934  1.00 71.49           C
ATOM   2550 1HB  SER A 278      19.920 181.788  37.326  1.00 78.01           H
ATOM   2551 2HB  SER A 278      21.635 181.394  37.562  1.00 79.30           H
ATOM   2552  OG  SER A 278      20.320 179.840  37.829  1.00 76.06           O
ATOM   2553  HG  SER A 278      20.200 179.626  36.902  1.00 89.98           H
ATOM   2554  N   VAL A 279      21.094 179.743  40.717  1.00 59.87           N
ATOM   2555  H   VAL A 279      20.142 179.449  40.550  1.00 58.97           H
ATOM   2556  CA  VAL A 279      21.986 178.848  41.451  1.00 63.08           C
ATOM   2557  HA  VAL A 279      22.553 179.443  42.166  1.00 62.42           H
ATOM   2558  C   VAL A 279      22.985 178.183  40.506  1.00 72.67           C
ATOM   2559  O   VAL A 279      23.994 177.629  40.941  1.00 77.57           O
ATOM   2560  CB  VAL A 279      21.224 177.756  42.237  1.00 63.01           C
ATOM   2561  HB  VAL A 279      21.955 177.159  42.782  1.00 67.38           H
ATOM   2562  CG1 VAL A 279      20.272 178.390  43.248  1.00 59.26           C
ATOM   2563 1HG1 VAL A 279      20.832 179.031  43.928  1.00 87.39           H
ATOM   2564 2HG1 VAL A 279      19.780 177.607  43.825  1.00 85.30           H
ATOM   2565 3HG1 VAL A 279      19.516 178.981  42.732  1.00 87.62           H
ATOM   2566  CG2 VAL A 279      20.447 176.827  41.308  1.00 67.86           C
ATOM   2567 1HG2 VAL A 279      19.753 177.400  40.694  1.00 96.90           H
ATOM   2568 2HG2 VAL A 279      19.886 176.104  41.901  1.00 99.31           H
ATOM   2569 3HG2 VAL A 279      21.141 176.287  40.664  1.00 96.24           H
ATOM   2570  N   HIS A 280      22.708 178.252  39.208  1.00 78.45           N
ATOM   2571  H   HIS A 280      21.877 178.745  38.913  1.00 78.11           H
ATOM   2572  CA  HIS A 280      23.569 177.684  38.176  1.00 87.95           C
ATOM   2573  HA  HIS A 280      24.175 176.889  38.610  1.00 89.20           H
ATOM   2574  C   HIS A 280      24.493 178.760  37.610  1.00 96.03           C
ATOM   2575  O   HIS A 280      24.123 179.933  37.554  1.00131.24           O
ATOM   2576  CB  HIS A 280      22.714 177.106  37.044  1.00 99.17           C
ATOM   2577 1HB  HIS A 280      22.131 177.916  36.604  1.00106.41           H
ATOM   2578 2HB  HIS A 280      23.372 176.705  36.273  1.00115.05           H
ATOM   2579  CG  HIS A 280      21.775 176.026  37.484  1.00 96.69           C
ATOM   2580  ND1 HIS A 280      22.128 174.704  37.646  1.00111.88           N
ATOM   2581  HD1 HIS A 280      23.039 174.301  37.489  1.00132.80           H
ATOM   2582  CD2 HIS A 280      20.450 176.074  37.778  1.00101.94           C
ATOM   2583  HD2 HIS A 280      19.843 176.966  37.737  1.00117.48           H
ATOM   2584  CE1 HIS A 280      21.034 174.032  38.035  1.00117.62           C
ATOM   2585  HE1 HIS A 280      21.008 172.970  38.228  1.00143.39           H
ATOM   2586  NE2 HIS A 280      19.993 174.833  38.147  1.00109.38           N
HETATM 2587  N   NME A 281      25.683 178.355  37.179  1.00134.04           N
HETATM 2588  H   NME A 281      25.929 177.378  37.242  1.00189.34           H
HETATM 2589  CH3 NME A 281      26.658 179.262  36.600  1.00172.34           C
HETATM 2590 1HH3 NME A 281      27.664 178.869  36.752  1.00214.55           H
HETATM 2591 2HH3 NME A 281      26.578 180.240  37.075  1.00207.25           H
HETATM 2592 3HH3 NME A 281      26.469 179.369  35.532  1.00213.37           H
HETATM 2593  CH3 ACE A 289      27.538 184.404  27.844  1.00999.99           C
HETATM 2594 1HH3 ACE A 289      27.389 183.553  27.181  1.00999.99           H
HETATM 2595 2HH3 ACE A 289      28.276 185.083  27.421  1.00999.99           H
HETATM 2596 3HH3 ACE A 289      27.881 184.054  28.817  1.00999.99           H
HETATM 2597  C   ACE A 289      26.225 185.141  28.026  1.00999.99           C
HETATM 2598  O   ACE A 289      25.753 185.277  29.153  1.00999.99           O
ATOM   2599  N   ALA A 290      25.658 185.586  26.910  1.00999.99           N
ATOM   2600  H   ALA A 290      26.118 185.387  26.034  1.00999.99           H
ATOM   2601  CA  ALA A 290      24.407 186.344  26.841  1.00899.74           C
ATOM   2602  HA  ALA A 290      24.286 186.669  25.808  1.00942.44           H
ATOM   2603  C   ALA A 290      23.147 185.552  27.190  1.00648.78           C
ATOM   2604  O   ALA A 290      22.106 185.740  26.561  1.00699.57           O
ATOM   2605  CB  ALA A 290      24.486 187.607  27.694  1.00999.99           C
ATOM   2606 1HB  ALA A 290      23.618 188.234  27.491  1.00999.99           H
ATOM   2607 2HB  ALA A 290      25.393 188.159  27.448  1.00999.99           H
ATOM   2608 3HB  ALA A 290      24.496 187.344  28.752  1.00999.99           H
ATOM   2609  N   GLY A 291      23.237 184.665  28.176  1.00492.66           N
ATOM   2610  H   GLY A 291      24.115 184.557  28.666  1.00538.56           H
ATOM   2611  CA  GLY A 291      22.104 183.853  28.584  1.00363.26           C
ATOM   2612 1HA  GLY A 291      22.270 183.499  29.602  1.00423.76           H
ATOM   2613 2HA  GLY A 291      21.204 184.468  28.575  1.00420.10           H
ATOM   2614  C   GLY A 291      21.881 182.651  27.687  1.00215.59           C
ATOM   2615  O   GLY A 291      22.185 181.521  28.068  1.00195.63           O
ATOM   2616  N   THR A 292      21.339 182.885  26.497  1.00178.14           N
ATOM   2617  H   THR A 292      21.106 183.834  26.235  1.00241.70           H
ATOM   2618  CA  THR A 292      21.076 181.815  25.539  1.00113.35           C
ATOM   2619  HA  THR A 292      21.603 180.919  25.866  1.00135.69           H
ATOM   2620  C   THR A 292      21.572 182.205  24.149  1.00 88.05           C
ATOM   2621  O   THR A 292      21.145 183.216  23.593  1.00 85.18           O
ATOM   2622  CB  THR A 292      19.570 181.493  25.470  1.00128.19           C
ATOM   2623  HB  THR A 292      19.039 182.335  25.025  1.00167.07           H
ATOM   2624  OG1 THR A 292      19.074 181.279  26.797  1.00162.21           O
ATOM   2625  HG1 THR A 292      19.360 182.014  27.343  1.00197.72           H
ATOM   2626  CG2 THR A 292      19.311 180.235  24.651  1.00173.99           C
ATOM   2627 1HG2 THR A 292      19.588 180.409  23.611  1.00228.32           H
ATOM   2628 2HG2 THR A 292      18.252 179.982  24.703  1.00223.98           H
ATOM   2629 3HG2 THR A 292      19.897 179.407  25.050  1.00220.86           H
ATOM   2630  N   LEU A 293      22.488 181.416  23.598  1.00 94.64           N
ATOM   2631  H   LEU A 293      22.785 180.579  24.079  1.00117.33           H
ATOM   2632  CA  LEU A 293      23.118 181.739  22.320  1.00 93.40           C
ATOM   2633  HA  LEU A 293      23.343 182.805  22.307  1.00 90.95           H
ATOM   2634  C   LEU A 293      22.223 181.451  21.117  1.00 74.04           C
ATOM   2635  O   LEU A 293      22.370 182.069  20.064  1.00 70.97           O
ATOM   2636  CB  LEU A 293      24.429 180.962  22.165  1.00141.55           C
ATOM   2637 1HB  LEU A 293      24.192 179.899  22.175  1.00154.01           H
ATOM   2638 2HB  LEU A 293      24.840 181.196  21.183  1.00157.63           H
ATOM   2639  CG  LEU A 293      25.527 181.214  23.203  1.00247.10           C
ATOM   2640  HG  LEU A 293      25.123 181.020  24.197  1.00326.68           H
ATOM   2641  CD1 LEU A 293      26.686 180.255  22.966  1.00312.71           C
ATOM   2642 1HD1 LEU A 293      27.070 180.380  21.954  1.00369.58           H
ATOM   2643 2HD1 LEU A 293      27.482 180.457  23.683  1.00366.24           H
ATOM   2644 3HD1 LEU A 293      26.342 179.229  23.098  1.00365.50           H
ATOM   2645  CD2 LEU A 293      26.030 182.652  23.161  1.00329.51           C
ATOM   2646 1HD2 LEU A 293      26.861 182.769  23.857  1.00385.57           H
ATOM   2647 2HD2 LEU A 293      25.228 183.330  23.453  1.00394.88           H
ATOM   2648 3HD2 LEU A 293      26.366 182.898  22.154  1.00386.14           H
ATOM   2649  N   ASP A 294      21.297 180.514  21.284  1.00 69.61           N
ATOM   2650  H   ASP A 294      21.210 180.065  22.184  1.00 79.31           H
ATOM   2651  CA  ASP A 294      20.391 180.100  20.214  1.00 58.48           C
ATOM   2652  HA  ASP A 294      20.950 180.013  19.282  1.00 70.29           H
ATOM   2653  C   ASP A 294      19.253 181.097  20.001  1.00 36.37           C
ATOM   2654  O   ASP A 294      18.499 181.001  19.034  1.00 32.43           O
ATOM   2655  CB  ASP A 294      19.791 178.736  20.563  1.00 71.36           C
ATOM   2656 1HB  ASP A 294      19.301 178.806  21.534  1.00 95.60           H
ATOM   2657 2HB  ASP A 294      19.043 178.471  19.815  1.00114.78           H
ATOM   2658  CG  ASP A 294      20.837 177.639  20.623  1.00 70.20           C
ATOM   2659  OD1 ASP A 294      20.849 176.891  21.623  1.00110.06           O
ATOM   2660  OD2 ASP A 294      21.653 177.521  19.685  1.00114.95           O
ATOM   2661  N   TYR A 295      19.129 182.044  20.924  1.00 32.00           N
ATOM   2662  H   TYR A 295      19.806 182.084  21.674  1.00 41.19           H
ATOM   2663  CA  TYR A 295      18.060 183.038  20.907  1.00 23.06           C
ATOM   2664  HA  TYR A 295      17.280 182.719  20.216  1.00 19.63           H
ATOM   2665  C   TYR A 295      18.544 184.417  20.462  1.00 23.94           C
ATOM   2666  O   TYR A 295      17.763 185.368  20.420  1.00 24.19           O
ATOM   2667  CB  TYR A 295      17.460 183.150  22.312  1.00 26.74           C
ATOM   2668 1HB  TYR A 295      18.243 182.944  23.042  1.00 37.78           H
ATOM   2669 2HB  TYR A 295      17.117 184.172  22.468  1.00 31.85           H
ATOM   2670  CG  TYR A 295      16.294 182.216  22.560  1.00 22.21           C
ATOM   2671  CD1 TYR A 295      16.454 180.830  22.531  1.00 27.99           C
ATOM   2672  HD1 TYR A 295      17.429 180.406  22.340  1.00 41.45           H
ATOM   2673  CD2 TYR A 295      15.023 182.730  22.817  1.00 24.60           C
ATOM   2674  HD2 TYR A 295      14.878 183.798  22.865  1.00 33.80           H
ATOM   2675  CE1 TYR A 295      15.367 179.980  22.728  1.00 28.23           C
ATOM   2676  HE1 TYR A 295      15.502 178.909  22.695  1.00 40.34           H
ATOM   2677  CE2 TYR A 295      13.934 181.885  23.014  1.00 26.31           C
ATOM   2678  HE2 TYR A 295      12.956 182.300  23.206  1.00 37.72           H
ATOM   2679  CZ  TYR A 295      14.110 180.515  22.952  1.00 24.27           C
ATOM   2680  OH  TYR A 295      13.024 179.685  23.100  1.00 31.21           O
ATOM   2681  HH  TYR A 295      13.239 178.758  22.971  1.00 25.00           H
ATOM   2682  N   LEU A 296      19.829 184.531  20.146  1.00 30.12           N
ATOM   2683  H   LEU A 296      20.414 183.707  20.144  1.00 35.35           H
ATOM   2684  CA  LEU A 296      20.424 185.815  19.786  1.00 35.77           C
ATOM   2685  HA  LEU A 296      20.177 186.529  20.571  1.00 41.68           H
ATOM   2686  C   LEU A 296      19.888 186.339  18.455  1.00 27.40           C
ATOM   2687  O   LEU A 296      19.809 185.593  17.479  1.00 25.63           O
ATOM   2688  CB  LEU A 296      21.948 185.695  19.696  1.00 55.85           C
ATOM   2689 1HB  LEU A 296      22.176 184.879  19.011  1.00 71.01           H
ATOM   2690 2HB  LEU A 296      22.329 186.614  19.252  1.00 95.19           H
ATOM   2691  CG  LEU A 296      22.711 185.453  21.002  1.00 77.97           C
ATOM   2692  HG  LEU A 296      22.276 184.593  21.508  1.00121.89           H
ATOM   2693  CD1 LEU A 296      24.171 185.145  20.697  1.00115.16           C
ATOM   2694 1HD1 LEU A 296      24.231 184.277  20.040  1.00164.77           H
ATOM   2695 2HD1 LEU A 296      24.699 184.929  21.626  1.00155.18           H
ATOM   2696 3HD1 LEU A 296      24.635 186.003  20.211  1.00166.91           H
ATOM   2697  CD2 LEU A 296      22.633 186.657  21.934  1.00148.33           C
ATOM   2698 1HD2 LEU A 296      23.204 186.453  22.840  1.00206.96           H
ATOM   2699 2HD2 LEU A 296      21.595 186.846  22.206  1.00207.16           H
ATOM   2700 3HD2 LEU A 296      23.044 187.536  21.439  1.00203.66           H
ATOM   2701  N   PRO A 297      19.526 187.630  18.388  1.00 27.11           N
ATOM   2702  CA  PRO A 297      19.487 188.329  17.098  1.00 23.50           C
ATOM   2703  HA  PRO A 297      18.787 187.824  16.434  1.00 21.21           H
ATOM   2704  C   PRO A 297      20.847 188.474  16.418  1.00 23.70           C
ATOM   2705  O   PRO A 297      21.880 188.461  17.089  1.00 27.46           O
ATOM   2706  CB  PRO A 297      18.969 189.722  17.464  1.00 28.26           C
ATOM   2707 1HB  PRO A 297      19.805 190.419  17.525  1.00 43.10           H
ATOM   2708 2HB  PRO A 297      18.240 190.064  16.730  1.00 27.03           H
ATOM   2709  CG  PRO A 297      18.337 189.582  18.796  1.00 37.85           C
ATOM   2710 1HG  PRO A 297      18.402 190.519  19.346  1.00 54.67           H
ATOM   2711 2HG  PRO A 297      17.298 189.273  18.689  1.00 54.66           H
ATOM   2712  CD  PRO A 297      19.115 188.512  19.493  1.00 33.54           C
ATOM   2713 1HD  PRO A 297      19.993 188.928  19.985  1.00 36.38           H
ATOM   2714 2HD  PRO A 297      18.479 187.982  20.202  1.00 42.86           H
ATOM   2715  N   PRO A 298      20.870 188.650  15.087  1.00 22.53           N
ATOM   2716  CA  PRO A 298      22.176 188.825  14.440  1.00 24.20           C
ATOM   2717  HA  PRO A 298      22.773 187.923  14.572  1.00 26.00           H
ATOM   2718  C   PRO A 298      22.977 190.030  14.927  1.00 26.08           C
ATOM   2719  O   PRO A 298      24.204 189.985  14.983  1.00 29.51           O
ATOM   2720  CB  PRO A 298      21.818 189.006  12.963  1.00 25.59           C
ATOM   2721 1HB  PRO A 298      21.781 190.067  12.716  1.00 31.63           H
ATOM   2722 2HB  PRO A 298      22.543 188.496  12.328  1.00 34.53           H
ATOM   2723  CG  PRO A 298      20.469 188.398  12.808  1.00 25.52           C
ATOM   2724 1HG  PRO A 298      19.936 188.852  11.973  1.00 40.64           H
ATOM   2725 2HG  PRO A 298      20.557 187.322  12.663  1.00 35.28           H
ATOM   2726  CD  PRO A 298      19.773 188.690  14.103  1.00 21.90           C
ATOM   2727 1HD  PRO A 298      19.316 189.680  14.078  1.00 27.25           H
ATOM   2728 2HD  PRO A 298      19.029 187.921  14.311  1.00 22.92           H
ATOM   2729  N   GLU A 299      22.290 191.116  15.265  1.00 26.18           N
ATOM   2730  H   GLU A 299      21.282 191.106  15.200  1.00 26.04           H
ATOM   2731  CA  GLU A 299      22.959 192.345  15.688  1.00 29.52           C
ATOM   2732  HA  GLU A 299      23.776 192.534  14.992  1.00 32.64           H
ATOM   2733  C   GLU A 299      23.585 192.247  17.077  1.00 31.98           C
ATOM   2734  O   GLU A 299      24.437 193.062  17.431  1.00 37.58           O
ATOM   2735  CB  GLU A 299      22.010 193.546  15.616  1.00 30.22           C
ATOM   2736 1HB  GLU A 299      22.604 194.445  15.776  1.00 34.54           H
ATOM   2737 2HB  GLU A 299      21.598 193.604  14.608  1.00 31.40           H
ATOM   2738  CG  GLU A 299      20.854 193.571  16.611  1.00 28.42           C
ATOM   2739 1HG  GLU A 299      21.186 193.167  17.567  1.00 29.57           H
ATOM   2740 2HG  GLU A 299      20.566 194.611  16.766  1.00 32.46           H
ATOM   2741  CD  GLU A 299      19.625 192.810  16.144  1.00 26.27           C
ATOM   2742  OE1 GLU A 299      19.649 192.150  15.083  1.00 25.82           O
ATOM   2743  OE2 GLU A 299      18.590 192.872  16.839  1.00 28.26           O
ATOM   2744  N   MET A 300      23.188 191.246  17.857  1.00 31.06           N
ATOM   2745  H   MET A 300      22.484 190.602  17.521  1.00 29.10           H
ATOM   2746  CA  MET A 300      23.788 191.011  19.167  1.00 35.28           C
ATOM   2747  HA  MET A 300      24.160 191.959  19.557  1.00 38.91           H
ATOM   2748  C   MET A 300      24.977 190.059  19.061  1.00 38.52           C
ATOM   2749  O   MET A 300      25.844 190.046  19.934  1.00 46.94           O
ATOM   2750  CB  MET A 300      22.762 190.453  20.156  1.00 35.37           C
ATOM   2751 1HB  MET A 300      22.336 189.536  19.747  1.00 34.68           H
ATOM   2752 2HB  MET A 300      23.281 190.207  21.083  1.00 42.77           H
ATOM   2753  CG  MET A 300      21.636 191.425  20.479  1.00 38.80           C
ATOM   2754 1HG  MET A 300      22.066 192.378  20.787  1.00 51.57           H
ATOM   2755 2HG  MET A 300      21.043 191.589  19.580  1.00 42.70           H
ATOM   2756  SD  MET A 300      20.552 190.825  21.793  1.00 45.29           S
ATOM   2757  CE  MET A 300      21.430 191.324  23.279  1.00 52.62           C
ATOM   2758 1HE  MET A 300      20.869 191.003  24.156  1.00 85.65           H
ATOM   2759 2HE  MET A 300      21.535 192.408  23.295  1.00 85.71           H
ATOM   2760 3HE  MET A 300      22.417 190.863  23.293  1.00 85.71           H
ATOM   2761  N   ILE A 301      25.024 189.278  17.987  1.00 36.39           N
ATOM   2762  H   ILE A 301      24.251 189.288  17.335  1.00 34.59           H
ATOM   2763  CA  ILE A 301      26.189 188.456  17.670  1.00 40.63           C
ATOM   2764  HA  ILE A 301      26.574 187.999  18.581  1.00 45.52           H
ATOM   2765  C   ILE A 301      27.266 189.363  17.082  1.00 44.61           C
ATOM   2766  O   ILE A 301      28.452 189.227  17.381  1.00 53.25           O
ATOM   2767  CB  ILE A 301      25.862 187.351  16.638  1.00 39.79           C
ATOM   2768  HB  ILE A 301      25.479 187.824  15.733  1.00 51.30           H
ATOM   2769  CG1 ILE A 301      24.789 186.404  17.187  1.00 39.08           C
ATOM   2770 1HG1 ILE A 301      25.237 185.778  17.958  1.00 77.13           H
ATOM   2771 2HG1 ILE A 301      23.995 186.993  17.646  1.00 77.95           H
ATOM   2772  CG2 ILE A 301      27.121 186.559  16.279  1.00 58.75           C
ATOM   2773 1HG2 ILE A 301      27.521 186.071  17.168  1.00 96.11           H
ATOM   2774 2HG2 ILE A 301      27.875 187.230  15.867  1.00 94.17           H
ATOM   2775 3HG2 ILE A 301      26.884 185.806  15.528  1.00 92.24           H
ATOM   2776  CD1 ILE A 301      24.152 185.506  16.147  1.00 64.19           C
ATOM   2777 1HD1 ILE A 301      23.720 186.113  15.352  1.00111.45           H
ATOM   2778 2HD1 ILE A 301      23.367 184.915  16.618  1.00109.51           H
ATOM   2779 3HD1 ILE A 301      24.898 184.835  15.724  1.00108.59           H
ATOM   2780  N   GLU A 302      26.832 190.299  16.246  1.00 42.57           N
ATOM   2781  H   GLU A 302      25.844 190.358  16.041  1.00 39.53           H
ATOM   2782  CA  GLU A 302      27.727 191.244  15.582  1.00 49.19           C
ATOM   2783  HA  GLU A 302      28.600 190.701  15.220  1.00 55.86           H
ATOM   2784  C   GLU A 302      28.219 192.335  16.531  1.00 54.89           C
ATOM   2785  O   GLU A 302      29.166 193.060  16.226  1.00 66.95           O
ATOM   2786  CB  GLU A 302      26.994 191.838  14.377  1.00 50.23           C
ATOM   2787 1HB  GLU A 302      26.487 191.022  13.862  1.00 62.93           H
ATOM   2788 2HB  GLU A 302      26.237 192.540  14.728  1.00 75.03           H
ATOM   2789  CG  GLU A 302      27.889 192.534  13.364  1.00 89.16           C
ATOM   2790 1HG  GLU A 302      28.261 193.466  13.789  1.00147.24           H
ATOM   2791 2HG  GLU A 302      28.739 191.885  13.147  1.00144.11           H
ATOM   2792  CD  GLU A 302      27.161 192.831  12.066  1.00130.04           C
ATOM   2793  OE1 GLU A 302      27.842 193.010  11.034  1.00192.40           O
ATOM   2794  OE2 GLU A 302      25.913 192.892  12.058  1.00203.39           O
ATOM   2795  N   GLY A 303      27.599 192.422  17.703  1.00 54.64           N
ATOM   2796  H   GLY A 303      26.806 191.825  17.888  1.00 52.99           H
ATOM   2797  CA  GLY A 303      28.080 193.304  18.753  1.00 66.60           C
ATOM   2798 1HA  GLY A 303      27.643 192.993  19.702  1.00 69.68           H
ATOM   2799 2HA  GLY A 303      29.162 193.196  18.823  1.00 77.47           H
ATOM   2800  C   GLY A 303      27.770 194.772  18.535  1.00 71.36           C
ATOM   2801  O   GLY A 303      28.529 195.643  18.959  1.00 89.45           O
ATOM   2802  N   ARG A 304      26.647 195.056  17.883  1.00 64.18           N
ATOM   2803  H   ARG A 304      26.035 194.300  17.604  1.00 57.25           H
ATOM   2804  CA  ARG A 304      26.259 196.428  17.567  1.00 73.25           C
ATOM   2805  HA  ARG A 304      27.134 197.070  17.677  1.00 86.53           H
ATOM   2806  C   ARG A 304      25.184 196.935  18.521  1.00 76.03           C
ATOM   2807  O   ARG A 304      24.449 196.154  19.124  1.00 73.05           O
ATOM   2808  CB  ARG A 304      25.758 196.510  16.122  1.00 75.28           C
ATOM   2809 1HB  ARG A 304      24.930 195.811  15.995  1.00111.13           H
ATOM   2810 2HB  ARG A 304      25.387 197.519  15.942  1.00114.63           H
ATOM   2811  CG  ARG A 304      26.834 196.199  15.090  1.00 88.55           C
ATOM   2812 1HG  ARG A 304      27.715 196.802  15.311  1.00137.19           H
ATOM   2813 2HG  ARG A 304      27.107 195.146  15.157  1.00130.38           H
ATOM   2814  CD  ARG A 304      26.381 196.509  13.670  1.00112.59           C
ATOM   2815 1HD  ARG A 304      26.000 197.530  13.628  1.00156.92           H
ATOM   2816 2HD  ARG A 304      27.251 196.447  13.015  1.00158.46           H
ATOM   2817  NE  ARG A 304      25.369 195.570  13.183  1.00147.67           N
ATOM   2818  HE  ARG A 304      25.699 194.666  12.878  1.00178.86           H
ATOM   2819  CZ  ARG A 304      24.066 195.799  13.087  1.00234.35           C
ATOM   2820  NH1 ARG A 304      23.504 196.932  13.459  1.00297.36           N
ATOM   2821 1HH1 ARG A 304      24.075 197.664  13.852  1.00272.45           H
ATOM   2822 2HH1 ARG A 304      22.510 197.051  13.348  1.00434.83           H
ATOM   2823  NH2 ARG A 304      23.292 194.853  12.597  1.00361.46           N
ATOM   2824 1HH2 ARG A 304      23.714 193.986  12.302  1.00388.29           H
ATOM   2825 2HH2 ARG A 304      22.300 195.010  12.515  1.00494.96           H
ATOM   2826  N   MET A 305      25.095 198.255  18.640  1.00 88.38           N
ATOM   2827  H   MET A 305      25.738 198.849  18.136  1.00 97.45           H
ATOM   2828  CA  MET A 305      24.039 198.883  19.429  1.00 91.46           C
ATOM   2829  HA  MET A 305      24.087 198.509  20.452  1.00 94.87           H
ATOM   2830  C   MET A 305      22.688 198.492  18.842  1.00 73.87           C
ATOM   2831  O   MET A 305      22.557 198.297  17.634  1.00 78.59           O
ATOM   2832  CB  MET A 305      24.180 200.408  19.439  1.00120.15           C
ATOM   2833 1HB  MET A 305      24.765 200.718  18.573  1.00137.36           H
ATOM   2834 2HB  MET A 305      23.187 200.850  19.354  1.00157.11           H
ATOM   2835  CG  MET A 305      24.840 200.942  20.701  1.00183.58           C
ATOM   2836 2HG  MET A 305      25.838 200.513  20.789  1.00233.43           H
ATOM   2837 1HG  MET A 305      24.253 200.636  21.567  1.00237.53           H
ATOM   2838  SD  MET A 305      24.964 202.739  20.690  1.00312.75           S
ATOM   2839  CE  MET A 305      26.655 202.999  21.221  1.00409.11           C
ATOM   2840 1HE  MET A 305      26.792 202.579  22.218  1.00482.74           H
ATOM   2841 2HE  MET A 305      26.866 204.068  21.247  1.00469.45           H
ATOM   2842 3HE  MET A 305      27.336 202.512  20.523  1.00470.90           H
ATOM   2843  N   HIS A 306      21.692 198.348  19.709  1.00 66.22           N
ATOM   2844  H   HIS A 306      21.807 198.625  20.673  1.00 76.30           H
ATOM   2845  CA  HIS A 306      20.420 197.742  19.332  1.00 54.97           C
ATOM   2846  HA  HIS A 306      20.195 198.004  18.298  1.00 58.06           H
ATOM   2847  C   HIS A 306      19.272 198.249  20.200  1.00 50.59           C
ATOM   2848  O   HIS A 306      19.488 198.806  21.276  1.00 60.56           O
ATOM   2849  CB  HIS A 306      20.536 196.217  19.439  1.00 53.92           C
ATOM   2850 1HB  HIS A 306      19.551 195.775  19.294  1.00 50.87           H
ATOM   2851 2HB  HIS A 306      21.188 195.867  18.638  1.00 62.35           H
ATOM   2852  CG  HIS A 306      21.110 195.738  20.737  1.00 58.42           C
ATOM   2853  ND1 HIS A 306      22.445 195.457  20.930  1.00112.33           N
ATOM   2854  HD1 HIS A 306      23.180 195.551  20.242  1.00202.35           H
ATOM   2855  CD2 HIS A 306      20.519 195.467  21.929  1.00 78.06           C
ATOM   2856  HD2 HIS A 306      19.463 195.569  22.130  1.00149.11           H
ATOM   2857  CE1 HIS A 306      22.602 195.050  22.197  1.00104.18           C
ATOM   2858  HE1 HIS A 306      23.549 194.770  22.634  1.00165.67           H
ATOM   2859  NE2 HIS A 306      21.451 195.028  22.839  1.00 76.46           N
ATOM   2860  N   ASP A 307      18.053 198.060  19.707  1.00 45.54           N
ATOM   2861  H   ASP A 307      17.940 197.561  18.837  1.00 48.04           H
ATOM   2862  CA  ASP A 307      16.846 198.528  20.381  1.00 46.37           C
ATOM   2863  HA  ASP A 307      17.097 199.328  21.079  1.00 54.80           H
ATOM   2864  C   ASP A 307      16.193 197.382  21.150  1.00 41.11           C
ATOM   2865  O   ASP A 307      16.636 196.238  21.068  1.00 41.44           O
ATOM   2866  CB  ASP A 307      15.860 199.059  19.337  1.00 60.76           C
ATOM   2867 1HB  ASP A 307      15.659 198.270  18.612  1.00113.67           H
ATOM   2868 2HB  ASP A 307      14.924 199.328  19.827  1.00 99.37           H
ATOM   2869  CG  ASP A 307      16.386 200.276  18.601  1.00 59.79           C
ATOM   2870  OD1 ASP A 307      16.288 200.294  17.355  1.00105.52           O
ATOM   2871  OD2 ASP A 307      16.881 201.218  19.256  1.00104.95           O
ATOM   2872  N   GLU A 308      15.100 197.671  21.850  1.00 44.66           N
ATOM   2873  H   GLU A 308      14.786 198.630  21.906  1.00 50.58           H
ATOM   2874  CA  GLU A 308      14.307 196.642  22.520  1.00 46.99           C
ATOM   2875  HA  GLU A 308      14.961 196.090  23.195  1.00 49.74           H
ATOM   2876  C   GLU A 308      13.698 195.636  21.544  1.00 41.18           C
ATOM   2877  O   GLU A 308      13.108 194.633  21.946  1.00 44.73           O
ATOM   2878  CB  GLU A 308      13.189 197.286  23.346  1.00 60.65           C
ATOM   2879 1HB  GLU A 308      12.787 196.531  24.022  1.00 66.19           H
ATOM   2880 2HB  GLU A 308      13.620 198.082  23.953  1.00 69.30           H
ATOM   2881  CG  GLU A 308      12.029 197.859  22.538  1.00 66.84           C
ATOM   2882 1HG  GLU A 308      11.602 197.072  21.916  1.00 66.35           H
ATOM   2883 2HG  GLU A 308      11.257 198.199  23.229  1.00 81.38           H
ATOM   2884  CD  GLU A 308      12.440 199.021  21.652  1.00 75.65           C
ATOM   2885  OE1 GLU A 308      13.136 199.932  22.149  1.00108.02           O
ATOM   2886  OE2 GLU A 308      12.088 199.027  20.453  1.00115.22           O
ATOM   2887  N   LYS A 309      13.866 195.898  20.252  1.00 37.40           N
ATOM   2888  H   LYS A 309      14.385 196.729  20.000  1.00 37.90           H
ATOM   2889  CA  LYS A 309      13.385 195.027  19.183  1.00 37.94           C
ATOM   2890  HA  LYS A 309      12.331 194.812  19.361  1.00 45.13           H
ATOM   2891  C   LYS A 309      14.125 193.693  19.151  1.00 31.77           C
ATOM   2892  O   LYS A 309      13.746 192.788  18.410  1.00 35.03           O
ATOM   2893  CB  LYS A 309      13.522 195.739  17.833  1.00 43.87           C
ATOM   2894 1HB  LYS A 309      14.575 195.959  17.658  1.00 41.78           H
ATOM   2895 2HB  LYS A 309      13.174 195.070  17.046  1.00 50.37           H
ATOM   2896  CG  LYS A 309      12.731 197.038  17.755  1.00 55.08           C
ATOM   2897 1HG  LYS A 309      11.689 196.838  18.007  1.00 83.15           H
ATOM   2898 2HG  LYS A 309      13.139 197.744  18.479  1.00 84.52           H
ATOM   2899  CD  LYS A 309      12.792 197.663  16.369  1.00 73.81           C
ATOM   2900 1HD  LYS A 309      13.833 197.822  16.088  1.00118.33           H
ATOM   2901 2HD  LYS A 309      12.334 196.975  15.658  1.00114.08           H
ATOM   2902  CE  LYS A 309      12.049 198.989  16.308  1.00 81.08           C
ATOM   2903 1HE  LYS A 309      11.992 199.310  15.265  1.00112.53           H
ATOM   2904 2HE  LYS A 309      11.029 198.835  16.669  1.00104.82           H
ATOM   2905  NZ  LYS A 309      12.744 200.029  17.135  1.00106.29           N
ATOM   2906 1HZ  LYS A 309      12.736 199.761  18.111  1.00148.61           H
ATOM   2907 2HZ  LYS A 309      12.274 200.921  17.050  1.00139.79           H
ATOM   2908 3HZ  LYS A 309      13.703 200.142  16.836  1.00142.78           H
ATOM   2909  N   VAL A 310      15.160 193.568  19.976  1.00 27.31           N
ATOM   2910  H   VAL A 310      15.452 194.370  20.517  1.00 29.18           H
ATOM   2911  CA  VAL A 310      15.863 192.302  20.176  1.00 24.48           C
ATOM   2912  HA  VAL A 310      16.130 191.896  19.201  1.00 27.37           H
ATOM   2913  C   VAL A 310      14.983 191.266  20.870  1.00 21.38           C
ATOM   2914  O   VAL A 310      15.226 190.066  20.758  1.00 22.31           O
ATOM   2915  CB  VAL A 310      17.160 192.464  21.003  1.00 27.13           C
ATOM   2916  HB  VAL A 310      17.592 191.475  21.151  1.00 29.32           H
ATOM   2917  CG1 VAL A 310      18.171 193.309  20.236  1.00 32.74           C
ATOM   2918 1HG1 VAL A 310      18.376 192.847  19.271  1.00 61.28           H
ATOM   2919 2HG1 VAL A 310      19.099 193.366  20.804  1.00 65.50           H
ATOM   2920 3HG1 VAL A 310      17.780 194.314  20.080  1.00 60.52           H
ATOM   2921  CG2 VAL A 310      16.892 193.074  22.378  1.00 29.25           C
ATOM   2922 1HG2 VAL A 310      17.830 193.148  22.930  1.00 58.55           H
ATOM   2923 2HG2 VAL A 310      16.204 192.441  22.937  1.00 56.89           H
ATOM   2924 3HG2 VAL A 310      16.462 194.070  22.271  1.00 59.14           H
ATOM   2925  N   ASP A 311      13.955 191.727  21.575  1.00 21.02           N
ATOM   2926  H   ASP A 311      13.805 192.725  21.642  1.00 23.86           H
ATOM   2927  CA  ASP A 311      13.015 190.837  22.252  1.00 20.39           C
ATOM   2928  HA  ASP A 311      13.567 190.063  22.784  1.00 21.73           H
ATOM   2929  C   ASP A 311      12.086 190.159  21.249  1.00 18.52           C
ATOM   2930  O   ASP A 311      11.597 189.053  21.480  1.00 19.77           O
ATOM   2931  CB  ASP A 311      12.173 191.630  23.256  1.00 25.47           C
ATOM   2932 1HB  ASP A 311      11.708 192.472  22.741  1.00 26.98           H
ATOM   2933 2HB  ASP A 311      11.385 190.983  23.642  1.00 29.86           H
ATOM   2934  CG  ASP A 311      12.988 192.152  24.424  1.00 31.19           C
ATOM   2935  OD1 ASP A 311      14.018 191.540  24.778  1.00 53.38           O
ATOM   2936  OD2 ASP A 311      12.589 193.176  25.018  1.00 72.61           O
ATOM   2937  N   LEU A 312      11.841 190.840  20.135  1.00 17.81           N
ATOM   2938  H   LEU A 312      12.322 191.715  19.987  1.00 19.02           H
ATOM   2939  CA  LEU A 312      10.916 190.369  19.110  1.00 17.67           C
ATOM   2940  HA  LEU A 312       9.981 190.076  19.588  1.00 19.71           H
ATOM   2941  C   LEU A 312      11.485 189.151  18.388  1.00 15.60           C
ATOM   2942  O   LEU A 312      10.757 188.221  18.042  1.00 16.00           O
ATOM   2943  CB  LEU A 312      10.645 191.496  18.107  1.00 20.75           C
ATOM   2944 1HB  LEU A 312      11.583 191.727  17.603  1.00 41.74           H
ATOM   2945 2HB  LEU A 312       9.946 191.126  17.356  1.00 31.04           H
ATOM   2946  CG  LEU A 312      10.091 192.804  18.681  1.00 18.32           C
ATOM   2947  HG  LEU A 312      10.747 193.139  19.484  1.00 44.69           H
ATOM   2948  CD1 LEU A 312      10.082 193.884  17.612  1.00 68.28           C
ATOM   2949 1HD1 LEU A 312      11.092 194.028  17.230  1.00122.35           H
ATOM   2950 2HD1 LEU A 312       9.724 194.821  18.040  1.00113.44           H
ATOM   2951 3HD1 LEU A 312       9.428 193.588  16.792  1.00114.49           H
ATOM   2952  CD2 LEU A 312       8.698 192.611  19.258  1.00 32.79           C
ATOM   2953 1HD2 LEU A 312       8.753 191.953  20.125  1.00 75.39           H
ATOM   2954 2HD2 LEU A 312       8.043 192.167  18.509  1.00 71.32           H
ATOM   2955 3HD2 LEU A 312       8.295 193.576  19.567  1.00 70.53           H
ATOM   2956  N   TRP A 313      12.795 189.167  18.167  1.00 15.20           N
ATOM   2957  H   TRP A 313      13.336 189.966  18.465  1.00 17.25           H
ATOM   2958  CA  TRP A 313      13.491 188.037  17.561  1.00 13.76           C
ATOM   2959  HA  TRP A 313      13.018 187.778  16.613  1.00 14.53           H
ATOM   2960  C   TRP A 313      13.413 186.825  18.485  1.00 12.68           C
ATOM   2961  O   TRP A 313      13.129 185.712  18.043  1.00 12.50           O
ATOM   2962  CB  TRP A 313      14.954 188.412  17.314  1.00 14.72           C
ATOM   2963 1HB  TRP A 313      14.990 189.289  16.668  1.00 16.64           H
ATOM   2964 2HB  TRP A 313      15.397 188.673  18.274  1.00 16.70           H
ATOM   2965  CG  TRP A 313      15.769 187.313  16.700  1.00 14.11           C
ATOM   2966  CD1 TRP A 313      16.374 186.279  17.350  1.00 15.28           C
ATOM   2967  HD1 TRP A 313      16.340 186.126  18.419  1.00 17.01           H
ATOM   2968  CD2 TRP A 313      16.108 187.141  15.315  1.00 14.32           C
ATOM   2969  NE1 TRP A 313      17.039 185.462  16.475  1.00 15.88           N
ATOM   2970  HE1 TRP A 313      17.567 184.646  16.749  1.00 17.83           H
ATOM   2971  CE2 TRP A 313      16.879 185.960  15.210  1.00 15.21           C
ATOM   2972  CE3 TRP A 313      15.852 187.878  14.151  1.00 15.56           C
ATOM   2973  HE3 TRP A 313      15.259 188.779  14.193  1.00 16.75           H
ATOM   2974  CZ2 TRP A 313      17.364 185.494  13.984  1.00 17.04           C
ATOM   2975  HZ2 TRP A 313      17.936 184.581  13.925  1.00 19.03           H
ATOM   2976  CZ3 TRP A 313      16.363 187.428  12.933  1.00 17.59           C
ATOM   2977  HZ3 TRP A 313      16.180 187.996  12.034  1.00 20.37           H
ATOM   2978  CH2 TRP A 313      17.104 186.235  12.859  1.00 18.34           C
ATOM   2979  HH2 TRP A 313      17.481 185.901  11.903  1.00 21.74           H
ATOM   2980  N   SER A 314      13.651 187.043  19.773  1.00 13.77           N
ATOM   2981  H   SER A 314      13.856 187.981  20.089  1.00 16.15           H
ATOM   2982  CA  SER A 314      13.615 185.970  20.762  1.00 13.95           C
ATOM   2983  HA  SER A 314      14.304 185.184  20.454  1.00 15.04           H
ATOM   2984  C   SER A 314      12.219 185.361  20.870  1.00 11.93           C
ATOM   2985  O   SER A 314      12.071 184.156  21.069  1.00 12.42           O
ATOM   2986  CB  SER A 314      14.054 186.512  22.124  1.00 17.72           C
ATOM   2987 1HB  SER A 314      13.392 187.327  22.417  1.00 18.87           H
ATOM   2988 2HB  SER A 314      13.986 185.720  22.869  1.00 19.73           H
ATOM   2989  OG  SER A 314      15.386 186.992  22.061  1.00 23.60           O
ATOM   2990  HG  SER A 314      15.912 186.371  21.550  1.00 43.28           H
ATOM   2991  N   LEU A 315      11.198 186.199  20.725  1.00 11.59           N
ATOM   2992  H   LEU A 315      11.382 187.187  20.608  1.00 13.15           H
ATOM   2993  CA  LEU A 315       9.810 185.747  20.715  1.00 10.58           C
ATOM   2994  HA  LEU A 315       9.633 185.150  21.610  1.00 11.80           H
ATOM   2995  C   LEU A 315       9.526 184.872  19.495  1.00  9.25           C
ATOM   2996  O   LEU A 315       8.766 183.908  19.577  1.00 10.22           O
ATOM   2997  CB  LEU A 315       8.882 186.965  20.729  1.00 12.17           C
ATOM   2998 1HB  LEU A 315       9.231 187.645  21.505  1.00 22.61           H
ATOM   2999 2HB  LEU A 315       8.988 187.475  19.772  1.00 21.41           H
ATOM   3000  CG  LEU A 315       7.388 186.715  20.963  1.00 12.65           C
ATOM   3001  HG  LEU A 315       7.032 185.985  20.237  1.00 29.90           H
ATOM   3002  CD1 LEU A 315       7.123 186.183  22.368  1.00 29.24           C
ATOM   3003 1HD1 LEU A 315       6.049 186.109  22.534  1.00 65.85           H
ATOM   3004 2HD1 LEU A 315       7.555 186.858  23.107  1.00 65.96           H
ATOM   3005 3HD1 LEU A 315       7.567 185.193  22.477  1.00 65.11           H
ATOM   3006  CD2 LEU A 315       6.629 188.019  20.754  1.00 26.07           C
ATOM   3007 1HD2 LEU A 315       6.994 188.775  21.449  1.00 60.91           H
ATOM   3008 2HD2 LEU A 315       5.565 187.853  20.927  1.00 62.40           H
ATOM   3009 3HD2 LEU A 315       6.773 188.365  19.731  1.00 60.61           H
ATOM   3010  N   GLY A 316      10.146 185.204  18.368  1.00  9.11           N
ATOM   3011  H   GLY A 316      10.743 186.020  18.350  1.00 10.59           H
ATOM   3012  CA  GLY A 316      10.014 184.409  17.160  1.00  9.20           C
ATOM   3013 1HA  GLY A 316       8.956 184.254  16.951  1.00 10.33           H
ATOM   3014 2HA  GLY A 316      10.461 184.949  16.325  1.00 11.22           H
ATOM   3015  C   GLY A 316      10.688 183.055  17.271  1.00  8.73           C
ATOM   3016  O   GLY A 316      10.155 182.048  16.803  1.00  9.66           O
ATOM   3017  N   VAL A 317      11.857 183.031  17.902  1.00  9.38           N
ATOM   3018  H   VAL A 317      12.248 183.900  18.242  1.00 10.66           H
ATOM   3019  CA  VAL A 317      12.595 181.793  18.143  1.00 10.35           C
ATOM   3020  HA  VAL A 317      12.772 181.291  17.193  1.00 11.22           H
ATOM   3021  C   VAL A 317      11.753 180.867  19.016  1.00 10.21           C
ATOM   3022  O   VAL A 317      11.656 179.671  18.746  1.00 11.73           O
ATOM   3023  CB  VAL A 317      13.955 182.050  18.836  1.00 12.85           C
ATOM   3024  HB  VAL A 317      13.787 182.655  19.727  1.00 14.19           H
ATOM   3025  CG1 VAL A 317      14.619 180.745  19.263  1.00 17.11           C
ATOM   3026 1HG1 VAL A 317      14.000 180.238  20.003  1.00 46.61           H
ATOM   3027 2HG1 VAL A 317      15.593 180.958  19.703  1.00 48.39           H
ATOM   3028 3HG1 VAL A 317      14.753 180.098  18.397  1.00 44.45           H
ATOM   3029  CG2 VAL A 317      14.898 182.807  17.904  1.00 15.77           C
ATOM   3030 1HG2 VAL A 317      14.453 183.758  17.616  1.00 42.62           H
ATOM   3031 2HG2 VAL A 317      15.089 182.214  17.009  1.00 46.94           H
ATOM   3032 3HG2 VAL A 317      15.841 183.000  18.415  1.00 44.75           H
ATOM   3033  N   LEU A 318      11.137 181.425  20.053  1.00  9.92           N
ATOM   3034  H   LEU A 318      11.258 182.413  20.230  1.00 10.57           H
ATOM   3035  CA  LEU A 318      10.296 180.652  20.961  1.00 10.30           C
ATOM   3036  HA  LEU A 318      10.847 179.764  21.270  1.00 11.96           H
ATOM   3037  C   LEU A 318       8.991 180.193  20.317  1.00  9.73           C
ATOM   3038  O   LEU A 318       8.511 179.097  20.599  1.00 11.45           O
ATOM   3039  CB  LEU A 318       9.972 181.492  22.199  1.00 11.17           C
ATOM   3040 1HB  LEU A 318      10.902 181.874  22.619  1.00 13.06           H
ATOM   3041 2HB  LEU A 318       9.370 182.343  21.880  1.00 11.91           H
ATOM   3042  CG  LEU A 318       9.205 180.753  23.300  1.00 12.15           C
ATOM   3043  HG  LEU A 318       8.309 180.314  22.864  1.00 13.21           H
ATOM   3044  CD1 LEU A 318      10.021 179.647  23.956  1.00 15.05           C
ATOM   3045 1HD1 LEU A 318      10.939 180.065  24.370  1.00 43.41           H
ATOM   3046 2HD1 LEU A 318      10.263 178.880  23.220  1.00 46.78           H
ATOM   3047 3HD1 LEU A 318       9.438 179.197  24.759  1.00 41.58           H
ATOM   3048  CD2 LEU A 318       8.782 181.757  24.355  1.00 14.41           C
ATOM   3049 1HD2 LEU A 318       8.168 181.260  25.105  1.00 44.46           H
ATOM   3050 2HD2 LEU A 318       8.203 182.553  23.886  1.00 42.27           H
ATOM   3051 3HD2 LEU A 318       9.664 182.180  24.836  1.00 42.88           H
ATOM   3052  N   CYS A 319       8.409 181.029  19.465  1.00  8.96           N
ATOM   3053  H   CYS A 319       8.833 181.929  19.282  1.00  9.22           H
ATOM   3054  CA  CYS A 319       7.175 180.676  18.771  1.00  9.25           C
ATOM   3055  HA  CYS A 319       6.408 180.431  19.506  1.00 10.21           H
ATOM   3056  C   CYS A 319       7.390 179.451  17.886  1.00  9.98           C
ATOM   3057  O   CYS A 319       6.554 178.549  17.848  1.00 12.71           O
ATOM   3058  CB  CYS A 319       6.697 181.858  17.924  1.00  9.52           C
ATOM   3059 1HB  CYS A 319       6.693 182.755  18.544  1.00 10.50           H
ATOM   3060 2HB  CYS A 319       7.406 182.012  17.109  1.00 10.14           H
ATOM   3061  SG  CYS A 319       5.039 181.614  17.234  1.00 12.85           S
ATOM   3062  HG  CYS A 319       5.202 180.340  16.858  1.00 25.31           H
ATOM   3063  N   TYR A 320       8.517 179.418  17.183  1.00  9.61           N
ATOM   3064  H   TYR A 320       9.150 180.206  17.215  1.00  9.94           H
ATOM   3065  CA  TYR A 320       8.904 178.247  16.404  1.00 10.64           C
ATOM   3066  HA  TYR A 320       8.100 177.987  15.715  1.00 11.50           H
ATOM   3067  C   TYR A 320       9.150 177.052  17.322  1.00 11.84           C
ATOM   3068  O   TYR A 320       8.697 175.945  17.040  1.00 13.90           O
ATOM   3069  CB  TYR A 320      10.169 178.557  15.600  1.00 11.07           C
ATOM   3070 1HB  TYR A 320      10.011 179.475  15.033  1.00 11.52           H
ATOM   3071 2HB  TYR A 320      10.987 178.730  16.299  1.00 12.04           H
ATOM   3072  CG  TYR A 320      10.584 177.456  14.647  1.00 12.60           C
ATOM   3073  CD1 TYR A 320      11.322 176.365  15.105  1.00 14.65           C
ATOM   3074  HD1 TYR A 320      11.552 176.278  16.157  1.00 16.00           H
ATOM   3075  CD2 TYR A 320      10.278 177.523  13.286  1.00 14.22           C
ATOM   3076  HD2 TYR A 320       9.684 178.343  12.910  1.00 15.56           H
ATOM   3077  CE1 TYR A 320      11.782 175.389  14.226  1.00 17.29           C
ATOM   3078  HE1 TYR A 320      12.362 174.557  14.597  1.00 20.77           H
ATOM   3079  CE2 TYR A 320      10.747 176.554  12.399  1.00 16.78           C
ATOM   3080  HE2 TYR A 320      10.526 176.630  11.345  1.00 19.82           H
ATOM   3081  CZ  TYR A 320      11.510 175.499  12.874  1.00 17.82           C
ATOM   3082  OH  TYR A 320      12.020 174.548  12.020  1.00 22.48           O
ATOM   3083  HH  TYR A 320      11.829 174.727  11.096  1.00 29.95           H
ATOM   3084  N   GLU A 321       9.876 177.267  18.414  1.00 12.14           N
ATOM   3085  H   GLU A 321      10.212 178.199  18.617  1.00 12.12           H
ATOM   3086  CA  GLU A 321      10.234 176.186  19.328  1.00 13.58           C
ATOM   3087  HA  GLU A 321      10.718 175.401  18.747  1.00 15.97           H
ATOM   3088  C   GLU A 321       9.028 175.553  20.020  1.00 13.68           C
ATOM   3089  O   GLU A 321       9.032 174.351  20.282  1.00 16.55           O
ATOM   3090  CB  GLU A 321      11.241 176.682  20.370  1.00 14.77           C
ATOM   3091 1HB  GLU A 321      12.060 177.174  19.847  1.00 20.52           H
ATOM   3092 2HB  GLU A 321      10.755 177.412  21.017  1.00 16.67           H
ATOM   3093  CG  GLU A 321      11.822 175.570  21.231  1.00 23.47           C
ATOM   3094 1HG  GLU A 321      11.043 175.179  21.885  1.00 38.09           H
ATOM   3095 2HG  GLU A 321      12.166 174.767  20.580  1.00 39.46           H
ATOM   3096  CD  GLU A 321      12.990 176.038  22.078  1.00 23.02           C
ATOM   3097  OE1 GLU A 321      12.900 177.114  22.706  1.00 45.19           O
ATOM   3098  OE2 GLU A 321      14.014 175.326  22.135  1.00 68.12           O
ATOM   3099  N   PHE A 322       7.985 176.324  20.308  1.00 12.02           N
ATOM   3100  H   PHE A 322       8.023 177.317  20.122  1.00 11.81           H
ATOM   3101  CA  PHE A 322       6.767 175.745  20.869  1.00 12.22           C
ATOM   3102  HA  PHE A 322       7.032 175.123  21.723  1.00 13.64           H
ATOM   3103  C   PHE A 322       6.068 174.839  19.860  1.00 13.55           C
ATOM   3104  O   PHE A 322       5.525 173.798  20.228  1.00 17.37           O
ATOM   3105  CB  PHE A 322       5.765 176.824  21.293  1.00 11.48           C
ATOM   3106 1HB  PHE A 322       5.661 177.542  20.479  1.00 11.75           H
ATOM   3107 2HB  PHE A 322       4.798 176.345  21.443  1.00 12.94           H
ATOM   3108  CG  PHE A 322       6.114 177.564  22.559  1.00 11.85           C
ATOM   3109  CD1 PHE A 322       6.675 176.922  23.661  1.00 31.76           C
ATOM   3110  HD1 PHE A 322       6.967 175.885  23.600  1.00 84.14           H
ATOM   3111  CD2 PHE A 322       5.772 178.908  22.677  1.00 47.23           C
ATOM   3112  HD2 PHE A 322       5.385 179.441  21.822  1.00110.57           H
ATOM   3113  CE1 PHE A 322       6.845 177.595  24.869  1.00 33.65           C
ATOM   3114  HE1 PHE A 322       7.292 177.087  25.711  1.00 86.67           H
ATOM   3115  CE2 PHE A 322       5.898 179.576  23.892  1.00 49.56           C
ATOM   3116  HE2 PHE A 322       5.592 180.609  23.975  1.00115.35           H
ATOM   3117  CZ  PHE A 322       6.429 178.916  24.994  1.00 16.07           C
ATOM   3118  HZ  PHE A 322       6.527 179.430  25.939  1.00 19.58           H
ATOM   3119  N   LEU A 323       6.049 175.247  18.595  1.00 13.49           N
ATOM   3120  H   LEU A 323       6.540 176.093  18.343  1.00 14.53           H
ATOM   3121  CA  LEU A 323       5.325 174.519  17.557  1.00 15.72           C
ATOM   3122  HA  LEU A 323       4.385 174.152  17.972  1.00 17.47           H
ATOM   3123  C   LEU A 323       6.094 173.316  17.020  1.00 18.11           C
ATOM   3124  O   LEU A 323       5.492 172.392  16.480  1.00 22.30           O
ATOM   3125  CB  LEU A 323       5.015 175.457  16.387  1.00 16.82           C
ATOM   3126 1HB  LEU A 323       5.957 175.886  16.047  1.00 37.44           H
ATOM   3127 2HB  LEU A 323       4.608 174.860  15.571  1.00 32.01           H
ATOM   3128  CG  LEU A 323       4.038 176.602  16.669  1.00 23.21           C
ATOM   3129  HG  LEU A 323       4.356 177.119  17.573  1.00 69.04           H
ATOM   3130  CD1 LEU A 323       4.067 177.595  15.516  1.00 46.81           C
ATOM   3131 1HD1 LEU A 323       3.707 177.114  14.606  1.00 85.73           H
ATOM   3132 2HD1 LEU A 323       5.088 177.944  15.364  1.00 91.38           H
ATOM   3133 3HD1 LEU A 323       3.429 178.446  15.754  1.00 90.23           H
ATOM   3134  CD2 LEU A 323       2.609 176.106  16.865  1.00 56.03           C
ATOM   3135 1HD2 LEU A 323       2.289 175.539  15.991  1.00103.22           H
ATOM   3136 2HD2 LEU A 323       1.944 176.957  17.008  1.00100.02           H
ATOM   3137 3HD2 LEU A 323       2.560 175.467  17.747  1.00100.60           H
ATOM   3138  N   VAL A 324       7.418 173.341  17.133  1.00 19.11           N
ATOM   3139  H   VAL A 324       7.852 174.114  17.619  1.00 19.43           H
ATOM   3140  CA  VAL A 324       8.274 172.330  16.515  1.00 22.23           C
ATOM   3141  HA  VAL A 324       7.642 171.644  15.953  1.00 25.64           H
ATOM   3142  C   VAL A 324       9.036 171.494  17.541  1.00 24.24           C
ATOM   3143  O   VAL A 324       9.377 170.342  17.276  1.00 30.88           O
ATOM   3144  CB  VAL A 324       9.264 172.981  15.520  1.00 22.39           C
ATOM   3145  HB  VAL A 324       9.899 173.681  16.063  1.00 21.10           H
ATOM   3146  CG1 VAL A 324      10.159 171.938  14.854  1.00 28.61           C
ATOM   3147 1HG1 VAL A 324       9.546 171.155  14.407  1.00 57.52           H
ATOM   3148 2HG1 VAL A 324      10.821 171.496  15.598  1.00 59.09           H
ATOM   3149 3HG1 VAL A 324      10.765 172.412  14.082  1.00 58.32           H
ATOM   3150  CG2 VAL A 324       8.499 173.750  14.443  1.00 23.04           C
ATOM   3151 1HG2 VAL A 324       7.753 173.102  13.984  1.00 51.25           H
ATOM   3152 2HG2 VAL A 324       9.191 174.101  13.678  1.00 49.62           H
ATOM   3153 3HG2 VAL A 324       8.003 174.612  14.887  1.00 52.40           H
ATOM   3154  N   GLY A 325       9.280 172.059  18.719  1.00 22.16           N
ATOM   3155  H   GLY A 325       8.943 172.992  18.914  1.00 20.60           H
ATOM   3156  CA  GLY A 325       9.987 171.359  19.777  1.00 25.02           C
ATOM   3157 1HA  GLY A 325       9.538 171.639  20.730  1.00 25.53           H
ATOM   3158 2HA  GLY A 325       9.849 170.285  19.650  1.00 29.90           H
ATOM   3159  C   GLY A 325      11.475 171.645  19.864  1.00 25.96           C
ATOM   3160  O   GLY A 325      12.134 171.201  20.805  1.00 32.69           O
ATOM   3161  N   LYS A 326      12.013 172.390  18.903  1.00 23.78           N
ATOM   3162  H   LYS A 326      11.423 172.728  18.156  1.00 23.23           H
ATOM   3163  CA  LYS A 326      13.428 172.759  18.890  1.00 25.79           C
ATOM   3164  HA  LYS A 326      13.771 172.818  19.923  1.00 29.74           H
ATOM   3165  C   LYS A 326      13.628 174.124  18.235  1.00 21.14           C
ATOM   3166  O   LYS A 326      12.764 174.566  17.478  1.00 19.22           O
ATOM   3167  CB  LYS A 326      14.249 171.690  18.162  1.00 34.53           C
ATOM   3168 1HB  LYS A 326      15.307 171.897  18.323  1.00 59.60           H
ATOM   3169 2HB  LYS A 326      14.025 170.719  18.604  1.00 58.43           H
ATOM   3170  CG  LYS A 326      14.007 171.610  16.661  1.00 56.65           C
ATOM   3171 1HG  LYS A 326      12.966 171.345  16.476  1.00 90.41           H
ATOM   3172 2HG  LYS A 326      14.213 172.581  16.211  1.00 91.86           H
ATOM   3173  CD  LYS A 326      14.911 170.569  16.018  1.00 70.37           C
ATOM   3174 1HD  LYS A 326      15.948 170.796  16.265  1.00101.18           H
ATOM   3175 2HD  LYS A 326      14.658 169.583  16.408  1.00106.62           H
ATOM   3176  CE  LYS A 326      14.748 170.571  14.507  1.00121.95           C
ATOM   3177 1HE  LYS A 326      13.703 170.365  14.263  1.00181.49           H
ATOM   3178 2HE  LYS A 326      15.002 171.562  14.125  1.00181.37           H
ATOM   3179  NZ  LYS A 326      15.648 169.529  13.911  1.00157.11           N
ATOM   3180 1HZ  LYS A 326      15.429 168.616  14.285  1.00193.51           H
ATOM   3181 2HZ  LYS A 326      16.614 169.741  14.123  1.00199.70           H
ATOM   3182 3HZ  LYS A 326      15.541 169.504  12.906  1.00192.20           H
ATOM   3183  N   PRO A 327      14.746 174.813  18.519  1.00 23.26           N
ATOM   3184  CA  PRO A 327      14.945 176.109  17.859  1.00 21.67           C
ATOM   3185  HA  PRO A 327      14.134 176.782  18.136  1.00 20.15           H
ATOM   3186  C   PRO A 327      15.062 176.028  16.338  1.00 20.95           C
ATOM   3187  O   PRO A 327      15.461 174.995  15.798  1.00 25.17           O
ATOM   3188  CB  PRO A 327      16.271 176.605  18.445  1.00 29.28           C
ATOM   3189 1HB  PRO A 327      17.087 176.383  17.757  1.00 41.71           H
ATOM   3190 2HB  PRO A 327      16.225 177.675  18.647  1.00 35.23           H
ATOM   3191  CG  PRO A 327      16.449 175.846  19.711  1.00 36.47           C
ATOM   3192 1HG  PRO A 327      17.505 175.772  19.972  1.00 55.78           H
ATOM   3193 2HG  PRO A 327      15.885 176.320  20.514  1.00 47.68           H
ATOM   3194  CD  PRO A 327      15.880 174.493  19.405  1.00 31.28           C
ATOM   3195 1HD  PRO A 327      16.613 173.879  18.880  1.00 37.54           H
ATOM   3196 2HD  PRO A 327      15.545 174.006  20.321  1.00 36.47           H
ATOM   3197  N   PRO A 328      14.743 177.119  15.622  1.00 18.85           N
ATOM   3198  CA  PRO A 328      14.865 177.088  14.160  1.00 19.14           C
ATOM   3199  HA  PRO A 328      14.353 176.211  13.764  1.00 21.20           H
ATOM   3200  C   PRO A 328      16.294 177.093  13.624  1.00 21.07           C
ATOM   3201  O   PRO A 328      16.532 176.688  12.487  1.00 25.50           O
ATOM   3202  CB  PRO A 328      14.121 178.354  13.728  1.00 18.63           C
ATOM   3203 1HB  PRO A 328      14.565 178.774  12.826  1.00 22.11           H
ATOM   3204 2HB  PRO A 328      13.066 178.134  13.568  1.00 22.57           H
ATOM   3205  CG  PRO A 328      14.275 179.289  14.868  1.00 18.85           C
ATOM   3206 1HG  PRO A 328      15.234 179.801  14.800  1.00 27.01           H
ATOM   3207 2HG  PRO A 328      13.458 180.010  14.885  1.00 23.40           H
ATOM   3208  CD  PRO A 328      14.242 178.423  16.095  1.00 18.30           C
ATOM   3209 1HD  PRO A 328      14.906 178.828  16.857  1.00 23.53           H
ATOM   3210 2HD  PRO A 328      13.224 178.327  16.471  1.00 19.84           H
ATOM   3211  N   PHE A 329      17.241 177.559  14.432  1.00 21.65           N
ATOM   3212  H   PHE A 329      16.995 177.850  15.367  1.00 22.72           H
ATOM   3213  CA  PHE A 329      18.637 177.661  14.017  1.00 24.92           C
ATOM   3214  HA  PHE A 329      18.699 177.486  12.943  1.00 25.87           H
ATOM   3215  C   PHE A 329      19.499 176.612  14.716  1.00 30.42           C
ATOM   3216  O   PHE A 329      20.691 176.816  14.940  1.00 44.47           O
ATOM   3217  CB  PHE A 329      19.169 179.066  14.316  1.00 25.00           C
ATOM   3218 1HB  PHE A 329      19.206 179.203  15.397  1.00 26.99           H
ATOM   3219 2HB  PHE A 329      20.184 179.144  13.927  1.00 29.11           H
ATOM   3220  CG  PHE A 329      18.338 180.168  13.717  1.00 21.72           C
ATOM   3221  CD1 PHE A 329      18.275 180.339  12.338  1.00 24.01           C
ATOM   3222  HD1 PHE A 329      18.835 179.683  11.687  1.00 29.22           H
ATOM   3223  CD2 PHE A 329      17.610 181.028  14.533  1.00 19.84           C
ATOM   3224  HD2 PHE A 329      17.657 180.919  15.607  1.00 21.77           H
ATOM   3225  CE1 PHE A 329      17.485 181.340  11.778  1.00 23.58           C
ATOM   3226  HE1 PHE A 329      17.439 181.453  10.706  1.00 28.41           H
ATOM   3227  CE2 PHE A 329      16.808 182.024  13.983  1.00 19.32           C
ATOM   3228  HE2 PHE A 329      16.234 182.674  14.627  1.00 21.13           H
ATOM   3229  CZ  PHE A 329      16.748 182.184  12.602  1.00 20.82           C
ATOM   3230  HZ  PHE A 329      16.136 182.963  12.171  1.00 23.03           H
ATOM   3231  N   GLU A 330      18.886 175.482  15.052  1.00 39.61           N
ATOM   3232  H   GLU A 330      17.912 175.357  14.814  1.00 55.25           H
ATOM   3233  CA  GLU A 330      19.580 174.387  15.723  1.00 48.25           C
ATOM   3234  HA  GLU A 330      20.016 174.763  16.648  1.00 49.95           H
ATOM   3235  C   GLU A 330      20.705 173.856  14.837  1.00 51.98           C
ATOM   3236  O   GLU A 330      20.510 173.634  13.642  1.00 61.87           O
ATOM   3237  CB  GLU A 330      18.580 173.271  16.042  1.00 62.61           C
ATOM   3238 1HB  GLU A 330      17.710 173.715  16.526  1.00 82.68           H
ATOM   3239 2HB  GLU A 330      18.251 172.825  15.103  1.00 68.79           H
ATOM   3240  CG  GLU A 330      19.102 172.159  16.942  1.00 86.29           C
ATOM   3241 1HG  GLU A 330      18.471 171.281  16.807  1.00140.04           H
ATOM   3242 2HG  GLU A 330      20.119 171.900  16.649  1.00111.24           H
ATOM   3243  CD  GLU A 330      19.083 172.550  18.408  1.00139.23           C
ATOM   3244  OE1 GLU A 330      19.783 173.513  18.787  1.00219.97           O
ATOM   3245  OE2 GLU A 330      18.354 171.902  19.189  1.00215.72           O
ATOM   3246  N   ALA A 331      21.887 173.668  15.416  1.00 53.29           N
ATOM   3247  H   ALA A 331      22.003 173.844  16.404  1.00 56.25           H
ATOM   3248  CA  ALA A 331      23.059 173.220  14.670  1.00 58.95           C
ATOM   3249  HA  ALA A 331      22.737 172.550  13.873  1.00 65.11           H
ATOM   3250  C   ALA A 331      24.015 172.466  15.591  1.00 65.01           C
ATOM   3251  O   ALA A 331      23.933 172.594  16.812  1.00 66.03           O
ATOM   3252  CB  ALA A 331      23.766 174.417  14.050  1.00 60.21           C
ATOM   3253 1HB  ALA A 331      24.582 174.067  13.419  1.00 89.01           H
ATOM   3254 2HB  ALA A 331      24.167 175.055  14.837  1.00 90.17           H
ATOM   3255 3HB  ALA A 331      23.062 174.987  13.444  1.00 88.18           H
ATOM   3256  N   ASN A 332      24.918 171.676  15.017  1.00 75.66           N
ATOM   3257  H   ASN A 332      24.946 171.592  14.011  1.00 80.83           H
ATOM   3258  CA  ASN A 332      25.866 170.894  15.806  1.00 85.72           C
ATOM   3259  HA  ASN A 332      25.303 170.262  16.495  1.00 88.36           H
ATOM   3260  C   ASN A 332      26.803 171.759  16.647  1.00 83.94           C
ATOM   3261  O   ASN A 332      27.239 171.338  17.718  1.00 93.47           O
ATOM   3262  CB  ASN A 332      26.714 170.003  14.894  1.00106.20           C
ATOM   3263 1HB  ASN A 332      27.113 170.597  14.073  1.00143.04           H
ATOM   3264 2HB  ASN A 332      27.547 169.611  15.477  1.00125.13           H
ATOM   3265  CG  ASN A 332      25.939 168.834  14.326  1.00184.69           C
ATOM   3266  OD1 ASN A 332      24.911 169.003  13.675  1.00280.22           O
ATOM   3267  ND2 ASN A 332      26.437 167.631  14.561  1.00271.93           N
ATOM   3268 1HD2 ASN A 332      25.959 166.821  14.195  1.00402.31           H
ATOM   3269 2HD2 ASN A 332      27.280 167.527  15.106  1.00284.34           H
ATOM   3270  N   THR A 333      27.135 172.951  16.162  1.00 79.34           N
ATOM   3271  H   THR A 333      26.753 173.256  15.278  1.00 79.36           H
ATOM   3272  CA  THR A 333      28.011 173.865  16.891  1.00 84.28           C
ATOM   3273  HA  THR A 333      28.108 173.520  17.920  1.00 91.18           H
ATOM   3274  C   THR A 333      27.409 175.266  16.894  1.00 72.75           C
ATOM   3275  O   THR A 333      26.640 175.616  15.999  1.00 63.53           O
ATOM   3276  CB  THR A 333      29.413 173.969  16.256  1.00102.20           C
ATOM   3277  HB  THR A 333      30.016 174.664  16.841  1.00115.00           H
ATOM   3278  OG1 THR A 333      29.296 174.471  14.918  1.00161.99           O
ATOM   3279  HG1 THR A 333      28.765 173.853  14.411  1.00229.37           H
ATOM   3280  CG2 THR A 333      30.120 172.620  16.216  1.00136.52           C
ATOM   3281 1HG2 THR A 333      30.149 172.190  17.218  1.00182.00           H
ATOM   3282 2HG2 THR A 333      31.140 172.757  15.856  1.00179.81           H
ATOM   3283 3HG2 THR A 333      29.592 171.943  15.545  1.00182.37           H
ATOM   3284  N   TYR A 334      27.775 176.078  17.880  1.00 80.55           N
ATOM   3285  H   TYR A 334      28.391 175.752  18.612  1.00 94.55           H
ATOM   3286  CA  TYR A 334      27.289 177.453  17.942  1.00 77.30           C
ATOM   3287  HA  TYR A 334      26.205 177.441  17.833  1.00 67.35           H
ATOM   3288  C   TYR A 334      27.866 178.294  16.807  1.00 76.43           C
ATOM   3289  O   TYR A 334      27.257 179.273  16.382  1.00 67.83           O
ATOM   3290  CB  TYR A 334      27.636 178.104  19.283  1.00101.68           C
ATOM   3291 1HB  TYR A 334      28.714 178.050  19.436  1.00100.04           H
ATOM   3292 2HB  TYR A 334      27.350 179.155  19.239  1.00131.92           H
ATOM   3293  CG  TYR A 334      26.934 177.466  20.462  1.00143.87           C
ATOM   3294  CD1 TYR A 334      25.553 177.585  20.619  1.00222.28           C
ATOM   3295  HD1 TYR A 334      24.977 178.150  19.900  1.00276.04           H
ATOM   3296  CD2 TYR A 334      27.651 176.738  21.413  1.00205.70           C
ATOM   3297  HD2 TYR A 334      28.722 176.638  21.318  1.00249.46           H
ATOM   3298  CE1 TYR A 334      24.898 176.973  21.686  1.00322.44           C
ATOM   3299  HE1 TYR A 334      23.826 177.056  21.783  1.00454.95           H
ATOM   3300  CE2 TYR A 334      27.002 176.137  22.490  1.00301.45           C
ATOM   3301  HE2 TYR A 334      27.566 175.577  23.222  1.00414.32           H
ATOM   3302  CZ  TYR A 334      25.627 176.250  22.615  1.00339.96           C
ATOM   3303  OH  TYR A 334      24.980 175.646  23.668  1.00489.78           O
ATOM   3304  HH  TYR A 334      24.029 175.768  23.640  1.00571.61           H
ATOM   3305  N   GLN A 335      29.033 177.900  16.309  1.00 90.81           N
ATOM   3306  H   GLN A 335      29.492 177.089  16.696  1.00101.45           H
ATOM   3307  CA  GLN A 335      29.665 178.597  15.194  1.00 97.98           C
ATOM   3308  HA  GLN A 335      29.800 179.643  15.473  1.00101.96           H
ATOM   3309  C   GLN A 335      28.773 178.538  13.957  1.00 86.94           C
ATOM   3310  O   GLN A 335      28.651 179.513  13.217  1.00 88.55           O
ATOM   3311  CB  GLN A 335      31.030 177.972  14.898  1.00122.38           C
ATOM   3312 1HB  GLN A 335      31.414 177.522  15.814  1.00149.28           H
ATOM   3313 2HB  GLN A 335      30.904 177.181  14.158  1.00151.77           H
ATOM   3314  CG  GLN A 335      32.067 178.962  14.390  1.00174.99           C
ATOM   3315 1HG  GLN A 335      32.788 178.432  13.768  1.00232.60           H
ATOM   3316 2HG  GLN A 335      31.574 179.722  13.783  1.00223.40           H
ATOM   3317  CD  GLN A 335      32.804 179.642  15.527  1.00261.26           C
ATOM   3318  OE1 GLN A 335      32.196 180.271  16.391  1.00328.63           O
ATOM   3319  NE2 GLN A 335      34.122 179.512  15.545  1.00390.60           N
ATOM   3320 1HE2 GLN A 335      34.649 179.951  16.285  1.00526.92           H
ATOM   3321 2HE2 GLN A 335      34.591 178.988  14.821  1.00430.10           H
ATOM   3322  N   GLU A 336      28.139 177.391  13.739  1.00 81.69           N
ATOM   3323  H   GLU A 336      28.288 176.611  14.364  1.00 86.65           H
ATOM   3324  CA  GLU A 336      27.189 177.225  12.643  1.00 75.30           C
ATOM   3325  HA  GLU A 336      27.593 177.706  11.753  1.00 83.51           H
ATOM   3326  C   GLU A 336      25.858 177.894  12.979  1.00 60.76           C
ATOM   3327  O   GLU A 336      25.209 178.465  12.103  1.00 60.74           O
ATOM   3328  CB  GLU A 336      26.985 175.737  12.346  1.00 79.53           C
ATOM   3329 1HB  GLU A 336      27.957 175.294  12.129  1.00 90.55           H
ATOM   3330 2HB  GLU A 336      26.589 175.254  13.239  1.00 75.97           H
ATOM   3331  CG  GLU A 336      26.044 175.440  11.184  1.00 83.13           C
ATOM   3332 1HG  GLU A 336      25.818 174.374  11.186  1.00104.59           H
ATOM   3333 2HG  GLU A 336      25.114 175.986  11.338  1.00 88.72           H
ATOM   3334  CD  GLU A 336      26.615 175.821   9.830  1.00121.97           C
ATOM   3335  OE1 GLU A 336      27.811 176.173   9.738  1.00180.08           O
ATOM   3336  OE2 GLU A 336      25.861 175.781   8.835  1.00185.09           O
ATOM   3337  N   THR A 337      25.461 177.848  14.247  1.00 53.27           N
ATOM   3338  H   THR A 337      26.018 177.346  14.926  1.00 58.01           H
ATOM   3339  CA  THR A 337      24.248 178.523  14.701  1.00 43.81           C
ATOM   3340  HA  THR A 337      23.391 178.104  14.174  1.00 41.29           H
ATOM   3341  C   THR A 337      24.319 180.015  14.390  1.00 43.34           C
ATOM   3342  O   THR A 337      23.346 180.597  13.913  1.00 39.35           O
ATOM   3343  CB  THR A 337      24.031 178.351  16.219  1.00 42.72           C
ATOM   3344  HB  THR A 337      24.854 178.823  16.753  1.00 47.19           H
ATOM   3345  OG1 THR A 337      24.002 176.956  16.545  1.00 49.02           O
ATOM   3346  HG1 THR A 337      23.244 176.559  16.110  1.00 90.17           H
ATOM   3347  CG2 THR A 337      22.727 178.988  16.675  1.00 40.58           C
ATOM   3348 1HG2 THR A 337      22.550 178.739  17.721  1.00 69.05           H
ATOM   3349 2HG2 THR A 337      21.900 178.621  16.069  1.00 68.40           H
ATOM   3350 3HG2 THR A 337      22.798 180.071  16.576  1.00 68.90           H
ATOM   3351  N   TYR A 338      25.465 180.641  14.640  1.00 50.90           N
ATOM   3352  H   TYR A 338      26.242 180.131  15.040  1.00 56.95           H
ATOM   3353  CA  TYR A 338      25.626 182.065  14.361  1.00 54.73           C
ATOM   3354  HA  TYR A 338      24.839 182.612  14.880  1.00 50.76           H
ATOM   3355  C   TYR A 338      25.479 182.341  12.868  1.00 56.27           C
ATOM   3356  O   TYR A 338      24.871 183.336  12.470  1.00 55.67           O
ATOM   3357  CB  TYR A 338      26.988 182.581  14.834  1.00 67.67           C
ATOM   3358 1HB  TYR A 338      27.766 182.067  14.270  1.00 60.29           H
ATOM   3359 2HB  TYR A 338      27.049 183.642  14.595  1.00103.32           H
ATOM   3360  CG  TYR A 338      27.282 182.411  16.310  1.00100.79           C
ATOM   3361  CD1 TYR A 338      28.566 182.059  16.731  1.00176.03           C
ATOM   3362  HD1 TYR A 338      29.344 181.902  15.998  1.00236.24           H
ATOM   3363  CD2 TYR A 338      26.304 182.624  17.285  1.00162.32           C
ATOM   3364  HD2 TYR A 338      25.300 182.899  16.996  1.00216.60           H
ATOM   3365  CE1 TYR A 338      28.865 181.914  18.083  1.00268.79           C
ATOM   3366  HE1 TYR A 338      29.864 181.640  18.390  1.00403.28           H
ATOM   3367  CE2 TYR A 338      26.598 182.480  18.639  1.00247.87           C
ATOM   3368  HE2 TYR A 338      25.831 182.643  19.380  1.00361.87           H
ATOM   3369  CZ  TYR A 338      27.880 182.134  19.030  1.00279.40           C
ATOM   3370  OH  TYR A 338      28.181 182.015  20.367  1.00420.69           O
ATOM   3371  HH  TYR A 338      29.102 181.794  20.521  1.00468.01           H
ATOM   3372  N   LYS A 339      26.025 181.457  12.038  1.00 61.58           N
ATOM   3373  H   LYS A 339      26.519 180.662  12.421  1.00 64.21           H
ATOM   3374  CA  LYS A 339      25.908 181.591  10.588  1.00 65.81           C
ATOM   3375  HA  LYS A 339      26.254 182.584  10.298  1.00 70.96           H
ATOM   3376  C   LYS A 339      24.451 181.472  10.157  1.00 56.06           C
ATOM   3377  O   LYS A 339      24.000 182.225   9.298  1.00 56.53           O
ATOM   3378  CB  LYS A 339      26.746 180.534   9.862  1.00 79.36           C
ATOM   3379 1HB  LYS A 339      26.462 179.548  10.228  1.00 84.95           H
ATOM   3380 2HB  LYS A 339      26.511 180.582   8.798  1.00100.81           H
ATOM   3381  CG  LYS A 339      28.249 180.707  10.028  1.00142.09           C
ATOM   3382 1HG  LYS A 339      28.538 181.690   9.656  1.00202.21           H
ATOM   3383 2HG  LYS A 339      28.504 180.641  11.085  1.00186.10           H
ATOM   3384  CD  LYS A 339      29.017 179.640   9.262  1.00174.10           C
ATOM   3385 1HD  LYS A 339      28.688 178.654   9.590  1.00204.38           H
ATOM   3386 2HD  LYS A 339      28.813 179.745   8.196  1.00197.74           H
ATOM   3387  CE  LYS A 339      30.513 179.769   9.500  1.00271.28           C
ATOM   3388 1HE  LYS A 339      30.836 180.770   9.207  1.00328.33           H
ATOM   3389 2HE  LYS A 339      30.714 179.639  10.566  1.00331.08           H
ATOM   3390  NZ  LYS A 339      31.230 178.725   8.695  1.00369.10           N
ATOM   3391 1HZ  LYS A 339      31.046 178.851   7.709  1.00425.54           H
ATOM   3392 2HZ  LYS A 339      30.916 177.802   8.962  1.00417.26           H
ATOM   3393 3HZ  LYS A 339      32.228 178.783   8.847  1.00433.15           H
ATOM   3394  N   ARG A 340      23.722 180.526  10.739  1.00 50.50           N
ATOM   3395  H   ARG A 340      24.155 179.928  11.431  1.00 52.73           H
ATOM   3396  CA  ARG A 340      22.315 180.313  10.403  1.00 44.24           C
ATOM   3397  HA  ARG A 340      22.213 180.309   9.317  1.00 49.28           H
ATOM   3398  C   ARG A 340      21.429 181.445  10.911  1.00 36.83           C
ATOM   3399  O   ARG A 340      20.472 181.817  10.238  1.00 36.82           O
ATOM   3400  CB  ARG A 340      21.832 178.956  10.926  1.00 43.68           C
ATOM   3401 1HB  ARG A 340      22.066 178.877  11.988  1.00 45.89           H
ATOM   3402 2HB  ARG A 340      20.750 178.899  10.803  1.00 45.35           H
ATOM   3403  CG  ARG A 340      22.464 177.788  10.181  1.00 53.89           C
ATOM   3404 1HG  ARG A 340      22.218 177.876   9.122  1.00 71.09           H
ATOM   3405 2HG  ARG A 340      23.547 177.842  10.285  1.00 68.11           H
ATOM   3406  CD  ARG A 340      21.997 176.427  10.671  1.00 56.02           C
ATOM   3407 1HD  ARG A 340      22.243 176.316  11.728  1.00 63.03           H
ATOM   3408 2HD  ARG A 340      20.917 176.346  10.540  1.00 64.28           H
ATOM   3409  NE  ARG A 340      22.669 175.385   9.895  1.00 71.78           N
ATOM   3410  HE  ARG A 340      23.308 175.692   9.177  1.00 88.61           H
ATOM   3411  CZ  ARG A 340      22.514 174.077  10.051  1.00 87.93           C
ATOM   3412  NH1 ARG A 340      21.720 173.545  10.958  1.00104.55           N
ATOM   3413 1HH1 ARG A 340      21.235 174.138  11.614  1.00103.41           H
ATOM   3414 2HH1 ARG A 340      21.611 172.544  10.999  1.00138.28           H
ATOM   3415  NH2 ARG A 340      23.191 173.264   9.267  1.00115.39           N
ATOM   3416 1HH2 ARG A 340      23.815 173.656   8.579  1.00129.05           H
ATOM   3417 2HH2 ARG A 340      23.074 172.268   9.363  1.00140.84           H
ATOM   3418  N   ILE A 341      21.764 182.016  12.062  1.00 34.57           N
ATOM   3419  H   ILE A 341      22.518 181.624  12.609  1.00 37.48           H
ATOM   3420  CA  ILE A 341      21.082 183.209  12.560  1.00 30.88           C
ATOM   3421  HA  ILE A 341      20.008 183.023  12.565  1.00 27.92           H
ATOM   3422  C   ILE A 341      21.328 184.394  11.628  1.00 34.27           C
ATOM   3423  O   ILE A 341      20.393 185.119  11.291  1.00 32.75           O
ATOM   3424  CB  ILE A 341      21.525 183.565  14.000  1.00 31.31           C
ATOM   3425  HB  ILE A 341      22.613 183.527  14.045  1.00 36.22           H
ATOM   3426  CG1 ILE A 341      20.950 182.547  14.992  1.00 29.53           C
ATOM   3427 1HG1 ILE A 341      19.879 182.726  15.092  1.00 28.52           H
ATOM   3428 2HG1 ILE A 341      21.087 181.545  14.586  1.00 30.81           H
ATOM   3429  CG2 ILE A 341      21.083 184.979  14.371  1.00 32.44           C
ATOM   3430 1HG2 ILE A 341      21.642 185.702  13.778  1.00 62.45           H
ATOM   3431 2HG2 ILE A 341      21.281 185.173  15.424  1.00 58.87           H
ATOM   3432 3HG2 ILE A 341      20.018 185.101  14.179  1.00 61.56           H
ATOM   3433  CD1 ILE A 341      21.574 182.579  16.375  1.00 32.83           C
ATOM   3434 1HD1 ILE A 341      21.344 183.523  16.867  1.00 63.06           H
ATOM   3435 2HD1 ILE A 341      22.655 182.464  16.292  1.00 59.59           H
ATOM   3436 3HD1 ILE A 341      21.169 181.760  16.970  1.00 62.67           H
ATOM   3437  N   SER A 342      22.569 184.591  11.196  1.00 41.34           N
ATOM   3438  H   SER A 342      23.303 183.951  11.469  1.00 45.14           H
ATOM   3439  CA  SER A 342      22.919 185.738  10.360  1.00 46.74           C
ATOM   3440  HA  SER A 342      22.476 186.634  10.795  1.00 47.06           H
ATOM   3441  C   SER A 342      22.404 185.621   8.928  1.00 46.58           C
ATOM   3442  O   SER A 342      22.211 186.621   8.239  1.00 51.57           O
ATOM   3443  CB  SER A 342      24.438 185.917  10.332  1.00 58.45           C
ATOM   3444 1HB  SER A 342      24.891 185.059   9.837  1.00 82.38           H
ATOM   3445 2HB  SER A 342      24.681 186.821   9.773  1.00 87.06           H
ATOM   3446  OG  SER A 342      24.958 186.023  11.646  1.00 94.81           O
ATOM   3447  HG  SER A 342      24.800 185.192  12.104  1.00132.90           H
ATOM   3448  N   ARG A 343      22.184 184.393   8.470  1.00 45.92           N
ATOM   3449  H   ARG A 343      22.392 183.603   9.065  1.00 48.16           H
ATOM   3450  CA  ARG A 343      21.637 184.142   7.138  1.00 47.08           C
ATOM   3451  HA  ARG A 343      21.856 184.992   6.491  1.00 52.71           H
ATOM   3452  C   ARG A 343      20.120 183.992   7.186  1.00 40.59           C
ATOM   3453  O   ARG A 343      19.464 183.930   6.148  1.00 44.56           O
ATOM   3454  CB  ARG A 343      22.279 182.883   6.545  1.00 53.72           C
ATOM   3455 1HB  ARG A 343      22.127 182.060   7.243  1.00 61.29           H
ATOM   3456 2HB  ARG A 343      21.779 182.634   5.608  1.00 60.55           H
ATOM   3457  CG  ARG A 343      23.772 183.036   6.275  1.00 91.74           C
ATOM   3458 1HG  ARG A 343      23.914 183.623   5.368  1.00125.89           H
ATOM   3459 2HG  ARG A 343      24.228 183.573   7.106  1.00126.49           H
ATOM   3460  CD  ARG A 343      24.489 181.701   6.130  1.00107.28           C
ATOM   3461 1HD  ARG A 343      25.564 181.886   6.151  1.00148.22           H
ATOM   3462 2HD  ARG A 343      24.231 181.069   6.981  1.00143.80           H
ATOM   3463  NE  ARG A 343      24.158 181.000   4.890  1.00149.63           N
ATOM   3464  HE  ARG A 343      23.523 181.461   4.255  1.00203.07           H
ATOM   3465  CZ  ARG A 343      24.624 179.808   4.540  1.00215.43           C
ATOM   3466  NH1 ARG A 343      25.465 179.126   5.293  1.00248.14           N
ATOM   3467 1HH1 ARG A 343      25.747 179.500   6.184  1.00225.60           H
ATOM   3468 2HH1 ARG A 343      25.800 178.231   4.973  1.00357.18           H
ATOM   3469  NH2 ARG A 343      24.272 179.298   3.378  1.00350.85           N
ATOM   3470 1HH2 ARG A 343      23.640 179.813   2.786  1.00409.36           H
ATOM   3471 2HH2 ARG A 343      24.629 178.397   3.102  1.00458.74           H
ATOM   3472  N   VAL A 344      19.586 183.941   8.402  1.00 34.29           N
ATOM   3473  H   VAL A 344      20.197 184.041   9.200  1.00 35.57           H
ATOM   3474  CA  VAL A 344      18.166 183.698   8.653  1.00 29.33           C
ATOM   3475  HA  VAL A 344      18.029 183.550   9.724  1.00 27.63           H
ATOM   3476  C   VAL A 344      17.779 182.406   7.938  1.00 31.76           C
ATOM   3477  O   VAL A 344      16.770 182.317   7.239  1.00 35.20           O
ATOM   3478  CB  VAL A 344      17.253 184.869   8.215  1.00 29.65           C
ATOM   3479  HB  VAL A 344      17.117 184.834   7.135  1.00 42.50           H
ATOM   3480  CG1 VAL A 344      15.887 184.756   8.889  1.00 35.88           C
ATOM   3481 1HG1 VAL A 344      15.423 183.806   8.627  1.00 73.20           H
ATOM   3482 2HG1 VAL A 344      15.244 185.569   8.551  1.00 68.87           H
ATOM   3483 3HG1 VAL A 344      16.001 184.815   9.972  1.00 67.87           H
ATOM   3484  CG2 VAL A 344      17.876 186.217   8.580  1.00 53.59           C
ATOM   3485 1HG2 VAL A 344      18.154 186.225   9.634  1.00 92.76           H
ATOM   3486 2HG2 VAL A 344      17.155 187.013   8.392  1.00 90.74           H
ATOM   3487 3HG2 VAL A 344      18.761 186.393   7.970  1.00 91.82           H
ATOM   3488  N   GLU A 345      18.624 181.395   8.109  1.00 35.73           N
ATOM   3489  H   GLU A 345      19.404 181.506   8.741  1.00 37.77           H
ATOM   3490  CA  GLU A 345      18.476 180.127   7.402  1.00 42.26           C
ATOM   3491  HA  GLU A 345      17.849 180.285   6.524  1.00 44.65           H
ATOM   3492  C   GLU A 345      17.808 179.085   8.294  1.00 41.65           C
ATOM   3493  O   GLU A 345      18.448 178.473   9.149  1.00 50.53           O
ATOM   3494  CB  GLU A 345      19.843 179.621   6.934  1.00 53.84           C
ATOM   3495 1HB  GLU A 345      20.348 180.430   6.406  1.00 75.17           H
ATOM   3496 2HB  GLU A 345      20.439 179.358   7.808  1.00 74.27           H
ATOM   3497  CG  GLU A 345      19.767 178.416   6.006  1.00 73.42           C
ATOM   3498 1HG  GLU A 345      19.230 177.614   6.513  1.00113.71           H
ATOM   3499 2HG  GLU A 345      19.208 178.693   5.112  1.00114.67           H
ATOM   3500  CD  GLU A 345      21.136 177.905   5.598  1.00114.21           C
ATOM   3501  OE1 GLU A 345      21.200 176.864   4.910  1.00188.03           O
ATOM   3502  OE2 GLU A 345      22.157 178.526   5.964  1.00173.48           O
ATOM   3503  N   PHE A 346      16.509 178.897   8.091  1.00 39.48           N
ATOM   3504  H   PHE A 346      16.016 179.454   7.407  1.00 42.23           H
ATOM   3505  CA  PHE A 346      15.749 177.889   8.823  1.00 42.13           C
ATOM   3506  HA  PHE A 346      16.408 177.044   9.022  1.00 54.33           H
ATOM   3507  C   PHE A 346      14.574 177.401   7.978  1.00 36.80           C
ATOM   3508  O   PHE A 346      14.181 178.055   7.012  1.00 66.93           O
ATOM   3509  CB  PHE A 346      15.272 178.453  10.164  1.00 56.63           C
ATOM   3510 1HB  PHE A 346      14.939 177.622  10.785  1.00 81.01           H
ATOM   3511 2HB  PHE A 346      16.116 178.932  10.661  1.00 85.19           H
ATOM   3512  CG  PHE A 346      14.145 179.443  10.054  1.00 38.84           C
ATOM   3513  CD1 PHE A 346      14.385 180.774   9.729  1.00 56.52           C
ATOM   3514  HD1 PHE A 346      15.392 181.106   9.526  1.00122.92           H
ATOM   3515  CD2 PHE A 346      12.840 179.039  10.316  1.00 85.39           C
ATOM   3516  HD2 PHE A 346      12.637 178.007  10.562  1.00174.46           H
ATOM   3517  CE1 PHE A 346      13.336 181.689   9.659  1.00 59.44           C
ATOM   3518  HE1 PHE A 346      13.532 182.718   9.398  1.00128.71           H
ATOM   3519  CE2 PHE A 346      11.791 179.950  10.275  1.00 86.66           C
ATOM   3520  HE2 PHE A 346      10.789 179.627  10.514  1.00176.04           H
ATOM   3521  CZ  PHE A 346      12.036 181.275   9.930  1.00 43.30           C
ATOM   3522  HZ  PHE A 346      11.222 181.983   9.881  1.00 58.04           H
ATOM   3523  N   THR A 347      14.027 176.241   8.327  1.00 30.83           N
ATOM   3524  H   THR A 347      14.351 175.764   9.156  1.00 46.98           H
ATOM   3525  CA  THR A 347      12.983 175.602   7.530  1.00 29.91           C
ATOM   3526  HA  THR A 347      12.671 176.280   6.736  1.00 36.81           H
ATOM   3527  C   THR A 347      11.770 175.237   8.380  1.00 27.83           C
ATOM   3528  O   THR A 347      11.905 174.583   9.414  1.00 37.99           O
ATOM   3529  CB  THR A 347      13.527 174.310   6.885  1.00 41.03           C
ATOM   3530  HB  THR A 347      13.737 173.580   7.666  1.00 79.97           H
ATOM   3531  OG1 THR A 347      14.743 174.611   6.189  1.00 94.53           O
ATOM   3532  HG1 THR A 347      15.302 175.134   6.770  1.00141.10           H
ATOM   3533  CG2 THR A 347      12.538 173.715   5.891  1.00 79.54           C
ATOM   3534 1HG2 THR A 347      12.249 174.469   5.160  1.00127.58           H
ATOM   3535 2HG2 THR A 347      11.653 173.361   6.420  1.00127.81           H
ATOM   3536 3HG2 THR A 347      13.004 172.875   5.376  1.00131.87           H
ATOM   3537  N   PHE A 348      10.581 175.643   7.946  1.00 25.71           N
ATOM   3538  H   PHE A 348      10.511 176.216   7.118  1.00 30.59           H
ATOM   3539  CA  PHE A 348       9.347 175.221   8.602  1.00 25.71           C
ATOM   3540  HA  PHE A 348       9.461 175.347   9.678  1.00 25.50           H
ATOM   3541  C   PHE A 348       9.067 173.750   8.298  1.00 29.79           C
ATOM   3542  O   PHE A 348       9.183 173.322   7.150  1.00 34.38           O
ATOM   3543  CB  PHE A 348       8.160 176.065   8.129  1.00 25.97           C
ATOM   3544 1HB  PHE A 348       8.075 175.981   7.046  1.00 29.30           H
ATOM   3545 2HB  PHE A 348       7.251 175.658   8.571  1.00 29.95           H
ATOM   3546  CG  PHE A 348       8.262 177.517   8.505  1.00 22.22           C
ATOM   3547  CD1 PHE A 348       8.028 177.920   9.816  1.00 20.78           C
ATOM   3548  HD1 PHE A 348       7.792 177.183  10.570  1.00 24.15           H
ATOM   3549  CD2 PHE A 348       8.577 178.480   7.552  1.00 24.78           C
ATOM   3550  HD2 PHE A 348       8.760 178.183   6.529  1.00 30.86           H
ATOM   3551  CE1 PHE A 348       8.104 179.262  10.172  1.00 19.94           C
ATOM   3552  HE1 PHE A 348       7.930 179.558  11.195  1.00 22.06           H
ATOM   3553  CE2 PHE A 348       8.650 179.827   7.897  1.00 24.36           C
ATOM   3554  HE2 PHE A 348       8.895 180.566   7.148  1.00 30.51           H
ATOM   3555  CZ  PHE A 348       8.414 180.220   9.211  1.00 20.92           C
ATOM   3556  HZ  PHE A 348       8.477 181.263   9.484  1.00 22.99           H
ATOM   3557  N   PRO A 349       8.709 172.951   9.316  1.00 30.92           N
ATOM   3558  CA  PRO A 349       7.933 171.748   8.994  1.00 35.13           C
ATOM   3559  HA  PRO A 349       8.518 171.093   8.348  1.00 39.07           H
ATOM   3560  C   PRO A 349       6.584 172.025   8.335  1.00 35.65           C
ATOM   3561  O   PRO A 349       6.005 173.099   8.488  1.00 34.07           O
ATOM   3562  CB  PRO A 349       7.721 171.090  10.359  1.00 39.34           C
ATOM   3563 1HB  PRO A 349       6.751 171.377  10.763  1.00 51.32           H
ATOM   3564 2HB  PRO A 349       7.795 170.006  10.275  1.00 50.64           H
ATOM   3565  CG  PRO A 349       8.817 171.621  11.214  1.00 39.92           C
ATOM   3566 1HG  PRO A 349       8.536 171.580  12.266  1.00 55.59           H
ATOM   3567 2HG  PRO A 349       9.735 171.060  11.038  1.00 56.77           H
ATOM   3568  CD  PRO A 349       8.985 173.041  10.760  1.00 31.25           C
ATOM   3569 1HD  PRO A 349       8.261 173.691  11.251  1.00 30.72           H
ATOM   3570 2HD  PRO A 349      10.004 173.381  10.941  1.00 35.25           H
ATOM   3571  N   ASP A 350       6.088 171.028   7.610  1.00 41.52           N
ATOM   3572  H   ASP A 350       6.579 170.147   7.574  1.00 46.08           H
ATOM   3573  CA  ASP A 350       4.857 171.158   6.834  1.00 45.82           C
ATOM   3574  HA  ASP A 350       4.950 172.020   6.173  1.00 46.59           H
ATOM   3575  C   ASP A 350       3.615 171.373   7.696  1.00 45.80           C
ATOM   3576  O   ASP A 350       2.642 171.977   7.248  1.00 55.18           O
ATOM   3577  CB  ASP A 350       4.654 169.908   5.974  1.00 57.30           C
ATOM   3578 1HB  ASP A 350       4.721 169.026   6.610  1.00 85.12           H
ATOM   3579 2HB  ASP A 350       3.659 169.944   5.530  1.00 85.33           H
ATOM   3580  CG  ASP A 350       5.675 169.793   4.858  1.00101.30           C
ATOM   3581  OD1 ASP A 350       6.238 168.692   4.686  1.00167.70           O
ATOM   3582  OD2 ASP A 350       5.917 170.793   4.148  1.00176.87           O
ATOM   3583  N   PHE A 351       3.640 170.874   8.928  1.00 42.68           N
ATOM   3584  H   PHE A 351       4.467 170.394   9.252  1.00 43.94           H
ATOM   3585  CA  PHE A 351       2.504 171.017   9.834  1.00 45.36           C
ATOM   3586  HA  PHE A 351       1.594 170.814   9.268  1.00 52.33           H
ATOM   3587  C   PHE A 351       2.341 172.423  10.410  1.00 40.58           C
ATOM   3588  O   PHE A 351       1.313 172.725  11.015  1.00 47.54           O
ATOM   3589  CB  PHE A 351       2.579 169.983  10.963  1.00 50.05           C
ATOM   3590 1HB  PHE A 351       1.703 170.103  11.600  1.00 60.33           H
ATOM   3591 2HB  PHE A 351       2.542 168.987  10.522  1.00 60.29           H
ATOM   3592  CG  PHE A 351       3.817 170.077  11.815  1.00 45.88           C
ATOM   3593  CD1 PHE A 351       3.975 171.106  12.738  1.00 53.03           C
ATOM   3594  HD1 PHE A 351       3.208 171.859  12.842  1.00 61.93           H
ATOM   3595  CD2 PHE A 351       4.807 169.104  11.723  1.00 51.71           C
ATOM   3596  HD2 PHE A 351       4.704 168.298  11.010  1.00 60.55           H
ATOM   3597  CE1 PHE A 351       5.120 171.187  13.524  1.00 64.15           C
ATOM   3598  HE1 PHE A 351       5.252 172.024  14.193  1.00 82.47           H
ATOM   3599  CE2 PHE A 351       5.930 169.145  12.547  1.00 61.82           C
ATOM   3600  HE2 PHE A 351       6.680 168.371  12.480  1.00 77.51           H
ATOM   3601  CZ  PHE A 351       6.090 170.193  13.448  1.00 67.17           C
ATOM   3602  HZ  PHE A 351       6.966 170.240  14.078  1.00 85.98           H
ATOM   3603  N   VAL A 352       3.331 173.290  10.224  1.00 33.77           N
ATOM   3604  H   VAL A 352       4.143 173.016   9.686  1.00 33.75           H
ATOM   3605  CA  VAL A 352       3.247 174.657  10.732  1.00 30.38           C
ATOM   3606  HA  VAL A 352       2.843 174.626  11.743  1.00 33.74           H
ATOM   3607  C   VAL A 352       2.288 175.444   9.844  1.00 30.39           C
ATOM   3608  O   VAL A 352       2.508 175.581   8.642  1.00 32.83           O
ATOM   3609  CB  VAL A 352       4.618 175.369  10.765  1.00 26.81           C
ATOM   3610  HB  VAL A 352       5.020 175.415   9.753  1.00 27.81           H
ATOM   3611  CG1 VAL A 352       4.477 176.791  11.301  1.00 27.39           C
ATOM   3612 1HG1 VAL A 352       4.028 176.770  12.294  1.00 56.70           H
ATOM   3613 2HG1 VAL A 352       3.846 177.375  10.632  1.00 54.78           H
ATOM   3614 3HG1 VAL A 352       5.459 177.261  11.361  1.00 56.74           H
ATOM   3615  CG2 VAL A 352       5.599 174.601  11.647  1.00 31.23           C
ATOM   3616 1HG2 VAL A 352       6.541 175.147  11.706  1.00 60.47           H
ATOM   3617 2HG2 VAL A 352       5.787 173.617  11.217  1.00 59.95           H
ATOM   3618 3HG2 VAL A 352       5.186 174.484  12.649  1.00 62.29           H
ATOM   3619  N   THR A 353       1.208 175.947  10.434  1.00 31.80           N
ATOM   3620  H   THR A 353       1.076 175.825  11.427  1.00 34.46           H
ATOM   3621  CA  THR A 353       0.180 176.654   9.673  1.00 34.51           C
ATOM   3622  HA  THR A 353      -0.139 176.011   8.852  1.00 39.54           H
ATOM   3623  C   THR A 353       0.728 177.947   9.079  1.00 30.44           C
ATOM   3624  O   THR A 353       1.645 178.553   9.631  1.00 26.97           O
ATOM   3625  CB  THR A 353      -1.043 177.007  10.543  1.00 41.87           C
ATOM   3626  HB  THR A 353      -1.781 177.523   9.927  1.00 89.35           H
ATOM   3627  OG1 THR A 353      -0.640 177.872  11.612  1.00 68.44           O
ATOM   3628  HG1 THR A 353       0.175 177.530  11.984  1.00111.12           H
ATOM   3629  CG2 THR A 353      -1.682 175.758  11.137  1.00 75.14           C
ATOM   3630 1HG2 THR A 353      -1.932 175.058  10.339  1.00126.24           H
ATOM   3631 2HG2 THR A 353      -0.992 175.282  11.835  1.00122.59           H
ATOM   3632 3HG2 THR A 353      -2.592 176.037  11.668  1.00120.22           H
ATOM   3633  N   GLU A 354       0.165 178.383   7.957  1.00 34.33           N
ATOM   3634  H   GLU A 354      -0.619 177.888   7.557  1.00 40.92           H
ATOM   3635  CA  GLU A 354       0.682 179.548   7.242  1.00 33.54           C
ATOM   3636  HA  GLU A 354       1.728 179.364   6.998  1.00 33.83           H
ATOM   3637  C   GLU A 354       0.636 180.832   8.066  1.00 27.99           C
ATOM   3638  O   GLU A 354       1.510 181.688   7.935  1.00 27.44           O
ATOM   3639  CB  GLU A 354      -0.090 179.761   5.936  1.00 43.47           C
ATOM   3640 1HB  GLU A 354      -1.137 179.947   6.180  1.00 70.99           H
ATOM   3641 2HB  GLU A 354       0.305 180.650   5.444  1.00 70.59           H
ATOM   3642  CG  GLU A 354      -0.025 178.596   4.956  1.00 74.50           C
ATOM   3643 1HG  GLU A 354      -0.451 177.710   5.427  1.00123.09           H
ATOM   3644 2HG  GLU A 354      -0.632 178.843   4.084  1.00121.82           H
ATOM   3645  CD  GLU A 354       1.388 178.285   4.496  1.00126.72           C
ATOM   3646  OE1 GLU A 354       2.235 179.204   4.470  1.00199.98           O
ATOM   3647  OE2 GLU A 354       1.660 177.118   4.146  1.00201.82           O
ATOM   3648  N   GLY A 355      -0.365 180.968   8.930  1.00 26.86           N
ATOM   3649  H   GLY A 355      -1.064 180.243   9.007  1.00 30.19           H
ATOM   3650  CA  GLY A 355      -0.452 182.140   9.784  1.00 24.28           C
ATOM   3651 1HA  GLY A 355      -0.337 183.032   9.169  1.00 26.64           H
ATOM   3652 2HA  GLY A 355      -1.429 182.171  10.265  1.00 27.60           H
ATOM   3653  C   GLY A 355       0.624 182.163  10.853  1.00 19.10           C
ATOM   3654  O   GLY A 355       1.013 183.227  11.331  1.00 19.00           O
ATOM   3655  N   ALA A 356       1.116 180.985  11.221  1.00 18.26           N
ATOM   3656  H   ALA A 356       0.758 180.139  10.801  1.00 21.63           H
ATOM   3657  CA  ALA A 356       2.218 180.869  12.170  1.00 15.88           C
ATOM   3658  HA  ALA A 356       2.102 181.625  12.948  1.00 16.04           H
ATOM   3659  C   ALA A 356       3.539 181.114  11.448  1.00 14.50           C
ATOM   3660  O   ALA A 356       4.462 181.701  12.011  1.00 14.10           O
ATOM   3661  CB  ALA A 356       2.225 179.490  12.814  1.00 18.98           C
ATOM   3662 1HB  ALA A 356       1.274 179.309  13.313  1.00 45.76           H
ATOM   3663 2HB  ALA A 356       3.033 179.439  13.544  1.00 48.59           H
ATOM   3664 3HB  ALA A 356       2.380 178.728  12.051  1.00 49.53           H
ATOM   3665  N   ARG A 357       3.629 180.674  10.196  1.00 16.49           N
ATOM   3666  H   ARG A 357       2.842 180.193   9.781  1.00 19.41           H
ATOM   3667  CA  ARG A 357       4.831 180.894   9.396  1.00 17.10           C
ATOM   3668  HA  ARG A 357       5.693 180.512   9.943  1.00 17.17           H
ATOM   3669  C   ARG A 357       5.049 182.385   9.184  1.00 16.71           C
ATOM   3670  O   ARG A 357       6.178 182.867   9.252  1.00 17.41           O
ATOM   3671  CB  ARG A 357       4.747 180.211   8.028  1.00 22.09           C
ATOM   3672 1HB  ARG A 357       3.875 180.594   7.498  1.00 52.08           H
ATOM   3673 2HB  ARG A 357       5.634 180.490   7.458  1.00 48.82           H
ATOM   3674  CG  ARG A 357       4.665 178.693   8.065  1.00 42.87           C
ATOM   3675 1HG  ARG A 357       5.450 178.301   8.711  1.00 85.48           H
ATOM   3676 2HG  ARG A 357       3.696 178.393   8.464  1.00 87.74           H
ATOM   3677  CD  ARG A 357       4.828 178.111   6.670  1.00 44.53           C
ATOM   3678 1HD  ARG A 357       4.125 178.601   5.996  1.00 78.60           H
ATOM   3679 2HD  ARG A 357       5.843 178.300   6.321  1.00 70.58           H
ATOM   3680  NE  ARG A 357       4.570 176.672   6.663  1.00 90.25           N
ATOM   3681  HE  ARG A 357       4.262 176.252   7.528  1.00154.84           H
ATOM   3682  CZ  ARG A 357       4.683 175.876   5.608  1.00138.85           C
ATOM   3683  NH1 ARG A 357       5.076 176.315   4.428  1.00153.88           N
ATOM   3684 1HH1 ARG A 357       5.278 177.295   4.306  1.00140.94           H
ATOM   3685 2HH1 ARG A 357       5.155 175.665   3.662  1.00240.17           H
ATOM   3686  NH2 ARG A 357       4.407 174.595   5.735  1.00271.68           N
ATOM   3687 1HH2 ARG A 357       4.089 174.250   6.628  1.00352.86           H
ATOM   3688 2HH2 ARG A 357       4.500 173.982   4.941  1.00353.43           H
ATOM   3689  N   ASP A 358       3.962 183.100   8.916  1.00 17.94           N
ATOM   3690  H   ASP A 358       3.067 182.636   8.845  1.00 19.96           H
ATOM   3691  CA  ASP A 358       4.024 184.541   8.700  1.00 18.92           C
ATOM   3692  HA  ASP A 358       4.755 184.745   7.916  1.00 21.08           H
ATOM   3693  C   ASP A 358       4.467 185.276   9.961  1.00 16.22           C
ATOM   3694  O   ASP A 358       5.285 186.191   9.896  1.00 18.60           O
ATOM   3695  CB  ASP A 358       2.659 185.070   8.254  1.00 23.73           C
ATOM   3696 1HB  ASP A 358       2.291 184.458   7.430  1.00 33.00           H
ATOM   3697 2HB  ASP A 358       1.959 184.987   9.087  1.00 32.03           H
ATOM   3698  CG  ASP A 358       2.716 186.518   7.806  1.00 29.98           C
ATOM   3699  OD1 ASP A 358       3.720 186.921   7.180  1.00 70.11           O
ATOM   3700  OD2 ASP A 358       1.744 187.255   8.074  1.00 65.41           O
ATOM   3701  N   LEU A 359       3.934 184.883  11.113  1.00 14.29           N
ATOM   3702  H   LEU A 359       3.265 184.125  11.120  1.00 15.91           H
ATOM   3703  CA  LEU A 359       4.303 185.510  12.378  1.00 13.05           C
ATOM   3704  HA  LEU A 359       4.134 186.585  12.299  1.00 15.51           H
ATOM   3705  C   LEU A 359       5.777 185.286  12.701  1.00 10.93           C
ATOM   3706  O   LEU A 359       6.472 186.201  13.142  1.00 11.82           O
ATOM   3707  CB  LEU A 359       3.448 184.944  13.516  1.00 14.54           C
ATOM   3708 1HB  LEU A 359       2.398 185.117  13.282  1.00 18.36           H
ATOM   3709 2HB  LEU A 359       3.612 183.867  13.555  1.00 15.78           H
ATOM   3710  CG  LEU A 359       3.745 185.508  14.909  1.00 16.23           C
ATOM   3711  HG  LEU A 359       4.801 185.350  15.131  1.00 23.12           H
ATOM   3712  CD1 LEU A 359       3.450 186.999  15.011  1.00 29.20           C
ATOM   3713 1HD1 LEU A 359       3.690 187.345  16.016  1.00 64.77           H
ATOM   3714 2HD1 LEU A 359       2.395 187.183  14.808  1.00 62.07           H
ATOM   3715 3HD1 LEU A 359       4.062 187.549  14.297  1.00 63.56           H
ATOM   3716  CD2 LEU A 359       2.928 184.756  15.949  1.00 29.08           C
ATOM   3717 1HD2 LEU A 359       3.193 185.110  16.945  1.00 64.16           H
ATOM   3718 2HD2 LEU A 359       3.145 183.689  15.883  1.00 57.94           H
ATOM   3719 3HD2 LEU A 359       1.865 184.923  15.774  1.00 66.71           H
ATOM   3720  N   ILE A 360       6.244 184.059  12.495  1.00 10.06           N
ATOM   3721  H   ILE A 360       5.628 183.354  12.113  1.00 11.14           H
ATOM   3722  CA  ILE A 360       7.626 183.696  12.795  1.00  9.19           C
ATOM   3723  HA  ILE A 360       7.877 184.060  13.791  1.00  9.84           H
ATOM   3724  C   ILE A 360       8.565 184.384  11.808  1.00  9.64           C
ATOM   3725  O   ILE A 360       9.637 184.846  12.197  1.00 10.68           O
ATOM   3726  CB  ILE A 360       7.816 182.162  12.775  1.00  9.77           C
ATOM   3727  HB  ILE A 360       7.447 181.780  11.823  1.00 10.73           H
ATOM   3728  CG1 ILE A 360       7.018 181.523  13.919  1.00 11.42           C
ATOM   3729 1HG1 ILE A 360       7.550 181.701  14.853  1.00 14.14           H
ATOM   3730 2HG1 ILE A 360       6.046 182.009  13.992  1.00 12.55           H
ATOM   3731  CG2 ILE A 360       9.291 181.793  12.915  1.00 11.54           C
ATOM   3732 1HG2 ILE A 360       9.690 182.200  13.844  1.00 41.44           H
ATOM   3733 2HG2 ILE A 360       9.851 182.200  12.073  1.00 40.05           H
ATOM   3734 3HG2 ILE A 360       9.407 180.710  12.915  1.00 38.88           H
ATOM   3735  CD1 ILE A 360       6.776 180.033  13.781  1.00 14.26           C
ATOM   3736 1HD1 ILE A 360       6.216 179.682  14.647  1.00 43.22           H
ATOM   3737 2HD1 ILE A 360       7.727 179.503  13.733  1.00 43.86           H
ATOM   3738 3HD1 ILE A 360       6.204 179.834  12.875  1.00 42.63           H
ATOM   3739  N   SER A 361       8.170 184.484  10.543  1.00 10.78           N
ATOM   3740  H   SER A 361       7.276 184.101  10.264  1.00 11.88           H
ATOM   3741  CA  SER A 361       8.989 185.159   9.540  1.00 12.88           C
ATOM   3742  HA  SER A 361      10.001 184.759   9.592  1.00 14.12           H
ATOM   3743  C   SER A 361       9.065 186.662   9.790  1.00 13.67           C
ATOM   3744  O   SER A 361      10.102 187.284   9.558  1.00 17.82           O
ATOM   3745  CB  SER A 361       8.433 184.907   8.136  1.00 16.46           C
ATOM   3746 1HB  SER A 361       7.424 185.313   8.070  1.00 44.28           H
ATOM   3747 2HB  SER A 361       9.066 185.408   7.404  1.00 39.63           H
ATOM   3748  OG  SER A 361       8.397 183.519   7.854  1.00 39.97           O
ATOM   3749  HG  SER A 361       7.699 183.124   8.382  1.00 44.10           H
ATOM   3750  N   ARG A 362       7.967 187.251  10.253  1.00 13.19           N
ATOM   3751  H   ARG A 362       7.127 186.699  10.374  1.00 13.80           H
ATOM   3752  CA  ARG A 362       7.927 188.670  10.598  1.00 14.97           C
ATOM   3753  HA  ARG A 362       8.360 189.247   9.781  1.00 18.12           H
ATOM   3754  C   ARG A 362       8.751 188.989  11.840  1.00 12.97           C
ATOM   3755  O   ARG A 362       9.334 190.067  11.936  1.00 15.29           O
ATOM   3756  CB  ARG A 362       6.480 189.126  10.805  1.00 19.31           C
ATOM   3757 1HB  ARG A 362       5.968 188.404  11.443  1.00 21.17           H
ATOM   3758 2HB  ARG A 362       6.493 190.086  11.319  1.00 24.73           H
ATOM   3759  CG  ARG A 362       5.697 189.302   9.512  1.00 32.68           C
ATOM   3760 1HG  ARG A 362       6.177 190.073   8.911  1.00 48.14           H
ATOM   3761 2HG  ARG A 362       5.698 188.368   8.950  1.00 38.29           H
ATOM   3762  CD  ARG A 362       4.259 189.714   9.786  1.00 46.08           C
ATOM   3763 1HD  ARG A 362       3.763 188.921  10.348  1.00 81.12           H
ATOM   3764 2HD  ARG A 362       4.256 190.623  10.390  1.00 91.10           H
ATOM   3765  NE  ARG A 362       3.527 189.958   8.544  1.00 34.27           N
ATOM   3766  HE  ARG A 362       4.026 189.816   7.679  1.00 45.62           H
ATOM   3767  CZ  ARG A 362       2.257 190.335   8.467  1.00 60.70           C
ATOM   3768  NH1 ARG A 362       1.513 190.562   9.531  1.00 87.37           N
ATOM   3769 1HH1 ARG A 362       1.905 190.413  10.449  1.00 73.82           H
ATOM   3770 2HH1 ARG A 362       0.565 190.883   9.415  1.00150.52           H
ATOM   3771  NH2 ARG A 362       1.718 190.521   7.280  1.00111.59           N
ATOM   3772 1HH2 ARG A 362       2.275 190.354   6.457  1.00109.58           H
ATOM   3773 2HH2 ARG A 362       0.757 190.817   7.210  1.00179.60           H
ATOM   3774  N   LEU A 363       8.793 188.066  12.794  1.00 11.14           N
ATOM   3775  H   LEU A 363       8.281 187.204  12.671  1.00 11.59           H
ATOM   3776  CA  LEU A 363       9.554 188.267  14.024  1.00 10.75           C
ATOM   3777  HA  LEU A 363       9.469 189.313  14.321  1.00 12.52           H
ATOM   3778  C   LEU A 363      11.043 187.975  13.857  1.00 10.86           C
ATOM   3779  O   LEU A 363      11.863 188.524  14.592  1.00 13.02           O
ATOM   3780  CB  LEU A 363       8.981 187.395  15.145  1.00  9.80           C
ATOM   3781 1HB  LEU A 363       8.892 186.378  14.763  1.00  9.99           H
ATOM   3782 2HB  LEU A 363       9.704 187.378  15.960  1.00 10.64           H
ATOM   3783  CG  LEU A 363       7.628 187.809  15.733  1.00 10.65           C
ATOM   3784  HG  LEU A 363       6.915 187.950  14.922  1.00 12.13           H
ATOM   3785  CD1 LEU A 363       7.106 186.706  16.646  1.00 12.11           C
ATOM   3786 1HD1 LEU A 363       7.791 186.565  17.483  1.00 38.51           H
ATOM   3787 2HD1 LEU A 363       7.020 185.776  16.084  1.00 40.13           H
ATOM   3788 3HD1 LEU A 363       6.124 186.984  17.028  1.00 38.98           H
ATOM   3789  CD2 LEU A 363       7.729 189.111  16.519  1.00 13.72           C
ATOM   3790 1HD2 LEU A 363       8.469 189.006  17.313  1.00 44.61           H
ATOM   3791 2HD2 LEU A 363       6.760 189.343  16.961  1.00 40.07           H
ATOM   3792 3HD2 LEU A 363       8.020 189.924  15.855  1.00 43.64           H
ATOM   3793  N   LEU A 364      11.396 187.129  12.895  1.00 10.41           N
ATOM   3794  H   LEU A 364      10.680 186.716  12.312  1.00 10.91           H
ATOM   3795  CA  LEU A 364      12.789 186.770  12.641  1.00 10.85           C
ATOM   3796  HA  LEU A 364      13.386 187.063  13.505  1.00 11.76           H
ATOM   3797  C   LEU A 364      13.376 187.495  11.431  1.00 12.38           C
ATOM   3798  O   LEU A 364      14.144 186.926  10.656  1.00 15.29           O
ATOM   3799  CB  LEU A 364      12.929 185.255  12.460  1.00 10.99           C
ATOM   3800 1HB  LEU A 364      12.318 184.961  11.607  1.00 11.56           H
ATOM   3801 2HB  LEU A 364      13.968 185.048  12.203  1.00 12.79           H
ATOM   3802  CG  LEU A 364      12.564 184.347  13.639  1.00 11.17           C
ATOM   3803  HG  LEU A 364      11.524 184.519  13.914  1.00 11.83           H
ATOM   3804  CD1 LEU A 364      12.725 182.889  13.232  1.00 13.70           C
ATOM   3805 1HD1 LEU A 364      12.104 182.686  12.361  1.00 42.78           H
ATOM   3806 2HD1 LEU A 364      12.411 182.244  14.053  1.00 42.52           H
ATOM   3807 3HD1 LEU A 364      13.767 182.684  12.988  1.00 42.32           H
ATOM   3808  CD2 LEU A 364      13.434 184.620  14.858  1.00 14.33           C
ATOM   3809 1HD2 LEU A 364      14.486 184.531  14.588  1.00 42.11           H
ATOM   3810 2HD2 LEU A 364      13.200 183.898  15.640  1.00 45.25           H
ATOM   3811 3HD2 LEU A 364      13.239 185.624  15.234  1.00 43.24           H
ATOM   3812  N   LYS A 365      13.031 188.769  11.275  1.00 13.98           N
ATOM   3813  H   LYS A 365      12.364 189.180  11.913  1.00 16.39           H
ATOM   3814  CA  LYS A 365      13.622 189.603  10.231  1.00 15.48           C
ATOM   3815  HA  LYS A 365      13.703 189.016   9.316  1.00 16.37           H
ATOM   3816  C   LYS A 365      15.024 190.031  10.653  1.00 15.93           C
ATOM   3817  O   LYS A 365      15.239 190.424  11.798  1.00 16.78           O
ATOM   3818  CB  LYS A 365      12.757 190.843   9.984  1.00 17.99           C
ATOM   3819 1HB  LYS A 365      12.631 191.363  10.934  1.00 21.74           H
ATOM   3820 2HB  LYS A 365      13.282 191.513   9.304  1.00 20.96           H
ATOM   3821  CG  LYS A 365      11.374 190.549   9.415  1.00 22.09           C
ATOM   3822 1HG  LYS A 365      10.907 189.759  10.001  1.00 36.74           H
ATOM   3823 2HG  LYS A 365      10.766 191.449   9.501  1.00 37.88           H
ATOM   3824  CD  LYS A 365      11.413 190.131   7.951  1.00 35.31           C
ATOM   3825 1HD  LYS A 365      11.846 190.938   7.360  1.00 62.13           H
ATOM   3826 2HD  LYS A 365      12.028 189.237   7.843  1.00 60.40           H
ATOM   3827  CE  LYS A 365      10.012 189.830   7.446  1.00 45.73           C
ATOM   3828 1HE  LYS A 365       9.596 189.014   8.043  1.00 66.69           H
ATOM   3829 2HE  LYS A 365       9.387 190.715   7.587  1.00 78.32           H
ATOM   3830  NZ  LYS A 365      10.060 189.445   5.997  1.00 82.69           N
ATOM   3831 1HZ  LYS A 365      10.417 190.209   5.439  1.00119.27           H
ATOM   3832 2HZ  LYS A 365      10.661 188.642   5.870  1.00126.50           H
ATOM   3833 3HZ  LYS A 365       9.134 189.207   5.668  1.00122.82           H
ATOM   3834  N   HIS A 366      15.976 189.966   9.729  1.00 17.47           N
ATOM   3835  H   HIS A 366      15.759 189.626   8.804  1.00 18.81           H
ATOM   3836  CA  HIS A 366      17.348 190.365  10.031  1.00 19.86           C
ATOM   3837  HA  HIS A 366      17.703 189.775  10.876  1.00 20.70           H
ATOM   3838  C   HIS A 366      17.417 191.840  10.420  1.00 21.73           C
ATOM   3839  O   HIS A 366      18.174 192.221  11.312  1.00 24.72           O
ATOM   3840  CB  HIS A 366      18.260 190.098   8.830  1.00 23.46           C
ATOM   3841 1HB  HIS A 366      18.009 189.124   8.410  1.00 24.68           H
ATOM   3842 2HB  HIS A 366      18.077 190.857   8.070  1.00 25.50           H
ATOM   3843  CG  HIS A 366      19.718 190.099   9.173  1.00 29.80           C
ATOM   3844  ND1 HIS A 366      20.408 191.196   9.640  1.00 52.40           N
ATOM   3845  HD1 HIS A 366      20.024 192.113   9.816  1.00102.19           H
ATOM   3846  CD2 HIS A 366      20.638 189.101   9.124  1.00 58.93           C
ATOM   3847  HD2 HIS A 366      20.437 188.093   8.794  1.00119.00           H
ATOM   3848  CE1 HIS A 366      21.678 190.826   9.850  1.00 50.00           C
ATOM   3849  HE1 HIS A 366      22.454 191.484  10.215  1.00 75.95           H
ATOM   3850  NE2 HIS A 366      21.858 189.551   9.567  1.00 55.93           N
ATOM   3851  N   ASN A 367      16.630 192.674   9.749  1.00 22.87           N
ATOM   3852  H   ASN A 367      16.040 192.319   9.009  1.00 23.25           H
ATOM   3853  CA  ASN A 367      16.534 194.089  10.092  1.00 25.96           C
ATOM   3854  HA  ASN A 367      17.519 194.460  10.373  1.00 28.82           H
ATOM   3855  C   ASN A 367      15.566 194.245  11.265  1.00 24.78           C
ATOM   3856  O   ASN A 367      14.381 193.942  11.118  1.00 24.45           O
ATOM   3857  CB  ASN A 367      16.024 194.878   8.884  1.00 29.87           C
ATOM   3858 1HB  ASN A 367      16.629 194.630   8.013  1.00 34.46           H
ATOM   3859 2HB  ASN A 367      14.992 194.589   8.690  1.00 33.54           H
ATOM   3860  CG  ASN A 367      16.071 196.376   9.101  1.00 42.51           C
ATOM   3861  OD1 ASN A 367      16.161 196.859  10.227  1.00 60.14           O
ATOM   3862  ND2 ASN A 367      16.021 197.124   8.012  1.00 66.73           N
ATOM   3863 1HD2 ASN A 367      16.074 198.128   8.099  1.00 87.34           H
ATOM   3864 2HD2 ASN A 367      15.940 196.692   7.103  1.00 85.23           H
ATOM   3865  N   PRO A 368      16.036 194.722  12.430  1.00 26.62           N
ATOM   3866  CA  PRO A 368      15.078 194.846  13.535  1.00 27.13           C
ATOM   3867  HA  PRO A 368      14.704 193.859  13.803  1.00 26.04           H
ATOM   3868  C   PRO A 368      13.886 195.759  13.262  1.00 28.49           C
ATOM   3869  O   PRO A 368      12.823 195.582  13.854  1.00 28.37           O
ATOM   3870  CB  PRO A 368      15.924 195.411  14.679  1.00 32.63           C
ATOM   3871 1HB  PRO A 368      15.815 196.495  14.726  1.00 39.95           H
ATOM   3872 2HB  PRO A 368      15.635 194.958  15.627  1.00 39.66           H
ATOM   3873  CG  PRO A 368      17.324 195.046  14.338  1.00 37.63           C
ATOM   3874 1HG  PRO A 368      18.028 195.735  14.804  1.00 53.27           H
ATOM   3875 2HG  PRO A 368      17.527 194.021  14.647  1.00 51.35           H
ATOM   3876  CD  PRO A 368      17.384 195.153  12.843  1.00 31.02           C
ATOM   3877 1HD  PRO A 368      17.566 196.183  12.537  1.00 36.57           H
ATOM   3878 2HD  PRO A 368      18.150 194.484  12.449  1.00 33.35           H
ATOM   3879  N   SER A 369      14.055 196.723  12.363  1.00 32.38           N
ATOM   3880  H   SER A 369      14.937 196.796  11.874  1.00 35.21           H
ATOM   3881  CA  SER A 369      12.997 197.674  12.032  1.00 36.39           C
ATOM   3882  HA  SER A 369      12.629 198.124  12.954  1.00 40.16           H
ATOM   3883  C   SER A 369      11.811 197.022  11.326  1.00 33.51           C
ATOM   3884  O   SER A 369      10.720 197.590  11.286  1.00 39.78           O
ATOM   3885  CB  SER A 369      13.554 198.784  11.139  1.00 45.04           C
ATOM   3886 1HB  SER A 369      13.889 198.352  10.196  1.00 75.74           H
ATOM   3887 2HB  SER A 369      12.766 199.509  10.936  1.00 72.25           H
ATOM   3888  OG  SER A 369      14.643 199.437  11.767  1.00 94.25           O
ATOM   3889  HG  SER A 369      15.366 198.811  11.852  1.00126.14           H
ATOM   3890  N   GLN A 370      12.023 195.838  10.762  1.00 28.74           N
ATOM   3891  H   GLN A 370      12.932 195.403  10.844  1.00 29.44           H
ATOM   3892  CA  GLN A 370      10.967 195.114  10.060  1.00 27.38           C
ATOM   3893  HA  GLN A 370      10.245 195.831   9.669  1.00 31.64           H
ATOM   3894  C   GLN A 370      10.211 194.152  10.975  1.00 24.02           C
ATOM   3895  O   GLN A 370       9.232 193.536  10.555  1.00 26.61           O
ATOM   3896  CB  GLN A 370      11.563 194.333   8.886  1.00 27.40           C
ATOM   3897 1HB  GLN A 370      12.337 193.668   9.269  1.00 35.90           H
ATOM   3898 2HB  GLN A 370      10.777 193.723   8.440  1.00 35.70           H
ATOM   3899  CG  GLN A 370      12.167 195.204   7.794  1.00 44.77           C
ATOM   3900 1HG  GLN A 370      11.399 195.876   7.410  1.00 75.09           H
ATOM   3901 2HG  GLN A 370      12.975 195.802   8.216  1.00 73.80           H
ATOM   3902  CD  GLN A 370      12.721 194.380   6.649  1.00 63.12           C
ATOM   3903  OE1 GLN A 370      13.626 193.568   6.833  1.00 87.63           O
ATOM   3904  NE2 GLN A 370      12.190 194.587   5.454  1.00108.21           N
ATOM   3905 1HE2 GLN A 370      12.538 194.067   4.663  1.00144.94           H
ATOM   3906 2HE2 GLN A 370      11.445 195.259   5.339  1.00138.96           H
ATOM   3907  N   ARG A 371      10.652 194.026  12.223  1.00 21.65           N
ATOM   3908  H   ARG A 371      11.453 194.567  12.523  1.00 23.59           H
ATOM   3909  CA  ARG A 371       9.992 193.158  13.195  1.00 19.12           C
ATOM   3910  HA  ARG A 371       9.637 192.266  12.679  1.00 17.96           H
ATOM   3911  C   ARG A 371       8.803 193.898  13.803  1.00 21.97           C
ATOM   3912  O   ARG A 371       8.949 195.041  14.236  1.00 27.27           O
ATOM   3913  CB  ARG A 371      10.960 192.750  14.309  1.00 18.21           C
ATOM   3914 1HB  ARG A 371      11.279 193.655  14.828  1.00 21.59           H
ATOM   3915 2HB  ARG A 371      10.427 192.119  15.020  1.00 19.05           H
ATOM   3916  CG  ARG A 371      12.203 192.007  13.839  1.00 16.62           C
ATOM   3917 1HG  ARG A 371      11.915 191.056  13.391  1.00 16.73           H
ATOM   3918 2HG  ARG A 371      12.711 192.610  13.086  1.00 18.81           H
ATOM   3919  CD  ARG A 371      13.173 191.755  14.985  1.00 16.90           C
ATOM   3920 1HD  ARG A 371      13.261 192.668  15.575  1.00 19.62           H
ATOM   3921 2HD  ARG A 371      12.790 190.954  15.620  1.00 17.07           H
ATOM   3922  NE  ARG A 371      14.489 191.390  14.462  1.00 17.23           N
ATOM   3923  HE  ARG A 371      14.523 191.028  13.520  1.00 17.56           H
ATOM   3924  CZ  ARG A 371      15.645 191.523  15.100  1.00 19.04           C
ATOM   3925  NH1 ARG A 371      15.740 191.999  16.326  1.00 21.26           N
ATOM   3926 1HH1 ARG A 371      14.901 192.196  16.850  1.00 21.54           H
ATOM   3927 2HH1 ARG A 371      16.653 192.155  16.724  1.00 23.62           H
ATOM   3928  NH2 ARG A 371      16.754 191.214  14.462  1.00 20.61           N
ATOM   3929 1HH2 ARG A 371      16.685 190.854  13.523  1.00 21.17           H
ATOM   3930 2HH2 ARG A 371      17.647 191.348  14.909  1.00 22.99           H
ATOM   3931  N   PRO A 372       7.613 193.278  13.840  1.00 21.55           N
ATOM   3932  CA  PRO A 372       6.487 194.032  14.403  1.00 24.39           C
ATOM   3933  HA  PRO A 372       6.406 195.003  13.915  1.00 26.10           H
ATOM   3934  C   PRO A 372       6.602 194.217  15.913  1.00 29.43           C
ATOM   3935  O   PRO A 372       7.046 193.316  16.622  1.00 42.20           O
ATOM   3936  CB  PRO A 372       5.280 193.159  14.053  1.00 27.07           C
ATOM   3937 1HB  PRO A 372       4.505 193.248  14.814  1.00 36.63           H
ATOM   3938 2HB  PRO A 372       4.890 193.431  13.072  1.00 34.67           H
ATOM   3939  CG  PRO A 372       5.832 191.777  14.023  1.00 26.18           C
ATOM   3940 1HG  PRO A 372       5.927 191.389  15.038  1.00 35.04           H
ATOM   3941 2HG  PRO A 372       5.205 191.122  13.418  1.00 36.46           H
ATOM   3942  CD  PRO A 372       7.190 191.937  13.397  1.00 21.76           C
ATOM   3943 1HD  PRO A 372       7.872 191.172  13.767  1.00 24.09           H
ATOM   3944 2HD  PRO A 372       7.119 191.906  12.310  1.00 23.77           H
ATOM   3945  N   MET A 373       6.199 195.384  16.405  1.00 28.43           N
ATOM   3946  H   MET A 373       5.822 196.086  15.785  1.00 29.07           H
ATOM   3947  CA  MET A 373       6.286 195.685  17.832  1.00 32.68           C
ATOM   3948  HA  MET A 373       7.315 195.524  18.154  1.00 40.36           H
ATOM   3949  C   MET A 373       5.386 194.758  18.645  1.00 27.78           C
ATOM   3950  O   MET A 373       4.478 194.130  18.104  1.00 25.60           O
ATOM   3951  CB  MET A 373       5.918 197.148  18.091  1.00 41.66           C
ATOM   3952 1HB  MET A 373       6.162 197.388  19.126  1.00 73.39           H
ATOM   3953 2HB  MET A 373       6.526 197.781  17.445  1.00 77.74           H
ATOM   3954  CG  MET A 373       4.451 197.477  17.855  1.00 76.17           C
ATOM   3955 1HG  MET A 373       4.189 197.247  16.823  1.00125.23           H
ATOM   3956 2HG  MET A 373       3.838 196.868  18.519  1.00126.50           H
ATOM   3957  SD  MET A 373       4.102 199.215  18.184  1.00142.33           S
ATOM   3958  CE  MET A 373       4.554 199.999  16.630  1.00194.61           C
ATOM   3959 1HE  MET A 373       3.975 199.560  15.818  1.00248.68           H
ATOM   3960 2HE  MET A 373       5.617 199.851  16.441  1.00250.28           H
ATOM   3961 3HE  MET A 373       4.342 201.067  16.689  1.00254.58           H
ATOM   3962  N   LEU A 374       5.624 194.679  19.951  1.00 30.37           N
ATOM   3963  H   LEU A 374       6.308 195.289  20.374  1.00 35.44           H
ATOM   3964  CA  LEU A 374       4.935 193.707  20.798  1.00 30.02           C
ATOM   3965  HA  LEU A 374       5.159 192.709  20.420  1.00 29.73           H
ATOM   3966  C   LEU A 374       3.415 193.846  20.783  1.00 29.20           C
ATOM   3967  O   LEU A 374       2.704 192.845  20.854  1.00 32.07           O
ATOM   3968  CB  LEU A 374       5.433 193.811  22.243  1.00 37.65           C
ATOM   3969 1HB  LEU A 374       5.330 194.850  22.556  1.00 46.57           H
ATOM   3970 2HB  LEU A 374       4.772 193.215  22.872  1.00 76.17           H
ATOM   3971  CG  LEU A 374       6.872 193.368  22.528  1.00 38.24           C
ATOM   3972  HG  LEU A 374       7.532 193.826  21.791  1.00 65.99           H
ATOM   3973  CD1 LEU A 374       7.289 193.856  23.906  1.00 54.26           C
ATOM   3974 1HD1 LEU A 374       7.217 194.943  23.949  1.00 95.45           H
ATOM   3975 2HD1 LEU A 374       8.319 193.560  24.101  1.00 92.12           H
ATOM   3976 3HD1 LEU A 374       6.637 193.419  24.662  1.00 90.54           H
ATOM   3977  CD2 LEU A 374       7.020 191.854  22.450  1.00 77.26           C
ATOM   3978 1HD2 LEU A 374       6.378 191.382  23.194  1.00119.91           H
ATOM   3979 2HD2 LEU A 374       8.057 191.580  22.645  1.00126.09           H
ATOM   3980 3HD2 LEU A 374       6.742 191.504  21.456  1.00119.04           H
ATOM   3981  N   ARG A 375       2.907 195.070  20.684  1.00 30.74           N
ATOM   3982  H   ARG A 375       3.523 195.868  20.640  1.00 34.09           H
ATOM   3983  CA  ARG A 375       1.461 195.275  20.617  1.00 34.27           C
ATOM   3984  HA  ARG A 375       0.992 194.654  21.379  1.00 40.05           H
ATOM   3985  C   ARG A 375       0.884 194.835  19.276  1.00 30.08           C
ATOM   3986  O   ARG A 375      -0.244 194.354  19.213  1.00 38.09           O
ATOM   3987  CB  ARG A 375       1.099 196.739  20.883  1.00 45.11           C
ATOM   3988 1HB  ARG A 375       1.607 197.066  21.791  1.00 64.49           H
ATOM   3989 2HB  ARG A 375       1.451 197.349  20.051  1.00 67.02           H
ATOM   3990  CG  ARG A 375      -0.400 196.957  21.056  1.00 76.36           C
ATOM   3991 1HG  ARG A 375      -0.906 196.736  20.116  1.00126.21           H
ATOM   3992 2HG  ARG A 375      -0.770 196.272  21.819  1.00110.07           H
ATOM   3993  CD  ARG A 375      -0.740 198.379  21.474  1.00152.40           C
ATOM   3994 1HD  ARG A 375      -1.804 198.425  21.711  1.00211.70           H
ATOM   3995 2HD  ARG A 375      -0.170 198.634  22.367  1.00195.47           H
ATOM   3996  NE  ARG A 375      -0.440 199.342  20.415  1.00253.91           N
ATOM   3997  HE  ARG A 375      -0.065 198.978  19.552  1.00285.25           H
ATOM   3998  CZ  ARG A 375      -0.635 200.652  20.498  1.00421.17           C
ATOM   3999  NH1 ARG A 375      -0.330 201.408  19.464  1.00619.76           N
ATOM   4000 1HH1 ARG A 375       0.051 200.976  18.637  1.00639.60           H
ATOM   4001 2HH1 ARG A 375      -0.489 202.402  19.509  1.00828.59           H
ATOM   4002  NH2 ARG A 375      -1.119 201.231  21.579  1.00521.02           N
ATOM   4003 1HH2 ARG A 375      -1.367 200.665  22.375  1.00456.45           H
ATOM   4004 2HH2 ARG A 375      -1.235 202.231  21.593  1.00740.92           H
ATOM   4005  N   GLU A 376       1.661 194.990  18.211  1.00 25.35           N
ATOM   4006  H   GLU A 376       2.590 195.365  18.324  1.00 26.10           H
ATOM   4007  CA  GLU A 376       1.231 194.587  16.874  1.00 25.77           C
ATOM   4008  HA  GLU A 376       0.238 194.994  16.681  1.00 30.36           H
ATOM   4009  C   GLU A 376       1.149 193.066  16.775  1.00 22.21           C
ATOM   4010  O   GLU A 376       0.320 192.531  16.042  1.00 25.34           O
ATOM   4011  CB  GLU A 376       2.204 195.139  15.827  1.00 31.03           C
ATOM   4012 1HB  GLU A 376       2.330 196.207  16.004  1.00 48.76           H
ATOM   4013 2HB  GLU A 376       3.172 194.660  15.971  1.00 58.58           H
ATOM   4014  CG  GLU A 376       1.782 194.935  14.377  1.00 58.81           C
ATOM   4015 1HG  GLU A 376       2.649 195.107  13.739  1.00104.14           H
ATOM   4016 2HG  GLU A 376       1.460 193.903  14.240  1.00102.59           H
ATOM   4017  CD  GLU A 376       0.663 195.864  13.938  1.00 97.26           C
ATOM   4018  OE1 GLU A 376       0.285 196.777  14.703  1.00163.96           O
ATOM   4019  OE2 GLU A 376       0.161 195.689  12.808  1.00157.67           O
ATOM   4020  N   VAL A 377       1.990 192.367  17.531  1.00 19.71           N
ATOM   4021  H   VAL A 377       2.667 192.860  18.097  1.00 21.50           H
ATOM   4022  CA  VAL A 377       1.935 190.908  17.620  1.00 18.48           C
ATOM   4023  HA  VAL A 377       2.053 190.483  16.623  1.00 21.30           H
ATOM   4024  C   VAL A 377       0.577 190.464  18.156  1.00 20.08           C
ATOM   4025  O   VAL A 377       0.014 189.478  17.683  1.00 25.15           O
ATOM   4026  CB  VAL A 377       3.046 190.338  18.531  1.00 19.32           C
ATOM   4027  HB  VAL A 377       2.974 190.807  19.511  1.00 25.45           H
ATOM   4028  CG1 VAL A 377       2.893 188.830  18.712  1.00 27.88           C
ATOM   4029 1HG1 VAL A 377       1.997 188.620  19.296  1.00 61.27           H
ATOM   4030 2HG1 VAL A 377       3.759 188.434  19.243  1.00 60.17           H
ATOM   4031 3HG1 VAL A 377       2.811 188.346  17.740  1.00 58.31           H
ATOM   4032  CG2 VAL A 377       4.423 190.641  17.947  1.00 28.50           C
ATOM   4033 1HG2 VAL A 377       4.512 190.189  16.959  1.00 61.85           H
ATOM   4034 2HG2 VAL A 377       5.194 190.236  18.601  1.00 59.66           H
ATOM   4035 3HG2 VAL A 377       4.563 191.719  17.863  1.00 61.23           H
ATOM   4036  N   LEU A 378       0.040 191.203  19.121  1.00 21.70           N
ATOM   4037  H   LEU A 378       0.518 192.038  19.427  1.00 22.46           H
ATOM   4038  CA  LEU A 378      -1.254 190.883  19.719  1.00 28.57           C
ATOM   4039  HA  LEU A 378      -1.262 189.836  20.022  1.00 33.40           H
ATOM   4040  C   LEU A 378      -2.394 191.091  18.725  1.00 32.94           C
ATOM   4041  O   LEU A 378      -3.469 190.512  18.870  1.00 47.58           O
ATOM   4042  CB  LEU A 378      -1.499 191.768  20.946  1.00 33.48           C
ATOM   4043 1HB  LEU A 378      -1.517 192.802  20.604  1.00 37.87           H
ATOM   4044 2HB  LEU A 378      -2.494 191.537  21.327  1.00 44.02           H
ATOM   4045  CG  LEU A 378      -0.516 191.678  22.117  1.00 37.81           C
ATOM   4046  HG  LEU A 378       0.499 191.808  21.744  1.00 47.83           H
ATOM   4047  CD1 LEU A 378      -0.808 192.795  23.113  1.00 58.83           C
ATOM   4048 1HD1 LEU A 378      -0.075 192.764  23.920  1.00 95.91           H
ATOM   4049 2HD1 LEU A 378      -1.808 192.666  23.529  1.00 92.67           H
ATOM   4050 3HD1 LEU A 378      -0.748 193.759  22.610  1.00 98.13           H
ATOM   4051  CD2 LEU A 378      -0.614 190.330  22.818  1.00 53.90           C
ATOM   4052 1HD2 LEU A 378       0.020 190.331  23.705  1.00 87.98           H
ATOM   4053 2HD2 LEU A 378      -0.282 189.542  22.142  1.00 91.94           H
ATOM   4054 3HD2 LEU A 378      -1.646 190.148  23.115  1.00 89.61           H
ATOM   4055  N   GLU A 379      -2.152 191.929  17.723  1.00 28.43           N
ATOM   4056  H   GLU A 379      -1.237 192.351  17.646  1.00 26.28           H
ATOM   4057  CA  GLU A 379      -3.152 192.268  16.715  1.00 34.38           C
ATOM   4058  HA  GLU A 379      -4.145 192.078  17.123  1.00 40.34           H
ATOM   4059  C   GLU A 379      -3.013 191.430  15.445  1.00 33.31           C
ATOM   4060  O   GLU A 379      -3.777 191.603  14.496  1.00 40.76           O
ATOM   4061  CB  GLU A 379      -3.047 193.752  16.347  1.00 43.12           C
ATOM   4062 1HB  GLU A 379      -2.060 193.934  15.922  1.00 54.69           H
ATOM   4063 2HB  GLU A 379      -3.791 193.969  15.580  1.00 72.43           H
ATOM   4064  CG  GLU A 379      -3.261 194.725  17.499  1.00 72.88           C
ATOM   4065 1HG  GLU A 379      -2.554 194.489  18.296  1.00126.89           H
ATOM   4066 2HG  GLU A 379      -3.053 195.732  17.135  1.00117.27           H
ATOM   4067  CD  GLU A 379      -4.682 194.662  18.037  1.00 93.80           C
ATOM   4068  OE1 GLU A 379      -5.677 194.903  18.753  1.00150.54           O
ATOM   4069  OE2 GLU A 379      -4.227 195.512  18.833  1.00144.08           O
ATOM   4070  N   HIS A 380      -2.052 190.512  15.416  1.00 28.62           N
ATOM   4071  H   HIS A 380      -1.445 190.400  16.216  1.00 27.20           H
ATOM   4072  CA  HIS A 380      -1.882 189.640  14.258  1.00 28.92           C
ATOM   4073  HA  HIS A 380      -1.839 190.266  13.368  1.00 32.66           H
ATOM   4074  C   HIS A 380      -3.079 188.698  14.145  1.00 29.91           C
ATOM   4075  O   HIS A 380      -3.551 188.176  15.156  1.00 28.50           O
ATOM   4076  CB  HIS A 380      -0.592 188.822  14.363  1.00 27.87           C
ATOM   4077 1HB  HIS A 380      -0.392 188.610  15.413  1.00 32.00           H
ATOM   4078 2HB  HIS A 380      -0.740 187.872  13.849  1.00 37.99           H
ATOM   4079  CG  HIS A 380       0.599 189.496  13.757  1.00 27.94           C
ATOM   4080  ND1 HIS A 380       1.039 190.755  14.098  1.00 37.70           N
ATOM   4081  HD1 HIS A 380       0.635 191.361  14.800  1.00 46.23           H
ATOM   4082  CD2 HIS A 380       1.443 189.085  12.777  1.00 42.16           C
ATOM   4083  HD2 HIS A 380       1.378 188.133  12.269  1.00 58.48           H
ATOM   4084  CE1 HIS A 380       2.094 191.046  13.326  1.00 54.03           C
ATOM   4085  HE1 HIS A 380       2.632 191.982  13.360  1.00 79.07           H
ATOM   4086  NE2 HIS A 380       2.385 190.050  12.511  1.00 57.16           N
ATOM   4087  N   PRO A 381      -3.584 188.452  12.924  1.00 35.01           N
ATOM   4088  CA  PRO A 381      -4.782 187.606  12.872  1.00 37.23           C
ATOM   4089  HA  PRO A 381      -5.584 188.084  13.435  1.00 41.28           H
ATOM   4090  C   PRO A 381      -4.599 186.181  13.388  1.00 30.82           C
ATOM   4091  O   PRO A 381      -5.555 185.565  13.857  1.00 32.59           O
ATOM   4092  CB  PRO A 381      -5.138 187.585  11.383  1.00 48.09           C
ATOM   4093 1HB  PRO A 381      -4.738 186.686  10.913  1.00 52.23           H
ATOM   4094 2HB  PRO A 381      -6.218 187.636  11.248  1.00 61.28           H
ATOM   4095  CG  PRO A 381      -4.485 188.797  10.814  1.00 59.89           C
ATOM   4096 1HG  PRO A 381      -4.291 188.669   9.749  1.00 80.33           H
ATOM   4097 2HG  PRO A 381      -5.109 189.674  10.989  1.00 83.52           H
ATOM   4098  CD  PRO A 381      -3.200 188.919  11.580  1.00 45.14           C
ATOM   4099 1HD  PRO A 381      -2.433 188.272  11.152  1.00 47.60           H
ATOM   4100 2HD  PRO A 381      -2.872 189.959  11.598  1.00 50.71           H
ATOM   4101  N   TRP A 382      -3.387 185.646  13.292  1.00 26.65           N
ATOM   4102  H   TRP A 382      -2.640 186.169  12.859  1.00 29.13           H
ATOM   4103  CA  TRP A 382      -3.111 184.308  13.808  1.00 22.47           C
ATOM   4104  HA  TRP A 382      -3.860 183.623  13.410  1.00 25.09           H
ATOM   4105  C   TRP A 382      -3.216 184.269  15.330  1.00 19.13           C
ATOM   4106  O   TRP A 382      -3.736 183.306  15.890  1.00 20.77           O
ATOM   4107  CB  TRP A 382      -1.729 183.827  13.358  1.00 22.66           C
ATOM   4108 1HB  TRP A 382      -1.661 183.921  12.274  1.00 28.47           H
ATOM   4109 2HB  TRP A 382      -0.966 184.462  13.807  1.00 22.34           H
ATOM   4110  CG  TRP A 382      -1.459 182.400  13.739  1.00 21.48           C
ATOM   4111  CD1 TRP A 382      -1.855 181.275  13.080  1.00 26.62           C
ATOM   4112  HD1 TRP A 382      -2.434 181.273  12.168  1.00 33.28           H
ATOM   4113  CD2 TRP A 382      -0.731 181.932  14.885  1.00 19.99           C
ATOM   4114  NE1 TRP A 382      -1.424 180.144  13.723  1.00 27.97           N
ATOM   4115  HE1 TRP A 382      -1.598 179.202  13.403  1.00 35.70           H
ATOM   4116  CE2 TRP A 382      -0.726 180.519  14.841  1.00 23.79           C
ATOM   4117  CE3 TRP A 382      -0.054 182.571  15.933  1.00 21.23           C
ATOM   4118  HE3 TRP A 382      -0.048 183.649  15.999  1.00 23.53           H
ATOM   4119  CZ2 TRP A 382      -0.047 179.746  15.788  1.00 27.62           C
ATOM   4120  HZ2 TRP A 382      -0.034 178.669  15.722  1.00 34.29           H
ATOM   4121  CZ3 TRP A 382       0.621 181.801  16.878  1.00 25.51           C
ATOM   4122  HZ3 TRP A 382       1.162 182.287  17.677  1.00 31.36           H
ATOM   4123  CH2 TRP A 382       0.615 180.395  16.800  1.00 27.87           C
ATOM   4124  HH2 TRP A 382       1.146 179.820  17.543  1.00 34.70           H
ATOM   4125  N   ILE A 383      -2.739 185.315  15.997  1.00 17.95           N
ATOM   4126  H   ILE A 383      -2.315 186.080  15.492  1.00 19.88           H
ATOM   4127  CA  ILE A 383      -2.873 185.424  17.447  1.00 17.70           C
ATOM   4128  HA  ILE A 383      -2.593 184.476  17.906  1.00 17.51           H
ATOM   4129  C   ILE A 383      -4.339 185.682  17.782  1.00 21.89           C
ATOM   4130  O   ILE A 383      -4.893 185.047  18.677  1.00 24.56           O
ATOM   4131  CB  ILE A 383      -1.995 186.555  18.036  1.00 18.56           C
ATOM   4132  HB  ILE A 383      -2.230 187.477  17.503  1.00 26.88           H
ATOM   4133  CG1 ILE A 383      -0.502 186.259  17.837  1.00 18.91           C
ATOM   4134 1HG1 ILE A 383      -0.314 186.101  16.775  1.00 35.63           H
ATOM   4135 2HG1 ILE A 383       0.061 187.140  18.143  1.00 35.34           H
ATOM   4136  CG2 ILE A 383      -2.302 186.783  19.515  1.00 26.03           C
ATOM   4137 1HG2 ILE A 383      -2.243 185.841  20.060  1.00 59.05           H
ATOM   4138 2HG2 ILE A 383      -3.306 187.196  19.622  1.00 58.51           H
ATOM   4139 3HG2 ILE A 383      -1.586 187.489  19.936  1.00 54.32           H
ATOM   4140  CD1 ILE A 383       0.058 185.073  18.607  1.00 26.40           C
ATOM   4141 1HD1 ILE A 383      -0.516 184.175  18.382  1.00 61.16           H
ATOM   4142 2HD1 ILE A 383       0.019 185.272  19.678  1.00 60.81           H
ATOM   4143 3HD1 ILE A 383       1.096 184.914  18.316  1.00 59.56           H
ATOM   4144  N   THR A 384      -4.973 186.599  17.059  1.00 26.14           N
ATOM   4145  H   THR A 384      -4.482 187.071  16.311  1.00 27.55           H
ATOM   4146  CA  THR A 384      -6.360 186.970  17.328  1.00 33.38           C
ATOM   4147  HA  THR A 384      -6.421 187.364  18.342  1.00 36.97           H
ATOM   4148  C   THR A 384      -7.308 185.776  17.234  1.00 35.07           C
ATOM   4149  O   THR A 384      -8.219 185.636  18.049  1.00 43.35           O
ATOM   4150  CB  THR A 384      -6.835 188.064  16.350  1.00 41.12           C
ATOM   4151  HB  THR A 384      -6.868 187.654  15.341  1.00 45.13           H
ATOM   4152  OG1 THR A 384      -5.914 189.161  16.379  1.00 46.49           O
ATOM   4153  HG1 THR A 384      -5.050 188.843  16.104  1.00 59.76           H
ATOM   4154  CG2 THR A 384      -8.218 188.587  16.721  1.00 59.06           C
ATOM   4155 1HG2 THR A 384      -8.217 188.928  17.756  1.00 92.09           H
ATOM   4156 2HG2 THR A 384      -8.957 187.795  16.599  1.00 92.80           H
ATOM   4157 3HG2 THR A 384      -8.476 189.420  16.067  1.00 94.52           H
ATOM   4158  N   ALA A 385      -7.103 184.924  16.236  1.00 31.84           N
ATOM   4159  H   ALA A 385      -6.335 185.079  15.597  1.00 30.24           H
ATOM   4160  CA  ALA A 385      -7.972 183.774  16.002  1.00 34.76           C
ATOM   4161  HA  ALA A 385      -9.003 184.089  16.168  1.00 42.45           H
ATOM   4162  C   ALA A 385      -7.706 182.583  16.920  1.00 31.85           C
ATOM   4163  O   ALA A 385      -8.631 181.842  17.254  1.00 46.34           O
ATOM   4164  CB  ALA A 385      -7.841 183.329  14.551  1.00 37.80           C
ATOM   4165 1HB  ALA A 385      -6.817 183.010  14.357  1.00 65.35           H
ATOM   4166 2HB  ALA A 385      -8.094 184.158  13.889  1.00 66.69           H
ATOM   4167 3HB  ALA A 385      -8.520 182.497  14.363  1.00 68.83           H
ATOM   4168  N   ASN A 386      -6.447 182.364  17.285  1.00 24.64           N
ATOM   4169  H   ASN A 386      -5.730 183.027  17.028  1.00 26.26           H
ATOM   4170  CA  ASN A 386      -6.059 181.158  18.011  1.00 23.54           C
ATOM   4171  HA  ASN A 386      -6.855 180.420  17.897  1.00 26.68           H
ATOM   4172  C   ASN A 386      -5.844 181.346  19.510  1.00 25.29           C
ATOM   4173  O   ASN A 386      -5.994 180.394  20.274  1.00 28.86           O
ATOM   4174  CB  ASN A 386      -4.788 180.580  17.384  1.00 22.23           C
ATOM   4175 1HB  ASN A 386      -4.033 181.362  17.315  1.00 20.73           H
ATOM   4176 2HB  ASN A 386      -4.405 179.786  18.024  1.00 25.58           H
ATOM   4177  CG  ASN A 386      -5.036 179.993  16.014  1.00 26.58           C
ATOM   4178  OD1 ASN A 386      -5.590 178.903  15.887  1.00 35.85           O
ATOM   4179  ND2 ASN A 386      -4.619 180.702  14.978  1.00 27.71           N
ATOM   4180 1HD2 ASN A 386      -4.754 180.343  14.045  1.00 35.53           H
ATOM   4181 2HD2 ASN A 386      -4.183 181.599  15.138  1.00 26.35           H
ATOM   4182  N   SER A 387      -5.477 182.547  19.942  1.00 29.37           N
ATOM   4183  H   SER A 387      -5.399 183.322  19.297  1.00 32.59           H
ATOM   4184  CA  SER A 387      -5.196 182.781  21.355  1.00 35.89           C
ATOM   4185  HA  SER A 387      -4.541 181.988  21.716  1.00 48.17           H
ATOM   4186  C   SER A 387      -6.480 182.762  22.177  1.00 52.04           C
ATOM   4187  O   SER A 387      -7.495 183.337  21.786  1.00 67.52           O
ATOM   4188  CB  SER A 387      -4.497 184.126  21.554  1.00 41.27           C
ATOM   4189 1HB  SER A 387      -3.592 184.152  20.947  1.00 70.02           H
ATOM   4190 2HB  SER A 387      -5.163 184.929  21.236  1.00 51.55           H
ATOM   4191  OG  SER A 387      -4.148 184.316  22.914  1.00 61.91           O
ATOM   4192  HG  SER A 387      -3.598 185.100  22.976  1.00 90.07           H
ATOM   4193  N   SER A 388      -6.428 182.115  23.336  1.00 87.41           N
ATOM   4194  H   SER A 388      -5.583 181.637  23.614  1.00109.79           H
ATOM   4195  CA  SER A 388      -7.568 182.119  24.243  1.00137.38           C
ATOM   4196  HA  SER A 388      -8.469 181.880  23.678  1.00158.74           H
ATOM   4197  C   SER A 388      -7.713 183.511  24.848  1.00157.67           C
ATOM   4198  O   SER A 388      -6.744 184.086  25.344  1.00182.37           O
ATOM   4199  CB  SER A 388      -7.376 181.091  25.360  1.00230.81           C
ATOM   4200 1HB  SER A 388      -7.259 180.100  24.920  1.00289.47           H
ATOM   4201 2HB  SER A 388      -6.478 181.340  25.925  1.00274.87           H
ATOM   4202  OG  SER A 388      -8.493 181.086  26.232  1.00327.67           O
ATOM   4203  HG  SER A 388      -8.557 181.944  26.656  1.00396.74           H
ATOM   4204  N   LYS A 389      -8.928 184.049  24.821  1.00229.61           N
ATOM   4205  H   LYS A 389      -9.688 183.550  24.382  1.00274.54           H
ATOM   4206  CA  LYS A 389      -9.201 185.340  25.446  1.00333.58           C
ATOM   4207  HA  LYS A 389      -8.419 186.041  25.154  1.00357.50           H
ATOM   4208  C   LYS A 389      -9.165 185.181  26.963  1.00440.96           C
ATOM   4209  O   LYS A 389      -9.462 184.103  27.479  1.00472.49           O
ATOM   4210  CB  LYS A 389     -10.565 185.881  25.008  1.00421.93           C
ATOM   4211 1HB  LYS A 389     -11.329 185.137  25.232  1.00464.19           H
ATOM   4212 2HB  LYS A 389     -10.785 186.778  25.587  1.00513.52           H
ATOM   4213  CG  LYS A 389     -10.638 186.237  23.529  1.00492.10           C
ATOM   4214 1HG  LYS A 389      -9.838 186.939  23.292  1.00538.07           H
ATOM   4215 2HG  LYS A 389     -10.505 185.334  22.934  1.00513.21           H
ATOM   4216  CD  LYS A 389     -11.975 186.873  23.180  1.00644.26           C
ATOM   4217 1HD  LYS A 389     -12.778 186.185  23.445  1.00693.00           H
ATOM   4218 2HD  LYS A 389     -12.094 187.795  23.749  1.00704.73           H
ATOM   4219  CE  LYS A 389     -12.052 187.184  21.694  1.00822.45           C
ATOM   4220 1HE  LYS A 389     -11.231 187.854  21.430  1.00873.66           H
ATOM   4221 2HE  LYS A 389     -11.927 186.256  21.131  1.00877.80           H
ATOM   4222  NZ  LYS A 389     -13.374 187.820  21.380  1.00999.99           N
ATOM   4223 1HZ  LYS A 389     -13.430 188.038  20.394  1.00999.99           H
ATOM   4224 2HZ  LYS A 389     -13.491 188.675  21.906  1.00999.99           H
ATOM   4225 3HZ  LYS A 389     -14.131 187.190  21.610  1.00999.99           H
ATOM   4226  N   PRO A 390      -8.815 186.251  27.695  1.00581.13           N
ATOM   4227  CA  PRO A 390      -8.869 186.100  29.153  1.00781.05           C
ATOM   4228  HA  PRO A 390      -8.222 185.282  29.472  1.00790.51           H
ATOM   4229  C   PRO A 390     -10.290 185.846  29.651  1.00897.14           C
ATOM   4230  O   PRO A 390     -11.267 186.244  29.016  1.00893.38           O
ATOM   4231  CB  PRO A 390      -8.319 187.435  29.662  1.00978.22           C
ATOM   4232 1HB  PRO A 390      -8.811 187.727  30.590  1.00999.99           H
ATOM   4233 2HB  PRO A 390      -7.240 187.367  29.803  1.00999.99           H
ATOM   4234  CG  PRO A 390      -8.629 188.400  28.570  1.00906.48           C
ATOM   4235 1HG  PRO A 390      -9.670 188.717  28.631  1.00999.99           H
ATOM   4236 2HG  PRO A 390      -7.960 189.259  28.612  1.00978.56           H
ATOM   4237  CD  PRO A 390      -8.407 187.615  27.310  1.00652.50           C
ATOM   4238 1HD  PRO A 390      -9.034 188.002  26.507  1.00669.46           H
ATOM   4239 2HD  PRO A 390      -7.354 187.631  27.028  1.00594.18           H
ATOM   4240  N   SER A 391     -10.396 185.161  30.784  1.00999.99           N
ATOM   4241  H   SER A 391      -9.563 184.886  31.284  1.00999.99           H
ATOM   4242  CA  SER A 391     -11.685 184.764  31.343  1.00999.99           C
ATOM   4243  HA  SER A 391     -12.361 184.521  30.523  1.00999.99           H
ATOM   4244  C   SER A 391     -12.337 185.870  32.170  1.00999.99           C
ATOM   4245  O   SER A 391     -12.605 185.700  33.359  1.00999.99           O
ATOM   4246  CB  SER A 391     -11.505 183.509  32.201  1.00999.99           C
ATOM   4247 1HB  SER A 391     -12.470 183.212  32.612  1.00999.99           H
ATOM   4248 2HB  SER A 391     -11.120 182.702  31.578  1.00999.99           H
ATOM   4249  OG  SER A 391     -10.596 183.750  33.262  1.00999.99           O
ATOM   4250  HG  SER A 391     -10.945 184.465  33.798  1.00999.99           H
ATOM   4251  N   ASN A 392     -12.610 187.000  31.525  1.00999.99           N
ATOM   4252  H   ASN A 392     -12.338 187.090  30.555  1.00999.99           H
ATOM   4253  CA  ASN A 392     -13.303 188.117  32.162  1.00999.99           C
ATOM   4254  HA  ASN A 392     -12.689 188.470  32.993  1.00999.99           H
ATOM   4255  C   ASN A 392     -14.656 187.625  32.687  1.00999.99           C
ATOM   4256  O   ASN A 392     -15.704 187.500  33.354  1.00999.99           O
ATOM   4257  OXT ASN A 392     -14.464 188.573  33.478  1.00999.99           O
ATOM   4258  CB  ASN A 392     -13.490 189.246  31.139  1.00999.99           C
ATOM   4259 1HB  ASN A 392     -13.902 188.839  30.216  1.00999.99           H
ATOM   4260 2HB  ASN A 392     -14.198 189.969  31.543  1.00999.99           H
ATOM   4261  CG  ASN A 392     -12.200 189.972  30.819  1.00999.99           C
ATOM   4262  OD1 ASN A 392     -11.261 189.402  30.270  1.00999.99           O
ATOM   4263  ND2 ASN A 392     -12.152 191.251  31.153  1.00999.99           N
ATOM   4264 1HD2 ASN A 392     -11.321 191.784  30.946  1.00999.99           H
ATOM   4265 2HD2 ASN A 392     -12.937 191.678  31.622  1.00999.99           H
TER    4266      ASN A 392 
HETATM 4267  CH3 ACE B 521      -1.375 164.153  51.047  1.00999.99           C
HETATM 4268 1HH3 ACE B 521      -1.692 164.062  52.086  1.00999.99           H
HETATM 4269 2HH3 ACE B 521      -2.229 164.007  50.387  1.00999.99           H
HETATM 4270 3HH3 ACE B 521      -0.607 163.413  50.827  1.00999.99           H
HETATM 4271  C   ACE B 521      -0.809 165.540  50.820  1.00999.99           C
HETATM 4272  O   ACE B 521      -1.330 166.296  50.002  1.00999.99           O
ATOM   4273  N   GLU B 522       0.261 165.853  51.541  1.00999.99           N
ATOM   4274  H   GLU B 522       0.651 165.179  52.183  1.00999.99           H
ATOM   4275  CA  GLU B 522       0.935 167.144  51.436  1.00999.99           C
ATOM   4276  HA  GLU B 522       0.813 167.519  50.420  1.00999.99           H
ATOM   4277  C   GLU B 522       2.424 166.950  51.715  1.00999.99           C
ATOM   4278  O   GLU B 522       2.829 165.950  52.308  1.00999.99           O
ATOM   4279  CB  GLU B 522       0.307 168.142  52.415  1.00999.99           C
ATOM   4280 1HB  GLU B 522      -0.771 167.975  52.427  1.00999.99           H
ATOM   4281 2HB  GLU B 522       0.688 167.940  53.417  1.00999.99           H
ATOM   4282  CG  GLU B 522       0.546 169.609  52.081  1.00999.99           C
ATOM   4283 1HG  GLU B 522       0.240 170.221  52.930  1.00999.99           H
ATOM   4284 2HG  GLU B 522       1.610 169.771  51.910  1.00999.99           H
ATOM   4285  CD  GLU B 522      -0.221 170.053  50.848  1.00999.99           C
ATOM   4286  OE1 GLU B 522      -1.470 170.059  50.876  1.00999.99           O
ATOM   4287  OE2 GLU B 522       0.430 170.409  49.843  1.00999.99           O
ATOM   4288  N   GLU B 523       3.244 167.897  51.271  1.00999.99           N
ATOM   4289  H   GLU B 523       2.866 168.708  50.804  1.00999.99           H
ATOM   4290  CA  GLU B 523       4.689 167.832  51.463  1.00999.99           C
ATOM   4291  HA  GLU B 523       5.054 166.911  51.009  1.00999.99           H
ATOM   4292  C   GLU B 523       5.086 167.811  52.938  1.00999.99           C
ATOM   4293  O   GLU B 523       4.549 168.554  53.760  1.00999.99           O
ATOM   4294  CB  GLU B 523       5.332 169.028  50.754  1.00999.99           C
ATOM   4295 1HB  GLU B 523       5.181 168.912  49.681  1.00999.99           H
ATOM   4296 2HB  GLU B 523       4.798 169.925  51.067  1.00999.99           H
ATOM   4297  CG  GLU B 523       6.815 169.260  51.016  1.00999.99           C
ATOM   4298 1HG  GLU B 523       7.074 170.258  50.664  1.00999.99           H
ATOM   4299 2HG  GLU B 523       7.001 169.229  52.089  1.00999.99           H
ATOM   4300  CD  GLU B 523       7.716 168.253  50.325  1.00999.99           C
ATOM   4301  OE1 GLU B 523       8.840 168.638  49.940  1.00999.99           O
ATOM   4302  OE2 GLU B 523       7.327 167.080  50.145  1.00999.99           O
ATOM   4303  N   SER B 524       6.049 166.955  53.266  1.00999.99           N
ATOM   4304  H   SER B 524       6.389 166.296  52.581  1.00999.99           H
ATOM   4305  CA  SER B 524       6.676 166.964  54.583  1.00999.99           C
ATOM   4306  HA  SER B 524       5.926 167.226  55.329  1.00999.99           H
ATOM   4307  C   SER B 524       7.794 168.003  54.606  1.00999.99           C
ATOM   4308  O   SER B 524       8.582 168.113  53.666  1.00999.99           O
ATOM   4309  CB  SER B 524       7.245 165.582  54.909  1.00999.99           C
ATOM   4310 1HB  SER B 524       6.443 164.845  54.856  1.00999.99           H
ATOM   4311 2HB  SER B 524       8.013 165.328  54.178  1.00999.99           H
ATOM   4312  OG  SER B 524       7.809 165.561  56.209  1.00999.99           O
ATOM   4313  HG  SER B 524       8.148 164.680  56.382  1.00999.99           H
HETATM 4314  N   PHE B 525       7.847 168.793  55.730  1.00999.99           N
HETATM 4315  H   PHE B 525       7.217 168.593  56.496  1.00999.99           H
HETATM 4316  CA  PHE B 525       8.803 169.895  55.879  1.00999.99           C
HETATM 4317  HA  PHE B 525       9.485 169.901  55.020  1.00999.99           H
HETATM 4318  C   PHE B 525       9.642 169.671  57.146  1.00999.99           C
HETATM 4319  O   PHE B 525       9.222 169.065  58.118  1.00999.99           O
HETATM 4320  CB  PHE B 525       8.080 171.254  55.965  1.00999.99           C
HETATM 4321 1HB  PHE B 525       7.442 171.251  56.856  1.00999.99           H
HETATM 4322 2HB  PHE B 525       8.833 172.033  56.125  1.00999.99           H
HETATM 4323  CG  PHE B 525       7.246 171.605  54.740  1.00999.99           C
HETATM 4324  CD1 PHE B 525       7.776 172.441  53.740  1.00999.99           C
HETATM 4325  HD1 PHE B 525       8.789 172.819  53.828  1.00999.99           H
HETATM 4326  CD2 PHE B 525       5.919 171.152  54.626  1.00999.99           C
HETATM 4327  HD2 PHE B 525       5.491 170.514  55.395  1.00999.99           H
HETATM 4328  CE1 PHE B 525       6.995 172.812  52.635  1.00999.99           C
HETATM 4329  HE1 PHE B 525       7.407 173.462  51.869  1.00999.99           H
HETATM 4330  CE2 PHE B 525       5.136 171.522  53.521  1.00999.99           C
HETATM 4331  HE2 PHE B 525       4.115 171.161  53.434  1.00999.99           H
HETATM 4332  CZ  PHE B 525       5.673 172.356  52.531  1.00999.99           C
HETATM 4333  I1  PHE B 525       4.474 172.951  50.878  1.00999.99           I
ATOM   4334  N   ARG B 526      10.906 170.228  57.113  1.00999.99           N
ATOM   4335  H   ARG B 526      11.195 170.689  56.260  1.00999.99           H
ATOM   4336  CA  ARG B 526      11.834 170.206  58.243  1.00999.99           C
ATOM   4337  HA  ARG B 526      11.359 169.743  59.108  1.00999.99           H
ATOM   4338  C   ARG B 526      12.228 171.632  58.609  1.00999.99           C
ATOM   4339  O   ARG B 526      12.059 172.553  57.812  1.00999.99           O
ATOM   4340  CB  ARG B 526      13.098 169.425  57.870  1.00999.99           C
ATOM   4341 1HB  ARG B 526      13.548 169.888  56.991  1.00999.99           H
ATOM   4342 2HB  ARG B 526      13.807 169.504  58.694  1.00999.99           H
ATOM   4343  CG  ARG B 526      12.864 167.947  57.583  1.00999.99           C
ATOM   4344 1HG  ARG B 526      12.383 167.493  58.449  1.00999.99           H
ATOM   4345 2HG  ARG B 526      12.206 167.843  56.720  1.00999.99           H
ATOM   4346  CD  ARG B 526      14.171 167.218  57.306  1.00999.99           C
ATOM   4347 1HD  ARG B 526      14.862 167.413  58.126  1.00999.99           H
ATOM   4348 2HD  ARG B 526      13.973 166.146  57.264  1.00999.99           H
ATOM   4349  NE  ARG B 526      14.782 167.638  56.045  1.00999.99           N
ATOM   4350  HE  ARG B 526      14.231 168.227  55.439  1.00999.99           H
ATOM   4351  CZ  ARG B 526      16.005 167.315  55.641  1.00999.99           C
ATOM   4352  NH1 ARG B 526      16.812 166.559  56.359  1.00999.99           N
ATOM   4353 1HH1 ARG B 526      16.498 166.200  57.246  1.00999.99           H
ATOM   4354 2HH1 ARG B 526      17.743 166.373  56.022  1.00999.99           H
ATOM   4355  NH2 ARG B 526      16.426 167.740  54.468  1.00999.99           N
ATOM   4356 1HH2 ARG B 526      15.811 168.300  53.899  1.00999.99           H
ATOM   4357 2HH2 ARG B 526      17.361 167.515  54.166  1.00999.99           H
ATOM   4358  N   ASP B 527      12.768 171.813  59.808  1.00999.99           N
ATOM   4359  H   ASP B 527      12.844 171.042  60.454  1.00999.99           H
ATOM   4360  CA  ASP B 527      13.349 173.101  60.175  1.00999.99           C
ATOM   4361  HA  ASP B 527      12.593 173.877  60.055  1.00999.99           H
ATOM   4362  C   ASP B 527      14.524 173.389  59.242  1.00999.99           C
ATOM   4363  O   ASP B 527      15.212 172.462  58.813  1.00999.99           O
ATOM   4364  CB  ASP B 527      13.837 173.089  61.626  1.00999.99           C
ATOM   4365 1HB  ASP B 527      14.444 172.198  61.790  1.00999.99           H
ATOM   4366 2HB  ASP B 527      14.459 173.968  61.795  1.00999.99           H
ATOM   4367  CG  ASP B 527      12.697 173.109  62.627  1.00999.99           C
ATOM   4368  OD1 ASP B 527      11.682 173.790  62.368  1.00999.99           O
ATOM   4369  OD2 ASP B 527      12.820 172.452  63.681  1.00999.99           O
ATOM   4370  N   PRO B 528      14.785 174.666  58.917  1.00999.99           N
ATOM   4371  CA  PRO B 528      15.884 174.932  57.981  1.00999.99           C
ATOM   4372  HA  PRO B 528      15.666 174.466  57.020  1.00999.99           H
ATOM   4373  C   PRO B 528      17.269 174.483  58.437  1.00999.99           C
ATOM   4374  O   PRO B 528      18.180 174.352  57.621  1.00999.99           O
ATOM   4375  CB  PRO B 528      15.858 176.456  57.838  1.00999.99           C
ATOM   4376 1HB  PRO B 528      16.583 176.907  58.517  1.00999.99           H
ATOM   4377 2HB  PRO B 528      16.070 176.749  56.810  1.00999.99           H
ATOM   4378  CG  PRO B 528      14.476 176.854  58.217  1.00999.99           C
ATOM   4379 1HG  PRO B 528      14.451 177.888  58.558  1.00999.99           H
ATOM   4380 2HG  PRO B 528      13.797 176.708  57.377  1.00999.99           H
ATOM   4381  CD  PRO B 528      14.126 175.917  59.333  1.00999.99           C
ATOM   4382 1HD  PRO B 528      14.538 176.274  60.277  1.00999.99           H
ATOM   4383 2HD  PRO B 528      13.045 175.798  59.397  1.00999.99           H
ATOM   4384  N   ALA B 529      17.435 174.259  59.736  1.00999.99           N
ATOM   4385  H   ALA B 529      16.658 174.395  60.366  1.00999.99           H
ATOM   4386  CA  ALA B 529      18.699 173.776  60.285  1.00999.99           C
ATOM   4387  HA  ALA B 529      19.499 174.446  59.970  1.00999.99           H
ATOM   4388  C   ALA B 529      19.035 172.374  59.777  1.00999.99           C
ATOM   4389  O   ALA B 529      20.206 172.026  59.627  1.00999.99           O
ATOM   4390  CB  ALA B 529      18.635 173.778  61.806  1.00999.99           C
ATOM   4391 1HB  ALA B 529      18.431 174.789  62.161  1.00999.99           H
ATOM   4392 2HB  ALA B 529      19.590 173.442  62.210  1.00999.99           H
ATOM   4393 3HB  ALA B 529      17.844 173.108  62.144  1.00999.99           H
ATOM   4394  N   GLU B 530      18.010 171.574  59.505  1.00999.99           N
ATOM   4395  H   GLU B 530      17.066 171.918  59.620  1.00999.99           H
ATOM   4396  CA  GLU B 530      18.188 170.215  58.998  1.00999.99           C
ATOM   4397  HA  GLU B 530      18.990 169.718  59.543  1.00999.99           H
ATOM   4398  C   GLU B 530      18.542 170.210  57.515  1.00999.99           C
ATOM   4399  O   GLU B 530      19.116 169.250  57.003  1.00999.99           O
ATOM   4400  CB  GLU B 530      16.889 169.420  59.160  1.00999.99           C
ATOM   4401 1HB  GLU B 530      16.093 169.957  58.644  1.00999.99           H
ATOM   4402 2HB  GLU B 530      17.012 168.452  58.676  1.00999.99           H
ATOM   4403  CG  GLU B 530      16.450 169.181  60.597  1.00999.99           C
ATOM   4404 1HG  GLU B 530      16.311 170.141  61.095  1.00999.99           H
ATOM   4405 2HG  GLU B 530      15.494 168.658  60.585  1.00999.99           H
ATOM   4406  CD  GLU B 530      17.451 168.348  61.375  1.00999.99           C
ATOM   4407  OE1 GLU B 530      17.878 168.781  62.466  1.00999.99           O
ATOM   4408  OE2 GLU B 530      17.808 167.248  60.903  1.00999.99           O
ATOM   4409  N   VAL B 531      18.160 171.281  56.829  1.00999.99           N
ATOM   4410  H   VAL B 531      17.730 172.050  57.325  1.00999.99           H
ATOM   4411  CA  VAL B 531      18.290 171.373  55.378  1.00999.99           C
ATOM   4412  HA  VAL B 531      18.315 170.364  54.969  1.00999.99           H
ATOM   4413  C   VAL B 531      19.582 172.073  54.969  1.00999.99           C
ATOM   4414  O   VAL B 531      20.222 171.693  53.989  1.00999.99           O
ATOM   4415  CB  VAL B 531      17.081 172.115  54.766  1.00999.99           C
ATOM   4416  HB  VAL B 531      17.059 173.132  55.157  1.00999.99           H
ATOM   4417  CG1 VAL B 531      17.198 172.181  53.250  1.00999.99           C
ATOM   4418 1HG1 VAL B 531      16.305 172.646  52.832  1.00999.99           H
ATOM   4419 2HG1 VAL B 531      17.304 171.175  52.843  1.00999.99           H
ATOM   4420 3HG1 VAL B 531      18.067 172.778  52.974  1.00999.99           H
ATOM   4421  CG2 VAL B 531      15.780 171.419  55.158  1.00999.99           C
ATOM   4422 1HG2 VAL B 531      15.866 170.347  54.979  1.00999.99           H
ATOM   4423 2HG2 VAL B 531      14.954 171.810  54.565  1.00999.99           H
ATOM   4424 3HG2 VAL B 531      15.573 171.593  56.214  1.00999.99           H
ATOM   4425  N   LEU B 532      19.963 173.098  55.722  1.00999.99           N
ATOM   4426  H   LEU B 532      19.401 173.358  56.522  1.00999.99           H
ATOM   4427  CA  LEU B 532      21.183 173.853  55.453  1.00999.99           C
ATOM   4428  HA  LEU B 532      21.375 173.846  54.380  1.00999.99           H
ATOM   4429  C   LEU B 532      22.408 173.260  56.145  1.00999.99           C
ATOM   4430  O   LEU B 532      23.540 173.640  55.849  1.00999.99           O
ATOM   4431  CB  LEU B 532      21.010 175.301  55.924  1.00999.99           C
ATOM   4432 1HB  LEU B 532      20.861 175.278  57.004  1.00999.99           H
ATOM   4433 2HB  LEU B 532      21.946 175.826  55.735  1.00999.99           H
ATOM   4434  CG  LEU B 532      19.879 176.136  55.317  1.00999.99           C
ATOM   4435  HG  LEU B 532      18.931 175.618  55.462  1.00999.99           H
ATOM   4436  CD1 LEU B 532      19.817 177.473  56.042  1.00999.99           C
ATOM   4437 1HD1 LEU B 532      19.006 178.071  55.626  1.00999.99           H
ATOM   4438 2HD1 LEU B 532      20.760 178.004  55.919  1.00999.99           H
ATOM   4439 3HD1 LEU B 532      19.628 177.304  57.102  1.00999.99           H
ATOM   4440  CD2 LEU B 532      20.075 176.373  53.825  1.00999.99           C
ATOM   4441 1HD2 LEU B 532      21.045 176.838  53.650  1.00999.99           H
ATOM   4442 2HD2 LEU B 532      19.285 177.027  53.457  1.00999.99           H
ATOM   4443 3HD2 LEU B 532      20.025 175.422  53.295  1.00999.99           H
ATOM   4444  N   GLY B 533      22.182 172.361  57.097  1.00999.99           N
ATOM   4445  H   GLY B 533      21.237 172.056  57.285  1.00999.99           H
ATOM   4446  CA  GLY B 533      23.271 171.820  57.889  1.00999.99           C
ATOM   4447 1HA  GLY B 533      23.832 172.668  58.280  1.00999.99           H
ATOM   4448 2HA  GLY B 533      22.848 171.260  58.722  1.00999.99           H
ATOM   4449  C   GLY B 533      24.199 170.913  57.103  1.00999.99           C
ATOM   4450  O   GLY B 533      23.715 170.186  56.241  1.00999.99           O
ATOM   4451  N   THR B 534      25.508 170.888  57.342  1.00999.99           N
ATOM   4452  H   THR B 534      26.075 170.299  56.749  1.00999.99           H
ATOM   4453  CA  THR B 534      26.215 171.655  58.367  1.00999.99           C
ATOM   4454  HA  THR B 534      25.514 172.138  59.046  1.00999.99           H
ATOM   4455  C   THR B 534      27.043 172.741  57.687  1.00999.99           C
ATOM   4456  O   THR B 534      28.202 172.536  57.328  1.00999.99           O
ATOM   4457  CB  THR B 534      27.138 170.761  59.219  1.00999.99           C
ATOM   4458  HB  THR B 534      27.931 170.356  58.590  1.00999.99           H
ATOM   4459  OG1 THR B 534      26.376 169.678  59.767  1.00999.99           O
ATOM   4460  HG1 THR B 534      26.002 169.167  59.046  1.00999.99           H
ATOM   4461  CG2 THR B 534      27.756 171.542  60.371  1.00999.99           C
ATOM   4462 1HG2 THR B 534      28.381 172.345  59.980  1.00999.99           H
ATOM   4463 2HG2 THR B 534      28.369 170.872  60.973  1.00999.99           H
ATOM   4464 3HG2 THR B 534      26.966 171.964  60.992  1.00999.99           H
ATOM   4465  N   GLY B 535      26.418 173.899  57.505  1.00999.99           N
ATOM   4466  H   GLY B 535      25.727 173.994  56.773  1.00999.99           H
ATOM   4467  CA  GLY B 535      26.636 175.020  58.402  1.00999.99           C
ATOM   4468 1HA  GLY B 535      27.327 174.705  59.185  1.00999.99           H
ATOM   4469 2HA  GLY B 535      27.125 175.836  57.866  1.00999.99           H
ATOM   4470  C   GLY B 535      25.355 175.471  59.085  1.00999.99           C
ATOM   4471  O   GLY B 535      25.315 176.026  57.988  1.00999.99           O
ATOM   4472  N   ALA B 536      24.193 176.010  59.441  1.00999.99           N
ATOM   4473  H   ALA B 536      23.726 176.628  58.794  1.00999.99           H
ATOM   4474  CA  ALA B 536      23.567 175.738  60.733  1.00999.99           C
ATOM   4475  HA  ALA B 536      22.695 176.383  60.837  1.00999.99           H
ATOM   4476  C   ALA B 536      24.496 176.030  61.909  1.00999.99           C
ATOM   4477  O   ALA B 536      25.710 175.750  61.805  1.00999.99           O
ATOM   4478  OXT ALA B 536      23.981 176.530  62.931  1.00999.99           O
ATOM   4479  CB  ALA B 536      23.095 174.290  60.789  1.00999.99           C
ATOM   4480 1HB  ALA B 536      22.375 174.109  59.990  1.00999.99           H
ATOM   4481 2HB  ALA B 536      23.946 173.620  60.668  1.00999.99           H
ATOM   4482 3HB  ALA B 536      22.619 174.098  61.751  1.00999.99           H
TER    4483      ALA B 536 
CONECT    1    2    3    4    5                              
CONECT    2    1                                             
CONECT    3    1                                             
CONECT    4    1                                             
CONECT    5    1    6    7                                   
CONECT    6    5                                             
CONECT    7    5    8    9                                   
CONECT 2574 2572 2575 2587                                   
CONECT 2587 2574 2588 2589                                   
CONECT 2588 2587                                             
CONECT 2589 2587 2590 2591 2592                              
CONECT 2590 2589                                             
CONECT 2591 2589                                             
CONECT 2592 2589                                             
CONECT 2593 2594 2595 2596 2597                              
CONECT 2594 2593                                             
CONECT 2595 2593                                             
CONECT 2596 2593                                             
CONECT 2597 2593 2598 2599                                   
CONECT 2598 2597                                             
CONECT 2599 2597 2600 2601                                   
CONECT 4267 4268 4269 4270 4271                              
CONECT 4268 4267                                             
CONECT 4269 4267                                             
CONECT 4270 4267                                             
CONECT 4271 4267 4272 4273                                   
CONECT 4272 4271                                             
CONECT 4273 4271 4274 4275                                   
CONECT 4307 4305 4308 4314                                   
CONECT 4314 4307 4315 4316                                   
CONECT 4315 4314                                             
CONECT 4316 4314 4317 4318 4320                              
CONECT 4317 4316                                             
CONECT 4318 4316 4319 4334                                   
CONECT 4319 4318                                             
CONECT 4320 4316 4321 4322 4323                              
CONECT 4321 4320                                             
CONECT 4322 4320                                             
CONECT 4323 4320 4324 4326                                   
CONECT 4324 4323 4325 4328                                   
CONECT 4325 4324                                             
CONECT 4326 4323 4327 4330                                   
CONECT 4327 4326                                             
CONECT 4328 4324 4329 4332                                   
CONECT 4329 4328                                             
CONECT 4330 4326 4331 4332                                   
CONECT 4331 4330                                             
CONECT 4332 4328 4330 4333                                   
CONECT 4333 4332                                             
CONECT 4334 4318 4335 4336                                   
END
