# Supplementary material for: Constrained TACC3 peptidomimetics for a non-canonical protein–protein interface elucidate allosteric communication in Aurora-A kinase
Source: Chem Sci. 2024 Nov 28;16(1):354–63. doi: 10.1039/d4sc06100d (PMC11604048; doi:10.1039/d4sc06100d)
Supplement: SC-016-D4SC06100D-s001 [file SC-016-D4SC06100D-s001.zip › aura_tacc3 522_536_iphe_run1_energymin.pdb]

REMARK YASARA *************************************************************
REMARK YASARA *                                                           *
REMARK YASARA *                     Y  A  S  A  R  A                      *
REMARK YASARA *                                                           *
REMARK YASARA *   Yet Another Scientific Artificial Reality Application   *
REMARK YASARA *                                                           *
REMARK YASARA *            MOLECULE STRUCTURE FILE, PDB FORMAT            *
REMARK YASARA *                                                           *
REMARK YASARA * Just use YASARA every day to make your questions go away! *
REMARK YASARA *                                                           *
REMARK YASARA *                      www.YASARA.org                       *
REMARK YASARA *                                                           *
REMARK YASARA *************************************************************
REMARK YASARA
REMARK YASARA Written on:        Wed Oct 23 08:08:39 2024
REMARK YASARA Number of models: 1
REMARK YASARA Number of atoms:   4481
REMARK YASARA Please address questions or suggestions to: Eliza@yasara.org
REMARK YASARA
REMARK   2 RESOLUTION. 2.02 ANGSTROMS.
REMARK 350 COORDINATES FOR A COMPLETE MULTIMER REPRESENTING THE KNOWN
REMARK 350 BIOLOGICALLY SIGNIFICANT OLIGOMERIZATION STATE OF THE
REMARK 350 MOLECULE CAN BE GENERATED BY APPLYING BIOMT TRANSFORMATIONS
REMARK 350 GIVEN BELOW. BOTH NON-CRYSTALLOGRAPHIC AND
REMARK 350 CRYSTALLOGRAPHIC OPERATIONS ARE GIVEN.
REMARK 350
REMARK 350 BIOMOLECULE: 1
REMARK 350 APPLY THE FOLLOWING TO CHAINS: A
REMARK 350   BIOMT1   1  1.000000  0.000000  0.000000        0.00000
REMARK 350   BIOMT2   1  0.000000  1.000000  0.000000        0.00000
REMARK 350   BIOMT3   1  0.000000  0.000000  1.000000        0.00000
COMPND    MOL_ID: 1;
COMPND   2 MOLECULE: AURORA KINASE A;
COMPND   3 CHAIN: A;
SEQRES   1 A  258  ARG GLN TRP ALA LEU GLU ASP PHE GLU ILE GLY ARG PRO 
SEQRES   2 A  258  LEU GLY LYS GLY LYS PHE GLY ASN VAL TYR LEU ALA ARG 
SEQRES   3 A  258  GLU LYS GLN SER LYS PHE ILE LEU ALA LEU LYS VAL LEU 
SEQRES   4 A  258  PHE LYS ALA GLN LEU GLU LYS ALA GLY VAL GLU HIS GLN 
SEQRES   5 A  258  LEU ARG ARG GLU VAL GLU ILE GLN SER HIS LEU ARG HIS 
SEQRES   6 A  258  PRO ASN ILE LEU ARG LEU TYR GLY TYR PHE HIS ASP ALA 
SEQRES   7 A  258  THR ARG VAL TYR LEU ILE LEU GLU TYR ALA PRO LEU GLY 
SEQRES   8 A  258  THR VAL TYR ARG GLU LEU GLN LYS LEU SER LYS PHE ASP 
SEQRES   9 A  258  GLU GLN ARG THR ALA THR TYR ILE THR GLU LEU ALA ASN 
SEQRES  10 A  258  ALA LEU SER TYR CYS HIS SER LYS ARG VAL ILE HIS ARG 
SEQRES  11 A  258  ASP ILE LYS PRO GLU ASN LEU LEU LEU GLY SER ALA GLY 
SEQRES  12 A  258  GLU LEU LYS ILE ALA ASN PHE GLY TRP SER VAL HIS ALA 
SEQRES  13 A  258  GLY THR LEU ASP TYR LEU PRO PRO GLU MET ILE GLU GLY 
SEQRES  14 A  258  ARG MET HIS ASP GLU LYS VAL ASP LEU TRP SER LEU GLY 
SEQRES  15 A  258  VAL LEU CYS TYR GLU PHE LEU VAL GLY LYS PRO PRO PHE 
SEQRES  16 A  258  GLU ALA ASN THR TYR GLN GLU THR TYR LYS ARG ILE SER 
SEQRES  17 A  258  ARG VAL GLU PHE THR PHE PRO ASP PHE VAL THR GLU GLY 
SEQRES  18 A  258  ALA ARG ASP LEU ILE SER ARG LEU LEU LYS HIS ASN PRO 
SEQRES  19 A  258  SER GLN ARG PRO MET LEU ARG GLU VAL LEU GLU HIS PRO 
SEQRES  20 A  258  TRP ILE THR ALA ASN SER SER LYS PRO SER ASN 
SEQRES   1 ?   15  GLU GLU SER PHE ARG ASP PRO ALA GLU VAL LEU GLY THR 
SEQRES   2 ?   15  GLY ALA 
LINK         C   ACE A 125                 N   ARG A 126                  1.33
LINK         C   HIS A 280                 N   NME A 281                  1.34
LINK         C   ACE A 289                 N   ALA A 290                  1.33
CRYST1  137.040  137.040  137.040  90.00  90.00  90.00 I 2 3        24
ORIGX1      1.000000  0.000000  0.000000        0.00000
ORIGX2      0.000000  1.000000  0.000000        0.00000
ORIGX3      0.000000  0.000000  1.000000        0.00000
SCALE1      0.007297  0.000000  0.000000        0.00000
SCALE2      0.000000  0.007297  0.000000        0.00000
SCALE3      0.000000  0.000000  0.007297        0.00000
HETATM    1  CH3 ACE A 125      -9.107 156.225  23.040  1.00 72.14           C
HETATM    2 1HH3 ACE A 125     -10.096 155.802  22.867  1.00 72.14           H
HETATM    3 2HH3 ACE A 125      -8.488 155.500  23.568  1.00 72.14           H
HETATM    4 3HH3 ACE A 125      -8.644 156.471  22.084  1.00 72.14           H
HETATM    5  C   ACE A 125      -9.251 157.464  23.884  1.00 72.14           C
HETATM    6  O   ACE A 125     -10.179 157.551  24.687  1.00 72.14           O
ATOM      7  N   ARG A 126      -8.303 158.392  23.753  1.00 72.14           N
ATOM      8  H   ARG A 126      -7.564 158.241  23.081  1.00 72.14           H
ATOM      9  CA  ARG A 126      -8.216 159.615  24.559  1.00 64.21           C
ATOM     10  HA  ARG A 126      -9.222 160.013  24.691  1.00 64.21           H
ATOM     11  C   ARG A 126      -7.354 160.675  23.865  1.00 59.66           C
ATOM     12  O   ARG A 126      -6.303 160.332  23.320  1.00 62.07           O
ATOM     13  CB  ARG A 126      -7.639 159.238  25.935  1.00  0.00           C
ATOM     14 1HB  ARG A 126      -8.111 158.314  26.271  1.00  0.00           H
ATOM     15 2HB  ARG A 126      -6.568 159.057  25.844  1.00  0.00           H
ATOM     16  CG  ARG A 126      -7.868 160.324  26.997  1.00  0.00           C
ATOM     17 1HG  ARG A 126      -7.291 161.214  26.743  1.00  0.00           H
ATOM     18 2HG  ARG A 126      -8.927 160.581  27.010  1.00  0.00           H
ATOM     19  CD  ARG A 126      -7.456 159.854  28.401  1.00  0.00           C
ATOM     20 1HD  ARG A 126      -6.405 159.567  28.387  1.00  0.00           H
ATOM     21 2HD  ARG A 126      -7.574 160.680  29.102  1.00  0.00           H
ATOM     22  NE  ARG A 126      -8.250 158.708  28.888  1.00  0.00           N
ATOM     23  HE  ARG A 126      -7.815 157.810  28.733  1.00  0.00           H
ATOM     24  CZ  ARG A 126      -9.411 158.788  29.548  1.00  0.00           C
ATOM     25  NH1 ARG A 126     -10.062 157.725  29.912  1.00  0.00           N
ATOM     26 1HH1 ARG A 126      -9.757 156.811  29.610  1.00  0.00           H
ATOM     27 2HH1 ARG A 126     -10.982 157.844  30.313  1.00  0.00           H
ATOM     28  NH2 ARG A 126      -9.973 159.918  29.847  1.00  0.00           N
ATOM     29 1HH2 ARG A 126      -9.563 160.773  29.501  1.00  0.00           H
ATOM     30 2HH2 ARG A 126     -10.802 159.952  30.422  1.00  0.00           H
ATOM     31  N   GLN A 127      -7.773 161.940  23.910  1.00 60.44           N
ATOM     32  H   GLN A 127      -8.669 162.126  24.337  1.00 60.44           H
ATOM     33  CA  GLN A 127      -7.049 163.118  23.396  1.00 59.82           C
ATOM     34  HA  GLN A 127      -5.977 162.964  23.521  1.00 59.82           H
ATOM     35  C   GLN A 127      -7.442 164.380  24.199  1.00 52.83           C
ATOM     36  O   GLN A 127      -8.597 164.500  24.623  1.00 52.41           O
ATOM     37  CB  GLN A 127      -7.355 163.365  21.902  1.00 56.47           C
ATOM     38 1HB  GLN A 127      -8.427 163.522  21.778  1.00 56.47           H
ATOM     39 2HB  GLN A 127      -6.864 164.300  21.632  1.00 56.47           H
ATOM     40  CG  GLN A 127      -6.915 162.289  20.872  1.00 69.03           C
ATOM     41 1HG  GLN A 127      -6.605 162.814  19.969  1.00 69.03           H
ATOM     42 2HG  GLN A 127      -6.047 161.735  21.229  1.00 69.03           H
ATOM     43  CD  GLN A 127      -8.015 161.283  20.497  1.00 74.60           C
ATOM     44  OE1 GLN A 127      -8.877 160.907  21.275  1.00 75.42           O
ATOM     45  NE2 GLN A 127      -8.058 160.802  19.275  1.00 78.58           N
ATOM     46 1HE2 GLN A 127      -8.814 160.181  19.024  1.00 78.58           H
ATOM     47 2HE2 GLN A 127      -7.264 160.905  18.660  1.00 78.58           H
ATOM     48  N   TRP A 128      -6.535 165.346  24.382  1.00 49.44           N
ATOM     49  H   TRP A 128      -5.606 165.263  23.994  1.00 49.44           H
ATOM     50  CA  TRP A 128      -6.835 166.582  25.110  1.00 49.56           C
ATOM     51  HA  TRP A 128      -7.232 166.285  26.081  1.00 49.56           H
ATOM     52  C   TRP A 128      -7.898 167.456  24.408  1.00 47.81           C
ATOM     53  O   TRP A 128      -7.893 167.619  23.190  1.00 55.16           O
ATOM     54  CB  TRP A 128      -5.578 167.418  25.387  1.00 42.68           C
ATOM     55 1HB  TRP A 128      -4.924 167.389  24.515  1.00 42.68           H
ATOM     56 2HB  TRP A 128      -5.884 168.456  25.520  1.00 42.68           H
ATOM     57  CG  TRP A 128      -4.788 166.989  26.597  1.00 43.28           C
ATOM     58  CD1 TRP A 128      -3.487 166.628  26.617  1.00 45.28           C
ATOM     59  HD1 TRP A 128      -2.813 166.569  25.776  1.00 45.28           H
ATOM     60  CD2 TRP A 128      -5.227 166.916  27.989  1.00 38.96           C
ATOM     61  NE1 TRP A 128      -3.096 166.330  27.880  1.00 43.54           N
ATOM     62  HE1 TRP A 128      -2.166 166.027  28.132  1.00 43.54           H
ATOM     63  CE2 TRP A 128      -4.125 166.468  28.777  1.00 45.43           C
ATOM     64  CE3 TRP A 128      -6.444 167.146  28.666  1.00 37.20           C
ATOM     65  HE3 TRP A 128      -7.303 167.491  28.108  1.00 37.20           H
ATOM     66  CZ2 TRP A 128      -4.231 166.239  30.154  1.00 47.61           C
ATOM     67  HZ2 TRP A 128      -3.373 165.893  30.712  1.00 47.61           H
ATOM     68  CZ3 TRP A 128      -6.565 166.901  30.044  1.00 44.09           C
ATOM     69  HZ3 TRP A 128      -7.514 167.064  30.533  1.00 44.09           H
ATOM     70  CH2 TRP A 128      -5.467 166.439  30.786  1.00 48.02           C
ATOM     71  HH2 TRP A 128      -5.570 166.237  31.842  1.00 48.02           H
ATOM     72  N   ALA A 129      -8.784 168.040  25.216  1.00 47.86           N
ATOM     73  H   ALA A 129      -8.722 167.835  26.203  1.00 47.86           H
ATOM     74  CA  ALA A 129      -9.774 169.054  24.824  1.00 48.24           C
ATOM     75  HA  ALA A 129      -9.295 169.801  24.191  1.00 48.24           H
ATOM     76  C   ALA A 129     -10.331 169.767  26.072  1.00 47.89           C
ATOM     77  O   ALA A 129     -10.168 169.287  27.198  1.00 41.64           O
ATOM     78  CB  ALA A 129     -10.908 168.391  24.037  1.00 47.82           C
ATOM     79 1HB  ALA A 129     -10.510 167.991  23.104  1.00 47.82           H
ATOM     80 2HB  ALA A 129     -11.686 169.122  23.815  1.00 47.82           H
ATOM     81 3HB  ALA A 129     -11.330 167.580  24.630  1.00 47.82           H
ATOM     82  N   LEU A 130     -11.039 170.879  25.851  1.00 46.98           N
ATOM     83  H   LEU A 130     -11.149 171.176  24.892  1.00 46.98           H
ATOM     84  CA  LEU A 130     -11.507 171.821  26.880  1.00 45.96           C
ATOM     85  HA  LEU A 130     -10.628 172.267  27.344  1.00 45.96           H
ATOM     86  C   LEU A 130     -12.364 171.187  28.000  1.00 43.85           C
ATOM     87  O   LEU A 130     -12.331 171.656  29.135  1.00 39.86           O
ATOM     88  CB  LEU A 130     -12.307 172.920  26.146  1.00 45.31           C
ATOM     89 1HB  LEU A 130     -11.699 173.291  25.321  1.00 45.31           H
ATOM     90 2HB  LEU A 130     -13.200 172.464  25.720  1.00 45.31           H
ATOM     91  CG  LEU A 130     -12.743 174.117  27.007  1.00 39.28           C
ATOM     92  HG  LEU A 130     -13.420 173.762  27.783  1.00 39.28           H
ATOM     93  CD1 LEU A 130     -11.547 174.828  27.647  1.00 37.61           C
ATOM     94 1HD1 LEU A 130     -11.881 175.761  28.101  1.00 37.61           H
ATOM     95 2HD1 LEU A 130     -10.797 175.043  26.885  1.00 37.61           H
ATOM     96 3HD1 LEU A 130     -11.113 174.185  28.413  1.00 37.61           H
ATOM     97  CD2 LEU A 130     -13.491 175.115  26.124  1.00 37.68           C
ATOM     98 1HD2 LEU A 130     -13.891 175.916  26.745  1.00 37.68           H
ATOM     99 2HD2 LEU A 130     -14.310 174.604  25.617  1.00 37.68           H
ATOM    100 3HD2 LEU A 130     -12.810 175.534  25.383  1.00 37.68           H
ATOM    101  N   GLU A 131     -13.109 170.124  27.691  1.00 44.79           N
ATOM    102  H   GLU A 131     -13.070 169.754  26.752  1.00 44.79           H
ATOM    103  CA  GLU A 131     -14.145 169.583  28.572  1.00 40.08           C
ATOM    104  HA  GLU A 131     -14.761 170.437  28.854  1.00 40.08           H
ATOM    105  C   GLU A 131     -13.609 168.941  29.877  1.00 38.50           C
ATOM    106  O   GLU A 131     -14.395 168.643  30.772  1.00 37.94           O
ATOM    107  CB  GLU A 131     -15.019 168.587  27.782  1.00 41.71           C
ATOM    108 1HB  GLU A 131     -15.168 168.975  26.774  1.00 41.71           H
ATOM    109 2HB  GLU A 131     -14.487 167.641  27.684  1.00 41.71           H
ATOM    110  CG  GLU A 131     -16.412 168.290  28.390  1.00 42.31           C
ATOM    111 1HG  GLU A 131     -16.991 167.726  27.657  1.00 42.31           H
ATOM    112 2HG  GLU A 131     -16.295 167.663  29.274  1.00 42.31           H
ATOM    113  CD  GLU A 131     -17.208 169.543  28.782  1.00 52.31           C
ATOM    114  OE1 GLU A 131     -17.086 170.590  28.103  1.00 52.01           O
ATOM    115  OE2 GLU A 131     -17.940 169.517  29.796  1.00 53.16           O
ATOM    116  N   ASP A 132     -12.298 168.729  30.017  1.00 36.79           N
ATOM    117  H   ASP A 132     -11.676 169.015  29.275  1.00 36.79           H
ATOM    118  CA  ASP A 132     -11.665 168.188  31.227  1.00 36.72           C
ATOM    119  HA  ASP A 132     -12.336 167.452  31.668  1.00 36.72           H
ATOM    120  C   ASP A 132     -11.393 169.271  32.311  1.00 40.71           C
ATOM    121  O   ASP A 132     -11.020 168.934  33.433  1.00 36.58           O
ATOM    122  CB  ASP A 132     -10.372 167.430  30.863  1.00 36.92           C
ATOM    123 1HB  ASP A 132      -9.711 168.106  30.321  1.00 36.92           H
ATOM    124 2HB  ASP A 132      -9.869 167.128  31.781  1.00 36.92           H
ATOM    125  CG  ASP A 132     -10.583 166.171  29.996  1.00 45.68           C
ATOM    126  OD1 ASP A 132     -11.741 165.840  29.635  1.00 44.42           O
ATOM    127  OD2 ASP A 132      -9.578 165.526  29.622  1.00 43.83           O
ATOM    128  N   PHE A 133     -11.614 170.559  32.017  1.00 33.63           N
ATOM    129  H   PHE A 133     -11.955 170.801  31.097  1.00 33.63           H
ATOM    130  CA  PHE A 133     -11.148 171.674  32.853  1.00 34.74           C
ATOM    131  HA  PHE A 133     -10.519 171.255  33.639  1.00 34.74           H
ATOM    132  C   PHE A 133     -12.270 172.495  33.542  1.00 39.89           C
ATOM    133  O   PHE A 133     -13.441 172.452  33.167  1.00 37.10           O
ATOM    134  CB  PHE A 133     -10.220 172.566  32.014  1.00 32.58           C
ATOM    135 1HB  PHE A 133     -10.769 172.960  31.159  1.00 32.58           H
ATOM    136 2HB  PHE A 133      -9.892 173.413  32.617  1.00 32.58           H
ATOM    137  CG  PHE A 133      -8.997 171.818  31.511  1.00 36.88           C
ATOM    138  CD1 PHE A 133      -7.908 171.601  32.377  1.00 35.10           C
ATOM    139  HD1 PHE A 133      -7.917 172.007  33.378  1.00 35.10           H
ATOM    140  CD2 PHE A 133      -8.983 171.260  30.221  1.00 35.21           C
ATOM    141  HD2 PHE A 133      -9.829 171.410  29.567  1.00 35.21           H
ATOM    142  CE1 PHE A 133      -6.817 170.820  31.956  1.00 36.82           C
ATOM    143  HE1 PHE A 133      -5.987 170.632  32.621  1.00 36.82           H
ATOM    144  CE2 PHE A 133      -7.901 170.470  29.803  1.00 36.85           C
ATOM    145  HE2 PHE A 133      -7.914 170.021  28.820  1.00 36.85           H
ATOM    146  CZ  PHE A 133      -6.823 170.247  30.673  1.00 38.26           C
ATOM    147  HZ  PHE A 133      -6.006 169.614  30.362  1.00 38.26           H
ATOM    148  N   GLU A 134     -11.854 173.260  34.551  1.00 33.49           N
ATOM    149  H   GLU A 134     -10.892 173.127  34.832  1.00 33.49           H
ATOM    150  CA  GLU A 134     -12.586 174.322  35.277  1.00 35.17           C
ATOM    151  HA  GLU A 134     -13.445 174.653  34.692  1.00 35.17           H
ATOM    152  C   GLU A 134     -11.644 175.532  35.464  1.00 36.80           C
ATOM    153  O   GLU A 134     -10.445 175.362  35.696  1.00 37.44           O
ATOM    154  CB  GLU A 134     -13.090 173.805  36.637  1.00 37.98           C
ATOM    155 1HB  GLU A 134     -12.273 173.291  37.143  1.00 37.98           H
ATOM    156 2HB  GLU A 134     -13.401 174.652  37.249  1.00 37.98           H
ATOM    157  CG  GLU A 134     -14.273 172.836  36.494  1.00 46.16           C
ATOM    158 1HG  GLU A 134     -15.152 173.393  36.169  1.00 46.16           H
ATOM    159 2HG  GLU A 134     -14.036 172.099  35.726  1.00 46.16           H
ATOM    160  CD  GLU A 134     -14.616 172.096  37.794  1.00 54.96           C
ATOM    161  OE1 GLU A 134     -15.808 172.016  38.159  1.00 58.41           O
ATOM    162  OE2 GLU A 134     -13.716 171.562  38.488  1.00 56.09           O
ATOM    163  N   ILE A 135     -12.158 176.760  35.355  1.00 35.78           N
ATOM    164  H   ILE A 135     -13.158 176.863  35.255  1.00 35.78           H
ATOM    165  CA  ILE A 135     -11.369 177.999  35.337  1.00 33.36           C
ATOM    166  HA  ILE A 135     -10.315 177.724  35.361  1.00 33.36           H
ATOM    167  C   ILE A 135     -11.663 178.858  36.590  1.00 38.82           C
ATOM    168  O   ILE A 135     -12.814 179.052  36.986  1.00 34.91           O
ATOM    169  CB  ILE A 135     -11.559 178.771  34.005  1.00 38.60           C
ATOM    170  HB  ILE A 135     -12.612 179.043  33.924  1.00 38.60           H
ATOM    171  CG1 ILE A 135     -11.172 177.874  32.800  1.00 38.75           C
ATOM    172 1HG1 ILE A 135     -10.177 177.471  32.992  1.00 38.75           H
ATOM    173 2HG1 ILE A 135     -11.877 177.044  32.763  1.00 38.75           H
ATOM    174  CG2 ILE A 135     -10.711 180.053  34.008  1.00 37.04           C
ATOM    175 1HG2 ILE A 135     -10.845 180.592  33.070  1.00 37.04           H
ATOM    176 2HG2 ILE A 135      -9.664 179.770  34.118  1.00 37.04           H
ATOM    177 3HG2 ILE A 135     -11.004 180.692  34.841  1.00 37.04           H
ATOM    178  CD1 ILE A 135     -11.166 178.549  31.420  1.00 40.40           C
ATOM    179 1HD1 ILE A 135     -11.053 177.779  30.657  1.00 40.40           H
ATOM    180 2HD1 ILE A 135     -10.335 179.252  31.353  1.00 40.40           H
ATOM    181 3HD1 ILE A 135     -12.105 179.080  31.266  1.00 40.40           H
ATOM    182  N   GLY A 136     -10.592 179.353  37.209  1.00 33.87           N
ATOM    183  H   GLY A 136      -9.691 179.166  36.793  1.00 33.87           H
ATOM    184  CA  GLY A 136     -10.598 180.277  38.354  1.00 31.49           C
ATOM    185 1HA  GLY A 136     -11.514 180.149  38.930  1.00 31.49           H
ATOM    186 2HA  GLY A 136      -9.756 180.035  39.001  1.00 31.49           H
ATOM    187  C   GLY A 136     -10.486 181.753  37.940  1.00 36.36           C
ATOM    188  O   GLY A 136     -11.034 182.177  36.922  1.00 32.74           O
ATOM    189  N   ARG A 137      -9.754 182.541  38.735  1.00 34.89           N
ATOM    190  H   ARG A 137      -9.339 182.136  39.562  1.00 34.89           H
ATOM    191  CA  ARG A 137      -9.404 183.942  38.452  1.00 34.28           C
ATOM    192  HA  ARG A 137     -10.318 184.429  38.113  1.00 34.28           H
ATOM    193  C   ARG A 137      -8.352 184.085  37.320  1.00 36.45           C
ATOM    194  O   ARG A 137      -7.493 183.209  37.176  1.00 31.39           O
ATOM    195  CB  ARG A 137      -8.963 184.657  39.745  1.00 37.91           C
ATOM    196 1HB  ARG A 137      -8.690 185.687  39.513  1.00 37.91           H
ATOM    197 2HB  ARG A 137      -9.814 184.682  40.426  1.00 37.91           H
ATOM    198  CG  ARG A 137      -7.777 183.994  40.476  1.00 38.01           C
ATOM    199 1HG  ARG A 137      -8.024 182.953  40.686  1.00 38.01           H
ATOM    200 2HG  ARG A 137      -6.884 184.025  39.851  1.00 38.01           H
ATOM    201  CD  ARG A 137      -7.467 184.701  41.808  1.00 38.35           C
ATOM    202 1HD  ARG A 137      -6.951 185.645  41.631  1.00 38.35           H
ATOM    203 2HD  ARG A 137      -8.406 184.919  42.318  1.00 38.35           H
ATOM    204  NE  ARG A 137      -6.635 183.858  42.679  1.00 40.43           N
ATOM    205  HE  ARG A 137      -7.163 183.369  43.388  1.00 40.43           H
ATOM    206  CZ  ARG A 137      -5.303 183.725  42.625  1.00 44.03           C
ATOM    207  NH1 ARG A 137      -4.539 184.445  41.871  1.00 37.08           N
ATOM    208 1HH1 ARG A 137      -4.938 185.214  41.352  1.00 37.08           H
ATOM    209 2HH1 ARG A 137      -3.545 184.417  42.050  1.00 37.08           H
ATOM    210  NH2 ARG A 137      -4.696 182.833  43.340  1.00 46.02           N
ATOM    211 1HH2 ARG A 137      -5.238 182.148  43.847  1.00 46.02           H
ATOM    212 2HH2 ARG A 137      -3.688 182.764  43.319  1.00 46.02           H
ATOM    213  N   PRO A 138      -8.358 185.191  36.546  1.00 39.83           N
ATOM    214  CA  PRO A 138      -7.278 185.523  35.612  1.00 35.36           C
ATOM    215  HA  PRO A 138      -7.209 184.740  34.858  1.00 35.36           H
ATOM    216  C   PRO A 138      -5.908 185.668  36.293  1.00 35.46           C
ATOM    217  O   PRO A 138      -5.824 185.999  37.476  1.00 38.29           O
ATOM    218  CB  PRO A 138      -7.698 186.833  34.934  1.00 42.44           C
ATOM    219 1HB  PRO A 138      -7.264 187.687  35.455  1.00 42.44           H
ATOM    220 2HB  PRO A 138      -7.431 186.849  33.877  1.00 42.44           H
ATOM    221  CG  PRO A 138      -9.209 186.844  35.088  1.00 42.67           C
ATOM    222 1HG  PRO A 138      -9.614 187.856  35.110  1.00 42.67           H
ATOM    223 2HG  PRO A 138      -9.670 186.254  34.295  1.00 42.67           H
ATOM    224  CD  PRO A 138      -9.417 186.169  36.430  1.00 43.16           C
ATOM    225 1HD  PRO A 138      -9.339 186.893  37.240  1.00 43.16           H
ATOM    226 2HD  PRO A 138     -10.384 185.666  36.440  1.00 43.16           H
ATOM    227  N   LEU A 139      -4.833 185.474  35.529  1.00 38.77           N
ATOM    228  H   LEU A 139      -4.989 185.161  34.582  1.00 38.77           H
ATOM    229  CA  LEU A 139      -3.432 185.719  35.909  1.00 37.80           C
ATOM    230  HA  LEU A 139      -3.410 186.154  36.908  1.00 37.80           H
ATOM    231  C   LEU A 139      -2.716 186.722  34.957  1.00 40.66           C
ATOM    232  O   LEU A 139      -1.590 187.129  35.250  1.00 42.85           O
ATOM    233  CB  LEU A 139      -2.665 184.374  35.948  1.00 35.99           C
ATOM    234 1HB  LEU A 139      -2.765 183.902  34.970  1.00 35.99           H
ATOM    235 2HB  LEU A 139      -1.608 184.595  36.102  1.00 35.99           H
ATOM    236  CG  LEU A 139      -3.104 183.369  37.028  1.00 37.17           C
ATOM    237  HG  LEU A 139      -4.174 183.191  36.922  1.00 37.17           H
ATOM    238  CD1 LEU A 139      -2.358 182.047  36.827  1.00 34.11           C
ATOM    239 1HD1 LEU A 139      -2.684 181.330  37.580  1.00 34.11           H
ATOM    240 2HD1 LEU A 139      -1.286 182.215  36.924  1.00 34.11           H
ATOM    241 3HD1 LEU A 139      -2.577 181.655  35.833  1.00 34.11           H
ATOM    242  CD2 LEU A 139      -2.817 183.865  38.447  1.00 38.14           C
ATOM    243 1HD2 LEU A 139      -3.114 183.097  39.162  1.00 38.14           H
ATOM    244 2HD2 LEU A 139      -3.384 184.776  38.635  1.00 38.14           H
ATOM    245 3HD2 LEU A 139      -1.752 184.070  38.554  1.00 38.14           H
ATOM    246  N   GLY A 140      -3.335 187.111  33.837  1.00 37.27           N
ATOM    247  H   GLY A 140      -4.238 186.716  33.614  1.00 37.27           H
ATOM    248  CA  GLY A 140      -2.830 188.139  32.916  1.00 41.07           C
ATOM    249 1HA  GLY A 140      -2.937 189.113  33.392  1.00 41.07           H
ATOM    250 2HA  GLY A 140      -1.771 187.972  32.715  1.00 41.07           H
ATOM    251  C   GLY A 140      -3.575 188.177  31.568  1.00 46.59           C
ATOM    252  O   GLY A 140      -4.311 187.242  31.245  1.00 36.63           O
ATOM    253  N   LYS A 141      -3.382 189.244  30.779  1.00 43.13           N
ATOM    254  H   LYS A 141      -2.722 189.948  31.075  1.00 43.13           H
ATOM    255  CA  LYS A 141      -4.042 189.486  29.481  1.00 46.32           C
ATOM    256  HA  LYS A 141      -4.268 188.523  29.024  1.00 46.32           H
ATOM    257  C   LYS A 141      -3.149 190.282  28.507  1.00 51.01           C
ATOM    258  O   LYS A 141      -2.355 191.124  28.927  1.00 54.16           O
ATOM    259  CB  LYS A 141      -5.380 190.246  29.662  1.00 43.53           C
ATOM    260 1HB  LYS A 141      -5.149 191.257  30.000  1.00 43.53           H
ATOM    261 2HB  LYS A 141      -5.862 190.315  28.687  1.00 43.53           H
ATOM    262  CG  LYS A 141      -6.369 189.614  30.651  1.00 49.40           C
ATOM    263 1HG  LYS A 141      -6.489 188.559  30.404  1.00 49.40           H
ATOM    264 2HG  LYS A 141      -5.966 189.706  31.660  1.00 49.40           H
ATOM    265  CD  LYS A 141      -7.739 190.299  30.589  1.00 56.14           C
ATOM    266 1HD  LYS A 141      -7.600 191.378  30.657  1.00 56.14           H
ATOM    267 2HD  LYS A 141      -8.216 190.053  29.640  1.00 56.14           H
ATOM    268  CE  LYS A 141      -8.615 189.822  31.755  1.00 59.15           C
ATOM    269 1HE  LYS A 141      -8.665 188.733  31.737  1.00 59.15           H
ATOM    270 2HE  LYS A 141      -8.148 190.122  32.693  1.00 59.15           H
ATOM    271  NZ  LYS A 141      -9.984 190.379  31.681  1.00 61.91           N
ATOM    272 1HZ  LYS A 141     -10.517 190.015  32.458  1.00 61.91           H
ATOM    273 2HZ  LYS A 141     -10.423 190.107  30.813  1.00 61.91           H
ATOM    274 3HZ  LYS A 141      -9.949 191.387  31.739  1.00 61.91           H
ATOM    275  N   GLY A 142      -3.323 190.065  27.205  1.00 46.89           N
ATOM    276  H   GLY A 142      -3.964 189.342  26.912  1.00 46.89           H
ATOM    277  CA  GLY A 142      -2.632 190.804  26.148  1.00 50.58           C
ATOM    278 1HA  GLY A 142      -2.659 191.867  26.387  1.00 50.58           H
ATOM    279 2HA  GLY A 142      -1.588 190.492  26.116  1.00 50.58           H
ATOM    280  C   GLY A 142      -3.234 190.612  24.742  1.00 52.72           C
ATOM    281  O   GLY A 142      -4.314 190.035  24.585  1.00 49.92           O
ATOM    282  N   LYS A 143      -2.533 191.109  23.716  1.00 50.84           N
ATOM    283  H   LYS A 143      -1.689 191.620  23.931  1.00 50.84           H
ATOM    284  CA  LYS A 143      -2.963 191.136  22.307  1.00 52.00           C
ATOM    285  HA  LYS A 143      -3.828 191.798  22.241  1.00 52.00           H
ATOM    286  C   LYS A 143      -3.397 189.751  21.754  1.00 48.07           C
ATOM    287  O   LYS A 143      -4.313 189.685  20.939  1.00 47.24           O
ATOM    288  CB  LYS A 143      -1.833 191.761  21.461  1.00  0.00           C
ATOM    289 1HB  LYS A 143      -1.509 192.680  21.948  1.00  0.00           H
ATOM    290 2HB  LYS A 143      -1.000 191.060  21.432  1.00  0.00           H
ATOM    291  CG  LYS A 143      -2.279 192.102  20.025  1.00  0.00           C
ATOM    292 1HG  LYS A 143      -2.561 191.176  19.522  1.00  0.00           H
ATOM    293 2HG  LYS A 143      -3.151 192.754  20.080  1.00  0.00           H
ATOM    294  CD  LYS A 143      -1.187 192.796  19.199  1.00  0.00           C
ATOM    295 1HD  LYS A 143      -0.925 193.737  19.683  1.00  0.00           H
ATOM    296 2HD  LYS A 143      -0.312 192.147  19.156  1.00  0.00           H
ATOM    297  CE  LYS A 143      -1.724 193.065  17.779  1.00  0.00           C
ATOM    298 1HE  LYS A 143      -2.094 192.126  17.368  1.00  0.00           H
ATOM    299 2HE  LYS A 143      -2.574 193.743  17.855  1.00  0.00           H
ATOM    300  NZ  LYS A 143      -0.710 193.635  16.860  1.00  0.00           N
ATOM    301 1HZ  LYS A 143      -1.131 193.746  15.949  1.00  0.00           H
ATOM    302 2HZ  LYS A 143       0.073 193.001  16.794  1.00  0.00           H
ATOM    303 3HZ  LYS A 143      -0.391 194.532  17.195  1.00  0.00           H
ATOM    304  N   PHE A 144      -2.788 188.651  22.210  1.00 41.90           N
ATOM    305  H   PHE A 144      -2.033 188.743  22.874  1.00 41.90           H
ATOM    306  CA  PHE A 144      -3.152 187.293  21.806  1.00 43.84           C
ATOM    307  HA  PHE A 144      -3.498 187.329  20.773  1.00 43.84           H
ATOM    308  C   PHE A 144      -4.274 186.634  22.651  1.00 43.99           C
ATOM    309  O   PHE A 144      -4.849 185.650  22.185  1.00 40.36           O
ATOM    310  CB  PHE A 144      -1.914 186.386  21.837  1.00 45.61           C
ATOM    311 1HB  PHE A 144      -1.473 186.417  22.833  1.00 45.61           H
ATOM    312 2HB  PHE A 144      -2.242 185.362  21.660  1.00 45.61           H
ATOM    313  CG  PHE A 144      -0.839 186.736  20.817  1.00 53.24           C
ATOM    314  CD1 PHE A 144      -1.118 186.604  19.444  1.00 54.23           C
ATOM    315  HD1 PHE A 144      -2.095 186.281  19.115  1.00 54.23           H
ATOM    316  CD2 PHE A 144       0.442 187.133  21.228  1.00 55.09           C
ATOM    317  HD2 PHE A 144       0.663 187.224  22.281  1.00 55.09           H
ATOM    318  CE1 PHE A 144      -0.120 186.875  18.492  1.00 57.13           C
ATOM    319  HE1 PHE A 144      -0.336 186.775  17.439  1.00 57.13           H
ATOM    320  CE2 PHE A 144       1.442 187.389  20.276  1.00 59.67           C
ATOM    321  HE2 PHE A 144       2.427 187.686  20.604  1.00 59.67           H
ATOM    322  CZ  PHE A 144       1.164 187.261  18.906  1.00 59.71           C
ATOM    323  HZ  PHE A 144       1.943 187.452  18.182  1.00 59.71           H
ATOM    324  N   GLY A 145      -4.576 187.115  23.863  1.00 43.46           N
ATOM    325  H   GLY A 145      -4.141 187.967  24.189  1.00 43.46           H
ATOM    326  CA  GLY A 145      -5.542 186.485  24.772  1.00 41.24           C
ATOM    327 1HA  GLY A 145      -6.512 186.967  24.650  1.00 41.24           H
ATOM    328 2HA  GLY A 145      -5.660 185.436  24.501  1.00 41.24           H
ATOM    329  C   GLY A 145      -5.157 186.553  26.265  1.00 40.70           C
ATOM    330  O   GLY A 145      -4.512 187.505  26.703  1.00 37.99           O
ATOM    331  N   ASN A 146      -5.577 185.546  27.037  1.00 36.16           N
ATOM    332  H   ASN A 146      -5.967 184.728  26.591  1.00 36.16           H
ATOM    333  CA  ASN A 146      -5.565 185.543  28.507  1.00 36.10           C
ATOM    334  HA  ASN A 146      -5.158 186.490  28.861  1.00 36.10           H
ATOM    335  C   ASN A 146      -4.697 184.406  29.098  1.00 33.84           C
ATOM    336  O   ASN A 146      -4.451 183.385  28.454  1.00 34.41           O
ATOM    337  CB  ASN A 146      -7.009 185.426  29.045  1.00 38.99           C
ATOM    338 1HB  ASN A 146      -7.363 184.418  28.826  1.00 38.99           H
ATOM    339 2HB  ASN A 146      -6.997 185.533  30.130  1.00 38.99           H
ATOM    340  CG  ASN A 146      -8.008 186.435  28.463  1.00 43.93           C
ATOM    341  OD1 ASN A 146      -7.682 187.550  28.092  1.00 47.31           O
ATOM    342  ND2 ASN A 146      -9.263 186.056  28.361  1.00 47.84           N
ATOM    343 1HD2 ASN A 146      -9.894 186.623  27.812  1.00 47.84           H
ATOM    344 2HD2 ASN A 146      -9.560 185.152  28.699  1.00 47.84           H
ATOM    345  N   VAL A 147      -4.322 184.553  30.369  1.00 35.23           N
ATOM    346  H   VAL A 147      -4.530 185.434  30.818  1.00 35.23           H
ATOM    347  CA  VAL A 147      -3.861 183.472  31.261  1.00 34.42           C
ATOM    348  HA  VAL A 147      -3.877 182.527  30.719  1.00 34.42           H
ATOM    349  C   VAL A 147      -4.833 183.378  32.443  1.00 33.10           C
ATOM    350  O   VAL A 147      -5.222 184.410  32.989  1.00 36.34           O
ATOM    351  CB  VAL A 147      -2.422 183.708  31.780  1.00 35.55           C
ATOM    352  HB  VAL A 147      -2.458 184.505  32.523  1.00 35.55           H
ATOM    353  CG1 VAL A 147      -1.861 182.443  32.446  1.00 33.90           C
ATOM    354 1HG1 VAL A 147      -0.851 182.647  32.804  1.00 33.90           H
ATOM    355 2HG1 VAL A 147      -1.832 181.633  31.717  1.00 33.90           H
ATOM    356 3HG1 VAL A 147      -2.493 182.154  33.286  1.00 33.90           H
ATOM    357  CG2 VAL A 147      -1.441 184.141  30.683  1.00 37.46           C
ATOM    358 1HG2 VAL A 147      -0.436 184.210  31.099  1.00 37.46           H
ATOM    359 2HG2 VAL A 147      -1.741 185.113  30.292  1.00 37.46           H
ATOM    360 3HG2 VAL A 147      -1.453 183.406  29.879  1.00 37.46           H
ATOM    361  N   TYR A 148      -5.191 182.167  32.867  1.00 28.38           N
ATOM    362  H   TYR A 148      -4.888 181.357  32.345  1.00 28.38           H
ATOM    363  CA  TYR A 148      -6.026 181.906  34.047  1.00 29.11           C
ATOM    364  HA  TYR A 148      -6.197 182.837  34.589  1.00 29.11           H
ATOM    365  C   TYR A 148      -5.368 180.900  35.007  1.00 34.01           C
ATOM    366  O   TYR A 148      -4.640 180.002  34.579  1.00 32.58           O
ATOM    367  CB  TYR A 148      -7.393 181.353  33.629  1.00 32.23           C
ATOM    368 1HB  TYR A 148      -7.246 180.374  33.173  1.00 32.23           H
ATOM    369 2HB  TYR A 148      -7.970 181.197  34.541  1.00 32.23           H
ATOM    370  CG  TYR A 148      -8.225 182.207  32.675  1.00 31.78           C
ATOM    371  CD1 TYR A 148      -9.146 183.140  33.189  1.00 34.68           C
ATOM    372  HD1 TYR A 148      -9.237 183.288  34.255  1.00 34.68           H
ATOM    373  CD2 TYR A 148      -8.150 181.989  31.285  1.00 33.62           C
ATOM    374  HD2 TYR A 148      -7.458 181.263  30.884  1.00 33.62           H
ATOM    375  CE1 TYR A 148      -9.998 183.847  32.320  1.00 36.73           C
ATOM    376  HE1 TYR A 148     -10.718 184.548  32.715  1.00 36.73           H
ATOM    377  CE2 TYR A 148      -9.007 182.682  30.411  1.00 33.98           C
ATOM    378  HE2 TYR A 148      -8.980 182.489  29.349  1.00 33.98           H
ATOM    379  CZ  TYR A 148      -9.940 183.608  30.931  1.00 33.48           C
ATOM    380  OH  TYR A 148     -10.792 184.261  30.087  1.00 40.30           O
ATOM    381  HH  TYR A 148     -11.486 184.735  30.551  1.00 40.30           H
ATOM    382  N   LEU A 149      -5.696 181.018  36.294  1.00 33.49           N
ATOM    383  H   LEU A 149      -6.305 181.781  36.553  1.00 33.49           H
ATOM    384  CA  LEU A 149      -5.579 179.921  37.266  1.00 31.61           C
ATOM    385  HA  LEU A 149      -4.629 179.405  37.123  1.00 31.61           H
ATOM    386  C   LEU A 149      -6.718 178.919  37.006  1.00 35.24           C
ATOM    387  O   LEU A 149      -7.849 179.337  36.761  1.00 33.23           O
ATOM    388  CB  LEU A 149      -5.623 180.552  38.677  1.00 28.54           C
ATOM    389 1HB  LEU A 149      -4.801 181.263  38.756  1.00 28.54           H
ATOM    390 2HB  LEU A 149      -6.554 181.110  38.770  1.00 28.54           H
ATOM    391  CG  LEU A 149      -5.536 179.573  39.858  1.00 38.55           C
ATOM    392  HG  LEU A 149      -6.423 178.939  39.856  1.00 38.55           H
ATOM    393  CD1 LEU A 149      -4.283 178.702  39.812  1.00 30.27           C
ATOM    394 1HD1 LEU A 149      -4.186 178.161  40.753  1.00 30.27           H
ATOM    395 2HD1 LEU A 149      -3.407 179.335  39.664  1.00 30.27           H
ATOM    396 3HD1 LEU A 149      -4.361 177.991  38.989  1.00 30.27           H
ATOM    397  CD2 LEU A 149      -5.497 180.379  41.156  1.00 41.66           C
ATOM    398 1HD2 LEU A 149      -5.490 179.696  42.006  1.00 41.66           H
ATOM    399 2HD2 LEU A 149      -6.375 181.022  41.212  1.00 41.66           H
ATOM    400 3HD2 LEU A 149      -4.596 180.992  41.176  1.00 41.66           H
ATOM    401  N   ALA A 150      -6.449 177.615  37.015  1.00 30.14           N
ATOM    402  H   ALA A 150      -5.515 177.299  37.235  1.00 30.14           H
ATOM    403  CA  ALA A 150      -7.381 176.595  36.516  1.00 36.05           C
ATOM    404  HA  ALA A 150      -8.403 176.927  36.701  1.00 36.05           H
ATOM    405  C   ALA A 150      -7.207 175.221  37.224  1.00 35.55           C
ATOM    406  O   ALA A 150      -6.322 175.022  38.060  1.00 34.15           O
ATOM    407  CB  ALA A 150      -7.199 176.507  34.990  1.00 31.87           C
ATOM    408 1HB  ALA A 150      -7.456 177.469  34.547  1.00 31.87           H
ATOM    409 2HB  ALA A 150      -7.851 175.734  34.584  1.00 31.87           H
ATOM    410 3HB  ALA A 150      -6.162 176.265  34.760  1.00 31.87           H
ATOM    411  N   ARG A 151      -8.106 174.289  36.899  1.00 32.99           N
ATOM    412  H   ARG A 151      -8.822 174.548  36.236  1.00 32.99           H
ATOM    413  CA  ARG A 151      -8.267 172.980  37.551  1.00 37.14           C
ATOM    414  HA  ARG A 151      -7.317 172.690  38.000  1.00 37.14           H
ATOM    415  C   ARG A 151      -8.670 171.919  36.520  1.00 31.98           C
ATOM    416  O   ARG A 151      -9.514 172.185  35.672  1.00 35.51           O
ATOM    417  CB  ARG A 151      -9.316 173.166  38.664  1.00 40.92           C
ATOM    418 1HB  ARG A 151      -8.938 173.921  39.353  1.00 40.92           H
ATOM    419 2HB  ARG A 151     -10.241 173.546  38.230  1.00 40.92           H
ATOM    420  CG  ARG A 151      -9.637 171.890  39.462  1.00 41.52           C
ATOM    421 1HG  ARG A 151     -10.182 171.177  38.843  1.00 41.52           H
ATOM    422 2HG  ARG A 151      -8.698 171.436  39.781  1.00 41.52           H
ATOM    423  CD  ARG A 151     -10.480 172.206  40.708  1.00 44.75           C
ATOM    424 1HD  ARG A 151     -10.392 171.375  41.409  1.00 44.75           H
ATOM    425 2HD  ARG A 151     -10.093 173.101  41.194  1.00 44.75           H
ATOM    426  NE  ARG A 151     -11.903 172.414  40.393  1.00 45.06           N
ATOM    427  HE  ARG A 151     -12.193 172.122  39.471  1.00 45.06           H
ATOM    428  CZ  ARG A 151     -12.824 172.879  41.259  1.00 49.65           C
ATOM    429  NH1 ARG A 151     -12.555 173.229  42.479  1.00 50.84           N
ATOM    430 1HH1 ARG A 151     -11.641 173.027  42.859  1.00 50.84           H
ATOM    431 2HH1 ARG A 151     -13.274 173.617  43.072  1.00 50.84           H
ATOM    432  NH2 ARG A 151     -14.057 172.951  40.877  1.00 54.05           N
ATOM    433 1HH2 ARG A 151     -14.285 172.575  39.968  1.00 54.05           H
ATOM    434 2HH2 ARG A 151     -14.792 173.141  41.544  1.00 54.05           H
ATOM    435  N   GLU A 152      -8.089 170.725  36.591  1.00 30.94           N
ATOM    436  H   GLU A 152      -7.408 170.557  37.317  1.00 30.94           H
ATOM    437  CA  GLU A 152      -8.558 169.540  35.854  1.00 35.35           C
ATOM    438  HA  GLU A 152      -9.073 169.860  34.949  1.00 35.35           H
ATOM    439  C   GLU A 152      -9.574 168.767  36.729  1.00 36.90           C
ATOM    440  O   GLU A 152      -9.360 168.614  37.931  1.00 34.50           O
ATOM    441  CB  GLU A 152      -7.341 168.709  35.403  1.00 33.34           C
ATOM    442 1HB  GLU A 152      -6.678 169.373  34.848  1.00 33.34           H
ATOM    443 2HB  GLU A 152      -6.791 168.353  36.274  1.00 33.34           H
ATOM    444  CG  GLU A 152      -7.671 167.495  34.509  1.00 36.60           C
ATOM    445 1HG  GLU A 152      -8.308 167.823  33.687  1.00 36.60           H
ATOM    446 2HG  GLU A 152      -6.741 167.117  34.084  1.00 36.60           H
ATOM    447  CD  GLU A 152      -8.373 166.359  35.256  1.00 45.35           C
ATOM    448  OE1 GLU A 152      -7.940 166.020  36.382  1.00 42.91           O
ATOM    449  OE2 GLU A 152      -9.400 165.845  34.754  1.00 50.18           O
ATOM    450  N   LYS A 153     -10.707 168.326  36.169  1.00 37.80           N
ATOM    451  H   LYS A 153     -10.835 168.437  35.173  1.00 37.80           H
ATOM    452  CA  LYS A 153     -11.880 167.875  36.931  1.00 42.82           C
ATOM    453  HA  LYS A 153     -12.044 168.614  37.715  1.00 42.82           H
ATOM    454  C   LYS A 153     -11.744 166.490  37.614  1.00 40.21           C
ATOM    455  O   LYS A 153     -12.323 166.323  38.684  1.00 46.30           O
ATOM    456  CB  LYS A 153     -13.120 167.889  36.029  1.00 43.05           C
ATOM    457 1HB  LYS A 153     -12.831 167.584  35.023  1.00 43.05           H
ATOM    458 2HB  LYS A 153     -13.854 167.188  36.425  1.00 43.05           H
ATOM    459  CG  LYS A 153     -13.759 169.291  36.033  1.00 49.33           C
ATOM    460 1HG  LYS A 153     -14.109 169.509  37.042  1.00 49.33           H
ATOM    461 2HG  LYS A 153     -12.995 170.021  35.766  1.00 49.33           H
ATOM    462  CD  LYS A 153     -14.960 169.459  35.093  1.00 56.82           C
ATOM    463 1HD  LYS A 153     -15.676 168.660  35.287  1.00 56.82           H
ATOM    464 2HD  LYS A 153     -15.450 170.408  35.310  1.00 56.82           H
ATOM    465  CE  LYS A 153     -14.528 169.433  33.621  1.00 54.87           C
ATOM    466 1HE  LYS A 153     -13.481 169.728  33.555  1.00 54.87           H
ATOM    467 2HE  LYS A 153     -14.612 168.413  33.245  1.00 54.87           H
ATOM    468  NZ  LYS A 153     -15.334 170.354  32.783  1.00 56.42           N
ATOM    469 1HZ  LYS A 153     -15.228 170.089  31.814  1.00 56.42           H
ATOM    470 2HZ  LYS A 153     -15.008 171.301  32.912  1.00 56.42           H
ATOM    471 3HZ  LYS A 153     -16.308 170.294  33.045  1.00 56.42           H
ATOM    472  N   GLN A 154     -11.010 165.526  37.057  1.00 39.35           N
ATOM    473  H   GLN A 154     -10.476 165.714  36.221  1.00 39.35           H
ATOM    474  CA  GLN A 154     -10.829 164.218  37.682  1.00 38.57           C
ATOM    475  HA  GLN A 154     -11.813 163.855  37.977  1.00 38.57           H
ATOM    476  C   GLN A 154      -9.960 164.334  38.952  1.00 44.44           C
ATOM    477  O   GLN A 154     -10.367 163.918  40.039  1.00 39.84           O
ATOM    478  CB  GLN A 154     -10.251 163.204  36.676  1.00  0.00           C
ATOM    479 1HB  GLN A 154     -11.012 162.994  35.924  1.00  0.00           H
ATOM    480 2HB  GLN A 154      -9.378 163.623  36.175  1.00  0.00           H
ATOM    481  CG  GLN A 154      -9.838 161.869  37.332  1.00  0.00           C
ATOM    482 1HG  GLN A 154      -8.760 161.889  37.498  1.00  0.00           H
ATOM    483 2HG  GLN A 154     -10.308 161.779  38.311  1.00  0.00           H
ATOM    484  CD  GLN A 154     -10.177 160.608  36.515  1.00  0.00           C
ATOM    485  OE1 GLN A 154     -11.232 160.474  35.912  1.00  0.00           O
ATOM    486  NE2 GLN A 154      -9.328 159.610  36.545  1.00  0.00           N
ATOM    487 1HE2 GLN A 154      -9.572 158.753  36.069  1.00  0.00           H
ATOM    488 2HE2 GLN A 154      -8.387 159.750  36.883  1.00  0.00           H
ATOM    489  N   SER A 155      -8.772 164.911  38.802  1.00 35.82           N
ATOM    490  H   SER A 155      -8.526 165.236  37.877  1.00 35.82           H
ATOM    491  CA  SER A 155      -7.771 165.096  39.854  1.00 37.09           C
ATOM    492  HA  SER A 155      -7.690 164.175  40.432  1.00 37.09           H
ATOM    493  C   SER A 155      -8.104 166.247  40.817  1.00 37.82           C
ATOM    494  O   SER A 155      -7.687 166.200  41.975  1.00 34.31           O
ATOM    495  CB  SER A 155      -6.414 165.366  39.196  1.00 32.46           C
ATOM    496 1HB  SER A 155      -5.654 165.458  39.972  1.00 32.46           H
ATOM    497 2HB  SER A 155      -6.157 164.524  38.552  1.00 32.46           H
ATOM    498  OG  SER A 155      -6.449 166.559  38.425  1.00 33.40           O
ATOM    499  HG  SER A 155      -7.003 166.393  37.658  1.00 33.40           H
ATOM    500  N   LYS A 156      -8.836 167.272  40.355  1.00 35.06           N
ATOM    501  H   LYS A 156      -9.119 167.230  39.386  1.00 35.06           H
ATOM    502  CA  LYS A 156      -9.018 168.596  41.005  1.00 35.18           C
ATOM    503  HA  LYS A 156      -9.529 169.214  40.266  1.00 35.18           H
ATOM    504  C   LYS A 156      -7.658 169.304  41.317  1.00 31.25           C
ATOM    505  O   LYS A 156      -7.599 170.203  42.156  1.00 32.64           O
ATOM    506  CB  LYS A 156      -9.987 168.514  42.205  1.00 38.78           C
ATOM    507 1HB  LYS A 156      -9.554 167.844  42.947  1.00 38.78           H
ATOM    508 2HB  LYS A 156     -10.055 169.503  42.657  1.00 38.78           H
ATOM    509  CG  LYS A 156     -11.423 168.034  41.870  1.00 43.06           C
ATOM    510 1HG  LYS A 156     -11.341 167.106  41.304  1.00 43.06           H
ATOM    511 2HG  LYS A 156     -11.928 167.808  42.809  1.00 43.06           H
ATOM    512  CD  LYS A 156     -12.297 169.034  41.093  1.00 48.56           C
ATOM    513 1HD  LYS A 156     -12.435 169.924  41.707  1.00 48.56           H
ATOM    514 2HD  LYS A 156     -11.790 169.289  40.162  1.00 48.56           H
ATOM    515  CE  LYS A 156     -13.664 168.395  40.779  1.00 59.09           C
ATOM    516 1HE  LYS A 156     -13.495 167.486  40.202  1.00 59.09           H
ATOM    517 2HE  LYS A 156     -14.127 168.094  41.719  1.00 59.09           H
ATOM    518  NZ  LYS A 156     -14.591 169.280  40.024  1.00 59.61           N
ATOM    519 1HZ  LYS A 156     -15.276 168.672  39.599  1.00 59.61           H
ATOM    520 2HZ  LYS A 156     -14.106 169.796  39.304  1.00 59.61           H
ATOM    521 3HZ  LYS A 156     -15.054 169.925  40.647  1.00 59.61           H
ATOM    522  N   PHE A 157      -6.587 168.929  40.610  1.00 29.51           N
ATOM    523  H   PHE A 157      -6.719 168.221  39.903  1.00 29.51           H
ATOM    524  CA  PHE A 157      -5.228 169.489  40.718  1.00 30.57           C
ATOM    525  HA  PHE A 157      -4.884 169.378  41.746  1.00 30.57           H
ATOM    526  C   PHE A 157      -5.170 170.991  40.358  1.00 33.86           C
ATOM    527  O   PHE A 157      -5.977 171.471  39.560  1.00 32.12           O
ATOM    528  CB  PHE A 157      -4.309 168.657  39.809  1.00 28.72           C
ATOM    529 1HB  PHE A 157      -4.312 167.627  40.164  1.00 28.72           H
ATOM    530 2HB  PHE A 157      -4.740 168.658  38.808  1.00 28.72           H
ATOM    531  CG  PHE A 157      -2.859 169.125  39.707  1.00 30.14           C
ATOM    532  CD1 PHE A 157      -2.038 169.160  40.848  1.00 34.53           C
ATOM    533  HD1 PHE A 157      -2.439 168.873  41.809  1.00 34.53           H
ATOM    534  CD2 PHE A 157      -2.324 169.498  38.463  1.00 32.50           C
ATOM    535  HD2 PHE A 157      -2.950 169.470  37.583  1.00 32.50           H
ATOM    536  CE1 PHE A 157      -0.699 169.574  40.751  1.00 35.52           C
ATOM    537  HE1 PHE A 157      -0.076 169.625  41.632  1.00 35.52           H
ATOM    538  CE2 PHE A 157      -0.979 169.891  38.356  1.00 31.49           C
ATOM    539  HE2 PHE A 157      -0.579 170.162  37.391  1.00 31.49           H
ATOM    540  CZ  PHE A 157      -0.170 169.938  39.503  1.00 36.77           C
ATOM    541  HZ  PHE A 157       0.857 170.263  39.419  1.00 36.77           H
ATOM    542  N   ILE A 158      -4.236 171.744  40.951  1.00 29.36           N
ATOM    543  H   ILE A 158      -3.589 171.309  41.594  1.00 29.36           H
ATOM    544  CA  ILE A 158      -4.007 173.173  40.674  1.00 34.08           C
ATOM    545  HA  ILE A 158      -4.952 173.637  40.393  1.00 34.08           H
ATOM    546  C   ILE A 158      -3.027 173.331  39.492  1.00 33.85           C
ATOM    547  O   ILE A 158      -1.882 172.877  39.566  1.00 31.00           O
ATOM    548  CB  ILE A 158      -3.492 173.905  41.945  1.00 35.98           C
ATOM    549  HB  ILE A 158      -2.587 173.396  42.274  1.00 35.98           H
ATOM    550  CG1 ILE A 158      -4.519 173.833  43.094  1.00 35.97           C
ATOM    551 1HG1 ILE A 158      -5.417 174.368  42.786  1.00 35.97           H
ATOM    552 2HG1 ILE A 158      -4.784 172.787  43.252  1.00 35.97           H
ATOM    553  CG2 ILE A 158      -3.138 175.372  41.625  1.00 34.27           C
ATOM    554 1HG2 ILE A 158      -2.762 175.861  42.524  1.00 34.27           H
ATOM    555 2HG2 ILE A 158      -4.038 175.883  41.283  1.00 34.27           H
ATOM    556 3HG2 ILE A 158      -2.378 175.412  40.845  1.00 34.27           H
ATOM    557  CD1 ILE A 158      -4.037 174.389  44.440  1.00 44.35           C
ATOM    558 1HD1 ILE A 158      -3.097 173.912  44.715  1.00 44.35           H
ATOM    559 2HD1 ILE A 158      -4.793 174.166  45.193  1.00 44.35           H
ATOM    560 3HD1 ILE A 158      -3.894 175.468  44.377  1.00 44.35           H
ATOM    561  N   LEU A 159      -3.438 174.031  38.433  1.00 27.83           N
ATOM    562  H   LEU A 159      -4.371 174.417  38.430  1.00 27.83           H
ATOM    563  CA  LEU A 159      -2.614 174.315  37.248  1.00 30.56           C
ATOM    564  HA  LEU A 159      -1.575 174.385  37.570  1.00 30.56           H
ATOM    565  C   LEU A 159      -2.991 175.683  36.609  1.00 31.97           C
ATOM    566  O   LEU A 159      -3.903 176.367  37.069  1.00 30.38           O
ATOM    567  CB  LEU A 159      -2.684 173.103  36.273  1.00 32.10           C
ATOM    568 1HB  LEU A 159      -2.110 173.367  35.385  1.00 32.10           H
ATOM    569 2HB  LEU A 159      -2.161 172.273  36.748  1.00 32.10           H
ATOM    570  CG  LEU A 159      -4.066 172.583  35.835  1.00 38.38           C
ATOM    571  HG  LEU A 159      -4.647 172.349  36.728  1.00 38.38           H
ATOM    572  CD1 LEU A 159      -4.847 173.573  34.972  1.00 34.40           C
ATOM    573 1HD1 LEU A 159      -5.771 173.107  34.627  1.00 34.40           H
ATOM    574 2HD1 LEU A 159      -4.246 173.869  34.112  1.00 34.40           H
ATOM    575 3HD1 LEU A 159      -5.085 174.452  35.571  1.00 34.40           H
ATOM    576  CD2 LEU A 159      -3.893 171.299  35.025  1.00 38.76           C
ATOM    577 1HD2 LEU A 159      -4.873 170.907  34.755  1.00 38.76           H
ATOM    578 2HD2 LEU A 159      -3.357 170.561  35.622  1.00 38.76           H
ATOM    579 3HD2 LEU A 159      -3.326 171.516  34.119  1.00 38.76           H
ATOM    580  N   ALA A 160      -2.264 176.099  35.577  1.00 26.18           N
ATOM    581  H   ALA A 160      -1.549 175.487  35.213  1.00 26.18           H
ATOM    582  CA  ALA A 160      -2.547 177.313  34.807  1.00 28.79           C
ATOM    583  HA  ALA A 160      -3.329 177.887  35.304  1.00 28.79           H
ATOM    584  C   ALA A 160      -3.046 176.958  33.388  1.00 32.77           C
ATOM    585  O   ALA A 160      -2.674 175.935  32.813  1.00 33.85           O
ATOM    586  CB  ALA A 160      -1.288 178.185  34.787  1.00 31.22           C
ATOM    587 1HB  ALA A 160      -1.022 178.457  35.808  1.00 31.22           H
ATOM    588 2HB  ALA A 160      -1.480 179.089  34.208  1.00 31.22           H
ATOM    589 3HB  ALA A 160      -0.467 177.630  34.333  1.00 31.22           H
ATOM    590  N   LEU A 161      -3.871 177.828  32.806  1.00 34.92           N
ATOM    591  H   LEU A 161      -4.161 178.644  33.326  1.00 34.92           H
ATOM    592  CA  LEU A 161      -4.403 177.673  31.457  1.00 33.07           C
ATOM    593  HA  LEU A 161      -3.827 176.903  30.944  1.00 33.07           H
ATOM    594  C   LEU A 161      -4.246 178.992  30.680  1.00 31.90           C
ATOM    595  O   LEU A 161      -4.905 179.991  30.979  1.00 30.70           O
ATOM    596  CB  LEU A 161      -5.864 177.178  31.553  1.00 33.46           C
ATOM    597 1HB  LEU A 161      -5.885 176.305  32.205  1.00 33.46           H
ATOM    598 2HB  LEU A 161      -6.459 177.963  32.019  1.00 33.46           H
ATOM    599  CG  LEU A 161      -6.499 176.796  30.204  1.00 34.77           C
ATOM    600  HG  LEU A 161      -6.377 177.631  29.513  1.00 34.77           H
ATOM    601  CD1 LEU A 161      -5.865 175.545  29.591  1.00 34.54           C
ATOM    602 1HD1 LEU A 161      -6.420 175.260  28.698  1.00 34.54           H
ATOM    603 2HD1 LEU A 161      -5.898 174.730  30.315  1.00 34.54           H
ATOM    604 3HD1 LEU A 161      -4.828 175.753  29.325  1.00 34.54           H
ATOM    605  CD2 LEU A 161      -7.994 176.535  30.390  1.00 32.12           C
ATOM    606 1HD2 LEU A 161      -8.447 176.296  29.428  1.00 32.12           H
ATOM    607 2HD2 LEU A 161      -8.464 177.429  30.801  1.00 32.12           H
ATOM    608 3HD2 LEU A 161      -8.137 175.701  31.076  1.00 32.12           H
ATOM    609  N   LYS A 162      -3.349 178.998  29.691  1.00 29.12           N
ATOM    610  H   LYS A 162      -2.865 178.137  29.480  1.00 29.12           H
ATOM    611  CA  LYS A 162      -3.120 180.120  28.775  1.00 31.88           C
ATOM    612  HA  LYS A 162      -3.475 181.037  29.245  1.00 31.88           H
ATOM    613  C   LYS A 162      -3.924 179.892  27.485  1.00 33.47           C
ATOM    614  O   LYS A 162      -3.891 178.800  26.921  1.00 36.66           O
ATOM    615  CB  LYS A 162      -1.598 180.275  28.567  1.00 30.62           C
ATOM    616 1HB  LYS A 162      -1.138 180.469  29.535  1.00 30.62           H
ATOM    617 2HB  LYS A 162      -1.207 179.330  28.191  1.00 30.62           H
ATOM    618  CG  LYS A 162      -1.198 181.393  27.597  1.00 36.69           C
ATOM    619 1HG  LYS A 162      -1.594 181.163  26.608  1.00 36.69           H
ATOM    620 2HG  LYS A 162      -1.637 182.331  27.936  1.00 36.69           H
ATOM    621  CD  LYS A 162       0.336 181.537  27.487  1.00 39.21           C
ATOM    622 1HD  LYS A 162       0.746 180.578  27.168  1.00 39.21           H
ATOM    623 2HD  LYS A 162       0.555 182.270  26.712  1.00 39.21           H
ATOM    624  CE  LYS A 162       1.030 181.970  28.788  1.00 39.65           C
ATOM    625 1HE  LYS A 162       0.714 182.983  29.034  1.00 39.65           H
ATOM    626 2HE  LYS A 162       0.722 181.299  29.590  1.00 39.65           H
ATOM    627  NZ  LYS A 162       2.501 181.911  28.643  1.00 44.45           N
ATOM    628 1HZ  LYS A 162       2.956 182.300  29.456  1.00 44.45           H
ATOM    629 2HZ  LYS A 162       2.770 182.435  27.823  1.00 44.45           H
ATOM    630 3HZ  LYS A 162       2.776 180.946  28.532  1.00 44.45           H
ATOM    631  N   VAL A 163      -4.669 180.909  27.056  1.00 31.67           N
ATOM    632  H   VAL A 163      -4.614 181.786  27.555  1.00 31.67           H
ATOM    633  CA  VAL A 163      -5.736 180.797  26.052  1.00 32.62           C
ATOM    634  HA  VAL A 163      -5.659 179.824  25.567  1.00 32.62           H
ATOM    635  C   VAL A 163      -5.583 181.891  24.990  1.00 34.90           C
ATOM    636  O   VAL A 163      -5.814 183.075  25.251  1.00 37.66           O
ATOM    637  CB  VAL A 163      -7.128 180.858  26.708  1.00 35.35           C
ATOM    638  HB  VAL A 163      -7.276 181.859  27.114  1.00 35.35           H
ATOM    639  CG1 VAL A 163      -8.210 180.584  25.660  1.00 34.41           C
ATOM    640 1HG1 VAL A 163      -9.184 180.585  26.150  1.00 34.41           H
ATOM    641 2HG1 VAL A 163      -8.033 179.611  25.202  1.00 34.41           H
ATOM    642 3HG1 VAL A 163      -8.188 181.357  24.892  1.00 34.41           H
ATOM    643  CG2 VAL A 163      -7.282 179.851  27.855  1.00 32.18           C
ATOM    644 1HG2 VAL A 163      -8.320 179.825  28.187  1.00 32.18           H
ATOM    645 2HG2 VAL A 163      -6.642 180.145  28.686  1.00 32.18           H
ATOM    646 3HG2 VAL A 163      -6.989 178.862  27.502  1.00 32.18           H
ATOM    647  N   LEU A 164      -5.200 181.476  23.786  1.00 29.97           N
ATOM    648  H   LEU A 164      -5.129 180.480  23.633  1.00 29.97           H
ATOM    649  CA  LEU A 164      -4.780 182.341  22.679  1.00 35.46           C
ATOM    650  HA  LEU A 164      -4.731 183.374  23.025  1.00 35.46           H
ATOM    651  C   LEU A 164      -5.795 182.265  21.524  1.00 38.34           C
ATOM    652  O   LEU A 164      -6.237 181.177  21.161  1.00 38.03           O
ATOM    653  CB  LEU A 164      -3.364 181.907  22.214  1.00 35.75           C
ATOM    654 1HB  LEU A 164      -3.458 180.936  21.729  1.00 35.75           H
ATOM    655 2HB  LEU A 164      -3.025 182.626  21.469  1.00 35.75           H
ATOM    656  CG  LEU A 164      -2.292 181.780  23.313  1.00 39.97           C
ATOM    657  HG  LEU A 164      -2.659 181.093  24.076  1.00 39.97           H
ATOM    658  CD1 LEU A 164      -1.010 181.183  22.733  1.00 43.86           C
ATOM    659 1HD1 LEU A 164      -0.267 181.084  23.524  1.00 43.86           H
ATOM    660 2HD1 LEU A 164      -0.621 181.832  21.948  1.00 43.86           H
ATOM    661 3HD1 LEU A 164      -1.231 180.200  22.316  1.00 43.86           H
ATOM    662  CD2 LEU A 164      -1.954 183.118  23.974  1.00 38.45           C
ATOM    663 1HD2 LEU A 164      -1.205 182.955  24.749  1.00 38.45           H
ATOM    664 2HD2 LEU A 164      -2.852 183.544  24.419  1.00 38.45           H
ATOM    665 3HD2 LEU A 164      -1.558 183.804  23.225  1.00 38.45           H
ATOM    666  N   PHE A 165      -6.169 183.393  20.924  1.00 39.52           N
ATOM    667  H   PHE A 165      -5.784 184.275  21.231  1.00 39.52           H
ATOM    668  CA  PHE A 165      -7.072 183.428  19.775  1.00 40.27           C
ATOM    669  HA  PHE A 165      -7.889 182.727  19.941  1.00 40.27           H
ATOM    670  C   PHE A 165      -6.344 183.019  18.478  1.00 40.11           C
ATOM    671  O   PHE A 165      -5.340 183.639  18.118  1.00 42.22           O
ATOM    672  CB  PHE A 165      -7.673 184.830  19.628  1.00 40.68           C
ATOM    673 1HB  PHE A 165      -6.875 185.509  19.325  1.00 40.68           H
ATOM    674 2HB  PHE A 165      -8.406 184.810  18.822  1.00 40.68           H
ATOM    675  CG  PHE A 165      -8.342 185.397  20.876  1.00 45.07           C
ATOM    676  CD1 PHE A 165      -9.534 184.829  21.361  1.00 49.29           C
ATOM    677  HD1 PHE A 165      -9.980 183.981  20.862  1.00 49.29           H
ATOM    678  CD2 PHE A 165      -7.803 186.527  21.515  1.00 48.63           C
ATOM    679  HD2 PHE A 165      -6.891 186.967  21.139  1.00 48.63           H
ATOM    680  CE1 PHE A 165     -10.190 185.408  22.461  1.00 52.69           C
ATOM    681  HE1 PHE A 165     -11.132 185.007  22.804  1.00 52.69           H
ATOM    682  CE2 PHE A 165      -8.455 187.104  22.615  1.00 45.60           C
ATOM    683  HE2 PHE A 165      -8.047 187.992  23.075  1.00 45.60           H
ATOM    684  CZ  PHE A 165      -9.655 186.549  23.083  1.00 53.22           C
ATOM    685  HZ  PHE A 165     -10.178 187.017  23.904  1.00 53.22           H
ATOM    686  N   LYS A 166      -6.876 182.040  17.730  1.00 38.27           N
ATOM    687  H   LYS A 166      -7.747 181.616  18.017  1.00 38.27           H
ATOM    688  CA  LYS A 166      -6.317 181.570  16.452  1.00 43.35           C
ATOM    689  HA  LYS A 166      -5.338 181.127  16.635  1.00 43.35           H
ATOM    690  C   LYS A 166      -6.139 182.736  15.460  1.00 44.08           C
ATOM    691  O   LYS A 166      -5.040 182.946  14.956  1.00 44.64           O
ATOM    692  CB  LYS A 166      -7.215 180.502  15.802  1.00 44.93           C
ATOM    693 1HB  LYS A 166      -8.256 180.800  15.927  1.00 44.93           H
ATOM    694 2HB  LYS A 166      -7.007 180.478  14.732  1.00 44.93           H
ATOM    695  CG  LYS A 166      -6.986 179.091  16.356  1.00 49.22           C
ATOM    696 1HG  LYS A 166      -5.916 178.885  16.374  1.00 49.22           H
ATOM    697 2HG  LYS A 166      -7.390 179.036  17.367  1.00 49.22           H
ATOM    698  CD  LYS A 166      -7.665 178.055  15.447  1.00 47.37           C
ATOM    699 1HD  LYS A 166      -8.742 178.215  15.475  1.00 47.37           H
ATOM    700 2HD  LYS A 166      -7.313 178.200  14.425  1.00 47.37           H
ATOM    701  CE  LYS A 166      -7.337 176.618  15.871  1.00 47.06           C
ATOM    702 1HE  LYS A 166      -6.265 176.535  16.046  1.00 47.06           H
ATOM    703 2HE  LYS A 166      -7.859 176.396  16.802  1.00 47.06           H
ATOM    704  NZ  LYS A 166      -7.735 175.666  14.809  1.00 48.32           N
ATOM    705 1HZ  LYS A 166      -7.431 174.733  15.051  1.00 48.32           H
ATOM    706 2HZ  LYS A 166      -7.291 175.953  13.948  1.00 48.32           H
ATOM    707 3HZ  LYS A 166      -8.738 175.673  14.689  1.00 48.32           H
ATOM    708  N   ALA A 167      -7.183 183.543  15.274  1.00 40.52           N
ATOM    709  H   ALA A 167      -8.067 183.301  15.699  1.00 40.52           H
ATOM    710  CA  ALA A 167      -7.163 184.674  14.361  1.00 50.46           C
ATOM    711  HA  ALA A 167      -6.971 184.297  13.356  1.00 50.46           H
ATOM    712  C   ALA A 167      -6.050 185.696  14.701  1.00 55.96           C
ATOM    713  O   ALA A 167      -5.379 186.179  13.793  1.00 52.31           O
ATOM    714  CB  ALA A 167      -8.552 185.317  14.372  1.00 42.16           C
ATOM    715 1HB  ALA A 167      -9.307 184.543  14.230  1.00 42.16           H
ATOM    716 2HB  ALA A 167      -8.615 186.041  13.560  1.00 42.16           H
ATOM    717 3HB  ALA A 167      -8.723 185.821  15.324  1.00 42.16           H
ATOM    718  N   GLN A 168      -5.787 185.972  15.987  1.00 46.35           N
ATOM    719  H   GLN A 168      -6.307 185.503  16.715  1.00 46.35           H
ATOM    720  CA  GLN A 168      -4.727 186.885  16.418  1.00 48.13           C
ATOM    721  HA  GLN A 168      -4.815 187.796  15.825  1.00 48.13           H
ATOM    722  C   GLN A 168      -3.310 186.309  16.193  1.00 47.14           C
ATOM    723  O   GLN A 168      -2.399 187.064  15.846  1.00 54.41           O
ATOM    724  CB  GLN A 168      -4.887 187.253  17.906  1.00 50.79           C
ATOM    725 1HB  GLN A 168      -4.863 186.342  18.504  1.00 50.79           H
ATOM    726 2HB  GLN A 168      -4.039 187.865  18.211  1.00 50.79           H
ATOM    727  CG  GLN A 168      -6.184 188.020  18.246  1.00 56.17           C
ATOM    728 1HG  GLN A 168      -7.049 187.425  17.952  1.00 56.17           H
ATOM    729 2HG  GLN A 168      -6.227 188.154  19.327  1.00 56.17           H
ATOM    730  CD  GLN A 168      -6.290 189.399  17.579  1.00 66.07           C
ATOM    731  OE1 GLN A 168      -5.358 189.912  16.968  1.00 64.68           O
ATOM    732  NE2 GLN A 168      -7.430 190.040  17.697  1.00 63.56           N
ATOM    733 1HE2 GLN A 168      -7.574 190.892  17.174  1.00 63.56           H
ATOM    734 2HE2 GLN A 168      -8.184 189.649  18.244  1.00 63.56           H
ATOM    735  N   LEU A 169      -3.126 184.996  16.370  1.00 43.39           N
ATOM    736  H   LEU A 169      -3.908 184.429  16.664  1.00 43.39           H
ATOM    737  CA  LEU A 169      -1.884 184.285  16.050  1.00 47.46           C
ATOM    738  HA  LEU A 169      -1.046 184.795  16.525  1.00 47.46           H
ATOM    739  C   LEU A 169      -1.629 184.280  14.524  1.00 52.10           C
ATOM    740  O   LEU A 169      -0.534 184.607  14.071  1.00 51.11           O
ATOM    741  CB  LEU A 169      -1.964 182.842  16.603  1.00 43.17           C
ATOM    742 1HB  LEU A 169      -2.851 182.368  16.182  1.00 43.17           H
ATOM    743 2HB  LEU A 169      -1.098 182.291  16.236  1.00 43.17           H
ATOM    744  CG  LEU A 169      -2.019 182.719  18.137  1.00 44.56           C
ATOM    745  HG  LEU A 169      -2.756 183.427  18.516  1.00 44.56           H
ATOM    746  CD1 LEU A 169      -2.456 181.308  18.535  1.00 36.68           C
ATOM    747 1HD1 LEU A 169      -2.408 181.201  19.619  1.00 36.68           H
ATOM    748 2HD1 LEU A 169      -1.798 180.574  18.068  1.00 36.68           H
ATOM    749 3HD1 LEU A 169      -3.479 181.146  18.198  1.00 36.68           H
ATOM    750  CD2 LEU A 169      -0.676 183.022  18.804  1.00 42.44           C
ATOM    751 1HD2 LEU A 169      -0.798 182.981  19.886  1.00 42.44           H
ATOM    752 2HD2 LEU A 169      -0.341 184.018  18.513  1.00 42.44           H
ATOM    753 3HD2 LEU A 169       0.063 182.284  18.492  1.00 42.44           H
ATOM    754  N   GLU A 170      -2.664 184.002  13.732  1.00 50.32           N
ATOM    755  H   GLU A 170      -3.527 183.697  14.159  1.00 50.32           H
ATOM    756  CA  GLU A 170      -2.638 184.040  12.265  1.00 52.77           C
ATOM    757  HA  GLU A 170      -1.807 183.429  11.911  1.00 52.77           H
ATOM    758  C   GLU A 170      -2.427 185.477  11.727  1.00 53.46           C
ATOM    759  O   GLU A 170      -1.708 185.675  10.744  1.00 59.67           O
ATOM    760  CB  GLU A 170      -3.943 183.425  11.732  1.00 52.02           C
ATOM    761 1HB  GLU A 170      -4.784 183.899  12.239  1.00 52.02           H
ATOM    762 2HB  GLU A 170      -4.030 183.608  10.661  1.00 52.02           H
ATOM    763  CG  GLU A 170      -4.016 181.907  11.976  1.00 61.22           C
ATOM    764 1HG  GLU A 170      -3.511 181.398  11.155  1.00 61.22           H
ATOM    765 2HG  GLU A 170      -3.481 181.656  12.892  1.00 61.22           H
ATOM    766  CD  GLU A 170      -5.445 181.337  12.086  1.00 66.37           C
ATOM    767  OE1 GLU A 170      -6.418 181.978  11.616  1.00 67.67           O
ATOM    768  OE2 GLU A 170      -5.581 180.208  12.616  1.00 69.92           O
ATOM    769  N   LYS A 171      -2.959 186.503  12.406  1.00 55.00           N
ATOM    770  H   LYS A 171      -3.598 186.308  13.164  1.00 55.00           H
ATOM    771  CA  LYS A 171      -2.678 187.912  12.126  1.00 55.71           C
ATOM    772  HA  LYS A 171      -2.932 188.106  11.084  1.00 55.71           H
ATOM    773  C   LYS A 171      -1.184 188.225  12.326  1.00 59.54           C
ATOM    774  O   LYS A 171      -0.592 188.913  11.502  1.00 60.31           O
ATOM    775  CB  LYS A 171      -3.562 188.817  12.995  1.00 57.95           C
ATOM    776 1HB  LYS A 171      -4.581 188.430  12.986  1.00 57.95           H
ATOM    777 2HB  LYS A 171      -3.190 188.796  14.019  1.00 57.95           H
ATOM    778  CG  LYS A 171      -3.600 190.263  12.475  1.00 64.09           C
ATOM    779 1HG  LYS A 171      -2.594 190.681  12.527  1.00 64.09           H
ATOM    780 2HG  LYS A 171      -3.926 190.253  11.435  1.00 64.09           H
ATOM    781  CD  LYS A 171      -4.561 191.138  13.291  1.00 70.26           C
ATOM    782 1HD  LYS A 171      -5.538 190.657  13.320  1.00 70.26           H
ATOM    783 2HD  LYS A 171      -4.183 191.222  14.310  1.00 70.26           H
ATOM    784  CE  LYS A 171      -4.731 192.535  12.665  1.00 77.62           C
ATOM    785 1HE  LYS A 171      -4.969 192.414  11.608  1.00 77.62           H
ATOM    786 2HE  LYS A 171      -5.580 193.026  13.140  1.00 77.62           H
ATOM    787  NZ  LYS A 171      -3.526 193.388  12.815  1.00 75.94           N
ATOM    788 1HZ  LYS A 171      -3.678 194.233  12.284  1.00 75.94           H
ATOM    789 2HZ  LYS A 171      -2.709 192.911  12.463  1.00 75.94           H
ATOM    790 3HZ  LYS A 171      -3.388 193.621  13.788  1.00 75.94           H
ATOM    791  N   ALA A 172      -0.562 187.683  13.374  1.00 55.41           N
ATOM    792  H   ALA A 172      -1.096 187.117  14.017  1.00 55.41           H
ATOM    793  CA  ALA A 172       0.856 187.866  13.668  1.00 56.42           C
ATOM    794  HA  ALA A 172       1.120 188.896  13.428  1.00 56.42           H
ATOM    795  C   ALA A 172       1.815 186.947  12.857  1.00 52.54           C
ATOM    796  O   ALA A 172       3.022 187.200  12.873  1.00 55.53           O
ATOM    797  CB  ALA A 172       1.053 187.686  15.175  1.00 52.84           C
ATOM    798 1HB  ALA A 172       0.394 188.369  15.712  1.00 52.84           H
ATOM    799 2HB  ALA A 172       2.090 187.901  15.435  1.00 52.84           H
ATOM    800 3HB  ALA A 172       0.814 186.659  15.450  1.00 52.84           H
ATOM    801  N   GLY A 173       1.319 185.919  12.157  1.00 54.35           N
ATOM    802  H   GLY A 173       0.329 185.724  12.199  1.00 54.35           H
ATOM    803  CA  GLY A 173       2.128 184.984  11.357  1.00 55.93           C
ATOM    804 1HA  GLY A 173       1.467 184.431  10.690  1.00 55.93           H
ATOM    805 2HA  GLY A 173       2.833 185.547  10.745  1.00 55.93           H
ATOM    806  C   GLY A 173       2.936 183.955  12.182  1.00 61.32           C
ATOM    807  O   GLY A 173       3.988 183.487  11.742  1.00 58.76           O
ATOM    808  N   VAL A 174       2.488 183.646  13.405  1.00 55.65           N
ATOM    809  H   VAL A 174       1.593 184.011  13.695  1.00 55.65           H
ATOM    810  CA  VAL A 174       3.214 182.847  14.409  1.00 54.39           C
ATOM    811  HA  VAL A 174       4.259 182.820  14.100  1.00 54.39           H
ATOM    812  C   VAL A 174       2.725 181.375  14.512  1.00 57.12           C
ATOM    813  O   VAL A 174       2.962 180.695  15.515  1.00 56.01           O
ATOM    814  CB  VAL A 174       3.238 183.557  15.780  1.00 53.33           C
ATOM    815  HB  VAL A 174       3.840 182.959  16.465  1.00 53.33           H
ATOM    816  CG1 VAL A 174       3.905 184.932  15.655  1.00 53.75           C
ATOM    817 1HG1 VAL A 174       3.971 185.384  16.644  1.00 53.75           H
ATOM    818 2HG1 VAL A 174       3.321 185.577  14.998  1.00 53.75           H
ATOM    819 3HG1 VAL A 174       4.907 184.807  15.245  1.00 53.75           H
ATOM    820  CG2 VAL A 174       1.848 183.741  16.395  1.00 47.61           C
ATOM    821 1HG2 VAL A 174       1.950 184.150  17.400  1.00 47.61           H
ATOM    822 2HG2 VAL A 174       1.341 182.777  16.444  1.00 47.61           H
ATOM    823 3HG2 VAL A 174       1.265 184.427  15.780  1.00 47.61           H
ATOM    824  N   GLU A 175       1.999 180.879  13.509  1.00 53.88           N
ATOM    825  H   GLU A 175       1.817 181.463  12.706  1.00 53.88           H
ATOM    826  CA  GLU A 175       1.453 179.517  13.464  1.00 59.12           C
ATOM    827  HA  GLU A 175       0.886 179.340  14.378  1.00 59.12           H
ATOM    828  C   GLU A 175       2.570 178.455  13.383  1.00 59.94           C
ATOM    829  O   GLU A 175       2.597 177.531  14.195  1.00 58.21           O
ATOM    830  CB  GLU A 175       0.467 179.328  12.298  1.00 56.90           C
ATOM    831 1HB  GLU A 175       1.009 179.197  11.362  1.00 56.90           H
ATOM    832 2HB  GLU A 175      -0.070 178.401  12.496  1.00 56.90           H
ATOM    833  CG  GLU A 175      -0.574 180.454  12.099  1.00 64.00           C
ATOM    834 1HG  GLU A 175      -1.503 179.997  11.760  1.00 64.00           H
ATOM    835 2HG  GLU A 175      -0.772 180.963  13.042  1.00 64.00           H
ATOM    836  CD  GLU A 175      -0.122 181.486  11.063  1.00 67.79           C
ATOM    837  OE1 GLU A 175       1.037 181.948  11.136  1.00 61.17           O
ATOM    838  OE2 GLU A 175      -0.922 181.811  10.156  1.00 70.29           O
ATOM    839  N   HIS A 176       3.518 178.609  12.451  1.00 58.13           N
ATOM    840  H   HIS A 176       3.473 179.400  11.825  1.00 58.13           H
ATOM    841  CA  HIS A 176       4.661 177.712  12.307  1.00 60.59           C
ATOM    842  HA  HIS A 176       4.290 176.700  12.148  1.00 60.59           H
ATOM    843  C   HIS A 176       5.546 177.709  13.567  1.00 58.13           C
ATOM    844  O   HIS A 176       5.937 176.644  14.051  1.00 53.57           O
ATOM    845  CB  HIS A 176       5.464 178.128  11.067  1.00 65.11           C
ATOM    846 1HB  HIS A 176       4.815 178.069  10.193  1.00 65.11           H
ATOM    847 2HB  HIS A 176       5.762 179.171  11.173  1.00 65.11           H
ATOM    848  CG  HIS A 176       6.706 177.295  10.804  1.00 70.83           C
ATOM    849  ND1 HIS A 176       6.936 175.981  11.146  1.00 78.94           N
ATOM    850  HD1 HIS A 176       6.406 175.379  11.761  1.00 78.94           H
ATOM    851  CD2 HIS A 176       7.823 177.696  10.124  1.00 74.79           C
ATOM    852  HD2 HIS A 176       8.035 178.651   9.667  1.00 74.79           H
ATOM    853  CE1 HIS A 176       8.120 175.635  10.675  1.00 78.46           C
ATOM    854  HE1 HIS A 176       8.622 174.685  10.783  1.00 78.46           H
ATOM    855  NE2 HIS A 176       8.686 176.634  10.019  1.00 79.08           N
ATOM    856  N   GLN A 177       5.810 178.889  14.131  1.00 49.01           N
ATOM    857  H   GLN A 177       5.496 179.730  13.667  1.00 49.01           H
ATOM    858  CA  GLN A 177       6.626 179.041  15.323  1.00 55.07           C
ATOM    859  HA  GLN A 177       7.599 178.594  15.120  1.00 55.07           H
ATOM    860  C   GLN A 177       6.013 178.329  16.543  1.00 54.00           C
ATOM    861  O   GLN A 177       6.692 177.517  17.169  1.00 46.17           O
ATOM    862  CB  GLN A 177       6.847 180.531  15.610  1.00 52.89           C
ATOM    863 1HB  GLN A 177       7.416 180.956  14.783  1.00 52.89           H
ATOM    864 2HB  GLN A 177       5.896 181.054  15.699  1.00 52.89           H
ATOM    865  CG  GLN A 177       7.641 180.706  16.908  1.00 64.21           C
ATOM    866 1HG  GLN A 177       6.975 180.549  17.757  1.00 64.21           H
ATOM    867 2HG  GLN A 177       8.404 179.930  16.949  1.00 64.21           H
ATOM    868  CD  GLN A 177       8.317 182.073  17.057  1.00 69.64           C
ATOM    869  OE1 GLN A 177       8.117 183.001  16.284  1.00 65.74           O
ATOM    870  NE2 GLN A 177       9.130 182.225  18.074  1.00 72.37           N
ATOM    871 1HE2 GLN A 177       9.539 183.131  18.256  1.00 72.37           H
ATOM    872 2HE2 GLN A 177       9.340 181.446  18.682  1.00 72.37           H
ATOM    873  N   LEU A 178       4.746 178.600  16.885  1.00 51.46           N
ATOM    874  H   LEU A 178       4.205 179.259  16.343  1.00 51.46           H
ATOM    875  CA  LEU A 178       4.143 178.094  18.113  1.00 47.96           C
ATOM    876  HA  LEU A 178       4.752 178.457  18.942  1.00 47.96           H
ATOM    877  C   LEU A 178       4.146 176.551  18.160  1.00 45.04           C
ATOM    878  O   LEU A 178       4.372 175.976  19.220  1.00 44.96           O
ATOM    879  CB  LEU A 178       2.716 178.670  18.270  1.00 48.12           C
ATOM    880 1HB  LEU A 178       2.783 179.757  18.226  1.00 48.12           H
ATOM    881 2HB  LEU A 178       2.118 178.324  17.427  1.00 48.12           H
ATOM    882  CG  LEU A 178       2.000 178.270  19.575  1.00 49.56           C
ATOM    883  HG  LEU A 178       1.928 177.183  19.609  1.00 49.56           H
ATOM    884  CD1 LEU A 178       2.738 178.757  20.820  1.00 48.31           C
ATOM    885 1HD1 LEU A 178       2.143 178.534  21.706  1.00 48.31           H
ATOM    886 2HD1 LEU A 178       2.890 179.834  20.746  1.00 48.31           H
ATOM    887 3HD1 LEU A 178       3.704 178.258  20.895  1.00 48.31           H
ATOM    888  CD2 LEU A 178       0.584 178.850  19.608  1.00 47.71           C
ATOM    889 1HD2 LEU A 178       0.082 178.511  20.514  1.00 47.71           H
ATOM    890 2HD2 LEU A 178       0.032 178.502  18.735  1.00 47.71           H
ATOM    891 3HD2 LEU A 178       0.626 179.939  19.601  1.00 47.71           H
ATOM    892  N   ARG A 179       3.967 175.884  17.009  1.00 46.10           N
ATOM    893  H   ARG A 179       3.822 176.419  16.164  1.00 46.10           H
ATOM    894  CA  ARG A 179       4.094 174.429  16.844  1.00 46.54           C
ATOM    895  HA  ARG A 179       3.354 173.923  17.465  1.00 46.54           H
ATOM    896  C   ARG A 179       5.492 173.919  17.266  1.00 48.25           C
ATOM    897  O   ARG A 179       5.580 172.859  17.883  1.00 45.81           O
ATOM    898  CB  ARG A 179       3.830 174.057  15.375  1.00 53.68           C
ATOM    899 1HB  ARG A 179       4.519 174.617  14.742  1.00 53.68           H
ATOM    900 2HB  ARG A 179       4.029 172.995  15.234  1.00 53.68           H
ATOM    901  CG  ARG A 179       2.391 174.352  14.911  1.00 61.61           C
ATOM    902 1HG  ARG A 179       1.715 173.601  15.320  1.00 61.61           H
ATOM    903 2HG  ARG A 179       2.075 175.330  15.273  1.00 61.61           H
ATOM    904  CD  ARG A 179       2.293 174.330  13.381  1.00 67.97           C
ATOM    905 1HD  ARG A 179       3.089 174.955  12.976  1.00 67.97           H
ATOM    906 2HD  ARG A 179       2.414 173.310  13.017  1.00 67.97           H
ATOM    907  NE  ARG A 179       0.996 174.851  12.924  1.00 76.38           N
ATOM    908  HE  ARG A 179       0.238 174.722  13.579  1.00 76.38           H
ATOM    909  CZ  ARG A 179       0.775 175.470  11.756  1.00 75.07           C
ATOM    910  NH1 ARG A 179       1.681 175.595  10.829  1.00 71.65           N
ATOM    911 1HH1 ARG A 179       2.571 175.132  10.944  1.00 71.65           H
ATOM    912 2HH1 ARG A 179       1.456 176.047   9.954  1.00 71.65           H
ATOM    913  NH2 ARG A 179      -0.398 175.970  11.518  1.00 81.13           N
ATOM    914 1HH2 ARG A 179      -1.109 175.937  12.234  1.00 81.13           H
ATOM    915 2HH2 ARG A 179      -0.545 176.523  10.685  1.00 81.13           H
ATOM    916  N   ARG A 180       6.565 174.669  16.985  1.00 50.17           N
ATOM    917  H   ARG A 180       6.433 175.557  16.522  1.00 50.17           H
ATOM    918  CA  ARG A 180       7.928 174.365  17.439  1.00 50.43           C
ATOM    919  HA  ARG A 180       8.094 173.299  17.289  1.00 50.43           H
ATOM    920  C   ARG A 180       8.110 174.664  18.946  1.00 41.88           C
ATOM    921  O   ARG A 180       8.642 173.821  19.659  1.00 44.09           O
ATOM    922  CB  ARG A 180       8.953 175.132  16.579  1.00  0.00           C
ATOM    923 1HB  ARG A 180       8.602 175.192  15.548  1.00  0.00           H
ATOM    924 2HB  ARG A 180       9.086 176.143  16.964  1.00  0.00           H
ATOM    925  CG  ARG A 180      10.312 174.414  16.596  1.00  0.00           C
ATOM    926 1HG  ARG A 180      10.579 174.191  17.629  1.00  0.00           H
ATOM    927 2HG  ARG A 180      10.223 173.469  16.062  1.00  0.00           H
ATOM    928  CD  ARG A 180      11.463 175.223  15.962  1.00  0.00           C
ATOM    929 1HD  ARG A 180      11.630 176.104  16.583  1.00  0.00           H
ATOM    930 2HD  ARG A 180      12.373 174.623  15.978  1.00  0.00           H
ATOM    931  NE  ARG A 180      11.226 175.672  14.572  1.00  0.00           N
ATOM    932  HE  ARG A 180      11.125 176.673  14.483  1.00  0.00           H
ATOM    933  CZ  ARG A 180      11.211 174.899  13.475  1.00  0.00           C
ATOM    934  NH1 ARG A 180      11.071 175.432  12.301  1.00  0.00           N
ATOM    935 1HH1 ARG A 180      11.125 176.434  12.185  1.00  0.00           H
ATOM    936 2HH1 ARG A 180      11.137 174.826  11.496  1.00  0.00           H
ATOM    937  NH2 ARG A 180      11.323 173.605  13.502  1.00  0.00           N
ATOM    938 1HH2 ARG A 180      11.537 173.118  14.361  1.00  0.00           H
ATOM    939 2HH2 ARG A 180      11.200 173.086  12.645  1.00  0.00           H
ATOM    940  N   GLU A 181       7.618 175.800  19.449  1.00 40.22           N
ATOM    941  H   GLU A 181       7.200 176.481  18.831  1.00 40.22           H
ATOM    942  CA  GLU A 181       7.760 176.183  20.854  1.00 43.01           C
ATOM    943  HA  GLU A 181       8.823 176.225  21.090  1.00 43.01           H
ATOM    944  C   GLU A 181       7.110 175.152  21.815  1.00 41.34           C
ATOM    945  O   GLU A 181       7.715 174.772  22.819  1.00 43.07           O
ATOM    946  CB  GLU A 181       7.149 177.570  21.138  1.00 45.83           C
ATOM    947 1HB  GLU A 181       6.068 177.506  21.017  1.00 45.83           H
ATOM    948 2HB  GLU A 181       7.342 177.803  22.185  1.00 45.83           H
ATOM    949  CG  GLU A 181       7.653 178.763  20.285  1.00 52.94           C
ATOM    950 1HG  GLU A 181       7.271 178.648  19.271  1.00 52.94           H
ATOM    951 2HG  GLU A 181       7.219 179.678  20.687  1.00 52.94           H
ATOM    952  CD  GLU A 181       9.178 178.937  20.214  1.00 58.23           C
ATOM    953  OE1 GLU A 181       9.917 178.403  21.072  1.00 56.02           O
ATOM    954  OE2 GLU A 181       9.653 179.663  19.308  1.00 60.59           O
ATOM    955  N   VAL A 182       5.904 174.657  21.500  1.00 41.63           N
ATOM    956  H   VAL A 182       5.411 174.995  20.686  1.00 41.63           H
ATOM    957  CA  VAL A 182       5.225 173.642  22.307  1.00 43.73           C
ATOM    958  HA  VAL A 182       5.296 173.964  23.346  1.00 43.73           H
ATOM    959  C   VAL A 182       5.895 172.253  22.193  1.00 43.62           C
ATOM    960  O   VAL A 182       5.910 171.504  23.168  1.00 42.65           O
ATOM    961  CB  VAL A 182       3.710 173.533  21.989  1.00 43.31           C
ATOM    962  HB  VAL A 182       3.272 172.828  22.695  1.00 43.31           H
ATOM    963  CG1 VAL A 182       2.990 174.868  22.219  1.00 39.85           C
ATOM    964 1HG1 VAL A 182       1.918 174.719  22.087  1.00 39.85           H
ATOM    965 2HG1 VAL A 182       3.344 175.615  21.508  1.00 39.85           H
ATOM    966 3HG1 VAL A 182       3.188 175.211  23.234  1.00 39.85           H
ATOM    967  CG2 VAL A 182       3.395 173.005  20.584  1.00 49.77           C
ATOM    968 1HG2 VAL A 182       2.314 172.991  20.445  1.00 49.77           H
ATOM    969 2HG2 VAL A 182       3.790 171.995  20.477  1.00 49.77           H
ATOM    970 3HG2 VAL A 182       3.849 173.654  19.835  1.00 49.77           H
ATOM    971  N   GLU A 183       6.494 171.917  21.049  1.00 44.15           N
ATOM    972  H   GLU A 183       6.474 172.559  20.269  1.00 44.15           H
ATOM    973  CA  GLU A 183       7.259 170.681  20.863  1.00 48.09           C
ATOM    974  HA  GLU A 183       6.650 169.844  21.206  1.00 48.09           H
ATOM    975  C   GLU A 183       8.564 170.689  21.692  1.00 44.52           C
ATOM    976  O   GLU A 183       8.942 169.667  22.263  1.00 44.14           O
ATOM    977  CB  GLU A 183       7.536 170.486  19.362  1.00 52.19           C
ATOM    978 1HB  GLU A 183       6.586 170.399  18.835  1.00 52.19           H
ATOM    979 2HB  GLU A 183       8.041 171.376  18.985  1.00 52.19           H
ATOM    980  CG  GLU A 183       8.399 169.255  19.007  1.00 59.00           C
ATOM    981 1HG  GLU A 183       8.668 169.338  17.954  1.00 59.00           H
ATOM    982 2HG  GLU A 183       9.328 169.269  19.577  1.00 59.00           H
ATOM    983  CD  GLU A 183       7.712 167.899  19.229  1.00 65.67           C
ATOM    984  OE1 GLU A 183       6.713 167.792  19.970  1.00 73.96           O
ATOM    985  OE2 GLU A 183       8.174 166.901  18.626  1.00 72.97           O
ATOM    986  N   ILE A 184       9.224 171.846  21.815  1.00 41.14           N
ATOM    987  H   ILE A 184       8.904 172.649  21.292  1.00 41.14           H
ATOM    988  CA  ILE A 184      10.364 172.053  22.710  1.00 42.87           C
ATOM    989  HA  ILE A 184      11.095 171.265  22.526  1.00 42.87           H
ATOM    990  C   ILE A 184       9.898 171.933  24.180  1.00 42.67           C
ATOM    991  O   ILE A 184      10.380 171.062  24.910  1.00 40.67           O
ATOM    992  CB  ILE A 184      11.058 173.412  22.413  1.00 43.69           C
ATOM    993  HB  ILE A 184      10.292 174.187  22.448  1.00 43.69           H
ATOM    994  CG1 ILE A 184      11.690 173.416  21.008  1.00 41.95           C
ATOM    995 1HG1 ILE A 184      12.606 172.826  21.039  1.00 41.95           H
ATOM    996 2HG1 ILE A 184      10.998 172.936  20.317  1.00 41.95           H
ATOM    997  CG2 ILE A 184      12.128 173.755  23.471  1.00 41.03           C
ATOM    998 1HG2 ILE A 184      12.614 174.692  23.201  1.00 41.03           H
ATOM    999 2HG2 ILE A 184      12.870 172.956  23.502  1.00 41.03           H
ATOM   1000 3HG2 ILE A 184      11.661 173.856  24.451  1.00 41.03           H
ATOM   1001  CD1 ILE A 184      11.988 174.816  20.457  1.00 45.03           C
ATOM   1002 1HD1 ILE A 184      12.268 174.733  19.407  1.00 45.03           H
ATOM   1003 2HD1 ILE A 184      12.809 175.265  21.018  1.00 45.03           H
ATOM   1004 3HD1 ILE A 184      11.101 175.442  20.549  1.00 45.03           H
ATOM   1005  N   GLN A 185       8.946 172.769  24.616  1.00 38.35           N
ATOM   1006  H   GLN A 185       8.560 173.460  23.988  1.00 38.35           H
ATOM   1007  CA  GLN A 185       8.576 172.875  26.026  1.00 39.90           C
ATOM   1008  HA  GLN A 185       9.504 173.008  26.582  1.00 39.90           H
ATOM   1009  C   GLN A 185       7.880 171.603  26.572  1.00 39.81           C
ATOM   1010  O   GLN A 185       8.077 171.256  27.733  1.00 40.40           O
ATOM   1011  CB  GLN A 185       7.726 174.136  26.266  1.00 39.99           C
ATOM   1012 1HB  GLN A 185       8.192 174.991  25.777  1.00 39.99           H
ATOM   1013 2HB  GLN A 185       6.725 173.990  25.861  1.00 39.99           H
ATOM   1014  CG  GLN A 185       7.606 174.438  27.772  1.00 38.08           C
ATOM   1015 1HG  GLN A 185       7.179 173.575  28.284  1.00 38.08           H
ATOM   1016 2HG  GLN A 185       8.609 174.592  28.169  1.00 38.08           H
ATOM   1017  CD  GLN A 185       6.755 175.673  28.112  1.00 43.75           C
ATOM   1018  OE1 GLN A 185       6.123 176.291  27.267  1.00 42.71           O
ATOM   1019  NE2 GLN A 185       6.682 176.040  29.372  1.00 41.82           N
ATOM   1020 1HE2 GLN A 185       6.212 176.907  29.591  1.00 41.82           H
ATOM   1021 2HE2 GLN A 185       7.156 175.524  30.099  1.00 41.82           H
ATOM   1022  N   SER A 186       7.120 170.860  25.763  1.00 42.83           N
ATOM   1023  H   SER A 186       6.961 171.146  24.807  1.00 42.83           H
ATOM   1024  CA  SER A 186       6.498 169.596  26.178  1.00 42.61           C
ATOM   1025  HA  SER A 186       5.833 169.799  27.018  1.00 42.61           H
ATOM   1026  C   SER A 186       7.519 168.528  26.626  1.00 43.99           C
ATOM   1027  O   SER A 186       7.189 167.692  27.468  1.00 47.93           O
ATOM   1028  CB  SER A 186       5.647 169.011  25.048  1.00 43.08           C
ATOM   1029 1HB  SER A 186       5.277 168.031  25.350  1.00 43.08           H
ATOM   1030 2HB  SER A 186       4.798 169.669  24.863  1.00 43.08           H
ATOM   1031  OG  SER A 186       6.410 168.868  23.862  1.00 51.76           O
ATOM   1032  HG  SER A 186       6.352 169.691  23.373  1.00 51.76           H
ATOM   1033  N   HIS A 187       8.752 168.559  26.111  1.00 44.51           N
ATOM   1034  H   HIS A 187       8.969 169.242  25.399  1.00 44.51           H
ATOM   1035  CA  HIS A 187       9.834 167.661  26.516  1.00 47.49           C
ATOM   1036  HA  HIS A 187       9.397 166.709  26.820  1.00 47.49           H
ATOM   1037  C   HIS A 187      10.657 168.195  27.724  1.00 47.48           C
ATOM   1038  O   HIS A 187      11.230 167.389  28.463  1.00 47.78           O
ATOM   1039  CB  HIS A 187      10.721 167.362  25.295  1.00 51.73           C
ATOM   1040 1HB  HIS A 187      11.062 168.297  24.851  1.00 51.73           H
ATOM   1041 2HB  HIS A 187      11.601 166.810  25.628  1.00 51.73           H
ATOM   1042  CG  HIS A 187      10.024 166.546  24.218  1.00 58.57           C
ATOM   1043  ND1 HIS A 187       9.109 166.980  23.288  1.00 62.83           N
ATOM   1044  HD1 HIS A 187       8.843 167.923  23.044  1.00 62.83           H
ATOM   1045  CD2 HIS A 187      10.104 165.191  24.035  1.00 55.20           C
ATOM   1046  HD2 HIS A 187      10.694 164.472  24.583  1.00 55.20           H
ATOM   1047  CE1 HIS A 187       8.698 165.934  22.594  1.00 60.64           C
ATOM   1048  HE1 HIS A 187       8.007 165.925  21.764  1.00 60.64           H
ATOM   1049  NE2 HIS A 187       9.264 164.808  23.015  1.00 63.08           N
ATOM   1050  N   LEU A 188      10.708 169.514  27.965  1.00 38.31           N
ATOM   1051  H   LEU A 188      10.188 170.144  27.371  1.00 38.31           H
ATOM   1052  CA  LEU A 188      11.468 170.128  29.061  1.00 40.61           C
ATOM   1053  HA  LEU A 188      12.477 169.716  29.038  1.00 40.61           H
ATOM   1054  C   LEU A 188      10.855 169.801  30.444  1.00 41.88           C
ATOM   1055  O   LEU A 188       9.791 170.307  30.812  1.00 44.07           O
ATOM   1056  CB  LEU A 188      11.567 171.660  28.870  1.00 40.42           C
ATOM   1057 1HB  LEU A 188      10.559 172.048  28.727  1.00 40.42           H
ATOM   1058 2HB  LEU A 188      11.960 172.091  29.791  1.00 40.42           H
ATOM   1059  CG  LEU A 188      12.451 172.138  27.705  1.00 39.34           C
ATOM   1060  HG  LEU A 188      12.057 171.726  26.776  1.00 39.34           H
ATOM   1061  CD1 LEU A 188      12.401 173.663  27.623  1.00 39.34           C
ATOM   1062 1HD1 LEU A 188      12.958 173.990  26.744  1.00 39.34           H
ATOM   1063 2HD1 LEU A 188      12.848 174.095  28.518  1.00 39.34           H
ATOM   1064 3HD1 LEU A 188      11.365 173.991  27.539  1.00 39.34           H
ATOM   1065  CD2 LEU A 188      13.916 171.722  27.869  1.00 40.07           C
ATOM   1066 1HD2 LEU A 188      14.506 172.194  27.083  1.00 40.07           H
ATOM   1067 2HD2 LEU A 188      13.999 170.638  27.785  1.00 40.07           H
ATOM   1068 3HD2 LEU A 188      14.286 172.041  28.843  1.00 40.07           H
ATOM   1069  N   ARG A 189      11.557 168.970  31.223  1.00 37.01           N
ATOM   1070  H   ARG A 189      12.413 168.581  30.854  1.00 37.01           H
ATOM   1071  CA  ARG A 189      11.110 168.435  32.520  1.00 42.47           C
ATOM   1072  HA  ARG A 189      10.272 169.031  32.882  1.00 42.47           H
ATOM   1073  C   ARG A 189      12.247 168.528  33.560  1.00 39.64           C
ATOM   1074  O   ARG A 189      13.078 167.634  33.687  1.00 36.03           O
ATOM   1075  CB  ARG A 189      10.588 167.001  32.312  1.00 43.40           C
ATOM   1076 1HB  ARG A 189      11.297 166.435  31.707  1.00 43.40           H
ATOM   1077 2HB  ARG A 189      10.482 166.508  33.278  1.00 43.40           H
ATOM   1078  CG  ARG A 189       9.221 166.989  31.603  1.00 55.49           C
ATOM   1079 1HG  ARG A 189       8.484 167.443  32.266  1.00 55.49           H
ATOM   1080 2HG  ARG A 189       9.261 167.583  30.690  1.00 55.49           H
ATOM   1081  CD  ARG A 189       8.750 165.569  31.245  1.00 64.16           C
ATOM   1082 1HD  ARG A 189       8.837 164.918  32.115  1.00 64.16           H
ATOM   1083 2HD  ARG A 189       7.705 165.620  30.941  1.00 64.16           H
ATOM   1084  NE  ARG A 189       9.544 165.006  30.144  1.00 73.99           N
ATOM   1085  HE  ARG A 189      10.403 165.495  29.938  1.00 73.99           H
ATOM   1086  CZ  ARG A 189       9.175 163.955  29.401  1.00 74.27           C
ATOM   1087  NH1 ARG A 189       8.052 163.320  29.570  1.00 71.72           N
ATOM   1088 1HH1 ARG A 189       7.420 163.570  30.317  1.00 71.72           H
ATOM   1089 2HH1 ARG A 189       7.873 162.499  29.010  1.00 71.72           H
ATOM   1090  NH2 ARG A 189       9.975 163.524  28.478  1.00 75.65           N
ATOM   1091 1HH2 ARG A 189      10.911 163.901  28.439  1.00 75.65           H
ATOM   1092 2HH2 ARG A 189       9.717 162.750  27.882  1.00 75.65           H
ATOM   1093  N   HIS A 190      12.266 169.651  34.269  1.00 30.95           N
ATOM   1094  H   HIS A 190      11.516 170.306  34.103  1.00 30.95           H
ATOM   1095  CA  HIS A 190      13.260 170.048  35.281  1.00 32.99           C
ATOM   1096  HA  HIS A 190      13.676 169.160  35.758  1.00 32.99           H
ATOM   1097  C   HIS A 190      12.559 170.895  36.355  1.00 33.71           C
ATOM   1098  O   HIS A 190      11.754 171.743  35.963  1.00 31.67           O
ATOM   1099  CB  HIS A 190      14.382 170.829  34.576  1.00 30.42           C
ATOM   1100 1HB  HIS A 190      14.832 170.182  33.824  1.00 30.42           H
ATOM   1101 2HB  HIS A 190      13.940 171.680  34.057  1.00 30.42           H
ATOM   1102  CG  HIS A 190      15.476 171.338  35.495  1.00 32.23           C
ATOM   1103  ND1 HIS A 190      15.449 172.436  36.325  1.00 29.28           N
ATOM   1104  HD1 HIS A 190      14.784 173.195  36.358  1.00 29.28           H
ATOM   1105  CD2 HIS A 190      16.686 170.746  35.713  1.00 32.17           C
ATOM   1106  HD2 HIS A 190      17.089 169.849  35.268  1.00 32.17           H
ATOM   1107  CE1 HIS A 190      16.584 172.470  36.999  1.00 31.59           C
ATOM   1108  HE1 HIS A 190      16.912 173.213  37.712  1.00 31.59           H
ATOM   1109  NE2 HIS A 190      17.373 171.462  36.658  1.00 30.61           N
ATOM   1110  N   PRO A 191      12.806 170.743  37.674  1.00 32.25           N
ATOM   1111  CA  PRO A 191      11.978 171.383  38.710  1.00 33.66           C
ATOM   1112  HA  PRO A 191      10.983 170.938  38.683  1.00 33.66           H
ATOM   1113  C   PRO A 191      11.826 172.910  38.578  1.00 31.18           C
ATOM   1114  O   PRO A 191      10.745 173.458  38.790  1.00 30.94           O
ATOM   1115  CB  PRO A 191      12.654 171.017  40.033  1.00 37.95           C
ATOM   1116 1HB  PRO A 191      13.419 171.753  40.279  1.00 37.95           H
ATOM   1117 2HB  PRO A 191      11.939 170.915  40.850  1.00 37.95           H
ATOM   1118  CG  PRO A 191      13.296 169.676  39.731  1.00 41.03           C
ATOM   1119 1HG  PRO A 191      14.155 169.481  40.372  1.00 41.03           H
ATOM   1120 2HG  PRO A 191      12.560 168.876  39.812  1.00 41.03           H
ATOM   1121  CD  PRO A 191      13.744 169.829  38.289  1.00 36.33           C
ATOM   1122 1HD  PRO A 191      14.749 170.249  38.244  1.00 36.33           H
ATOM   1123 2HD  PRO A 191      13.697 168.862  37.788  1.00 36.33           H
ATOM   1124  N   ASN A 192      12.903 173.594  38.186  1.00 30.92           N
ATOM   1125  H   ASN A 192      13.785 173.101  38.190  1.00 30.92           H
ATOM   1126  CA  ASN A 192      12.967 175.051  38.028  1.00 29.03           C
ATOM   1127  HA  ASN A 192      12.275 175.482  38.752  1.00 29.03           H
ATOM   1128  C   ASN A 192      12.534 175.559  36.621  1.00 29.44           C
ATOM   1129  O   ASN A 192      12.713 176.735  36.312  1.00 28.82           O
ATOM   1130  CB  ASN A 192      14.376 175.535  38.424  1.00 28.69           C
ATOM   1131 1HB  ASN A 192      15.087 175.271  37.641  1.00 28.69           H
ATOM   1132 2HB  ASN A 192      14.381 176.621  38.511  1.00 28.69           H
ATOM   1133  CG  ASN A 192      14.821 174.918  39.743  1.00 34.99           C
ATOM   1134  OD1 ASN A 192      15.343 173.813  39.750  1.00 33.69           O
ATOM   1135  ND2 ASN A 192      14.541 175.549  40.857  1.00 30.92           N
ATOM   1136 1HD2 ASN A 192      14.838 175.141  41.733  1.00 30.92           H
ATOM   1137 2HD2 ASN A 192      14.088 176.451  40.848  1.00 30.92           H
ATOM   1138  N   ILE A 193      11.980 174.698  35.758  1.00 29.13           N
ATOM   1139  H   ILE A 193      11.799 173.751  36.058  1.00 29.13           H
ATOM   1140  CA  ILE A 193      11.410 175.078  34.451  1.00 30.26           C
ATOM   1141  HA  ILE A 193      11.562 176.146  34.291  1.00 30.26           H
ATOM   1142  C   ILE A 193       9.897 174.802  34.479  1.00 30.05           C
ATOM   1143  O   ILE A 193       9.477 173.664  34.682  1.00 29.65           O
ATOM   1144  CB  ILE A 193      12.105 174.347  33.274  1.00 27.64           C
ATOM   1145  HB  ILE A 193      11.923 173.279  33.390  1.00 27.64           H
ATOM   1146  CG1 ILE A 193      13.632 174.591  33.283  1.00 30.58           C
ATOM   1147 1HG1 ILE A 193      13.803 175.667  33.261  1.00 30.58           H
ATOM   1148 2HG1 ILE A 193      14.032 174.195  34.217  1.00 30.58           H
ATOM   1149  CG2 ILE A 193      11.480 174.808  31.941  1.00 29.42           C
ATOM   1150 1HG2 ILE A 193      11.941 174.271  31.113  1.00 29.42           H
ATOM   1151 2HG2 ILE A 193      11.656 175.878  31.825  1.00 29.42           H
ATOM   1152 3HG2 ILE A 193      10.407 174.615  31.949  1.00 29.42           H
ATOM   1153  CD1 ILE A 193      14.410 173.938  32.131  1.00 31.44           C
ATOM   1154 1HD1 ILE A 193      15.477 174.001  32.347  1.00 31.44           H
ATOM   1155 2HD1 ILE A 193      14.196 174.462  31.200  1.00 31.44           H
ATOM   1156 3HD1 ILE A 193      14.119 172.892  32.035  1.00 31.44           H
ATOM   1157  N   LEU A 194       9.088 175.835  34.245  1.00 31.95           N
ATOM   1158  H   LEU A 194       9.489 176.734  34.021  1.00 31.95           H
ATOM   1159  CA  LEU A 194       7.625 175.752  34.258  1.00 34.00           C
ATOM   1160  HA  LEU A 194       7.305 175.397  35.238  1.00 34.00           H
ATOM   1161  C   LEU A 194       7.135 174.734  33.202  1.00 39.07           C
ATOM   1162  O   LEU A 194       7.412 174.910  32.011  1.00 35.83           O
ATOM   1163  CB  LEU A 194       7.099 177.186  34.010  1.00 39.32           C
ATOM   1164 1HB  LEU A 194       7.738 177.879  34.557  1.00 39.32           H
ATOM   1165 2HB  LEU A 194       7.206 177.406  32.948  1.00 39.32           H
ATOM   1166  CG  LEU A 194       5.654 177.460  34.440  1.00 39.60           C
ATOM   1167  HG  LEU A 194       5.014 176.659  34.071  1.00 39.60           H
ATOM   1168  CD1 LEU A 194       5.558 177.578  35.966  1.00 32.58           C
ATOM   1169 1HD1 LEU A 194       4.521 177.765  36.245  1.00 32.58           H
ATOM   1170 2HD1 LEU A 194       6.180 178.405  36.307  1.00 32.58           H
ATOM   1171 3HD1 LEU A 194       5.898 176.652  36.430  1.00 32.58           H
ATOM   1172  CD2 LEU A 194       5.182 178.779  33.831  1.00 38.74           C
ATOM   1173 1HD2 LEU A 194       4.167 178.986  34.169  1.00 38.74           H
ATOM   1174 2HD2 LEU A 194       5.194 178.694  32.744  1.00 38.74           H
ATOM   1175 3HD2 LEU A 194       5.841 179.590  34.140  1.00 38.74           H
ATOM   1176  N   ARG A 195       6.466 173.643  33.606  1.00 32.58           N
ATOM   1177  H   ARG A 195       6.320 173.476  34.591  1.00 32.58           H
ATOM   1178  CA  ARG A 195       5.975 172.604  32.690  1.00 36.59           C
ATOM   1179  HA  ARG A 195       6.823 172.269  32.092  1.00 36.59           H
ATOM   1180  C   ARG A 195       4.891 173.132  31.725  1.00 38.05           C
ATOM   1181  O   ARG A 195       4.002 173.884  32.117  1.00 31.22           O
ATOM   1182  CB  ARG A 195       5.404 171.382  33.444  1.00 37.70           C
ATOM   1183 1HB  ARG A 195       5.026 171.683  34.422  1.00 37.70           H
ATOM   1184 2HB  ARG A 195       4.548 170.998  32.889  1.00 37.70           H
ATOM   1185  CG  ARG A 195       6.407 170.226  33.649  1.00 49.10           C
ATOM   1186 1HG  ARG A 195       7.312 170.383  33.062  1.00 49.10           H
ATOM   1187 2HG  ARG A 195       6.690 170.191  34.701  1.00 49.10           H
ATOM   1188  CD  ARG A 195       5.806 168.860  33.260  1.00 58.22           C
ATOM   1189 1HD  ARG A 195       6.437 168.072  33.672  1.00 58.22           H
ATOM   1190 2HD  ARG A 195       4.803 168.768  33.676  1.00 58.22           H
ATOM   1191  NE  ARG A 195       5.733 168.696  31.799  1.00 61.17           N
ATOM   1192  HE  ARG A 195       6.195 169.430  31.281  1.00 61.17           H
ATOM   1193  CZ  ARG A 195       5.155 167.679  31.136  1.00 57.73           C
ATOM   1194  NH1 ARG A 195       4.532 166.701  31.727  1.00 65.59           N
ATOM   1195 1HH1 ARG A 195       4.530 166.641  32.735  1.00 65.59           H
ATOM   1196 2HH1 ARG A 195       4.052 166.002  31.178  1.00 65.59           H
ATOM   1197  NH2 ARG A 195       5.229 167.658  29.843  1.00 58.10           N
ATOM   1198 1HH2 ARG A 195       5.724 168.399  29.367  1.00 58.10           H
ATOM   1199 2HH2 ARG A 195       4.832 166.895  29.314  1.00 58.10           H
ATOM   1200  N   LEU A 196       4.922 172.600  30.503  1.00 33.49           N
ATOM   1201  H   LEU A 196       5.713 172.013  30.281  1.00 33.49           H
ATOM   1202  CA  LEU A 196       3.769 172.511  29.598  1.00 34.69           C
ATOM   1203  HA  LEU A 196       2.969 173.164  29.949  1.00 34.69           H
ATOM   1204  C   LEU A 196       3.256 171.060  29.626  1.00 38.35           C
ATOM   1205  O   LEU A 196       3.826 170.189  28.966  1.00 34.16           O
ATOM   1206  CB  LEU A 196       4.210 172.978  28.189  1.00 39.94           C
ATOM   1207 1HB  LEU A 196       4.541 174.014  28.267  1.00 39.94           H
ATOM   1208 2HB  LEU A 196       5.062 172.370  27.885  1.00 39.94           H
ATOM   1209  CG  LEU A 196       3.139 172.888  27.091  1.00 39.35           C
ATOM   1210  HG  LEU A 196       2.753 171.869  27.060  1.00 39.35           H
ATOM   1211  CD1 LEU A 196       1.979 173.858  27.317  1.00 36.06           C
ATOM   1212 1HD1 LEU A 196       1.282 173.788  26.483  1.00 36.06           H
ATOM   1213 2HD1 LEU A 196       2.359 174.878  27.389  1.00 36.06           H
ATOM   1214 3HD1 LEU A 196       1.467 173.595  28.243  1.00 36.06           H
ATOM   1215  CD2 LEU A 196       3.772 173.210  25.738  1.00 46.86           C
ATOM   1216 1HD2 LEU A 196       2.999 173.207  24.969  1.00 46.86           H
ATOM   1217 2HD2 LEU A 196       4.520 172.453  25.504  1.00 46.86           H
ATOM   1218 3HD2 LEU A 196       4.245 174.191  25.774  1.00 46.86           H
ATOM   1219  N   TYR A 197       2.212 170.787  30.412  1.00 30.73           N
ATOM   1220  H   TYR A 197       1.732 171.545  30.874  1.00 30.73           H
ATOM   1221  CA  TYR A 197       1.635 169.449  30.574  1.00 35.26           C
ATOM   1222  HA  TYR A 197       2.426 168.760  30.872  1.00 35.26           H
ATOM   1223  C   TYR A 197       1.003 168.922  29.271  1.00 36.54           C
ATOM   1224  O   TYR A 197       1.094 167.728  28.990  1.00 39.34           O
ATOM   1225  CB  TYR A 197       0.567 169.459  31.676  1.00 34.03           C
ATOM   1226 1HB  TYR A 197      -0.244 170.120  31.370  1.00 34.03           H
ATOM   1227 2HB  TYR A 197       0.146 168.457  31.752  1.00 34.03           H
ATOM   1228  CG  TYR A 197       1.048 169.889  33.057  1.00 35.53           C
ATOM   1229  CD1 TYR A 197       1.878 169.039  33.814  1.00 42.71           C
ATOM   1230  HD1 TYR A 197       2.192 168.086  33.415  1.00 42.71           H
ATOM   1231  CD2 TYR A 197       0.592 171.099  33.613  1.00 37.46           C
ATOM   1232  HD2 TYR A 197      -0.058 171.750  33.048  1.00 37.46           H
ATOM   1233  CE1 TYR A 197       2.262 169.400  35.120  1.00 42.45           C
ATOM   1234  HE1 TYR A 197       2.874 168.739  35.715  1.00 42.45           H
ATOM   1235  CE2 TYR A 197       0.941 171.444  34.931  1.00 37.18           C
ATOM   1236  HE2 TYR A 197       0.535 172.342  35.374  1.00 37.18           H
ATOM   1237  CZ  TYR A 197       1.791 170.609  35.683  1.00 39.64           C
ATOM   1238  OH  TYR A 197       2.135 170.958  36.960  1.00 48.90           O
ATOM   1239  HH  TYR A 197       1.562 171.636  37.326  1.00 48.90           H
ATOM   1240  N   GLY A 198       0.413 169.805  28.462  1.00 36.07           N
ATOM   1241  H   GLY A 198       0.371 170.771  28.753  1.00 36.07           H
ATOM   1242  CA  GLY A 198      -0.202 169.481  27.171  1.00 37.99           C
ATOM   1243 1HA  GLY A 198       0.550 169.067  26.499  1.00 37.99           H
ATOM   1244 2HA  GLY A 198      -0.978 168.729  27.314  1.00 37.99           H
ATOM   1245  C   GLY A 198      -0.831 170.712  26.503  1.00 35.40           C
ATOM   1246  O   GLY A 198      -0.736 171.829  27.016  1.00 35.50           O
ATOM   1247  N   TYR A 199      -1.479 170.515  25.358  1.00 35.38           N
ATOM   1248  H   TYR A 199      -1.495 169.589  24.954  1.00 35.38           H
ATOM   1249  CA  TYR A 199      -2.150 171.573  24.595  1.00 37.35           C
ATOM   1250  HA  TYR A 199      -2.610 172.263  25.303  1.00 37.35           H
ATOM   1251  C   TYR A 199      -3.265 171.008  23.688  1.00 42.72           C
ATOM   1252  O   TYR A 199      -3.243 169.830  23.331  1.00 42.33           O
ATOM   1253  CB  TYR A 199      -1.115 172.367  23.778  1.00 35.79           C
ATOM   1254 1HB  TYR A 199      -1.636 173.045  23.102  1.00 35.79           H
ATOM   1255 2HB  TYR A 199      -0.551 172.989  24.474  1.00 35.79           H
ATOM   1256  CG  TYR A 199      -0.126 171.539  22.962  1.00 44.02           C
ATOM   1257  CD1 TYR A 199      -0.450 171.107  21.661  1.00 50.52           C
ATOM   1258  HD1 TYR A 199      -1.420 171.320  21.236  1.00 50.52           H
ATOM   1259  CD2 TYR A 199       1.126 171.208  23.517  1.00 46.22           C
ATOM   1260  HD2 TYR A 199       1.374 171.516  24.522  1.00 46.22           H
ATOM   1261  CE1 TYR A 199       0.489 170.380  20.903  1.00 49.62           C
ATOM   1262  HE1 TYR A 199       0.244 170.045  19.906  1.00 49.62           H
ATOM   1263  CE2 TYR A 199       2.065 170.470  22.771  1.00 50.22           C
ATOM   1264  HE2 TYR A 199       3.028 170.225  23.193  1.00 50.22           H
ATOM   1265  CZ  TYR A 199       1.756 170.073  21.452  1.00 53.60           C
ATOM   1266  OH  TYR A 199       2.688 169.410  20.713  1.00 55.85           O
ATOM   1267  HH  TYR A 199       2.493 169.407  19.773  1.00 55.85           H
ATOM   1268  N   PHE A 200      -4.234 171.854  23.335  1.00 38.89           N
ATOM   1269  H   PHE A 200      -4.169 172.812  23.647  1.00 38.89           H
ATOM   1270  CA  PHE A 200      -5.410 171.526  22.506  1.00 41.46           C
ATOM   1271  HA  PHE A 200      -5.108 170.848  21.707  1.00 41.46           H
ATOM   1272  C   PHE A 200      -5.990 172.801  21.845  1.00 37.68           C
ATOM   1273  O   PHE A 200      -5.505 173.908  22.090  1.00 34.48           O
ATOM   1274  CB  PHE A 200      -6.455 170.797  23.371  1.00 38.88           C
ATOM   1275 1HB  PHE A 200      -7.292 170.495  22.742  1.00 38.88           H
ATOM   1276 2HB  PHE A 200      -6.007 169.874  23.738  1.00 38.88           H
ATOM   1277  CG  PHE A 200      -7.002 171.576  24.562  1.00 41.08           C
ATOM   1278  CD1 PHE A 200      -6.396 171.460  25.828  1.00 37.44           C
ATOM   1279  HD1 PHE A 200      -5.525 170.835  25.957  1.00 37.44           H
ATOM   1280  CD2 PHE A 200      -8.132 172.397  24.407  1.00 44.31           C
ATOM   1281  HD2 PHE A 200      -8.594 172.489  23.435  1.00 44.31           H
ATOM   1282  CE1 PHE A 200      -6.918 172.158  26.930  1.00 40.21           C
ATOM   1283  HE1 PHE A 200      -6.460 172.065  27.904  1.00 40.21           H
ATOM   1284  CE2 PHE A 200      -8.644 173.106  25.506  1.00 40.96           C
ATOM   1285  HE2 PHE A 200      -9.488 173.767  25.368  1.00 40.96           H
ATOM   1286  CZ  PHE A 200      -8.043 172.983  26.768  1.00 38.17           C
ATOM   1287  HZ  PHE A 200      -8.443 173.533  27.607  1.00 38.17           H
ATOM   1288  N   HIS A 201      -7.019 172.674  21.004  1.00 34.47           N
ATOM   1289  H   HIS A 201      -7.382 171.752  20.805  1.00 34.47           H
ATOM   1290  CA  HIS A 201      -7.637 173.793  20.287  1.00 37.99           C
ATOM   1291  HA  HIS A 201      -7.475 174.703  20.864  1.00 37.99           H
ATOM   1292  C   HIS A 201      -9.171 173.625  20.107  1.00 33.24           C
ATOM   1293  O   HIS A 201      -9.756 172.583  20.402  1.00 37.61           O
ATOM   1294  CB  HIS A 201      -6.902 173.996  18.945  1.00 40.03           C
ATOM   1295 1HB  HIS A 201      -7.118 175.002  18.587  1.00 40.03           H
ATOM   1296 2HB  HIS A 201      -5.826 173.949  19.113  1.00 40.03           H
ATOM   1297  CG  HIS A 201      -7.265 173.005  17.855  1.00 42.89           C
ATOM   1298  ND1 HIS A 201      -8.391 173.033  17.068  1.00 46.40           N
ATOM   1299  HD1 HIS A 201      -9.146 173.704  17.072  1.00 46.40           H
ATOM   1300  CD2 HIS A 201      -6.588 171.877  17.483  1.00 48.30           C
ATOM   1301  HD2 HIS A 201      -5.668 171.470  17.875  1.00 48.30           H
ATOM   1302  CE1 HIS A 201      -8.383 171.975  16.291  1.00 44.47           C
ATOM   1303  HE1 HIS A 201      -9.124 171.676  15.565  1.00 44.47           H
ATOM   1304  NE2 HIS A 201      -7.284 171.255  16.476  1.00 53.36           N
ATOM   1305  N   ASP A 202      -9.817 174.666  19.582  1.00 35.91           N
ATOM   1306  H   ASP A 202      -9.287 175.509  19.413  1.00 35.91           H
ATOM   1307  CA  ASP A 202     -11.144 174.596  18.952  1.00 37.59           C
ATOM   1308  HA  ASP A 202     -11.392 173.548  18.777  1.00 37.59           H
ATOM   1309  C   ASP A 202     -11.084 175.290  17.559  1.00 40.73           C
ATOM   1310  O   ASP A 202      -9.999 175.405  16.978  1.00 38.01           O
ATOM   1311  CB  ASP A 202     -12.222 175.130  19.918  1.00 32.44           C
ATOM   1312 1HB  ASP A 202     -13.195 174.979  19.449  1.00 32.44           H
ATOM   1313 2HB  ASP A 202     -12.203 174.523  20.823  1.00 32.44           H
ATOM   1314  CG  ASP A 202     -12.099 176.608  20.319  1.00 35.18           C
ATOM   1315  OD1 ASP A 202     -11.865 177.460  19.436  1.00 39.71           O
ATOM   1316  OD2 ASP A 202     -12.314 176.932  21.509  1.00 35.22           O
ATOM   1317  N   ALA A 203     -12.212 175.711  16.985  1.00 39.61           N
ATOM   1318  H   ALA A 203     -13.092 175.602  17.469  1.00 39.61           H
ATOM   1319  CA  ALA A 203     -12.250 176.406  15.697  1.00 43.14           C
ATOM   1320  HA  ALA A 203     -11.693 175.816  14.969  1.00 43.14           H
ATOM   1321  C   ALA A 203     -11.622 177.828  15.717  1.00 41.76           C
ATOM   1322  O   ALA A 203     -11.385 178.422  14.667  1.00 40.34           O
ATOM   1323  CB  ALA A 203     -13.711 176.461  15.245  1.00 40.04           C
ATOM   1324 1HB  ALA A 203     -14.130 175.455  15.238  1.00 40.04           H
ATOM   1325 2HB  ALA A 203     -13.751 176.880  14.240  1.00 40.04           H
ATOM   1326 3HB  ALA A 203     -14.287 177.090  15.925  1.00 40.04           H
ATOM   1327  N   THR A 204     -11.366 178.384  16.905  1.00 37.50           N
ATOM   1328  H   THR A 204     -11.555 177.812  17.715  1.00 37.50           H
ATOM   1329  CA  THR A 204     -11.184 179.828  17.176  1.00 39.58           C
ATOM   1330  HA  THR A 204     -10.890 180.330  16.254  1.00 39.58           H
ATOM   1331  C   THR A 204     -10.116 180.154  18.250  1.00 40.88           C
ATOM   1332  O   THR A 204      -9.561 181.253  18.243  1.00 35.95           O
ATOM   1333  CB  THR A 204     -12.527 180.439  17.630  1.00 40.65           C
ATOM   1334  HB  THR A 204     -12.337 181.446  18.000  1.00 40.65           H
ATOM   1335  OG1 THR A 204     -13.137 179.684  18.658  1.00 34.58           O
ATOM   1336  HG1 THR A 204     -12.569 178.936  18.858  1.00 34.58           H
ATOM   1337  CG2 THR A 204     -13.549 180.542  16.497  1.00 46.30           C
ATOM   1338 1HG2 THR A 204     -14.423 181.083  16.860  1.00 46.30           H
ATOM   1339 2HG2 THR A 204     -13.847 179.546  16.169  1.00 46.30           H
ATOM   1340 3HG2 THR A 204     -13.108 181.084  15.661  1.00 46.30           H
ATOM   1341  N   ARG A 205      -9.778 179.213  19.138  1.00 37.10           N
ATOM   1342  H   ARG A 205     -10.311 178.356  19.131  1.00 37.10           H
ATOM   1343  CA  ARG A 205      -8.786 179.342  20.225  1.00 37.52           C
ATOM   1344  HA  ARG A 205      -8.220 180.263  20.089  1.00 37.52           H
ATOM   1345  C   ARG A 205      -7.793 178.164  20.231  1.00 35.68           C
ATOM   1346  O   ARG A 205      -8.115 177.061  19.789  1.00 34.62           O
ATOM   1347  CB  ARG A 205      -9.504 179.415  21.587  1.00 35.39           C
ATOM   1348 1HB  ARG A 205     -10.233 178.607  21.642  1.00 35.39           H
ATOM   1349 2HB  ARG A 205      -8.769 179.254  22.377  1.00 35.39           H
ATOM   1350  CG  ARG A 205     -10.235 180.746  21.872  1.00 36.41           C
ATOM   1351 1HG  ARG A 205      -9.509 181.559  21.891  1.00 36.41           H
ATOM   1352 2HG  ARG A 205     -10.987 180.942  21.108  1.00 36.41           H
ATOM   1353  CD  ARG A 205     -10.927 180.667  23.241  1.00 35.26           C
ATOM   1354 1HD  ARG A 205     -11.744 179.947  23.205  1.00 35.26           H
ATOM   1355 2HD  ARG A 205     -10.212 180.297  23.977  1.00 35.26           H
ATOM   1356  NE  ARG A 205     -11.454 181.963  23.700  1.00 40.51           N
ATOM   1357  HE  ARG A 205     -10.781 182.550  24.172  1.00 40.51           H
ATOM   1358  CZ  ARG A 205     -12.730 182.371  23.590  1.00 43.56           C
ATOM   1359  NH1 ARG A 205     -13.680 181.694  23.016  1.00 43.05           N
ATOM   1360 1HH1 ARG A 205     -13.473 180.815  22.562  1.00 43.05           H
ATOM   1361 2HH1 ARG A 205     -14.633 182.023  23.070  1.00 43.05           H
ATOM   1362  NH2 ARG A 205     -13.059 183.515  24.095  1.00 44.56           N
ATOM   1363 1HH2 ARG A 205     -12.378 184.047  24.618  1.00 44.56           H
ATOM   1364 2HH2 ARG A 205     -13.939 183.937  23.837  1.00 44.56           H
ATOM   1365  N   VAL A 206      -6.607 178.417  20.780  1.00 35.10           N
ATOM   1366  H   VAL A 206      -6.451 179.364  21.096  1.00 35.10           H
ATOM   1367  CA  VAL A 206      -5.559 177.441  21.147  1.00 32.27           C
ATOM   1368  HA  VAL A 206      -5.911 176.432  20.932  1.00 32.27           H
ATOM   1369  C   VAL A 206      -5.307 177.558  22.658  1.00 34.13           C
ATOM   1370  O   VAL A 206      -5.278 178.662  23.205  1.00 33.01           O
ATOM   1371  CB  VAL A 206      -4.262 177.672  20.339  1.00 37.25           C
ATOM   1372  HB  VAL A 206      -3.940 178.701  20.500  1.00 37.25           H
ATOM   1373  CG1 VAL A 206      -3.118 176.739  20.761  1.00 33.10           C
ATOM   1374 1HG1 VAL A 206      -2.263 176.902  20.105  1.00 33.10           H
ATOM   1375 2HG1 VAL A 206      -3.448 175.703  20.678  1.00 33.10           H
ATOM   1376 3HG1 VAL A 206      -2.831 176.948  21.791  1.00 33.10           H
ATOM   1377  CG2 VAL A 206      -4.505 177.470  18.838  1.00 40.43           C
ATOM   1378 1HG2 VAL A 206      -3.580 177.654  18.292  1.00 40.43           H
ATOM   1379 2HG2 VAL A 206      -5.271 178.168  18.500  1.00 40.43           H
ATOM   1380 3HG2 VAL A 206      -4.838 176.448  18.655  1.00 40.43           H
ATOM   1381  N   TYR A 207      -5.137 176.422  23.327  1.00 31.79           N
ATOM   1382  H   TYR A 207      -5.137 175.557  22.806  1.00 31.79           H
ATOM   1383  CA  TYR A 207      -5.066 176.305  24.788  1.00 30.85           C
ATOM   1384  HA  TYR A 207      -5.070 177.297  25.241  1.00 30.85           H
ATOM   1385  C   TYR A 207      -3.778 175.582  25.194  1.00 35.94           C
ATOM   1386  O   TYR A 207      -3.469 174.510  24.669  1.00 37.18           O
ATOM   1387  CB  TYR A 207      -6.290 175.538  25.305  1.00 31.19           C
ATOM   1388 1HB  TYR A 207      -6.230 174.516  24.930  1.00 31.19           H
ATOM   1389 2HB  TYR A 207      -6.229 175.485  26.392  1.00 31.19           H
ATOM   1390  CG  TYR A 207      -7.657 176.108  24.929  1.00 33.23           C
ATOM   1391  CD1 TYR A 207      -8.424 176.814  25.875  1.00 32.41           C
ATOM   1392  HD1 TYR A 207      -8.046 176.975  26.874  1.00 32.41           H
ATOM   1393  CD2 TYR A 207      -8.194 175.852  23.653  1.00 34.41           C
ATOM   1394  HD2 TYR A 207      -7.629 175.269  22.941  1.00 34.41           H
ATOM   1395  CE1 TYR A 207      -9.707 177.286  25.538  1.00 38.12           C
ATOM   1396  HE1 TYR A 207     -10.302 177.820  26.265  1.00 38.12           H
ATOM   1397  CE2 TYR A 207      -9.474 176.317  23.306  1.00 34.36           C
ATOM   1398  HE2 TYR A 207      -9.886 176.110  22.329  1.00 34.36           H
ATOM   1399  CZ  TYR A 207     -10.234 177.037  24.251  1.00 31.94           C
ATOM   1400  OH  TYR A 207     -11.479 177.483  23.933  1.00 37.11           O
ATOM   1401  HH  TYR A 207     -11.739 177.276  23.032  1.00 37.11           H
ATOM   1402  N   LEU A 208      -3.038 176.162  26.138  1.00 34.09           N
ATOM   1403  H   LEU A 208      -3.359 177.040  26.520  1.00 34.09           H
ATOM   1404  CA  LEU A 208      -1.765 175.648  26.653  1.00 35.20           C
ATOM   1405  HA  LEU A 208      -1.508 174.721  26.140  1.00 35.20           H
ATOM   1406  C   LEU A 208      -1.926 175.338  28.154  1.00 33.53           C
ATOM   1407  O   LEU A 208      -2.180 176.245  28.953  1.00 34.86           O
ATOM   1408  CB  LEU A 208      -0.642 176.680  26.374  1.00 30.21           C
ATOM   1409 1HB  LEU A 208      -0.836 177.558  26.989  1.00 30.21           H
ATOM   1410 2HB  LEU A 208       0.300 176.245  26.706  1.00 30.21           H
ATOM   1411  CG  LEU A 208      -0.499 177.146  24.911  1.00 39.47           C
ATOM   1412  HG  LEU A 208      -1.447 177.578  24.593  1.00 39.47           H
ATOM   1413  CD1 LEU A 208       0.567 178.236  24.800  1.00 34.15           C
ATOM   1414 1HD1 LEU A 208       0.637 178.570  23.764  1.00 34.15           H
ATOM   1415 2HD1 LEU A 208       1.531 177.844  25.122  1.00 34.15           H
ATOM   1416 3HD1 LEU A 208       0.285 179.076  25.435  1.00 34.15           H
ATOM   1417  CD2 LEU A 208      -0.129 176.006  23.964  1.00 35.97           C
ATOM   1418 1HD2 LEU A 208       0.051 176.404  22.966  1.00 35.97           H
ATOM   1419 2HD2 LEU A 208      -0.952 175.292  23.928  1.00 35.97           H
ATOM   1420 3HD2 LEU A 208       0.771 175.505  24.323  1.00 35.97           H
ATOM   1421  N   ILE A 209      -1.819 174.055  28.512  1.00 31.78           N
ATOM   1422  H   ILE A 209      -1.554 173.377  27.812  1.00 31.78           H
ATOM   1423  CA  ILE A 209      -1.985 173.542  29.881  1.00 33.42           C
ATOM   1424  HA  ILE A 209      -2.706 174.166  30.409  1.00 33.42           H
ATOM   1425  C   ILE A 209      -0.630 173.649  30.596  1.00 36.97           C
ATOM   1426  O   ILE A 209       0.286 172.867  30.330  1.00 34.70           O
ATOM   1427  CB  ILE A 209      -2.508 172.078  29.893  1.00 30.64           C
ATOM   1428  HB  ILE A 209      -1.694 171.436  29.555  1.00 30.64           H
ATOM   1429  CG1 ILE A 209      -3.722 171.797  28.989  1.00 33.34           C
ATOM   1430 1HG1 ILE A 209      -4.618 172.170  29.485  1.00 33.34           H
ATOM   1431 2HG1 ILE A 209      -3.590 172.337  28.052  1.00 33.34           H
ATOM   1432  CG2 ILE A 209      -2.857 171.701  31.344  1.00 32.10           C
ATOM   1433 1HG2 ILE A 209      -3.116 170.643  31.389  1.00 32.10           H
ATOM   1434 2HG2 ILE A 209      -3.707 172.298  31.674  1.00 32.10           H
ATOM   1435 3HG2 ILE A 209      -2.003 171.893  31.993  1.00 32.10           H
ATOM   1436  CD1 ILE A 209      -3.884 170.309  28.639  1.00 39.63           C
ATOM   1437 1HD1 ILE A 209      -4.813 170.176  28.085  1.00 39.63           H
ATOM   1438 2HD1 ILE A 209      -3.913 169.708  29.548  1.00 39.63           H
ATOM   1439 3HD1 ILE A 209      -3.043 169.993  28.021  1.00 39.63           H
ATOM   1440  N   LEU A 210      -0.485 174.636  31.474  1.00 28.99           N
ATOM   1441  H   LEU A 210      -1.301 175.166  31.745  1.00 28.99           H
ATOM   1442  CA  LEU A 210       0.791 175.048  32.066  1.00 33.15           C
ATOM   1443  HA  LEU A 210       1.602 174.497  31.590  1.00 33.15           H
ATOM   1444  C   LEU A 210       0.841 174.770  33.579  1.00 32.89           C
ATOM   1445  O   LEU A 210      -0.175 174.708  34.269  1.00 31.19           O
ATOM   1446  CB  LEU A 210       1.007 176.551  31.780  1.00 29.05           C
ATOM   1447 1HB  LEU A 210       0.103 177.087  32.072  1.00 29.05           H
ATOM   1448 2HB  LEU A 210       1.821 176.905  32.413  1.00 29.05           H
ATOM   1449  CG  LEU A 210       1.341 176.874  30.316  1.00 38.32           C
ATOM   1450  HG  LEU A 210       0.686 176.290  29.669  1.00 38.32           H
ATOM   1451  CD1 LEU A 210       1.092 178.355  30.038  1.00 34.97           C
ATOM   1452 1HD1 LEU A 210       1.275 178.562  28.984  1.00 34.97           H
ATOM   1453 2HD1 LEU A 210       1.759 178.963  30.649  1.00 34.97           H
ATOM   1454 3HD1 LEU A 210       0.057 178.592  30.282  1.00 34.97           H
ATOM   1455  CD2 LEU A 210       2.800 176.558  29.978  1.00 36.09           C
ATOM   1456 1HD2 LEU A 210       2.992 176.825  28.939  1.00 36.09           H
ATOM   1457 2HD2 LEU A 210       2.985 175.494  30.120  1.00 36.09           H
ATOM   1458 3HD2 LEU A 210       3.459 177.133  30.629  1.00 36.09           H
ATOM   1459  N   GLU A 211       2.051 174.657  34.108  1.00 31.34           N
ATOM   1460  H   GLU A 211       2.850 174.651  33.491  1.00 31.34           H
ATOM   1461  CA  GLU A 211       2.306 174.718  35.539  1.00 32.75           C
ATOM   1462  HA  GLU A 211       1.656 173.999  36.038  1.00 32.75           H
ATOM   1463  C   GLU A 211       1.974 176.122  36.108  1.00 31.73           C
ATOM   1464  O   GLU A 211       2.189 177.152  35.461  1.00 30.44           O
ATOM   1465  CB  GLU A 211       3.748 174.263  35.779  1.00 33.33           C
ATOM   1466 1HB  GLU A 211       3.834 173.249  35.388  1.00 33.33           H
ATOM   1467 2HB  GLU A 211       4.421 174.903  35.209  1.00 33.33           H
ATOM   1468  CG  GLU A 211       4.193 174.264  37.250  1.00 32.38           C
ATOM   1469 1HG  GLU A 211       4.053 175.260  37.670  1.00 32.38           H
ATOM   1470 2HG  GLU A 211       3.581 173.553  37.805  1.00 32.38           H
ATOM   1471  CD  GLU A 211       5.668 173.869  37.405  1.00 33.99           C
ATOM   1472  OE1 GLU A 211       6.259 174.219  38.450  1.00 33.36           O
ATOM   1473  OE2 GLU A 211       6.233 173.207  36.505  1.00 34.69           O
ATOM   1474  N   TYR A 212       1.430 176.152  37.326  1.00 30.21           N
ATOM   1475  H   TYR A 212       1.297 175.275  37.810  1.00 30.21           H
ATOM   1476  CA  TYR A 212       1.169 177.372  38.095  1.00 30.13           C
ATOM   1477  HA  TYR A 212       1.078 178.212  37.406  1.00 30.13           H
ATOM   1478  C   TYR A 212       2.329 177.672  39.067  1.00 30.48           C
ATOM   1479  O   TYR A 212       2.879 176.759  39.684  1.00 30.09           O
ATOM   1480  CB  TYR A 212      -0.173 177.222  38.825  1.00 32.23           C
ATOM   1481 1HB  TYR A 212      -0.964 177.132  38.080  1.00 32.23           H
ATOM   1482 2HB  TYR A 212      -0.157 176.292  39.393  1.00 32.23           H
ATOM   1483  CG  TYR A 212      -0.534 178.361  39.774  1.00 28.21           C
ATOM   1484  CD1 TYR A 212      -0.619 179.686  39.302  1.00 27.09           C
ATOM   1485  HD1 TYR A 212      -0.418 179.914  38.266  1.00 27.09           H
ATOM   1486  CD2 TYR A 212      -0.813 178.083  41.127  1.00 30.64           C
ATOM   1487  HD2 TYR A 212      -0.734 177.073  41.502  1.00 30.64           H
ATOM   1488  CE1 TYR A 212      -0.983 180.728  40.178  1.00 30.92           C
ATOM   1489  HE1 TYR A 212      -1.040 181.746  39.822  1.00 30.92           H
ATOM   1490  CE2 TYR A 212      -1.210 179.114  41.998  1.00 33.43           C
ATOM   1491  HE2 TYR A 212      -1.441 178.894  43.030  1.00 33.43           H
ATOM   1492  CZ  TYR A 212      -1.296 180.439  41.525  1.00 33.11           C
ATOM   1493  OH  TYR A 212      -1.661 181.443  42.372  1.00 35.40           O
ATOM   1494  HH  TYR A 212      -1.955 181.124  43.228  1.00 35.40           H
ATOM   1495  N   ALA A 213       2.686 178.946  39.222  1.00 29.22           N
ATOM   1496  H   ALA A 213       2.201 179.646  38.679  1.00 29.22           H
ATOM   1497  CA  ALA A 213       3.735 179.422  40.125  1.00 32.92           C
ATOM   1498  HA  ALA A 213       4.052 178.620  40.793  1.00 32.92           H
ATOM   1499  C   ALA A 213       3.178 180.571  40.994  1.00 28.82           C
ATOM   1500  O   ALA A 213       3.032 181.689  40.487  1.00 32.99           O
ATOM   1501  CB  ALA A 213       4.951 179.811  39.275  1.00 28.73           C
ATOM   1502 1HB  ALA A 213       5.303 178.935  38.731  1.00 28.73           H
ATOM   1503 2HB  ALA A 213       5.746 180.180  39.923  1.00 28.73           H
ATOM   1504 3HB  ALA A 213       4.667 180.589  38.568  1.00 28.73           H
ATOM   1505  N   PRO A 214       2.775 180.321  42.257  1.00 29.67           N
ATOM   1506  CA  PRO A 214       1.908 181.236  43.004  1.00 30.45           C
ATOM   1507  HA  PRO A 214       1.042 181.475  42.386  1.00 30.45           H
ATOM   1508  C   PRO A 214       2.562 182.559  43.448  1.00 35.96           C
ATOM   1509  O   PRO A 214       1.864 183.570  43.533  1.00 35.16           O
ATOM   1510  CB  PRO A 214       1.425 180.438  44.225  1.00 33.39           C
ATOM   1511 1HB  PRO A 214       1.376 181.043  45.130  1.00 33.39           H
ATOM   1512 2HB  PRO A 214       0.449 180.000  44.018  1.00 33.39           H
ATOM   1513  CG  PRO A 214       2.463 179.341  44.389  1.00 36.08           C
ATOM   1514 1HG  PRO A 214       3.304 179.710  44.975  1.00 36.08           H
ATOM   1515 2HG  PRO A 214       2.037 178.441  44.834  1.00 36.08           H
ATOM   1516  CD  PRO A 214       2.897 179.066  42.964  1.00 30.91           C
ATOM   1517 1HD  PRO A 214       3.936 178.735  42.948  1.00 30.91           H
ATOM   1518 2HD  PRO A 214       2.244 178.322  42.507  1.00 30.91           H
ATOM   1519  N   LEU A 215       3.865 182.596  43.743  1.00 30.96           N
ATOM   1520  H   LEU A 215       4.448 181.794  43.549  1.00 30.96           H
ATOM   1521  CA  LEU A 215       4.512 183.724  44.425  1.00 33.95           C
ATOM   1522  HA  LEU A 215       3.751 184.183  45.057  1.00 33.95           H
ATOM   1523  C   LEU A 215       5.012 184.841  43.448  1.00 35.56           C
ATOM   1524  O   LEU A 215       6.045 185.468  43.666  1.00 36.74           O
ATOM   1525  CB  LEU A 215       5.591 183.206  45.405  1.00 34.11           C
ATOM   1526 1HB  LEU A 215       6.347 182.676  44.826  1.00 34.11           H
ATOM   1527 2HB  LEU A 215       6.063 184.070  45.875  1.00 34.11           H
ATOM   1528  CG  LEU A 215       5.093 182.263  46.519  1.00 38.64           C
ATOM   1529  HG  LEU A 215       4.805 181.316  46.064  1.00 38.64           H
ATOM   1530  CD1 LEU A 215       6.226 182.014  47.516  1.00 40.80           C
ATOM   1531 1HD1 LEU A 215       5.912 181.263  48.241  1.00 40.80           H
ATOM   1532 2HD1 LEU A 215       6.467 182.942  48.034  1.00 40.80           H
ATOM   1533 3HD1 LEU A 215       7.105 181.658  46.980  1.00 40.80           H
ATOM   1534  CD2 LEU A 215       3.901 182.811  47.312  1.00 43.47           C
ATOM   1535 1HD2 LEU A 215       3.693 182.147  48.151  1.00 43.47           H
ATOM   1536 2HD2 LEU A 215       3.025 182.865  46.666  1.00 43.47           H
ATOM   1537 3HD2 LEU A 215       4.140 183.806  47.686  1.00 43.47           H
ATOM   1538  N   GLY A 216       4.233 185.151  42.412  1.00 34.49           N
ATOM   1539  H   GLY A 216       3.379 184.629  42.278  1.00 34.49           H
ATOM   1540  CA  GLY A 216       4.437 186.321  41.561  1.00 34.33           C
ATOM   1541 1HA  GLY A 216       3.508 186.532  41.031  1.00 34.33           H
ATOM   1542 2HA  GLY A 216       4.664 187.180  42.192  1.00 34.33           H
ATOM   1543  C   GLY A 216       5.563 186.176  40.520  1.00 35.34           C
ATOM   1544  O   GLY A 216       5.887 185.062  40.102  1.00 33.10           O
ATOM   1545  N   THR A 217       6.122 187.310  40.080  1.00 33.49           N
ATOM   1546  H   THR A 217       5.800 188.181  40.476  1.00 33.49           H
ATOM   1547  CA  THR A 217       7.354 187.410  39.257  1.00 38.78           C
ATOM   1548  HA  THR A 217       7.546 186.451  38.776  1.00 38.78           H
ATOM   1549  C   THR A 217       8.560 187.766  40.138  1.00 33.31           C
ATOM   1550  O   THR A 217       8.422 188.471  41.139  1.00 35.67           O
ATOM   1551  CB  THR A 217       7.242 188.479  38.145  1.00 34.46           C
ATOM   1552  HB  THR A 217       8.182 188.495  37.594  1.00 34.46           H
ATOM   1553  OG1 THR A 217       7.025 189.767  38.689  1.00 38.98           O
ATOM   1554  HG1 THR A 217       6.487 190.266  38.070  1.00 38.98           H
ATOM   1555  CG2 THR A 217       6.116 188.243  37.145  1.00 36.20           C
ATOM   1556 1HG2 THR A 217       6.070 189.077  36.444  1.00 36.20           H
ATOM   1557 2HG2 THR A 217       5.166 188.160  37.673  1.00 36.20           H
ATOM   1558 3HG2 THR A 217       6.312 187.320  36.600  1.00 36.20           H
ATOM   1559  N   VAL A 218       9.769 187.361  39.729  1.00 33.86           N
ATOM   1560  H   VAL A 218       9.869 186.809  38.889  1.00 33.86           H
ATOM   1561  CA  VAL A 218      11.017 187.762  40.396  1.00 34.37           C
ATOM   1562  HA  VAL A 218      10.941 187.477  41.446  1.00 34.37           H
ATOM   1563  C   VAL A 218      11.198 189.299  40.337  1.00 35.14           C
ATOM   1564  O   VAL A 218      11.671 189.904  41.295  1.00 34.21           O
ATOM   1565  CB  VAL A 218      12.234 187.018  39.804  1.00 36.33           C
ATOM   1566  HB  VAL A 218      12.299 187.262  38.743  1.00 36.33           H
ATOM   1567  CG1 VAL A 218      13.557 187.419  40.469  1.00 34.94           C
ATOM   1568 1HG1 VAL A 218      14.366 186.824  40.045  1.00 34.94           H
ATOM   1569 2HG1 VAL A 218      13.492 187.232  41.541  1.00 34.94           H
ATOM   1570 3HG1 VAL A 218      13.753 188.477  40.295  1.00 34.94           H
ATOM   1571  CG2 VAL A 218      12.085 185.496  39.947  1.00 34.27           C
ATOM   1572 1HG2 VAL A 218      12.957 185.008  39.512  1.00 34.27           H
ATOM   1573 2HG2 VAL A 218      11.184 185.156  39.436  1.00 34.27           H
ATOM   1574 3HG2 VAL A 218      12.019 185.246  41.006  1.00 34.27           H
ATOM   1575  N   TYR A 219      10.732 189.940  39.260  1.00 35.08           N
ATOM   1576  H   TYR A 219      10.435 189.386  38.469  1.00 35.08           H
ATOM   1577  CA  TYR A 219      10.661 191.394  39.110  1.00 36.72           C
ATOM   1578  HA  TYR A 219      11.673 191.796  39.165  1.00 36.72           H
ATOM   1579  C   TYR A 219       9.811 192.082  40.197  1.00 40.40           C
ATOM   1580  O   TYR A 219      10.269 193.057  40.788  1.00 39.12           O
ATOM   1581  CB  TYR A 219      10.092 191.709  37.724  1.00 37.15           C
ATOM   1582 1HB  TYR A 219      10.714 191.186  36.998  1.00 37.15           H
ATOM   1583 2HB  TYR A 219       9.086 191.297  37.645  1.00 37.15           H
ATOM   1584  CG  TYR A 219      10.040 193.185  37.340  1.00 47.25           C
ATOM   1585  CD1 TYR A 219      11.243 193.868  37.084  1.00 42.15           C
ATOM   1586  HD1 TYR A 219      12.191 193.371  37.227  1.00 42.15           H
ATOM   1587  CD2 TYR A 219       8.805 193.833  37.144  1.00 50.05           C
ATOM   1588  HD2 TYR A 219       7.875 193.317  37.331  1.00 50.05           H
ATOM   1589  CE1 TYR A 219      11.221 195.191  36.608  1.00 51.51           C
ATOM   1590  HE1 TYR A 219      12.143 195.714  36.403  1.00 51.51           H
ATOM   1591  CE2 TYR A 219       8.775 195.155  36.661  1.00 52.60           C
ATOM   1592  HE2 TYR A 219       7.833 195.654  36.489  1.00 52.60           H
ATOM   1593  CZ  TYR A 219       9.985 195.827  36.375  1.00 56.07           C
ATOM   1594  OH  TYR A 219       9.961 197.080  35.846  1.00 64.36           O
ATOM   1595  HH  TYR A 219      10.778 197.320  35.403  1.00 64.36           H
ATOM   1596  N   ARG A 220       8.607 191.577  40.511  1.00 36.35           N
ATOM   1597  H   ARG A 220       8.261 190.753  40.041  1.00 36.35           H
ATOM   1598  CA  ARG A 220       7.744 192.155  41.545  1.00 36.47           C
ATOM   1599  HA  ARG A 220       7.610 193.209  41.299  1.00 36.47           H
ATOM   1600  C   ARG A 220       8.401 192.067  42.938  1.00 44.03           C
ATOM   1601  O   ARG A 220       8.265 193.012  43.713  1.00 41.21           O
ATOM   1602  CB  ARG A 220       6.355 191.492  41.513  1.00  0.00           C
ATOM   1603 1HB  ARG A 220       5.956 191.579  40.503  1.00  0.00           H
ATOM   1604 2HB  ARG A 220       6.433 190.437  41.775  1.00  0.00           H
ATOM   1605  CG  ARG A 220       5.370 192.167  42.487  1.00  0.00           C
ATOM   1606 1HG  ARG A 220       5.629 191.886  43.508  1.00  0.00           H
ATOM   1607 2HG  ARG A 220       5.463 193.249  42.403  1.00  0.00           H
ATOM   1608  CD  ARG A 220       3.901 191.781  42.232  1.00  0.00           C
ATOM   1609 1HD  ARG A 220       3.824 190.699  42.128  1.00  0.00           H
ATOM   1610 2HD  ARG A 220       3.292 192.092  43.081  1.00  0.00           H
ATOM   1611  NE  ARG A 220       3.390 192.419  41.013  1.00  0.00           N
ATOM   1612  HE  ARG A 220       3.777 192.042  40.160  1.00  0.00           H
ATOM   1613  CZ  ARG A 220       2.617 193.523  40.953  1.00  0.00           C
ATOM   1614  NH1 ARG A 220       2.361 194.021  39.784  1.00  0.00           N
ATOM   1615 1HH1 ARG A 220       2.719 193.535  38.974  1.00  0.00           H
ATOM   1616 2HH1 ARG A 220       1.759 194.823  39.666  1.00  0.00           H
ATOM   1617  NH2 ARG A 220       2.115 194.130  41.991  1.00  0.00           N
ATOM   1618 1HH2 ARG A 220       2.175 193.703  42.904  1.00  0.00           H
ATOM   1619 2HH2 ARG A 220       1.641 195.014  41.876  1.00  0.00           H
ATOM   1620  N   GLU A 221       9.152 190.999  43.209  1.00 34.74           N
ATOM   1621  H   GLU A 221       9.177 190.244  42.538  1.00 34.74           H
ATOM   1622  CA  GLU A 221       9.943 190.827  44.428  1.00 40.58           C
ATOM   1623  HA  GLU A 221       9.305 191.076  45.276  1.00 40.58           H
ATOM   1624  C   GLU A 221      11.170 191.774  44.471  1.00 40.10           C
ATOM   1625  O   GLU A 221      11.424 192.419  45.487  1.00 42.72           O
ATOM   1626  CB  GLU A 221      10.367 189.348  44.552  1.00 40.10           C
ATOM   1627 1HB  GLU A 221       9.616 188.703  44.096  1.00 40.10           H
ATOM   1628 2HB  GLU A 221      11.300 189.199  44.008  1.00 40.10           H
ATOM   1629  CG  GLU A 221      10.579 188.888  46.010  1.00 44.93           C
ATOM   1630 1HG  GLU A 221      11.156 187.963  45.998  1.00 44.93           H
ATOM   1631 2HG  GLU A 221      11.147 189.639  46.560  1.00 44.93           H
ATOM   1632  CD  GLU A 221       9.262 188.629  46.760  1.00 48.48           C
ATOM   1633  OE1 GLU A 221       8.219 189.218  46.398  1.00 53.87           O
ATOM   1634  OE2 GLU A 221       9.249 187.822  47.722  1.00 52.64           O
ATOM   1635  N   LEU A 222      11.892 191.942  43.357  1.00 39.58           N
ATOM   1636  H   LEU A 222      11.686 191.383  42.541  1.00 39.58           H
ATOM   1637  CA  LEU A 222      13.005 192.886  43.247  1.00 45.43           C
ATOM   1638  HA  LEU A 222      13.673 192.696  44.087  1.00 45.43           H
ATOM   1639  C   LEU A 222      12.530 194.359  43.353  1.00 46.33           C
ATOM   1640  O   LEU A 222      13.224 195.188  43.938  1.00 47.21           O
ATOM   1641  CB  LEU A 222      13.782 192.600  41.943  1.00 38.88           C
ATOM   1642 1HB  LEU A 222      14.009 191.534  41.909  1.00 38.88           H
ATOM   1643 2HB  LEU A 222      13.132 192.836  41.101  1.00 38.88           H
ATOM   1644  CG  LEU A 222      15.101 193.384  41.789  1.00 43.23           C
ATOM   1645  HG  LEU A 222      14.873 194.449  41.811  1.00 43.23           H
ATOM   1646  CD1 LEU A 222      16.122 193.069  42.886  1.00 39.24           C
ATOM   1647 1HD1 LEU A 222      17.053 193.590  42.662  1.00 39.24           H
ATOM   1648 2HD1 LEU A 222      16.306 191.995  42.923  1.00 39.24           H
ATOM   1649 3HD1 LEU A 222      15.740 193.406  43.850  1.00 39.24           H
ATOM   1650  CD2 LEU A 222      15.743 193.048  40.442  1.00 42.91           C
ATOM   1651 1HD2 LEU A 222      16.641 193.654  40.320  1.00 42.91           H
ATOM   1652 2HD2 LEU A 222      15.041 193.272  39.638  1.00 42.91           H
ATOM   1653 3HD2 LEU A 222      16.009 191.992  40.409  1.00 42.91           H
ATOM   1654  N   GLN A 223      11.322 194.679  42.881  1.00 46.26           N
ATOM   1655  H   GLN A 223      10.828 193.997  42.323  1.00 46.26           H
ATOM   1656  CA  GLN A 223      10.643 195.960  43.104  1.00 45.87           C
ATOM   1657  HA  GLN A 223      11.359 196.761  42.919  1.00 45.87           H
ATOM   1658  C   GLN A 223      10.116 196.151  44.560  1.00 40.94           C
ATOM   1659  O   GLN A 223       9.698 197.257  44.909  1.00 51.40           O
ATOM   1660  CB  GLN A 223       9.501 196.124  42.084  1.00 45.14           C
ATOM   1661 1HB  GLN A 223       8.908 195.212  42.027  1.00 45.14           H
ATOM   1662 2HB  GLN A 223       8.858 196.932  42.430  1.00 45.14           H
ATOM   1663  CG  GLN A 223       9.996 196.472  40.664  1.00 53.34           C
ATOM   1664 1HG  GLN A 223      10.811 197.190  40.745  1.00 53.34           H
ATOM   1665 2HG  GLN A 223      10.384 195.583  40.167  1.00 53.34           H
ATOM   1666  CD  GLN A 223       8.894 197.081  39.783  1.00 59.92           C
ATOM   1667  OE1 GLN A 223       7.697 196.866  39.949  1.00 66.86           O
ATOM   1668  NE2 GLN A 223       9.260 197.871  38.803  1.00 58.78           N
ATOM   1669 1HE2 GLN A 223       8.558 198.335  38.244  1.00 58.78           H
ATOM   1670 2HE2 GLN A 223      10.240 198.022  38.611  1.00 58.78           H
ATOM   1671  N   LYS A 224      10.142 195.117  45.417  1.00 42.92           N
ATOM   1672  H   LYS A 224      10.449 194.213  45.086  1.00 42.92           H
ATOM   1673  CA  LYS A 224       9.866 195.214  46.862  1.00 46.95           C
ATOM   1674  HA  LYS A 224       9.269 196.108  47.044  1.00 46.95           H
ATOM   1675  C   LYS A 224      11.158 195.323  47.698  1.00 53.61           C
ATOM   1676  O   LYS A 224      11.208 196.132  48.623  1.00 52.28           O
ATOM   1677  CB  LYS A 224       9.038 194.009  47.332  1.00 48.46           C
ATOM   1678 1HB  LYS A 224       9.517 193.095  46.982  1.00 48.46           H
ATOM   1679 2HB  LYS A 224       9.028 193.993  48.422  1.00 48.46           H
ATOM   1680  CG  LYS A 224       7.589 194.065  46.842  1.00 56.35           C
ATOM   1681 1HG  LYS A 224       7.054 194.836  47.396  1.00 56.35           H
ATOM   1682 2HG  LYS A 224       7.579 194.319  45.782  1.00 56.35           H
ATOM   1683  CD  LYS A 224       6.896 192.717  47.046  1.00 58.38           C
ATOM   1684 1HD  LYS A 224       7.448 191.944  46.512  1.00 58.38           H
ATOM   1685 2HD  LYS A 224       6.880 192.478  48.109  1.00 58.38           H
ATOM   1686  CE  LYS A 224       5.460 192.777  46.517  1.00 70.17           C
ATOM   1687 1HE  LYS A 224       4.911 193.547  47.059  1.00 70.17           H
ATOM   1688 2HE  LYS A 224       5.479 193.045  45.461  1.00 70.17           H
ATOM   1689  NZ  LYS A 224       4.788 191.475  46.706  1.00 74.45           N
ATOM   1690 1HZ  LYS A 224       3.811 191.556  46.463  1.00 74.45           H
ATOM   1691 2HZ  LYS A 224       4.874 191.218  47.678  1.00 74.45           H
ATOM   1692 3HZ  LYS A 224       5.220 190.766  46.130  1.00 74.45           H
ATOM   1693  N   LEU A 225      12.187 194.537  47.375  1.00 46.14           N
ATOM   1694  H   LEU A 225      12.053 193.847  46.649  1.00 46.14           H
ATOM   1695  CA  LEU A 225      13.448 194.467  48.120  1.00 41.92           C
ATOM   1696  HA  LEU A 225      13.240 194.711  49.162  1.00 41.92           H
ATOM   1697  C   LEU A 225      14.533 195.469  47.624  1.00 45.19           C
ATOM   1698  O   LEU A 225      15.505 195.709  48.338  1.00 45.90           O
ATOM   1699  CB  LEU A 225      13.973 193.009  48.086  1.00 46.40           C
ATOM   1700 1HB  LEU A 225      14.203 192.761  47.050  1.00 46.40           H
ATOM   1701 2HB  LEU A 225      14.901 192.974  48.656  1.00 46.40           H
ATOM   1702  CG  LEU A 225      13.018 191.942  48.657  1.00 46.81           C
ATOM   1703  HG  LEU A 225      12.105 191.942  48.062  1.00 46.81           H
ATOM   1704  CD1 LEU A 225      13.645 190.550  48.571  1.00 43.69           C
ATOM   1705 1HD1 LEU A 225      12.947 189.815  48.972  1.00 43.69           H
ATOM   1706 2HD1 LEU A 225      14.570 190.525  49.148  1.00 43.69           H
ATOM   1707 3HD1 LEU A 225      13.861 190.316  47.528  1.00 43.69           H
ATOM   1708  CD2 LEU A 225      12.650 192.200  50.118  1.00 52.28           C
ATOM   1709 1HD2 LEU A 225      12.013 191.390  50.474  1.00 52.28           H
ATOM   1710 2HD2 LEU A 225      12.113 193.146  50.197  1.00 52.28           H
ATOM   1711 3HD2 LEU A 225      13.555 192.244  50.722  1.00 52.28           H
ATOM   1712  N   SER A 226      14.373 196.056  46.432  1.00 40.35           N
ATOM   1713  H   SER A 226      13.554 195.794  45.904  1.00 40.35           H
ATOM   1714  CA  SER A 226      15.362 196.878  45.678  1.00 44.10           C
ATOM   1715  HA  SER A 226      14.845 197.220  44.781  1.00 44.10           H
ATOM   1716  C   SER A 226      16.629 196.108  45.218  1.00 38.49           C
ATOM   1717  O   SER A 226      17.046 196.271  44.072  1.00 39.19           O
ATOM   1718  CB  SER A 226      15.755 198.153  46.433  1.00 47.82           C
ATOM   1719 1HB  SER A 226      16.198 197.877  47.389  1.00 47.82           H
ATOM   1720 2HB  SER A 226      16.505 198.691  45.854  1.00 47.82           H
ATOM   1721  OG  SER A 226      14.641 199.010  46.641  1.00 57.29           O
ATOM   1722  HG  SER A 226      14.108 198.631  47.344  1.00 57.29           H
ATOM   1723  N   LYS A 227      17.216 195.267  46.075  1.00 39.41           N
ATOM   1724  H   LYS A 227      16.812 195.197  46.998  1.00 39.41           H
ATOM   1725  CA  LYS A 227      18.331 194.334  45.797  1.00 42.40           C
ATOM   1726  HA  LYS A 227      18.331 194.079  44.738  1.00 42.40           H
ATOM   1727  C   LYS A 227      18.120 193.044  46.608  1.00 38.28           C
ATOM   1728  O   LYS A 227      17.298 193.031  47.526  1.00 40.59           O
ATOM   1729  CB  LYS A 227      19.707 194.954  46.141  1.00 43.32           C
ATOM   1730 1HB  LYS A 227      19.825 194.932  47.225  1.00 43.32           H
ATOM   1731 2HB  LYS A 227      20.480 194.318  45.709  1.00 43.32           H
ATOM   1732  CG  LYS A 227      19.915 196.395  45.647  1.00 52.26           C
ATOM   1733 1HG  LYS A 227      19.755 196.422  44.570  1.00 52.26           H
ATOM   1734 2HG  LYS A 227      19.177 197.038  46.126  1.00 52.26           H
ATOM   1735  CD  LYS A 227      21.323 196.918  45.957  1.00 51.69           C
ATOM   1736 1HD  LYS A 227      21.668 196.478  46.893  1.00 51.69           H
ATOM   1737 2HD  LYS A 227      21.998 196.618  45.155  1.00 51.69           H
ATOM   1738  CE  LYS A 227      21.332 198.449  46.068  1.00 60.39           C
ATOM   1739 1HE  LYS A 227      22.364 198.799  46.043  1.00 60.39           H
ATOM   1740 2HE  LYS A 227      20.812 198.868  45.207  1.00 60.39           H
ATOM   1741  NZ  LYS A 227      20.687 198.891  47.326  1.00 62.96           N
ATOM   1742 1HZ  LYS A 227      21.392 199.005  48.040  1.00 62.96           H
ATOM   1743 2HZ  LYS A 227      20.012 198.202  47.626  1.00 62.96           H
ATOM   1744 3HZ  LYS A 227      20.221 199.773  47.169  1.00 62.96           H
ATOM   1745  N   PHE A 228      18.853 191.985  46.284  1.00 34.61           N
ATOM   1746  H   PHE A 228      19.525 192.084  45.537  1.00 34.61           H
ATOM   1747  CA  PHE A 228      18.827 190.690  46.975  1.00 36.31           C
ATOM   1748  HA  PHE A 228      17.995 190.662  47.678  1.00 36.31           H
ATOM   1749  C   PHE A 228      20.130 190.447  47.772  1.00 36.04           C
ATOM   1750  O   PHE A 228      21.220 190.829  47.345  1.00 38.62           O
ATOM   1751  CB  PHE A 228      18.615 189.583  45.929  1.00 32.49           C
ATOM   1752 1HB  PHE A 228      19.403 189.673  45.181  1.00 32.49           H
ATOM   1753 2HB  PHE A 228      18.757 188.618  46.415  1.00 32.49           H
ATOM   1754  CG  PHE A 228      17.270 189.540  45.188  1.00 37.11           C
ATOM   1755  CD1 PHE A 228      16.131 190.249  45.633  1.00 36.41           C
ATOM   1756  HD1 PHE A 228      16.177 190.866  46.518  1.00 36.41           H
ATOM   1757  CD2 PHE A 228      17.157 188.721  44.048  1.00 34.07           C
ATOM   1758  HD2 PHE A 228      18.017 188.161  43.712  1.00 34.07           H
ATOM   1759  CE1 PHE A 228      14.913 190.158  44.925  1.00 37.95           C
ATOM   1760  HE1 PHE A 228      14.047 190.709  45.262  1.00 37.95           H
ATOM   1761  CE2 PHE A 228      15.942 188.629  43.348  1.00 35.13           C
ATOM   1762  HE2 PHE A 228      15.877 187.996  42.475  1.00 35.13           H
ATOM   1763  CZ  PHE A 228      14.821 189.351  43.780  1.00 39.56           C
ATOM   1764  HZ  PHE A 228      13.893 189.284  43.230  1.00 39.56           H
ATOM   1765  N   ASP A 229      20.024 189.773  48.918  1.00 43.10           N
ATOM   1766  H   ASP A 229      19.108 189.504  49.249  1.00 43.10           H
ATOM   1767  CA  ASP A 229      21.170 189.348  49.717  1.00 37.94           C
ATOM   1768  HA  ASP A 229      21.824 190.213  49.827  1.00 37.94           H
ATOM   1769  C   ASP A 229      21.981 188.240  48.993  1.00 43.90           C
ATOM   1770  O   ASP A 229      21.465 187.539  48.118  1.00 35.51           O
ATOM   1771  CB  ASP A 229      20.743 188.970  51.147  1.00 40.33           C
ATOM   1772 1HB  ASP A 229      21.640 188.956  51.766  1.00 40.33           H
ATOM   1773 2HB  ASP A 229      20.094 189.751  51.541  1.00 40.33           H
ATOM   1774  CG  ASP A 229      20.028 187.620  51.289  1.00 47.68           C
ATOM   1775  OD1 ASP A 229      20.708 186.572  51.197  1.00 44.14           O
ATOM   1776  OD2 ASP A 229      18.812 187.591  51.598  1.00 48.89           O
ATOM   1777  N   GLU A 230      23.267 188.090  49.321  1.00 33.52           N
ATOM   1778  H   GLU A 230      23.688 188.701  50.006  1.00 33.52           H
ATOM   1779  CA  GLU A 230      24.180 187.205  48.586  1.00 36.86           C
ATOM   1780  HA  GLU A 230      24.145 187.491  47.535  1.00 36.86           H
ATOM   1781  C   GLU A 230      23.791 185.709  48.681  1.00 35.04           C
ATOM   1782  O   GLU A 230      24.006 184.968  47.723  1.00 37.28           O
ATOM   1783  CB  GLU A 230      25.628 187.407  49.061  1.00 39.35           C
ATOM   1784 1HB  GLU A 230      25.692 187.277  50.142  1.00 39.35           H
ATOM   1785 2HB  GLU A 230      26.261 186.666  48.573  1.00 39.35           H
ATOM   1786  CG  GLU A 230      26.130 188.810  48.697  1.00 45.31           C
ATOM   1787 1HG  GLU A 230      25.887 189.004  47.652  1.00 45.31           H
ATOM   1788 2HG  GLU A 230      25.596 189.543  49.301  1.00 45.31           H
ATOM   1789  CD  GLU A 230      27.642 189.034  48.890  1.00 49.68           C
ATOM   1790  OE1 GLU A 230      28.445 188.072  48.950  1.00 50.33           O
ATOM   1791  OE2 GLU A 230      28.045 190.214  48.925  1.00 50.36           O
ATOM   1792  N   GLN A 231      23.164 185.275  49.779  1.00 39.02           N
ATOM   1793  H   GLN A 231      22.906 185.939  50.495  1.00 39.02           H
ATOM   1794  CA  GLN A 231      22.679 183.906  49.938  1.00 38.13           C
ATOM   1795  HA  GLN A 231      23.469 183.239  49.593  1.00 38.13           H
ATOM   1796  C   GLN A 231      21.423 183.639  49.076  1.00 39.35           C
ATOM   1797  O   GLN A 231      21.355 182.614  48.390  1.00 36.90           O
ATOM   1798  CB  GLN A 231      22.465 183.618  51.432  1.00 37.89           C
ATOM   1799 1HB  GLN A 231      23.452 183.530  51.885  1.00 37.89           H
ATOM   1800 2HB  GLN A 231      21.945 184.454  51.901  1.00 37.89           H
ATOM   1801  CG  GLN A 231      21.675 182.326  51.730  1.00 42.82           C
ATOM   1802 1HG  GLN A 231      20.638 182.450  51.418  1.00 42.82           H
ATOM   1803 2HG  GLN A 231      22.093 181.503  51.151  1.00 42.82           H
ATOM   1804  CD  GLN A 231      21.699 181.943  53.216  1.00 46.69           C
ATOM   1805  OE1 GLN A 231      22.226 182.626  54.085  1.00 47.84           O
ATOM   1806  NE2 GLN A 231      21.102 180.823  53.559  1.00 41.70           N
ATOM   1807 1HE2 GLN A 231      21.396 180.450  54.450  1.00 41.70           H
ATOM   1808 2HE2 GLN A 231      20.846 180.198  52.809  1.00 41.70           H
ATOM   1809  N   ARG A 232      20.471 184.584  49.024  1.00 35.37           N
ATOM   1810  H   ARG A 232      20.568 185.415  49.590  1.00 35.37           H
ATOM   1811  CA  ARG A 232      19.352 184.548  48.085  1.00 36.70           C
ATOM   1812  HA  ARG A 232      18.788 183.632  48.258  1.00 36.70           H
ATOM   1813  C   ARG A 232      19.890 184.516  46.641  1.00 32.76           C
ATOM   1814  O   ARG A 232      19.503 183.653  45.861  1.00 34.70           O
ATOM   1815  CB  ARG A 232      18.415 185.752  48.308  1.00 34.93           C
ATOM   1816 1HB  ARG A 232      18.089 185.774  49.348  1.00 34.93           H
ATOM   1817 2HB  ARG A 232      18.941 186.680  48.085  1.00 34.93           H
ATOM   1818  CG  ARG A 232      17.167 185.670  47.407  1.00 42.57           C
ATOM   1819 1HG  ARG A 232      17.480 185.506  46.376  1.00 42.57           H
ATOM   1820 2HG  ARG A 232      16.557 184.821  47.717  1.00 42.57           H
ATOM   1821  CD  ARG A 232      16.294 186.940  47.454  1.00 43.32           C
ATOM   1822 1HD  ARG A 232      16.909 187.798  47.184  1.00 43.32           H
ATOM   1823 2HD  ARG A 232      15.500 186.864  46.712  1.00 43.32           H
ATOM   1824  NE  ARG A 232      15.698 187.170  48.776  1.00 45.62           N
ATOM   1825  HE  ARG A 232      16.334 187.613  49.423  1.00 45.62           H
ATOM   1826  CZ  ARG A 232      14.407 187.023  49.099  1.00 54.82           C
ATOM   1827  NH1 ARG A 232      13.501 186.602  48.270  1.00 54.87           N
ATOM   1828 1HH1 ARG A 232      13.777 186.257  47.361  1.00 54.87           H
ATOM   1829 2HH1 ARG A 232      12.552 186.476  48.590  1.00 54.87           H
ATOM   1830  NH2 ARG A 232      14.026 187.316  50.300  1.00 59.27           N
ATOM   1831 1HH2 ARG A 232      14.733 187.515  50.994  1.00 59.27           H
ATOM   1832 2HH2 ARG A 232      13.048 187.364  50.547  1.00 59.27           H
ATOM   1833  N   THR A 233      20.824 185.409  46.320  1.00 31.57           N
ATOM   1834  H   THR A 233      21.097 186.081  47.023  1.00 31.57           H
ATOM   1835  CA  THR A 233      21.419 185.568  44.991  1.00 31.43           C
ATOM   1836  HA  THR A 233      20.621 185.799  44.286  1.00 31.43           H
ATOM   1837  C   THR A 233      22.119 184.279  44.527  1.00 35.12           C
ATOM   1838  O   THR A 233      21.779 183.752  43.471  1.00 31.85           O
ATOM   1839  CB  THR A 233      22.399 186.749  44.975  1.00 34.86           C
ATOM   1840  HB  THR A 233      23.201 186.551  45.687  1.00 34.86           H
ATOM   1841  OG1 THR A 233      21.721 187.925  45.346  1.00 33.58           O
ATOM   1842  HG1 THR A 233      21.627 187.938  46.301  1.00 33.58           H
ATOM   1843  CG2 THR A 233      23.008 187.003  43.597  1.00 32.02           C
ATOM   1844 1HG2 THR A 233      23.754 187.793  43.690  1.00 32.02           H
ATOM   1845 2HG2 THR A 233      22.224 187.323  42.911  1.00 32.02           H
ATOM   1846 3HG2 THR A 233      23.481 186.099  43.213  1.00 32.02           H
ATOM   1847  N   ALA A 234      23.044 183.726  45.316  1.00 31.44           N
ATOM   1848  H   ALA A 234      23.300 184.178  46.183  1.00 31.44           H
ATOM   1849  CA  ALA A 234      23.767 182.501  44.972  1.00 32.77           C
ATOM   1850  HA  ALA A 234      24.261 182.646  44.011  1.00 32.77           H
ATOM   1851  C   ALA A 234      22.837 181.271  44.844  1.00 29.23           C
ATOM   1852  O   ALA A 234      23.069 180.405  43.998  1.00 30.44           O
ATOM   1853  CB  ALA A 234      24.840 182.274  46.038  1.00 34.03           C
ATOM   1854 1HB  ALA A 234      25.539 183.111  46.031  1.00 34.03           H
ATOM   1855 2HB  ALA A 234      25.377 181.350  45.826  1.00 34.03           H
ATOM   1856 3HB  ALA A 234      24.366 182.204  47.017  1.00 34.03           H
ATOM   1857  N   THR A 235      21.766 181.208  45.641  1.00 29.95           N
ATOM   1858  H   THR A 235      21.631 181.919  46.345  1.00 29.95           H
ATOM   1859  CA  THR A 235      20.730 180.170  45.555  1.00 30.82           C
ATOM   1860  HA  THR A 235      21.217 179.195  45.533  1.00 30.82           H
ATOM   1861  C   THR A 235      19.894 180.316  44.266  1.00 35.89           C
ATOM   1862  O   THR A 235      19.745 179.354  43.518  1.00 31.10           O
ATOM   1863  CB  THR A 235      19.844 180.197  46.808  1.00 33.60           C
ATOM   1864  HB  THR A 235      19.347 181.166  46.868  1.00 33.60           H
ATOM   1865  OG1 THR A 235      20.658 180.017  47.954  1.00 35.84           O
ATOM   1866  HG1 THR A 235      20.969 180.881  48.235  1.00 35.84           H
ATOM   1867  CG2 THR A 235      18.792 179.094  46.833  1.00 36.46           C
ATOM   1868 1HG2 THR A 235      18.263 179.127  47.785  1.00 36.46           H
ATOM   1869 2HG2 THR A 235      19.281 178.126  46.722  1.00 36.46           H
ATOM   1870 3HG2 THR A 235      18.083 179.239  46.017  1.00 36.46           H
ATOM   1871  N   TYR A 236      19.434 181.525  43.931  1.00 31.72           N
ATOM   1872  H   TYR A 236      19.571 182.303  44.559  1.00 31.72           H
ATOM   1873  CA  TYR A 236      18.681 181.802  42.701  1.00 33.43           C
ATOM   1874  HA  TYR A 236      17.810 181.149  42.658  1.00 33.43           H
ATOM   1875  C   TYR A 236      19.531 181.539  41.434  1.00 29.00           C
ATOM   1876  O   TYR A 236      19.052 180.941  40.471  1.00 30.88           O
ATOM   1877  CB  TYR A 236      18.196 183.263  42.722  1.00 30.14           C
ATOM   1878 1HB  TYR A 236      19.044 183.914  42.935  1.00 30.14           H
ATOM   1879 2HB  TYR A 236      17.855 183.507  41.716  1.00 30.14           H
ATOM   1880  CG  TYR A 236      17.068 183.636  43.698  1.00 35.01           C
ATOM   1881  CD1 TYR A 236      16.567 182.733  44.664  1.00 35.69           C
ATOM   1882  HD1 TYR A 236      16.992 181.746  44.771  1.00 35.69           H
ATOM   1883  CD2 TYR A 236      16.477 184.910  43.575  1.00 35.67           C
ATOM   1884  HD2 TYR A 236      16.852 185.611  42.843  1.00 35.67           H
ATOM   1885  CE1 TYR A 236      15.474 183.099  45.479  1.00 38.39           C
ATOM   1886  HE1 TYR A 236      15.094 182.402  46.211  1.00 38.39           H
ATOM   1887  CE2 TYR A 236      15.379 185.274  44.377  1.00 35.73           C
ATOM   1888  HE2 TYR A 236      14.919 186.246  44.268  1.00 35.73           H
ATOM   1889  CZ  TYR A 236      14.869 184.361  45.326  1.00 41.12           C
ATOM   1890  OH  TYR A 236      13.818 184.720  46.117  1.00 38.09           O
ATOM   1891  HH  TYR A 236      13.423 183.975  46.577  1.00 38.09           H
ATOM   1892  N   ILE A 237      20.807 181.935  41.444  1.00 29.90           N
ATOM   1893  H   ILE A 237      21.153 182.458  42.236  1.00 29.90           H
ATOM   1894  CA  ILE A 237      21.757 181.674  40.361  1.00 27.51           C
ATOM   1895  HA  ILE A 237      21.284 181.977  39.427  1.00 27.51           H
ATOM   1896  C   ILE A 237      22.075 180.156  40.246  1.00 29.53           C
ATOM   1897  O   ILE A 237      22.234 179.671  39.130  1.00 28.52           O
ATOM   1898  CB  ILE A 237      23.022 182.560  40.555  1.00 32.62           C
ATOM   1899  HB  ILE A 237      23.358 182.431  41.583  1.00 32.62           H
ATOM   1900  CG1 ILE A 237      22.708 184.068  40.354  1.00 31.25           C
ATOM   1901 1HG1 ILE A 237      21.904 184.333  41.040  1.00 31.25           H
ATOM   1902 2HG1 ILE A 237      23.592 184.632  40.650  1.00 31.25           H
ATOM   1903  CG2 ILE A 237      24.198 182.145  39.652  1.00 30.00           C
ATOM   1904 1HG2 ILE A 237      25.005 182.870  39.759  1.00 30.00           H
ATOM   1905 2HG2 ILE A 237      23.870 182.116  38.613  1.00 30.00           H
ATOM   1906 3HG2 ILE A 237      24.553 181.158  39.950  1.00 30.00           H
ATOM   1907  CD1 ILE A 237      22.289 184.520  38.946  1.00 33.09           C
ATOM   1908 1HD1 ILE A 237      22.074 185.589  38.978  1.00 33.09           H
ATOM   1909 2HD1 ILE A 237      21.398 183.979  38.628  1.00 33.09           H
ATOM   1910 3HD1 ILE A 237      23.099 184.333  38.242  1.00 33.09           H
ATOM   1911  N   THR A 238      22.079 179.392  41.347  1.00 29.08           N
ATOM   1912  H   THR A 238      21.931 179.819  42.251  1.00 29.08           H
ATOM   1913  CA  THR A 238      22.186 177.922  41.339  1.00 29.12           C
ATOM   1914  HA  THR A 238      23.088 177.645  40.794  1.00 29.12           H
ATOM   1915  C   THR A 238      20.979 177.273  40.632  1.00 30.32           C
ATOM   1916  O   THR A 238      21.164 176.460  39.728  1.00 29.97           O
ATOM   1917  CB  THR A 238      22.325 177.367  42.767  1.00 29.84           C
ATOM   1918  HB  THR A 238      21.516 177.769  43.377  1.00 29.84           H
ATOM   1919  OG1 THR A 238      23.562 177.794  43.320  1.00 30.82           O
ATOM   1920  HG1 THR A 238      23.504 178.741  43.469  1.00 30.82           H
ATOM   1921  CG2 THR A 238      22.277 175.843  42.878  1.00 38.07           C
ATOM   1922 1HG2 THR A 238      22.470 175.556  43.912  1.00 38.07           H
ATOM   1923 2HG2 THR A 238      23.034 175.403  42.230  1.00 38.07           H
ATOM   1924 3HG2 THR A 238      21.291 175.487  42.580  1.00 38.07           H
ATOM   1925  N   GLU A 239      19.757 177.669  40.996  1.00 31.63           N
ATOM   1926  H   GLU A 239      19.660 178.328  41.755  1.00 31.63           H
ATOM   1927  CA  GLU A 239      18.504 177.133  40.439  1.00 29.64           C
ATOM   1928  HA  GLU A 239      18.469 176.058  40.617  1.00 29.64           H
ATOM   1929  C   GLU A 239      18.400 177.365  38.914  1.00 30.05           C
ATOM   1930  O   GLU A 239      17.996 176.472  38.162  1.00 29.83           O
ATOM   1931  CB  GLU A 239      17.314 177.784  41.173  1.00 27.89           C
ATOM   1932 1HB  GLU A 239      17.456 178.863  41.230  1.00 27.89           H
ATOM   1933 2HB  GLU A 239      16.390 177.577  40.634  1.00 27.89           H
ATOM   1934  CG  GLU A 239      17.203 177.218  42.592  1.00 35.08           C
ATOM   1935 1HG  GLU A 239      16.936 176.165  42.512  1.00 35.08           H
ATOM   1936 2HG  GLU A 239      18.180 177.270  43.073  1.00 35.08           H
ATOM   1937  CD  GLU A 239      16.177 177.907  43.511  1.00 41.64           C
ATOM   1938  OE1 GLU A 239      15.267 178.623  43.042  1.00 39.25           O
ATOM   1939  OE2 GLU A 239      16.271 177.686  44.743  1.00 49.57           O
ATOM   1940  N   LEU A 240      18.832 178.541  38.450  1.00 28.53           N
ATOM   1941  H   LEU A 240      19.127 179.243  39.114  1.00 28.53           H
ATOM   1942  CA  LEU A 240      18.934 178.869  37.036  1.00 29.55           C
ATOM   1943  HA  LEU A 240      18.011 178.554  36.549  1.00 29.55           H
ATOM   1944  C   LEU A 240      20.106 178.129  36.346  1.00 28.22           C
ATOM   1945  O   LEU A 240      19.908 177.592  35.260  1.00 29.34           O
ATOM   1946  CB  LEU A 240      19.069 180.396  36.876  1.00 28.39           C
ATOM   1947 1HB  LEU A 240      19.926 180.729  37.461  1.00 28.39           H
ATOM   1948 2HB  LEU A 240      19.272 180.616  35.828  1.00 28.39           H
ATOM   1949  CG  LEU A 240      17.824 181.183  37.314  1.00 37.13           C
ATOM   1950  HG  LEU A 240      17.568 180.895  38.334  1.00 37.13           H
ATOM   1951  CD1 LEU A 240      18.142 182.672  37.291  1.00 35.28           C
ATOM   1952 1HD1 LEU A 240      17.269 183.237  37.619  1.00 35.28           H
ATOM   1953 2HD1 LEU A 240      18.410 182.971  36.278  1.00 35.28           H
ATOM   1954 3HD1 LEU A 240      18.977 182.871  37.963  1.00 35.28           H
ATOM   1955  CD2 LEU A 240      16.611 180.942  36.413  1.00 38.80           C
ATOM   1956 1HD2 LEU A 240      15.803 181.613  36.704  1.00 38.80           H
ATOM   1957 2HD2 LEU A 240      16.284 179.908  36.524  1.00 38.80           H
ATOM   1958 3HD2 LEU A 240      16.882 181.128  35.374  1.00 38.80           H
ATOM   1959  N   ALA A 241      21.293 178.045  36.954  1.00 29.37           N
ATOM   1960  H   ALA A 241      21.437 178.497  37.846  1.00 29.37           H
ATOM   1961  CA  ALA A 241      22.438 177.341  36.378  1.00 30.02           C
ATOM   1962  HA  ALA A 241      22.650 177.782  35.404  1.00 30.02           H
ATOM   1963  C   ALA A 241      22.146 175.837  36.161  1.00 29.41           C
ATOM   1964  O   ALA A 241      22.478 175.296  35.104  1.00 26.79           O
ATOM   1965  CB  ALA A 241      23.667 177.548  37.273  1.00 30.46           C
ATOM   1966 1HB  ALA A 241      23.908 178.610  37.315  1.00 30.46           H
ATOM   1967 2HB  ALA A 241      24.513 176.999  36.859  1.00 30.46           H
ATOM   1968 3HB  ALA A 241      23.453 177.183  38.278  1.00 30.46           H
ATOM   1969  N   ASN A 242      21.467 175.181  37.109  1.00 31.85           N
ATOM   1970  H   ASN A 242      21.243 175.659  37.971  1.00 31.85           H
ATOM   1971  CA  ASN A 242      21.023 173.797  36.979  1.00 32.29           C
ATOM   1972  HA  ASN A 242      21.894 173.181  36.755  1.00 32.29           H
ATOM   1973  C   ASN A 242      20.016 173.623  35.811  1.00 31.67           C
ATOM   1974  O   ASN A 242      20.170 172.695  35.012  1.00 30.26           O
ATOM   1975  CB  ASN A 242      20.438 173.324  38.326  1.00 32.83           C
ATOM   1976 1HB  ASN A 242      19.705 174.049  38.681  1.00 32.83           H
ATOM   1977 2HB  ASN A 242      19.919 172.377  38.179  1.00 32.83           H
ATOM   1978  CG  ASN A 242      21.511 173.138  39.403  1.00 46.39           C
ATOM   1979  OD1 ASN A 242      22.663 172.832  39.137  1.00 46.49           O
ATOM   1980  ND2 ASN A 242      21.178 173.277  40.661  1.00 45.42           N
ATOM   1981 1HD2 ASN A 242      21.895 173.183  41.367  1.00 45.42           H
ATOM   1982 2HD2 ASN A 242      20.227 173.484  40.931  1.00 45.42           H
ATOM   1983  N   ALA A 243      19.046 174.535  35.674  1.00 29.29           N
ATOM   1984  H   ALA A 243      18.977 175.277  36.356  1.00 29.29           H
ATOM   1985  CA  ALA A 243      18.039 174.519  34.612  1.00 28.51           C
ATOM   1986  HA  ALA A 243      17.578 173.531  34.587  1.00 28.51           H
ATOM   1987  C   ALA A 243      18.623 174.801  33.206  1.00 29.25           C
ATOM   1988  O   ALA A 243      18.356 174.052  32.265  1.00 31.49           O
ATOM   1989  CB  ALA A 243      16.963 175.545  34.977  1.00 28.82           C
ATOM   1990 1HB  ALA A 243      16.533 175.291  35.945  1.00 28.82           H
ATOM   1991 2HB  ALA A 243      16.181 175.530  34.217  1.00 28.82           H
ATOM   1992 3HB  ALA A 243      17.405 176.540  35.025  1.00 28.82           H
ATOM   1993  N   LEU A 244      19.461 175.832  33.068  1.00 28.73           N
ATOM   1994  H   LEU A 244      19.641 176.428  33.864  1.00 28.73           H
ATOM   1995  CA  LEU A 244      20.172 176.148  31.830  1.00 29.48           C
ATOM   1996  HA  LEU A 244      19.447 176.301  31.030  1.00 29.48           H
ATOM   1997  C   LEU A 244      21.087 174.972  31.428  1.00 30.60           C
ATOM   1998  O   LEU A 244      21.060 174.528  30.285  1.00 30.69           O
ATOM   1999  CB  LEU A 244      20.996 177.445  32.013  1.00 27.95           C
ATOM   2000 1HB  LEU A 244      21.645 177.312  32.879  1.00 27.95           H
ATOM   2001 2HB  LEU A 244      21.629 177.569  31.135  1.00 27.95           H
ATOM   2002  CG  LEU A 244      20.180 178.735  32.206  1.00 30.21           C
ATOM   2003  HG  LEU A 244      19.441 178.567  32.989  1.00 30.21           H
ATOM   2004  CD1 LEU A 244      21.114 179.864  32.650  1.00 30.40           C
ATOM   2005 1HD1 LEU A 244      20.529 180.769  32.815  1.00 30.40           H
ATOM   2006 2HD1 LEU A 244      21.861 180.049  31.878  1.00 30.40           H
ATOM   2007 3HD1 LEU A 244      21.611 179.579  33.577  1.00 30.40           H
ATOM   2008  CD2 LEU A 244      19.444 179.170  30.941  1.00 32.30           C
ATOM   2009 1HD2 LEU A 244      18.926 180.112  31.127  1.00 32.30           H
ATOM   2010 2HD2 LEU A 244      18.719 178.406  30.661  1.00 32.30           H
ATOM   2011 3HD2 LEU A 244      20.162 179.304  30.132  1.00 32.30           H
ATOM   2012  N   SER A 245      21.830 174.390  32.374  1.00 30.10           N
ATOM   2013  H   SER A 245      21.833 174.764  33.312  1.00 30.10           H
ATOM   2014  CA  SER A 245      22.718 173.264  32.103  1.00 35.38           C
ATOM   2015  HA  SER A 245      23.376 173.562  31.286  1.00 35.38           H
ATOM   2016  C   SER A 245      21.953 171.998  31.660  1.00 34.73           C
ATOM   2017  O   SER A 245      22.419 171.274  30.776  1.00 33.15           O
ATOM   2018  CB  SER A 245      23.597 172.994  33.322  1.00 30.83           C
ATOM   2019 1HB  SER A 245      24.077 173.920  33.636  1.00 30.83           H
ATOM   2020 2HB  SER A 245      22.981 172.616  34.138  1.00 30.83           H
ATOM   2021  OG  SER A 245      24.604 172.049  32.986  1.00 38.50           O
ATOM   2022  HG  SER A 245      25.069 172.381  32.215  1.00 38.50           H
ATOM   2023  N   TYR A 246      20.744 171.775  32.190  1.00 31.12           N
ATOM   2024  H   TYR A 246      20.413 172.381  32.928  1.00 31.12           H
ATOM   2025  CA  TYR A 246      19.807 170.765  31.695  1.00 30.85           C
ATOM   2026  HA  TYR A 246      20.309 169.798  31.713  1.00 30.85           H
ATOM   2027  C   TYR A 246      19.386 171.049  30.231  1.00 34.80           C
ATOM   2028  O   TYR A 246      19.500 170.159  29.388  1.00 31.15           O
ATOM   2029  CB  TYR A 246      18.606 170.674  32.651  1.00 26.92           C
ATOM   2030 1HB  TYR A 246      18.959 170.285  33.606  1.00 26.92           H
ATOM   2031 2HB  TYR A 246      18.216 171.673  32.846  1.00 26.92           H
ATOM   2032  CG  TYR A 246      17.460 169.794  32.164  1.00 30.76           C
ATOM   2033  CD1 TYR A 246      17.402 168.437  32.535  1.00 34.05           C
ATOM   2034  HD1 TYR A 246      18.171 168.007  33.159  1.00 34.05           H
ATOM   2035  CD2 TYR A 246      16.440 170.346  31.361  1.00 32.26           C
ATOM   2036  HD2 TYR A 246      16.471 171.389  31.081  1.00 32.26           H
ATOM   2037  CE1 TYR A 246      16.324 167.635  32.116  1.00 32.44           C
ATOM   2038  HE1 TYR A 246      16.272 166.598  32.411  1.00 32.44           H
ATOM   2039  CE2 TYR A 246      15.368 169.545  30.928  1.00 34.60           C
ATOM   2040  HE2 TYR A 246      14.587 169.965  30.311  1.00 34.60           H
ATOM   2041  CZ  TYR A 246      15.303 168.191  31.317  1.00 36.00           C
ATOM   2042  OH  TYR A 246      14.241 167.417  30.935  1.00 37.01           O
ATOM   2043  HH  TYR A 246      14.121 166.649  31.499  1.00 37.01           H
ATOM   2044  N   CYS A 247      19.001 172.279  29.875  1.00 29.33           N
ATOM   2045  H   CYS A 247      18.903 173.000  30.576  1.00 29.33           H
ATOM   2046  CA  CYS A 247      18.721 172.673  28.489  1.00 31.08           C
ATOM   2047  HA  CYS A 247      17.919 172.041  28.106  1.00 31.08           H
ATOM   2048  C   CYS A 247      19.949 172.475  27.556  1.00 33.19           C
ATOM   2049  O   CYS A 247      19.815 171.955  26.442  1.00 33.11           O
ATOM   2050  CB  CYS A 247      18.227 174.116  28.488  1.00 30.09           C
ATOM   2051 1HB  CYS A 247      18.897 174.731  29.089  1.00 30.09           H
ATOM   2052 2HB  CYS A 247      18.236 174.503  27.469  1.00 30.09           H
ATOM   2053  SG  CYS A 247      16.550 174.180  29.171  1.00 33.62           S
ATOM   2054  HG  CYS A 247      15.937 173.727  28.073  1.00 33.62           H
ATOM   2055  N   HIS A 248      21.154 172.786  28.041  1.00 29.06           N
ATOM   2056  H   HIS A 248      21.198 173.247  28.939  1.00 29.06           H
ATOM   2057  CA  HIS A 248      22.418 172.652  27.310  1.00 34.53           C
ATOM   2058  HA  HIS A 248      22.280 173.121  26.336  1.00 34.53           H
ATOM   2059  C   HIS A 248      22.844 171.178  27.056  1.00 38.13           C
ATOM   2060  O   HIS A 248      23.747 170.943  26.251  1.00 35.74           O
ATOM   2061  CB  HIS A 248      23.530 173.431  28.037  1.00 31.07           C
ATOM   2062 1HB  HIS A 248      23.645 173.025  29.042  1.00 31.07           H
ATOM   2063 2HB  HIS A 248      24.469 173.262  27.509  1.00 31.07           H
ATOM   2064  CG  HIS A 248      23.318 174.936  28.156  1.00 35.63           C
ATOM   2065  ND1 HIS A 248      24.208 175.847  28.677  1.00 33.16           N
ATOM   2066  HD1 HIS A 248      25.159 175.703  28.984  1.00 33.16           H
ATOM   2067  CD2 HIS A 248      22.225 175.673  27.786  1.00 31.59           C
ATOM   2068  HD2 HIS A 248      21.296 175.338  27.348  1.00 31.59           H
ATOM   2069  CE1 HIS A 248      23.663 177.046  28.616  1.00 34.08           C
ATOM   2070  HE1 HIS A 248      24.104 177.990  28.901  1.00 34.08           H
ATOM   2071  NE2 HIS A 248      22.450 176.990  28.092  1.00 33.75           N
ATOM   2072  N   SER A 249      22.183 170.185  27.671  1.00 33.80           N
ATOM   2073  H   SER A 249      21.495 170.415  28.373  1.00 33.80           H
ATOM   2074  CA  SER A 249      22.313 168.761  27.328  1.00 33.21           C
ATOM   2075  HA  SER A 249      23.371 168.536  27.187  1.00 33.21           H
ATOM   2076  C   SER A 249      21.569 168.371  26.030  1.00 40.63           C
ATOM   2077  O   SER A 249      21.865 167.332  25.434  1.00 40.59           O
ATOM   2078  CB  SER A 249      21.805 167.881  28.480  1.00 37.52           C
ATOM   2079 1HB  SER A 249      22.132 166.855  28.308  1.00 37.52           H
ATOM   2080 2HB  SER A 249      22.242 168.237  29.413  1.00 37.52           H
ATOM   2081  OG  SER A 249      20.394 167.877  28.577  1.00 38.47           O
ATOM   2082  HG  SER A 249      20.118 168.714  28.956  1.00 38.47           H
ATOM   2083  N   LYS A 250      20.597 169.190  25.599  1.00 33.10           N
ATOM   2084  H   LYS A 250      20.436 170.028  26.140  1.00 33.10           H
ATOM   2085  CA  LYS A 250      19.557 168.887  24.584  1.00 32.10           C
ATOM   2086  HA  LYS A 250      19.783 167.928  24.119  1.00 32.10           H
ATOM   2087  C   LYS A 250      19.508 169.948  23.446  1.00 33.43           C
ATOM   2088  O   LYS A 250      18.494 170.077  22.751  1.00 35.57           O
ATOM   2089  CB  LYS A 250      18.212 168.724  25.321  1.00 38.37           C
ATOM   2090 1HB  LYS A 250      18.067 169.589  25.968  1.00 38.37           H
ATOM   2091 2HB  LYS A 250      17.412 168.716  24.580  1.00 38.37           H
ATOM   2092  CG  LYS A 250      18.120 167.422  26.136  1.00 44.41           C
ATOM   2093 1HG  LYS A 250      17.726 166.635  25.492  1.00 44.41           H
ATOM   2094 2HG  LYS A 250      19.125 167.131  26.442  1.00 44.41           H
ATOM   2095  CD  LYS A 250      17.230 167.584  27.383  1.00 50.43           C
ATOM   2096 1HD  LYS A 250      17.638 168.388  27.996  1.00 50.43           H
ATOM   2097 2HD  LYS A 250      16.232 167.879  27.059  1.00 50.43           H
ATOM   2098  CE  LYS A 250      17.117 166.315  28.252  1.00 59.87           C
ATOM   2099 1HE  LYS A 250      16.546 166.562  29.147  1.00 59.87           H
ATOM   2100 2HE  LYS A 250      16.555 165.566  27.695  1.00 59.87           H
ATOM   2101  NZ  LYS A 250      18.440 165.772  28.645  1.00 57.87           N
ATOM   2102 1HZ  LYS A 250      18.380 165.353  29.562  1.00 57.87           H
ATOM   2103 2HZ  LYS A 250      19.122 166.517  28.659  1.00 57.87           H
ATOM   2104 3HZ  LYS A 250      18.718 165.072  27.972  1.00 57.87           H
ATOM   2105  N   ARG A 251      20.601 170.709  23.275  1.00 32.52           N
ATOM   2106  H   ARG A 251      21.401 170.489  23.850  1.00 32.52           H
ATOM   2107  CA  ARG A 251      20.808 171.793  22.287  1.00 35.60           C
ATOM   2108  HA  ARG A 251      21.807 172.185  22.478  1.00 35.60           H
ATOM   2109  C   ARG A 251      19.817 172.990  22.435  1.00 37.59           C
ATOM   2110  O   ARG A 251      19.727 173.827  21.537  1.00 36.97           O
ATOM   2111  CB  ARG A 251      20.859 171.152  20.878  1.00  0.00           C
ATOM   2112 1HB  ARG A 251      21.436 170.231  20.963  1.00  0.00           H
ATOM   2113 2HB  ARG A 251      19.850 170.882  20.565  1.00  0.00           H
ATOM   2114  CG  ARG A 251      21.493 172.008  19.752  1.00  0.00           C
ATOM   2115 1HG  ARG A 251      20.838 172.849  19.522  1.00  0.00           H
ATOM   2116 2HG  ARG A 251      22.460 172.390  20.079  1.00  0.00           H
ATOM   2117  CD  ARG A 251      21.707 171.193  18.458  1.00  0.00           C
ATOM   2118 1HD  ARG A 251      20.772 170.706  18.179  1.00  0.00           H
ATOM   2119 2HD  ARG A 251      21.987 171.868  17.650  1.00  0.00           H
ATOM   2120  NE  ARG A 251      22.752 170.174  18.619  1.00  0.00           N
ATOM   2121  HE  ARG A 251      22.452 169.343  19.107  1.00  0.00           H
ATOM   2122  CZ  ARG A 251      24.046 170.304  18.270  1.00  0.00           C
ATOM   2123  NH1 ARG A 251      24.853 169.341  18.583  1.00  0.00           N
ATOM   2124 1HH1 ARG A 251      24.483 168.549  19.088  1.00  0.00           H
ATOM   2125 2HH1 ARG A 251      25.848 169.418  18.422  1.00  0.00           H
ATOM   2126  NH2 ARG A 251      24.536 171.337  17.650  1.00  0.00           N
ATOM   2127 1HH2 ARG A 251      23.918 172.074  17.342  1.00  0.00           H
ATOM   2128 2HH2 ARG A 251      25.503 171.334  17.358  1.00  0.00           H
ATOM   2129  N   VAL A 252      19.093 173.079  23.556  1.00 35.22           N
ATOM   2130  H   VAL A 252      19.280 172.424  24.302  1.00 35.22           H
ATOM   2131  CA  VAL A 252      18.151 174.169  23.881  1.00 35.52           C
ATOM   2132  HA  VAL A 252      17.657 174.480  22.961  1.00 35.52           H
ATOM   2133  C   VAL A 252      18.912 175.383  24.451  1.00 31.99           C
ATOM   2134  O   VAL A 252      19.878 175.206  25.194  1.00 31.28           O
ATOM   2135  CB  VAL A 252      17.049 173.681  24.852  1.00 34.37           C
ATOM   2136  HB  VAL A 252      17.536 173.273  25.738  1.00 34.37           H
ATOM   2137  CG1 VAL A 252      16.090 174.795  25.295  1.00 32.86           C
ATOM   2138 1HG1 VAL A 252      15.300 174.364  25.910  1.00 32.86           H
ATOM   2139 2HG1 VAL A 252      15.651 175.264  24.415  1.00 32.86           H
ATOM   2140 3HG1 VAL A 252      16.634 175.543  25.873  1.00 32.86           H
ATOM   2141  CG2 VAL A 252      16.196 172.568  24.228  1.00 31.44           C
ATOM   2142 1HG2 VAL A 252      15.438 172.247  24.942  1.00 31.44           H
ATOM   2143 2HG2 VAL A 252      16.834 171.723  23.970  1.00 31.44           H
ATOM   2144 3HG2 VAL A 252      15.712 172.948  23.329  1.00 31.44           H
ATOM   2145  N   ILE A 253      18.464 176.593  24.106  1.00 33.20           N
ATOM   2146  H   ILE A 253      17.709 176.632  23.437  1.00 33.20           H
ATOM   2147  CA  ILE A 253      18.965 177.911  24.569  1.00 33.56           C
ATOM   2148  HA  ILE A 253      19.584 177.783  25.457  1.00 33.56           H
ATOM   2149  C   ILE A 253      17.755 178.793  24.958  1.00 32.99           C
ATOM   2150  O   ILE A 253      16.700 178.693  24.319  1.00 34.85           O
ATOM   2151  CB  ILE A 253      19.837 178.550  23.445  1.00 34.98           C
ATOM   2152  HB  ILE A 253      19.285 178.448  22.511  1.00 34.98           H
ATOM   2153  CG1 ILE A 253      21.166 177.769  23.314  1.00 32.55           C
ATOM   2154 1HG1 ILE A 253      21.689 177.829  24.268  1.00 32.55           H
ATOM   2155 2HG1 ILE A 253      20.926 176.725  23.111  1.00 32.55           H
ATOM   2156  CG2 ILE A 253      20.109 180.053  23.644  1.00 34.26           C
ATOM   2157 1HG2 ILE A 253      20.672 180.439  22.795  1.00 34.26           H
ATOM   2158 2HG2 ILE A 253      20.693 180.178  24.556  1.00 34.26           H
ATOM   2159 3HG2 ILE A 253      19.169 180.598  23.736  1.00 34.26           H
ATOM   2160  CD1 ILE A 253      22.102 178.234  22.194  1.00 34.06           C
ATOM   2161 1HD1 ILE A 253      22.924 177.523  22.107  1.00 34.06           H
ATOM   2162 2HD1 ILE A 253      22.500 179.225  22.414  1.00 34.06           H
ATOM   2163 3HD1 ILE A 253      21.548 178.265  21.256  1.00 34.06           H
ATOM   2164  N   HIS A 254      17.875 179.667  25.965  1.00 32.24           N
ATOM   2165  H   HIS A 254      18.750 179.734  26.466  1.00 32.24           H
ATOM   2166  CA  HIS A 254      16.831 180.628  26.342  1.00 32.66           C
ATOM   2167  HA  HIS A 254      16.373 180.958  25.409  1.00 32.66           H
ATOM   2168  C   HIS A 254      17.384 181.900  27.053  1.00 39.07           C
ATOM   2169  O   HIS A 254      17.084 182.181  28.215  1.00 37.86           O
ATOM   2170  CB  HIS A 254      15.714 179.936  27.146  1.00 36.48           C
ATOM   2171 1HB  HIS A 254      15.651 178.888  26.856  1.00 36.48           H
ATOM   2172 2HB  HIS A 254      15.924 179.961  28.216  1.00 36.48           H
ATOM   2173  CG  HIS A 254      14.379 180.598  26.893  1.00 38.75           C
ATOM   2174  ND1 HIS A 254      13.378 180.125  26.084  1.00 38.32           N
ATOM   2175  HD1 HIS A 254      13.326 179.244  25.592  1.00 38.32           H
ATOM   2176  CD2 HIS A 254      13.981 181.853  27.261  1.00 42.12           C
ATOM   2177  HD2 HIS A 254      14.514 182.587  27.847  1.00 42.12           H
ATOM   2178  CE1 HIS A 254      12.436 181.037  26.013  1.00 40.96           C
ATOM   2179  HE1 HIS A 254      11.510 180.985  25.460  1.00 40.96           H
ATOM   2180  NE2 HIS A 254      12.759 182.125  26.697  1.00 39.70           N
ATOM   2181  N   ARG A 255      18.140 182.709  26.299  1.00 41.25           N
ATOM   2182  H   ARG A 255      18.449 182.331  25.415  1.00 41.25           H
ATOM   2183  CA  ARG A 255      18.815 183.958  26.725  1.00 44.46           C
ATOM   2184  HA  ARG A 255      19.700 183.681  27.296  1.00 44.46           H
ATOM   2185  C   ARG A 255      17.957 184.899  27.594  1.00 48.09           C
ATOM   2186  O   ARG A 255      18.504 185.575  28.467  1.00 43.31           O
ATOM   2187  CB  ARG A 255      19.267 184.675  25.436  1.00 45.46           C
ATOM   2188 1HB  ARG A 255      19.792 183.969  24.792  1.00 45.46           H
ATOM   2189 2HB  ARG A 255      18.372 185.005  24.909  1.00 45.46           H
ATOM   2190  CG  ARG A 255      20.179 185.900  25.657  1.00 48.94           C
ATOM   2191 1HG  ARG A 255      19.948 186.371  26.613  1.00 48.94           H
ATOM   2192 2HG  ARG A 255      21.217 185.569  25.695  1.00 48.94           H
ATOM   2193  CD  ARG A 255      20.054 186.970  24.549  1.00 50.80           C
ATOM   2194 1HD  ARG A 255      20.747 187.786  24.755  1.00 50.80           H
ATOM   2195 2HD  ARG A 255      20.316 186.514  23.595  1.00 50.80           H
ATOM   2196  NE  ARG A 255      18.690 187.527  24.447  1.00 65.47           N
ATOM   2197  HE  ARG A 255      18.211 187.268  23.596  1.00 65.47           H
ATOM   2198  CZ  ARG A 255      18.017 188.147  25.429  1.00 65.14           C
ATOM   2199  NH1 ARG A 255      18.578 188.624  26.505  1.00 58.51           N
ATOM   2200 1HH1 ARG A 255      19.584 188.707  26.558  1.00 58.51           H
ATOM   2201 2HH1 ARG A 255      18.008 188.880  27.299  1.00 58.51           H
ATOM   2202  NH2 ARG A 255      16.729 188.254  25.329  1.00 65.80           N
ATOM   2203 1HH2 ARG A 255      16.262 187.827  24.542  1.00 65.80           H
ATOM   2204 2HH2 ARG A 255      16.187 188.627  26.096  1.00 65.80           H
ATOM   2205  N   ASP A 256      16.650 184.992  27.348  1.00 46.44           N
ATOM   2206  H   ASP A 256      16.263 184.391  26.635  1.00 46.44           H
ATOM   2207  CA  ASP A 256      15.748 186.012  27.900  1.00 43.64           C
ATOM   2208  HA  ASP A 256      16.321 186.939  27.868  1.00 43.64           H
ATOM   2209  C   ASP A 256      15.309 185.807  29.387  1.00 43.17           C
ATOM   2210  O   ASP A 256      14.156 186.054  29.749  1.00 41.10           O
ATOM   2211  CB  ASP A 256      14.541 186.197  26.963  1.00 47.38           C
ATOM   2212 1HB  ASP A 256      14.850 185.994  25.938  1.00 47.38           H
ATOM   2213 2HB  ASP A 256      13.750 185.492  27.218  1.00 47.38           H
ATOM   2214  CG  ASP A 256      13.969 187.620  27.030  1.00 54.42           C
ATOM   2215  OD1 ASP A 256      14.750 188.585  27.191  1.00 53.64           O
ATOM   2216  OD2 ASP A 256      12.751 187.801  26.810  1.00 57.02           O
ATOM   2217  N   ILE A 257      16.212 185.357  30.261  1.00 39.35           N
ATOM   2218  H   ILE A 257      17.138 185.143  29.917  1.00 39.35           H
ATOM   2219  CA  ILE A 257      16.028 185.247  31.721  1.00 38.67           C
ATOM   2220  HA  ILE A 257      15.032 184.834  31.879  1.00 38.67           H
ATOM   2221  C   ILE A 257      16.056 186.635  32.444  1.00 42.30           C
ATOM   2222  O   ILE A 257      16.700 186.812  33.484  1.00 41.03           O
ATOM   2223  CB  ILE A 257      17.026 184.222  32.335  1.00 42.97           C
ATOM   2224  HB  ILE A 257      16.892 184.244  33.417  1.00 42.97           H
ATOM   2225  CG1 ILE A 257      18.498 184.560  32.027  1.00 40.80           C
ATOM   2226 1HG1 ILE A 257      18.703 184.291  30.990  1.00 40.80           H
ATOM   2227 2HG1 ILE A 257      18.636 185.635  32.143  1.00 40.80           H
ATOM   2228  CG2 ILE A 257      16.662 182.797  31.875  1.00 42.52           C
ATOM   2229 1HG2 ILE A 257      17.283 182.074  32.404  1.00 42.52           H
ATOM   2230 2HG2 ILE A 257      16.831 182.705  30.802  1.00 42.52           H
ATOM   2231 3HG2 ILE A 257      15.612 182.605  32.095  1.00 42.52           H
ATOM   2232  CD1 ILE A 257      19.505 183.853  32.942  1.00 38.00           C
ATOM   2233 1HD1 ILE A 257      20.513 184.153  32.656  1.00 38.00           H
ATOM   2234 2HD1 ILE A 257      19.404 182.773  32.840  1.00 38.00           H
ATOM   2235 3HD1 ILE A 257      19.321 184.139  33.978  1.00 38.00           H
ATOM   2236  N   LYS A 258      15.345 187.630  31.902  1.00 35.07           N
ATOM   2237  H   LYS A 258      14.811 187.435  31.067  1.00 35.07           H
ATOM   2238  CA  LYS A 258      15.082 188.918  32.557  1.00 37.88           C
ATOM   2239  HA  LYS A 258      16.035 189.325  32.895  1.00 37.88           H
ATOM   2240  C   LYS A 258      14.185 188.715  33.798  1.00 35.13           C
ATOM   2241  O   LYS A 258      13.369 187.789  33.784  1.00 34.02           O
ATOM   2242  CB  LYS A 258      14.474 189.939  31.572  1.00 41.98           C
ATOM   2243 1HB  LYS A 258      13.442 189.651  31.376  1.00 41.98           H
ATOM   2244 2HB  LYS A 258      14.475 190.918  32.051  1.00 41.98           H
ATOM   2245  CG  LYS A 258      15.243 190.052  30.242  1.00 43.46           C
ATOM   2246 1HG  LYS A 258      16.306 190.147  30.464  1.00 43.46           H
ATOM   2247 2HG  LYS A 258      15.085 189.137  29.672  1.00 43.46           H
ATOM   2248  CD  LYS A 258      14.815 191.271  29.397  1.00 47.27           C
ATOM   2249 1HD  LYS A 258      15.025 192.175  29.969  1.00 47.27           H
ATOM   2250 2HD  LYS A 258      15.436 191.302  28.502  1.00 47.27           H
ATOM   2251  CE  LYS A 258      13.327 191.274  29.007  1.00 48.90           C
ATOM   2252 1HE  LYS A 258      12.769 190.710  29.755  1.00 48.90           H
ATOM   2253 2HE  LYS A 258      12.962 192.301  29.031  1.00 48.90           H
ATOM   2254  NZ  LYS A 258      13.101 190.709  27.658  1.00 60.35           N
ATOM   2255 1HZ  LYS A 258      12.110 190.664  27.468  1.00 60.35           H
ATOM   2256 2HZ  LYS A 258      13.497 189.781  27.602  1.00 60.35           H
ATOM   2257 3HZ  LYS A 258      13.548 191.308  26.979  1.00 60.35           H
ATOM   2258  N   PRO A 259      14.270 189.533  34.868  1.00 34.58           N
ATOM   2259  CA  PRO A 259      13.520 189.284  36.110  1.00 36.26           C
ATOM   2260  HA  PRO A 259      13.886 188.357  36.551  1.00 36.26           H
ATOM   2261  C   PRO A 259      11.991 189.161  35.939  1.00 37.25           C
ATOM   2262  O   PRO A 259      11.327 188.464  36.708  1.00 31.57           O
ATOM   2263  CB  PRO A 259      13.884 190.454  37.033  1.00 37.79           C
ATOM   2264 1HB  PRO A 259      13.185 191.278  36.893  1.00 37.79           H
ATOM   2265 2HB  PRO A 259      13.929 190.153  38.079  1.00 37.79           H
ATOM   2266  CG  PRO A 259      15.267 190.857  36.549  1.00 40.05           C
ATOM   2267 1HG  PRO A 259      15.497 191.900  36.769  1.00 40.05           H
ATOM   2268 2HG  PRO A 259      16.019 190.193  36.975  1.00 40.05           H
ATOM   2269  CD  PRO A 259      15.171 190.647  35.051  1.00 38.78           C
ATOM   2270 1HD  PRO A 259      14.764 191.534  34.566  1.00 38.78           H
ATOM   2271 2HD  PRO A 259      16.153 190.397  34.649  1.00 38.78           H
ATOM   2272  N   GLU A 260      11.409 189.829  34.942  1.00 32.97           N
ATOM   2273  H   GLU A 260      11.973 190.450  34.379  1.00 32.97           H
ATOM   2274  CA  GLU A 260       9.975 189.783  34.630  1.00 37.28           C
ATOM   2275  HA  GLU A 260       9.424 189.778  35.570  1.00 37.28           H
ATOM   2276  C   GLU A 260       9.563 188.517  33.837  1.00 36.38           C
ATOM   2277  O   GLU A 260       8.386 188.153  33.818  1.00 38.48           O
ATOM   2278  CB  GLU A 260       9.570 191.066  33.883  1.00 37.92           C
ATOM   2279 1HB  GLU A 260       8.480 191.072  33.853  1.00 37.92           H
ATOM   2280 2HB  GLU A 260       9.876 191.944  34.453  1.00 37.92           H
ATOM   2281  CG  GLU A 260      10.090 191.230  32.435  1.00 41.04           C
ATOM   2282 1HG  GLU A 260      10.141 190.263  31.933  1.00 41.04           H
ATOM   2283 2HG  GLU A 260       9.360 191.831  31.893  1.00 41.04           H
ATOM   2284  CD  GLU A 260      11.464 191.911  32.318  1.00 50.81           C
ATOM   2285  OE1 GLU A 260      12.334 191.746  33.197  1.00 43.12           O
ATOM   2286  OE2 GLU A 260      11.667 192.664  31.338  1.00 57.41           O
ATOM   2287  N   ASN A 261      10.521 187.836  33.205  1.00 32.96           N
ATOM   2288  H   ASN A 261      11.470 188.168  33.302  1.00 32.96           H
ATOM   2289  CA  ASN A 261      10.343 186.593  32.440  1.00 35.11           C
ATOM   2290  HA  ASN A 261       9.338 186.584  32.017  1.00 35.11           H
ATOM   2291  C   ASN A 261      10.472 185.313  33.325  1.00 35.89           C
ATOM   2292  O   ASN A 261      10.390 184.190  32.823  1.00 34.81           O
ATOM   2293  CB  ASN A 261      11.346 186.637  31.274  1.00 34.70           C
ATOM   2294 1HB  ASN A 261      12.340 186.887  31.645  1.00 34.70           H
ATOM   2295 2HB  ASN A 261      11.429 185.648  30.824  1.00 34.70           H
ATOM   2296  CG  ASN A 261      10.950 187.644  30.194  1.00 43.28           C
ATOM   2297  OD1 ASN A 261      11.467 188.748  30.107  1.00 47.70           O
ATOM   2298  ND2 ASN A 261       9.985 187.321  29.364  1.00 39.81           N
ATOM   2299 1HD2 ASN A 261       9.837 187.916  28.562  1.00 39.81           H
ATOM   2300 2HD2 ASN A 261       9.452 186.468  29.465  1.00 39.81           H
ATOM   2301  N   LEU A 262      10.646 185.492  34.639  1.00 30.80           N
ATOM   2302  H   LEU A 262      10.714 186.444  34.969  1.00 30.80           H
ATOM   2303  CA  LEU A 262      10.695 184.442  35.667  1.00 36.17           C
ATOM   2304  HA  LEU A 262      10.688 183.461  35.192  1.00 36.17           H
ATOM   2305  C   LEU A 262       9.465 184.520  36.605  1.00 34.52           C
ATOM   2306  O   LEU A 262       8.850 185.580  36.752  1.00 34.85           O
ATOM   2307  CB  LEU A 262      12.013 184.591  36.471  1.00 28.77           C
ATOM   2308 1HB  LEU A 262      11.976 185.544  36.999  1.00 28.77           H
ATOM   2309 2HB  LEU A 262      12.043 183.794  37.213  1.00 28.77           H
ATOM   2310  CG  LEU A 262      13.319 184.555  35.654  1.00 33.20           C
ATOM   2311  HG  LEU A 262      13.292 185.363  34.923  1.00 33.20           H
ATOM   2312  CD1 LEU A 262      14.515 184.787  36.580  1.00 33.36           C
ATOM   2313 1HD1 LEU A 262      15.430 184.802  35.987  1.00 33.36           H
ATOM   2314 2HD1 LEU A 262      14.572 183.987  37.317  1.00 33.36           H
ATOM   2315 3HD1 LEU A 262      14.396 185.743  37.089  1.00 33.36           H
ATOM   2316  CD2 LEU A 262      13.516 183.227  34.922  1.00 32.70           C
ATOM   2317 1HD2 LEU A 262      14.492 183.222  34.438  1.00 32.70           H
ATOM   2318 2HD2 LEU A 262      12.736 183.112  34.170  1.00 32.70           H
ATOM   2319 3HD2 LEU A 262      13.458 182.403  35.634  1.00 32.70           H
ATOM   2320  N   LEU A 263       9.133 183.409  37.265  1.00 28.87           N
ATOM   2321  H   LEU A 263       9.670 182.572  37.086  1.00 28.87           H
ATOM   2322  CA  LEU A 263       8.115 183.299  38.330  1.00 30.36           C
ATOM   2323  HA  LEU A 263       7.817 184.299  38.645  1.00 30.36           H
ATOM   2324  C   LEU A 263       8.701 182.575  39.570  1.00 32.05           C
ATOM   2325  O   LEU A 263       9.803 182.026  39.505  1.00 28.86           O
ATOM   2326  CB  LEU A 263       6.855 182.563  37.798  1.00 30.84           C
ATOM   2327 1HB  LEU A 263       7.156 181.554  37.517  1.00 30.84           H
ATOM   2328 2HB  LEU A 263       6.144 182.488  38.621  1.00 30.84           H
ATOM   2329  CG  LEU A 263       6.131 183.205  36.600  1.00 36.22           C
ATOM   2330  HG  LEU A 263       6.855 183.361  35.801  1.00 36.22           H
ATOM   2331  CD1 LEU A 263       5.025 182.277  36.094  1.00 36.57           C
ATOM   2332 1HD1 LEU A 263       4.584 182.700  35.192  1.00 36.57           H
ATOM   2333 2HD1 LEU A 263       4.258 182.177  36.862  1.00 36.57           H
ATOM   2334 3HD1 LEU A 263       5.445 181.296  35.869  1.00 36.57           H
ATOM   2335  CD2 LEU A 263       5.482 184.544  36.933  1.00 34.67           C
ATOM   2336 1HD2 LEU A 263       5.056 184.974  36.026  1.00 34.67           H
ATOM   2337 2HD2 LEU A 263       6.240 185.217  37.333  1.00 34.67           H
ATOM   2338 3HD2 LEU A 263       4.695 184.401  37.673  1.00 34.67           H
ATOM   2339  N   LEU A 264       7.960 182.567  40.683  1.00 30.56           N
ATOM   2340  H   LEU A 264       7.075 183.054  40.682  1.00 30.56           H
ATOM   2341  CA  LEU A 264       8.326 181.887  41.935  1.00 33.57           C
ATOM   2342  HA  LEU A 264       9.273 181.366  41.793  1.00 33.57           H
ATOM   2343  C   LEU A 264       7.270 180.831  42.353  1.00 31.20           C
ATOM   2344  O   LEU A 264       6.065 181.104  42.355  1.00 31.16           O
ATOM   2345  CB  LEU A 264       8.531 182.939  43.053  1.00 31.51           C
ATOM   2346 1HB  LEU A 264       7.615 183.525  43.135  1.00 31.51           H
ATOM   2347 2HB  LEU A 264       8.673 182.406  43.993  1.00 31.51           H
ATOM   2348  CG  LEU A 264       9.704 183.916  42.866  1.00 38.70           C
ATOM   2349  HG  LEU A 264       9.578 184.436  41.917  1.00 38.70           H
ATOM   2350  CD1 LEU A 264       9.709 184.954  43.990  1.00 35.62           C
ATOM   2351 1HD1 LEU A 264      10.524 185.659  43.831  1.00 35.62           H
ATOM   2352 2HD1 LEU A 264       9.842 184.455  44.950  1.00 35.62           H
ATOM   2353 3HD1 LEU A 264       8.759 185.489  43.987  1.00 35.62           H
ATOM   2354  CD2 LEU A 264      11.052 183.197  42.875  1.00 32.56           C
ATOM   2355 1HD2 LEU A 264      11.861 183.927  42.896  1.00 32.56           H
ATOM   2356 2HD2 LEU A 264      11.136 182.586  41.976  1.00 32.56           H
ATOM   2357 3HD2 LEU A 264      11.116 182.558  43.756  1.00 32.56           H
ATOM   2358  N   GLY A 265       7.738 179.635  42.714  1.00 31.48           N
ATOM   2359  H   GLY A 265       8.738 179.494  42.703  1.00 31.48           H
ATOM   2360  CA  GLY A 265       6.928 178.525  43.234  1.00 31.92           C
ATOM   2361 1HA  GLY A 265       6.020 178.430  42.640  1.00 31.92           H
ATOM   2362 2HA  GLY A 265       7.487 177.594  43.135  1.00 31.92           H
ATOM   2363  C   GLY A 265       6.522 178.687  44.712  1.00 33.97           C
ATOM   2364  O   GLY A 265       6.896 179.656  45.373  1.00 33.71           O
ATOM   2365  N   SER A 266       5.740 177.745  45.246  1.00 36.59           N
ATOM   2366  H   SER A 266       5.437 176.976  44.666  1.00 36.59           H
ATOM   2367  CA  SER A 266       5.206 177.768  46.620  1.00 38.60           C
ATOM   2368  HA  SER A 266       4.743 178.746  46.750  1.00 38.60           H
ATOM   2369  C   SER A 266       6.256 177.606  47.763  1.00 44.84           C
ATOM   2370  O   SER A 266       5.903 177.802  48.927  1.00 47.29           O
ATOM   2371  CB  SER A 266       4.064 176.748  46.783  1.00 39.33           C
ATOM   2372 1HB  SER A 266       3.937 176.538  47.845  1.00 39.33           H
ATOM   2373 2HB  SER A 266       3.141 177.200  46.421  1.00 39.33           H
ATOM   2374  OG  SER A 266       4.252 175.536  46.078  1.00 46.34           O
ATOM   2375  HG  SER A 266       5.167 175.266  46.187  1.00 46.34           H
ATOM   2376  N   ALA A 267       7.527 177.325  47.468  1.00 42.29           N
ATOM   2377  H   ALA A 267       7.773 177.131  46.507  1.00 42.29           H
ATOM   2378  CA  ALA A 267       8.660 177.436  48.409  1.00 44.38           C
ATOM   2379  HA  ALA A 267       8.273 177.620  49.411  1.00 44.38           H
ATOM   2380  C   ALA A 267       9.608 178.622  48.060  1.00 43.42           C
ATOM   2381  O   ALA A 267      10.684 178.778  48.650  1.00 45.15           O
ATOM   2382  CB  ALA A 267       9.394 176.094  48.452  1.00 46.58           C
ATOM   2383 1HB  ALA A 267       8.696 175.302  48.725  1.00 46.58           H
ATOM   2384 2HB  ALA A 267      10.187 176.152  49.197  1.00 46.58           H
ATOM   2385 3HB  ALA A 267       9.827 175.876  47.476  1.00 46.58           H
ATOM   2386  N   GLY A 268       9.210 179.469  47.106  1.00 40.99           N
ATOM   2387  H   GLY A 268       8.340 179.277  46.630  1.00 40.99           H
ATOM   2388  CA  GLY A 268      10.037 180.546  46.563  1.00 36.60           C
ATOM   2389 1HA  GLY A 268       9.401 181.214  45.984  1.00 36.60           H
ATOM   2390 2HA  GLY A 268      10.480 181.108  47.386  1.00 36.60           H
ATOM   2391  C   GLY A 268      11.172 180.046  45.652  1.00 34.71           C
ATOM   2392  O   GLY A 268      12.128 180.788  45.424  1.00 34.57           O
ATOM   2393  N   GLU A 269      11.099 178.805  45.167  1.00 35.09           N
ATOM   2394  H   GLU A 269      10.274 178.258  45.370  1.00 35.09           H
ATOM   2395  CA  GLU A 269      11.984 178.288  44.116  1.00 33.17           C
ATOM   2396  HA  GLU A 269      13.014 178.498  44.403  1.00 33.17           H
ATOM   2397  C   GLU A 269      11.706 179.007  42.778  1.00 32.22           C
ATOM   2398  O   GLU A 269      10.558 179.316  42.445  1.00 33.03           O
ATOM   2399  CB  GLU A 269      11.864 176.754  43.996  1.00 40.75           C
ATOM   2400 1HB  GLU A 269      12.684 176.430  43.355  1.00 40.75           H
ATOM   2401 2HB  GLU A 269      12.026 176.300  44.973  1.00 40.75           H
ATOM   2402  CG  GLU A 269      10.549 176.172  43.414  1.00 39.75           C
ATOM   2403 1HG  GLU A 269      10.168 176.810  42.616  1.00 39.75           H
ATOM   2404 2HG  GLU A 269      10.785 175.208  42.964  1.00 39.75           H
ATOM   2405  CD  GLU A 269       9.430 175.965  44.447  1.00 41.95           C
ATOM   2406  OE1 GLU A 269       9.016 176.935  45.119  1.00 45.47           O
ATOM   2407  OE2 GLU A 269       8.917 174.823  44.540  1.00 44.60           O
ATOM   2408  N   LEU A 270      12.753 179.291  42.005  1.00 32.44           N
ATOM   2409  H   LEU A 270      13.684 179.055  42.319  1.00 32.44           H
ATOM   2410  CA  LEU A 270      12.623 179.949  40.715  1.00 33.41           C
ATOM   2411  HA  LEU A 270      11.952 180.798  40.843  1.00 33.41           H
ATOM   2412  C   LEU A 270      12.001 178.992  39.682  1.00 35.35           C
ATOM   2413  O   LEU A 270      12.353 177.814  39.594  1.00 33.62           O
ATOM   2414  CB  LEU A 270      13.979 180.494  40.233  1.00 35.12           C
ATOM   2415 1HB  LEU A 270      14.764 179.811  40.557  1.00 35.12           H
ATOM   2416 2HB  LEU A 270      13.978 180.516  39.144  1.00 35.12           H
ATOM   2417  CG  LEU A 270      14.263 181.923  40.735  1.00 43.16           C
ATOM   2418  HG  LEU A 270      13.444 182.569  40.419  1.00 43.16           H
ATOM   2419  CD1 LEU A 270      14.398 182.018  42.250  1.00 45.40           C
ATOM   2420 1HD1 LEU A 270      14.626 183.049  42.521  1.00 45.40           H
ATOM   2421 2HD1 LEU A 270      15.208 181.368  42.581  1.00 45.40           H
ATOM   2422 3HD1 LEU A 270      13.468 181.713  42.730  1.00 45.40           H
ATOM   2423  CD2 LEU A 270      15.548 182.450  40.101  1.00 36.41           C
ATOM   2424 1HD2 LEU A 270      15.725 183.473  40.432  1.00 36.41           H
ATOM   2425 2HD2 LEU A 270      15.449 182.430  39.016  1.00 36.41           H
ATOM   2426 3HD2 LEU A 270      16.386 181.821  40.401  1.00 36.41           H
ATOM   2427  N   LYS A 271      11.101 179.550  38.872  1.00 30.21           N
ATOM   2428  H   LYS A 271      10.823 180.500  39.075  1.00 30.21           H
ATOM   2429  CA  LYS A 271      10.455 178.905  37.727  1.00 31.19           C
ATOM   2430  HA  LYS A 271      10.882 177.913  37.580  1.00 31.19           H
ATOM   2431  C   LYS A 271      10.732 179.750  36.478  1.00 33.92           C
ATOM   2432  O   LYS A 271      10.220 180.863  36.343  1.00 32.01           O
ATOM   2433  CB  LYS A 271       8.943 178.754  38.005  1.00 34.64           C
ATOM   2434 1HB  LYS A 271       8.523 179.749  38.153  1.00 34.64           H
ATOM   2435 2HB  LYS A 271       8.477 178.317  37.123  1.00 34.64           H
ATOM   2436  CG  LYS A 271       8.586 177.901  39.237  1.00 32.00           C
ATOM   2437 1HG  LYS A 271       9.131 178.291  40.097  1.00 32.00           H
ATOM   2438 2HG  LYS A 271       7.521 178.013  39.439  1.00 32.00           H
ATOM   2439  CD  LYS A 271       8.886 176.410  39.062  1.00 30.77           C
ATOM   2440 1HD  LYS A 271       8.276 176.015  38.250  1.00 30.77           H
ATOM   2441 2HD  LYS A 271       9.942 176.283  38.823  1.00 30.77           H
ATOM   2442  CE  LYS A 271       8.571 175.670  40.370  1.00 34.36           C
ATOM   2443 1HE  LYS A 271       9.382 175.844  41.078  1.00 34.36           H
ATOM   2444 2HE  LYS A 271       7.654 176.080  40.794  1.00 34.36           H
ATOM   2445  NZ  LYS A 271       8.390 174.221  40.149  1.00 28.22           N
ATOM   2446 1HZ  LYS A 271       8.159 173.771  41.023  1.00 28.22           H
ATOM   2447 2HZ  LYS A 271       9.232 173.810  39.770  1.00 28.22           H
ATOM   2448 3HZ  LYS A 271       7.631 174.095  39.495  1.00 28.22           H
ATOM   2449  N   ILE A 272      11.552 179.228  35.568  1.00 29.32           N
ATOM   2450  H   ILE A 272      11.994 178.341  35.764  1.00 29.32           H
ATOM   2451  CA  ILE A 272      11.787 179.808  34.247  1.00 32.90           C
ATOM   2452  HA  ILE A 272      12.067 180.853  34.379  1.00 32.90           H
ATOM   2453  C   ILE A 272      10.457 179.763  33.467  1.00 35.48           C
ATOM   2454  O   ILE A 272       9.863 178.690  33.318  1.00 35.37           O
ATOM   2455  CB  ILE A 272      12.963 179.096  33.531  1.00 32.04           C
ATOM   2456  HB  ILE A 272      12.727 178.034  33.474  1.00 32.04           H
ATOM   2457  CG1 ILE A 272      14.277 179.277  34.326  1.00 34.04           C
ATOM   2458 1HG1 ILE A 272      14.455 180.346  34.446  1.00 34.04           H
ATOM   2459 2HG1 ILE A 272      14.138 178.836  35.313  1.00 34.04           H
ATOM   2460  CG2 ILE A 272      13.118 179.637  32.103  1.00 33.40           C
ATOM   2461 1HG2 ILE A 272      13.959 179.150  31.608  1.00 33.40           H
ATOM   2462 2HG2 ILE A 272      13.294 180.711  32.148  1.00 33.40           H
ATOM   2463 3HG2 ILE A 272      12.203 179.440  31.543  1.00 33.40           H
ATOM   2464  CD1 ILE A 272      15.524 178.637  33.700  1.00 35.64           C
ATOM   2465 1HD1 ILE A 272      16.327 178.635  34.437  1.00 35.64           H
ATOM   2466 2HD1 ILE A 272      15.835 179.205  32.824  1.00 35.64           H
ATOM   2467 3HD1 ILE A 272      15.297 177.612  33.407  1.00 35.64           H
ATOM   2468  N   ALA A 273       9.969 180.932  33.040  1.00 34.36           N
ATOM   2469  H   ALA A 273      10.543 181.755  33.151  1.00 34.36           H
ATOM   2470  CA  ALA A 273       8.562 181.177  32.667  1.00 37.63           C
ATOM   2471  HA  ALA A 273       8.066 180.220  32.503  1.00 37.63           H
ATOM   2472  C   ALA A 273       8.437 181.993  31.350  1.00 43.13           C
ATOM   2473  O   ALA A 273       7.632 182.926  31.237  1.00 44.86           O
ATOM   2474  CB  ALA A 273       7.866 181.833  33.861  1.00 39.88           C
ATOM   2475 1HB  ALA A 273       7.997 181.213  34.748  1.00 39.88           H
ATOM   2476 2HB  ALA A 273       6.803 181.939  33.644  1.00 39.88           H
ATOM   2477 3HB  ALA A 273       8.301 182.817  34.038  1.00 39.88           H
ATOM   2478  N   ASN A 274       9.278 181.650  30.376  1.00 41.29           N
ATOM   2479  H   ASN A 274       9.912 180.889  30.577  1.00 41.29           H
ATOM   2480  CA  ASN A 274       9.468 182.329  29.085  1.00 43.74           C
ATOM   2481  HA  ASN A 274       8.593 182.952  28.899  1.00 43.74           H
ATOM   2482  C   ASN A 274       9.592 181.345  27.883  1.00 41.81           C
ATOM   2483  O   ASN A 274       9.379 181.781  26.749  1.00 43.38           O
ATOM   2484  CB  ASN A 274      10.677 183.280  29.196  1.00 39.74           C
ATOM   2485 1HB  ASN A 274      10.888 183.718  28.221  1.00 39.74           H
ATOM   2486 2HB  ASN A 274      10.383 184.086  29.869  1.00 39.74           H
ATOM   2487  CG  ASN A 274      11.958 182.632  29.733  1.00 43.38           C
ATOM   2488  OD1 ASN A 274      12.037 181.437  29.953  1.00 35.17           O
ATOM   2489  ND2 ASN A 274      12.995 183.392  30.002  1.00 40.17           N
ATOM   2490 1HD2 ASN A 274      13.839 182.913  30.284  1.00 40.17           H
ATOM   2491 2HD2 ASN A 274      13.020 184.380  29.798  1.00 40.17           H
ATOM   2492  N   PHE A 275       9.794 180.038  28.107  1.00 43.59           N
ATOM   2493  H   PHE A 275       9.933 179.709  29.051  1.00 43.59           H
ATOM   2494  CA  PHE A 275       9.506 179.015  27.094  1.00 45.79           C
ATOM   2495  HA  PHE A 275      10.094 179.231  26.202  1.00 45.79           H
ATOM   2496  C   PHE A 275       8.014 179.065  26.709  1.00 47.60           C
ATOM   2497  O   PHE A 275       7.160 179.393  27.543  1.00 42.77           O
ATOM   2498  CB  PHE A 275       9.875 177.604  27.586  1.00 41.92           C
ATOM   2499 1HB  PHE A 275       9.270 177.362  28.459  1.00 41.92           H
ATOM   2500 2HB  PHE A 275       9.596 176.894  26.807  1.00 41.92           H
ATOM   2501  CG  PHE A 275      11.343 177.375  27.941  1.00 36.86           C
ATOM   2502  CD1 PHE A 275      12.277 177.106  26.923  1.00 38.60           C
ATOM   2503  HD1 PHE A 275      11.967 177.087  25.889  1.00 38.60           H
ATOM   2504  CD2 PHE A 275      11.768 177.371  29.281  1.00 37.96           C
ATOM   2505  HD2 PHE A 275      11.050 177.555  30.067  1.00 37.96           H
ATOM   2506  CE1 PHE A 275      13.624 176.861  27.246  1.00 44.52           C
ATOM   2507  HE1 PHE A 275      14.343 176.666  26.464  1.00 44.52           H
ATOM   2508  CE2 PHE A 275      13.111 177.118  29.603  1.00 39.94           C
ATOM   2509  HE2 PHE A 275      13.422 177.117  30.638  1.00 39.94           H
ATOM   2510  CZ  PHE A 275      14.045 176.877  28.586  1.00 42.91           C
ATOM   2511  HZ  PHE A 275      15.081 176.705  28.837  1.00 42.91           H
ATOM   2512  N   GLY A 276       7.686 178.750  25.457  1.00 44.18           N
ATOM   2513  H   GLY A 276       8.425 178.589  24.787  1.00 44.18           H
ATOM   2514  CA  GLY A 276       6.320 178.786  24.947  1.00 47.36           C
ATOM   2515 1HA  GLY A 276       6.196 178.016  24.185  1.00 47.36           H
ATOM   2516 2HA  GLY A 276       5.626 178.565  25.758  1.00 47.36           H
ATOM   2517  C   GLY A 276       5.947 180.143  24.338  1.00 47.58           C
ATOM   2518  O   GLY A 276       6.600 180.589  23.392  1.00 44.66           O
ATOM   2519  N   TRP A 277       4.876 180.777  24.839  1.00 44.30           N
ATOM   2520  H   TRP A 277       4.398 180.395  25.642  1.00 44.30           H
ATOM   2521  CA  TRP A 277       4.271 181.956  24.212  1.00 42.08           C
ATOM   2522  HA  TRP A 277       5.010 182.380  23.533  1.00 42.08           H
ATOM   2523  C   TRP A 277       3.845 183.066  25.201  1.00 45.72           C
ATOM   2524  O   TRP A 277       3.031 182.835  26.097  1.00 52.16           O
ATOM   2525  CB  TRP A 277       3.075 181.507  23.357  1.00 46.68           C
ATOM   2526 1HB  TRP A 277       3.284 180.514  22.957  1.00 46.68           H
ATOM   2527 2HB  TRP A 277       2.182 181.426  23.976  1.00 46.68           H
ATOM   2528  CG  TRP A 277       2.811 182.451  22.225  1.00 50.09           C
ATOM   2529  CD1 TRP A 277       1.824 183.368  22.129  1.00 49.53           C
ATOM   2530  HD1 TRP A 277       1.037 183.561  22.844  1.00 49.53           H
ATOM   2531  CD2 TRP A 277       3.671 182.688  21.077  1.00 52.36           C
ATOM   2532  NE1 TRP A 277       2.012 184.153  21.037  1.00 51.18           N
ATOM   2533  HE1 TRP A 277       1.469 184.980  20.835  1.00 51.18           H
ATOM   2534  CE2 TRP A 277       3.175 183.828  20.383  1.00 55.80           C
ATOM   2535  CE3 TRP A 277       4.890 182.128  20.634  1.00 53.14           C
ATOM   2536  HE3 TRP A 277       5.302 181.278  21.157  1.00 53.14           H
ATOM   2537  CZ2 TRP A 277       3.883 184.416  19.328  1.00 54.50           C
ATOM   2538  HZ2 TRP A 277       3.508 185.315  18.861  1.00 54.50           H
ATOM   2539  CZ3 TRP A 277       5.602 182.710  19.571  1.00 57.07           C
ATOM   2540  HZ3 TRP A 277       6.556 182.294  19.279  1.00 57.07           H
ATOM   2541  CH2 TRP A 277       5.105 183.854  18.925  1.00 53.69           C
ATOM   2542  HH2 TRP A 277       5.666 184.312  18.125  1.00 53.69           H
ATOM   2543  N   SER A 278       4.325 184.296  25.002  1.00 44.60           N
ATOM   2544  H   SER A 278       4.979 184.453  24.249  1.00 44.60           H
ATOM   2545  CA  SER A 278       3.806 185.486  25.681  1.00 49.30           C
ATOM   2546  HA  SER A 278       3.687 185.261  26.741  1.00 49.30           H
ATOM   2547  C   SER A 278       2.437 185.898  25.115  1.00 49.35           C
ATOM   2548  O   SER A 278       2.222 185.831  23.903  1.00 48.59           O
ATOM   2549  CB  SER A 278       4.785 186.653  25.565  1.00 45.94           C
ATOM   2550 1HB  SER A 278       5.741 186.369  26.004  1.00 45.94           H
ATOM   2551 2HB  SER A 278       4.933 186.898  24.513  1.00 45.94           H
ATOM   2552  OG  SER A 278       4.262 187.785  26.245  1.00 46.15           O
ATOM   2553  HG  SER A 278       4.875 188.013  26.948  1.00 46.15           H
ATOM   2554  N   VAL A 279       1.507 186.365  25.958  1.00 48.20           N
ATOM   2555  H   VAL A 279       1.717 186.450  26.942  1.00 48.20           H
ATOM   2556  CA  VAL A 279       0.211 186.896  25.517  1.00 47.11           C
ATOM   2557  HA  VAL A 279      -0.170 186.201  24.768  1.00 47.11           H
ATOM   2558  C   VAL A 279       0.314 188.292  24.846  1.00 53.69           C
ATOM   2559  O   VAL A 279      -0.663 188.746  24.249  1.00 48.92           O
ATOM   2560  CB  VAL A 279      -0.851 186.924  26.648  1.00 47.00           C
ATOM   2561  HB  VAL A 279      -1.790 187.266  26.214  1.00 47.00           H
ATOM   2562  CG1 VAL A 279      -1.104 185.519  27.209  1.00 38.39           C
ATOM   2563 1HG1 VAL A 279      -1.946 185.561  27.900  1.00 38.39           H
ATOM   2564 2HG1 VAL A 279      -0.219 185.161  27.736  1.00 38.39           H
ATOM   2565 3HG1 VAL A 279      -1.339 184.841  26.389  1.00 38.39           H
ATOM   2566  CG2 VAL A 279      -0.509 187.874  27.802  1.00 44.07           C
ATOM   2567 1HG2 VAL A 279      -1.328 187.863  28.521  1.00 44.07           H
ATOM   2568 2HG2 VAL A 279      -0.375 188.885  27.418  1.00 44.07           H
ATOM   2569 3HG2 VAL A 279       0.409 187.547  28.291  1.00 44.07           H
ATOM   2570  N   HIS A 280       1.471 188.957  24.923  1.00 50.53           N
ATOM   2571  H   HIS A 280       2.255 188.509  25.374  1.00 50.53           H
ATOM   2572  CA  HIS A 280       1.745 190.253  24.282  1.00 57.68           C
ATOM   2573  HA  HIS A 280       0.805 190.791  24.161  1.00 57.68           H
ATOM   2574  C   HIS A 280       2.377 190.068  22.889  1.00 53.75           C
ATOM   2575  O   HIS A 280       3.139 189.127  22.671  1.00 58.01           O
ATOM   2576  CB  HIS A 280       2.649 191.097  25.191  1.00 58.90           C
ATOM   2577 1HB  HIS A 280       3.660 190.690  25.157  1.00 58.90           H
ATOM   2578 2HB  HIS A 280       2.686 192.118  24.810  1.00 58.90           H
ATOM   2579  CG  HIS A 280       2.181 191.128  26.629  1.00 61.29           C
ATOM   2580  ND1 HIS A 280       1.019 191.669  27.120  1.00 60.26           N
ATOM   2581  HD1 HIS A 280       0.322 192.222  26.642  1.00 60.26           H
ATOM   2582  CD2 HIS A 280       2.746 190.465  27.681  1.00 54.80           C
ATOM   2583  HD2 HIS A 280       3.648 189.871  27.698  1.00 54.80           H
ATOM   2584  CE1 HIS A 280       0.926 191.360  28.395  1.00 60.76           C
ATOM   2585  HE1 HIS A 280       0.140 191.623  29.087  1.00 60.76           H
ATOM   2586  NE2 HIS A 280       1.953 190.617  28.787  1.00 54.52           N
HETATM 2587  N   NME A 281       2.076 190.976  21.947  1.00 50.53           N
HETATM 2588  H   NME A 281       1.547 191.797  22.201  1.00 50.53           H
HETATM 2589  CH3 NME A 281       2.528 190.878  20.561  1.00 50.53           C
HETATM 2590 1HH3 NME A 281       2.181 191.748  20.004  1.00 50.53           H
HETATM 2591 2HH3 NME A 281       2.126 189.971  20.109  1.00 50.53           H
HETATM 2592 3HH3 NME A 281       3.618 190.842  20.539  1.00 50.53           H
HETATM 2593  CH3 ACE A 289      15.031 202.403  23.635  1.00 64.73           C
HETATM 2594 1HH3 ACE A 289      15.188 203.077  22.792  1.00 64.73           H
HETATM 2595 2HH3 ACE A 289      14.491 202.927  24.423  1.00 64.73           H
HETATM 2596 3HH3 ACE A 289      14.452 201.540  23.308  1.00 64.73           H
HETATM 2597  C   ACE A 289      16.371 201.946  24.154  1.00 64.73           C
HETATM 2598  O   ACE A 289      17.403 202.424  23.696  1.00 64.73           O
ATOM   2599  N   ALA A 290      16.332 201.035  25.117  1.00 64.73           N
ATOM   2600  H   ALA A 290      15.419 200.795  25.477  1.00 64.73           H
ATOM   2601  CA  ALA A 290      17.470 200.295  25.674  1.00 69.42           C
ATOM   2602  HA  ALA A 290      18.213 200.140  24.891  1.00 69.42           H
ATOM   2603  C   ALA A 290      17.050 198.895  26.198  1.00 75.04           C
ATOM   2604  O   ALA A 290      17.864 197.973  26.256  1.00 68.53           O
ATOM   2605  CB  ALA A 290      18.114 201.136  26.785  1.00 59.33           C
ATOM   2606 1HB  ALA A 290      18.382 202.118  26.395  1.00 59.33           H
ATOM   2607 2HB  ALA A 290      19.012 200.627  27.136  1.00 59.33           H
ATOM   2608 3HB  ALA A 290      17.414 201.252  27.612  1.00 59.33           H
ATOM   2609  N   GLY A 291      15.757 198.716  26.507  1.00 73.08           N
ATOM   2610  H   GLY A 291      15.145 199.519  26.467  1.00 73.08           H
ATOM   2611  CA  GLY A 291      15.159 197.461  26.977  1.00 68.72           C
ATOM   2612 1HA  GLY A 291      15.509 197.279  27.994  1.00 68.72           H
ATOM   2613 2HA  GLY A 291      14.074 197.559  27.007  1.00 68.72           H
ATOM   2614  C   GLY A 291      15.517 196.243  26.113  1.00 69.07           C
ATOM   2615  O   GLY A 291      15.612 196.330  24.886  1.00 71.67           O
ATOM   2616  N   THR A 292      15.757 195.118  26.785  1.00 65.84           N
ATOM   2617  H   THR A 292      15.560 195.143  27.775  1.00 65.84           H
ATOM   2618  CA  THR A 292      16.311 193.847  26.275  1.00 70.83           C
ATOM   2619  HA  THR A 292      16.373 193.189  27.142  1.00 70.83           H
ATOM   2620  C   THR A 292      17.741 193.966  25.680  1.00 68.31           C
ATOM   2621  O   THR A 292      18.539 193.073  25.941  1.00 52.21           O
ATOM   2622  CB  THR A 292      15.323 193.142  25.338  1.00  0.00           C
ATOM   2623  HB  THR A 292      15.097 193.800  24.500  1.00  0.00           H
ATOM   2624  OG1 THR A 292      14.143 192.852  26.062  1.00  0.00           O
ATOM   2625  HG1 THR A 292      13.733 193.684  26.312  1.00  0.00           H
ATOM   2626  CG2 THR A 292      15.829 191.799  24.815  1.00  0.00           C
ATOM   2627 1HG2 THR A 292      15.021 191.298  24.282  1.00  0.00           H
ATOM   2628 2HG2 THR A 292      16.153 191.179  25.650  1.00  0.00           H
ATOM   2629 3HG2 THR A 292      16.666 191.961  24.136  1.00  0.00           H
ATOM   2630  N   LEU A 293      18.124 195.064  25.012  1.00 57.99           N
ATOM   2631  H   LEU A 293      17.460 195.811  24.865  1.00 57.99           H
ATOM   2632  CA  LEU A 293      19.497 195.303  24.565  1.00 57.74           C
ATOM   2633  HA  LEU A 293      19.795 194.419  24.002  1.00 57.74           H
ATOM   2634  C   LEU A 293      20.471 195.449  25.761  1.00 52.25           C
ATOM   2635  O   LEU A 293      21.560 194.887  25.703  1.00 44.98           O
ATOM   2636  CB  LEU A 293      19.563 196.482  23.572  1.00 62.22           C
ATOM   2637 1HB  LEU A 293      18.794 196.334  22.813  1.00 62.22           H
ATOM   2638 2HB  LEU A 293      19.339 197.401  24.114  1.00 62.22           H
ATOM   2639  CG  LEU A 293      20.936 196.593  22.872  1.00 60.27           C
ATOM   2640  HG  LEU A 293      21.402 195.608  22.880  1.00 60.27           H
ATOM   2641  CD1 LEU A 293      20.782 197.030  21.419  1.00 59.91           C
ATOM   2642 1HD1 LEU A 293      21.762 197.049  20.940  1.00 59.91           H
ATOM   2643 2HD1 LEU A 293      20.343 198.027  21.389  1.00 59.91           H
ATOM   2644 3HD1 LEU A 293      20.133 196.331  20.891  1.00 59.91           H
ATOM   2645  CD2 LEU A 293      21.873 197.594  23.545  1.00 61.55           C
ATOM   2646 1HD2 LEU A 293      22.818 197.630  23.004  1.00 61.55           H
ATOM   2647 2HD2 LEU A 293      22.053 197.272  24.571  1.00 61.55           H
ATOM   2648 3HD2 LEU A 293      21.418 198.585  23.550  1.00 61.55           H
ATOM   2649  N   ASP A 294      20.032 196.051  26.875  1.00 50.12           N
ATOM   2650  H   ASP A 294      19.184 196.597  26.827  1.00 50.12           H
ATOM   2651  CA  ASP A 294      20.704 196.011  28.184  1.00 49.77           C
ATOM   2652  HA  ASP A 294      21.625 196.593  28.129  1.00 49.77           H
ATOM   2653  C   ASP A 294      21.108 194.568  28.626  1.00 43.82           C
ATOM   2654  O   ASP A 294      22.043 194.407  29.412  1.00 43.93           O
ATOM   2655  CB  ASP A 294      19.795 196.641  29.267  1.00 50.03           C
ATOM   2656 1HB  ASP A 294      18.842 196.112  29.262  1.00 50.03           H
ATOM   2657 2HB  ASP A 294      20.258 196.467  30.238  1.00 50.03           H
ATOM   2658  CG  ASP A 294      19.486 198.159  29.165  1.00 56.00           C
ATOM   2659  OD1 ASP A 294      20.294 198.928  28.598  1.00 52.74           O
ATOM   2660  OD2 ASP A 294      18.439 198.565  29.737  1.00 62.82           O
ATOM   2661  N   TYR A 295      20.452 193.527  28.090  1.00 38.61           N
ATOM   2662  H   TYR A 295      19.758 193.735  27.386  1.00 38.61           H
ATOM   2663  CA  TYR A 295      20.649 192.090  28.384  1.00 42.34           C
ATOM   2664  HA  TYR A 295      21.390 192.000  29.177  1.00 42.34           H
ATOM   2665  C   TYR A 295      21.191 191.269  27.168  1.00 44.73           C
ATOM   2666  O   TYR A 295      21.049 190.042  27.134  1.00 46.25           O
ATOM   2667  CB  TYR A 295      19.331 191.487  28.914  1.00 42.79           C
ATOM   2668 1HB  TYR A 295      18.597 191.484  28.109  1.00 42.79           H
ATOM   2669 2HB  TYR A 295      19.519 190.445  29.174  1.00 42.79           H
ATOM   2670  CG  TYR A 295      18.694 192.169  30.130  1.00 45.60           C
ATOM   2671  CD1 TYR A 295      17.865 193.294  29.969  1.00 54.05           C
ATOM   2672  HD1 TYR A 295      17.713 193.722  28.989  1.00 54.05           H
ATOM   2673  CD2 TYR A 295      18.886 191.636  31.419  1.00 45.54           C
ATOM   2674  HD2 TYR A 295      19.510 190.765  31.552  1.00 45.54           H
ATOM   2675  CE1 TYR A 295      17.231 193.872  31.083  1.00 54.36           C
ATOM   2676  HE1 TYR A 295      16.589 194.731  30.953  1.00 54.36           H
ATOM   2677  CE2 TYR A 295      18.270 192.219  32.545  1.00 45.32           C
ATOM   2678  HE2 TYR A 295      18.432 191.809  33.531  1.00 45.32           H
ATOM   2679  CZ  TYR A 295      17.427 193.335  32.376  1.00 52.49           C
ATOM   2680  OH  TYR A 295      16.785 193.895  33.445  1.00 48.18           O
ATOM   2681  HH  TYR A 295      17.207 193.687  34.282  1.00 48.18           H
ATOM   2682  N   LEU A 296      21.783 191.912  26.150  1.00 45.00           N
ATOM   2683  H   LEU A 296      21.847 192.920  26.172  1.00 45.00           H
ATOM   2684  CA  LEU A 296      22.462 191.245  25.027  1.00 39.98           C
ATOM   2685  HA  LEU A 296      22.133 190.206  25.003  1.00 39.98           H
ATOM   2686  C   LEU A 296      24.005 191.245  25.176  1.00 38.18           C
ATOM   2687  O   LEU A 296      24.559 192.234  25.659  1.00 36.27           O
ATOM   2688  CB  LEU A 296      22.067 191.893  23.678  1.00 45.73           C
ATOM   2689 1HB  LEU A 296      22.363 192.941  23.707  1.00 45.73           H
ATOM   2690 2HB  LEU A 296      22.638 191.403  22.889  1.00 45.73           H
ATOM   2691  CG  LEU A 296      20.574 191.810  23.316  1.00 50.13           C
ATOM   2692  HG  LEU A 296      19.998 192.304  24.097  1.00 50.13           H
ATOM   2693  CD1 LEU A 296      20.314 192.531  21.993  1.00 55.07           C
ATOM   2694 1HD1 LEU A 296      19.238 192.610  21.839  1.00 55.07           H
ATOM   2695 2HD1 LEU A 296      20.760 191.976  21.168  1.00 55.07           H
ATOM   2696 3HD1 LEU A 296      20.749 193.530  22.037  1.00 55.07           H
ATOM   2697  CD2 LEU A 296      20.065 190.376  23.187  1.00 49.88           C
ATOM   2698 1HD2 LEU A 296      19.021 190.384  22.875  1.00 49.88           H
ATOM   2699 2HD2 LEU A 296      20.149 189.894  24.161  1.00 49.88           H
ATOM   2700 3HD2 LEU A 296      20.660 189.827  22.457  1.00 49.88           H
ATOM   2701  N   PRO A 297      24.704 190.182  24.731  1.00 36.06           N
ATOM   2702  CA  PRO A 297      26.164 190.135  24.652  1.00 38.58           C
ATOM   2703  HA  PRO A 297      26.593 190.667  25.501  1.00 38.58           H
ATOM   2704  C   PRO A 297      26.736 190.771  23.361  1.00 37.80           C
ATOM   2705  O   PRO A 297      25.991 190.970  22.391  1.00 38.90           O
ATOM   2706  CB  PRO A 297      26.495 188.647  24.746  1.00 36.05           C
ATOM   2707 1HB  PRO A 297      27.438 188.392  24.263  1.00 36.05           H
ATOM   2708 2HB  PRO A 297      26.509 188.330  25.789  1.00 36.05           H
ATOM   2709  CG  PRO A 297      25.337 188.003  24.015  1.00 38.45           C
ATOM   2710 1HG  PRO A 297      25.519 188.032  22.941  1.00 38.45           H
ATOM   2711 2HG  PRO A 297      25.160 186.987  24.367  1.00 38.45           H
ATOM   2712  CD  PRO A 297      24.156 188.890  24.367  1.00 39.56           C
ATOM   2713 1HD  PRO A 297      23.492 189.005  23.511  1.00 39.56           H
ATOM   2714 2HD  PRO A 297      23.623 188.469  25.220  1.00 39.56           H
ATOM   2715  N   PRO A 298      28.058 191.049  23.299  1.00 36.87           N
ATOM   2716  CA  PRO A 298      28.705 191.743  22.177  1.00 40.88           C
ATOM   2717  HA  PRO A 298      28.323 192.763  22.132  1.00 40.88           H
ATOM   2718  C   PRO A 298      28.492 191.085  20.803  1.00 43.15           C
ATOM   2719  O   PRO A 298      28.113 191.750  19.840  1.00 42.22           O
ATOM   2720  CB  PRO A 298      30.197 191.790  22.536  1.00 40.43           C
ATOM   2721 1HB  PRO A 298      30.714 190.921  22.127  1.00 40.43           H
ATOM   2722 2HB  PRO A 298      30.670 192.711  22.197  1.00 40.43           H
ATOM   2723  CG  PRO A 298      30.202 191.730  24.053  1.00 37.90           C
ATOM   2724 1HG  PRO A 298      31.122 191.296  24.446  1.00 37.90           H
ATOM   2725 2HG  PRO A 298      30.029 192.724  24.468  1.00 37.90           H
ATOM   2726  CD  PRO A 298      29.025 190.825  24.351  1.00 37.99           C
ATOM   2727 1HD  PRO A 298      29.341 189.782  24.342  1.00 37.99           H
ATOM   2728 2HD  PRO A 298      28.589 191.094  25.313  1.00 37.99           H
ATOM   2729  N   GLU A 299      28.684 189.770  20.704  1.00 39.86           N
ATOM   2730  H   GLU A 299      28.986 189.259  21.522  1.00 39.86           H
ATOM   2731  CA  GLU A 299      28.594 189.011  19.453  1.00 40.03           C
ATOM   2732  HA  GLU A 299      29.270 189.480  18.738  1.00 40.03           H
ATOM   2733  C   GLU A 299      27.171 189.041  18.845  1.00 46.36           C
ATOM   2734  O   GLU A 299      27.020 189.018  17.622  1.00 40.97           O
ATOM   2735  CB  GLU A 299      29.094 187.566  19.671  1.00 36.15           C
ATOM   2736 1HB  GLU A 299      29.138 187.088  18.692  1.00 36.15           H
ATOM   2737 2HB  GLU A 299      30.116 187.588  20.050  1.00 36.15           H
ATOM   2738  CG  GLU A 299      28.260 186.653  20.607  1.00 37.99           C
ATOM   2739 1HG  GLU A 299      27.199 186.764  20.386  1.00 37.99           H
ATOM   2740 2HG  GLU A 299      28.532 185.621  20.383  1.00 37.99           H
ATOM   2741  CD  GLU A 299      28.468 186.889  22.115  1.00 40.32           C
ATOM   2742  OE1 GLU A 299      29.219 187.802  22.522  1.00 34.80           O
ATOM   2743  OE2 GLU A 299      27.887 186.140  22.927  1.00 36.96           O
ATOM   2744  N   MET A 300      26.127 189.171  19.673  1.00 41.86           N
ATOM   2745  H   MET A 300      26.293 189.286  20.663  1.00 41.86           H
ATOM   2746  CA  MET A 300      24.765 189.332  19.194  1.00 39.90           C
ATOM   2747  HA  MET A 300      24.594 188.574  18.430  1.00 39.90           H
ATOM   2748  C   MET A 300      24.566 190.718  18.552  1.00 43.65           C
ATOM   2749  O   MET A 300      24.221 190.792  17.369  1.00 47.83           O
ATOM   2750  CB  MET A 300      23.740 189.069  20.303  1.00 43.56           C
ATOM   2751 1HB  MET A 300      24.005 189.610  21.212  1.00 43.56           H
ATOM   2752 2HB  MET A 300      22.766 189.418  19.960  1.00 43.56           H
ATOM   2753  CG  MET A 300      23.652 187.572  20.620  1.00 41.39           C
ATOM   2754 1HG  MET A 300      23.546 187.018  19.688  1.00 41.39           H
ATOM   2755 2HG  MET A 300      24.586 187.253  21.082  1.00 41.39           H
ATOM   2756  SD  MET A 300      22.273 187.125  21.725  1.00 44.15           S
ATOM   2757  CE  MET A 300      20.877 187.314  20.582  1.00 40.80           C
ATOM   2758 1HE  MET A 300      19.958 187.042  21.101  1.00 40.80           H
ATOM   2759 2HE  MET A 300      21.020 186.655  19.725  1.00 40.80           H
ATOM   2760 3HE  MET A 300      20.810 188.347  20.240  1.00 40.80           H
ATOM   2761  N   ILE A 301      24.837 191.803  19.285  1.00 42.72           N
ATOM   2762  H   ILE A 301      25.191 191.698  20.226  1.00 42.72           H
ATOM   2763  CA  ILE A 301      24.609 193.175  18.820  1.00 48.85           C
ATOM   2764  HA  ILE A 301      23.582 193.216  18.457  1.00 48.85           H
ATOM   2765  C   ILE A 301      25.535 193.568  17.636  1.00 50.42           C
ATOM   2766  O   ILE A 301      25.150 194.391  16.806  1.00 43.17           O
ATOM   2767  CB  ILE A 301      24.697 194.191  19.998  1.00 45.25           C
ATOM   2768  HB  ILE A 301      24.417 195.168  19.606  1.00 45.25           H
ATOM   2769  CG1 ILE A 301      26.117 194.317  20.590  1.00 45.36           C
ATOM   2770 1HG1 ILE A 301      26.398 193.354  21.016  1.00 45.36           H
ATOM   2771 2HG1 ILE A 301      26.804 194.567  19.781  1.00 45.36           H
ATOM   2772  CG2 ILE A 301      23.661 193.835  21.077  1.00 52.44           C
ATOM   2773 1HG2 ILE A 301      23.560 194.666  21.775  1.00 52.44           H
ATOM   2774 2HG2 ILE A 301      23.985 192.945  21.616  1.00 52.44           H
ATOM   2775 3HG2 ILE A 301      22.700 193.642  20.600  1.00 52.44           H
ATOM   2776  CD1 ILE A 301      26.269 195.394  21.666  1.00 46.70           C
ATOM   2777 1HD1 ILE A 301      27.320 195.469  21.947  1.00 46.70           H
ATOM   2778 2HD1 ILE A 301      25.676 195.134  22.543  1.00 46.70           H
ATOM   2779 3HD1 ILE A 301      25.930 196.351  21.268  1.00 46.70           H
ATOM   2780  N   GLU A 302      26.709 192.945  17.509  1.00 45.71           N
ATOM   2781  H   GLU A 302      27.019 192.353  18.267  1.00 45.71           H
ATOM   2782  CA  GLU A 302      27.649 193.090  16.381  1.00 49.89           C
ATOM   2783  HA  GLU A 302      27.553 194.100  15.984  1.00 49.89           H
ATOM   2784  C   GLU A 302      27.358 192.110  15.200  1.00 48.22           C
ATOM   2785  O   GLU A 302      28.181 191.955  14.297  1.00 55.40           O
ATOM   2786  CB  GLU A 302      29.090 192.959  16.900  1.00 41.28           C
ATOM   2787 1HB  GLU A 302      29.204 191.999  17.405  1.00 41.28           H
ATOM   2788 2HB  GLU A 302      29.787 193.003  16.063  1.00 41.28           H
ATOM   2789  CG  GLU A 302      29.448 194.080  17.894  1.00 47.48           C
ATOM   2790 1HG  GLU A 302      29.393 195.033  17.369  1.00 47.48           H
ATOM   2791 2HG  GLU A 302      28.723 194.106  18.708  1.00 47.48           H
ATOM   2792  CD  GLU A 302      30.854 193.937  18.499  1.00 59.95           C
ATOM   2793  OE1 GLU A 302      31.501 192.875  18.337  1.00 60.36           O
ATOM   2794  OE2 GLU A 302      31.348 194.932  19.083  1.00 57.89           O
ATOM   2795  N   GLY A 303      26.196 191.445  15.204  1.00 50.04           N
ATOM   2796  H   GLY A 303      25.581 191.567  15.995  1.00 50.04           H
ATOM   2797  CA  GLY A 303      25.669 190.658  14.081  1.00 46.37           C
ATOM   2798 1HA  GLY A 303      24.600 190.504  14.231  1.00 46.37           H
ATOM   2799 2HA  GLY A 303      25.798 191.235  13.166  1.00 46.37           H
ATOM   2800  C   GLY A 303      26.319 189.271  13.861  1.00 50.51           C
ATOM   2801  O   GLY A 303      25.991 188.595  12.889  1.00 53.91           O
ATOM   2802  N   ARG A 304      27.227 188.844  14.744  1.00 47.61           N
ATOM   2803  H   ARG A 304      27.349 189.387  15.587  1.00 47.61           H
ATOM   2804  CA  ARG A 304      28.071 187.637  14.632  1.00 45.48           C
ATOM   2805  HA  ARG A 304      28.388 187.538  13.593  1.00 45.48           H
ATOM   2806  C   ARG A 304      27.316 186.347  15.023  1.00 48.08           C
ATOM   2807  O   ARG A 304      26.258 186.405  15.651  1.00 44.56           O
ATOM   2808  CB  ARG A 304      29.329 187.807  15.511  1.00 49.18           C
ATOM   2809 1HB  ARG A 304      29.071 187.551  16.539  1.00 49.18           H
ATOM   2810 2HB  ARG A 304      30.093 187.108  15.170  1.00 49.18           H
ATOM   2811  CG  ARG A 304      29.941 189.227  15.508  1.00 54.01           C
ATOM   2812 1HG  ARG A 304      30.148 189.529  14.482  1.00 54.01           H
ATOM   2813 2HG  ARG A 304      29.231 189.927  15.949  1.00 54.01           H
ATOM   2814  CD  ARG A 304      31.250 189.279  16.312  1.00 60.27           C
ATOM   2815 1HD  ARG A 304      31.082 188.831  17.291  1.00 60.27           H
ATOM   2816 2HD  ARG A 304      32.021 188.697  15.806  1.00 60.27           H
ATOM   2817  NE  ARG A 304      31.744 190.655  16.500  1.00 67.93           N
ATOM   2818  HE  ARG A 304      31.295 191.164  17.248  1.00 67.93           H
ATOM   2819  CZ  ARG A 304      32.858 191.159  15.934  1.00 72.92           C
ATOM   2820  NH1 ARG A 304      33.471 190.628  14.921  1.00 76.55           N
ATOM   2821 1HH1 ARG A 304      33.014 189.900  14.391  1.00 76.55           H
ATOM   2822 2HH1 ARG A 304      34.287 191.090  14.546  1.00 76.55           H
ATOM   2823  NH2 ARG A 304      33.362 192.256  16.406  1.00 69.18           N
ATOM   2824 1HH2 ARG A 304      32.921 192.634  17.233  1.00 69.18           H
ATOM   2825 2HH2 ARG A 304      34.336 192.448  16.222  1.00 69.18           H
ATOM   2826  N   MET A 305      27.870 185.178  14.699  1.00 42.62           N
ATOM   2827  H   MET A 305      28.721 185.175  14.155  1.00 42.62           H
ATOM   2828  CA  MET A 305      27.424 183.877  15.217  1.00 48.92           C
ATOM   2829  HA  MET A 305      26.373 183.747  14.957  1.00 48.92           H
ATOM   2830  C   MET A 305      27.544 183.788  16.757  1.00 42.79           C
ATOM   2831  O   MET A 305      28.443 184.392  17.345  1.00 41.93           O
ATOM   2832  CB  MET A 305      28.226 182.756  14.531  1.00 43.48           C
ATOM   2833 1HB  MET A 305      27.977 182.769  13.470  1.00 43.48           H
ATOM   2834 2HB  MET A 305      29.290 182.970  14.634  1.00 43.48           H
ATOM   2835  CG  MET A 305      27.967 181.331  15.069  1.00 47.84           C
ATOM   2836 1HG  MET A 305      28.609 180.632  14.533  1.00 47.84           H
ATOM   2837 2HG  MET A 305      28.254 181.282  16.120  1.00 47.84           H
ATOM   2838  SD  MET A 305      26.239 180.791  14.903  1.00 61.06           S
ATOM   2839  CE  MET A 305      26.231 180.262  13.172  1.00 45.53           C
ATOM   2840 1HE  MET A 305      25.232 179.914  12.908  1.00 45.53           H
ATOM   2841 2HE  MET A 305      26.945 179.450  13.042  1.00 45.53           H
ATOM   2842 3HE  MET A 305      26.507 181.097  12.527  1.00 45.53           H
ATOM   2843  N   HIS A 306      26.687 182.985  17.396  1.00 38.53           N
ATOM   2844  H   HIS A 306      26.011 182.462  16.858  1.00 38.53           H
ATOM   2845  CA  HIS A 306      26.786 182.645  18.824  1.00 38.16           C
ATOM   2846  HA  HIS A 306      27.834 182.699  19.118  1.00 38.16           H
ATOM   2847  C   HIS A 306      26.286 181.211  19.133  1.00 37.26           C
ATOM   2848  O   HIS A 306      25.609 180.571  18.323  1.00 37.66           O
ATOM   2849  CB  HIS A 306      26.022 183.678  19.665  1.00 33.69           C
ATOM   2850 1HB  HIS A 306      26.314 183.555  20.708  1.00 33.69           H
ATOM   2851 2HB  HIS A 306      26.327 184.680  19.363  1.00 33.69           H
ATOM   2852  CG  HIS A 306      24.513 183.579  19.567  1.00 38.69           C
ATOM   2853  ND1 HIS A 306      23.700 184.238  18.681  1.00 41.20           N
ATOM   2854  HD1 HIS A 306      23.954 184.852  17.920  1.00 41.20           H
ATOM   2855  CD2 HIS A 306      23.676 182.785  20.304  1.00 38.85           C
ATOM   2856  HD2 HIS A 306      23.920 182.093  21.097  1.00 38.85           H
ATOM   2857  CE1 HIS A 306      22.457 183.872  18.910  1.00 41.20           C
ATOM   2858  HE1 HIS A 306      21.571 184.191  18.381  1.00 41.20           H
ATOM   2859  NE2 HIS A 306      22.384 182.973  19.879  1.00 43.56           N
ATOM   2860  N   ASP A 307      26.593 180.751  20.344  1.00 37.25           N
ATOM   2861  H   ASP A 307      27.181 181.329  20.928  1.00 37.25           H
ATOM   2862  CA  ASP A 307      26.140 179.482  20.949  1.00 35.82           C
ATOM   2863  HA  ASP A 307      25.310 179.080  20.367  1.00 35.82           H
ATOM   2864  C   ASP A 307      25.618 179.726  22.392  1.00 34.22           C
ATOM   2865  O   ASP A 307      25.325 180.859  22.774  1.00 34.06           O
ATOM   2866  CB  ASP A 307      27.289 178.459  20.890  1.00 34.34           C
ATOM   2867 1HB  ASP A 307      26.931 177.509  21.287  1.00 34.34           H
ATOM   2868 2HB  ASP A 307      27.536 178.295  19.841  1.00 34.34           H
ATOM   2869  CG  ASP A 307      28.586 178.832  21.636  1.00 38.57           C
ATOM   2870  OD1 ASP A 307      28.737 179.985  22.099  1.00 37.66           O
ATOM   2871  OD2 ASP A 307      29.466 177.942  21.706  1.00 42.45           O
ATOM   2872  N   GLU A 308      25.467 178.683  23.215  1.00 37.16           N
ATOM   2873  H   GLU A 308      25.787 177.768  22.932  1.00 37.16           H
ATOM   2874  CA  GLU A 308      24.816 178.763  24.533  1.00 33.01           C
ATOM   2875  HA  GLU A 308      23.830 179.200  24.374  1.00 33.01           H
ATOM   2876  C   GLU A 308      25.558 179.660  25.564  1.00 34.17           C
ATOM   2877  O   GLU A 308      25.041 179.947  26.643  1.00 34.25           O
ATOM   2878  CB  GLU A 308      24.585 177.345  25.078  1.00 31.42           C
ATOM   2879 1HB  GLU A 308      23.775 177.405  25.805  1.00 31.42           H
ATOM   2880 2HB  GLU A 308      24.236 176.702  24.270  1.00 31.42           H
ATOM   2881  CG  GLU A 308      25.791 176.657  25.755  1.00 34.34           C
ATOM   2882 1HG  GLU A 308      26.126 177.254  26.604  1.00 34.34           H
ATOM   2883 2HG  GLU A 308      25.452 175.698  26.146  1.00 34.34           H
ATOM   2884  CD  GLU A 308      26.989 176.411  24.827  1.00 39.67           C
ATOM   2885  OE1 GLU A 308      26.772 176.085  23.637  1.00 32.66           O
ATOM   2886  OE2 GLU A 308      28.138 176.419  25.329  1.00 36.81           O
ATOM   2887  N   LYS A 309      26.755 180.145  25.222  1.00 29.49           N
ATOM   2888  H   LYS A 309      27.108 179.919  24.303  1.00 29.49           H
ATOM   2889  CA  LYS A 309      27.522 181.116  26.004  1.00 33.59           C
ATOM   2890  HA  LYS A 309      27.575 180.748  27.028  1.00 33.59           H
ATOM   2891  C   LYS A 309      26.863 182.521  26.048  1.00 32.45           C
ATOM   2892  O   LYS A 309      27.323 183.361  26.824  1.00 30.21           O
ATOM   2893  CB  LYS A 309      28.950 181.173  25.428  1.00 35.56           C
ATOM   2894 1HB  LYS A 309      28.892 181.494  24.388  1.00 35.56           H
ATOM   2895 2HB  LYS A 309      29.518 181.917  25.986  1.00 35.56           H
ATOM   2896  CG  LYS A 309      29.709 179.831  25.485  1.00 34.86           C
ATOM   2897 1HG  LYS A 309      29.199 179.121  24.833  1.00 34.86           H
ATOM   2898 2HG  LYS A 309      30.709 179.985  25.078  1.00 34.86           H
ATOM   2899  CD  LYS A 309      29.799 179.239  26.902  1.00 40.73           C
ATOM   2900 1HD  LYS A 309      30.051 180.039  27.598  1.00 40.73           H
ATOM   2901 2HD  LYS A 309      28.827 178.824  27.169  1.00 40.73           H
ATOM   2902  CE  LYS A 309      30.846 178.121  27.004  1.00 53.45           C
ATOM   2903 1HE  LYS A 309      30.698 177.583  27.941  1.00 53.45           H
ATOM   2904 2HE  LYS A 309      30.693 177.418  26.185  1.00 53.45           H
ATOM   2905  NZ  LYS A 309      32.222 178.664  26.969  1.00 50.59           N
ATOM   2906 1HZ  LYS A 309      32.879 177.898  27.014  1.00 50.59           H
ATOM   2907 2HZ  LYS A 309      32.364 179.277  27.759  1.00 50.59           H
ATOM   2908 3HZ  LYS A 309      32.364 179.180  26.112  1.00 50.59           H
ATOM   2909  N   VAL A 310      25.788 182.778  25.294  1.00 30.26           N
ATOM   2910  H   VAL A 310      25.477 182.102  24.611  1.00 30.26           H
ATOM   2911  CA  VAL A 310      24.927 183.953  25.487  1.00 33.65           C
ATOM   2912  HA  VAL A 310      25.581 184.822  25.557  1.00 33.65           H
ATOM   2913  C   VAL A 310      24.122 183.861  26.806  1.00 33.88           C
ATOM   2914  O   VAL A 310      24.066 184.846  27.537  1.00 31.11           O
ATOM   2915  CB  VAL A 310      23.995 184.229  24.278  1.00 32.14           C
ATOM   2916  HB  VAL A 310      23.481 185.172  24.463  1.00 32.14           H
ATOM   2917  CG1 VAL A 310      24.817 184.403  23.001  1.00 36.51           C
ATOM   2918 1HG1 VAL A 310      24.167 184.766  22.206  1.00 36.51           H
ATOM   2919 2HG1 VAL A 310      25.246 183.444  22.712  1.00 36.51           H
ATOM   2920 3HG1 VAL A 310      25.617 185.123  23.174  1.00 36.51           H
ATOM   2921  CG2 VAL A 310      22.922 183.168  24.021  1.00 31.18           C
ATOM   2922 1HG2 VAL A 310      22.399 183.404  23.094  1.00 31.18           H
ATOM   2923 2HG2 VAL A 310      22.214 183.174  24.850  1.00 31.18           H
ATOM   2924 3HG2 VAL A 310      23.378 182.181  23.940  1.00 31.18           H
ATOM   2925  N   ASP A 311      23.610 182.686  27.185  1.00 30.83           N
ATOM   2926  H   ASP A 311      23.632 181.895  26.557  1.00 30.83           H
ATOM   2927  CA  ASP A 311      22.848 182.498  28.432  1.00 32.03           C
ATOM   2928  HA  ASP A 311      22.081 183.272  28.474  1.00 32.03           H
ATOM   2929  C   ASP A 311      23.744 182.659  29.686  1.00 31.09           C
ATOM   2930  O   ASP A 311      23.277 183.059  30.751  1.00 31.46           O
ATOM   2931  CB  ASP A 311      22.118 181.136  28.453  1.00 33.60           C
ATOM   2932 1HB  ASP A 311      22.850 180.335  28.354  1.00 33.60           H
ATOM   2933 2HB  ASP A 311      21.633 181.029  29.424  1.00 33.60           H
ATOM   2934  CG  ASP A 311      21.044 180.939  27.360  1.00 33.03           C
ATOM   2935  OD1 ASP A 311      20.965 181.766  26.430  1.00 39.24           O
ATOM   2936  OD2 ASP A 311      20.264 179.964  27.451  1.00 38.52           O
ATOM   2937  N   LEU A 312      25.054 182.419  29.552  1.00 28.52           N
ATOM   2938  H   LEU A 312      25.384 182.082  28.659  1.00 28.52           H
ATOM   2939  CA  LEU A 312      26.059 182.675  30.580  1.00 30.32           C
ATOM   2940  HA  LEU A 312      25.709 182.250  31.521  1.00 30.32           H
ATOM   2941  C   LEU A 312      26.267 184.194  30.797  1.00 29.99           C
ATOM   2942  O   LEU A 312      26.350 184.641  31.940  1.00 26.81           O
ATOM   2943  CB  LEU A 312      27.386 181.987  30.185  1.00 31.82           C
ATOM   2944 1HB  LEU A 312      27.537 182.130  29.115  1.00 31.82           H
ATOM   2945 2HB  LEU A 312      28.200 182.503  30.693  1.00 31.82           H
ATOM   2946  CG  LEU A 312      27.506 180.476  30.511  1.00 33.41           C
ATOM   2947  HG  LEU A 312      28.380 180.090  29.986  1.00 33.41           H
ATOM   2948  CD1 LEU A 312      27.739 180.253  32.004  1.00 29.21           C
ATOM   2949 1HD1 LEU A 312      27.881 179.188  32.190  1.00 29.21           H
ATOM   2950 2HD1 LEU A 312      26.882 180.611  32.575  1.00 29.21           H
ATOM   2951 3HD1 LEU A 312      28.632 180.798  32.307  1.00 29.21           H
ATOM   2952  CD2 LEU A 312      26.301 179.641  30.065  1.00 29.62           C
ATOM   2953 1HD2 LEU A 312      26.484 178.586  30.269  1.00 29.62           H
ATOM   2954 2HD2 LEU A 312      26.148 179.783  28.995  1.00 29.62           H
ATOM   2955 3HD2 LEU A 312      25.413 179.967  30.606  1.00 29.62           H
ATOM   2956  N   TRP A 313      26.285 184.990  29.723  1.00 29.16           N
ATOM   2957  H   TRP A 313      26.143 184.592  28.806  1.00 29.16           H
ATOM   2958  CA  TRP A 313      26.294 186.448  29.819  1.00 31.80           C
ATOM   2959  HA  TRP A 313      27.127 186.752  30.453  1.00 31.80           H
ATOM   2960  C   TRP A 313      24.990 186.955  30.469  1.00 32.38           C
ATOM   2961  O   TRP A 313      25.040 187.756  31.403  1.00 30.03           O
ATOM   2962  CB  TRP A 313      26.512 187.053  28.428  1.00 30.25           C
ATOM   2963 1HB  TRP A 313      27.433 186.635  28.021  1.00 30.25           H
ATOM   2964 2HB  TRP A 313      25.703 186.736  27.770  1.00 30.25           H
ATOM   2965  CG  TRP A 313      26.608 188.560  28.375  1.00 32.63           C
ATOM   2966  CD1 TRP A 313      25.564 189.418  28.406  1.00 34.04           C
ATOM   2967  HD1 TRP A 313      24.516 189.172  28.495  1.00 34.04           H
ATOM   2968  CD2 TRP A 313      27.792 189.406  28.228  1.00 31.42           C
ATOM   2969  NE1 TRP A 313      25.998 190.697  28.292  1.00 30.78           N
ATOM   2970  HE1 TRP A 313      25.388 191.502  28.300  1.00 30.78           H
ATOM   2971  CE2 TRP A 313      27.357 190.763  28.141  1.00 36.43           C
ATOM   2972  CE3 TRP A 313      29.183 189.172  28.126  1.00 34.55           C
ATOM   2973  HE3 TRP A 313      29.552 188.159  28.201  1.00 34.55           H
ATOM   2974  CZ2 TRP A 313      28.247 191.825  27.933  1.00 37.86           C
ATOM   2975  HZ2 TRP A 313      27.872 192.834  27.853  1.00 37.86           H
ATOM   2976  CZ3 TRP A 313      30.085 190.236  27.938  1.00 38.05           C
ATOM   2977  HZ3 TRP A 313      31.143 190.029  27.877  1.00 38.05           H
ATOM   2978  CH2 TRP A 313      29.621 191.560  27.836  1.00 36.84           C
ATOM   2979  HH2 TRP A 313      30.314 192.374  27.685  1.00 36.84           H
ATOM   2980  N   SER A 314      23.831 186.413  30.068  1.00 28.99           N
ATOM   2981  H   SER A 314      23.818 185.805  29.262  1.00 28.99           H
ATOM   2982  CA  SER A 314      22.535 186.689  30.700  1.00 32.46           C
ATOM   2983  HA  SER A 314      22.292 187.740  30.547  1.00 32.46           H
ATOM   2984  C   SER A 314      22.530 186.398  32.206  1.00 33.47           C
ATOM   2985  O   SER A 314      21.986 187.193  32.976  1.00 28.92           O
ATOM   2986  CB  SER A 314      21.427 185.848  30.074  1.00 32.29           C
ATOM   2987 1HB  SER A 314      21.688 184.791  30.143  1.00 32.29           H
ATOM   2988 2HB  SER A 314      20.497 186.006  30.619  1.00 32.29           H
ATOM   2989  OG  SER A 314      21.221 186.201  28.723  1.00 37.77           O
ATOM   2990  HG  SER A 314      20.330 185.943  28.476  1.00 37.77           H
ATOM   2991  N   LEU A 315      23.139 185.288  32.635  1.00 28.74           N
ATOM   2992  H   LEU A 315      23.494 184.636  31.949  1.00 28.74           H
ATOM   2993  CA  LEU A 315      23.267 184.904  34.040  1.00 28.83           C
ATOM   2994  HA  LEU A 315      22.275 184.959  34.489  1.00 28.83           H
ATOM   2995  C   LEU A 315      24.190 185.874  34.815  1.00 30.97           C
ATOM   2996  O   LEU A 315      23.891 186.219  35.957  1.00 30.96           O
ATOM   2997  CB  LEU A 315      23.759 183.439  34.094  1.00 30.68           C
ATOM   2998 1HB  LEU A 315      23.159 182.854  33.398  1.00 30.68           H
ATOM   2999 2HB  LEU A 315      24.792 183.416  33.748  1.00 30.68           H
ATOM   3000  CG  LEU A 315      23.680 182.767  35.475  1.00 34.96           C
ATOM   3001  HG  LEU A 315      24.186 183.401  36.202  1.00 34.96           H
ATOM   3002  CD1 LEU A 315      22.231 182.531  35.915  1.00 32.59           C
ATOM   3003 1HD1 LEU A 315      22.225 181.981  36.856  1.00 32.59           H
ATOM   3004 2HD1 LEU A 315      21.709 181.952  35.153  1.00 32.59           H
ATOM   3005 3HD1 LEU A 315      21.730 183.489  36.050  1.00 32.59           H
ATOM   3006  CD2 LEU A 315      24.391 181.413  35.430  1.00 35.59           C
ATOM   3007 1HD2 LEU A 315      24.340 180.946  36.414  1.00 35.59           H
ATOM   3008 2HD2 LEU A 315      25.435 181.563  35.152  1.00 35.59           H
ATOM   3009 3HD2 LEU A 315      23.908 180.769  34.696  1.00 35.59           H
ATOM   3010  N   GLY A 316      25.256 186.375  34.180  1.00 30.10           N
ATOM   3011  H   GLY A 316      25.466 186.041  33.250  1.00 30.10           H
ATOM   3012  CA  GLY A 316      26.131 187.421  34.716  1.00 32.68           C
ATOM   3013 1HA  GLY A 316      26.525 187.110  35.684  1.00 32.68           H
ATOM   3014 2HA  GLY A 316      26.964 187.568  34.029  1.00 32.68           H
ATOM   3015  C   GLY A 316      25.410 188.769  34.898  1.00 32.22           C
ATOM   3016  O   GLY A 316      25.491 189.373  35.969  1.00 32.11           O
ATOM   3017  N   VAL A 317      24.645 189.200  33.889  1.00 32.49           N
ATOM   3018  H   VAL A 317      24.637 188.676  33.026  1.00 32.49           H
ATOM   3019  CA  VAL A 317      23.797 190.398  33.935  1.00 34.47           C
ATOM   3020  HA  VAL A 317      24.432 191.257  34.154  1.00 34.47           H
ATOM   3021  C   VAL A 317      22.744 190.283  35.057  1.00 33.98           C
ATOM   3022  O   VAL A 317      22.558 191.234  35.816  1.00 31.97           O
ATOM   3023  CB  VAL A 317      23.124 190.647  32.566  1.00 33.46           C
ATOM   3024  HB  VAL A 317      22.687 189.708  32.227  1.00 33.46           H
ATOM   3025  CG1 VAL A 317      22.006 191.693  32.639  1.00 31.36           C
ATOM   3026 1HG1 VAL A 317      21.692 191.961  31.631  1.00 31.36           H
ATOM   3027 2HG1 VAL A 317      22.372 192.581  33.155  1.00 31.36           H
ATOM   3028 3HG1 VAL A 317      21.160 191.277  33.186  1.00 31.36           H
ATOM   3029  CG2 VAL A 317      24.143 191.118  31.520  1.00 32.99           C
ATOM   3030 1HG2 VAL A 317      23.632 191.269  30.570  1.00 32.99           H
ATOM   3031 2HG2 VAL A 317      24.919 190.361  31.400  1.00 32.99           H
ATOM   3032 3HG2 VAL A 317      24.596 192.055  31.844  1.00 32.99           H
ATOM   3033  N   LEU A 318      22.100 189.120  35.200  1.00 29.65           N
ATOM   3034  H   LEU A 318      22.270 188.379  34.535  1.00 29.65           H
ATOM   3035  CA  LEU A 318      21.115 188.861  36.247  1.00 31.07           C
ATOM   3036  HA  LEU A 318      20.378 189.664  36.211  1.00 31.07           H
ATOM   3037  C   LEU A 318      21.749 188.859  37.655  1.00 32.19           C
ATOM   3038  O   LEU A 318      21.201 189.472  38.567  1.00 33.87           O
ATOM   3039  CB  LEU A 318      20.412 187.522  35.950  1.00 30.10           C
ATOM   3040 1HB  LEU A 318      20.030 187.551  34.929  1.00 30.10           H
ATOM   3041 2HB  LEU A 318      21.153 186.724  36.002  1.00 30.10           H
ATOM   3042  CG  LEU A 318      19.263 187.188  36.917  1.00 40.40           C
ATOM   3043  HG  LEU A 318      19.647 187.215  37.937  1.00 40.40           H
ATOM   3044  CD1 LEU A 318      18.058 188.127  36.800  1.00 34.01           C
ATOM   3045 1HD1 LEU A 318      17.323 187.843  37.554  1.00 34.01           H
ATOM   3046 2HD1 LEU A 318      17.614 188.038  35.809  1.00 34.01           H
ATOM   3047 3HD1 LEU A 318      18.372 189.157  36.967  1.00 34.01           H
ATOM   3048  CD2 LEU A 318      18.764 185.780  36.628  1.00 39.42           C
ATOM   3049 1HD2 LEU A 318      17.978 185.527  37.339  1.00 39.42           H
ATOM   3050 2HD2 LEU A 318      19.592 185.079  36.735  1.00 39.42           H
ATOM   3051 3HD2 LEU A 318      18.369 185.723  35.613  1.00 39.42           H
ATOM   3052  N   CYS A 319      22.910 188.217  37.826  1.00 30.71           N
ATOM   3053  H   CYS A 319      23.306 187.699  37.056  1.00 30.71           H
ATOM   3054  CA  CYS A 319      23.644 188.194  39.089  1.00 28.83           C
ATOM   3055  HA  CYS A 319      22.992 187.791  39.865  1.00 28.83           H
ATOM   3056  C   CYS A 319      24.073 189.615  39.520  1.00 31.14           C
ATOM   3057  O   CYS A 319      23.981 189.960  40.697  1.00 33.09           O
ATOM   3058  CB  CYS A 319      24.854 187.268  38.937  1.00 36.33           C
ATOM   3059 1HB  CYS A 319      24.524 186.314  38.527  1.00 36.33           H
ATOM   3060 2HB  CYS A 319      25.565 187.721  38.247  1.00 36.33           H
ATOM   3061  SG  CYS A 319      25.634 186.984  40.549  1.00 36.03           S
ATOM   3062  HG  CYS A 319      25.847 188.273  40.827  1.00 36.03           H
ATOM   3063  N   TYR A 320      24.494 190.454  38.567  1.00 33.62           N
ATOM   3064  H   TYR A 320      24.591 190.121  37.619  1.00 33.62           H
ATOM   3065  CA  TYR A 320      24.759 191.864  38.814  1.00 34.18           C
ATOM   3066  HA  TYR A 320      25.439 191.938  39.663  1.00 34.18           H
ATOM   3067  C   TYR A 320      23.463 192.628  39.185  1.00 32.04           C
ATOM   3068  O   TYR A 320      23.455 193.332  40.190  1.00 36.16           O
ATOM   3069  CB  TYR A 320      25.481 192.469  37.600  1.00 34.30           C
ATOM   3070 1HB  TYR A 320      26.404 191.915  37.426  1.00 34.30           H
ATOM   3071 2HB  TYR A 320      24.857 192.336  36.716  1.00 34.30           H
ATOM   3072  CG  TYR A 320      25.821 193.948  37.735  1.00 36.10           C
ATOM   3073  CD1 TYR A 320      24.810 194.899  37.518  1.00 39.57           C
ATOM   3074  HD1 TYR A 320      23.807 194.574  37.285  1.00 39.57           H
ATOM   3075  CD2 TYR A 320      27.127 194.381  38.051  1.00 41.14           C
ATOM   3076  HD2 TYR A 320      27.915 193.664  38.230  1.00 41.14           H
ATOM   3077  CE1 TYR A 320      25.095 196.272  37.598  1.00 36.34           C
ATOM   3078  HE1 TYR A 320      24.311 196.993  37.420  1.00 36.34           H
ATOM   3079  CE2 TYR A 320      27.428 195.758  38.106  1.00 40.23           C
ATOM   3080  HE2 TYR A 320      28.431 196.097  38.321  1.00 40.23           H
ATOM   3081  CZ  TYR A 320      26.409 196.704  37.854  1.00 41.92           C
ATOM   3082  OH  TYR A 320      26.670 198.045  37.779  1.00 42.51           O
ATOM   3083  HH  TYR A 320      25.930 198.547  37.431  1.00 42.51           H
ATOM   3084  N   GLU A 321      22.354 192.482  38.444  1.00 31.31           N
ATOM   3085  H   GLU A 321      22.356 191.902  37.617  1.00 31.31           H
ATOM   3086  CA  GLU A 321      21.110 193.193  38.747  1.00 34.91           C
ATOM   3087  HA  GLU A 321      21.363 194.251  38.807  1.00 34.91           H
ATOM   3088  C   GLU A 321      20.510 192.784  40.123  1.00 38.26           C
ATOM   3089  O   GLU A 321      20.025 193.654  40.844  1.00 33.63           O
ATOM   3090  CB  GLU A 321      20.077 193.058  37.607  1.00 37.54           C
ATOM   3091 1HB  GLU A 321      20.484 193.525  36.710  1.00 37.54           H
ATOM   3092 2HB  GLU A 321      19.862 192.008  37.407  1.00 37.54           H
ATOM   3093  CG  GLU A 321      18.758 193.766  37.972  1.00 39.30           C
ATOM   3094 1HG  GLU A 321      18.179 193.106  38.619  1.00 39.30           H
ATOM   3095 2HG  GLU A 321      18.996 194.665  38.540  1.00 39.30           H
ATOM   3096  CD  GLU A 321      17.865 194.175  36.783  1.00 44.12           C
ATOM   3097  OE1 GLU A 321      17.858 193.490  35.738  1.00 42.40           O
ATOM   3098  OE2 GLU A 321      17.137 195.194  36.917  1.00 44.22           O
ATOM   3099  N   PHE A 322      20.611 191.515  40.531  1.00 32.29           N
ATOM   3100  H   PHE A 322      20.986 190.817  39.905  1.00 32.29           H
ATOM   3101  CA  PHE A 322      20.235 191.069  41.871  1.00 32.51           C
ATOM   3102  HA  PHE A 322      19.183 191.304  42.036  1.00 32.51           H
ATOM   3103  C   PHE A 322      21.049 191.798  42.977  1.00 36.67           C
ATOM   3104  O   PHE A 322      20.459 192.238  43.962  1.00 34.41           O
ATOM   3105  CB  PHE A 322      20.422 189.542  41.977  1.00 32.60           C
ATOM   3106 1HB  PHE A 322      21.420 189.292  41.619  1.00 32.60           H
ATOM   3107 2HB  PHE A 322      20.389 189.276  43.033  1.00 32.60           H
ATOM   3108  CG  PHE A 322      19.425 188.627  41.240  1.00 33.81           C
ATOM   3109  CD1 PHE A 322      18.186 189.097  40.753  1.00 35.04           C
ATOM   3110  HD1 PHE A 322      17.927 190.144  40.823  1.00 35.04           H
ATOM   3111  CD2 PHE A 322      19.722 187.255  41.120  1.00 35.99           C
ATOM   3112  HD2 PHE A 322      20.674 186.888  41.476  1.00 35.99           H
ATOM   3113  CE1 PHE A 322      17.258 188.197  40.189  1.00 35.25           C
ATOM   3114  HE1 PHE A 322      16.308 188.560  39.825  1.00 35.25           H
ATOM   3115  CE2 PHE A 322      18.801 186.359  40.553  1.00 30.64           C
ATOM   3116  HE2 PHE A 322      19.058 185.314  40.464  1.00 30.64           H
ATOM   3117  CZ  PHE A 322      17.559 186.828  40.099  1.00 34.68           C
ATOM   3118  HZ  PHE A 322      16.853 186.139  39.661  1.00 34.68           H
ATOM   3119  N   LEU A 323      22.366 191.967  42.810  1.00 34.49           N
ATOM   3120  H   LEU A 323      22.813 191.593  41.985  1.00 34.49           H
ATOM   3121  CA  LEU A 323      23.241 192.596  43.804  1.00 39.35           C
ATOM   3122  HA  LEU A 323      22.873 192.330  44.795  1.00 39.35           H
ATOM   3123  C   LEU A 323      23.285 194.147  43.726  1.00 38.30           C
ATOM   3124  O   LEU A 323      23.621 194.783  44.722  1.00 39.42           O
ATOM   3125  CB  LEU A 323      24.668 192.022  43.657  1.00 28.46           C
ATOM   3126 1HB  LEU A 323      25.007 192.209  42.638  1.00 28.46           H
ATOM   3127 2HB  LEU A 323      25.324 192.564  44.337  1.00 28.46           H
ATOM   3128  CG  LEU A 323      24.791 190.517  43.958  1.00 35.55           C
ATOM   3129  HG  LEU A 323      24.111 189.975  43.302  1.00 35.55           H
ATOM   3130  CD1 LEU A 323      26.218 190.053  43.668  1.00 31.88           C
ATOM   3131 1HD1 LEU A 323      26.295 188.980  43.839  1.00 31.88           H
ATOM   3132 2HD1 LEU A 323      26.912 190.577  44.326  1.00 31.88           H
ATOM   3133 3HD1 LEU A 323      26.463 190.276  42.630  1.00 31.88           H
ATOM   3134  CD2 LEU A 323      24.460 190.166  45.410  1.00 36.46           C
ATOM   3135 1HD2 LEU A 323      24.665 189.109  45.580  1.00 36.46           H
ATOM   3136 2HD2 LEU A 323      23.406 190.367  45.601  1.00 36.46           H
ATOM   3137 3HD2 LEU A 323      25.072 190.768  46.081  1.00 36.46           H
ATOM   3138  N   VAL A 324      22.980 194.757  42.575  1.00 36.73           N
ATOM   3139  H   VAL A 324      22.817 194.173  41.767  1.00 36.73           H
ATOM   3140  CA  VAL A 324      23.194 196.192  42.292  1.00 39.39           C
ATOM   3141  HA  VAL A 324      23.615 196.649  43.188  1.00 39.39           H
ATOM   3142  C   VAL A 324      21.875 196.947  41.965  1.00 42.49           C
ATOM   3143  O   VAL A 324      21.845 198.177  41.984  1.00 45.13           O
ATOM   3144  CB  VAL A 324      24.271 196.366  41.189  1.00 39.47           C
ATOM   3145  HB  VAL A 324      23.886 195.915  40.274  1.00 39.47           H
ATOM   3146  CG1 VAL A 324      24.602 197.836  40.887  1.00 41.77           C
ATOM   3147 1HG1 VAL A 324      25.510 197.897  40.288  1.00 41.77           H
ATOM   3148 2HG1 VAL A 324      24.747 198.374  41.824  1.00 41.77           H
ATOM   3149 3HG1 VAL A 324      23.773 198.282  40.337  1.00 41.77           H
ATOM   3150  CG2 VAL A 324      25.587 195.664  41.574  1.00 36.68           C
ATOM   3151 1HG2 VAL A 324      26.344 195.869  40.817  1.00 36.68           H
ATOM   3152 2HG2 VAL A 324      25.418 194.589  41.638  1.00 36.68           H
ATOM   3153 3HG2 VAL A 324      25.928 196.037  42.540  1.00 36.68           H
ATOM   3154  N   GLY A 325      20.769 196.240  41.717  1.00 36.48           N
ATOM   3155  H   GLY A 325      20.818 195.232  41.721  1.00 36.48           H
ATOM   3156  CA  GLY A 325      19.432 196.822  41.507  1.00 40.33           C
ATOM   3157 1HA  GLY A 325      18.685 196.064  41.746  1.00 40.33           H
ATOM   3158 2HA  GLY A 325      19.300 197.656  42.195  1.00 40.33           H
ATOM   3159  C   GLY A 325      19.146 197.335  40.077  1.00 35.74           C
ATOM   3160  O   GLY A 325      18.059 197.856  39.823  1.00 43.05           O
ATOM   3161  N   LYS A 326      20.087 197.188  39.140  1.00 37.05           N
ATOM   3162  H   LYS A 326      20.955 196.753  39.420  1.00 37.05           H
ATOM   3163  CA  LYS A 326      19.975 197.503  37.695  1.00 45.45           C
ATOM   3164  HA  LYS A 326      18.982 197.215  37.352  1.00 45.45           H
ATOM   3165  C   LYS A 326      21.011 196.679  36.897  1.00 38.69           C
ATOM   3166  O   LYS A 326      21.993 196.267  37.508  1.00 38.19           O
ATOM   3167  CB  LYS A 326      20.159 199.022  37.453  1.00 43.49           C
ATOM   3168 1HB  LYS A 326      20.242 199.182  36.378  1.00 43.49           H
ATOM   3169 2HB  LYS A 326      19.254 199.527  37.792  1.00 43.49           H
ATOM   3170  CG  LYS A 326      21.363 199.681  38.150  1.00 48.10           C
ATOM   3171 1HG  LYS A 326      21.144 199.769  39.214  1.00 48.10           H
ATOM   3172 2HG  LYS A 326      22.237 199.044  38.010  1.00 48.10           H
ATOM   3173  CD  LYS A 326      21.644 201.069  37.543  1.00 54.40           C
ATOM   3174 1HD  LYS A 326      22.160 200.932  36.592  1.00 54.40           H
ATOM   3175 2HD  LYS A 326      20.691 201.554  37.333  1.00 54.40           H
ATOM   3176  CE  LYS A 326      22.490 202.000  38.429  1.00 54.49           C
ATOM   3177 1HE  LYS A 326      23.362 201.448  38.780  1.00 54.49           H
ATOM   3178 2HE  LYS A 326      22.843 202.833  37.821  1.00 54.49           H
ATOM   3179  NZ  LYS A 326      21.721 202.541  39.575  1.00 57.83           N
ATOM   3180 1HZ  LYS A 326      22.231 203.306  39.993  1.00 57.83           H
ATOM   3181 2HZ  LYS A 326      21.576 201.816  40.264  1.00 57.83           H
ATOM   3182 3HZ  LYS A 326      20.827 202.874  39.242  1.00 57.83           H
ATOM   3183  N   PRO A 327      20.837 196.415  35.586  1.00 41.94           N
ATOM   3184  CA  PRO A 327      21.839 195.705  34.782  1.00 41.39           C
ATOM   3185  HA  PRO A 327      22.110 194.783  35.295  1.00 41.39           H
ATOM   3186  C   PRO A 327      23.143 196.525  34.582  1.00 43.65           C
ATOM   3187  O   PRO A 327      23.136 197.749  34.752  1.00 42.34           O
ATOM   3188  CB  PRO A 327      21.129 195.348  33.470  1.00 43.78           C
ATOM   3189 1HB  PRO A 327      21.791 195.384  32.605  1.00 43.78           H
ATOM   3190 2HB  PRO A 327      20.672 194.362  33.562  1.00 43.78           H
ATOM   3191  CG  PRO A 327      20.051 196.411  33.346  1.00 41.42           C
ATOM   3192 1HG  PRO A 327      20.465 197.300  32.871  1.00 41.42           H
ATOM   3193 2HG  PRO A 327      19.183 196.044  32.799  1.00 41.42           H
ATOM   3194  CD  PRO A 327      19.672 196.715  34.783  1.00 42.32           C
ATOM   3195 1HD  PRO A 327      19.411 197.768  34.892  1.00 42.32           H
ATOM   3196 2HD  PRO A 327      18.842 196.076  35.086  1.00 42.32           H
ATOM   3197  N   PRO A 328      24.280 195.882  34.239  1.00 40.16           N
ATOM   3198  CA  PRO A 328      25.609 196.505  34.305  1.00 41.46           C
ATOM   3199  HA  PRO A 328      25.725 196.971  35.283  1.00 41.46           H
ATOM   3200  C   PRO A 328      25.897 197.583  33.232  1.00 41.48           C
ATOM   3201  O   PRO A 328      26.630 198.527  33.528  1.00 41.93           O
ATOM   3202  CB  PRO A 328      26.614 195.347  34.226  1.00 39.12           C
ATOM   3203 1HB  PRO A 328      27.474 195.586  33.600  1.00 39.12           H
ATOM   3204 2HB  PRO A 328      26.945 195.083  35.230  1.00 39.12           H
ATOM   3205  CG  PRO A 328      25.838 194.189  33.616  1.00 33.93           C
ATOM   3206 1HG  PRO A 328      25.957 194.200  32.533  1.00 33.93           H
ATOM   3207 2HG  PRO A 328      26.156 193.230  34.026  1.00 33.93           H
ATOM   3208  CD  PRO A 328      24.392 194.461  33.986  1.00 40.59           C
ATOM   3209 1HD  PRO A 328      23.748 194.187  33.151  1.00 40.59           H
ATOM   3210 2HD  PRO A 328      24.128 193.907  34.887  1.00 40.59           H
ATOM   3211  N   PHE A 329      25.331 197.460  32.028  1.00 38.69           N
ATOM   3212  H   PHE A 329      24.761 196.648  31.840  1.00 38.69           H
ATOM   3213  CA  PHE A 329      25.673 198.297  30.867  1.00 43.85           C
ATOM   3214  HA  PHE A 329      26.621 198.794  31.072  1.00 43.85           H
ATOM   3215  C   PHE A 329      24.632 199.399  30.534  1.00 47.34           C
ATOM   3216  O   PHE A 329      24.802 200.096  29.537  1.00 44.82           O
ATOM   3217  CB  PHE A 329      25.903 197.386  29.649  1.00 39.23           C
ATOM   3218 1HB  PHE A 329      24.947 196.965  29.339  1.00 39.23           H
ATOM   3219 2HB  PHE A 329      26.275 197.991  28.822  1.00 39.23           H
ATOM   3220  CG  PHE A 329      26.881 196.245  29.895  1.00 41.48           C
ATOM   3221  CD1 PHE A 329      28.251 196.514  30.072  1.00 40.55           C
ATOM   3222  HD1 PHE A 329      28.620 197.528  30.015  1.00 40.55           H
ATOM   3223  CD2 PHE A 329      26.420 194.920  29.978  1.00 39.31           C
ATOM   3224  HD2 PHE A 329      25.370 194.711  29.834  1.00 39.31           H
ATOM   3225  CE1 PHE A 329      29.147 195.465  30.340  1.00 43.15           C
ATOM   3226  HE1 PHE A 329      30.197 195.673  30.480  1.00 43.15           H
ATOM   3227  CE2 PHE A 329      27.314 193.873  30.259  1.00 40.74           C
ATOM   3228  HE2 PHE A 329      26.946 192.860  30.323  1.00 40.74           H
ATOM   3229  CZ  PHE A 329      28.680 194.145  30.437  1.00 36.00           C
ATOM   3230  HZ  PHE A 329      29.364 193.334  30.637  1.00 36.00           H
ATOM   3231  N   GLU A 330      23.562 199.542  31.329  1.00 42.13           N
ATOM   3232  H   GLU A 330      23.505 198.999  32.179  1.00 42.13           H
ATOM   3233  CA  GLU A 330      22.400 200.383  31.012  1.00 50.16           C
ATOM   3234  HA  GLU A 330      21.904 199.943  30.147  1.00 50.16           H
ATOM   3235  C   GLU A 330      22.784 201.836  30.655  1.00 40.56           C
ATOM   3236  O   GLU A 330      23.604 202.461  31.334  1.00 42.24           O
ATOM   3237  CB  GLU A 330      21.395 200.374  32.183  1.00 51.50           C
ATOM   3238 1HB  GLU A 330      21.040 199.354  32.331  1.00 51.50           H
ATOM   3239 2HB  GLU A 330      21.894 200.705  33.094  1.00 51.50           H
ATOM   3240  CG  GLU A 330      20.174 201.284  31.940  1.00 55.77           C
ATOM   3241 1HG  GLU A 330      20.493 202.323  31.861  1.00 55.77           H
ATOM   3242 2HG  GLU A 330      19.709 201.007  30.993  1.00 55.77           H
ATOM   3243  CD  GLU A 330      19.122 201.176  33.052  1.00 56.45           C
ATOM   3244  OE1 GLU A 330      19.089 202.053  33.951  1.00 59.37           O
ATOM   3245  OE2 GLU A 330      18.260 200.269  32.972  1.00 64.11           O
ATOM   3246  N   ALA A 331      22.130 202.390  29.631  1.00 46.31           N
ATOM   3247  H   ALA A 331      21.524 201.808  29.070  1.00 46.31           H
ATOM   3248  CA  ALA A 331      22.306 203.774  29.205  1.00 47.88           C
ATOM   3249  HA  ALA A 331      22.599 204.370  30.070  1.00 47.88           H
ATOM   3250  C   ALA A 331      21.030 204.404  28.604  1.00 50.35           C
ATOM   3251  O   ALA A 331      19.965 203.791  28.499  1.00 49.38           O
ATOM   3252  CB  ALA A 331      23.449 203.822  28.197  1.00 50.61           C
ATOM   3253 1HB  ALA A 331      24.295 203.234  28.552  1.00 50.61           H
ATOM   3254 2HB  ALA A 331      23.755 204.860  28.067  1.00 50.61           H
ATOM   3255 3HB  ALA A 331      23.103 203.424  27.243  1.00 50.61           H
ATOM   3256  N   ASN A 332      21.153 205.680  28.243  1.00 54.42           N
ATOM   3257  H   ASN A 332      22.058 206.106  28.380  1.00 54.42           H
ATOM   3258  CA  ASN A 332      20.047 206.583  27.906  1.00 58.70           C
ATOM   3259  HA  ASN A 332      19.171 206.264  28.470  1.00 58.70           H
ATOM   3260  C   ASN A 332      19.662 206.537  26.397  1.00 56.38           C
ATOM   3261  O   ASN A 332      18.680 207.175  26.009  1.00 59.90           O
ATOM   3262  CB  ASN A 332      20.421 208.007  28.386  1.00 64.48           C
ATOM   3263 1HB  ASN A 332      21.148 208.443  27.701  1.00 64.48           H
ATOM   3264 2HB  ASN A 332      19.527 208.629  28.340  1.00 64.48           H
ATOM   3265  CG  ASN A 332      20.995 208.097  29.815  1.00 68.64           C
ATOM   3266  OD1 ASN A 332      21.941 207.422  30.201  1.00 70.64           O
ATOM   3267  ND2 ASN A 332      20.431 208.914  30.663  1.00 70.04           N
ATOM   3268 1HD2 ASN A 332      20.829 209.006  31.587  1.00 70.04           H
ATOM   3269 2HD2 ASN A 332      19.616 209.453  30.409  1.00 70.04           H
ATOM   3270  N   THR A 333      20.408 205.785  25.576  1.00 51.17           N
ATOM   3271  H   THR A 333      21.164 205.262  25.994  1.00 51.17           H
ATOM   3272  CA  THR A 333      20.237 205.565  24.111  1.00 50.52           C
ATOM   3273  HA  THR A 333      19.186 205.666  23.842  1.00 50.52           H
ATOM   3274  C   THR A 333      20.704 204.151  23.722  1.00 51.59           C
ATOM   3275  O   THR A 333      21.574 203.583  24.387  1.00 47.90           O
ATOM   3276  CB  THR A 333      21.053 206.564  23.258  1.00 51.43           C
ATOM   3277  HB  THR A 333      20.953 206.276  22.211  1.00 51.43           H
ATOM   3278  OG1 THR A 333      22.429 206.515  23.596  1.00 50.14           O
ATOM   3279  HG1 THR A 333      22.899 207.109  23.006  1.00 50.14           H
ATOM   3280  CG2 THR A 333      20.591 208.013  23.380  1.00 58.24           C
ATOM   3281 1HG2 THR A 333      21.211 208.643  22.743  1.00 58.24           H
ATOM   3282 2HG2 THR A 333      20.671 208.350  24.414  1.00 58.24           H
ATOM   3283 3HG2 THR A 333      19.553 208.077  23.056  1.00 58.24           H
ATOM   3284  N   TYR A 334      20.187 203.620  22.607  1.00 51.31           N
ATOM   3285  H   TYR A 334      19.461 204.125  22.119  1.00 51.31           H
ATOM   3286  CA  TYR A 334      20.615 202.350  21.997  1.00 54.46           C
ATOM   3287  HA  TYR A 334      20.380 201.535  22.681  1.00 54.46           H
ATOM   3288  C   TYR A 334      22.141 202.349  21.761  1.00 54.62           C
ATOM   3289  O   TYR A 334      22.832 201.424  22.185  1.00 50.26           O
ATOM   3290  CB  TYR A 334      19.815 202.145  20.692  1.00 56.26           C
ATOM   3291 1HB  TYR A 334      18.755 202.167  20.946  1.00 56.26           H
ATOM   3292 2HB  TYR A 334      19.994 203.002  20.042  1.00 56.26           H
ATOM   3293  CG  TYR A 334      20.070 200.873  19.867  1.00 56.67           C
ATOM   3294  CD1 TYR A 334      21.259 200.717  19.122  1.00 58.27           C
ATOM   3295  HD1 TYR A 334      22.025 201.478  19.152  1.00 58.27           H
ATOM   3296  CD2 TYR A 334      19.061 199.893  19.758  1.00 56.12           C
ATOM   3297  HD2 TYR A 334      18.131 200.006  20.295  1.00 56.12           H
ATOM   3298  CE1 TYR A 334      21.460 199.576  18.315  1.00 55.49           C
ATOM   3299  HE1 TYR A 334      22.374 199.464  17.752  1.00 55.49           H
ATOM   3300  CE2 TYR A 334      19.249 198.757  18.944  1.00 59.93           C
ATOM   3301  HE2 TYR A 334      18.477 198.005  18.871  1.00 59.93           H
ATOM   3302  CZ  TYR A 334      20.458 198.585  18.229  1.00 60.01           C
ATOM   3303  OH  TYR A 334      20.638 197.469  17.471  1.00 69.95           O
ATOM   3304  HH  TYR A 334      21.481 197.456  17.011  1.00 69.95           H
ATOM   3305  N   GLN A 335      22.670 203.430  21.169  1.00 52.55           N
ATOM   3306  H   GLN A 335      22.034 204.119  20.794  1.00 52.55           H
ATOM   3307  CA  GLN A 335      24.101 203.668  20.939  1.00 50.04           C
ATOM   3308  HA  GLN A 335      24.456 202.970  20.181  1.00 50.04           H
ATOM   3309  C   GLN A 335      24.961 203.479  22.205  1.00 46.70           C
ATOM   3310  O   GLN A 335      25.988 202.807  22.156  1.00 44.54           O
ATOM   3311  CB  GLN A 335      24.269 205.103  20.397  1.00 42.45           C
ATOM   3312 1HB  GLN A 335      23.888 205.136  19.377  1.00 42.45           H
ATOM   3313 2HB  GLN A 335      23.676 205.790  21.000  1.00 42.45           H
ATOM   3314  CG  GLN A 335      25.729 205.605  20.385  1.00 40.82           C
ATOM   3315 1HG  GLN A 335      26.048 205.837  21.401  1.00 40.82           H
ATOM   3316 2HG  GLN A 335      26.375 204.816  20.001  1.00 40.82           H
ATOM   3317  CD  GLN A 335      25.899 206.853  19.515  1.00 42.73           C
ATOM   3318  OE1 GLN A 335      25.645 207.976  19.933  1.00 41.90           O
ATOM   3319  NE2 GLN A 335      26.316 206.686  18.282  1.00 36.44           N
ATOM   3320 1HE2 GLN A 335      26.474 207.489  17.690  1.00 36.44           H
ATOM   3321 2HE2 GLN A 335      26.387 205.754  17.899  1.00 36.44           H
ATOM   3322  N   GLU A 336      24.583 204.087  23.329  1.00 45.75           N
ATOM   3323  H   GLU A 336      23.715 204.602  23.371  1.00 45.75           H
ATOM   3324  CA  GLU A 336      25.446 204.130  24.500  1.00 42.97           C
ATOM   3325  HA  GLU A 336      26.462 204.315  24.153  1.00 42.97           H
ATOM   3326  C   GLU A 336      25.454 202.781  25.268  1.00 51.54           C
ATOM   3327  O   GLU A 336      26.526 202.350  25.694  1.00 47.99           O
ATOM   3328  CB  GLU A 336      25.052 205.336  25.361  1.00 50.78           C
ATOM   3329 1HB  GLU A 336      25.094 206.235  24.746  1.00 50.78           H
ATOM   3330 2HB  GLU A 336      24.021 205.204  25.690  1.00 50.78           H
ATOM   3331  CG  GLU A 336      25.939 205.550  26.602  1.00 53.17           C
ATOM   3332 1HG  GLU A 336      25.545 206.396  27.165  1.00 53.17           H
ATOM   3333 2HG  GLU A 336      25.856 204.662  27.229  1.00 53.17           H
ATOM   3334  CD  GLU A 336      27.429 205.807  26.321  1.00 66.04           C
ATOM   3335  OE1 GLU A 336      27.788 206.253  25.208  1.00 66.21           O
ATOM   3336  OE2 GLU A 336      28.245 205.586  27.249  1.00 68.41           O
ATOM   3337  N   THR A 337      24.326 202.060  25.366  1.00 45.87           N
ATOM   3338  H   THR A 337      23.445 202.417  25.026  1.00 45.87           H
ATOM   3339  CA  THR A 337      24.311 200.692  25.903  1.00 50.84           C
ATOM   3340  HA  THR A 337      24.784 200.701  26.885  1.00 50.84           H
ATOM   3341  C   THR A 337      25.134 199.758  24.987  1.00 47.49           C
ATOM   3342  O   THR A 337      25.950 198.973  25.471  1.00 45.63           O
ATOM   3343  CB  THR A 337      22.886 200.129  26.089  1.00 53.70           C
ATOM   3344  HB  THR A 337      22.409 200.075  25.110  1.00 53.70           H
ATOM   3345  OG1 THR A 337      22.075 200.896  26.967  1.00 48.56           O
ATOM   3346  HG1 THR A 337      21.431 200.303  27.362  1.00 48.56           H
ATOM   3347  CG2 THR A 337      22.895 198.746  26.731  1.00 51.60           C
ATOM   3348 1HG2 THR A 337      21.878 198.353  26.713  1.00 51.60           H
ATOM   3349 2HG2 THR A 337      23.238 198.820  27.763  1.00 51.60           H
ATOM   3350 3HG2 THR A 337      23.553 198.079  26.175  1.00 51.60           H
ATOM   3351  N   TYR A 338      24.994 199.889  23.660  1.00 45.52           N
ATOM   3352  H   TYR A 338      24.321 200.550  23.302  1.00 45.52           H
ATOM   3353  CA  TYR A 338      25.759 199.133  22.655  1.00 46.59           C
ATOM   3354  HA  TYR A 338      25.541 198.072  22.780  1.00 46.59           H
ATOM   3355  C   TYR A 338      27.281 199.330  22.831  1.00 45.48           C
ATOM   3356  O   TYR A 338      28.041 198.358  22.875  1.00 45.76           O
ATOM   3357  CB  TYR A 338      25.272 199.580  21.262  1.00 45.94           C
ATOM   3358 1HB  TYR A 338      24.183 199.546  21.281  1.00 45.94           H
ATOM   3359 2HB  TYR A 338      25.548 200.622  21.103  1.00 45.94           H
ATOM   3360  CG  TYR A 338      25.747 198.776  20.045  1.00 39.03           C
ATOM   3361  CD1 TYR A 338      27.093 198.791  19.621  1.00 43.39           C
ATOM   3362  HD1 TYR A 338      27.839 199.348  20.168  1.00 43.39           H
ATOM   3363  CD2 TYR A 338      24.788 198.063  19.300  1.00 42.26           C
ATOM   3364  HD2 TYR A 338      23.753 198.066  19.606  1.00 42.26           H
ATOM   3365  CE1 TYR A 338      27.483 198.058  18.480  1.00 42.21           C
ATOM   3366  HE1 TYR A 338      28.516 198.047  18.165  1.00 42.21           H
ATOM   3367  CE2 TYR A 338      25.172 197.342  18.157  1.00 45.84           C
ATOM   3368  HE2 TYR A 338      24.432 196.792  17.596  1.00 45.84           H
ATOM   3369  CZ  TYR A 338      26.523 197.320  17.755  1.00 43.72           C
ATOM   3370  OH  TYR A 338      26.886 196.565  16.672  1.00 53.91           O
ATOM   3371  HH  TYR A 338      26.262 195.859  16.487  1.00 53.91           H
ATOM   3372  N   LYS A 339      27.714 200.587  23.010  1.00 49.25           N
ATOM   3373  H   LYS A 339      27.042 201.336  22.919  1.00 49.25           H
ATOM   3374  CA  LYS A 339      29.101 200.987  23.286  1.00 47.69           C
ATOM   3375  HA  LYS A 339      29.723 200.666  22.450  1.00 47.69           H
ATOM   3376  C   LYS A 339      29.635 200.319  24.568  1.00 47.36           C
ATOM   3377  O   LYS A 339      30.715 199.726  24.554  1.00 50.16           O
ATOM   3378  CB  LYS A 339      29.146 202.524  23.381  1.00 55.84           C
ATOM   3379 1HB  LYS A 339      28.494 202.938  22.612  1.00 55.84           H
ATOM   3380 2HB  LYS A 339      28.760 202.822  24.356  1.00 55.84           H
ATOM   3381  CG  LYS A 339      30.542 203.121  23.164  1.00 49.32           C
ATOM   3382 1HG  LYS A 339      31.232 202.677  23.881  1.00 49.32           H
ATOM   3383 2HG  LYS A 339      30.880 202.874  22.157  1.00 49.32           H
ATOM   3384  CD  LYS A 339      30.534 204.652  23.319  1.00 54.86           C
ATOM   3385 1HD  LYS A 339      31.376 205.063  22.761  1.00 54.86           H
ATOM   3386 2HD  LYS A 339      29.610 205.041  22.892  1.00 54.86           H
ATOM   3387  CE  LYS A 339      30.659 205.060  24.796  1.00 63.58           C
ATOM   3388 1HE  LYS A 339      29.897 204.531  25.370  1.00 63.58           H
ATOM   3389 2HE  LYS A 339      31.636 204.747  25.164  1.00 63.58           H
ATOM   3390  NZ  LYS A 339      30.497 206.512  25.014  1.00 64.70           N
ATOM   3391 1HZ  LYS A 339      30.765 206.738  25.961  1.00 64.70           H
ATOM   3392 2HZ  LYS A 339      29.522 206.737  24.877  1.00 64.70           H
ATOM   3393 3HZ  LYS A 339      31.060 207.047  24.368  1.00 64.70           H
ATOM   3394  N   ARG A 340      28.847 200.362  25.650  1.00 45.67           N
ATOM   3395  H   ARG A 340      27.966 200.851  25.579  1.00 45.67           H
ATOM   3396  CA  ARG A 340      29.179 199.805  26.968  1.00 45.67           C
ATOM   3397  HA  ARG A 340      30.146 200.209  27.266  1.00 45.67           H
ATOM   3398  C   ARG A 340      29.292 198.265  26.941  1.00 40.18           C
ATOM   3399  O   ARG A 340      30.235 197.747  27.529  1.00 43.66           O
ATOM   3400  CB  ARG A 340      28.136 200.269  28.001  1.00 52.03           C
ATOM   3401 1HB  ARG A 340      27.129 200.104  27.618  1.00 52.03           H
ATOM   3402 2HB  ARG A 340      28.258 199.706  28.927  1.00 52.03           H
ATOM   3403  CG  ARG A 340      28.317 201.763  28.299  1.00 57.51           C
ATOM   3404 1HG  ARG A 340      29.264 201.897  28.823  1.00 57.51           H
ATOM   3405 2HG  ARG A 340      28.380 202.319  27.364  1.00 57.51           H
ATOM   3406  CD  ARG A 340      27.188 202.354  29.155  1.00 57.83           C
ATOM   3407 1HD  ARG A 340      26.230 202.115  28.692  1.00 57.83           H
ATOM   3408 2HD  ARG A 340      27.221 201.937  30.161  1.00 57.83           H
ATOM   3409  NE  ARG A 340      27.343 203.810  29.227  1.00 65.20           N
ATOM   3410  HE  ARG A 340      27.961 204.186  28.522  1.00 65.20           H
ATOM   3411  CZ  ARG A 340      26.631 204.646  30.002  1.00 69.51           C
ATOM   3412  NH1 ARG A 340      25.724 204.279  30.852  1.00 72.34           N
ATOM   3413 1HH1 ARG A 340      25.431 203.314  30.921  1.00 72.34           H
ATOM   3414 2HH1 ARG A 340      25.185 205.003  31.304  1.00 72.34           H
ATOM   3415  NH2 ARG A 340      26.820 205.923  29.877  1.00 72.72           N
ATOM   3416 1HH2 ARG A 340      27.451 206.269  29.168  1.00 72.72           H
ATOM   3417 2HH2 ARG A 340      26.246 206.569  30.400  1.00 72.72           H
ATOM   3418  N   ILE A 341      28.416 197.561  26.221  1.00 40.25           N
ATOM   3419  H   ILE A 341      27.633 198.037  25.797  1.00 40.25           H
ATOM   3420  CA  ILE A 341      28.488 196.110  26.017  1.00 40.48           C
ATOM   3421  HA  ILE A 341      28.554 195.628  26.992  1.00 40.48           H
ATOM   3422  C   ILE A 341      29.757 195.738  25.216  1.00 44.71           C
ATOM   3423  O   ILE A 341      30.571 194.951  25.694  1.00 42.20           O
ATOM   3424  CB  ILE A 341      27.201 195.590  25.320  1.00 41.75           C
ATOM   3425  HB  ILE A 341      27.001 196.239  24.467  1.00 41.75           H
ATOM   3426  CG1 ILE A 341      26.004 195.663  26.283  1.00 39.36           C
ATOM   3427 1HG1 ILE A 341      26.068 194.832  26.984  1.00 39.36           H
ATOM   3428 2HG1 ILE A 341      26.064 196.595  26.845  1.00 39.36           H
ATOM   3429  CG2 ILE A 341      27.362 194.148  24.798  1.00 39.57           C
ATOM   3430 1HG2 ILE A 341      26.408 193.786  24.413  1.00 39.57           H
ATOM   3431 2HG2 ILE A 341      27.691 193.506  25.615  1.00 39.57           H
ATOM   3432 3HG2 ILE A 341      28.106 194.132  24.001  1.00 39.57           H
ATOM   3433  CD1 ILE A 341      24.648 195.648  25.574  1.00 40.22           C
ATOM   3434 1HD1 ILE A 341      23.873 195.770  26.330  1.00 40.22           H
ATOM   3435 2HD1 ILE A 341      24.495 194.708  25.044  1.00 40.22           H
ATOM   3436 3HD1 ILE A 341      24.599 196.476  24.866  1.00 40.22           H
ATOM   3437  N   SER A 342      29.955 196.334  24.033  1.00 41.95           N
ATOM   3438  H   SER A 342      29.270 196.996  23.698  1.00 41.95           H
ATOM   3439  CA  SER A 342      31.065 196.030  23.117  1.00 46.24           C
ATOM   3440  HA  SER A 342      30.981 194.992  22.794  1.00 46.24           H
ATOM   3441  C   SER A 342      32.454 196.209  23.774  1.00 46.08           C
ATOM   3442  O   SER A 342      33.384 195.444  23.513  1.00 49.80           O
ATOM   3443  CB  SER A 342      30.924 196.930  21.879  1.00 49.02           C
ATOM   3444 1HB  SER A 342      29.974 196.709  21.392  1.00 49.02           H
ATOM   3445 2HB  SER A 342      30.913 197.971  22.203  1.00 49.02           H
ATOM   3446  OG  SER A 342      31.979 196.756  20.950  1.00 58.21           O
ATOM   3447  HG  SER A 342      31.796 195.964  20.438  1.00 58.21           H
ATOM   3448  N   ARG A 343      32.575 197.194  24.675  1.00 46.51           N
ATOM   3449  H   ARG A 343      31.783 197.806  24.811  1.00 46.51           H
ATOM   3450  CA  ARG A 343      33.803 197.558  25.405  1.00 44.63           C
ATOM   3451  HA  ARG A 343      34.653 197.121  24.881  1.00 44.63           H
ATOM   3452  C   ARG A 343      33.834 197.027  26.864  1.00 48.52           C
ATOM   3453  O   ARG A 343      34.782 197.316  27.594  1.00 44.88           O
ATOM   3454  CB  ARG A 343      33.958 199.089  25.337  1.00 48.37           C
ATOM   3455 1HB  ARG A 343      33.074 199.570  25.755  1.00 48.37           H
ATOM   3456 2HB  ARG A 343      34.832 199.398  25.911  1.00 48.37           H
ATOM   3457  CG  ARG A 343      34.133 199.556  23.883  1.00 53.62           C
ATOM   3458 1HG  ARG A 343      35.101 199.200  23.530  1.00 53.62           H
ATOM   3459 2HG  ARG A 343      33.353 199.117  23.260  1.00 53.62           H
ATOM   3460  CD  ARG A 343      34.084 201.084  23.734  1.00 58.33           C
ATOM   3461 1HD  ARG A 343      33.158 201.442  24.185  1.00 58.33           H
ATOM   3462 2HD  ARG A 343      34.942 201.529  24.238  1.00 58.33           H
ATOM   3463  NE  ARG A 343      34.107 201.472  22.316  1.00 60.54           N
ATOM   3464  HE  ARG A 343      34.150 200.704  21.662  1.00 60.54           H
ATOM   3465  CZ  ARG A 343      34.033 202.731  21.879  1.00 63.05           C
ATOM   3466  NH1 ARG A 343      33.977 203.756  22.677  1.00 62.35           N
ATOM   3467 1HH1 ARG A 343      33.985 203.630  23.679  1.00 62.35           H
ATOM   3468 2HH1 ARG A 343      33.920 204.686  22.285  1.00 62.35           H
ATOM   3469  NH2 ARG A 343      33.994 203.010  20.612  1.00 64.24           N
ATOM   3470 1HH2 ARG A 343      33.996 202.286  19.909  1.00 64.24           H
ATOM   3471 2HH2 ARG A 343      33.908 203.979  20.340  1.00 64.24           H
ATOM   3472  N   VAL A 344      32.806 196.275  27.272  1.00 48.33           N
ATOM   3473  H   VAL A 344      32.092 196.071  26.588  1.00 48.33           H
ATOM   3474  CA  VAL A 344      32.569 195.696  28.620  1.00 42.49           C
ATOM   3475  HA  VAL A 344      31.518 195.409  28.602  1.00 42.49           H
ATOM   3476  C   VAL A 344      32.738 196.740  29.765  1.00 46.46           C
ATOM   3477  O   VAL A 344      33.285 196.463  30.831  1.00 47.93           O
ATOM   3478  CB  VAL A 344      33.352 194.380  28.852  1.00 42.62           C
ATOM   3479  HB  VAL A 344      34.364 194.641  29.161  1.00 42.62           H
ATOM   3480  CG1 VAL A 344      32.699 193.515  29.942  1.00 42.16           C
ATOM   3481 1HG1 VAL A 344      33.326 192.641  30.120  1.00 42.16           H
ATOM   3482 2HG1 VAL A 344      31.712 193.193  29.610  1.00 42.16           H
ATOM   3483 3HG1 VAL A 344      32.604 194.088  30.864  1.00 42.16           H
ATOM   3484  CG2 VAL A 344      33.446 193.500  27.597  1.00 40.60           C
ATOM   3485 1HG2 VAL A 344      33.884 192.541  27.874  1.00 40.60           H
ATOM   3486 2HG2 VAL A 344      34.075 193.986  26.852  1.00 40.60           H
ATOM   3487 3HG2 VAL A 344      32.450 193.339  27.184  1.00 40.60           H
ATOM   3488  N   GLU A 345      32.284 197.974  29.546  1.00 46.96           N
ATOM   3489  H   GLU A 345      31.744 198.146  28.711  1.00 46.96           H
ATOM   3490  CA  GLU A 345      32.374 199.062  30.516  1.00 47.44           C
ATOM   3491  HA  GLU A 345      33.317 198.971  31.055  1.00 47.44           H
ATOM   3492  C   GLU A 345      31.225 198.992  31.541  1.00 43.48           C
ATOM   3493  O   GLU A 345      30.090 199.374  31.249  1.00 45.00           O
ATOM   3494  CB  GLU A 345      32.402 200.429  29.816  1.00  0.00           C
ATOM   3495 1HB  GLU A 345      31.553 200.525  29.139  1.00  0.00           H
ATOM   3496 2HB  GLU A 345      32.341 201.204  30.580  1.00  0.00           H
ATOM   3497  CG  GLU A 345      33.699 200.618  29.017  1.00  0.00           C
ATOM   3498 1HG  GLU A 345      34.549 200.438  29.675  1.00  0.00           H
ATOM   3499 2HG  GLU A 345      33.729 199.884  28.213  1.00  0.00           H
ATOM   3500  CD  GLU A 345      33.846 202.020  28.404  1.00  0.00           C
ATOM   3501  OE1 GLU A 345      33.071 202.948  28.739  1.00  0.00           O
ATOM   3502  OE2 GLU A 345      34.724 202.189  27.527  1.00  0.00           O
ATOM   3503  N   PHE A 346      31.541 198.539  32.755  1.00 40.37           N
ATOM   3504  H   PHE A 346      32.495 198.255  32.928  1.00 40.37           H
ATOM   3505  CA  PHE A 346      30.629 198.491  33.908  1.00 44.45           C
ATOM   3506  HA  PHE A 346      29.968 199.357  33.860  1.00 44.45           H
ATOM   3507  C   PHE A 346      31.425 198.568  35.227  1.00 42.39           C
ATOM   3508  O   PHE A 346      32.622 198.274  35.246  1.00 48.08           O
ATOM   3509  CB  PHE A 346      29.760 197.224  33.842  1.00 45.05           C
ATOM   3510 1HB  PHE A 346      28.890 197.387  34.478  1.00 45.05           H
ATOM   3511 2HB  PHE A 346      29.385 197.092  32.828  1.00 45.05           H
ATOM   3512  CG  PHE A 346      30.442 195.932  34.278  1.00 40.13           C
ATOM   3513  CD1 PHE A 346      31.271 195.217  33.394  1.00 40.45           C
ATOM   3514  HD1 PHE A 346      31.431 195.576  32.388  1.00 40.45           H
ATOM   3515  CD2 PHE A 346      30.231 195.439  35.577  1.00 42.23           C
ATOM   3516  HD2 PHE A 346      29.594 195.986  36.257  1.00 42.23           H
ATOM   3517  CE1 PHE A 346      31.894 194.026  33.809  1.00 41.06           C
ATOM   3518  HE1 PHE A 346      32.529 193.473  33.133  1.00 41.06           H
ATOM   3519  CE2 PHE A 346      30.850 194.250  35.994  1.00 40.93           C
ATOM   3520  HE2 PHE A 346      30.679 193.881  36.994  1.00 40.93           H
ATOM   3521  CZ  PHE A 346      31.687 193.546  35.114  1.00 37.71           C
ATOM   3522  HZ  PHE A 346      32.167 192.636  35.444  1.00 37.71           H
ATOM   3523  N   THR A 347      30.771 198.950  36.327  1.00 46.79           N
ATOM   3524  H   THR A 347      29.793 199.189  36.246  1.00 46.79           H
ATOM   3525  CA  THR A 347      31.406 199.267  37.620  1.00 51.62           C
ATOM   3526  HA  THR A 347      32.451 198.958  37.589  1.00 51.62           H
ATOM   3527  C   THR A 347      30.721 198.557  38.797  1.00 51.38           C
ATOM   3528  O   THR A 347      29.503 198.668  38.958  1.00 50.81           O
ATOM   3529  CB  THR A 347      31.385 200.786  37.889  1.00 49.82           C
ATOM   3530  HB  THR A 347      31.877 200.973  38.844  1.00 49.82           H
ATOM   3531  OG1 THR A 347      30.050 201.268  37.969  1.00 57.34           O
ATOM   3532  HG1 THR A 347      29.520 200.588  38.390  1.00 57.34           H
ATOM   3533  CG2 THR A 347      32.084 201.604  36.808  1.00 50.74           C
ATOM   3534 1HG2 THR A 347      31.998 202.662  37.058  1.00 50.74           H
ATOM   3535 2HG2 THR A 347      31.618 201.420  35.840  1.00 50.74           H
ATOM   3536 3HG2 THR A 347      33.136 201.324  36.765  1.00 50.74           H
ATOM   3537  N   PHE A 348      31.486 197.896  39.665  1.00 47.05           N
ATOM   3538  H   PHE A 348      32.489 197.949  39.563  1.00 47.05           H
ATOM   3539  CA  PHE A 348      30.985 197.324  40.920  1.00 49.90           C
ATOM   3540  HA  PHE A 348      29.995 196.901  40.748  1.00 49.90           H
ATOM   3541  C   PHE A 348      30.869 198.393  42.022  1.00 55.84           C
ATOM   3542  O   PHE A 348      31.851 199.095  42.279  1.00 57.94           O
ATOM   3543  CB  PHE A 348      31.906 196.191  41.396  1.00 48.01           C
ATOM   3544 1HB  PHE A 348      32.915 196.585  41.519  1.00 48.01           H
ATOM   3545 2HB  PHE A 348      31.568 195.865  42.379  1.00 48.01           H
ATOM   3546  CG  PHE A 348      31.968 194.977  40.477  1.00 50.74           C
ATOM   3547  CD1 PHE A 348      30.837 194.151  40.330  1.00 46.85           C
ATOM   3548  HD1 PHE A 348      29.916 194.391  40.841  1.00 46.85           H
ATOM   3549  CD2 PHE A 348      33.166 194.634  39.824  1.00 47.85           C
ATOM   3550  HD2 PHE A 348      34.039 195.255  39.956  1.00 47.85           H
ATOM   3551  CE1 PHE A 348      30.910 192.990  39.541  1.00 44.15           C
ATOM   3552  HE1 PHE A 348      30.050 192.344  39.443  1.00 44.15           H
ATOM   3553  CE2 PHE A 348      33.236 193.477  39.033  1.00 45.06           C
ATOM   3554  HE2 PHE A 348      34.167 193.209  38.557  1.00 45.06           H
ATOM   3555  CZ  PHE A 348      32.107 192.655  38.885  1.00 44.86           C
ATOM   3556  HZ  PHE A 348      32.174 191.759  38.286  1.00 44.86           H
ATOM   3557  N   PRO A 349      29.729 198.511  42.730  1.00 54.73           N
ATOM   3558  CA  PRO A 349      29.663 199.239  43.998  1.00 48.53           C
ATOM   3559  HA  PRO A 349      29.923 200.284  43.832  1.00 48.53           H
ATOM   3560  C   PRO A 349      30.613 198.655  45.049  1.00 54.94           C
ATOM   3561  O   PRO A 349      30.847 197.447  45.077  1.00 52.42           O
ATOM   3562  CB  PRO A 349      28.212 199.135  44.466  1.00 50.69           C
ATOM   3563 1HB  PRO A 349      28.110 198.309  45.170  1.00 50.69           H
ATOM   3564 2HB  PRO A 349      27.857 200.068  44.904  1.00 50.69           H
ATOM   3565  CG  PRO A 349      27.443 198.832  43.193  1.00 46.32           C
ATOM   3566 1HG  PRO A 349      26.539 198.255  43.392  1.00 46.32           H
ATOM   3567 2HG  PRO A 349      27.213 199.761  42.672  1.00 46.32           H
ATOM   3568  CD  PRO A 349      28.422 198.006  42.382  1.00 49.20           C
ATOM   3569 1HD  PRO A 349      28.347 196.953  42.654  1.00 49.20           H
ATOM   3570 2HD  PRO A 349      28.243 198.144  41.316  1.00 49.20           H
ATOM   3571  N   ASP A 350      31.135 199.488  45.950  1.00 58.95           N
ATOM   3572  H   ASP A 350      30.933 200.477  45.898  1.00 58.95           H
ATOM   3573  CA  ASP A 350      32.160 199.076  46.914  1.00 56.05           C
ATOM   3574  HA  ASP A 350      32.997 198.676  46.341  1.00 56.05           H
ATOM   3575  C   ASP A 350      31.692 197.966  47.892  1.00 56.36           C
ATOM   3576  O   ASP A 350      32.497 197.118  48.279  1.00 50.86           O
ATOM   3577  CB  ASP A 350      32.687 200.296  47.683  1.00 65.04           C
ATOM   3578 1HB  ASP A 350      31.845 200.841  48.111  1.00 65.04           H
ATOM   3579 2HB  ASP A 350      33.314 199.949  48.504  1.00 65.04           H
ATOM   3580  CG  ASP A 350      33.508 201.266  46.820  1.00 69.92           C
ATOM   3581  OD1 ASP A 350      33.904 200.932  45.678  1.00 74.97           O
ATOM   3582  OD2 ASP A 350      33.757 202.402  47.276  1.00 80.35           O
ATOM   3583  N   PHE A 351      30.398 197.899  48.224  1.00 52.53           N
ATOM   3584  H   PHE A 351      29.753 198.595  47.877  1.00 52.53           H
ATOM   3585  CA  PHE A 351      29.841 196.833  49.053  1.00 50.26           C
ATOM   3586  HA  PHE A 351      30.393 196.827  49.993  1.00 50.26           H
ATOM   3587  C   PHE A 351      29.995 195.422  48.419  1.00 50.58           C
ATOM   3588  O   PHE A 351      30.141 194.454  49.163  1.00 51.86           O
ATOM   3589  CB  PHE A 351      28.382 197.154  49.418  1.00 55.00           C
ATOM   3590 1HB  PHE A 351      27.980 196.321  49.995  1.00 55.00           H
ATOM   3591 2HB  PHE A 351      28.391 198.017  50.085  1.00 55.00           H
ATOM   3592  CG  PHE A 351      27.423 197.448  48.267  1.00 56.48           C
ATOM   3593  CD1 PHE A 351      26.919 196.397  47.478  1.00 55.28           C
ATOM   3594  HD1 PHE A 351      27.226 195.379  47.669  1.00 55.28           H
ATOM   3595  CD2 PHE A 351      26.985 198.762  48.022  1.00 50.53           C
ATOM   3596  HD2 PHE A 351      27.355 199.568  48.639  1.00 50.53           H
ATOM   3597  CE1 PHE A 351      25.998 196.661  46.449  1.00 51.75           C
ATOM   3598  HE1 PHE A 351      25.620 195.853  45.840  1.00 51.75           H
ATOM   3599  CE2 PHE A 351      26.046 199.023  47.009  1.00 56.84           C
ATOM   3600  HE2 PHE A 351      25.711 200.036  46.842  1.00 56.84           H
ATOM   3601  CZ  PHE A 351      25.550 197.971  46.222  1.00 50.03           C
ATOM   3602  HZ  PHE A 351      24.835 198.180  45.440  1.00 50.03           H
ATOM   3603  N   VAL A 352      30.070 195.299  47.085  1.00 48.72           N
ATOM   3604  H   VAL A 352      30.054 196.127  46.506  1.00 48.72           H
ATOM   3605  CA  VAL A 352      30.162 194.013  46.375  1.00 43.13           C
ATOM   3606  HA  VAL A 352      29.315 193.409  46.701  1.00 43.13           H
ATOM   3607  C   VAL A 352      31.457 193.261  46.744  1.00 50.14           C
ATOM   3608  O   VAL A 352      32.564 193.788  46.590  1.00 52.95           O
ATOM   3609  CB  VAL A 352      30.030 194.188  44.845  1.00 45.03           C
ATOM   3610  HB  VAL A 352      30.856 194.811  44.502  1.00 45.03           H
ATOM   3611  CG1 VAL A 352      30.086 192.860  44.077  1.00 42.65           C
ATOM   3612 1HG1 VAL A 352      30.075 193.066  43.007  1.00 42.65           H
ATOM   3613 2HG1 VAL A 352      29.216 192.258  44.340  1.00 42.65           H
ATOM   3614 3HG1 VAL A 352      30.995 192.316  44.333  1.00 42.65           H
ATOM   3615  CG2 VAL A 352      28.703 194.859  44.464  1.00 43.37           C
ATOM   3616 1HG2 VAL A 352      28.621 194.899  43.377  1.00 43.37           H
ATOM   3617 2HG2 VAL A 352      28.673 195.871  44.868  1.00 43.37           H
ATOM   3618 3HG2 VAL A 352      27.874 194.281  44.871  1.00 43.37           H
ATOM   3619  N   THR A 353      31.304 192.024  47.214  1.00 46.41           N
ATOM   3620  H   THR A 353      30.361 191.669  47.283  1.00 46.41           H
ATOM   3621  CA  THR A 353      32.366 191.106  47.687  1.00 48.96           C
ATOM   3622  HA  THR A 353      33.003 191.654  48.381  1.00 48.96           H
ATOM   3623  C   THR A 353      33.248 190.567  46.545  1.00 50.06           C
ATOM   3624  O   THR A 353      32.778 190.376  45.423  1.00 51.06           O
ATOM   3625  CB  THR A 353      31.737 189.929  48.461  1.00 48.99           C
ATOM   3626  HB  THR A 353      32.526 189.218  48.703  1.00 48.99           H
ATOM   3627  OG1 THR A 353      30.740 189.267  47.697  1.00 46.27           O
ATOM   3628  HG1 THR A 353      30.037 189.007  48.296  1.00 46.27           H
ATOM   3629  CG2 THR A 353      31.083 190.382  49.764  1.00 48.50           C
ATOM   3630 1HG2 THR A 353      30.565 189.538  50.219  1.00 48.50           H
ATOM   3631 2HG2 THR A 353      30.372 191.185  49.573  1.00 48.50           H
ATOM   3632 3HG2 THR A 353      31.861 190.738  50.440  1.00 48.50           H
ATOM   3633  N   GLU A 354      34.529 190.286  46.825  1.00 47.04           N
ATOM   3634  H   GLU A 354      34.891 190.540  47.732  1.00 47.04           H
ATOM   3635  CA  GLU A 354      35.523 189.775  45.858  1.00 50.29           C
ATOM   3636  HA  GLU A 354      35.787 190.574  45.166  1.00 50.29           H
ATOM   3637  C   GLU A 354      34.988 188.586  45.023  1.00 43.81           C
ATOM   3638  O   GLU A 354      35.099 188.597  43.798  1.00 43.82           O
ATOM   3639  CB  GLU A 354      36.806 189.324  46.592  1.00  0.00           C
ATOM   3640 1HB  GLU A 354      36.538 188.887  47.554  1.00  0.00           H
ATOM   3641 2HB  GLU A 354      37.303 188.557  45.998  1.00  0.00           H
ATOM   3642  CG  GLU A 354      37.805 190.472  46.840  1.00  0.00           C
ATOM   3643 1HG  GLU A 354      38.189 190.818  45.880  1.00  0.00           H
ATOM   3644 2HG  GLU A 354      37.289 191.305  47.316  1.00  0.00           H
ATOM   3645  CD  GLU A 354      39.003 190.077  47.725  1.00  0.00           C
ATOM   3646  OE1 GLU A 354      39.286 188.872  47.928  1.00  0.00           O
ATOM   3647  OE2 GLU A 354      39.672 190.990  48.261  1.00  0.00           O
ATOM   3648  N   GLY A 355      34.356 187.602  45.668  1.00 41.33           N
ATOM   3649  H   GLY A 355      34.300 187.634  46.676  1.00 41.33           H
ATOM   3650  CA  GLY A 355      33.806 186.423  45.007  1.00 45.76           C
ATOM   3651 1HA  GLY A 355      34.590 185.930  44.432  1.00 45.76           H
ATOM   3652 2HA  GLY A 355      33.464 185.743  45.787  1.00 45.76           H
ATOM   3653  C   GLY A 355      32.623 186.712  44.065  1.00 43.53           C
ATOM   3654  O   GLY A 355      32.493 186.064  43.026  1.00 43.05           O
ATOM   3655  N   ALA A 356      31.795 187.713  44.373  1.00 43.01           N
ATOM   3656  H   ALA A 356      31.953 188.255  45.210  1.00 43.01           H
ATOM   3657  CA  ALA A 356      30.746 188.171  43.468  1.00 42.10           C
ATOM   3658  HA  ALA A 356      30.188 187.308  43.104  1.00 42.10           H
ATOM   3659  C   ALA A 356      31.335 188.909  42.249  1.00 42.76           C
ATOM   3660  O   ALA A 356      30.878 188.695  41.123  1.00 40.23           O
ATOM   3661  CB  ALA A 356      29.786 189.070  44.245  1.00 37.52           C
ATOM   3662 1HB  ALA A 356      29.355 188.514  45.077  1.00 37.52           H
ATOM   3663 2HB  ALA A 356      28.990 189.399  43.576  1.00 37.52           H
ATOM   3664 3HB  ALA A 356      30.323 189.938  44.626  1.00 37.52           H
ATOM   3665  N   ARG A 357      32.376 189.736  42.454  1.00 40.53           N
ATOM   3666  H   ARG A 357      32.733 189.862  43.390  1.00 40.53           H
ATOM   3667  CA  ARG A 357      33.085 190.428  41.377  1.00 39.30           C
ATOM   3668  HA  ARG A 357      32.344 191.000  40.818  1.00 39.30           H
ATOM   3669  C   ARG A 357      33.734 189.412  40.421  1.00 42.79           C
ATOM   3670  O   ARG A 357      33.487 189.479  39.223  1.00 41.55           O
ATOM   3671  CB  ARG A 357      34.142 191.417  41.902  1.00 46.45           C
ATOM   3672 1HB  ARG A 357      34.899 190.887  42.481  1.00 46.45           H
ATOM   3673 2HB  ARG A 357      34.633 191.879  41.045  1.00 46.45           H
ATOM   3674  CG  ARG A 357      33.531 192.520  42.778  1.00 44.17           C
ATOM   3675 1HG  ARG A 357      32.664 192.952  42.277  1.00 44.17           H
ATOM   3676 2HG  ARG A 357      33.200 192.072  43.714  1.00 44.17           H
ATOM   3677  CD  ARG A 357      34.529 193.646  43.095  1.00 50.88           C
ATOM   3678 1HD  ARG A 357      35.489 193.211  43.374  1.00 50.88           H
ATOM   3679 2HD  ARG A 357      34.659 194.276  42.215  1.00 50.88           H
ATOM   3680  NE  ARG A 357      34.028 194.463  44.205  1.00 56.56           N
ATOM   3681  HE  ARG A 357      33.438 193.958  44.850  1.00 56.56           H
ATOM   3682  CZ  ARG A 357      34.367 195.737  44.472  1.00 57.93           C
ATOM   3683  NH1 ARG A 357      35.136 196.480  43.733  1.00 59.06           N
ATOM   3684 1HH1 ARG A 357      35.536 196.154  42.864  1.00 59.06           H
ATOM   3685 2HH1 ARG A 357      35.351 197.407  44.071  1.00 59.06           H
ATOM   3686  NH2 ARG A 357      33.915 196.289  45.552  1.00 53.47           N
ATOM   3687 1HH2 ARG A 357      33.306 195.781  46.177  1.00 53.47           H
ATOM   3688 2HH2 ARG A 357      34.245 197.209  45.804  1.00 53.47           H
ATOM   3689  N   ASP A 358      34.466 188.438  40.958  1.00 42.00           N
ATOM   3690  H   ASP A 358      34.637 188.456  41.954  1.00 42.00           H
ATOM   3691  CA  ASP A 358      35.125 187.380  40.193  1.00 42.60           C
ATOM   3692  HA  ASP A 358      35.840 187.842  39.512  1.00 42.60           H
ATOM   3693  C   ASP A 358      34.119 186.568  39.347  1.00 40.57           C
ATOM   3694  O   ASP A 358      34.327 186.377  38.148  1.00 37.44           O
ATOM   3695  CB  ASP A 358      35.890 186.477  41.173  1.00 35.26           C
ATOM   3696 1HB  ASP A 358      36.462 187.109  41.852  1.00 35.26           H
ATOM   3697 2HB  ASP A 358      35.180 185.905  41.770  1.00 35.26           H
ATOM   3698  CG  ASP A 358      36.858 185.493  40.495  1.00 46.14           C
ATOM   3699  OD1 ASP A 358      37.281 185.712  39.336  1.00 51.33           O
ATOM   3700  OD2 ASP A 358      37.314 184.548  41.170  1.00 44.25           O
ATOM   3701  N   LEU A 359      32.983 186.166  39.934  1.00 39.76           N
ATOM   3702  H   LEU A 359      32.833 186.368  40.913  1.00 39.76           H
ATOM   3703  CA  LEU A 359      31.922 185.447  39.234  1.00 38.16           C
ATOM   3704  HA  LEU A 359      32.350 184.528  38.834  1.00 38.16           H
ATOM   3705  C   LEU A 359      31.350 186.262  38.056  1.00 36.56           C
ATOM   3706  O   LEU A 359      31.249 185.757  36.938  1.00 35.26           O
ATOM   3707  CB  LEU A 359      30.803 185.083  40.231  1.00 34.71           C
ATOM   3708 1HB  LEU A 359      31.232 184.466  41.021  1.00 34.71           H
ATOM   3709 2HB  LEU A 359      30.437 186.003  40.688  1.00 34.71           H
ATOM   3710  CG  LEU A 359      29.610 184.345  39.596  1.00 37.47           C
ATOM   3711  HG  LEU A 359      29.166 184.991  38.838  1.00 37.47           H
ATOM   3712  CD1 LEU A 359      30.005 183.012  38.954  1.00 34.60           C
ATOM   3713 1HD1 LEU A 359      29.106 182.520  38.585  1.00 34.60           H
ATOM   3714 2HD1 LEU A 359      30.493 182.374  39.692  1.00 34.60           H
ATOM   3715 3HD1 LEU A 359      30.687 183.195  38.124  1.00 34.60           H
ATOM   3716  CD2 LEU A 359      28.546 184.069  40.653  1.00 32.29           C
ATOM   3717 1HD2 LEU A 359      27.676 183.616  40.179  1.00 32.29           H
ATOM   3718 2HD2 LEU A 359      28.256 185.006  41.128  1.00 32.29           H
ATOM   3719 3HD2 LEU A 359      28.946 183.389  41.405  1.00 32.29           H
ATOM   3720  N   ILE A 360      30.972 187.519  38.300  1.00 32.78           N
ATOM   3721  H   ILE A 360      31.086 187.903  39.227  1.00 32.78           H
ATOM   3722  CA  ILE A 360      30.383 188.390  37.287  1.00 34.17           C
ATOM   3723  HA  ILE A 360      29.567 187.847  36.810  1.00 34.17           H
ATOM   3724  C   ILE A 360      31.431 188.715  36.191  1.00 38.38           C
ATOM   3725  O   ILE A 360      31.100 188.669  35.008  1.00 37.75           O
ATOM   3726  CB  ILE A 360      29.763 189.641  37.964  1.00 30.18           C
ATOM   3727  HB  ILE A 360      30.506 190.052  38.647  1.00 30.18           H
ATOM   3728  CG1 ILE A 360      28.507 189.237  38.768  1.00 34.57           C
ATOM   3729 1HG1 ILE A 360      27.702 189.034  38.062  1.00 34.57           H
ATOM   3730 2HG1 ILE A 360      28.729 188.316  39.307  1.00 34.57           H
ATOM   3731  CG2 ILE A 360      29.395 190.723  36.931  1.00 31.31           C
ATOM   3732 1HG2 ILE A 360      28.921 191.567  37.432  1.00 31.31           H
ATOM   3733 2HG2 ILE A 360      28.704 190.296  36.204  1.00 31.31           H
ATOM   3734 3HG2 ILE A 360      30.296 191.062  36.421  1.00 31.31           H
ATOM   3735  CD1 ILE A 360      28.038 190.267  39.804  1.00 37.99           C
ATOM   3736 1HD1 ILE A 360      27.170 189.864  40.324  1.00 37.99           H
ATOM   3737 2HD1 ILE A 360      27.767 191.202  39.313  1.00 37.99           H
ATOM   3738 3HD1 ILE A 360      28.839 190.452  40.520  1.00 37.99           H
ATOM   3739  N   SER A 361      32.698 188.936  36.552  1.00 36.14           N
ATOM   3740  H   SER A 361      32.930 188.985  37.533  1.00 36.14           H
ATOM   3741  CA  SER A 361      33.812 189.108  35.609  1.00 39.03           C
ATOM   3742  HA  SER A 361      33.590 189.964  34.971  1.00 39.03           H
ATOM   3743  C   SER A 361      34.011 187.875  34.703  1.00 41.45           C
ATOM   3744  O   SER A 361      34.160 188.041  33.491  1.00 42.33           O
ATOM   3745  CB  SER A 361      35.099 189.420  36.374  1.00 42.49           C
ATOM   3746 1HB  SER A 361      35.251 188.664  37.144  1.00 42.49           H
ATOM   3747 2HB  SER A 361      35.941 189.402  35.682  1.00 42.49           H
ATOM   3748  OG  SER A 361      35.004 190.707  36.963  1.00 45.89           O
ATOM   3749  HG  SER A 361      35.448 190.675  37.814  1.00 45.89           H
ATOM   3750  N   ARG A 362      33.947 186.651  35.249  1.00 37.86           N
ATOM   3751  H   ARG A 362      33.852 186.570  36.251  1.00 37.86           H
ATOM   3752  CA  ARG A 362      34.020 185.383  34.502  1.00 37.71           C
ATOM   3753  HA  ARG A 362      34.927 185.386  33.897  1.00 37.71           H
ATOM   3754  C   ARG A 362      32.815 185.206  33.549  1.00 37.49           C
ATOM   3755  O   ARG A 362      33.002 184.882  32.377  1.00 38.09           O
ATOM   3756  CB  ARG A 362      34.112 184.208  35.498  1.00 41.01           C
ATOM   3757 1HB  ARG A 362      33.341 184.318  36.261  1.00 41.01           H
ATOM   3758 2HB  ARG A 362      33.943 183.269  34.973  1.00 41.01           H
ATOM   3759  CG  ARG A 362      35.484 184.137  36.197  1.00 48.13           C
ATOM   3760 1HG  ARG A 362      36.211 183.701  35.511  1.00 48.13           H
ATOM   3761 2HG  ARG A 362      35.818 185.140  36.459  1.00 48.13           H
ATOM   3762  CD  ARG A 362      35.438 183.282  37.475  1.00 43.68           C
ATOM   3763 1HD  ARG A 362      34.741 183.735  38.180  1.00 43.68           H
ATOM   3764 2HD  ARG A 362      35.082 182.278  37.244  1.00 43.68           H
ATOM   3765  NE  ARG A 362      36.762 183.185  38.108  1.00 51.86           N
ATOM   3766  HE  ARG A 362      36.979 183.953  38.728  1.00 51.86           H
ATOM   3767  CZ  ARG A 362      37.660 182.217  37.896  1.00 63.24           C
ATOM   3768  NH1 ARG A 362      37.445 181.191  37.135  1.00 57.05           N
ATOM   3769 1HH1 ARG A 362      36.514 181.013  36.787  1.00 57.05           H
ATOM   3770 2HH1 ARG A 362      38.146 180.465  37.097  1.00 57.05           H
ATOM   3771  NH2 ARG A 362      38.830 182.239  38.447  1.00 69.43           N
ATOM   3772 1HH2 ARG A 362      39.071 182.944  39.130  1.00 69.43           H
ATOM   3773 2HH2 ARG A 362      39.457 181.466  38.277  1.00 69.43           H
ATOM   3774  N   LEU A 363      31.592 185.450  34.023  1.00 37.27           N
ATOM   3775  H   LEU A 363      31.487 185.697  34.997  1.00 37.27           H
ATOM   3776  CA  LEU A 363      30.366 185.348  33.232  1.00 32.31           C
ATOM   3777  HA  LEU A 363      30.337 184.361  32.770  1.00 32.31           H
ATOM   3778  C   LEU A 363      30.311 186.397  32.089  1.00 33.18           C
ATOM   3779  O   LEU A 363      29.907 186.066  30.975  1.00 35.58           O
ATOM   3780  CB  LEU A 363      29.142 185.485  34.168  1.00 33.48           C
ATOM   3781 1HB  LEU A 363      29.274 186.386  34.767  1.00 33.48           H
ATOM   3782 2HB  LEU A 363      28.256 185.619  33.549  1.00 33.48           H
ATOM   3783  CG  LEU A 363      28.910 184.280  35.099  1.00 33.12           C
ATOM   3784  HG  LEU A 363      29.853 184.030  35.584  1.00 33.12           H
ATOM   3785  CD1 LEU A 363      27.876 184.608  36.176  1.00 28.87           C
ATOM   3786 1HD1 LEU A 363      27.811 183.775  36.876  1.00 28.87           H
ATOM   3787 2HD1 LEU A 363      26.902 184.773  35.716  1.00 28.87           H
ATOM   3788 3HD1 LEU A 363      28.184 185.508  36.709  1.00 28.87           H
ATOM   3789  CD2 LEU A 363      28.407 183.054  34.338  1.00 30.00           C
ATOM   3790 1HD2 LEU A 363      28.215 182.251  35.050  1.00 30.00           H
ATOM   3791 2HD2 LEU A 363      29.161 182.731  33.621  1.00 30.00           H
ATOM   3792 3HD2 LEU A 363      27.485 183.300  33.810  1.00 30.00           H
ATOM   3793  N   LEU A 364      30.758 187.630  32.347  1.00 34.67           N
ATOM   3794  H   LEU A 364      31.046 187.844  33.292  1.00 34.67           H
ATOM   3795  CA  LEU A 364      30.777 188.747  31.393  1.00 40.71           C
ATOM   3796  HA  LEU A 364      30.013 188.545  30.642  1.00 40.71           H
ATOM   3797  C   LEU A 364      32.133 188.889  30.634  1.00 38.76           C
ATOM   3798  O   LEU A 364      32.506 189.994  30.236  1.00 44.59           O
ATOM   3799  CB  LEU A 364      30.364 190.063  32.102  1.00 36.64           C
ATOM   3800 1HB  LEU A 364      31.135 190.303  32.834  1.00 36.64           H
ATOM   3801 2HB  LEU A 364      30.351 190.855  31.354  1.00 36.64           H
ATOM   3802  CG  LEU A 364      28.996 190.051  32.804  1.00 33.63           C
ATOM   3803  HG  LEU A 364      29.012 189.294  33.588  1.00 33.63           H
ATOM   3804  CD1 LEU A 364      28.719 191.411  33.445  1.00 39.14           C
ATOM   3805 1HD1 LEU A 364      27.795 191.356  34.022  1.00 39.14           H
ATOM   3806 2HD1 LEU A 364      28.619 192.172  32.671  1.00 39.14           H
ATOM   3807 3HD1 LEU A 364      29.545 191.671  34.106  1.00 39.14           H
ATOM   3808  CD2 LEU A 364      27.844 189.739  31.850  1.00 35.31           C
ATOM   3809 1HD2 LEU A 364      26.902 189.819  32.393  1.00 35.31           H
ATOM   3810 2HD2 LEU A 364      27.954 188.728  31.459  1.00 35.31           H
ATOM   3811 3HD2 LEU A 364      27.850 190.451  31.025  1.00 35.31           H
ATOM   3812  N   LYS A 365      32.903 187.808  30.434  1.00 38.48           N
ATOM   3813  H   LYS A 365      32.616 186.910  30.796  1.00 38.48           H
ATOM   3814  CA  LYS A 365      34.036 187.806  29.502  1.00 40.37           C
ATOM   3815  HA  LYS A 365      34.736 188.586  29.803  1.00 40.37           H
ATOM   3816  C   LYS A 365      33.530 188.147  28.081  1.00 37.82           C
ATOM   3817  O   LYS A 365      32.538 187.577  27.625  1.00 35.74           O
ATOM   3818  CB  LYS A 365      34.766 186.444  29.507  1.00 40.15           C
ATOM   3819 1HB  LYS A 365      34.018 185.657  29.423  1.00 40.15           H
ATOM   3820 2HB  LYS A 365      35.390 186.389  28.616  1.00 40.15           H
ATOM   3821  CG  LYS A 365      35.658 186.138  30.734  1.00 46.10           C
ATOM   3822 1HG  LYS A 365      35.055 186.274  31.632  1.00 46.10           H
ATOM   3823 2HG  LYS A 365      35.946 185.088  30.688  1.00 46.10           H
ATOM   3824  CD  LYS A 365      36.952 186.967  30.847  1.00 52.83           C
ATOM   3825 1HD  LYS A 365      37.706 186.364  31.351  1.00 52.83           H
ATOM   3826 2HD  LYS A 365      37.306 187.193  29.841  1.00 52.83           H
ATOM   3827  CE  LYS A 365      36.748 188.256  31.656  1.00 55.08           C
ATOM   3828 1HE  LYS A 365      35.930 188.824  31.214  1.00 55.08           H
ATOM   3829 2HE  LYS A 365      36.455 187.991  32.672  1.00 55.08           H
ATOM   3830  NZ  LYS A 365      37.960 189.105  31.690  1.00 60.65           N
ATOM   3831 1HZ  LYS A 365      37.753 189.942  32.215  1.00 60.65           H
ATOM   3832 2HZ  LYS A 365      38.223 189.355  30.747  1.00 60.65           H
ATOM   3833 3HZ  LYS A 365      38.721 188.609  32.131  1.00 60.65           H
ATOM   3834  N   HIS A 366      34.213 189.061  27.387  1.00 41.46           N
ATOM   3835  H   HIS A 366      35.042 189.469  27.795  1.00 41.46           H
ATOM   3836  CA  HIS A 366      33.842 189.526  26.049  1.00 38.25           C
ATOM   3837  HA  HIS A 366      32.873 190.022  26.104  1.00 38.25           H
ATOM   3838  C   HIS A 366      33.721 188.348  25.060  1.00 38.79           C
ATOM   3839  O   HIS A 366      32.687 188.184  24.413  1.00 39.75           O
ATOM   3840  CB  HIS A 366      34.880 190.553  25.560  1.00 43.46           C
ATOM   3841 1HB  HIS A 366      34.860 191.430  26.207  1.00 43.46           H
ATOM   3842 2HB  HIS A 366      35.875 190.115  25.639  1.00 43.46           H
ATOM   3843  CG  HIS A 366      34.663 191.004  24.128  1.00 43.32           C
ATOM   3844  ND1 HIS A 366      35.248 190.475  23.003  1.00 47.36           N
ATOM   3845  HD1 HIS A 366      35.929 189.734  22.918  1.00 47.36           H
ATOM   3846  CD2 HIS A 366      33.802 191.968  23.672  1.00 42.36           C
ATOM   3847  HD2 HIS A 366      33.143 192.612  24.235  1.00 42.36           H
ATOM   3848  CE1 HIS A 366      34.766 191.111  21.952  1.00 42.51           C
ATOM   3849  HE1 HIS A 366      35.019 190.950  20.915  1.00 42.51           H
ATOM   3850  NE2 HIS A 366      33.858 192.009  22.301  1.00 47.64           N
ATOM   3851  N   ASN A 367      34.749 187.502  25.009  1.00 42.68           N
ATOM   3852  H   ASN A 367      35.527 187.683  25.628  1.00 42.68           H
ATOM   3853  CA  ASN A 367      34.842 186.314  24.161  1.00 40.18           C
ATOM   3854  HA  ASN A 367      34.531 186.560  23.146  1.00 40.18           H
ATOM   3855  C   ASN A 367      33.942 185.169  24.672  1.00 33.02           C
ATOM   3856  O   ASN A 367      34.164 184.700  25.795  1.00 37.80           O
ATOM   3857  CB  ASN A 367      36.329 185.935  24.152  1.00 45.09           C
ATOM   3858 1HB  ASN A 367      36.902 186.814  23.856  1.00 45.09           H
ATOM   3859 2HB  ASN A 367      36.611 185.694  25.177  1.00 45.09           H
ATOM   3860  CG  ASN A 367      36.714 184.764  23.244  1.00 53.14           C
ATOM   3861  OD1 ASN A 367      35.920 183.907  22.893  1.00 45.60           O
ATOM   3862  ND2 ASN A 367      37.974 184.689  22.883  1.00 54.92           N
ATOM   3863 1HD2 ASN A 367      38.313 183.844  22.447  1.00 54.92           H
ATOM   3864 2HD2 ASN A 367      38.629 185.371  23.240  1.00 54.92           H
ATOM   3865  N   PRO A 368      32.986 184.636  23.879  1.00 35.61           N
ATOM   3866  CA  PRO A 368      32.130 183.513  24.285  1.00 36.51           C
ATOM   3867  HA  PRO A 368      31.475 183.842  25.092  1.00 36.51           H
ATOM   3868  C   PRO A 368      32.909 182.278  24.762  1.00 39.70           C
ATOM   3869  O   PRO A 368      32.529 181.632  25.744  1.00 39.10           O
ATOM   3870  CB  PRO A 368      31.285 183.185  23.047  1.00 39.25           C
ATOM   3871 1HB  PRO A 368      31.785 182.444  22.424  1.00 39.25           H
ATOM   3872 2HB  PRO A 368      30.283 182.848  23.312  1.00 39.25           H
ATOM   3873  CG  PRO A 368      31.210 184.514  22.317  1.00 43.27           C
ATOM   3874 1HG  PRO A 368      31.050 184.390  21.246  1.00 43.27           H
ATOM   3875 2HG  PRO A 368      30.431 185.131  22.765  1.00 43.27           H
ATOM   3876  CD  PRO A 368      32.574 185.117  22.578  1.00 36.90           C
ATOM   3877 1HD  PRO A 368      33.288 184.788  21.823  1.00 36.90           H
ATOM   3878 2HD  PRO A 368      32.493 186.204  22.598  1.00 36.90           H
ATOM   3879  N   SER A 369      34.045 181.977  24.123  1.00 41.99           N
ATOM   3880  H   SER A 369      34.364 182.570  23.371  1.00 41.99           H
ATOM   3881  CA  SER A 369      34.880 180.825  24.460  1.00 39.68           C
ATOM   3882  HA  SER A 369      34.219 179.960  24.519  1.00 39.68           H
ATOM   3883  C   SER A 369      35.610 180.960  25.816  1.00 42.05           C
ATOM   3884  O   SER A 369      36.115 179.955  26.308  1.00 47.97           O
ATOM   3885  CB  SER A 369      35.887 180.532  23.342  1.00 41.44           C
ATOM   3886 1HB  SER A 369      36.297 179.532  23.487  1.00 41.44           H
ATOM   3887 2HB  SER A 369      35.371 180.560  22.382  1.00 41.44           H
ATOM   3888  OG  SER A 369      36.950 181.471  23.355  1.00 48.90           O
ATOM   3889  HG  SER A 369      36.619 182.294  22.986  1.00 48.90           H
ATOM   3890  N   GLN A 370      35.639 182.153  26.427  1.00 37.67           N
ATOM   3891  H   GLN A 370      35.200 182.941  25.973  1.00 37.67           H
ATOM   3892  CA  GLN A 370      36.236 182.412  27.745  1.00 35.71           C
ATOM   3893  HA  GLN A 370      36.958 181.622  27.955  1.00 35.71           H
ATOM   3894  C   GLN A 370      35.209 182.426  28.908  1.00 41.97           C
ATOM   3895  O   GLN A 370      35.608 182.349  30.074  1.00 40.80           O
ATOM   3896  CB  GLN A 370      37.019 183.733  27.708  1.00 44.90           C
ATOM   3897 1HB  GLN A 370      36.364 184.545  27.390  1.00 44.90           H
ATOM   3898 2HB  GLN A 370      37.382 183.955  28.711  1.00 44.90           H
ATOM   3899  CG  GLN A 370      38.221 183.668  26.751  1.00 56.63           C
ATOM   3900 1HG  GLN A 370      38.838 182.807  27.010  1.00 56.63           H
ATOM   3901 2HG  GLN A 370      37.876 183.540  25.725  1.00 56.63           H
ATOM   3902  CD  GLN A 370      39.067 184.936  26.841  1.00 66.93           C
ATOM   3903  OE1 GLN A 370      38.879 185.901  26.116  1.00 64.10           O
ATOM   3904  NE2 GLN A 370      40.005 185.009  27.748  1.00 71.30           N
ATOM   3905 1HE2 GLN A 370      40.571 185.845  27.778  1.00 71.30           H
ATOM   3906 2HE2 GLN A 370      40.114 184.299  28.457  1.00 71.30           H
ATOM   3907  N   ARG A 371      33.902 182.511  28.614  1.00 39.75           N
ATOM   3908  H   ARG A 371      33.621 182.545  27.645  1.00 39.75           H
ATOM   3909  CA  ARG A 371      32.814 182.433  29.602  1.00 37.50           C
ATOM   3910  HA  ARG A 371      33.056 183.107  30.424  1.00 37.50           H
ATOM   3911  C   ARG A 371      32.727 181.000  30.169  1.00 38.98           C
ATOM   3912  O   ARG A 371      32.849 180.060  29.375  1.00 38.58           O
ATOM   3913  CB  ARG A 371      31.474 182.874  28.983  1.00 36.80           C
ATOM   3914 1HB  ARG A 371      31.220 182.202  28.162  1.00 36.80           H
ATOM   3915 2HB  ARG A 371      30.691 182.813  29.738  1.00 36.80           H
ATOM   3916  CG  ARG A 371      31.522 184.314  28.440  1.00 32.85           C
ATOM   3917 1HG  ARG A 371      31.735 185.008  29.254  1.00 32.85           H
ATOM   3918 2HG  ARG A 371      32.320 184.388  27.702  1.00 32.85           H
ATOM   3919  CD  ARG A 371      30.197 184.724  27.777  1.00 33.87           C
ATOM   3920 1HD  ARG A 371      29.833 183.890  27.177  1.00 33.87           H
ATOM   3921 2HD  ARG A 371      29.459 184.972  28.540  1.00 33.87           H
ATOM   3922  NE  ARG A 371      30.405 185.889  26.910  1.00 35.04           N
ATOM   3923  HE  ARG A 371      31.190 186.467  27.175  1.00 35.04           H
ATOM   3924  CZ  ARG A 371      29.715 186.162  25.795  1.00 33.04           C
ATOM   3925  NH1 ARG A 371      28.642 185.517  25.452  1.00 34.94           N
ATOM   3926 1HH1 ARG A 371      28.233 184.812  26.048  1.00 34.94           H
ATOM   3927 2HH1 ARG A 371      28.229 185.719  24.552  1.00 34.94           H
ATOM   3928  NH2 ARG A 371      30.132 187.089  24.994  1.00 33.27           N
ATOM   3929 1HH2 ARG A 371      31.022 187.540  25.151  1.00 33.27           H
ATOM   3930 2HH2 ARG A 371      29.626 187.256  24.137  1.00 33.27           H
ATOM   3931  N   PRO A 372      32.550 180.803  31.488  1.00 36.28           N
ATOM   3932  CA  PRO A 372      32.723 179.507  32.154  1.00 40.00           C
ATOM   3933  HA  PRO A 372      33.723 179.125  31.950  1.00 40.00           H
ATOM   3934  C   PRO A 372      31.701 178.434  31.732  1.00 44.32           C
ATOM   3935  O   PRO A 372      30.623 178.733  31.208  1.00 37.75           O
ATOM   3936  CB  PRO A 372      32.620 179.811  33.657  1.00 38.45           C
ATOM   3937 1HB  PRO A 372      32.133 179.015  34.221  1.00 38.45           H
ATOM   3938 2HB  PRO A 372      33.612 180.010  34.061  1.00 38.45           H
ATOM   3939  CG  PRO A 372      31.776 181.073  33.706  1.00 37.94           C
ATOM   3940 1HG  PRO A 372      30.720 180.818  33.615  1.00 37.94           H
ATOM   3941 2HG  PRO A 372      31.966 181.664  34.602  1.00 37.94           H
ATOM   3942  CD  PRO A 372      32.247 181.817  32.475  1.00 35.25           C
ATOM   3943 1HD  PRO A 372      31.461 182.472  32.098  1.00 35.25           H
ATOM   3944 2HD  PRO A 372      33.150 182.381  32.710  1.00 35.25           H
ATOM   3945  N   MET A 373      32.020 177.173  32.023  1.00 40.37           N
ATOM   3946  H   MET A 373      32.926 176.999  32.435  1.00 40.37           H
ATOM   3947  CA  MET A 373      31.043 176.079  32.110  1.00 41.35           C
ATOM   3948  HA  MET A 373      30.485 176.003  31.177  1.00 41.35           H
ATOM   3949  C   MET A 373      30.052 176.350  33.252  1.00 34.83           C
ATOM   3950  O   MET A 373      30.440 176.867  34.298  1.00 37.17           O
ATOM   3951  CB  MET A 373      31.772 174.750  32.360  1.00 44.80           C
ATOM   3952 1HB  MET A 373      32.362 174.825  33.274  1.00 44.80           H
ATOM   3953 2HB  MET A 373      31.037 173.959  32.505  1.00 44.80           H
ATOM   3954  CG  MET A 373      32.700 174.360  31.201  1.00 57.40           C
ATOM   3955 1HG  MET A 373      32.147 174.477  30.269  1.00 57.40           H
ATOM   3956 2HG  MET A 373      33.550 175.040  31.172  1.00 57.40           H
ATOM   3957  SD  MET A 373      33.328 172.649  31.292  1.00 86.36           S
ATOM   3958  CE  MET A 373      34.526 172.793  32.646  1.00 50.95           C
ATOM   3959 1HE  MET A 373      35.096 171.867  32.723  1.00 50.95           H
ATOM   3960 2HE  MET A 373      34.000 172.975  33.583  1.00 50.95           H
ATOM   3961 3HE  MET A 373      35.204 173.622  32.443  1.00 50.95           H
ATOM   3962  N   LEU A 374      28.785 175.941  33.128  1.00 34.01           N
ATOM   3963  H   LEU A 374      28.483 175.437  32.307  1.00 34.01           H
ATOM   3964  CA  LEU A 374      27.834 176.040  34.233  1.00 36.95           C
ATOM   3965  HA  LEU A 374      27.862 177.069  34.593  1.00 36.95           H
ATOM   3966  C   LEU A 374      28.243 175.125  35.423  1.00 38.84           C
ATOM   3967  O   LEU A 374      27.966 175.463  36.571  1.00 35.04           O
ATOM   3968  CB  LEU A 374      26.401 175.757  33.741  1.00 33.05           C
ATOM   3969 1HB  LEU A 374      26.407 174.823  33.180  1.00 33.05           H
ATOM   3970 2HB  LEU A 374      25.757 175.623  34.611  1.00 33.05           H
ATOM   3971  CG  LEU A 374      25.823 176.889  32.870  1.00 36.03           C
ATOM   3972  HG  LEU A 374      26.551 177.136  32.098  1.00 36.03           H
ATOM   3973  CD1 LEU A 374      24.536 176.444  32.186  1.00 32.00           C
ATOM   3974 1HD1 LEU A 374      24.164 177.246  31.549  1.00 32.00           H
ATOM   3975 2HD1 LEU A 374      23.792 176.207  32.946  1.00 32.00           H
ATOM   3976 3HD1 LEU A 374      24.731 175.559  31.580  1.00 32.00           H
ATOM   3977  CD2 LEU A 374      25.489 178.145  33.683  1.00 34.88           C
ATOM   3978 1HD2 LEU A 374      25.036 178.886  33.025  1.00 34.88           H
ATOM   3979 2HD2 LEU A 374      26.398 178.556  34.123  1.00 34.88           H
ATOM   3980 3HD2 LEU A 374      24.788 177.884  34.475  1.00 34.88           H
ATOM   3981  N   ARG A 375      29.007 174.054  35.163  1.00 42.68           N
ATOM   3982  H   ARG A 375      29.150 173.781  34.201  1.00 42.68           H
ATOM   3983  CA  ARG A 375      29.735 173.293  36.180  1.00 40.88           C
ATOM   3984  HA  ARG A 375      29.007 172.850  36.859  1.00 40.88           H
ATOM   3985  C   ARG A 375      30.665 174.206  37.012  1.00 40.19           C
ATOM   3986  O   ARG A 375      30.588 174.198  38.233  1.00 43.05           O
ATOM   3987  CB  ARG A 375      30.527 172.157  35.505  1.00  0.00           C
ATOM   3988 1HB  ARG A 375      29.858 171.577  34.869  1.00  0.00           H
ATOM   3989 2HB  ARG A 375      31.325 172.574  34.892  1.00  0.00           H
ATOM   3990  CG  ARG A 375      31.148 171.218  36.552  1.00  0.00           C
ATOM   3991 1HG  ARG A 375      31.725 171.822  37.253  1.00  0.00           H
ATOM   3992 2HG  ARG A 375      30.353 170.716  37.104  1.00  0.00           H
ATOM   3993  CD  ARG A 375      32.079 170.144  35.954  1.00  0.00           C
ATOM   3994 1HD  ARG A 375      32.943 170.640  35.512  1.00  0.00           H
ATOM   3995 2HD  ARG A 375      32.443 169.495  36.750  1.00  0.00           H
ATOM   3996  NE  ARG A 375      31.425 169.319  34.927  1.00  0.00           N
ATOM   3997  HE  ARG A 375      31.675 169.575  33.982  1.00  0.00           H
ATOM   3998  CZ  ARG A 375      30.611 168.283  35.152  1.00  0.00           C
ATOM   3999  NH1 ARG A 375      30.118 167.619  34.152  1.00  0.00           N
ATOM   4000 1HH1 ARG A 375      30.377 167.826  33.198  1.00  0.00           H
ATOM   4001 2HH1 ARG A 375      29.532 166.821  34.355  1.00  0.00           H
ATOM   4002  NH2 ARG A 375      30.256 167.884  36.336  1.00  0.00           N
ATOM   4003 1HH2 ARG A 375      30.656 168.295  37.167  1.00  0.00           H
ATOM   4004 2HH2 ARG A 375      29.619 167.103  36.414  1.00  0.00           H
ATOM   4005  N   GLU A 376      31.488 175.028  36.361  1.00 39.10           N
ATOM   4006  H   GLU A 376      31.453 175.071  35.353  1.00 39.10           H
ATOM   4007  CA  GLU A 376      32.425 175.944  37.023  1.00 40.83           C
ATOM   4008  HA  GLU A 376      33.006 175.383  37.754  1.00 40.83           H
ATOM   4009  C   GLU A 376      31.720 177.103  37.755  1.00 43.74           C
ATOM   4010  O   GLU A 376      32.272 177.631  38.719  1.00 37.67           O
ATOM   4011  CB  GLU A 376      33.400 176.546  36.005  1.00 42.49           C
ATOM   4012 1HB  GLU A 376      32.828 177.027  35.212  1.00 42.49           H
ATOM   4013 2HB  GLU A 376      33.995 177.312  36.502  1.00 42.49           H
ATOM   4014  CG  GLU A 376      34.343 175.509  35.382  1.00 53.88           C
ATOM   4015 1HG  GLU A 376      35.042 175.159  36.142  1.00 53.88           H
ATOM   4016 2HG  GLU A 376      33.771 174.656  35.017  1.00 53.88           H
ATOM   4017  CD  GLU A 376      35.121 176.128  34.227  1.00 54.08           C
ATOM   4018  OE1 GLU A 376      34.498 176.553  33.230  1.00 48.58           O
ATOM   4019  OE2 GLU A 376      36.364 176.245  34.329  1.00 69.61           O
ATOM   4020  N   VAL A 377      30.514 177.495  37.330  1.00 37.50           N
ATOM   4021  H   VAL A 377      30.137 177.093  36.484  1.00 37.50           H
ATOM   4022  CA  VAL A 377      29.654 178.438  38.050  1.00 33.91           C
ATOM   4023  HA  VAL A 377      30.231 179.335  38.275  1.00 33.91           H
ATOM   4024  C   VAL A 377      29.192 177.814  39.380  1.00 35.19           C
ATOM   4025  O   VAL A 377      29.364 178.421  40.434  1.00 33.07           O
ATOM   4026  CB  VAL A 377      28.452 178.873  37.185  1.00 37.58           C
ATOM   4027  HB  VAL A 377      27.946 177.977  36.825  1.00 37.58           H
ATOM   4028  CG1 VAL A 377      27.423 179.712  37.955  1.00 33.38           C
ATOM   4029 1HG1 VAL A 377      26.658 180.068  37.264  1.00 33.38           H
ATOM   4030 2HG1 VAL A 377      27.923 180.564  38.415  1.00 33.38           H
ATOM   4031 3HG1 VAL A 377      26.958 179.101  38.729  1.00 33.38           H
ATOM   4032  CG2 VAL A 377      28.926 179.679  35.970  1.00 31.37           C
ATOM   4033 1HG2 VAL A 377      28.064 179.948  35.359  1.00 31.37           H
ATOM   4034 2HG2 VAL A 377      29.620 179.083  35.377  1.00 31.37           H
ATOM   4035 3HG2 VAL A 377      29.426 180.585  36.313  1.00 31.37           H
ATOM   4036  N   LEU A 378      28.667 176.587  39.343  1.00 38.12           N
ATOM   4037  H   LEU A 378      28.574 176.122  38.451  1.00 38.12           H
ATOM   4038  CA  LEU A 378      28.209 175.849  40.521  1.00 39.32           C
ATOM   4039  HA  LEU A 378      27.495 176.468  41.065  1.00 39.32           H
ATOM   4040  C   LEU A 378      29.370 175.512  41.493  1.00 41.73           C
ATOM   4041  O   LEU A 378      29.194 175.584  42.707  1.00 38.77           O
ATOM   4042  CB  LEU A 378      27.492 174.566  40.043  1.00 38.22           C
ATOM   4043 1HB  LEU A 378      28.174 174.017  39.394  1.00 38.22           H
ATOM   4044 2HB  LEU A 378      27.292 173.943  40.915  1.00 38.22           H
ATOM   4045  CG  LEU A 378      26.173 174.821  39.294  1.00 40.48           C
ATOM   4046  HG  LEU A 378      26.323 175.644  38.595  1.00 40.48           H
ATOM   4047  CD1 LEU A 378      25.772 173.583  38.493  1.00 38.40           C
ATOM   4048 1HD1 LEU A 378      24.845 173.790  37.959  1.00 38.40           H
ATOM   4049 2HD1 LEU A 378      25.624 172.736  39.163  1.00 38.40           H
ATOM   4050 3HD1 LEU A 378      26.560 173.348  37.778  1.00 38.40           H
ATOM   4051  CD2 LEU A 378      25.042 175.200  40.253  1.00 33.58           C
ATOM   4052 1HD2 LEU A 378      24.111 175.291  39.693  1.00 33.58           H
ATOM   4053 2HD2 LEU A 378      25.274 176.152  40.730  1.00 33.58           H
ATOM   4054 3HD2 LEU A 378      24.935 174.428  41.014  1.00 33.58           H
ATOM   4055  N   GLU A 379      30.550 175.185  40.963  1.00 37.81           N
ATOM   4056  H   GLU A 379      30.601 175.060  39.962  1.00 37.81           H
ATOM   4057  CA  GLU A 379      31.778 174.894  41.717  1.00 39.85           C
ATOM   4058  HA  GLU A 379      31.512 174.312  42.600  1.00 39.85           H
ATOM   4059  C   GLU A 379      32.532 176.162  42.214  1.00 46.73           C
ATOM   4060  O   GLU A 379      33.544 176.040  42.911  1.00 43.76           O
ATOM   4061  CB  GLU A 379      32.711 174.035  40.839  1.00 40.72           C
ATOM   4062 1HB  GLU A 379      32.818 174.529  39.874  1.00 40.72           H
ATOM   4063 2HB  GLU A 379      33.693 173.964  41.307  1.00 40.72           H
ATOM   4064  CG  GLU A 379      32.186 172.603  40.595  1.00 47.92           C
ATOM   4065 1HG  GLU A 379      32.214 172.061  41.540  1.00 47.92           H
ATOM   4066 2HG  GLU A 379      31.147 172.639  40.266  1.00 47.92           H
ATOM   4067  CD  GLU A 379      32.989 171.794  39.555  1.00 60.34           C
ATOM   4068  OE1 GLU A 379      33.956 172.318  38.940  1.00 56.25           O
ATOM   4069  OE2 GLU A 379      32.623 170.615  39.333  1.00 70.01           O
ATOM   4070  N   HIS A 380      32.095 177.378  41.867  1.00 46.44           N
ATOM   4071  H   HIS A 380      31.253 177.473  41.316  1.00 46.44           H
ATOM   4072  CA  HIS A 380      32.779 178.614  42.247  1.00 40.06           C
ATOM   4073  HA  HIS A 380      33.832 178.501  41.988  1.00 40.06           H
ATOM   4074  C   HIS A 380      32.685 178.878  43.764  1.00 40.92           C
ATOM   4075  O   HIS A 380      31.570 178.843  44.290  1.00 39.03           O
ATOM   4076  CB  HIS A 380      32.215 179.796  41.444  1.00 39.40           C
ATOM   4077 1HB  HIS A 380      32.204 179.539  40.385  1.00 39.40           H
ATOM   4078 2HB  HIS A 380      31.186 179.980  41.752  1.00 39.40           H
ATOM   4079  CG  HIS A 380      33.018 181.063  41.633  1.00 40.31           C
ATOM   4080  ND1 HIS A 380      32.536 182.316  41.922  1.00 38.84           N
ATOM   4081  HD1 HIS A 380      31.578 182.628  41.991  1.00 38.84           H
ATOM   4082  CD2 HIS A 380      34.365 181.221  41.447  1.00 35.96           C
ATOM   4083  HD2 HIS A 380      35.102 180.484  41.163  1.00 35.96           H
ATOM   4084  CE1 HIS A 380      33.551 183.157  41.914  1.00 38.01           C
ATOM   4085  HE1 HIS A 380      33.524 184.227  42.058  1.00 38.01           H
ATOM   4086  NE2 HIS A 380      34.692 182.530  41.676  1.00 41.11           N
ATOM   4087  N   PRO A 381      33.775 179.206  44.499  1.00 41.46           N
ATOM   4088  CA  PRO A 381      33.741 179.311  45.965  1.00 41.49           C
ATOM   4089  HA  PRO A 381      33.568 178.311  46.362  1.00 41.49           H
ATOM   4090  C   PRO A 381      32.676 180.256  46.549  1.00 39.26           C
ATOM   4091  O   PRO A 381      32.107 179.978  47.607  1.00 37.62           O
ATOM   4092  CB  PRO A 381      35.149 179.744  46.371  1.00 43.02           C
ATOM   4093 1HB  PRO A 381      35.251 180.828  46.317  1.00 43.02           H
ATOM   4094 2HB  PRO A 381      35.422 179.380  47.361  1.00 43.02           H
ATOM   4095  CG  PRO A 381      36.000 179.081  45.311  1.00 52.16           C
ATOM   4096 1HG  PRO A 381      36.963 179.576  45.182  1.00 52.16           H
ATOM   4097 2HG  PRO A 381      36.129 178.022  45.536  1.00 52.16           H
ATOM   4098  CD  PRO A 381      35.153 179.251  44.065  1.00 42.89           C
ATOM   4099 1HD  PRO A 381      35.364 180.219  43.610  1.00 42.89           H
ATOM   4100 2HD  PRO A 381      35.348 178.432  43.373  1.00 42.89           H
ATOM   4101  N   TRP A 382      32.360 181.364  45.874  1.00 40.59           N
ATOM   4102  H   TRP A 382      32.907 181.634  45.069  1.00 40.59           H
ATOM   4103  CA  TRP A 382      31.284 182.261  46.281  1.00 37.36           C
ATOM   4104  HA  TRP A 382      31.432 182.517  47.330  1.00 37.36           H
ATOM   4105  C   TRP A 382      29.879 181.619  46.149  1.00 39.21           C
ATOM   4106  O   TRP A 382      29.017 181.865  46.990  1.00 38.18           O
ATOM   4107  CB  TRP A 382      31.396 183.561  45.484  1.00 39.53           C
ATOM   4108 1HB  TRP A 382      32.407 183.946  45.613  1.00 39.53           H
ATOM   4109 2HB  TRP A 382      31.266 183.340  44.425  1.00 39.53           H
ATOM   4110  CG  TRP A 382      30.416 184.634  45.879  1.00 41.13           C
ATOM   4111  CD1 TRP A 382      30.571 185.530  46.882  1.00 41.53           C
ATOM   4112  HD1 TRP A 382      31.414 185.633  47.548  1.00 41.53           H
ATOM   4113  CD2 TRP A 382      29.095 184.914  45.320  1.00 40.73           C
ATOM   4114  NE1 TRP A 382      29.467 186.316  46.992  1.00 41.24           N
ATOM   4115  HE1 TRP A 382      29.328 187.012  47.711  1.00 41.24           H
ATOM   4116  CE2 TRP A 382      28.528 186.007  46.039  1.00 43.02           C
ATOM   4117  CE3 TRP A 382      28.318 184.361  44.275  1.00 40.55           C
ATOM   4118  HE3 TRP A 382      28.709 183.526  43.714  1.00 40.55           H
ATOM   4119  CZ2 TRP A 382      27.272 186.542  45.726  1.00 37.70           C
ATOM   4120  HZ2 TRP A 382      26.891 187.384  46.283  1.00 37.70           H
ATOM   4121  CZ3 TRP A 382      27.056 184.895  43.952  1.00 43.34           C
ATOM   4122  HZ3 TRP A 382      26.495 184.469  43.134  1.00 43.34           H
ATOM   4123  CH2 TRP A 382      26.535 185.983  44.671  1.00 36.24           C
ATOM   4124  HH2 TRP A 382      25.573 186.398  44.411  1.00 36.24           H
ATOM   4125  N   ILE A 383      29.655 180.756  45.151  1.00 36.29           N
ATOM   4126  H   ILE A 383      30.430 180.468  44.572  1.00 36.29           H
ATOM   4127  CA  ILE A 383      28.415 179.978  45.012  1.00 35.38           C
ATOM   4128  HA  ILE A 383      27.581 180.640  45.245  1.00 35.38           H
ATOM   4129  C   ILE A 383      28.385 178.810  46.031  1.00 37.25           C
ATOM   4130  O   ILE A 383      27.353 178.619  46.676  1.00 37.03           O
ATOM   4131  CB  ILE A 383      28.223 179.495  43.548  1.00 36.23           C
ATOM   4132  HB  ILE A 383      29.139 178.985  43.247  1.00 36.23           H
ATOM   4133  CG1 ILE A 383      27.994 180.670  42.565  1.00 39.64           C
ATOM   4134 1HG1 ILE A 383      28.843 181.349  42.650  1.00 39.64           H
ATOM   4135 2HG1 ILE A 383      28.002 180.266  41.552  1.00 39.64           H
ATOM   4136  CG2 ILE A 383      27.075 178.479  43.420  1.00 36.80           C
ATOM   4137 1HG2 ILE A 383      26.872 178.300  42.364  1.00 36.80           H
ATOM   4138 2HG2 ILE A 383      26.177 178.866  43.902  1.00 36.80           H
ATOM   4139 3HG2 ILE A 383      27.370 177.545  43.897  1.00 36.80           H
ATOM   4140  CD1 ILE A 383      26.689 181.464  42.740  1.00 33.88           C
ATOM   4141 1HD1 ILE A 383      26.650 182.240  41.976  1.00 33.88           H
ATOM   4142 2HD1 ILE A 383      26.669 181.923  43.728  1.00 33.88           H
ATOM   4143 3HD1 ILE A 383      25.831 180.801  42.629  1.00 33.88           H
ATOM   4144  N   THR A 384      29.489 178.081  46.244  1.00 34.73           N
ATOM   4145  H   THR A 384      30.325 178.238  45.699  1.00 34.73           H
ATOM   4146  CA  THR A 384      29.536 176.963  47.198  1.00 36.12           C
ATOM   4147  HA  THR A 384      28.736 176.273  46.927  1.00 36.12           H
ATOM   4148  C   THR A 384      29.295 177.428  48.649  1.00 37.16           C
ATOM   4149  O   THR A 384      28.597 176.740  49.392  1.00 38.74           O
ATOM   4150  CB  THR A 384      30.851 176.150  47.143  1.00 36.27           C
ATOM   4151  HB  THR A 384      30.758 175.310  47.831  1.00 36.27           H
ATOM   4152  OG1 THR A 384      31.962 176.917  47.567  1.00 43.96           O
ATOM   4153  HG1 THR A 384      32.732 176.345  47.581  1.00 43.96           H
ATOM   4154  CG2 THR A 384      31.183 175.587  45.762  1.00 36.76           C
ATOM   4155 1HG2 THR A 384      32.122 175.037  45.820  1.00 36.76           H
ATOM   4156 2HG2 THR A 384      31.278 176.395  45.037  1.00 36.76           H
ATOM   4157 3HG2 THR A 384      30.385 174.912  45.451  1.00 36.76           H
ATOM   4158  N   ALA A 385      29.797 178.607  49.033  1.00 35.36           N
ATOM   4159  H   ALA A 385      30.424 179.094  48.408  1.00 35.36           H
ATOM   4160  CA  ALA A 385      29.574 179.192  50.348  1.00 39.12           C
ATOM   4161  HA  ALA A 385      29.748 178.426  51.104  1.00 39.12           H
ATOM   4162  C   ALA A 385      28.143 179.741  50.548  1.00 44.24           C
ATOM   4163  O   ALA A 385      27.559 179.546  51.615  1.00 39.93           O
ATOM   4164  CB  ALA A 385      30.591 180.317  50.562  1.00 41.84           C
ATOM   4165 1HB  ALA A 385      31.600 179.905  50.549  1.00 41.84           H
ATOM   4166 2HB  ALA A 385      30.400 180.781  51.530  1.00 41.84           H
ATOM   4167 3HB  ALA A 385      30.493 181.065  49.775  1.00 41.84           H
ATOM   4168  N   ASN A 386      27.607 180.474  49.565  1.00 39.41           N
ATOM   4169  H   ASN A 386      28.132 180.626  48.716  1.00 39.41           H
ATOM   4170  CA  ASN A 386      26.399 181.276  49.749  1.00 33.62           C
ATOM   4171  HA  ASN A 386      26.270 181.450  50.817  1.00 33.62           H
ATOM   4172  C   ASN A 386      25.100 180.598  49.230  1.00 35.27           C
ATOM   4173  O   ASN A 386      24.027 180.952  49.705  1.00 36.25           O
ATOM   4174  CB  ASN A 386      26.619 182.661  49.118  1.00 40.46           C
ATOM   4175 1HB  ASN A 386      26.835 182.547  48.055  1.00 40.46           H
ATOM   4176 2HB  ASN A 386      25.702 183.243  49.201  1.00 40.46           H
ATOM   4177  CG  ASN A 386      27.761 183.426  49.782  1.00 44.40           C
ATOM   4178  OD1 ASN A 386      27.848 183.532  50.996  1.00 43.00           O
ATOM   4179  ND2 ASN A 386      28.678 183.969  49.024  1.00 42.65           N
ATOM   4180 1HD2 ASN A 386      29.380 184.561  49.444  1.00 42.65           H
ATOM   4181 2HD2 ASN A 386      28.663 183.836  48.023  1.00 42.65           H
ATOM   4182  N   SER A 387      25.154 179.638  48.302  1.00 35.24           N
ATOM   4183  H   SER A 387      26.042 179.308  47.953  1.00 35.24           H
ATOM   4184  CA  SER A 387      23.970 178.859  47.941  1.00 34.51           C
ATOM   4185  HA  SER A 387      23.162 179.562  47.736  1.00 34.51           H
ATOM   4186  C   SER A 387      23.543 177.966  49.121  1.00 38.34           C
ATOM   4187  O   SER A 387      24.386 177.348  49.778  1.00 38.51           O
ATOM   4188  CB  SER A 387      24.178 178.041  46.657  1.00 39.59           C
ATOM   4189 1HB  SER A 387      23.239 177.553  46.396  1.00 39.59           H
ATOM   4190 2HB  SER A 387      24.449 178.720  45.848  1.00 39.59           H
ATOM   4191  OG  SER A 387      25.190 177.051  46.797  1.00 39.66           O
ATOM   4192  HG  SER A 387      26.032 177.507  46.870  1.00 39.66           H
ATOM   4193  N   SER A 388      22.243 177.894  49.410  1.00 33.45           N
ATOM   4194  H   SER A 388      21.584 178.463  48.899  1.00 33.45           H
ATOM   4195  CA  SER A 388      21.706 177.133  50.545  1.00 39.71           C
ATOM   4196  HA  SER A 388      22.501 176.494  50.930  1.00 39.71           H
ATOM   4197  C   SER A 388      20.524 176.236  50.132  1.00 43.48           C
ATOM   4198  O   SER A 388      19.727 176.588  49.264  1.00 44.25           O
ATOM   4199  CB  SER A 388      21.354 178.075  51.710  1.00 42.82           C
ATOM   4200 1HB  SER A 388      21.010 177.473  52.552  1.00 42.82           H
ATOM   4201 2HB  SER A 388      22.257 178.603  52.016  1.00 42.82           H
ATOM   4202  OG  SER A 388      20.369 179.043  51.394  1.00 45.87           O
ATOM   4203  HG  SER A 388      19.523 178.595  51.329  1.00 45.87           H
ATOM   4204  N   LYS A 389      20.445 175.052  50.748  1.00 39.91           N
ATOM   4205  H   LYS A 389      21.186 174.801  51.387  1.00 39.91           H
ATOM   4206  CA  LYS A 389      19.351 174.073  50.613  1.00 48.58           C
ATOM   4207  HA  LYS A 389      18.947 174.149  49.604  1.00 48.58           H
ATOM   4208  C   LYS A 389      18.194 174.391  51.601  1.00 50.00           C
ATOM   4209  O   LYS A 389      18.390 175.211  52.509  1.00 48.60           O
ATOM   4210  CB  LYS A 389      19.920 172.653  50.798  1.00 46.88           C
ATOM   4211 1HB  LYS A 389      20.755 172.703  51.496  1.00 46.88           H
ATOM   4212 2HB  LYS A 389      19.150 172.028  51.249  1.00 46.88           H
ATOM   4213  CG  LYS A 389      20.367 171.985  49.479  1.00 51.75           C
ATOM   4214 1HG  LYS A 389      20.795 171.011  49.718  1.00 51.75           H
ATOM   4215 2HG  LYS A 389      19.484 171.833  48.858  1.00 51.75           H
ATOM   4216  CD  LYS A 389      21.395 172.812  48.694  1.00 51.94           C
ATOM   4217 1HD  LYS A 389      20.987 173.807  48.519  1.00 51.94           H
ATOM   4218 2HD  LYS A 389      22.305 172.898  49.288  1.00 51.94           H
ATOM   4219  CE  LYS A 389      21.733 172.204  47.331  1.00 44.07           C
ATOM   4220 1HE  LYS A 389      22.460 171.404  47.465  1.00 44.07           H
ATOM   4221 2HE  LYS A 389      20.830 171.776  46.895  1.00 44.07           H
ATOM   4222  NZ  LYS A 389      22.255 173.257  46.430  1.00 41.55           N
ATOM   4223 1HZ  LYS A 389      22.460 172.864  45.523  1.00 41.55           H
ATOM   4224 2HZ  LYS A 389      23.097 173.655  46.823  1.00 41.55           H
ATOM   4225 3HZ  LYS A 389      21.554 173.978  46.335  1.00 41.55           H
ATOM   4226  N   PRO A 390      17.002 173.783  51.438  1.00 52.78           N
ATOM   4227  CA  PRO A 390      15.888 173.925  52.376  1.00 59.21           C
ATOM   4228  HA  PRO A 390      15.533 174.955  52.340  1.00 59.21           H
ATOM   4229  C   PRO A 390      16.267 173.590  53.826  1.00 58.35           C
ATOM   4230  O   PRO A 390      17.201 172.830  54.084  1.00 49.24           O
ATOM   4231  CB  PRO A 390      14.788 172.992  51.856  1.00 56.38           C
ATOM   4232 1HB  PRO A 390      14.880 172.005  52.310  1.00 56.38           H
ATOM   4233 2HB  PRO A 390      13.792 173.403  52.016  1.00 56.38           H
ATOM   4234  CG  PRO A 390      15.083 172.909  50.368  1.00 59.39           C
ATOM   4235 1HG  PRO A 390      14.720 171.982  49.925  1.00 59.39           H
ATOM   4236 2HG  PRO A 390      14.671 173.780  49.859  1.00 59.39           H
ATOM   4237  CD  PRO A 390      16.599 172.949  50.329  1.00 49.10           C
ATOM   4238 1HD  PRO A 390      17.008 171.947  50.453  1.00 49.10           H
ATOM   4239 2HD  PRO A 390      16.942 173.389  49.392  1.00 49.10           H
ATOM   4240  N   SER A 391      15.523 174.137  54.785  1.00 57.36           N
ATOM   4241  H   SER A 391      14.750 174.730  54.519  1.00 57.36           H
ATOM   4242  CA  SER A 391      15.740 173.953  56.225  1.00 62.56           C
ATOM   4243  HA  SER A 391      16.173 172.967  56.392  1.00 62.56           H
ATOM   4244  C   SER A 391      14.427 174.051  57.016  1.00 73.56           C
ATOM   4245  O   SER A 391      13.443 174.643  56.560  1.00 77.77           O
ATOM   4246  CB  SER A 391      16.739 174.997  56.752  1.00 61.69           C
ATOM   4247 1HB  SER A 391      17.121 174.659  57.716  1.00 61.69           H
ATOM   4248 2HB  SER A 391      17.572 175.067  56.053  1.00 61.69           H
ATOM   4249  OG  SER A 391      16.132 176.279  56.921  1.00 61.21           O
ATOM   4250  HG  SER A 391      15.733 176.290  57.794  1.00 61.21           H
ATOM   4251  N   ASN A 392      14.425 173.532  58.243  1.00 76.13           N
ATOM   4252  H   ASN A 392      15.247 173.031  58.548  1.00 76.13           H
ATOM   4253  CA  ASN A 392      13.530 174.022  59.301  1.00 76.96           C
ATOM   4254  HA  ASN A 392      12.539 174.188  58.880  1.00 76.96           H
ATOM   4255  C   ASN A 392      14.036 175.379  59.857  1.00 75.66           C
ATOM   4256  O   ASN A 392      13.428 175.896  60.817  1.00 77.37           O
ATOM   4257  OXT ASN A 392      15.041 175.922  59.348  1.00 77.37           O
ATOM   4258  CB  ASN A 392      13.394 172.929  60.382  1.00  0.00           C
ATOM   4259 1HB  ASN A 392      14.364 172.748  60.844  1.00  0.00           H
ATOM   4260 2HB  ASN A 392      12.720 173.284  61.161  1.00  0.00           H
ATOM   4261  CG  ASN A 392      12.857 171.620  59.811  1.00  0.00           C
ATOM   4262  OD1 ASN A 392      11.660 171.435  59.644  1.00  0.00           O
ATOM   4263  ND2 ASN A 392      13.723 170.683  59.501  1.00  0.00           N
ATOM   4264 1HD2 ASN A 392      13.379 169.872  59.006  1.00  0.00           H
ATOM   4265 2HD2 ASN A 392      14.709 170.900  59.491  1.00  0.00           H
TER    4266      ASN A 392 
HETATM 4267  CH3 ACE > 521      -9.223 175.575  49.909  1.00 65.40      TACC C
HETATM 4268 1HH3 ACE > 521      -9.438 174.905  50.741  1.00 65.40      TACC H
HETATM 4269 2HH3 ACE > 521      -8.203 175.949  49.996  1.00 65.40      TACC H
HETATM 4270 3HH3 ACE > 521      -9.333 175.035  48.968  1.00 65.40      TACC H
HETATM 4271  C   ACE > 521     -10.188 176.732  49.925  1.00 65.40      TACC C
HETATM 4272  O   ACE > 521     -11.132 176.724  50.708  1.00 65.40      TACC O
ATOM   4273  N   GLU > 522      -9.934 177.735  49.091  1.00 65.40      TACC N
ATOM   4274  H   GLU > 522      -9.159 177.631  48.452  1.00 65.40      TACC H
ATOM   4275  CA  GLU > 522     -10.563 179.062  49.142  1.00 67.90      TACC C
ATOM   4276  HA  GLU > 522     -11.538 178.973  49.622  1.00 67.90      TACC H
ATOM   4277  C   GLU > 522     -10.798 179.715  47.747  1.00 69.66      TACC C
ATOM   4278  O   GLU > 522     -11.543 180.693  47.638  1.00 70.03      TACC O
ATOM   4279  CB  GLU > 522      -9.690 179.993  50.012  1.00  0.00      TACC C
ATOM   4280 1HB  GLU > 522      -8.701 180.071  49.562  1.00  0.00      TACC H
ATOM   4281 2HB  GLU > 522     -10.141 180.985  50.035  1.00  0.00      TACC H
ATOM   4282  CG  GLU > 522      -9.526 179.501  51.466  1.00  0.00      TACC C
ATOM   4283 1HG  GLU > 522     -10.514 179.396  51.914  1.00  0.00      TACC H
ATOM   4284 2HG  GLU > 522      -9.054 178.518  51.464  1.00  0.00      TACC H
ATOM   4285  CD  GLU > 522      -8.688 180.437  52.357  1.00  0.00      TACC C
ATOM   4286  OE1 GLU > 522      -7.768 181.125  51.852  1.00  0.00      TACC O
ATOM   4287  OE2 GLU > 522      -8.871 180.395  53.593  1.00  0.00      TACC O
ATOM   4288  N   GLU > 523     -10.170 179.201  46.684  1.00 64.46      TACC N
ATOM   4289  H   GLU > 523      -9.612 178.369  46.810  1.00 64.46      TACC H
ATOM   4290  CA  GLU > 523     -10.214 179.745  45.313  1.00 59.24      TACC C
ATOM   4291  HA  GLU > 523     -10.183 180.833  45.376  1.00 59.24      TACC H
ATOM   4292  C   GLU > 523     -11.503 179.352  44.553  1.00 58.61      TACC C
ATOM   4293  O   GLU > 523     -11.933 178.201  44.639  1.00 60.63      TACC O
ATOM   4294  CB  GLU > 523      -8.965 179.254  44.559  1.00 50.32      TACC C
ATOM   4295 1HB  GLU > 523      -8.181 178.977  45.264  1.00 50.32      TACC H
ATOM   4296 2HB  GLU > 523      -9.221 178.358  43.994  1.00 50.32      TACC H
ATOM   4297  CG  GLU > 523      -8.414 180.311  43.593  1.00 63.41      TACC C
ATOM   4298 1HG  GLU > 523      -7.799 179.814  42.842  1.00 63.41      TACC H
ATOM   4299 2HG  GLU > 523      -9.228 180.825  43.082  1.00 63.41      TACC H
ATOM   4300  CD  GLU > 523      -7.567 181.329  44.346  1.00 55.75      TACC C
ATOM   4301  OE1 GLU > 523      -6.371 181.071  44.616  1.00 58.78      TACC O
ATOM   4302  OE2 GLU > 523      -8.054 182.442  44.629  1.00 65.50      TACC O
ATOM   4303  N   SER > 524     -12.119 180.271  43.796  1.00 50.05      TACC N
ATOM   4304  H   SER > 524     -11.718 181.193  43.690  1.00 50.05      TACC H
ATOM   4305  CA  SER > 524     -13.439 180.066  43.174  1.00 56.63      TACC C
ATOM   4306  HA  SER > 524     -13.936 179.277  43.738  1.00 56.63      TACC H
ATOM   4307  C   SER > 524     -13.370 179.618  41.694  1.00 48.66      TACC C
ATOM   4308  O   SER > 524     -12.889 180.343  40.821  1.00 45.34      TACC O
ATOM   4309  CB  SER > 524     -14.328 181.313  43.346  1.00 61.58      TACC C
ATOM   4310 1HB  SER > 524     -15.345 181.056  43.049  1.00 61.58      TACC H
ATOM   4311 2HB  SER > 524     -14.343 181.584  44.401  1.00 61.58      TACC H
ATOM   4312  OG  SER > 524     -13.897 182.434  42.575  1.00 65.84      TACC O
ATOM   4313  HG  SER > 524     -13.046 182.708  42.923  1.00 65.84      TACC H
HETATM 4314  N   PHE > 525     -13.896 178.379  41.407  1.00 41.94      TACC N
HETATM 4315  H   PHE > 525     -14.346 177.851  42.145  1.00 41.94      TACC H
HETATM 4316  CA  PHE > 525     -13.865 177.751  40.071  1.00 39.60      TACC C
HETATM 4317  HA  PHE > 525     -13.237 178.359  39.408  1.00 39.60      TACC H
HETATM 4318  C   PHE > 525     -15.277 177.720  39.417  1.00 42.41      TACC C
HETATM 4319  O   PHE > 525     -16.312 177.741  40.061  1.00 40.17      TACC O
HETATM 4320  CB  PHE > 525     -13.239 176.340  40.142  1.00 40.30      TACC C
HETATM 4321 1HB  PHE > 525     -13.819 175.729  40.844  1.00 40.30      TACC H
HETATM 4322 2HB  PHE > 525     -13.327 175.851  39.164  1.00 40.30      TACC H
HETATM 4323  CG  PHE > 525     -11.779 176.382  40.573  1.00 38.09      TACC C
HETATM 4324  CD1 PHE > 525     -10.763 176.570  39.617  1.00 35.06      TACC C
HETATM 4325  HD1 PHE > 525     -11.008 176.655  38.563  1.00 35.06      TACC H
HETATM 4326  CD2 PHE > 525     -11.439 176.258  41.933  1.00 41.66      TACC C
HETATM 4327  HD2 PHE > 525     -12.213 176.127  42.683  1.00 41.66      TACC H
HETATM 4328  CE1 PHE > 525      -9.421 176.662  40.022  1.00 34.51      TACC C
HETATM 4329  HE1 PHE > 525      -8.633 176.826  39.293  1.00 34.51      TACC H
HETATM 4330  CE2 PHE > 525     -10.095 176.319  42.333  1.00 39.95      TACC C
HETATM 4331  HE2 PHE > 525      -9.827 176.212  43.380  1.00 39.95      TACC H
HETATM 4332  CZ  PHE > 525      -9.093 176.542  41.380  1.00 36.49      TACC C
HETATM 4333  I1  PHE > 525      -7.072 176.739  41.995  1.00 36.49      TACC I
ATOM   4334  N   ARG > 526     -15.273 177.702  38.033  1.00 35.55      TACC N
ATOM   4335  H   ARG > 526     -14.376 177.739  37.570  1.00 35.55      TACC H
ATOM   4336  CA  ARG > 526     -16.449 177.606  37.146  1.00 37.17      TACC C
ATOM   4337  HA  ARG > 526     -17.280 177.134  37.670  1.00 37.17      TACC H
ATOM   4338  C   ARG > 526     -16.110 176.746  35.912  1.00 40.35      TACC C
ATOM   4339  O   ARG > 526     -14.931 176.512  35.640  1.00 38.64      TACC O
ATOM   4340  CB  ARG > 526     -16.860 179.024  36.708  1.00 39.84      TACC C
ATOM   4341 1HB  ARG > 526     -15.968 179.574  36.408  1.00 39.84      TACC H
ATOM   4342 2HB  ARG > 526     -17.520 178.957  35.843  1.00 39.84      TACC H
ATOM   4343  CG  ARG > 526     -17.579 179.824  37.811  1.00 48.37      TACC C
ATOM   4344 1HG  ARG > 526     -18.554 179.371  37.991  1.00 48.37      TACC H
ATOM   4345 2HG  ARG > 526     -17.007 179.788  38.738  1.00 48.37      TACC H
ATOM   4346  CD  ARG > 526     -17.789 181.300  37.422  1.00 53.24      TACC C
ATOM   4347 1HD  ARG > 526     -18.270 181.355  36.446  1.00 53.24      TACC H
ATOM   4348 2HD  ARG > 526     -18.427 181.778  38.166  1.00 53.24      TACC H
ATOM   4349  NE  ARG > 526     -16.503 182.007  37.366  1.00 60.60      TACC N
ATOM   4350  HE  ARG > 526     -15.716 181.465  37.693  1.00 60.60      TACC H
ATOM   4351  CZ  ARG > 526     -16.317 183.235  36.872  1.00 61.43      TACC C
ATOM   4352  NH1 ARG > 526     -17.296 184.028  36.560  1.00 62.57      TACC N
ATOM   4353 1HH1 ARG > 526     -18.237 183.789  36.841  1.00 62.57      TACC H
ATOM   4354 2HH1 ARG > 526     -17.107 184.928  36.143  1.00 62.57      TACC H
ATOM   4355  NH2 ARG > 526     -15.100 183.658  36.694  1.00 55.95      TACC N
ATOM   4356 1HH2 ARG > 526     -14.329 183.045  36.914  1.00 55.95      TACC H
ATOM   4357 2HH2 ARG > 526     -14.923 184.577  36.315  1.00 55.95      TACC H
ATOM   4358  N   ASP > 527     -17.101 176.308  35.138  1.00 41.75      TACC N
ATOM   4359  H   ASP > 527     -18.053 176.577  35.339  1.00 41.75      TACC H
ATOM   4360  CA  ASP > 527     -16.855 175.699  33.826  1.00 42.18      TACC C
ATOM   4361  HA  ASP > 527     -16.126 174.899  33.957  1.00 42.18      TACC H
ATOM   4362  C   ASP > 527     -16.246 176.730  32.841  1.00 43.04      TACC C
ATOM   4363  O   ASP > 527     -16.635 177.902  32.891  1.00 40.89      TACC O
ATOM   4364  CB  ASP > 527     -18.147 175.070  33.282  1.00 48.63      TACC C
ATOM   4365 1HB  ASP > 527     -18.536 174.359  34.011  1.00 48.63      TACC H
ATOM   4366 2HB  ASP > 527     -18.897 175.847  33.126  1.00 48.63      TACC H
ATOM   4367  CG  ASP > 527     -17.902 174.344  31.959  1.00 51.83      TACC C
ATOM   4368  OD1 ASP > 527     -17.845 175.010  30.902  1.00 47.05      TACC O
ATOM   4369  OD2 ASP > 527     -17.657 173.116  31.983  1.00 60.28      TACC O
ATOM   4370  N   PRO > 528     -15.320 176.354  31.929  1.00 40.21      TACC N
ATOM   4371  CA  PRO > 528     -14.739 177.283  30.957  1.00 38.37      TACC C
ATOM   4372  HA  PRO > 528     -14.090 177.976  31.492  1.00 38.37      TACC H
ATOM   4373  C   PRO > 528     -15.760 178.100  30.148  1.00 43.47      TACC C
ATOM   4374  O   PRO > 528     -15.505 179.267  29.842  1.00 40.18      TACC O
ATOM   4375  CB  PRO > 528     -13.902 176.408  30.022  1.00 37.03      TACC C
ATOM   4376 1HB  PRO > 528     -14.503 176.077  29.175  1.00 37.03      TACC H
ATOM   4377 2HB  PRO > 528     -13.011 176.934  29.678  1.00 37.03      TACC H
ATOM   4378  CG  PRO > 528     -13.505 175.217  30.876  1.00 40.64      TACC C
ATOM   4379 1HG  PRO > 528     -13.370 174.315  30.281  1.00 40.64      TACC H
ATOM   4380 2HG  PRO > 528     -12.603 175.437  31.448  1.00 40.64      TACC H
ATOM   4381  CD  PRO > 528     -14.689 175.057  31.809  1.00 39.98      TACC C
ATOM   4382 1HD  PRO > 528     -15.393 174.347  31.374  1.00 39.98      TACC H
ATOM   4383 2HD  PRO > 528     -14.354 174.721  32.790  1.00 39.98      TACC H
ATOM   4384  N   ALA > 529     -16.923 177.524  29.835  1.00 42.02      TACC N
ATOM   4385  H   ALA > 529     -17.121 176.595  30.178  1.00 42.02      TACC H
ATOM   4386  CA  ALA > 529     -17.978 178.186  29.070  1.00 41.60      TACC C
ATOM   4387  HA  ALA > 529     -17.546 178.538  28.133  1.00 41.60      TACC H
ATOM   4388  C   ALA > 529     -18.577 179.413  29.802  1.00 36.96      TACC C
ATOM   4389  O   ALA > 529     -19.091 180.325  29.155  1.00 43.40      TACC O
ATOM   4390  CB  ALA > 529     -19.050 177.141  28.749  1.00 47.34      TACC C
ATOM   4391 1HB  ALA > 529     -18.586 176.265  28.296  1.00 47.34      TACC H
ATOM   4392 2HB  ALA > 529     -19.769 177.573  28.053  1.00 47.34      TACC H
ATOM   4393 3HB  ALA > 529     -19.561 176.849  29.666  1.00 47.34      TACC H
ATOM   4394  N   GLU > 530     -18.460 179.472  31.132  1.00 38.84      TACC N
ATOM   4395  H   GLU > 530     -18.006 178.704  31.605  1.00 38.84      TACC H
ATOM   4396  CA  GLU > 530     -18.877 180.600  31.981  1.00 38.47      TACC C
ATOM   4397  HA  GLU > 530     -19.820 181.002  31.608  1.00 38.47      TACC H
ATOM   4398  C   GLU > 530     -17.852 181.756  32.022  1.00 43.79      TACC C
ATOM   4399  O   GLU > 530     -18.127 182.789  32.636  1.00 45.60      TACC O
ATOM   4400  CB  GLU > 530     -19.088 180.118  33.426  1.00 38.90      TACC C
ATOM   4401 1HB  GLU > 530     -18.112 179.914  33.866  1.00 38.90      TACC H
ATOM   4402 2HB  GLU > 530     -19.541 180.932  33.991  1.00 38.90      TACC H
ATOM   4403  CG  GLU > 530     -19.967 178.863  33.584  1.00 51.99      TACC C
ATOM   4404 1HG  GLU > 530     -20.960 179.067  33.183  1.00 51.99      TACC H
ATOM   4405 2HG  GLU > 530     -19.533 178.028  33.035  1.00 51.99      TACC H
ATOM   4406  CD  GLU > 530     -20.097 178.476  35.058  1.00 68.17      TACC C
ATOM   4407  OE1 GLU > 530     -20.489 179.349  35.865  1.00 67.67      TACC O
ATOM   4408  OE2 GLU > 530     -19.840 177.299  35.411  1.00 76.01      TACC O
ATOM   4409  N   VAL > 531     -16.655 181.572  31.446  1.00 39.60      TACC N
ATOM   4410  H   VAL > 531     -16.483 180.692  30.980  1.00 39.60      TACC H
ATOM   4411  CA  VAL > 531     -15.473 182.420  31.680  1.00 39.58      TACC C
ATOM   4412  HA  VAL > 531     -15.794 183.310  32.220  1.00 39.58      TACC H
ATOM   4413  C   VAL > 531     -14.790 182.881  30.371  1.00 40.57      TACC C
ATOM   4414  O   VAL > 531     -14.264 183.994  30.309  1.00 44.90      TACC O
ATOM   4415  CB  VAL > 531     -14.461 181.685  32.595  1.00 39.61      TACC C
ATOM   4416  HB  VAL > 531     -14.076 180.825  32.047  1.00 39.61      TACC H
ATOM   4417  CG1 VAL > 531     -13.276 182.582  32.977  1.00 43.35      TACC C
ATOM   4418 1HG1 VAL > 531     -12.643 182.065  33.698  1.00 43.35      TACC H
ATOM   4419 2HG1 VAL > 531     -13.651 183.505  33.419  1.00 43.35      TACC H
ATOM   4420 3HG1 VAL > 531     -12.696 182.816  32.084  1.00 43.35      TACC H
ATOM   4421  CG2 VAL > 531     -15.101 181.177  33.897  1.00 40.15      TACC C
ATOM   4422 1HG2 VAL > 531     -14.331 180.802  34.570  1.00 40.15      TACC H
ATOM   4423 2HG2 VAL > 531     -15.802 180.376  33.663  1.00 40.15      TACC H
ATOM   4424 3HG2 VAL > 531     -15.634 181.999  34.376  1.00 40.15      TACC H
ATOM   4425  N   LEU > 532     -14.796 182.064  29.315  1.00 39.56      TACC N
ATOM   4426  H   LEU > 532     -15.227 181.154  29.399  1.00 39.56      TACC H
ATOM   4427  CA  LEU > 532     -14.169 182.383  28.032  1.00 37.67      TACC C
ATOM   4428  HA  LEU > 532     -13.152 182.721  28.229  1.00 37.67      TACC H
ATOM   4429  C   LEU > 532     -14.909 183.521  27.289  1.00 46.65      TACC C
ATOM   4430  O   LEU > 532     -16.099 183.422  26.992  1.00 46.26      TACC O
ATOM   4431  CB  LEU > 532     -14.105 181.107  27.164  1.00 43.16      TACC C
ATOM   4432 1HB  LEU > 532     -15.103 180.670  27.125  1.00 43.16      TACC H
ATOM   4433 2HB  LEU > 532     -13.833 181.398  26.149  1.00 43.16      TACC H
ATOM   4434  CG  LEU > 532     -13.108 180.046  27.655  1.00 41.50      TACC C
ATOM   4435  HG  LEU > 532     -13.289 179.856  28.712  1.00 41.50      TACC H
ATOM   4436  CD1 LEU > 532     -13.305 178.747  26.878  1.00 40.97      TACC C
ATOM   4437 1HD1 LEU > 532     -12.611 177.992  27.248  1.00 40.97      TACC H
ATOM   4438 2HD1 LEU > 532     -13.125 178.917  25.816  1.00 40.97      TACC H
ATOM   4439 3HD1 LEU > 532     -14.329 178.401  27.022  1.00 40.97      TACC H
ATOM   4440  CD2 LEU > 532     -11.654 180.491  27.481  1.00 38.40      TACC C
ATOM   4441 1HD2 LEU > 532     -10.993 179.681  27.789  1.00 38.40      TACC H
ATOM   4442 2HD2 LEU > 532     -11.459 181.373  28.092  1.00 38.40      TACC H
ATOM   4443 3HD2 LEU > 532     -11.475 180.729  26.433  1.00 38.40      TACC H
ATOM   4444  N   GLY > 533     -14.185 184.593  26.952  1.00 49.99      TACC N
ATOM   4445  H   GLY > 533     -13.223 184.649  27.256  1.00 49.99      TACC H
ATOM   4446  CA  GLY > 533     -14.666 185.693  26.106  1.00 52.74      TACC C
ATOM   4447 1HA  GLY > 533     -13.821 186.341  25.873  1.00 52.74      TACC H
ATOM   4448 2HA  GLY > 533     -15.044 185.280  25.171  1.00 52.74      TACC H
ATOM   4449  C   GLY > 533     -15.782 186.574  26.718  1.00 60.41      TACC C
ATOM   4450  O   GLY > 533     -16.398 187.358  25.997  1.00 60.36      TACC O
ATOM   4451  N   THR > 534     -16.062 186.456  28.018  1.00 56.31      TACC N
ATOM   4452  H   THR > 534     -15.526 185.816  28.586  1.00 56.31      TACC H
ATOM   4453  CA  THR > 534     -17.094 187.236  28.726  1.00 61.61      TACC C
ATOM   4454  HA  THR > 534     -18.033 187.124  28.184  1.00 61.61      TACC H
ATOM   4455  C   THR > 534     -16.765 188.743  28.802  1.00 69.09      TACC C
ATOM   4456  O   THR > 534     -17.632 189.553  29.118  1.00 68.84      TACC O
ATOM   4457  CB  THR > 534     -17.317 186.680  30.142  1.00 52.33      TACC C
ATOM   4458  HB  THR > 534     -18.106 187.258  30.624  1.00 52.33      TACC H
ATOM   4459  OG1 THR > 534     -16.134 186.786  30.923  1.00 53.18      TACC O
ATOM   4460  HG1 THR > 534     -16.127 187.659  31.322  1.00 53.18      TACC H
ATOM   4461  CG2 THR > 534     -17.737 185.215  30.131  1.00 47.42      TACC C
ATOM   4462 1HG2 THR > 534     -17.935 184.901  31.156  1.00 47.42      TACC H
ATOM   4463 2HG2 THR > 534     -16.951 184.591  29.705  1.00 47.42      TACC H
ATOM   4464 3HG2 THR > 534     -18.645 185.111  29.537  1.00 47.42      TACC H
ATOM   4465  N   GLY > 535     -15.533 189.145  28.477  1.00 66.09      TACC N
ATOM   4466  H   GLY > 535     -14.830 188.443  28.301  1.00 66.09      TACC H
ATOM   4467  CA  GLY > 535     -15.126 190.542  28.344  1.00 69.79      TACC C
ATOM   4468 1HA  GLY > 535     -15.504 191.102  29.199  1.00 69.79      TACC H
ATOM   4469 2HA  GLY > 535     -14.037 190.586  28.356  1.00 69.79      TACC H
ATOM   4470  C   GLY > 535     -15.614 191.252  27.059  1.00 74.62      TACC C
ATOM   4471  O   GLY > 535     -15.455 192.468  26.964  1.00 74.76      TACC O
ATOM   4472  N   ALA > 536     -16.172 190.528  26.079  1.00 74.51      TACC N
ATOM   4473  H   ALA > 536     -16.300 189.536  26.220  1.00 74.51      TACC H
ATOM   4474  CA  ALA > 536     -16.621 191.060  24.782  1.00 71.57      TACC C
ATOM   4475  HA  ALA > 536     -16.022 191.940  24.547  1.00 71.57      TACC H
ATOM   4476  C   ALA > 536     -18.109 191.489  24.773  1.00 77.12      TACC C
ATOM   4477  O   ALA > 536     -18.415 192.566  24.220  1.00 76.44      TACC O
ATOM   4478  OXT ALA > 536     -18.990 190.705  25.183  1.00 76.44      TACC O
ATOM   4479  CB  ALA > 536     -16.320 190.015  23.699  1.00 67.27      TACC C
ATOM   4480 1HB  ALA > 536     -15.262 189.754  23.726  1.00 67.27      TACC H
ATOM   4481 2HB  ALA > 536     -16.567 190.433  22.723  1.00 67.27      TACC H
ATOM   4482 3HB  ALA > 536     -16.919 189.122  23.874  1.00 67.27      TACC H
TER    4483      ALA > 536 
CONECT    1    2    3    4    5                              
CONECT    2    1                                             
CONECT    3    1                                             
CONECT    4    1                                             
CONECT    5    1    6    7                                   
CONECT    6    5                                             
CONECT    7    5    8    9                                   
CONECT 2574 2572 2575 2587                                   
CONECT 2587 2574 2588 2589                                   
CONECT 2588 2587                                             
CONECT 2589 2587 2590 2591 2592                              
CONECT 2590 2589                                             
CONECT 2591 2589                                             
CONECT 2592 2589                                             
CONECT 2593 2594 2595 2596 2597                              
CONECT 2594 2593                                             
CONECT 2595 2593                                             
CONECT 2596 2593                                             
CONECT 2597 2593 2598 2599                                   
CONECT 2598 2597                                             
CONECT 2599 2597 2600 2601                                   
CONECT 4267 4268 4269 4270 4271                              
CONECT 4268 4267                                             
CONECT 4269 4267                                             
CONECT 4270 4267                                             
CONECT 4271 4267 4272 4273                                   
CONECT 4272 4271                                             
CONECT 4273 4271 4274 4275                                   
CONECT 4307 4305 4308 4314                                   
CONECT 4314 4307 4315 4316                                   
CONECT 4315 4314                                             
CONECT 4316 4314 4317 4318 4320                              
CONECT 4317 4316                                             
CONECT 4318 4316 4319 4334                                   
CONECT 4319 4318                                             
CONECT 4320 4316 4321 4322 4323                              
CONECT 4321 4320                                             
CONECT 4322 4320                                             
CONECT 4323 4320 4324 4326                                   
CONECT 4324 4323 4325 4328                                   
CONECT 4325 4324                                             
CONECT 4326 4323 4327 4330                                   
CONECT 4327 4326                                             
CONECT 4328 4324 4329 4332                                   
CONECT 4329 4328                                             
CONECT 4330 4326 4331 4332                                   
CONECT 4331 4330                                             
CONECT 4332 4328 4330 4333                                   
CONECT 4333 4332                                             
CONECT 4334 4318 4335 4336                                   
END
