# Supplementary material for: Constrained TACC3 peptidomimetics for a non-canonical protein–protein interface elucidate allosteric communication in Aurora-A kinase
Source: Chem Sci. 2024 Nov 28;16(1):354–63. doi: 10.1039/d4sc06100d (PMC11604048; doi:10.1039/d4sc06100d)
Supplement: SC-016-D4SC06100D-s001 [file SC-016-D4SC06100D-s001.zip › aura_tacc3 522_536_iphe_run2_average.pdb]

REMARK YASARA *************************************************************
REMARK YASARA *                                                           *
REMARK YASARA *                     Y  A  S  A  R  A                      *
REMARK YASARA *                                                           *
REMARK YASARA *   Yet Another Scientific Artificial Reality Application   *
REMARK YASARA *                                                           *
REMARK YASARA *            MOLECULE STRUCTURE FILE, PDB FORMAT            *
REMARK YASARA *                                                           *
REMARK YASARA * Just use YASARA every day to make your questions go away! *
REMARK YASARA *                                                           *
REMARK YASARA *                      www.YASARA.org                       *
REMARK YASARA *                                                           *
REMARK YASARA *************************************************************
REMARK YASARA
REMARK YASARA Written on:        Wed Oct 23 08:38:26 2024
REMARK YASARA Number of models: 1
REMARK YASARA Number of atoms:   4481
REMARK YASARA Please address questions or suggestions to: Eliza@yasara.org
REMARK YASARA
REMARK   2 RESOLUTION. 2.02 ANGSTROMS.
REMARK 350 COORDINATES FOR A COMPLETE MULTIMER REPRESENTING THE KNOWN
REMARK 350 BIOLOGICALLY SIGNIFICANT OLIGOMERIZATION STATE OF THE
REMARK 350 MOLECULE CAN BE GENERATED BY APPLYING BIOMT TRANSFORMATIONS
REMARK 350 GIVEN BELOW. BOTH NON-CRYSTALLOGRAPHIC AND
REMARK 350 CRYSTALLOGRAPHIC OPERATIONS ARE GIVEN.
REMARK 350
REMARK 350 BIOMOLECULE: 1
REMARK 350 APPLY THE FOLLOWING TO CHAINS: A
REMARK 350   BIOMT1   1  1.000000  0.000000  0.000000        0.00000
REMARK 350   BIOMT2   1  0.000000  1.000000  0.000000        0.00000
REMARK 350   BIOMT3   1  0.000000  0.000000  1.000000        0.00000
COMPND    MOL_ID: 1;
COMPND   2 MOLECULE: AURORA KINASE A;
COMPND   3 CHAIN: A;
SEQRES   1 A  258  ARG GLN TRP ALA LEU GLU ASP PHE GLU ILE GLY ARG PRO 
SEQRES   2 A  258  LEU GLY LYS GLY LYS PHE GLY ASN VAL TYR LEU ALA ARG 
SEQRES   3 A  258  GLU LYS GLN SER LYS PHE ILE LEU ALA LEU LYS VAL LEU 
SEQRES   4 A  258  PHE LYS ALA GLN LEU GLU LYS ALA GLY VAL GLU HIS GLN 
SEQRES   5 A  258  LEU ARG ARG GLU VAL GLU ILE GLN SER HIS LEU ARG HIS 
SEQRES   6 A  258  PRO ASN ILE LEU ARG LEU TYR GLY TYR PHE HIS ASP ALA 
SEQRES   7 A  258  THR ARG VAL TYR LEU ILE LEU GLU TYR ALA PRO LEU GLY 
SEQRES   8 A  258  THR VAL TYR ARG GLU LEU GLN LYS LEU SER LYS PHE ASP 
SEQRES   9 A  258  GLU GLN ARG THR ALA THR TYR ILE THR GLU LEU ALA ASN 
SEQRES  10 A  258  ALA LEU SER TYR CYS HIS SER LYS ARG VAL ILE HIS ARG 
SEQRES  11 A  258  ASP ILE LYS PRO GLU ASN LEU LEU LEU GLY SER ALA GLY 
SEQRES  12 A  258  GLU LEU LYS ILE ALA ASN PHE GLY TRP SER VAL HIS ALA 
SEQRES  13 A  258  GLY THR LEU ASP TYR LEU PRO PRO GLU MET ILE GLU GLY 
SEQRES  14 A  258  ARG MET HIS ASP GLU LYS VAL ASP LEU TRP SER LEU GLY 
SEQRES  15 A  258  VAL LEU CYS TYR GLU PHE LEU VAL GLY LYS PRO PRO PHE 
SEQRES  16 A  258  GLU ALA ASN THR TYR GLN GLU THR TYR LYS ARG ILE SER 
SEQRES  17 A  258  ARG VAL GLU PHE THR PHE PRO ASP PHE VAL THR GLU GLY 
SEQRES  18 A  258  ALA ARG ASP LEU ILE SER ARG LEU LEU LYS HIS ASN PRO 
SEQRES  19 A  258  SER GLN ARG PRO MET LEU ARG GLU VAL LEU GLU HIS PRO 
SEQRES  20 A  258  TRP ILE THR ALA ASN SER SER LYS PRO SER ASN 
SEQRES   1 B   15  GLU GLU SER PHE ARG ASP PRO ALA GLU VAL LEU GLY THR 
SEQRES   2 B   15  GLY ALA 
LINK         C   ACE A 125                 N   ARG A 126                  1.33
LINK         C   HIS A 280                 N   NME A 281                  1.33
LINK         C   ACE A 289                 N   ALA A 290                  1.33
LINK         C   ACE B 521                 N   GLU B 522                  1.33
LINK         C   SER B 524                 N   PHE B 525                  1.38
LINK         C   PHE B 525                 N   ARG B 526                  1.38
CRYST1  137.040  137.040  137.040  90.00  90.00  90.00 I 2 3        24
ORIGX1      1.000000  0.000000  0.000000        0.00000
ORIGX2      0.000000  1.000000  0.000000        0.00000
ORIGX3      0.000000  0.000000  1.000000        0.00000
SCALE1      0.007297  0.000000  0.000000        0.00000
SCALE2      0.000000  0.007297  0.000000        0.00000
SCALE3      0.000000  0.000000  0.007297        0.00000
HETATM    1  CH3 ACE A 125       7.428 196.329  57.395  1.00646.08           C
HETATM    2 1HH3 ACE A 125       7.572 197.299  57.870  1.00716.39           H
HETATM    3 2HH3 ACE A 125       6.362 196.137  57.271  1.00724.64           H
HETATM    4 3HH3 ACE A 125       7.924 196.321  56.426  1.00715.99           H
HETATM    5  C   ACE A 125       8.035 195.257  58.282  1.00494.23           C
HETATM    6  O   ACE A 125       8.501 195.558  59.381  1.00479.14           O
ATOM      7  N   ARG A 126       8.018 194.019  57.797  1.00452.57           N
ATOM      8  H   ARG A 126       7.618 193.856  56.885  1.00527.27           H
ATOM      9  CA  ARG A 126       8.568 192.871  58.515  1.00372.19           C
ATOM     10  HA  ARG A 126       8.910 193.203  59.495  1.00398.95           H
ATOM     11  C   ARG A 126       9.755 192.288  57.758  1.00240.82           C
ATOM     12  O   ARG A 126       9.603 191.774  56.649  1.00233.67           O
ATOM     13  CB  ARG A 126       7.502 191.783  58.681  1.00495.32           C
ATOM     14 1HB  ARG A 126       6.586 192.233  59.063  1.00606.84           H
ATOM     15 2HB  ARG A 126       7.279 191.370  57.696  1.00628.43           H
ATOM     16  CG  ARG A 126       7.907 190.645  59.604  1.00434.35           C
ATOM     17 2HG  ARG A 126       7.474 190.819  60.590  1.00466.79           H
ATOM     18 1HG  ARG A 126       8.991 190.624  59.701  1.00384.29           H
ATOM     19  CD  ARG A 126       7.441 189.298  59.079  1.00543.08           C
ATOM     20 1HD  ARG A 126       6.396 189.379  58.779  1.00624.04           H
ATOM     21 2HD  ARG A 126       8.032 189.048  58.198  1.00706.43           H
ATOM     22  NE  ARG A 126       7.581 188.248  60.092  1.00459.94           N
ATOM     23  HE  ARG A 126       7.878 188.528  61.015  1.00491.73           H
ATOM     24  CZ  ARG A 126       7.351 186.957  59.887  1.00405.81           C
ATOM     25  NH1 ARG A 126       7.468 186.110  60.889  1.00370.59           N
ATOM     26 1HH1 ARG A 126       7.782 186.449  61.785  1.00395.99           H
ATOM     27 2HH1 ARG A 126       7.254 185.137  60.741  1.00355.85           H
ATOM     28  NH2 ARG A 126       6.949 186.492  58.722  1.00447.12           N
ATOM     29 1HH2 ARG A 126       6.839 187.128  57.948  1.00516.07           H
ATOM     30 2HH2 ARG A 126       6.784 185.504  58.613  1.00448.13           H
ATOM     31  N   GLN A 127      10.935 192.358  58.364  1.00203.41           N
ATOM     32  H   GLN A 127      11.034 192.867  59.230  1.00260.60           H
ATOM     33  CA  GLN A 127      12.094 191.661  57.820  1.00146.62           C
ATOM     34  HA  GLN A 127      12.218 191.926  56.769  1.00141.74           H
ATOM     35  C   GLN A 127      11.848 190.159  57.923  1.00112.50           C
ATOM     36  O   GLN A 127      11.351 189.675  58.939  1.00133.83           O
ATOM     37  CB  GLN A 127      13.365 192.012  58.599  1.00195.16           C
ATOM     38 1HB  GLN A 127      13.184 191.823  59.657  1.00242.95           H
ATOM     39 2HB  GLN A 127      14.165 191.351  58.266  1.00233.59           H
ATOM     40  CG  GLN A 127      13.836 193.450  58.431  1.00281.28           C
ATOM     41 1HG  GLN A 127      13.005 194.130  58.622  1.00347.99           H
ATOM     42 2HG  GLN A 127      14.622 193.648  59.160  1.00341.80           H
ATOM     43  CD  GLN A 127      14.380 193.715  57.042  1.00384.64           C
ATOM     44  OE1 GLN A 127      13.625 193.860  56.084  1.00441.37           O
ATOM     45  NE2 GLN A 127      15.698 193.767  56.917  1.00541.05           N
ATOM     46 1HE2 GLN A 127      16.097 193.936  56.006  1.00687.80           H
ATOM     47 2HE2 GLN A 127      16.291 193.643  57.724  1.00591.52           H
ATOM     48  N   TRP A 128      12.207 189.422  56.878  1.00 85.49           N
ATOM     49  H   TRP A 128      12.577 189.863  56.048  1.00 96.48           H
ATOM     50  CA  TRP A 128      12.120 187.966  56.900  1.00 64.77           C
ATOM     51  HA  TRP A 128      11.197 187.658  57.392  1.00 65.06           H
ATOM     52  C   TRP A 128      13.304 187.401  57.678  1.00 62.60           C
ATOM     53  O   TRP A 128      14.421 187.913  57.590  1.00 72.33           O
ATOM     54  CB  TRP A 128      12.146 187.415  55.473  1.00 58.16           C
ATOM     55 1HB  TRP A 128      13.001 187.843  54.950  1.00 65.55           H
ATOM     56 2HB  TRP A 128      12.280 186.334  55.519  1.00 54.23           H
ATOM     57  CG  TRP A 128      10.900 187.707  54.690  1.00 59.91           C
ATOM     58  CD1 TRP A 128      10.660 188.785  53.892  1.00 66.23           C
ATOM     59  HD1 TRP A 128      11.339 189.615  53.769  1.00 71.80           H
ATOM     60  CD2 TRP A 128       9.727 186.885  54.583  1.00 64.50           C
ATOM     61  NE1 TRP A 128       9.453 188.669  53.252  1.00 73.28           N
ATOM     62  HE1 TRP A 128       9.080 189.348  52.604  1.00 83.63           H
ATOM     63  CE2 TRP A 128       8.871 187.489  53.632  1.00 73.11           C
ATOM     64  CE3 TRP A 128       9.323 185.684  55.180  1.00 71.28           C
ATOM     65  HE3 TRP A 128       9.936 185.215  55.934  1.00 70.93           H
ATOM     66  CZ2 TRP A 128       7.666 186.900  53.235  1.00 87.66           C
ATOM     67  HZ2 TRP A 128       7.032 187.375  52.500  1.00 99.84           H
ATOM     68  CZ3 TRP A 128       8.123 185.096  54.783  1.00 87.46           C
ATOM     69  HZ3 TRP A 128       7.818 184.158  55.222  1.00100.50           H
ATOM     70  CH2 TRP A 128       7.310 185.705  53.808  1.00 95.35           C
ATOM     71  HH2 TRP A 128       6.387 185.228  53.513  1.00114.25           H
ATOM     72  N   ALA A 129      13.057 186.336  58.432  1.00 56.47           N
ATOM     73  H   ALA A 129      12.127 185.940  58.457  1.00 55.57           H
ATOM     74  CA  ALA A 129      14.091 185.690  59.233  1.00 56.42           C
ATOM     75  HA  ALA A 129      15.071 185.984  58.859  1.00 59.69           H
ATOM     76  C   ALA A 129      13.951 184.178  59.097  1.00 47.66           C
ATOM     77  O   ALA A 129      12.896 183.676  58.711  1.00 45.10           O
ATOM     78  CB  ALA A 129      13.960 186.114  60.690  1.00 72.76           C
ATOM     79 1HB  ALA A 129      12.991 185.797  61.078  1.00102.71           H
ATOM     80 2HB  ALA A 129      14.042 187.198  60.763  1.00105.49           H
ATOM     81 3HB  ALA A 129      14.753 185.653  61.280  1.00108.87           H
ATOM     82  N   LEU A 130      15.018 183.456  59.423  1.00 49.55           N
ATOM     83  H   LEU A 130      15.840 183.914  59.788  1.00 57.24           H
ATOM     84  CA  LEU A 130      15.045 182.007  59.262  1.00 48.36           C
ATOM     85  HA  LEU A 130      14.905 181.775  58.207  1.00 45.37           H
ATOM     86  C   LEU A 130      13.946 181.287  60.041  1.00 48.77           C
ATOM     87  O   LEU A 130      13.468 180.232  59.624  1.00 52.20           O
ATOM     88  CB  LEU A 130      16.411 181.488  59.715  1.00 60.72           C
ATOM     89 1HB  LEU A 130      17.186 182.102  59.255  1.00 90.96           H
ATOM     90 2HB  LEU A 130      16.477 181.612  60.796  1.00 84.21           H
ATOM     91  CG  LEU A 130      16.700 180.022  59.381  1.00 72.04           C
ATOM     92  HG  LEU A 130      15.883 179.404  59.751  1.00120.61           H
ATOM     93  CD1 LEU A 130      16.830 179.824  57.873  1.00116.73           C
ATOM     94 1HD1 LEU A 130      15.859 179.960  57.398  1.00171.00           H
ATOM     95 2HD1 LEU A 130      17.184 178.814  57.667  1.00164.25           H
ATOM     96 3HD1 LEU A 130      17.540 180.542  57.463  1.00164.49           H
ATOM     97  CD2 LEU A 130      17.983 179.583  60.072  1.00106.17           C
ATOM     98 1HD2 LEU A 130      18.151 178.524  59.882  1.00152.23           H
ATOM     99 2HD2 LEU A 130      18.826 180.159  59.690  1.00152.69           H
ATOM    100 3HD2 LEU A 130      17.894 179.740  61.147  1.00152.35           H
ATOM    101  N   GLU A 131      13.556 181.857  61.176  1.00 54.90           N
ATOM    102  H   GLU A 131      13.971 182.736  61.452  1.00 62.24           H
ATOM    103  CA  GLU A 131      12.537 181.276  62.047  1.00 62.01           C
ATOM    104  HA  GLU A 131      12.756 180.216  62.181  1.00 67.45           H
ATOM    105  C   GLU A 131      11.118 181.394  61.492  1.00 57.47           C
ATOM    106  O   GLU A 131      10.143 181.046  62.155  1.00 66.44           O
ATOM    107  CB  GLU A 131      12.587 181.966  63.414  1.00 80.15           C
ATOM    108 1HB  GLU A 131      13.578 182.399  63.547  1.00104.70           H
ATOM    109 2HB  GLU A 131      11.856 182.775  63.424  1.00123.59           H
ATOM    110  CG  GLU A 131      12.307 181.058  64.603  1.00133.88           C
ATOM    111 1HG  GLU A 131      11.886 181.662  65.407  1.00184.33           H
ATOM    112 2HG  GLU A 131      11.578 180.299  64.318  1.00187.22           H
ATOM    113  CD  GLU A 131      13.555 180.374  65.120  1.00202.09           C
ATOM    114  OE1 GLU A 131      13.918 180.580  66.296  1.00290.44           O
ATOM    115  OE2 GLU A 131      14.193 179.629  64.350  1.00278.67           O
ATOM    116  N   ASP A 132      10.988 181.894  60.269  1.00 51.17           N
ATOM    117  H   ASP A 132      11.814 182.168  59.753  1.00 49.21           H
ATOM    118  CA  ASP A 132       9.686 182.073  59.635  1.00 54.60           C
ATOM    119  HA  ASP A 132       8.929 182.181  60.412  1.00 64.87           H
ATOM    120  C   ASP A 132       9.303 180.894  58.744  1.00 50.44           C
ATOM    121  O   ASP A 132       8.167 180.809  58.278  1.00 59.57           O
ATOM    122  CB  ASP A 132       9.714 183.348  58.790  1.00 57.49           C
ATOM    123 1HB  ASP A 132      10.430 183.194  57.981  1.00 51.06           H
ATOM    124 2HB  ASP A 132       8.724 183.506  58.363  1.00 64.54           H
ATOM    125  CG  ASP A 132      10.127 184.567  59.597  1.00 69.52           C
ATOM    126  OD1 ASP A 132      10.447 185.748  59.850  1.00110.55           O
ATOM    127  OD2 ASP A 132      10.070 185.119  58.477  1.00104.85           O
ATOM    128  N   PHE A 133      10.256 180.000  58.497  1.00 43.37           N
ATOM    129  H   PHE A 133      11.122 180.049  59.016  1.00 42.51           H
ATOM    130  CA  PHE A 133      10.132 178.993  57.447  1.00 40.82           C
ATOM    131  HA  PHE A 133       9.174 179.136  56.946  1.00 41.09           H
ATOM    132  C   PHE A 133      10.201 177.550  57.934  1.00 41.00           C
ATOM    133  O   PHE A 133      10.858 177.230  58.923  1.00 47.96           O
ATOM    134  CB  PHE A 133      11.252 179.176  56.419  1.00 46.63           C
ATOM    135 1HB  PHE A 133      12.199 178.916  56.891  1.00 83.67           H
ATOM    136 2HB  PHE A 133      11.083 178.487  55.592  1.00 88.51           H
ATOM    137  CG  PHE A 133      11.358 180.571  55.872  1.00 31.93           C
ATOM    138  CD1 PHE A 133      12.373 181.416  56.307  1.00 77.61           C
ATOM    139  HD1 PHE A 133      13.078 181.072  57.050  1.00135.44           H
ATOM    140  CD2 PHE A 133      10.456 181.033  54.920  1.00 73.79           C
ATOM    141  HD2 PHE A 133       9.661 180.389  54.573  1.00136.55           H
ATOM    142  CE1 PHE A 133      12.485 182.709  55.806  1.00139.87           C
ATOM    143  HE1 PHE A 133      13.264 183.364  56.168  1.00254.24           H
ATOM    144  CE2 PHE A 133      10.561 182.324  54.411  1.00123.37           C
ATOM    145  HE2 PHE A 133       9.848 182.680  53.683  1.00216.11           H
ATOM    146  CZ  PHE A 133      11.580 183.162  54.854  1.00144.40           C
ATOM    147  HZ  PHE A 133      11.663 184.166  54.468  1.00236.42           H
ATOM    148  N   GLU A 134       9.539 176.672  57.189  1.00 38.58           N
ATOM    149  H   GLU A 134       8.852 176.998  56.522  1.00 38.14           H
ATOM    150  CA  GLU A 134       9.782 175.235  57.246  1.00 39.09           C
ATOM    151  HA  GLU A 134      10.687 175.043  57.823  1.00 42.96           H
ATOM    152  C   GLU A 134      10.016 174.768  55.809  1.00 34.00           C
ATOM    153  O   GLU A 134       9.430 175.311  54.872  1.00 32.22           O
ATOM    154  CB  GLU A 134       8.609 174.525  57.931  1.00 44.15           C
ATOM    155 1HB  GLU A 134       8.837 173.462  58.003  1.00 57.04           H
ATOM    156 2HB  GLU A 134       8.533 174.916  58.945  1.00 49.61           H
ATOM    157  CG  GLU A 134       7.249 174.700  57.265  1.00 49.89           C
ATOM    158 1HG  GLU A 134       7.060 175.762  57.111  1.00 55.73           H
ATOM    159 2HG  GLU A 134       7.251 174.205  56.294  1.00 64.55           H
ATOM    160  CD  GLU A 134       6.124 174.139  58.109  1.00 55.91           C
ATOM    161  OE1 GLU A 134       6.222 172.988  58.584  1.00 96.89           O
ATOM    162  OE2 GLU A 134       5.115 174.847  58.310  1.00 84.36           O
ATOM    163  N   ILE A 135      10.929 173.823  55.613  1.00 34.65           N
ATOM    164  H   ILE A 135      11.299 173.310  56.403  1.00 38.79           H
ATOM    165  CA  ILE A 135      11.497 173.550  54.294  1.00 31.54           C
ATOM    166  HA  ILE A 135      10.930 174.100  53.545  1.00 29.24           H
ATOM    167  C   ILE A 135      11.410 172.064  53.956  1.00 35.75           C
ATOM    168  O   ILE A 135      11.743 171.210  54.776  1.00 44.30           O
ATOM    169  CB  ILE A 135      12.971 174.014  54.208  1.00 32.29           C
ATOM    170  HB  ILE A 135      13.558 173.449  54.932  1.00 50.53           H
ATOM    171  CG1 ILE A 135      13.087 175.509  54.533  1.00 38.97           C
ATOM    172 1HG1 ILE A 135      12.602 176.079  53.741  1.00 79.99           H
ATOM    173 2HG1 ILE A 135      12.564 175.714  55.467  1.00 76.53           H
ATOM    174  CG2 ILE A 135      13.517 173.747  52.808  1.00 62.54           C
ATOM    175 1HG2 ILE A 135      14.540 174.115  52.722  1.00107.32           H
ATOM    176 2HG2 ILE A 135      12.891 174.245  52.068  1.00104.25           H
ATOM    177 3HG2 ILE A 135      13.523 172.674  52.613  1.00 99.65           H
ATOM    178  CD1 ILE A 135      14.510 176.011  54.687  1.00 59.21           C
ATOM    179 1HD1 ILE A 135      15.004 176.031  53.716  1.00 98.52           H
ATOM    180 2HD1 ILE A 135      15.061 175.355  55.361  1.00 99.52           H
ATOM    181 3HD1 ILE A 135      14.494 177.020  55.100  1.00101.20           H
ATOM    182  N   GLY A 136      10.945 171.762  52.748  1.00 34.32           N
ATOM    183  H   GLY A 136      10.707 172.502  52.102  1.00 31.80           H
ATOM    184  CA  GLY A 136      10.804 170.389  52.294  1.00 39.70           C
ATOM    185 1HA  GLY A 136      10.851 169.715  53.149  1.00 46.43           H
ATOM    186 2HA  GLY A 136       9.824 170.282  51.831  1.00 41.06           H
ATOM    187  C   GLY A 136      11.861 169.965  51.293  1.00 40.86           C
ATOM    188  O   GLY A 136      13.059 170.045  51.564  1.00 43.21           O
ATOM    189  N   ARG A 137      11.424 169.496  50.128  1.00 44.14           N
ATOM    190  H   ARG A 137      10.433 169.479  49.938  1.00 46.40           H
ATOM    191  CA  ARG A 137      12.338 168.980  49.111  1.00 49.30           C
ATOM    192  HA  ARG A 137      12.982 168.247  49.597  1.00 55.19           H
ATOM    193  C   ARG A 137      13.235 170.062  48.513  1.00 43.62           C
ATOM    194  O   ARG A 137      12.829 171.220  48.408  1.00 38.84           O
ATOM    195  CB  ARG A 137      11.560 168.279  47.992  1.00 58.87           C
ATOM    196 1HB  ARG A 137      12.274 167.741  47.369  1.00 72.40           H
ATOM    197 2HB  ARG A 137      10.885 167.550  48.441  1.00 65.87           H
ATOM    198  CG  ARG A 137      10.752 169.208  47.091  1.00 62.50           C
ATOM    199 1HG  ARG A 137       9.988 169.714  47.682  1.00 62.80           H
ATOM    200 2HG  ARG A 137      11.418 169.955  46.660  1.00 71.72           H
ATOM    201  CD  ARG A 137      10.082 168.446  45.956  1.00 76.12           C
ATOM    202 1HD  ARG A 137       9.664 169.165  45.250  1.00 87.01           H
ATOM    203 2HD  ARG A 137      10.833 167.847  45.441  1.00 96.01           H
ATOM    204  NE  ARG A 137       9.012 167.578  46.446  1.00 76.28           N
ATOM    205  HE  ARG A 137       8.802 167.618  47.433  1.00 72.33           H
ATOM    206  CZ  ARG A 137       8.287 166.751  45.703  1.00109.68           C
ATOM    207  NH1 ARG A 137       8.476 166.610  44.406  1.00154.79           N
ATOM    208 1HH1 ARG A 137       9.192 167.152  43.947  1.00155.97           H
ATOM    209 2HH1 ARG A 137       7.896 165.968  43.889  1.00208.56           H
ATOM    210  NH2 ARG A 137       7.346 166.037  46.285  1.00129.28           N
ATOM    211 1HH2 ARG A 137       7.188 166.151  47.274  1.00113.99           H
ATOM    212 2HH2 ARG A 137       6.794 165.396  45.737  1.00178.07           H
ATOM    213  N   PRO A 138      14.450 169.694  48.077  1.00 47.77           N
ATOM    214  CA  PRO A 138      15.087 170.558  47.076  1.00 45.97           C
ATOM    215  HA  PRO A 138      15.128 171.587  47.431  1.00 41.00           H
ATOM    216  C   PRO A 138      14.385 170.511  45.722  1.00 48.54           C
ATOM    217  O   PRO A 138      13.751 169.519  45.364  1.00 58.00           O
ATOM    218  CB  PRO A 138      16.503 169.988  46.977  1.00 54.67           C
ATOM    219 1HB  PRO A 138      16.901 170.115  45.970  1.00 61.99           H
ATOM    220 2HB  PRO A 138      17.154 170.464  47.711  1.00 59.26           H
ATOM    221  CG  PRO A 138      16.331 168.546  47.302  1.00 67.31           C
ATOM    222 1HG  PRO A 138      15.966 168.007  46.428  1.00 85.47           H
ATOM    223 2HG  PRO A 138      17.268 168.117  47.655  1.00 84.90           H
ATOM    224  CD  PRO A 138      15.296 168.529  48.392  1.00 58.27           C
ATOM    225 1HD  PRO A 138      14.722 167.603  48.351  1.00 67.03           H
ATOM    226 2HD  PRO A 138      15.765 168.654  49.369  1.00 60.61           H
ATOM    227  N   LEU A 139      14.500 171.607  44.981  1.00 46.19           N
ATOM    228  H   LEU A 139      14.986 172.411  45.357  1.00 44.02           H
ATOM    229  CA  LEU A 139      13.949 171.715  43.633  1.00 51.24           C
ATOM    230  HA  LEU A 139      13.356 170.827  43.414  1.00 57.76           H
ATOM    231  C   LEU A 139      15.065 171.807  42.595  1.00 59.55           C
ATOM    232  O   LEU A 139      14.875 171.442  41.436  1.00 72.68           O
ATOM    233  CB  LEU A 139      13.049 172.951  43.546  1.00 45.26           C
ATOM    234 1HB  LEU A 139      13.670 173.827  43.726  1.00 44.00           H
ATOM    235 2HB  LEU A 139      12.664 173.021  42.529  1.00 51.06           H
ATOM    236  CG  LEU A 139      11.863 173.017  44.514  1.00 40.95           C
ATOM    237  HG  LEU A 139      12.225 172.849  45.528  1.00 40.29           H
ATOM    238  CD1 LEU A 139      11.243 174.406  44.460  1.00 38.63           C
ATOM    239 1HD1 LEU A 139      10.418 174.464  45.170  1.00 68.08           H
ATOM    240 2HD1 LEU A 139      10.871 174.608  43.455  1.00 64.73           H
ATOM    241 3HD1 LEU A 139      11.992 175.152  44.727  1.00 66.90           H
ATOM    242  CD2 LEU A 139      10.816 171.957  44.194  1.00 50.04           C
ATOM    243 1HD2 LEU A 139      10.462 172.084  43.171  1.00 78.88           H
ATOM    244 2HD2 LEU A 139       9.976 172.056  44.882  1.00 79.90           H
ATOM    245 3HD2 LEU A 139      11.253 170.965  44.307  1.00 83.58           H
ATOM    246  N   GLY A 140      16.228 172.295  43.015  1.00 58.16           N
ATOM    247  H   GLY A 140      16.332 172.589  43.975  1.00 55.21           H
ATOM    248  CA  GLY A 140      17.372 172.422  42.128  1.00 65.89           C
ATOM    249 1HA  GLY A 140      17.595 171.445  41.698  1.00 76.10           H
ATOM    250 2HA  GLY A 140      17.127 173.111  41.320  1.00 72.78           H
ATOM    251  C   GLY A 140      18.601 172.932  42.856  1.00 60.54           C
ATOM    252  O   GLY A 140      18.504 173.413  43.986  1.00 55.14           O
ATOM    253  N   LYS A 141      19.766 172.817  42.227  1.00 66.54           N
ATOM    254  H   LYS A 141      19.801 172.419  41.298  1.00 75.67           H
ATOM    255  CA  LYS A 141      21.023 173.238  42.843  1.00 66.02           C
ATOM    256  HA  LYS A 141      20.851 174.171  43.378  1.00 63.60           H
ATOM    257  C   LYS A 141      22.133 173.488  41.829  1.00 74.19           C
ATOM    258  O   LYS A 141      22.067 173.028  40.689  1.00 84.90           O
ATOM    259  CB  LYS A 141      21.491 172.184  43.851  1.00 68.92           C
ATOM    260 1HB  LYS A 141      22.357 172.575  44.385  1.00 95.98           H
ATOM    261 2HB  LYS A 141      20.694 172.020  44.577  1.00 94.58           H
ATOM    262  CG  LYS A 141      21.868 170.842  43.240  1.00106.80           C
ATOM    263 1HG  LYS A 141      21.003 170.422  42.727  1.00159.11           H
ATOM    264 2HG  LYS A 141      22.674 170.986  42.520  1.00160.01           H
ATOM    265  CD  LYS A 141      22.329 169.870  44.315  1.00112.26           C
ATOM    266 1HD  LYS A 141      23.195 170.289  44.828  1.00128.13           H
ATOM    267 2HD  LYS A 141      21.525 169.729  45.037  1.00144.73           H
ATOM    268  CE  LYS A 141      22.704 168.528  43.708  1.00181.97           C
ATOM    269 1HE  LYS A 141      21.834 168.118  43.188  1.00236.34           H
ATOM    270 2HE  LYS A 141      23.503 168.678  42.978  1.00245.87           H
ATOM    271  NZ  LYS A 141      23.152 167.604  44.800  1.00253.83           N
ATOM    272 1HZ  LYS A 141      23.947 167.995  45.288  1.00304.68           H
ATOM    273 2HZ  LYS A 141      23.425 166.710  44.414  1.00302.81           H
ATOM    274 3HZ  LYS A 141      22.406 167.453  45.465  1.00305.08           H
ATOM    275  N   GLY A 142      23.165 174.203  42.262  1.00 73.62           N
ATOM    276  H   GLY A 142      23.181 174.542  43.214  1.00 68.94           H
ATOM    277  CA  GLY A 142      24.296 174.504  41.404  1.00 82.79           C
ATOM    278 1HA  GLY A 142      24.656 173.579  40.954  1.00 91.67           H
ATOM    279 2HA  GLY A 142      23.968 175.175  40.610  1.00 85.75           H
ATOM    280  C   GLY A 142      25.440 175.147  42.162  1.00 83.56           C
ATOM    281  O   GLY A 142      25.454 175.156  43.393  1.00 78.01           O
ATOM    282  N   LYS A 143      26.410 175.678  41.425  1.00 93.92           N
ATOM    283  H   LYS A 143      26.322 175.684  40.419  1.00101.82           H
ATOM    284  CA  LYS A 143      27.612 176.260  42.018  1.00100.25           C
ATOM    285  HA  LYS A 143      28.158 175.477  42.546  1.00105.68           H
ATOM    286  C   LYS A 143      27.313 177.351  43.042  1.00 91.04           C
ATOM    287  O   LYS A 143      27.987 177.449  44.066  1.00 97.34           O
ATOM    288  CB  LYS A 143      28.503 176.837  40.914  1.00118.75           C
ATOM    289 1HB  LYS A 143      28.675 176.068  40.160  1.00142.23           H
ATOM    290 2HB  LYS A 143      27.976 177.668  40.444  1.00146.68           H
ATOM    291  CG  LYS A 143      29.850 177.347  41.410  1.00152.82           C
ATOM    292 1HG  LYS A 143      29.685 178.080  42.199  1.00196.05           H
ATOM    293 2HG  LYS A 143      30.424 176.513  41.814  1.00191.90           H
ATOM    294  CD  LYS A 143      30.637 178.007  40.290  1.00195.90           C
ATOM    295 1HD  LYS A 143      30.776 177.294  39.477  1.00230.28           H
ATOM    296 2HD  LYS A 143      30.077 178.867  39.920  1.00235.76           H
ATOM    297  CE  LYS A 143      31.995 178.478  40.783  1.00273.34           C
ATOM    298 1HE  LYS A 143      31.854 179.176  41.612  1.00324.18           H
ATOM    299 2HE  LYS A 143      32.563 177.619  41.149  1.00322.49           H
ATOM    300  NZ  LYS A 143      32.711 179.141  39.644  1.00356.68           N
ATOM    301 1HZ  LYS A 143      32.178 179.930  39.303  1.00407.07           H
ATOM    302 2HZ  LYS A 143      32.852 178.488  38.884  1.00410.03           H
ATOM    303 3HZ  LYS A 143      33.615 179.476  39.948  1.00406.55           H
ATOM    304  N   PHE A 144      26.327 178.190  42.748  1.00 82.81           N
ATOM    305  H   PHE A 144      25.771 178.039  41.918  1.00 83.81           H
ATOM    306  CA  PHE A 144      26.035 179.348  43.586  1.00 77.16           C
ATOM    307  HA  PHE A 144      26.963 179.672  44.058  1.00 82.81           H
ATOM    308  C   PHE A 144      25.043 179.070  44.711  1.00 68.27           C
ATOM    309  O   PHE A 144      24.942 179.870  45.640  1.00 68.14           O
ATOM    310  CB  PHE A 144      25.529 180.504  42.719  1.00 78.68           C
ATOM    311 1HB  PHE A 144      24.707 180.152  42.096  1.00 79.06           H
ATOM    312 2HB  PHE A 144      25.149 181.286  43.377  1.00 78.40           H
ATOM    313  CG  PHE A 144      26.592 181.106  41.844  1.00 89.63           C
ATOM    314  CD1 PHE A 144      27.415 182.112  42.341  1.00107.22           C
ATOM    315  HD1 PHE A 144      27.271 182.476  43.347  1.00163.20           H
ATOM    316  CD2 PHE A 144      26.781 180.666  40.538  1.00161.71           C
ATOM    317  HD2 PHE A 144      26.135 179.902  40.129  1.00255.39           H
ATOM    318  CE1 PHE A 144      28.433 182.652  41.560  1.00122.52           C
ATOM    319  HE1 PHE A 144      29.070 183.425  41.961  1.00186.48           H
ATOM    320  CE2 PHE A 144      27.802 181.195  39.750  1.00182.08           C
ATOM    321  HE2 PHE A 144      27.944 180.843  38.740  1.00295.41           H
ATOM    322  CZ  PHE A 144      28.634 182.184  40.265  1.00125.27           C
ATOM    323  HZ  PHE A 144      29.428 182.595  39.659  1.00145.15           H
ATOM    324  N   GLY A 145      24.319 177.957  44.657  1.00 64.80           N
ATOM    325  H   GLY A 145      24.445 177.294  43.904  1.00 68.95           H
ATOM    326  CA  GLY A 145      23.340 177.677  45.693  1.00 58.89           C
ATOM    327 1HA  GLY A 145      23.869 177.511  46.631  1.00 64.56           H
ATOM    328 2HA  GLY A 145      22.729 178.570  45.819  1.00 61.07           H
ATOM    329  C   GLY A 145      22.391 176.514  45.482  1.00 53.30           C
ATOM    330  O   GLY A 145      22.591 175.644  44.635  1.00 58.57           O
ATOM    331  N   ASN A 146      21.328 176.528  46.279  1.00 46.32           N
ATOM    332  H   ASN A 146      21.222 177.289  46.936  1.00 45.67           H
ATOM    333  CA  ASN A 146      20.281 175.512  46.259  1.00 43.10           C
ATOM    334  HA  ASN A 146      20.357 174.901  45.360  1.00 47.50           H
ATOM    335  C   ASN A 146      18.931 176.224  46.287  1.00 37.02           C
ATOM    336  O   ASN A 146      18.835 177.351  46.772  1.00 35.73           O
ATOM    337  CB  ASN A 146      20.409 174.625  47.501  1.00 43.91           C
ATOM    338 1HB  ASN A 146      20.419 175.260  48.386  1.00 45.14           H
ATOM    339 2HB  ASN A 146      19.546 173.962  47.554  1.00 45.14           H
ATOM    340  CG  ASN A 146      21.661 173.775  47.493  1.00 51.68           C
ATOM    341  OD1 ASN A 146      21.705 172.720  46.867  1.00 76.05           O
ATOM    342  ND2 ASN A 146      22.681 174.218  48.212  1.00 94.75           N
ATOM    343 1HD2 ASN A 146      23.528 173.671  48.253  1.00104.56           H
ATOM    344 2HD2 ASN A 146      22.610 175.096  48.704  1.00158.67           H
ATOM    345  N   VAL A 147      17.880 175.581  45.790  1.00 36.23           N
ATOM    346  H   VAL A 147      17.997 174.677  45.352  1.00 40.91           H
ATOM    347  CA  VAL A 147      16.531 176.138  45.873  1.00 31.36           C
ATOM    348  HA  VAL A 147      16.526 176.904  46.647  1.00 28.94           H
ATOM    349  C   VAL A 147      15.567 175.045  46.327  1.00 31.66           C
ATOM    350  O   VAL A 147      15.655 173.901  45.883  1.00 36.91           O
ATOM    351  CB  VAL A 147      16.100 176.815  44.550  1.00 32.40           C
ATOM    352  HB  VAL A 147      16.835 177.587  44.322  1.00 51.92           H
ATOM    353  CG1 VAL A 147      16.088 175.837  43.379  1.00 76.85           C
ATOM    354 1HG1 VAL A 147      15.416 175.008  43.594  1.00128.87           H
ATOM    355 2HG1 VAL A 147      17.094 175.454  43.210  1.00125.49           H
ATOM    356 3HG1 VAL A 147      15.751 176.350  42.478  1.00126.72           H
ATOM    357  CG2 VAL A 147      14.744 177.498  44.694  1.00 79.46           C
ATOM    358 1HG2 VAL A 147      14.515 178.050  43.782  1.00128.60           H
ATOM    359 2HG2 VAL A 147      14.767 178.192  45.533  1.00131.70           H
ATOM    360 3HG2 VAL A 147      13.967 176.752  44.865  1.00129.91           H
ATOM    361  N   TYR A 148      14.689 175.392  47.263  1.00 27.81           N
ATOM    362  H   TYR A 148      14.622 176.360  47.548  1.00 26.68           H
ATOM    363  CA  TYR A 148      13.840 174.428  47.958  1.00 27.53           C
ATOM    364  HA  TYR A 148      13.952 173.444  47.502  1.00 31.71           H
ATOM    365  C   TYR A 148      12.363 174.809  47.941  1.00 24.97           C
ATOM    366  O   TYR A 148      12.015 175.984  47.830  1.00 24.00           O
ATOM    367  CB  TYR A 148      14.253 174.344  49.430  1.00 27.90           C
ATOM    368 1HB  TYR A 148      14.089 175.318  49.890  1.00 28.21           H
ATOM    369 2HB  TYR A 148      13.601 173.623  49.924  1.00 31.19           H
ATOM    370  CG  TYR A 148      15.687 173.930  49.676  1.00 30.95           C
ATOM    371  CD1 TYR A 148      16.015 172.592  49.898  1.00 37.70           C
ATOM    372  HD1 TYR A 148      15.236 171.843  49.895  1.00 41.90           H
ATOM    373  CD2 TYR A 148      16.707 174.880  49.727  1.00 33.79           C
ATOM    374  HD2 TYR A 148      16.473 175.924  49.574  1.00 35.22           H
ATOM    375  CE1 TYR A 148      17.332 172.208  50.138  1.00 44.91           C
ATOM    376  HE1 TYR A 148      17.572 171.169  50.307  1.00 55.17           H
ATOM    377  CE2 TYR A 148      18.023 174.504  49.982  1.00 40.67           C
ATOM    378  HE2 TYR A 148      18.799 175.252  50.043  1.00 47.21           H
ATOM    379  CZ  TYR A 148      18.330 173.167  50.170  1.00 45.10           C
ATOM    380  OH  TYR A 148      19.633 172.794  50.407  1.00 56.99           O
ATOM    381  HH  TYR A 148      19.730 171.850  50.550  1.00 77.67           H
ATOM    382  N   LEU A 149      11.503 173.811  48.113  1.00 26.53           N
ATOM    383  H   LEU A 149      11.840 172.857  48.110  1.00 30.07           H
ATOM    384  CA  LEU A 149      10.100 174.040  48.442  1.00 24.57           C
ATOM    385  HA  LEU A 149       9.714 174.876  47.857  1.00 23.75           H
ATOM    386  C   LEU A 149      10.016 174.385  49.926  1.00 23.33           C
ATOM    387  O   LEU A 149      10.533 173.652  50.770  1.00 27.35           O
ATOM    388  CB  LEU A 149       9.282 172.779  48.149  1.00 29.50           C
ATOM    389 1HB  LEU A 149       9.372 172.562  47.085  1.00 34.48           H
ATOM    390 2HB  LEU A 149       9.740 171.955  48.697  1.00 34.54           H
ATOM    391  CG  LEU A 149       7.792 172.791  48.506  1.00 30.37           C
ATOM    392  HG  LEU A 149       7.693 172.906  49.585  1.00 33.86           H
ATOM    393  CD1 LEU A 149       7.036 173.922  47.827  1.00 32.08           C
ATOM    394 1HD1 LEU A 149       7.328 174.877  48.264  1.00 63.04           H
ATOM    395 2HD1 LEU A 149       5.964 173.785  47.968  1.00 60.13           H
ATOM    396 3HD1 LEU A 149       7.261 173.927  46.761  1.00 62.76           H
ATOM    397  CD2 LEU A 149       7.189 171.452  48.104  1.00 42.59           C
ATOM    398 1HD2 LEU A 149       7.291 171.308  47.029  1.00 70.61           H
ATOM    399 2HD2 LEU A 149       6.132 171.435  48.371  1.00 73.08           H
ATOM    400 3HD2 LEU A 149       7.701 170.647  48.629  1.00 80.58           H
ATOM    401  N   ALA A 150       9.372 175.500  50.248  1.00 22.07           N
ATOM    402  H   ALA A 150       8.922 176.052  49.530  1.00 23.08           H
ATOM    403  CA  ALA A 150       9.289 175.986  51.621  1.00 23.32           C
ATOM    404  HA  ALA A 150       9.571 175.186  52.305  1.00 25.98           H
ATOM    405  C   ALA A 150       7.861 176.409  51.951  1.00 23.52           C
ATOM    406  O   ALA A 150       7.005 176.508  51.072  1.00 24.10           O
ATOM    407  CB  ALA A 150      10.251 177.154  51.810  1.00 26.90           C
ATOM    408 1HB  ALA A 150      11.262 176.840  51.550  1.00 55.92           H
ATOM    409 2HB  ALA A 150      10.232 177.481  52.850  1.00 55.68           H
ATOM    410 3HB  ALA A 150       9.952 177.980  51.165  1.00 56.80           H
ATOM    411  N   ARG A 151       7.596 176.650  53.230  1.00 26.56           N
ATOM    412  H   ARG A 151       8.308 176.488  53.931  1.00 29.62           H
ATOM    413  CA  ARG A 151       6.292 177.134  53.670  1.00 28.68           C
ATOM    414  HA  ARG A 151       5.826 177.691  52.857  1.00 28.61           H
ATOM    415  C   ARG A 151       6.479 178.073  54.856  1.00 31.38           C
ATOM    416  O   ARG A 151       7.300 177.815  55.733  1.00 34.43           O
ATOM    417  CB  ARG A 151       5.415 175.931  54.028  1.00 33.25           C
ATOM    418 1HB  ARG A 151       5.489 175.209  53.216  1.00 42.81           H
ATOM    419 2HB  ARG A 151       5.804 175.467  54.934  1.00 47.14           H
ATOM    420  CG  ARG A 151       3.945 176.257  54.231  1.00 40.89           C
ATOM    421 1HG  ARG A 151       3.838 176.886  55.114  1.00 60.12           H
ATOM    422 2HG  ARG A 151       3.585 176.804  53.360  1.00 53.74           H
ATOM    423  CD  ARG A 151       3.096 175.003  54.393  1.00 43.52           C
ATOM    424 1HD  ARG A 151       2.043 175.287  54.366  1.00 49.66           H
ATOM    425 2HD  ARG A 151       3.292 174.335  53.554  1.00 44.66           H
ATOM    426  NE  ARG A 151       3.370 174.301  55.647  1.00 47.02           N
ATOM    427  HE  ARG A 151       4.053 174.712  56.266  1.00 47.28           H
ATOM    428  CZ  ARG A 151       2.800 173.164  56.028  1.00 56.31           C
ATOM    429  NH1 ARG A 151       1.885 172.554  55.303  1.00 64.49           N
ATOM    430 1HH1 ARG A 151       1.602 172.956  54.423  1.00 62.36           H
ATOM    431 2HH1 ARG A 151       1.477 171.695  55.638  1.00 77.83           H
ATOM    432  NH2 ARG A 151       3.147 172.620  57.176  1.00 64.47           N
ATOM    433 1HH2 ARG A 151       3.839 173.079  57.748  1.00 62.72           H
ATOM    434 2HH2 ARG A 151       2.724 171.751  57.463  1.00 77.03           H
ATOM    435  N   GLU A 152       5.742 179.176  54.871  1.00 33.83           N
ATOM    436  H   GLU A 152       5.102 179.370  54.113  1.00 34.29           H
ATOM    437  CA  GLU A 152       5.811 180.108  55.992  1.00 38.64           C
ATOM    438  HA  GLU A 152       6.851 180.225  56.298  1.00 40.12           H
ATOM    439  C   GLU A 152       5.013 179.486  57.136  1.00 43.33           C
ATOM    440  O   GLU A 152       3.858 179.105  56.949  1.00 46.26           O
ATOM    441  CB  GLU A 152       5.252 181.474  55.584  1.00 43.38           C
ATOM    442 1HB  GLU A 152       5.652 181.729  54.603  1.00 45.20           H
ATOM    443 2HB  GLU A 152       4.168 181.403  55.500  1.00 45.99           H
ATOM    444  CG  GLU A 152       5.606 182.598  56.547  1.00 52.36           C
ATOM    445 1HG  GLU A 152       6.674 182.558  56.762  1.00 56.42           H
ATOM    446 2HG  GLU A 152       5.387 183.549  56.062  1.00 59.65           H
ATOM    447  CD  GLU A 152       4.827 182.528  57.846  1.00 60.93           C
ATOM    448  OE1 GLU A 152       3.579 182.539  57.796  1.00 93.06           O
ATOM    449  OE2 GLU A 152       5.432 182.467  58.937  1.00100.82           O
ATOM    450  N   LYS A 153       5.632 179.330  58.301  1.00 49.36           N
ATOM    451  H   LYS A 153       6.542 179.747  58.448  1.00 52.20           H
ATOM    452  CA  LYS A 153       5.075 178.475  59.348  1.00 57.73           C
ATOM    453  HA  LYS A 153       4.881 177.497  58.905  1.00 57.57           H
ATOM    454  C   LYS A 153       3.749 178.936  59.943  1.00 66.05           C
ATOM    455  O   LYS A 153       2.899 178.104  60.259  1.00 77.03           O
ATOM    456  CB  LYS A 153       6.094 178.288  60.475  1.00 67.06           C
ATOM    457 1HB  LYS A 153       6.359 179.264  60.881  1.00 78.11           H
ATOM    458 2HB  LYS A 153       5.628 177.698  61.265  1.00100.69           H
ATOM    459  CG  LYS A 153       7.362 177.576  60.021  1.00 76.43           C
ATOM    460 1HG  LYS A 153       7.075 176.713  59.420  1.00115.74           H
ATOM    461 2HG  LYS A 153       7.952 178.252  59.403  1.00 93.67           H
ATOM    462  CD  LYS A 153       8.218 177.087  61.183  1.00 85.14           C
ATOM    463 1HD  LYS A 153       7.602 176.479  61.846  1.00129.28           H
ATOM    464 2HD  LYS A 153       9.020 176.465  60.785  1.00129.82           H
ATOM    465  CE  LYS A 153       8.836 178.227  61.975  1.00109.26           C
ATOM    466 1HE  LYS A 153       9.420 178.856  61.298  1.00160.97           H
ATOM    467 2HE  LYS A 153       8.042 178.842  62.405  1.00158.85           H
ATOM    468  NZ  LYS A 153       9.709 177.666  63.059  1.00137.25           N
ATOM    469 1HZ  LYS A 153      10.438 177.095  62.653  1.00175.44           H
ATOM    470 2HZ  LYS A 153       9.167 177.103  63.699  1.00171.08           H
ATOM    471 3HZ  LYS A 153      10.142 178.424  63.571  1.00170.03           H
ATOM    472  N   GLN A 154       3.575 180.241  60.119  1.00 68.03           N
ATOM    473  H   GLN A 154       4.289 180.884  59.811  1.00 66.44           H
ATOM    474  CA  GLN A 154       2.382 180.766  60.779  1.00 79.19           C
ATOM    475  HA  GLN A 154       2.180 180.156  61.660  1.00 88.07           H
ATOM    476  C   GLN A 154       1.134 180.715  59.899  1.00 77.26           C
ATOM    477  O   GLN A 154       0.047 180.386  60.371  1.00 91.22           O
ATOM    478  CB  GLN A 154       2.609 182.214  61.228  1.00 90.87           C
ATOM    479 1HB  GLN A 154       2.803 182.822  60.345  1.00109.65           H
ATOM    480 2HB  GLN A 154       1.691 182.577  61.690  1.00122.77           H
ATOM    481  CG  GLN A 154       3.754 182.422  62.213  1.00125.35           C
ATOM    482 1HG  GLN A 154       4.672 182.011  61.794  1.00183.06           H
ATOM    483 2HG  GLN A 154       3.892 183.493  62.359  1.00163.18           H
ATOM    484  CD  GLN A 154       3.499 181.785  63.565  1.00191.47           C
ATOM    485  OE1 GLN A 154       2.387 181.365  63.876  1.00248.34           O
ATOM    486  NE2 GLN A 154       4.533 181.719  64.390  1.00305.03           N
ATOM    487 1HE2 GLN A 154       4.404 181.314  65.306  1.00417.65           H
ATOM    488 2HE2 GLN A 154       5.434 182.076  64.107  1.00350.47           H
ATOM    489  N   SER A 155       1.285 181.067  58.627  1.00 69.25           N
ATOM    490  H   SER A 155       2.201 181.329  58.292  1.00 67.40           H
ATOM    491  CA  SER A 155       0.161 181.135  57.695  1.00 69.92           C
ATOM    492  HA  SER A 155      -0.765 181.242  58.261  1.00 81.11           H
ATOM    493  C   SER A 155       0.028 179.902  56.807  1.00 62.48           C
ATOM    494  O   SER A 155      -0.958 179.758  56.084  1.00 67.89           O
ATOM    495  CB  SER A 155       0.323 182.364  56.797  1.00 71.35           C
ATOM    496 1HB  SER A 155      -0.541 182.441  56.137  1.00 78.30           H
ATOM    497 2HB  SER A 155       0.377 183.257  57.419  1.00 81.12           H
ATOM    498  OG  SER A 155       1.503 182.268  56.018  1.00 61.85           O
ATOM    499  HG  SER A 155       2.259 182.399  56.596  1.00 62.92           H
ATOM    500  N   LYS A 156       1.038 179.039  56.854  1.00 55.17           N
ATOM    501  H   LYS A 156       1.808 179.237  57.479  1.00 54.91           H
ATOM    502  CA  LYS A 156       1.126 177.832  56.033  1.00 50.66           C
ATOM    503  HA  LYS A 156       2.073 177.344  56.260  1.00 48.64           H
ATOM    504  C   LYS A 156       1.133 178.163  54.543  1.00 45.80           C
ATOM    505  O   LYS A 156       0.706 177.362  53.712  1.00 47.52           O
ATOM    506  CB  LYS A 156      -0.010 176.857  56.363  1.00 60.50           C
ATOM    507 1HB  LYS A 156      -0.949 177.296  56.026  1.00 68.50           H
ATOM    508 2HB  LYS A 156       0.147 175.937  55.799  1.00 64.64           H
ATOM    509  CG  LYS A 156      -0.160 176.499  57.838  1.00 74.35           C
ATOM    510 1HG  LYS A 156      -0.336 177.409  58.412  1.00111.94           H
ATOM    511 2HG  LYS A 156      -1.030 175.851  57.948  1.00102.34           H
ATOM    512  CD  LYS A 156       1.055 175.782  58.410  1.00103.36           C
ATOM    513 1HD  LYS A 156       1.266 174.896  57.811  1.00135.45           H
ATOM    514 2HD  LYS A 156       1.917 176.449  58.380  1.00151.89           H
ATOM    515  CE  LYS A 156       0.801 175.367  59.849  1.00133.18           C
ATOM    516 1HE  LYS A 156       0.542 176.253  60.433  1.00171.80           H
ATOM    517 2HE  LYS A 156      -0.041 174.671  59.880  1.00148.42           H
ATOM    518  NZ  LYS A 156       2.045 174.728  60.388  1.00210.79           N
ATOM    519 1HZ  LYS A 156       1.889 174.388  61.328  1.00270.02           H
ATOM    520 2HZ  LYS A 156       2.791 175.410  60.415  1.00257.52           H
ATOM    521 3HZ  LYS A 156       2.335 173.959  59.799  1.00260.74           H
ATOM    522  N   PHE A 157       1.636 179.347  54.209  1.00 44.14           N
ATOM    523  H   PHE A 157       1.974 179.956  54.940  1.00 47.13           H
ATOM    524  CA  PHE A 157       1.698 179.816  52.828  1.00 41.31           C
ATOM    525  HA  PHE A 157       0.765 179.546  52.332  1.00 45.41           H
ATOM    526  C   PHE A 157       2.854 179.167  52.070  1.00 33.83           C
ATOM    527  O   PHE A 157       3.985 179.128  52.553  1.00 33.10           O
ATOM    528  CB  PHE A 157       1.831 181.341  52.813  1.00 46.80           C
ATOM    529 1HB  PHE A 157       1.069 181.760  53.470  1.00 55.27           H
ATOM    530 2HB  PHE A 157       2.810 181.614  53.207  1.00 48.81           H
ATOM    531  CG  PHE A 157       1.665 181.948  51.447  1.00 54.22           C
ATOM    532  CD1 PHE A 157       0.399 182.221  50.940  1.00 73.44           C
ATOM    533  HD1 PHE A 157      -0.477 182.003  51.534  1.00132.71           H
ATOM    534  CD2 PHE A 157       2.778 182.241  50.668  1.00123.72           C
ATOM    535  HD2 PHE A 157       3.766 182.032  51.049  1.00212.81           H
ATOM    536  CE1 PHE A 157       0.243 182.763  49.666  1.00 88.18           C
ATOM    537  HE1 PHE A 157      -0.746 182.959  49.278  1.00149.60           H
ATOM    538  CE2 PHE A 157       2.635 182.790  49.396  1.00149.69           C
ATOM    539  HE2 PHE A 157       3.508 183.007  48.798  1.00267.06           H
ATOM    540  CZ  PHE A 157       1.364 183.050  48.892  1.00 95.05           C
ATOM    541  HZ  PHE A 157       1.248 183.466  47.902  1.00120.37           H
ATOM    542  N   ILE A 158       2.560 178.646  50.883  1.00 32.58           N
ATOM    543  H   ILE A 158       1.632 178.766  50.504  1.00 37.46           H
ATOM    544  CA  ILE A 158       3.525 177.885  50.091  1.00 28.87           C
ATOM    545  HA  ILE A 158       4.086 177.226  50.754  1.00 28.33           H
ATOM    546  C   ILE A 158       4.512 178.823  49.400  1.00 25.74           C
ATOM    547  O   ILE A 158       4.112 179.779  48.737  1.00 28.54           O
ATOM    548  CB  ILE A 158       2.820 177.026  49.015  1.00 33.38           C
ATOM    549  HB  ILE A 158       2.288 177.695  48.338  1.00 38.00           H
ATOM    550  CG1 ILE A 158       1.799 176.083  49.665  1.00 41.51           C
ATOM    551 1HG1 ILE A 158       2.335 175.327  50.238  1.00 62.38           H
ATOM    552 2HG1 ILE A 158       1.178 176.649  50.357  1.00 61.89           H
ATOM    553  CG2 ILE A 158       3.853 176.241  48.208  1.00 33.21           C
ATOM    554 1HG2 ILE A 158       4.513 176.932  47.684  1.00 58.59           H
ATOM    555 2HG2 ILE A 158       3.355 175.612  47.471  1.00 61.34           H
ATOM    556 3HG2 ILE A 158       4.447 175.615  48.874  1.00 64.76           H
ATOM    557  CD1 ILE A 158       0.869 175.383  48.691  1.00 59.47           C
ATOM    558 1HD1 ILE A 158       1.426 174.653  48.103  1.00 99.11           H
ATOM    559 2HD1 ILE A 158       0.415 176.117  48.025  1.00 97.29           H
ATOM    560 3HD1 ILE A 158       0.084 174.870  49.247  1.00 97.17           H
ATOM    561  N   LEU A 159       5.800 178.545  49.573  1.00 23.01           N
ATOM    562  H   LEU A 159       6.068 177.725  50.102  1.00 23.93           H
ATOM    563  CA  LEU A 159       6.878 179.377  49.047  1.00 20.94           C
ATOM    564  HA  LEU A 159       6.483 180.083  48.317  1.00 23.81           H
ATOM    565  C   LEU A 159       7.954 178.526  48.376  1.00 19.42           C
ATOM    566  O   LEU A 159       8.046 177.320  48.602  1.00 23.62           O
ATOM    567  CB  LEU A 159       7.529 180.145  50.202  1.00 24.74           C
ATOM    568 1HB  LEU A 159       7.873 179.411  50.931  1.00 63.37           H
ATOM    569 2HB  LEU A 159       8.407 180.662  49.815  1.00 46.43           H
ATOM    570  CG  LEU A 159       6.671 181.176  50.940  1.00 47.72           C
ATOM    571  HG  LEU A 159       5.729 180.715  51.233  1.00 85.80           H
ATOM    572  CD1 LEU A 159       7.390 181.631  52.203  1.00 75.67           C
ATOM    573 1HD1 LEU A 159       8.382 182.005  51.951  1.00113.12           H
ATOM    574 2HD1 LEU A 159       7.485 180.790  52.890  1.00123.14           H
ATOM    575 3HD1 LEU A 159       6.817 182.423  52.685  1.00119.03           H
ATOM    576  CD2 LEU A 159       6.374 182.372  50.042  1.00125.89           C
ATOM    577 1HD2 LEU A 159       5.720 182.062  49.227  1.00180.36           H
ATOM    578 2HD2 LEU A 159       7.301 182.767  49.627  1.00189.50           H
ATOM    579 3HD2 LEU A 159       5.876 183.151  50.620  1.00187.16           H
ATOM    580  N   ALA A 160       8.807 179.171  47.590  1.00 18.37           N
ATOM    581  H   ALA A 160       8.613 180.122  47.303  1.00 19.54           H
ATOM    582  CA  ALA A 160      10.089 178.592  47.205  1.00 18.98           C
ATOM    583  HA  ALA A 160      10.153 177.569  47.577  1.00 21.39           H
ATOM    584  C   ALA A 160      11.190 179.422  47.861  1.00 17.60           C
ATOM    585  O   ALA A 160      11.086 180.645  47.955  1.00 23.15           O
ATOM    586  CB  ALA A 160      10.240 178.579  45.690  1.00 22.57           C
ATOM    587 1HB  ALA A 160      11.240 178.234  45.427  1.00 50.58           H
ATOM    588 2HB  ALA A 160      10.088 179.584  45.296  1.00 50.26           H
ATOM    589 3HB  ALA A 160       9.501 177.906  45.256  1.00 54.39           H
ATOM    590  N   LEU A 161      12.243 178.768  48.339  1.00 18.23           N
ATOM    591  H   LEU A 161      12.295 177.762  48.241  1.00 22.85           H
ATOM    592  CA  LEU A 161      13.344 179.467  48.994  1.00 18.63           C
ATOM    593  HA  LEU A 161      13.160 180.541  48.943  1.00 18.46           H
ATOM    594  C   LEU A 161      14.664 179.179  48.288  1.00 21.04           C
ATOM    595  O   LEU A 161      15.140 178.044  48.276  1.00 25.48           O
ATOM    596  CB  LEU A 161      13.437 179.053  50.466  1.00 20.99           C
ATOM    597 1HB  LEU A 161      12.471 179.232  50.937  1.00 25.84           H
ATOM    598 2HB  LEU A 161      13.638 177.983  50.500  1.00 30.28           H
ATOM    599  CG  LEU A 161      14.517 179.762  51.292  1.00 29.54           C
ATOM    600  HG  LEU A 161      15.475 179.649  50.785  1.00 54.48           H
ATOM    601  CD1 LEU A 161      14.232 181.249  51.463  1.00 43.03           C
ATOM    602 1HD1 LEU A 161      13.243 181.388  51.899  1.00 79.72           H
ATOM    603 2HD1 LEU A 161      14.279 181.748  50.496  1.00 76.72           H
ATOM    604 3HD1 LEU A 161      14.980 181.689  52.123  1.00 81.80           H
ATOM    605  CD2 LEU A 161      14.621 179.103  52.660  1.00 53.73           C
ATOM    606 1HD2 LEU A 161      14.878 178.051  52.536  1.00 92.56           H
ATOM    607 2HD2 LEU A 161      13.670 179.186  53.185  1.00 92.16           H
ATOM    608 3HD2 LEU A 161      15.401 179.592  53.243  1.00 93.52           H
ATOM    609  N   LYS A 162      15.255 180.220  47.711  1.00 21.88           N
ATOM    610  H   LYS A 162      14.808 181.127  47.744  1.00 21.90           H
ATOM    611  CA  LYS A 162      16.564 180.116  47.072  1.00 25.49           C
ATOM    612  HA  LYS A 162      16.734 179.085  46.764  1.00 26.94           H
ATOM    613  C   LYS A 162      17.634 180.494  48.089  1.00 27.75           C
ATOM    614  O   LYS A 162      17.563 181.549  48.716  1.00 28.78           O
ATOM    615  CB  LYS A 162      16.620 181.028  45.844  1.00 28.20           C
ATOM    616 1HB  LYS A 162      15.762 180.801  45.211  1.00 33.60           H
ATOM    617 2HB  LYS A 162      16.537 182.061  46.178  1.00 39.29           H
ATOM    618  CG  LYS A 162      17.891 180.881  45.017  1.00 43.08           C
ATOM    619 1HG  LYS A 162      18.752 181.026  45.670  1.00 64.17           H
ATOM    620 2HG  LYS A 162      17.936 179.876  44.599  1.00 59.81           H
ATOM    621  CD  LYS A 162      17.961 181.900  43.887  1.00 45.92           C
ATOM    622 1HD  LYS A 162      17.810 182.898  44.298  1.00 73.28           H
ATOM    623 2HD  LYS A 162      18.952 181.859  43.435  1.00 86.71           H
ATOM    624  CE  LYS A 162      16.923 181.640  42.806  1.00 59.59           C
ATOM    625 1HE  LYS A 162      17.103 180.655  42.368  1.00111.95           H
ATOM    626 2HE  LYS A 162      15.925 181.649  43.248  1.00 97.82           H
ATOM    627  NZ  LYS A 162      17.048 182.714  41.768  1.00 55.46           N
ATOM    628 1HZ  LYS A 162      16.657 183.583  42.107  1.00 80.47           H
ATOM    629 2HZ  LYS A 162      16.561 182.456  40.920  1.00 80.28           H
ATOM    630 3HZ  LYS A 162      18.023 182.879  41.547  1.00 78.37           H
ATOM    631  N   VAL A 163      18.611 179.610  48.256  1.00 31.93           N
ATOM    632  H   VAL A 163      18.626 178.773  47.688  1.00 34.74           H
ATOM    633  CA  VAL A 163      19.685 179.786  49.229  1.00 36.23           C
ATOM    634  HA  VAL A 163      19.535 180.718  49.774  1.00 37.23           H
ATOM    635  C   VAL A 163      21.000 179.857  48.463  1.00 41.95           C
ATOM    636  O   VAL A 163      21.451 178.860  47.901  1.00 47.88           O
ATOM    637  CB  VAL A 163      19.756 178.613  50.234  1.00 38.94           C
ATOM    638  HB  VAL A 163      19.982 177.698  49.687  1.00 64.64           H
ATOM    639  CG1 VAL A 163      20.860 178.850  51.260  1.00 68.87           C
ATOM    640 1HG1 VAL A 163      20.872 178.030  51.978  1.00115.01           H
ATOM    641 2HG1 VAL A 163      21.826 178.894  50.758  1.00110.68           H
ATOM    642 3HG1 VAL A 163      20.682 179.789  51.784  1.00116.59           H
ATOM    643  CG2 VAL A 163      18.415 178.420  50.941  1.00 81.53           C
ATOM    644 1HG2 VAL A 163      18.520 177.672  51.727  1.00123.23           H
ATOM    645 2HG2 VAL A 163      18.086 179.362  51.378  1.00127.52           H
ATOM    646 3HG2 VAL A 163      17.669 178.075  50.225  1.00139.12           H
ATOM    647  N   LEU A 164      21.597 181.043  48.418  1.00 45.21           N
ATOM    648  H   LEU A 164      21.190 181.829  48.908  1.00 45.27           H
ATOM    649  CA  LEU A 164      22.831 181.269  47.673  1.00 51.91           C
ATOM    650  HA  LEU A 164      23.026 180.416  47.024  1.00 53.79           H
ATOM    651  C   LEU A 164      24.007 181.421  48.631  1.00 57.60           C
ATOM    652  O   LEU A 164      23.888 182.044  49.686  1.00 59.31           O
ATOM    653  CB  LEU A 164      22.702 182.531  46.814  1.00 54.69           C
ATOM    654 1HB  LEU A 164      22.457 183.358  47.481  1.00 55.70           H
ATOM    655 2HB  LEU A 164      23.675 182.740  46.371  1.00 61.60           H
ATOM    656  CG  LEU A 164      21.666 182.512  45.685  1.00 52.53           C
ATOM    657  HG  LEU A 164      20.726 182.123  46.075  1.00 51.31           H
ATOM    658  CD1 LEU A 164      21.418 183.925  45.178  1.00 58.77           C
ATOM    659 1HD1 LEU A 164      20.664 183.904  44.391  1.00 86.62           H
ATOM    660 2HD1 LEU A 164      22.341 184.346  44.781  1.00 87.68           H
ATOM    661 3HD1 LEU A 164      21.058 184.547  45.998  1.00 93.29           H
ATOM    662  CD2 LEU A 164      22.117 181.631  44.526  1.00 61.17           C
ATOM    663 1HD2 LEU A 164      21.358 181.641  43.743  1.00 95.21           H
ATOM    664 2HD2 LEU A 164      22.255 180.609  44.875  1.00 91.19           H
ATOM    665 3HD2 LEU A 164      23.056 182.007  44.121  1.00 90.97           H
ATOM    666  N   PHE A 165      25.153 180.862  48.259  1.00 64.16           N
ATOM    667  H   PHE A 165      25.214 180.376  47.374  1.00 66.47           H
ATOM    668  CA  PHE A 165      26.350 180.976  49.084  1.00 71.23           C
ATOM    669  HA  PHE A 165      26.069 180.864  50.131  1.00 69.41           H
ATOM    670  C   PHE A 165      26.948 182.365  48.884  1.00 78.51           C
ATOM    671  O   PHE A 165      27.244 182.772  47.760  1.00 85.52           O
ATOM    672  CB  PHE A 165      27.377 179.900  48.721  1.00 79.30           C
ATOM    673 1HB  PHE A 165      27.645 180.015  47.671  1.00 86.01           H
ATOM    674 2HB  PHE A 165      28.272 180.058  49.323  1.00 87.44           H
ATOM    675  CG  PHE A 165      26.889 178.496  48.947  1.00 79.63           C
ATOM    676  CD1 PHE A 165      26.562 177.679  47.870  1.00136.34           C
ATOM    677  HD1 PHE A 165      26.668 178.051  46.861  1.00224.72           H
ATOM    678  CD2 PHE A 165      26.764 177.991  50.238  1.00100.63           C
ATOM    679  HD2 PHE A 165      27.022 178.610  51.085  1.00158.62           H
ATOM    680  CE1 PHE A 165      26.109 176.378  48.074  1.00146.51           C
ATOM    681  HE1 PHE A 165      25.862 175.752  47.229  1.00239.16           H
ATOM    682  CE2 PHE A 165      26.305 176.694  50.454  1.00115.30           C
ATOM    683  HE2 PHE A 165      26.202 176.317  51.460  1.00187.36           H
ATOM    684  CZ  PHE A 165      25.983 175.884  49.369  1.00104.52           C
ATOM    685  HZ  PHE A 165      25.637 174.874  49.532  1.00122.58           H
ATOM    686  N   LYS A 166      27.115 183.101  49.977  1.00 81.07           N
ATOM    687  H   LYS A 166      26.916 182.706  50.887  1.00 79.73           H
ATOM    688  CA  LYS A 166      27.568 184.488  49.901  1.00 89.87           C
ATOM    689  HA  LYS A 166      26.926 185.023  49.201  1.00 87.16           H
ATOM    690  C   LYS A 166      28.993 184.582  49.371  1.00103.51           C
ATOM    691  O   LYS A 166      29.331 185.516  48.648  1.00110.63           O
ATOM    692  CB  LYS A 166      27.449 185.149  51.276  1.00 94.45           C
ATOM    693 1HB  LYS A 166      26.475 184.893  51.693  1.00100.76           H
ATOM    694 2HB  LYS A 166      28.221 184.749  51.934  1.00113.39           H
ATOM    695  CG  LYS A 166      27.559 186.665  51.250  1.00102.24           C
ATOM    696 1HG  LYS A 166      28.537 186.958  50.867  1.00127.23           H
ATOM    697 2HG  LYS A 166      26.782 187.067  50.599  1.00115.16           H
ATOM    698  CD  LYS A 166      27.373 187.225  52.650  1.00111.34           C
ATOM    699 1HD  LYS A 166      26.444 186.834  53.066  1.00126.55           H
ATOM    700 2HD  LYS A 166      28.205 186.901  53.275  1.00138.95           H
ATOM    701  CE  LYS A 166      27.308 188.742  52.654  1.00135.79           C
ATOM    702 1HE  LYS A 166      28.216 189.146  52.200  1.00168.03           H
ATOM    703 2HE  LYS A 166      26.445 189.068  52.068  1.00186.96           H
ATOM    704  NZ  LYS A 166      27.182 189.176  54.083  1.00169.82           N
ATOM    705 1HZ  LYS A 166      26.952 190.159  54.132  1.00212.48           H
ATOM    706 2HZ  LYS A 166      28.057 189.026  54.567  1.00205.35           H
ATOM    707 3HZ  LYS A 166      26.464 188.635  54.545  1.00212.84           H
ATOM    708  N   ALA A 167      29.820 183.602  49.718  1.00110.38           N
ATOM    709  H   ALA A 167      29.488 182.860  50.316  1.00106.43           H
ATOM    710  CA  ALA A 167      31.209 183.571  49.268  1.00128.51           C
ATOM    711  HA  ALA A 167      31.681 184.514  49.547  1.00139.98           H
ATOM    712  C   ALA A 167      31.323 183.432  47.752  1.00131.63           C
ATOM    713  O   ALA A 167      32.177 184.064  47.134  1.00149.23           O
ATOM    714  CB  ALA A 167      31.955 182.438  49.959  1.00137.49           C
ATOM    715 1HB  ALA A 167      32.994 182.434  49.631  1.00173.25           H
ATOM    716 2HB  ALA A 167      31.493 181.483  49.706  1.00166.83           H
ATOM    717 3HB  ALA A 167      31.920 182.582  51.039  1.00164.30           H
ATOM    718  N   GLN A 168      30.466 182.614  47.148  1.00119.94           N
ATOM    719  H   GLN A 168      29.787 182.105  47.696  1.00110.73           H
ATOM    720  CA  GLN A 168      30.466 182.441  45.697  1.00124.59           C
ATOM    721  HA  GLN A 168      31.473 182.186  45.365  1.00138.24           H
ATOM    722  C   GLN A 168      30.054 183.737  45.005  1.00123.26           C
ATOM    723  O   GLN A 168      30.631 184.122  43.988  1.00136.31           O
ATOM    724  CB  GLN A 168      29.501 181.327  45.278  1.00117.69           C
ATOM    725 1HB  GLN A 168      28.510 181.566  45.664  1.00125.01           H
ATOM    726 2HB  GLN A 168      29.445 181.318  44.190  1.00139.93           H
ATOM    727  CG  GLN A 168      29.878 179.926  45.741  1.00132.40           C
ATOM    728 1HG  GLN A 168      30.178 179.957  46.788  1.00157.84           H
ATOM    729 2HG  GLN A 168      28.998 179.288  45.656  1.00191.36           H
ATOM    730  CD  GLN A 168      30.996 179.300  44.930  1.00152.06           C
ATOM    731  OE1 GLN A 168      31.660 179.955  44.129  1.00191.89           O
ATOM    732  NE2 GLN A 168      31.201 178.006  45.122  1.00208.77           N
ATOM    733 1HE2 GLN A 168      31.955 177.546  44.635  1.00255.49           H
ATOM    734 2HE2 GLN A 168      30.600 177.486  45.745  1.00258.21           H
ATOM    735  N   LEU A 169      29.046 184.399  45.563  1.00111.88           N
ATOM    736  H   LEU A 169      28.617 184.033  46.401  1.00105.99           H
ATOM    737  CA  LEU A 169      28.539 185.650  45.007  1.00111.26           C
ATOM    738  HA  LEU A 169      28.331 185.514  43.945  1.00113.55           H
ATOM    739  C   LEU A 169      29.558 186.776  45.151  1.00127.76           C
ATOM    740  O   LEU A 169      29.710 187.604  44.255  1.00138.60           O
ATOM    741  CB  LEU A 169      27.254 186.068  45.728  1.00 96.25           C
ATOM    742 1HB  LEU A 169      27.494 186.178  46.785  1.00 98.37           H
ATOM    743 2HB  LEU A 169      26.975 187.052  45.353  1.00 97.88           H
ATOM    744  CG  LEU A 169      26.022 185.166  45.621  1.00 83.60           C
ATOM    745  HG  LEU A 169      26.295 184.149  45.899  1.00 87.70           H
ATOM    746  CD1 LEU A 169      24.972 185.675  46.598  1.00 75.22           C
ATOM    747 1HD1 LEU A 169      24.050 185.108  46.476  1.00104.04           H
ATOM    748 2HD1 LEU A 169      24.772 186.730  46.411  1.00101.19           H
ATOM    749 3HD1 LEU A 169      25.335 185.550  47.618  1.00100.81           H
ATOM    750  CD2 LEU A 169      25.442 185.147  44.214  1.00 84.80           C
ATOM    751 1HD2 LEU A 169      25.124 186.150  43.929  1.00110.83           H
ATOM    752 2HD2 LEU A 169      24.586 184.474  44.185  1.00116.39           H
ATOM    753 3HD2 LEU A 169      26.195 184.793  43.510  1.00114.41           H
ATOM    754  N   GLU A 170      30.236 186.819  46.292  1.00133.66           N
ATOM    755  H   GLU A 170      30.043 186.136  47.012  1.00126.01           H
ATOM    756  CA  GLU A 170      31.244 187.841  46.558  1.00152.63           C
ATOM    757  HA  GLU A 170      30.813 188.820  46.350  1.00154.51           H
ATOM    758  C   GLU A 170      32.456 187.662  45.649  1.00172.18           C
ATOM    759  O   GLU A 170      33.018 188.633  45.146  1.00189.84           O
ATOM    760  CB  GLU A 170      31.679 187.791  48.025  1.00157.26           C
ATOM    761 1HB  GLU A 170      30.785 187.697  48.641  1.00165.11           H
ATOM    762 2HB  GLU A 170      32.295 186.907  48.190  1.00182.21           H
ATOM    763  CG  GLU A 170      32.436 189.023  48.488  1.00202.95           C
ATOM    764 1HG  GLU A 170      32.915 188.807  49.444  1.00238.80           H
ATOM    765 2HG  GLU A 170      33.208 189.263  47.757  1.00278.43           H
ATOM    766  CD  GLU A 170      31.517 190.216  48.660  1.00237.20           C
ATOM    767  OE1 GLU A 170      30.628 190.146  49.533  1.00295.82           O
ATOM    768  OE2 GLU A 170      31.678 191.226  47.945  1.00300.60           O
ATOM    769  N   LYS A 171      32.849 186.413  45.423  1.00172.65           N
ATOM    770  H   LYS A 171      32.368 185.654  45.885  1.00161.82           H
ATOM    771  CA  LYS A 171      33.943 186.093  44.510  1.00192.57           C
ATOM    772  HA  LYS A 171      34.835 186.639  44.818  1.00209.25           H
ATOM    773  C   LYS A 171      33.617 186.508  43.078  1.00194.51           C
ATOM    774  O   LYS A 171      34.490 186.958  42.339  1.00218.51           O
ATOM    775  CB  LYS A 171      34.218 184.589  44.558  1.00194.17           C
ATOM    776 1HB  LYS A 171      34.358 184.294  45.598  1.00196.35           H
ATOM    777 2HB  LYS A 171      33.347 184.063  44.166  1.00210.68           H
ATOM    778  CG  LYS A 171      35.441 184.163  43.760  1.00241.57           C
ATOM    779 1HG  LYS A 171      35.311 184.461  42.720  1.00293.43           H
ATOM    780 2HG  LYS A 171      36.323 184.660  44.165  1.00285.41           H
ATOM    781  CD  LYS A 171      35.638 182.656  43.826  1.00270.90           C
ATOM    782 1HD  LYS A 171      35.726 182.350  44.868  1.00305.07           H
ATOM    783 2HD  LYS A 171      34.776 182.159  43.380  1.00300.77           H
ATOM    784  CE  LYS A 171      36.896 182.257  43.072  1.00360.12           C
ATOM    785 1HE  LYS A 171      36.816 182.601  42.038  1.00420.86           H
ATOM    786 2HE  LYS A 171      37.758 182.744  43.534  1.00426.17           H
ATOM    787  NZ  LYS A 171      37.035 180.767  43.131  1.00439.85           N
ATOM    788 1HZ  LYS A 171      37.137 180.461  44.089  1.00492.05           H
ATOM    789 2HZ  LYS A 171      37.850 180.469  42.612  1.00490.32           H
ATOM    790 3HZ  LYS A 171      36.219 180.320  42.735  1.00494.15           H
ATOM    791  N   ALA A 172      32.356 186.349  42.694  1.00175.64           N
ATOM    792  H   ALA A 172      31.694 185.936  43.336  1.00162.71           H
ATOM    793  CA  ALA A 172      31.877 186.779  41.384  1.00176.18           C
ATOM    794  HA  ALA A 172      32.608 186.488  40.630  1.00191.82           H
ATOM    795  C   ALA A 172      31.711 188.296  41.306  1.00177.84           C
ATOM    796  O   ALA A 172      31.631 188.861  40.215  1.00186.88           O
ATOM    797  CB  ALA A 172      30.560 186.079  41.067  1.00162.21           C
ATOM    798 1HB  ALA A 172      29.851 186.244  41.878  1.00183.76           H
ATOM    799 2HB  ALA A 172      30.735 185.009  40.956  1.00189.29           H
ATOM    800 3HB  ALA A 172      30.149 186.475  40.138  1.00189.59           H
ATOM    801  N   GLY A 173      31.676 188.955  42.460  1.00175.12           N
ATOM    802  H   GLY A 173      31.775 188.448  43.329  1.00173.20           H
ATOM    803  CA  GLY A 173      31.518 190.398  42.514  1.00180.00           C
ATOM    804 1HA  GLY A 173      31.899 190.760  43.469  1.00185.51           H
ATOM    805 2HA  GLY A 173      32.108 190.848  41.716  1.00197.62           H
ATOM    806  C   GLY A 173      30.082 190.863  42.358  1.00161.85           C
ATOM    807  O   GLY A 173      29.831 192.018  42.014  1.00169.30           O
ATOM    808  N   VAL A 174      29.131 189.967  42.598  1.00144.16           N
ATOM    809  H   VAL A 174      29.391 189.043  42.919  1.00144.20           H
ATOM    810  CA  VAL A 174      27.716 190.259  42.373  1.00128.77           C
ATOM    811  HA  VAL A 174      27.635 191.259  41.948  1.00135.17           H
ATOM    812  C   VAL A 174      26.883 190.234  43.649  1.00115.12           C
ATOM    813  O   VAL A 174      25.667 190.415  43.614  1.00108.69           O
ATOM    814  CB  VAL A 174      27.071 189.277  41.369  1.00125.40           C
ATOM    815  HB  VAL A 174      26.037 189.582  41.210  1.00142.31           H
ATOM    816  CG1 VAL A 174      27.792 189.335  40.026  1.00180.96           C
ATOM    817 1HG1 VAL A 174      28.807 188.952  40.128  1.00227.11           H
ATOM    818 2HG1 VAL A 174      27.830 190.366  39.673  1.00237.04           H
ATOM    819 3HG1 VAL A 174      27.254 188.730  39.296  1.00238.59           H
ATOM    820  CG2 VAL A 174      27.068 187.850  41.915  1.00160.62           C
ATOM    821 1HG2 VAL A 174      28.090 187.521  42.102  1.00209.14           H
ATOM    822 2HG2 VAL A 174      26.605 187.183  41.189  1.00208.86           H
ATOM    823 3HG2 VAL A 174      26.499 187.812  42.843  1.00206.20           H
ATOM    824  N   GLU A 175      27.534 190.018  44.786  1.00116.14           N
ATOM    825  H   GLU A 175      28.533 189.868  44.765  1.00126.34           H
ATOM    826  CA  GLU A 175      26.838 189.963  46.069  1.00106.87           C
ATOM    827  HA  GLU A 175      26.071 189.190  46.014  1.00 98.35           H
ATOM    828  C   GLU A 175      26.144 191.283  46.393  1.00106.38           C
ATOM    829  O   GLU A 175      25.012 191.299  46.874  1.00 98.70           O
ATOM    830  CB  GLU A 175      27.826 189.600  47.181  1.00114.32           C
ATOM    831 1HB  GLU A 175      28.395 188.732  46.850  1.00119.76           H
ATOM    832 2HB  GLU A 175      28.525 190.423  47.326  1.00131.25           H
ATOM    833  CG  GLU A 175      27.177 189.249  48.510  1.00111.86           C
ATOM    834 1HG  GLU A 175      26.303 188.626  48.316  1.00105.89           H
ATOM    835 2HG  GLU A 175      27.886 188.664  49.096  1.00127.14           H
ATOM    836  CD  GLU A 175      26.754 190.456  49.329  1.00120.93           C
ATOM    837  OE1 GLU A 175      25.894 190.268  50.214  1.00169.91           O
ATOM    838  OE2 GLU A 175      27.264 191.580  49.134  1.00136.59           O
ATOM    839  N   HIS A 176      26.823 192.395  46.135  1.00119.32           N
ATOM    840  H   HIS A 176      27.754 192.338  45.748  1.00130.21           H
ATOM    841  CA  HIS A 176      26.241 193.706  46.397  1.00123.39           C
ATOM    842  HA  HIS A 176      25.746 193.684  47.367  1.00121.67           H
ATOM    843  C   HIS A 176      25.206 194.064  45.335  1.00118.66           C
ATOM    844  O   HIS A 176      24.181 194.680  45.627  1.00118.85           O
ATOM    845  CB  HIS A 176      27.347 194.761  46.425  1.00140.99           C
ATOM    846 1HB  HIS A 176      28.177 194.382  47.020  1.00177.58           H
ATOM    847 2HB  HIS A 176      27.701 194.928  45.407  1.00159.32           H
ATOM    848  CG  HIS A 176      26.902 196.067  47.005  1.00203.03           C
ATOM    849  ND1 HIS A 176      27.057 196.418  48.327  1.00341.31           N
ATOM    850  HD1 HIS A 176      27.494 195.861  49.046  1.00420.91           H
ATOM    851  CD2 HIS A 176      26.275 197.125  46.429  1.00269.07           C
ATOM    852  HD2 HIS A 176      25.995 197.182  45.387  1.00293.68           H
ATOM    853  CE1 HIS A 176      26.537 197.643  48.488  1.00477.32           C
ATOM    854  HE1 HIS A 176      26.528 198.183  49.424  1.00690.61           H
ATOM    855  NE2 HIS A 176      26.035 198.105  47.360  1.00432.93           N
ATOM    856  N   GLN A 177      25.475 193.665  44.097  1.00118.87           N
ATOM    857  H   GLN A 177      26.323 193.148  43.912  1.00123.78           H
ATOM    858  CA  GLN A 177      24.550 193.909  42.998  1.00117.17           C
ATOM    859  HA  GLN A 177      24.342 194.978  42.936  1.00124.48           H
ATOM    860  C   GLN A 177      23.231 193.184  43.245  1.00101.62           C
ATOM    861  O   GLN A 177      22.167 193.736  42.973  1.00101.09           O
ATOM    862  CB  GLN A 177      25.170 193.446  41.679  1.00128.47           C
ATOM    863 1HB  GLN A 177      26.126 193.953  41.549  1.00146.73           H
ATOM    864 2HB  GLN A 177      25.354 192.372  41.731  1.00143.35           H
ATOM    865  CG  GLN A 177      24.298 193.729  40.465  1.00173.10           C
ATOM    866 1HG  GLN A 177      24.797 193.352  39.572  1.00220.12           H
ATOM    867 2HG  GLN A 177      23.348 193.207  40.579  1.00230.89           H
ATOM    868  CD  GLN A 177      24.023 195.208  40.287  1.00230.32           C
ATOM    869  OE1 GLN A 177      24.942 196.013  40.156  1.00277.40           O
ATOM    870  NE2 GLN A 177      22.751 195.576  40.297  1.00335.52           N
ATOM    871 1HE2 GLN A 177      22.516 196.548  40.163  1.00440.37           H
ATOM    872 2HE2 GLN A 177      22.027 194.889  40.447  1.00375.25           H
ATOM    873  N   LEU A 178      23.290 191.963  43.765  1.00 92.30           N
ATOM    874  H   LEU A 178      24.191 191.552  43.971  1.00 96.05           H
ATOM    875  CA  LEU A 178      22.089 191.192  44.069  1.00 79.70           C
ATOM    876  HA  LEU A 178      21.517 191.065  43.150  1.00 80.71           H
ATOM    877  C   LEU A 178      21.187 191.898  45.077  1.00 74.76           C
ATOM    878  O   LEU A 178      19.965 191.841  44.959  1.00 70.27           O
ATOM    879  CB  LEU A 178      22.486 189.814  44.605  1.00 75.68           C
ATOM    880 1HB  LEU A 178      23.129 189.336  43.865  1.00 86.15           H
ATOM    881 2HB  LEU A 178      23.072 189.962  45.512  1.00 81.08           H
ATOM    882  CG  LEU A 178      21.341 188.853  44.937  1.00 65.66           C
ATOM    883  HG  LEU A 178      20.720 189.299  45.713  1.00 75.07           H
ATOM    884  CD1 LEU A 178      20.468 188.544  43.727  1.00 93.66           C
ATOM    885 1HD1 LEU A 178      21.095 188.269  42.880  1.00141.07           H
ATOM    886 2HD1 LEU A 178      19.878 189.424  43.469  1.00134.32           H
ATOM    887 3HD1 LEU A 178      19.791 187.723  43.963  1.00130.54           H
ATOM    888  CD2 LEU A 178      21.944 187.566  45.478  1.00 86.32           C
ATOM    889 1HD2 LEU A 178      22.589 187.793  46.326  1.00126.76           H
ATOM    890 2HD2 LEU A 178      22.528 187.075  44.700  1.00126.92           H
ATOM    891 3HD2 LEU A 178      21.145 186.902  45.805  1.00122.05           H
ATOM    892  N   ARG A 179      21.786 192.571  46.055  1.00 80.84           N
ATOM    893  H   ARG A 179      22.796 192.571  46.105  1.00 87.88           H
ATOM    894  CA  ARG A 179      21.031 193.330  47.050  1.00 82.75           C
ATOM    895  HA  ARG A 179      20.307 192.666  47.523  1.00 75.69           H
ATOM    896  C   ARG A 179      20.232 194.469  46.420  1.00 89.97           C
ATOM    897  O   ARG A 179      19.147 194.805  46.890  1.00 96.66           O
ATOM    898  CB  ARG A 179      21.989 193.854  48.126  1.00 93.59           C
ATOM    899 1HB  ARG A 179      22.566 193.012  48.510  1.00127.89           H
ATOM    900 2HB  ARG A 179      22.679 194.561  47.664  1.00 86.48           H
ATOM    901  CG  ARG A 179      21.301 194.546  49.295  1.00146.98           C
ATOM    902 1HG  ARG A 179      20.717 195.382  48.912  1.00174.69           H
ATOM    903 2HG  ARG A 179      20.626 193.846  49.787  1.00215.37           H
ATOM    904  CD  ARG A 179      22.297 195.080  50.318  1.00156.56           C
ATOM    905 1HD  ARG A 179      23.060 195.666  49.805  1.00182.26           H
ATOM    906 2HD  ARG A 179      21.762 195.744  50.997  1.00164.90           H
ATOM    907  NE  ARG A 179      22.923 194.021  51.111  1.00178.02           N
ATOM    908  HE  ARG A 179      22.390 193.656  51.887  1.00256.06           H
ATOM    909  CZ  ARG A 179      24.132 193.506  50.921  1.00161.81           C
ATOM    910  NH1 ARG A 179      24.926 193.881  49.937  1.00152.42           N
ATOM    911 1HH1 ARG A 179      24.622 194.605  49.305  1.00150.76           H
ATOM    912 2HH1 ARG A 179      25.817 193.423  49.827  1.00193.40           H
ATOM    913  NH2 ARG A 179      24.564 192.577  51.745  1.00226.35           N
ATOM    914 1HH2 ARG A 179      23.975 192.300  52.518  1.00301.23           H
ATOM    915 2HH2 ARG A 179      25.463 192.149  51.590  1.00248.10           H
ATOM    916  N   ARG A 180      20.764 195.056  45.352  1.00 94.21           N
ATOM    917  H   ARG A 180      21.684 194.769  45.049  1.00 94.02           H
ATOM    918  CA  ARG A 180      20.047 196.062  44.567  1.00101.52           C
ATOM    919  HA  ARG A 180      19.453 196.683  45.238  1.00105.47           H
ATOM    920  C   ARG A 180      19.077 195.455  43.558  1.00 90.88           C
ATOM    921  O   ARG A 180      18.061 196.062  43.229  1.00 91.72           O
ATOM    922  CB  ARG A 180      21.033 196.949  43.801  1.00121.48           C
ATOM    923 1HB  ARG A 180      21.899 196.352  43.515  1.00123.47           H
ATOM    924 2HB  ARG A 180      20.541 197.289  42.889  1.00152.39           H
ATOM    925  CG  ARG A 180      21.501 198.178  44.568  1.00199.17           C
ATOM    926 1HG  ARG A 180      20.654 198.852  44.695  1.00255.53           H
ATOM    927 2HG  ARG A 180      21.862 197.874  45.551  1.00280.78           H
ATOM    928  CD  ARG A 180      22.617 198.912  43.834  1.00253.80           C
ATOM    929 1HD  ARG A 180      22.877 199.814  44.390  1.00318.40           H
ATOM    930 2HD  ARG A 180      23.496 198.267  43.811  1.00261.45           H
ATOM    931  NE  ARG A 180      22.264 199.261  42.457  1.00376.42           N
ATOM    932  HE  ARG A 180      22.598 198.642  41.734  1.00416.20           H
ATOM    933  CZ  ARG A 180      21.554 200.315  42.075  1.00551.17           C
ATOM    934  NH1 ARG A 180      21.320 200.489  40.790  1.00767.99           N
ATOM    935 1HH1 ARG A 180      21.704 199.832  40.129  1.00800.10           H
ATOM    936 2HH1 ARG A 180      20.771 201.277  40.486  1.00976.19           H
ATOM    937  NH2 ARG A 180      21.054 201.192  42.923  1.00637.81           N
ATOM    938 1HH2 ARG A 180      21.229 201.081  43.909  1.00561.65           H
ATOM    939 2HH2 ARG A 180      20.511 201.965  42.574  1.00859.01           H
ATOM    940  N   GLU A 181      19.414 194.279  43.042  1.00 85.80           N
ATOM    941  H   GLU A 181      20.267 193.837  43.356  1.00 90.08           H
ATOM    942  CA  GLU A 181      18.625 193.609  42.010  1.00 79.57           C
ATOM    943  HA  GLU A 181      18.454 194.306  41.190  1.00 90.24           H
ATOM    944  C   GLU A 181      17.269 193.146  42.536  1.00 63.46           C
ATOM    945  O   GLU A 181      16.266 193.186  41.825  1.00 63.46           O
ATOM    946  CB  GLU A 181      19.397 192.399  41.474  1.00 85.04           C
ATOM    947 1HB  GLU A 181      20.412 192.716  41.234  1.00103.46           H
ATOM    948 2HB  GLU A 181      19.456 191.652  42.265  1.00113.10           H
ATOM    949  CG  GLU A 181      18.799 191.741  40.240  1.00103.78           C
ATOM    950 1HG  GLU A 181      19.264 190.763  40.112  1.00145.79           H
ATOM    951 2HG  GLU A 181      17.728 191.600  40.391  1.00166.55           H
ATOM    952  CD  GLU A 181      19.017 192.559  38.980  1.00112.75           C
ATOM    953  OE1 GLU A 181      18.516 192.166  37.906  1.00162.91           O
ATOM    954  OE2 GLU A 181      19.692 193.607  39.052  1.00158.58           O
ATOM    955  N   VAL A 182      17.236 192.709  43.790  1.00 55.77           N
ATOM    956  H   VAL A 182      18.089 192.691  44.333  1.00 61.03           H
ATOM    957  CA  VAL A 182      15.999 192.234  44.408  1.00 44.99           C
ATOM    958  HA  VAL A 182      15.502 191.561  43.710  1.00 41.40           H
ATOM    959  C   VAL A 182      15.022 193.365  44.713  1.00 45.37           C
ATOM    960  O   VAL A 182      13.823 193.131  44.858  1.00 42.21           O
ATOM    961  CB  VAL A 182      16.257 191.455  45.715  1.00 46.19           C
ATOM    962  HB  VAL A 182      15.294 191.203  46.157  1.00 83.80           H
ATOM    963  CG1 VAL A 182      16.992 190.152  45.419  1.00 45.63           C
ATOM    964 1HG1 VAL A 182      17.990 190.365  45.036  1.00 84.21           H
ATOM    965 2HG1 VAL A 182      16.436 189.579  44.677  1.00 85.60           H
ATOM    966 3HG1 VAL A 182      17.075 189.565  46.332  1.00 86.14           H
ATOM    967  CG2 VAL A 182      17.039 192.294  46.724  1.00115.58           C
ATOM    968 1HG2 VAL A 182      16.501 193.217  46.935  1.00174.03           H
ATOM    969 2HG2 VAL A 182      18.025 192.533  46.327  1.00168.06           H
ATOM    970 3HG2 VAL A 182      17.156 191.736  47.652  1.00171.17           H
ATOM    971  N   GLU A 183      15.517 194.595  44.796  1.00 53.61           N
ATOM    972  H   GLU A 183      16.510 194.742  44.689  1.00 60.31           H
ATOM    973  CA  GLU A 183      14.657 195.757  44.995  1.00 58.40           C
ATOM    974  HA  GLU A 183      13.974 195.567  45.823  1.00 57.77           H
ATOM    975  C   GLU A 183      13.844 195.994  43.726  1.00 53.86           C
ATOM    976  O   GLU A 183      12.676 196.378  43.778  1.00 57.05           O
ATOM    977  CB  GLU A 183      15.493 197.001  45.306  1.00 77.48           C
ATOM    978 1HB  GLU A 183      16.229 197.133  44.515  1.00 89.21           H
ATOM    979 2HB  GLU A 183      14.830 197.866  45.299  1.00136.92           H
ATOM    980  CG  GLU A 183      16.223 196.956  46.640  1.00104.77           C
ATOM    981 1HG  GLU A 183      16.553 195.937  46.845  1.00161.57           H
ATOM    982 2HG  GLU A 183      17.102 197.598  46.578  1.00134.30           H
ATOM    983  CD  GLU A 183      15.349 197.428  47.784  1.00163.44           C
ATOM    984  OE1 GLU A 183      15.671 198.473  48.387  1.00241.09           O
ATOM    985  OE2 GLU A 183      14.330 196.770  48.089  1.00237.01           O
ATOM    986  N   ILE A 184      14.473 195.746  42.582  1.00 53.10           N
ATOM    987  H   ILE A 184      15.430 195.424  42.610  1.00 57.52           H
ATOM    988  CA  ILE A 184      13.820 195.881  41.283  1.00 51.25           C
ATOM    989  HA  ILE A 184      13.310 196.843  41.235  1.00 55.18           H
ATOM    990  C   ILE A 184      12.787 194.768  41.133  1.00 40.35           C
ATOM    991  O   ILE A 184      11.656 195.005  40.706  1.00 38.31           O
ATOM    992  CB  ILE A 184      14.836 195.789  40.120  1.00 63.88           C
ATOM    993  HB  ILE A 184      15.333 194.820  40.171  1.00 86.09           H
ATOM    994  CG1 ILE A 184      15.901 196.886  40.246  1.00 93.03           C
ATOM    995 1HG1 ILE A 184      15.448 197.845  39.994  1.00117.06           H
ATOM    996 2HG1 ILE A 184      16.243 196.936  41.280  1.00131.98           H
ATOM    997  CG2 ILE A 184      14.117 195.897  38.776  1.00 78.97           C
ATOM    998 1HG2 ILE A 184      13.585 196.847  38.715  1.00118.25           H
ATOM    999 2HG2 ILE A 184      13.407 195.077  38.670  1.00111.52           H
ATOM   1000 3HG2 ILE A 184      14.841 195.838  37.963  1.00118.20           H
ATOM   1001  CD1 ILE A 184      17.123 196.681  39.371  1.00173.42           C
ATOM   1002 1HD1 ILE A 184      17.860 197.452  39.596  1.00230.34           H
ATOM   1003 2HD1 ILE A 184      16.844 196.750  38.320  1.00234.88           H
ATOM   1004 3HD1 ILE A 184      17.556 195.700  39.568  1.00232.94           H
ATOM   1005  N   GLN A 185      13.180 193.552  41.498  1.00 39.15           N
ATOM   1006  H   GLN A 185      14.107 193.428  41.883  1.00 45.34           H
ATOM   1007  CA  GLN A 185      12.324 192.379  41.353  1.00 33.94           C
ATOM   1008  HA  GLN A 185      12.039 192.292  40.305  1.00 35.19           H
ATOM   1009  C   GLN A 185      11.046 192.491  42.181  1.00 29.47           C
ATOM   1010  O   GLN A 185      10.000 191.971  41.796  1.00 29.53           O
ATOM   1011  CB  GLN A 185      13.096 191.118  41.747  1.00 38.78           C
ATOM   1012 1HB  GLN A 185      14.078 191.153  41.274  1.00 48.27           H
ATOM   1013 2HB  GLN A 185      13.237 191.112  42.827  1.00 40.62           H
ATOM   1014  CG  GLN A 185      12.410 189.823  41.329  1.00 38.12           C
ATOM   1015 1HG  GLN A 185      11.469 189.726  41.871  1.00 35.41           H
ATOM   1016 2HG  GLN A 185      12.191 189.871  40.263  1.00 42.53           H
ATOM   1017  CD  GLN A 185      13.255 188.590  41.590  1.00 47.54           C
ATOM   1018  OE1 GLN A 185      14.160 188.597  42.423  1.00 56.32           O
ATOM   1019  NE2 GLN A 185      12.956 187.513  40.882  1.00 54.41           N
ATOM   1020 1HE2 GLN A 185      13.519 186.681  40.982  1.00 65.04           H
ATOM   1021 2HE2 GLN A 185      12.170 187.523  40.248  1.00 54.58           H
ATOM   1022  N   SER A 186      11.123 193.182  43.313  1.00 31.63           N
ATOM   1023  H   SER A 186      11.998 193.615  43.575  1.00 36.52           H
ATOM   1024  CA  SER A 186       9.971 193.345  44.197  1.00 33.59           C
ATOM   1025  HA  SER A 186       9.527 192.364  44.363  1.00 33.88           H
ATOM   1026  C   SER A 186       8.884 194.246  43.613  1.00 34.76           C
ATOM   1027  O   SER A 186       7.760 194.273  44.116  1.00 42.77           O
ATOM   1028  CB  SER A 186      10.436 193.904  45.544  1.00 42.94           C
ATOM   1029 1HB  SER A 186       9.601 193.884  46.245  1.00 77.82           H
ATOM   1030 2HB  SER A 186      11.239 193.277  45.932  1.00 73.49           H
ATOM   1031  OG  SER A 186      10.903 195.236  45.421  1.00 85.70           O
ATOM   1032  HG  SER A 186      11.584 195.267  44.744  1.00124.79           H
ATOM   1033  N   HIS A 187       9.213 194.966  42.545  1.00 34.12           N
ATOM   1034  H   HIS A 187      10.153 194.900  42.180  1.00 36.11           H
ATOM   1035  CA  HIS A 187       8.270 195.843  41.855  1.00 37.05           C
ATOM   1036  HA  HIS A 187       7.411 196.024  42.501  1.00 43.35           H
ATOM   1037  C   HIS A 187       7.761 195.223  40.556  1.00 32.30           C
ATOM   1038  O   HIS A 187       6.962 195.830  39.841  1.00 38.00           O
ATOM   1039  CB  HIS A 187       8.937 197.183  41.534  1.00 46.72           C
ATOM   1040 1HB  HIS A 187       9.871 196.995  41.004  1.00 69.96           H
ATOM   1041 2HB  HIS A 187       8.278 197.749  40.875  1.00 68.63           H
ATOM   1042  CG  HIS A 187       9.218 198.024  42.740  1.00 94.57           C
ATOM   1043  ND1 HIS A 187      10.336 197.903  43.535  1.00170.34           N
ATOM   1044  HD1 HIS A 187      11.095 197.246  43.413  1.00194.15           H
ATOM   1045  CD2 HIS A 187       8.501 199.033  43.297  1.00171.71           C
ATOM   1046  HD2 HIS A 187       7.560 199.401  42.916  1.00201.17           H
ATOM   1047  CE1 HIS A 187      10.239 198.804  44.522  1.00293.30           C
ATOM   1048  HE1 HIS A 187      10.970 198.926  45.308  1.00440.55           H
ATOM   1049  NE2 HIS A 187       9.140 199.524  44.409  1.00297.06           N
ATOM   1050  N   LEU A 188       8.206 194.009  40.254  1.00 29.01           N
ATOM   1051  H   LEU A 188       8.853 193.550  40.880  1.00 31.46           H
ATOM   1052  CA  LEU A 188       7.770 193.290  39.060  1.00 28.85           C
ATOM   1053  HA  LEU A 188       7.458 194.010  38.304  1.00 31.23           H
ATOM   1054  C   LEU A 188       6.571 192.408  39.398  1.00 31.64           C
ATOM   1055  O   LEU A 188       6.549 191.215  39.100  1.00 51.55           O
ATOM   1056  CB  LEU A 188       8.915 192.444  38.493  1.00 30.81           C
ATOM   1057 1HB  LEU A 188       9.191 191.705  39.245  1.00 39.29           H
ATOM   1058 2HB  LEU A 188       8.528 191.903  37.630  1.00 43.35           H
ATOM   1059  CG  LEU A 188      10.195 193.160  38.049  1.00 34.22           C
ATOM   1060  HG  LEU A 188      10.636 193.653  38.914  1.00 52.45           H
ATOM   1061  CD1 LEU A 188      11.189 192.133  37.523  1.00 45.75           C
ATOM   1062 1HD1 LEU A 188      11.376 191.377  38.284  1.00 78.48           H
ATOM   1063 2HD1 LEU A 188      12.127 192.629  37.273  1.00 80.28           H
ATOM   1064 3HD1 LEU A 188      10.783 191.653  36.632  1.00 82.16           H
ATOM   1065  CD2 LEU A 188       9.934 194.212  36.976  1.00 57.12           C
ATOM   1066 1HD2 LEU A 188       9.290 194.994  37.376  1.00 97.29           H
ATOM   1067 2HD2 LEU A 188       9.459 193.750  36.111  1.00 93.91           H
ATOM   1068 3HD2 LEU A 188      10.880 194.660  36.673  1.00 95.13           H
ATOM   1069  N   ARG A 189       5.559 193.010  40.016  1.00 30.52           N
ATOM   1070  H   ARG A 189       5.631 193.999  40.209  1.00 38.59           H
ATOM   1071  CA  ARG A 189       4.354 192.298  40.442  1.00 36.04           C
ATOM   1072  HA  ARG A 189       4.653 191.331  40.849  1.00 39.93           H
ATOM   1073  C   ARG A 189       3.374 192.014  39.307  1.00 36.87           C
ATOM   1074  O   ARG A 189       2.159 192.015  39.504  1.00 72.08           O
ATOM   1075  CB  ARG A 189       3.636 193.089  41.540  1.00 48.53           C
ATOM   1076 1HB  ARG A 189       3.311 194.042  41.122  1.00 77.08           H
ATOM   1077 2HB  ARG A 189       2.750 192.533  41.848  1.00 83.24           H
ATOM   1078  CG  ARG A 189       4.480 193.369  42.777  1.00 79.08           C
ATOM   1079 1HG  ARG A 189       4.829 192.428  43.201  1.00131.27           H
ATOM   1080 2HG  ARG A 189       5.342 193.974  42.497  1.00134.07           H
ATOM   1081  CD  ARG A 189       3.670 194.122  43.820  1.00104.08           C
ATOM   1082 1HD  ARG A 189       3.211 194.993  43.351  1.00142.45           H
ATOM   1083 2HD  ARG A 189       2.885 193.469  44.204  1.00141.93           H
ATOM   1084  NE  ARG A 189       4.523 194.568  44.920  1.00168.28           N
ATOM   1085  HE  ARG A 189       5.502 194.325  44.873  1.00221.87           H
ATOM   1086  CZ  ARG A 189       4.117 195.283  45.961  1.00244.33           C
ATOM   1087  NH1 ARG A 189       2.862 195.661  46.109  1.00279.48           N
ATOM   1088 1HH1 ARG A 189       2.180 195.398  45.416  1.00257.92           H
ATOM   1089 2HH1 ARG A 189       2.605 196.218  46.909  1.00391.06           H
ATOM   1090  NH2 ARG A 189       4.991 195.641  46.877  1.00383.78           N
ATOM   1091 1HH2 ARG A 189       5.957 195.376  46.763  1.00449.47           H
ATOM   1092 2HH2 ARG A 189       4.690 196.183  47.672  1.00485.24           H
ATOM   1093  N   HIS A 190       3.908 191.782  38.115  1.00 30.09           N
ATOM   1094  H   HIS A 190       4.913 191.799  38.021  1.00 46.01           H
ATOM   1095  CA  HIS A 190       3.109 191.415  36.951  1.00 27.03           C
ATOM   1096  HA  HIS A 190       2.212 192.033  36.919  1.00 30.05           H
ATOM   1097  C   HIS A 190       2.733 189.941  37.100  1.00 24.48           C
ATOM   1098  O   HIS A 190       3.564 189.144  37.535  1.00 25.48           O
ATOM   1099  CB  HIS A 190       3.943 191.643  35.688  1.00 28.10           C
ATOM   1100 1HB  HIS A 190       4.337 192.658  35.715  1.00 34.79           H
ATOM   1101 2HB  HIS A 190       4.779 190.946  35.698  1.00 32.06           H
ATOM   1102  CG  HIS A 190       3.185 191.464  34.410  1.00 25.21           C
ATOM   1103  ND1 HIS A 190       2.410 192.436  33.818  1.00 30.63           N
ATOM   1104  HD1 HIS A 190       2.242 193.366  34.172  1.00 41.96           H
ATOM   1105  CD2 HIS A 190       3.135 190.409  33.559  1.00 27.82           C
ATOM   1106  HD2 HIS A 190       3.650 189.472  33.711  1.00 38.24           H
ATOM   1107  CE1 HIS A 190       1.936 191.938  32.665  1.00 31.42           C
ATOM   1108  HE1 HIS A 190       1.304 192.483  31.980  1.00 42.76           H
ATOM   1109  NE2 HIS A 190       2.349 190.701  32.472  1.00 28.70           N
ATOM   1110  N   PRO A 191       1.492 189.552  36.761  1.00 25.73           N
ATOM   1111  CA  PRO A 191       1.154 188.144  37.005  1.00 27.67           C
ATOM   1112  HA  PRO A 191       1.214 187.935  38.073  1.00 32.93           H
ATOM   1113  C   PRO A 191       1.994 187.107  36.263  1.00 23.19           C
ATOM   1114  O   PRO A 191       2.063 185.955  36.688  1.00 25.65           O
ATOM   1115  CB  PRO A 191      -0.302 188.044  36.542  1.00 36.40           C
ATOM   1116 1HB  PRO A 191      -0.345 187.669  35.519  1.00 42.59           H
ATOM   1117 2HB  PRO A 191      -0.871 187.396  37.208  1.00 52.01           H
ATOM   1118  CG  PRO A 191      -0.822 189.436  36.604  1.00 46.40           C
ATOM   1119 1HG  PRO A 191      -1.658 189.568  35.917  1.00 70.18           H
ATOM   1120 2HG  PRO A 191      -1.119 189.678  37.625  1.00 71.02           H
ATOM   1121  CD  PRO A 191       0.346 190.283  36.192  1.00 32.69           C
ATOM   1122 1HD  PRO A 191       0.420 190.327  35.105  1.00 36.06           H
ATOM   1123 2HD  PRO A 191       0.257 191.281  36.622  1.00 38.42           H
ATOM   1124  N   ASN A 192       2.621 187.497  35.159  1.00 20.75           N
ATOM   1125  H   ASN A 192       2.546 188.457  34.856  1.00 23.12           H
ATOM   1126  CA  ASN A 192       3.403 186.563  34.354  1.00 19.29           C
ATOM   1127  HA  ASN A 192       3.017 185.559  34.532  1.00 20.81           H
ATOM   1128  C   ASN A 192       4.889 186.554  34.711  1.00 19.30           C
ATOM   1129  O   ASN A 192       5.704 185.983  33.988  1.00 24.58           O
ATOM   1130  CB  ASN A 192       3.215 186.879  32.867  1.00 20.77           C
ATOM   1131 1HB  ASN A 192       3.573 187.886  32.662  1.00 23.43           H
ATOM   1132 2HB  ASN A 192       3.803 186.172  32.283  1.00 22.16           H
ATOM   1133  CG  ASN A 192       1.771 186.771  32.427  1.00 26.22           C
ATOM   1134  OD1 ASN A 192       1.001 185.972  32.954  1.00 42.52           O
ATOM   1135  ND2 ASN A 192       1.394 187.574  31.445  1.00 67.26           N
ATOM   1136 1HD2 ASN A 192       0.458 187.493  31.077  1.00 81.50           H
ATOM   1137 2HD2 ASN A 192       2.034 188.263  31.078  1.00122.45           H
ATOM   1138  N   ILE A 193       5.246 187.173  35.832  1.00 19.99           N
ATOM   1139  H   ILE A 193       4.538 187.621  36.398  1.00 24.90           H
ATOM   1140  CA  ILE A 193       6.624 187.197  36.322  1.00 19.74           C
ATOM   1141  HA  ILE A 193       7.262 186.616  35.656  1.00 20.13           H
ATOM   1142  C   ILE A 193       6.633 186.541  37.700  1.00 20.16           C
ATOM   1143  O   ILE A 193       5.815 186.874  38.558  1.00 23.57           O
ATOM   1144  CB  ILE A 193       7.192 188.633  36.421  1.00 22.53           C
ATOM   1145  HB  ILE A 193       6.553 189.215  37.086  1.00 24.96           H
ATOM   1146  CG1 ILE A 193       7.201 189.296  35.037  1.00 27.64           C
ATOM   1147 1HG1 ILE A 193       7.914 188.770  34.403  1.00 65.58           H
ATOM   1148 2HG1 ILE A 193       6.213 189.189  34.590  1.00 59.94           H
ATOM   1149  CG2 ILE A 193       8.605 188.605  37.006  1.00 26.82           C
ATOM   1150 1HG2 ILE A 193       9.250 187.982  36.386  1.00 56.20           H
ATOM   1151 2HG2 ILE A 193       8.577 188.202  38.018  1.00 57.22           H
ATOM   1152 3HG2 ILE A 193       9.015 189.614  37.047  1.00 55.55           H
ATOM   1153  CD1 ILE A 193       7.552 190.774  35.030  1.00 32.05           C
ATOM   1154 1HD1 ILE A 193       8.616 190.906  35.229  1.00 71.22           H
ATOM   1155 2HD1 ILE A 193       6.976 191.295  35.794  1.00 69.67           H
ATOM   1156 3HD1 ILE A 193       7.314 191.196  34.053  1.00 67.87           H
ATOM   1157  N   LEU A 194       7.544 185.597  37.912  1.00 19.69           N
ATOM   1158  H   LEU A 194       8.221 185.375  37.194  1.00 19.78           H
ATOM   1159  CA  LEU A 194       7.611 184.885  39.184  1.00 20.33           C
ATOM   1160  HA  LEU A 194       6.631 184.451  39.383  1.00 21.47           H
ATOM   1161  C   LEU A 194       7.943 185.869  40.302  1.00 20.49           C
ATOM   1162  O   LEU A 194       8.965 186.554  40.260  1.00 23.76           O
ATOM   1163  CB  LEU A 194       8.666 183.777  39.117  1.00 22.63           C
ATOM   1164 1HB  LEU A 194       8.576 183.263  38.160  1.00 30.90           H
ATOM   1165 2HB  LEU A 194       9.648 184.248  39.151  1.00 35.11           H
ATOM   1166  CG  LEU A 194       8.591 182.731  40.233  1.00 27.92           C
ATOM   1167  HG  LEU A 194       8.436 183.238  41.185  1.00 53.20           H
ATOM   1168  CD1 LEU A 194       7.428 181.778  39.980  1.00 37.25           C
ATOM   1169 1HD1 LEU A 194       7.539 181.306  39.004  1.00 72.05           H
ATOM   1170 2HD1 LEU A 194       6.486 182.325  40.013  1.00 70.58           H
ATOM   1171 3HD1 LEU A 194       7.414 181.006  40.749  1.00 73.93           H
ATOM   1172  CD2 LEU A 194       9.900 181.957  40.307  1.00 58.01           C
ATOM   1173 1HD2 LEU A 194       9.843 181.229  41.117  1.00101.52           H
ATOM   1174 2HD2 LEU A 194      10.721 182.646  40.504  1.00100.13           H
ATOM   1175 3HD2 LEU A 194      10.077 181.437  39.366  1.00 96.94           H
ATOM   1176  N   ARG A 195       7.055 185.965  41.288  1.00 19.87           N
ATOM   1177  H   ARG A 195       6.258 185.345  41.305  1.00 21.01           H
ATOM   1178  CA  ARG A 195       7.161 186.999  42.314  1.00 19.88           C
ATOM   1179  HA  ARG A 195       7.428 187.932  41.817  1.00 21.99           H
ATOM   1180  C   ARG A 195       8.236 186.700  43.353  1.00 18.10           C
ATOM   1181  O   ARG A 195       8.352 185.577  43.841  1.00 18.94           O
ATOM   1182  CB  ARG A 195       5.803 187.178  43.000  1.00 22.74           C
ATOM   1183 1HB  ARG A 195       5.034 187.241  42.230  1.00 32.63           H
ATOM   1184 2HB  ARG A 195       5.601 186.303  43.619  1.00 31.71           H
ATOM   1185  CG  ARG A 195       5.717 188.426  43.868  1.00 33.32           C
ATOM   1186 1HG  ARG A 195       6.444 188.354  44.676  1.00 60.80           H
ATOM   1187 2HG  ARG A 195       5.951 189.299  43.258  1.00 68.74           H
ATOM   1188  CD  ARG A 195       4.333 188.603  44.468  1.00 51.28           C
ATOM   1189 1HD  ARG A 195       3.591 188.584  43.669  1.00 88.09           H
ATOM   1190 2HD  ARG A 195       4.138 187.778  45.153  1.00 80.06           H
ATOM   1191  NE  ARG A 195       4.234 189.871  45.191  1.00 69.48           N
ATOM   1192  HE  ARG A 195       5.040 190.479  45.167  1.00 86.72           H
ATOM   1193  CZ  ARG A 195       3.178 190.278  45.883  1.00108.81           C
ATOM   1194  NH1 ARG A 195       2.079 189.556  45.984  1.00160.80           N
ATOM   1195 1HH1 ARG A 195       2.026 188.668  45.511  1.00162.51           H
ATOM   1196 2HH1 ARG A 195       1.305 189.906  46.527  1.00231.67           H
ATOM   1197  NH2 ARG A 195       3.214 191.448  46.485  1.00148.13           N
ATOM   1198 1HH2 ARG A 195       4.041 192.018  46.398  1.00155.66           H
ATOM   1199 2HH2 ARG A 195       2.423 191.753  47.030  1.00201.83           H
ATOM   1200  N   LEU A 196       8.999 187.730  43.705  1.00 19.35           N
ATOM   1201  H   LEU A 196       8.936 188.593  43.186  1.00 22.88           H
ATOM   1202  CA  LEU A 196       9.857 187.704  44.886  1.00 18.73           C
ATOM   1203  HA  LEU A 196      10.150 186.678  45.109  1.00 18.34           H
ATOM   1204  C   LEU A 196       9.068 188.274  46.063  1.00 20.09           C
ATOM   1205  O   LEU A 196       8.488 189.354  45.955  1.00 25.91           O
ATOM   1206  CB  LEU A 196      11.102 188.562  44.641  1.00 21.54           C
ATOM   1207 1HB  LEU A 196      11.618 188.180  43.761  1.00 23.93           H
ATOM   1208 2HB  LEU A 196      10.764 189.573  44.417  1.00 24.27           H
ATOM   1209  CG  LEU A 196      12.111 188.649  45.791  1.00 24.00           C
ATOM   1210  HG  LEU A 196      11.569 188.631  46.735  1.00 36.24           H
ATOM   1211  CD1 LEU A 196      13.094 187.487  45.776  1.00 31.99           C
ATOM   1212 1HD1 LEU A 196      13.640 187.478  44.832  1.00 63.27           H
ATOM   1213 2HD1 LEU A 196      12.555 186.547  45.893  1.00 65.72           H
ATOM   1214 3HD1 LEU A 196      13.799 187.598  46.600  1.00 66.53           H
ATOM   1215  CD2 LEU A 196      12.872 189.962  45.713  1.00 39.10           C
ATOM   1216 1HD2 LEU A 196      13.489 189.978  44.815  1.00 73.49           H
ATOM   1217 2HD2 LEU A 196      13.506 190.059  46.594  1.00 73.57           H
ATOM   1218 3HD2 LEU A 196      12.170 190.795  45.689  1.00 75.73           H
ATOM   1219  N   TYR A 197       9.056 187.561  47.184  1.00 20.03           N
ATOM   1220  H   TYR A 197       9.549 186.678  47.223  1.00 20.95           H
ATOM   1221  CA  TYR A 197       8.357 188.014  48.385  1.00 23.15           C
ATOM   1222  HA  TYR A 197       7.653 188.800  48.111  1.00 26.49           H
ATOM   1223  C   TYR A 197       9.304 188.592  49.434  1.00 25.22           C
ATOM   1224  O   TYR A 197       8.856 189.220  50.392  1.00 32.48           O
ATOM   1225  CB  TYR A 197       7.574 186.861  49.019  1.00 25.18           C
ATOM   1226 1HB  TYR A 197       8.245 186.013  49.155  1.00 28.19           H
ATOM   1227 2HB  TYR A 197       7.235 187.182  50.004  1.00 32.87           H
ATOM   1228  CG  TYR A 197       6.362 186.412  48.233  1.00 26.31           C
ATOM   1229  CD1 TYR A 197       5.117 187.006  48.449  1.00 40.28           C
ATOM   1230  HD1 TYR A 197       5.031 187.825  49.149  1.00 56.77           H
ATOM   1231  CD2 TYR A 197       6.447 185.371  47.308  1.00 32.99           C
ATOM   1232  HD2 TYR A 197       7.401 184.904  47.110  1.00 44.31           H
ATOM   1233  CE1 TYR A 197       3.978 186.546  47.790  1.00 50.47           C
ATOM   1234  HE1 TYR A 197       3.020 187.005  47.982  1.00 74.98           H
ATOM   1235  CE2 TYR A 197       5.311 184.912  46.644  1.00 42.84           C
ATOM   1236  HE2 TYR A 197       5.387 184.098  45.941  1.00 61.37           H
ATOM   1237  CZ  TYR A 197       4.081 185.493  46.898  1.00 46.49           C
ATOM   1238  OH  TYR A 197       2.958 185.024  46.256  1.00 64.89           O
ATOM   1239  HH  TYR A 197       2.158 185.480  46.525  1.00 84.61           H
ATOM   1240  N   GLY A 198      10.608 188.385  49.275  1.00 24.00           N
ATOM   1241  H   GLY A 198      10.950 187.858  48.484  1.00 23.79           H
ATOM   1242  CA  GLY A 198      11.560 188.920  50.232  1.00 28.96           C
ATOM   1243 1HA  GLY A 198      11.479 190.007  50.224  1.00 36.26           H
ATOM   1244 2HA  GLY A 198      11.274 188.573  51.224  1.00 37.04           H
ATOM   1245  C   GLY A 198      13.017 188.556  50.019  1.00 25.67           C
ATOM   1246  O   GLY A 198      13.364 187.742  49.163  1.00 24.13           O
ATOM   1247  N   TYR A 199      13.865 189.177  50.832  1.00 29.49           N
ATOM   1248  H   TYR A 199      13.507 189.816  51.527  1.00 34.56           H
ATOM   1249  CA  TYR A 199      15.313 189.004  50.782  1.00 30.77           C
ATOM   1250  HA  TYR A 199      15.563 188.009  50.412  1.00 29.92           H
ATOM   1251  C   TYR A 199      15.883 189.178  52.188  1.00 35.65           C
ATOM   1252  O   TYR A 199      15.496 190.102  52.903  1.00 41.40           O
ATOM   1253  CB  TYR A 199      15.909 190.068  49.857  1.00 36.54           C
ATOM   1254 1HB  TYR A 199      15.567 189.878  48.840  1.00 44.10           H
ATOM   1255 2HB  TYR A 199      15.525 191.040  50.165  1.00 49.42           H
ATOM   1256  CG  TYR A 199      17.422 190.143  49.860  1.00 39.37           C
ATOM   1257  CD1 TYR A 199      18.178 189.391  48.962  1.00 45.15           C
ATOM   1258  HD1 TYR A 199      17.688 188.679  48.315  1.00 50.89           H
ATOM   1259  CD2 TYR A 199      18.092 191.009  50.726  1.00 54.73           C
ATOM   1260  HD2 TYR A 199      17.529 191.588  51.444  1.00 66.47           H
ATOM   1261  CE1 TYR A 199      19.558 189.560  48.874  1.00 60.26           C
ATOM   1262  HE1 TYR A 199      20.123 189.012  48.134  1.00 75.84           H
ATOM   1263  CE2 TYR A 199      19.477 191.150  50.671  1.00 72.13           C
ATOM   1264  HE2 TYR A 199      19.983 191.823  51.347  1.00 98.37           H
ATOM   1265  CZ  TYR A 199      20.202 190.433  49.735  1.00 71.51           C
ATOM   1266  OH  TYR A 199      21.568 190.589  49.668  1.00 99.75           O
ATOM   1267  HH  TYR A 199      21.976 190.028  49.005  1.00121.33           H
ATOM   1268  N   PHE A 200      16.805 188.303  52.577  1.00 36.32           N
ATOM   1269  H   PHE A 200      17.023 187.508  51.993  1.00 34.76           H
ATOM   1270  CA  PHE A 200      17.575 188.473  53.806  1.00 43.02           C
ATOM   1271  HA  PHE A 200      17.818 189.531  53.916  1.00 48.58           H
ATOM   1272  C   PHE A 200      18.878 187.692  53.667  1.00 44.21           C
ATOM   1273  O   PHE A 200      18.999 186.846  52.781  1.00 41.58           O
ATOM   1274  CB  PHE A 200      16.777 188.038  55.041  1.00 48.77           C
ATOM   1275 1HB  PHE A 200      17.305 188.377  55.932  1.00 67.35           H
ATOM   1276 2HB  PHE A 200      15.806 188.533  55.020  1.00 74.53           H
ATOM   1277  CG  PHE A 200      16.556 186.553  55.155  1.00 49.71           C
ATOM   1278  CD1 PHE A 200      15.533 185.932  54.445  1.00 81.80           C
ATOM   1279  HD1 PHE A 200      14.922 186.511  53.769  1.00108.01           H
ATOM   1280  CD2 PHE A 200      17.329 185.789  56.023  1.00 68.52           C
ATOM   1281  HD2 PHE A 200      18.135 186.253  56.573  1.00 85.47           H
ATOM   1282  CE1 PHE A 200      15.280 184.572  54.603  1.00127.16           C
ATOM   1283  HE1 PHE A 200      14.492 184.099  54.036  1.00189.49           H
ATOM   1284  CE2 PHE A 200      17.068 184.433  56.207  1.00110.25           C
ATOM   1285  HE2 PHE A 200      17.668 183.855  56.894  1.00157.65           H
ATOM   1286  CZ  PHE A 200      16.042 183.822  55.494  1.00137.31           C
ATOM   1287  HZ  PHE A 200      15.843 182.769  55.626  1.00201.68           H
ATOM   1288  N   HIS A 201      19.866 187.973  54.509  1.00 51.87           N
ATOM   1289  H   HIS A 201      19.741 188.655  55.244  1.00 58.02           H
ATOM   1290  CA  HIS A 201      21.157 187.302  54.405  1.00 56.01           C
ATOM   1291  HA  HIS A 201      20.991 186.280  54.067  1.00 53.65           H
ATOM   1292  C   HIS A 201      21.890 187.231  55.741  1.00 64.95           C
ATOM   1293  O   HIS A 201      21.575 187.954  56.685  1.00 71.53           O
ATOM   1294  CB  HIS A 201      22.029 188.012  53.365  1.00 59.01           C
ATOM   1295 1HB  HIS A 201      22.902 187.391  53.164  1.00 66.09           H
ATOM   1296 2HB  HIS A 201      21.460 188.117  52.442  1.00 55.58           H
ATOM   1297  CG  HIS A 201      22.506 189.366  53.790  1.00 66.55           C
ATOM   1298  ND1 HIS A 201      23.602 189.584  54.595  1.00 78.38           N
ATOM   1299  HD1 HIS A 201      24.189 188.873  55.005  1.00101.06           H
ATOM   1300  CD2 HIS A 201      22.036 190.604  53.492  1.00 89.79           C
ATOM   1301  HD2 HIS A 201      21.171 190.802  52.877  1.00123.44           H
ATOM   1302  CE1 HIS A 201      23.742 190.908  54.746  1.00 86.15           C
ATOM   1303  HE1 HIS A 201      24.518 191.375  55.337  1.00104.20           H
ATOM   1304  NE2 HIS A 201      22.822 191.570  54.072  1.00 96.68           N
ATOM   1305  N   ASP A 202      22.888 186.356  55.797  1.00 69.27           N
ATOM   1306  H   ASP A 202      23.090 185.785  54.987  1.00 67.63           H
ATOM   1307  CA  ASP A 202      23.773 186.231  56.951  1.00 79.99           C
ATOM   1308  HA  ASP A 202      23.656 187.111  57.583  1.00 85.51           H
ATOM   1309  C   ASP A 202      25.211 186.207  56.434  1.00 86.79           C
ATOM   1310  O   ASP A 202      25.442 186.406  55.241  1.00 86.84           O
ATOM   1311  CB  ASP A 202      23.411 184.997  57.786  1.00 81.52           C
ATOM   1312 1HB  ASP A 202      24.011 184.995  58.696  1.00 90.82           H
ATOM   1313 2HB  ASP A 202      22.360 185.066  58.069  1.00 80.23           H
ATOM   1314  CG  ASP A 202      23.630 183.687  57.053  1.00 77.49           C
ATOM   1315  OD1 ASP A 202      24.755 183.425  56.578  1.00 82.17           O
ATOM   1316  OD2 ASP A 202      22.681 182.879  56.970  1.00 82.29           O
ATOM   1317  N   ALA A 203      26.183 185.990  57.312  1.00 97.58           N
ATOM   1318  H   ALA A 203      25.953 185.775  58.272  1.00102.45           H
ATOM   1319  CA  ALA A 203      27.596 186.070  56.947  1.00107.99           C
ATOM   1320  HA  ALA A 203      27.804 187.093  56.631  1.00112.41           H
ATOM   1321  C   ALA A 203      28.027 185.158  55.799  1.00104.25           C
ATOM   1322  O   ALA A 203      28.973 185.476  55.080  1.00116.43           O
ATOM   1323  CB  ALA A 203      28.449 185.778  58.174  1.00127.49           C
ATOM   1324 1HB  ALA A 203      28.269 184.756  58.511  1.00155.03           H
ATOM   1325 2HB  ALA A 203      28.194 186.474  58.974  1.00157.02           H
ATOM   1326 3HB  ALA A 203      29.503 185.892  57.920  1.00170.62           H
ATOM   1327  N   THR A 204      27.364 184.019  55.630  1.00 93.97           N
ATOM   1328  H   THR A 204      26.559 183.823  56.210  1.00 89.66           H
ATOM   1329  CA  THR A 204      27.775 183.015  54.649  1.00 93.58           C
ATOM   1330  HA  THR A 204      28.675 183.366  54.144  1.00102.19           H
ATOM   1331  C   THR A 204      26.735 182.703  53.576  1.00 80.75           C
ATOM   1332  O   THR A 204      27.041 182.018  52.599  1.00 81.91           O
ATOM   1333  CB  THR A 204      28.107 181.674  55.336  1.00104.35           C
ATOM   1334  HB  THR A 204      28.396 180.947  54.577  1.00142.13           H
ATOM   1335  OG1 THR A 204      26.947 181.197  56.030  1.00138.78           O
ATOM   1336  HG1 THR A 204      26.787 181.772  56.781  1.00158.52           H
ATOM   1337  CG2 THR A 204      29.249 181.825  56.334  1.00127.54           C
ATOM   1338 1HG2 THR A 204      28.932 182.448  57.171  1.00173.54           H
ATOM   1339 2HG2 THR A 204      30.108 182.283  55.844  1.00168.83           H
ATOM   1340 3HG2 THR A 204      29.532 180.841  56.709  1.00169.59           H
ATOM   1341  N   ARG A 205      25.506 183.179  53.751  1.00 73.06           N
ATOM   1342  H   ARG A 205      25.318 183.783  54.540  1.00 76.20           H
ATOM   1343  CA  ARG A 205      24.396 182.830  52.865  1.00 63.15           C
ATOM   1344  HA  ARG A 205      24.794 182.486  51.911  1.00 64.67           H
ATOM   1345  C   ARG A 205      23.464 184.001  52.576  1.00 57.53           C
ATOM   1346  O   ARG A 205      23.256 184.870  53.420  1.00 60.95           O
ATOM   1347  CB  ARG A 205      23.571 181.696  53.481  1.00 60.15           C
ATOM   1348 1HB  ARG A 205      23.227 182.009  54.467  1.00 63.38           H
ATOM   1349 2HB  ARG A 205      22.695 181.534  52.852  1.00 54.68           H
ATOM   1350  CG  ARG A 205      24.308 180.369  53.618  1.00 67.84           C
ATOM   1351 1HG  ARG A 205      24.701 180.076  52.645  1.00 73.86           H
ATOM   1352 2HG  ARG A 205      25.134 180.477  54.321  1.00 82.58           H
ATOM   1353  CD  ARG A 205      23.361 179.290  54.117  1.00 66.65           C
ATOM   1354 1HD  ARG A 205      22.975 179.577  55.095  1.00 95.60           H
ATOM   1355 2HD  ARG A 205      22.518 179.229  53.430  1.00 93.59           H
ATOM   1356  NE  ARG A 205      23.985 177.968  54.201  1.00 67.48           N
ATOM   1357  HE  ARG A 205      23.984 177.409  53.361  1.00104.75           H
ATOM   1358  CZ  ARG A 205      24.508 177.426  55.293  1.00 84.40           C
ATOM   1359  NH1 ARG A 205      24.561 178.055  56.450  1.00123.74           N
ATOM   1360 1HH1 ARG A 205      24.264 179.016  56.510  1.00160.13           H
ATOM   1361 2HH1 ARG A 205      24.908 177.564  57.259  1.00163.54           H
ATOM   1362  NH2 ARG A 205      24.965 176.193  55.238  1.00134.74           N
ATOM   1363 1HH2 ARG A 205      24.896 175.672  54.378  1.00191.91           H
ATOM   1364 2HH2 ARG A 205      25.338 175.764  56.071  1.00163.07           H
ATOM   1365  N   VAL A 206      22.902 183.995  51.372  1.00 52.40           N
ATOM   1366  H   VAL A 206      23.115 183.238  50.737  1.00 53.92           H
ATOM   1367  CA  VAL A 206      21.972 185.023  50.911  1.00 46.97           C
ATOM   1368  HA  VAL A 206      21.739 185.703  51.729  1.00 48.30           H
ATOM   1369  C   VAL A 206      20.687 184.336  50.459  1.00 40.31           C
ATOM   1370  O   VAL A 206      20.733 183.383  49.683  1.00 42.79           O
ATOM   1371  CB  VAL A 206      22.559 185.833  49.734  1.00 51.19           C
ATOM   1372  HB  VAL A 206      22.782 185.151  48.914  1.00 54.25           H
ATOM   1373  CG1 VAL A 206      21.562 186.873  49.244  1.00 53.54           C
ATOM   1374 1HG1 VAL A 206      20.699 186.376  48.801  1.00 83.54           H
ATOM   1375 2HG1 VAL A 206      22.033 187.504  48.491  1.00 85.47           H
ATOM   1376 3HG1 VAL A 206      21.234 187.493  50.079  1.00 81.66           H
ATOM   1377  CG2 VAL A 206      23.853 186.526  50.153  1.00 66.47           C
ATOM   1378 1HG2 VAL A 206      24.599 185.779  50.424  1.00 94.55           H
ATOM   1379 2HG2 VAL A 206      23.668 187.179  51.005  1.00102.77           H
ATOM   1380 3HG2 VAL A 206      24.235 187.120  49.322  1.00101.58           H
ATOM   1381  N   TYR A 207      19.547 184.797  50.963  1.00 35.92           N
ATOM   1382  H   TYR A 207      19.543 185.628  51.540  1.00 38.12           H
ATOM   1383  CA  TYR A 207      18.273 184.115  50.759  1.00 31.12           C
ATOM   1384  HA  TYR A 207      18.452 183.179  50.231  1.00 31.03           H
ATOM   1385  C   TYR A 207      17.292 184.959  49.951  1.00 28.20           C
ATOM   1386  O   TYR A 207      17.141 186.156  50.195  1.00 31.26           O
ATOM   1387  CB  TYR A 207      17.624 183.808  52.110  1.00 32.01           C
ATOM   1388 1HB  TYR A 207      17.377 184.754  52.590  1.00 33.79           H
ATOM   1389 2HB  TYR A 207      16.695 183.265  51.937  1.00 30.82           H
ATOM   1390  CG  TYR A 207      18.490 183.010  53.061  1.00 36.37           C
ATOM   1391  CD1 TYR A 207      18.370 181.624  53.154  1.00 37.64           C
ATOM   1392  HD1 TYR A 207      17.648 181.110  52.537  1.00 37.12           H
ATOM   1393  CD2 TYR A 207      19.408 183.652  53.893  1.00 43.07           C
ATOM   1394  HD2 TYR A 207      19.497 184.727  53.856  1.00 46.46           H
ATOM   1395  CE1 TYR A 207      19.158 180.897  54.045  1.00 43.38           C
ATOM   1396  HE1 TYR A 207      19.051 179.825  54.113  1.00 46.84           H
ATOM   1397  CE2 TYR A 207      20.200 182.933  54.778  1.00 49.14           C
ATOM   1398  HE2 TYR A 207      20.908 183.449  55.409  1.00 56.98           H
ATOM   1399  CZ  TYR A 207      20.068 181.558  54.854  1.00 48.66           C
ATOM   1400  OH  TYR A 207      20.849 180.861  55.746  1.00 56.68           O
ATOM   1401  HH  TYR A 207      21.416 181.434  56.267  1.00 61.54           H
ATOM   1402  N   LEU A 208      16.611 184.321  49.006  1.00 25.33           N
ATOM   1403  H   LEU A 208      16.799 183.342  48.833  1.00 26.40           H
ATOM   1404  CA  LEU A 208      15.560 184.965  48.223  1.00 23.27           C
ATOM   1405  HA  LEU A 208      15.362 185.960  48.624  1.00 24.62           H
ATOM   1406  C   LEU A 208      14.291 184.128  48.354  1.00 20.29           C
ATOM   1407  O   LEU A 208      14.309 182.916  48.136  1.00 22.29           O
ATOM   1408  CB  LEU A 208      15.953 185.083  46.747  1.00 26.64           C
ATOM   1409 1HB  LEU A 208      16.458 184.163  46.455  1.00 29.92           H
ATOM   1410 2HB  LEU A 208      15.023 185.131  46.180  1.00 28.38           H
ATOM   1411  CG  LEU A 208      16.814 186.265  46.288  1.00 33.97           C
ATOM   1412  HG  LEU A 208      16.359 187.189  46.644  1.00 61.00           H
ATOM   1413  CD1 LEU A 208      18.252 186.202  46.789  1.00 52.62           C
ATOM   1414 1HD1 LEU A 208      18.265 186.282  47.875  1.00 89.32           H
ATOM   1415 2HD1 LEU A 208      18.819 187.032  46.368  1.00 92.18           H
ATOM   1416 3HD1 LEU A 208      18.708 185.259  46.488  1.00 90.05           H
ATOM   1417  CD2 LEU A 208      16.817 186.283  44.764  1.00 47.59           C
ATOM   1418 1HD2 LEU A 208      17.258 185.362  44.382  1.00 85.63           H
ATOM   1419 2HD2 LEU A 208      17.398 187.136  44.412  1.00 86.09           H
ATOM   1420 3HD2 LEU A 208      15.796 186.378  44.395  1.00 81.92           H
ATOM   1421  N   ILE A 209      13.194 184.780  48.722  1.00 18.80           N
ATOM   1422  H   ILE A 209      13.233 185.779  48.878  1.00 20.78           H
ATOM   1423  CA  ILE A 209      11.913 184.102  48.901  1.00 17.48           C
ATOM   1424  HA  ILE A 209      12.086 183.033  49.022  1.00 18.02           H
ATOM   1425  C   ILE A 209      11.077 184.320  47.645  1.00 16.23           C
ATOM   1426  O   ILE A 209      10.836 185.458  47.242  1.00 18.62           O
ATOM   1427  CB  ILE A 209      11.143 184.625  50.133  1.00 20.85           C
ATOM   1428  HB  ILE A 209      10.926 185.684  49.991  1.00 24.57           H
ATOM   1429  CG1 ILE A 209      11.975 184.451  51.409  1.00 28.58           C
ATOM   1430 1HG1 ILE A 209      11.352 183.978  52.167  1.00 43.82           H
ATOM   1431 2HG1 ILE A 209      12.814 183.786  51.203  1.00 52.93           H
ATOM   1432  CG2 ILE A 209       9.827 183.874  50.298  1.00 25.16           C
ATOM   1433 1HG2 ILE A 209       9.213 184.006  49.407  1.00 55.15           H
ATOM   1434 2HG2 ILE A 209       9.286 184.265  51.160  1.00 52.66           H
ATOM   1435 3HG2 ILE A 209      10.022 182.811  50.443  1.00 57.60           H
ATOM   1436  CD1 ILE A 209      12.514 185.744  51.982  1.00 54.27           C
ATOM   1437 1HD1 ILE A 209      13.279 186.149  51.320  1.00 95.57           H
ATOM   1438 2HD1 ILE A 209      12.952 185.549  52.961  1.00 92.00           H
ATOM   1439 3HD1 ILE A 209      11.703 186.464  52.089  1.00 97.45           H
ATOM   1440  N   LEU A 210      10.669 183.223  47.016  1.00 16.96           N
ATOM   1441  H   LEU A 210      10.815 182.318  47.444  1.00 19.30           H
ATOM   1442  CA  LEU A 210      10.043 183.249  45.698  1.00 17.04           C
ATOM   1443  HA  LEU A 210       9.884 184.281  45.388  1.00 18.17           H
ATOM   1444  C   LEU A 210       8.694 182.536  45.693  1.00 17.12           C
ATOM   1445  O   LEU A 210       8.390 181.733  46.574  1.00 18.55           O
ATOM   1446  CB  LEU A 210      10.966 182.554  44.693  1.00 20.36           C
ATOM   1447 1HB  LEU A 210      11.117 181.533  45.041  1.00 26.14           H
ATOM   1448 2HB  LEU A 210      10.451 182.501  43.734  1.00 25.62           H
ATOM   1449  CG  LEU A 210      12.346 183.173  44.451  1.00 26.01           C
ATOM   1450  HG  LEU A 210      12.817 183.389  45.410  1.00 50.85           H
ATOM   1451  CD1 LEU A 210      13.226 182.184  43.701  1.00 48.43           C
ATOM   1452 1HD1 LEU A 210      13.357 181.284  44.302  1.00 89.49           H
ATOM   1453 2HD1 LEU A 210      14.199 182.637  43.514  1.00 87.73           H
ATOM   1454 3HD1 LEU A 210      12.761 181.922  42.750  1.00 85.99           H
ATOM   1455  CD2 LEU A 210      12.237 184.469  43.657  1.00 42.58           C
ATOM   1456 1HD2 LEU A 210      13.233 184.881  43.492  1.00 82.33           H
ATOM   1457 2HD2 LEU A 210      11.642 185.191  44.215  1.00 80.00           H
ATOM   1458 3HD2 LEU A 210      11.761 184.275  42.696  1.00 79.91           H
ATOM   1459  N   GLU A 211       7.892 182.829  44.676  1.00 18.12           N
ATOM   1460  H   GLU A 211       8.134 183.590  44.056  1.00 19.55           H
ATOM   1461  CA  GLU A 211       6.673 182.076  44.402  1.00 19.41           C
ATOM   1462  HA  GLU A 211       6.094 181.991  45.321  1.00 20.51           H
ATOM   1463  C   GLU A 211       7.001 180.671  43.898  1.00 19.80           C
ATOM   1464  O   GLU A 211       7.908 180.489  43.087  1.00 21.49           O
ATOM   1465  CB  GLU A 211       5.849 182.835  43.358  1.00 22.85           C
ATOM   1466 1HB  GLU A 211       5.752 183.870  43.683  1.00 35.50           H
ATOM   1467 2HB  GLU A 211       6.393 182.826  42.414  1.00 40.48           H
ATOM   1468  CG  GLU A 211       4.454 182.278  43.123  1.00 26.82           C
ATOM   1469 1HG  GLU A 211       4.537 181.243  42.792  1.00 47.61           H
ATOM   1470 2HG  GLU A 211       3.901 182.304  44.062  1.00 42.50           H
ATOM   1471  CD  GLU A 211       3.690 183.063  42.075  1.00 28.28           C
ATOM   1472  OE1 GLU A 211       2.496 182.758  41.868  1.00 56.44           O
ATOM   1473  OE2 GLU A 211       4.267 183.985  41.460  1.00 65.97           O
ATOM   1474  N   TYR A 212       6.263 179.673  44.375  1.00 21.47           N
ATOM   1475  H   TYR A 212       5.538 179.861  45.052  1.00 23.77           H
ATOM   1476  CA  TYR A 212       6.452 178.292  43.942  1.00 22.51           C
ATOM   1477  HA  TYR A 212       7.483 178.168  43.613  1.00 23.04           H
ATOM   1478  C   TYR A 212       5.529 177.928  42.780  1.00 23.26           C
ATOM   1479  O   TYR A 212       4.328 178.194  42.818  1.00 27.19           O
ATOM   1480  CB  TYR A 212       6.200 177.346  45.118  1.00 26.56           C
ATOM   1481 1HB  TYR A 212       6.936 177.551  45.895  1.00 29.80           H
ATOM   1482 2HB  TYR A 212       5.208 177.548  45.522  1.00 29.50           H
ATOM   1483  CG  TYR A 212       6.280 175.880  44.749  1.00 29.22           C
ATOM   1484  CD1 TYR A 212       7.476 175.316  44.301  1.00 31.41           C
ATOM   1485  HD1 TYR A 212       8.365 175.926  44.232  1.00 31.72           H
ATOM   1486  CD2 TYR A 212       5.154 175.060  44.838  1.00 33.91           C
ATOM   1487  HD2 TYR A 212       4.215 175.476  45.172  1.00 36.33           H
ATOM   1488  CE1 TYR A 212       7.538 173.975  43.928  1.00 37.43           C
ATOM   1489  HE1 TYR A 212       8.458 173.560  43.544  1.00 42.69           H
ATOM   1490  CE2 TYR A 212       5.225 173.708  44.510  1.00 39.69           C
ATOM   1491  HE2 TYR A 212       4.352 173.079  44.612  1.00 46.33           H
ATOM   1492  CZ  TYR A 212       6.414 173.175  44.043  1.00 41.09           C
ATOM   1493  OH  TYR A 212       6.484 171.847  43.690  1.00 50.52           O
ATOM   1494  HH  TYR A 212       5.648 171.388  43.800  1.00 66.63           H
ATOM   1495  N   ALA A 213       6.098 177.308  41.751  1.00 24.27           N
ATOM   1496  H   ALA A 213       7.094 177.138  41.764  1.00 26.76           H
ATOM   1497  CA  ALA A 213       5.345 176.821  40.599  1.00 26.45           C
ATOM   1498  HA  ALA A 213       4.380 177.325  40.563  1.00 28.25           H
ATOM   1499  C   ALA A 213       5.132 175.310  40.709  1.00 29.08           C
ATOM   1500  O   ALA A 213       6.062 174.539  40.472  1.00 31.11           O
ATOM   1501  CB  ALA A 213       6.099 177.152  39.320  1.00 29.35           C
ATOM   1502 1HB  ALA A 213       6.193 178.234  39.221  1.00 57.13           H
ATOM   1503 2HB  ALA A 213       5.556 176.758  38.462  1.00 59.15           H
ATOM   1504 3HB  ALA A 213       7.093 176.704  39.353  1.00 58.79           H
ATOM   1505  N   PRO A 214       3.924 174.857  41.087  1.00 32.53           N
ATOM   1506  CA  PRO A 214       3.753 173.412  41.285  1.00 37.69           C
ATOM   1507  HA  PRO A 214       4.456 173.070  42.043  1.00 41.27           H
ATOM   1508  C   PRO A 214       3.900 172.507  40.066  1.00 37.60           C
ATOM   1509  O   PRO A 214       4.169 171.317  40.223  1.00 46.08           O
ATOM   1510  CB  PRO A 214       2.326 173.297  41.829  1.00 45.27           C
ATOM   1511 1HB  PRO A 214       1.638 173.034  41.025  1.00 60.69           H
ATOM   1512 2HB  PRO A 214       2.280 172.554  42.625  1.00 55.92           H
ATOM   1513  CG  PRO A 214       2.003 174.647  42.363  1.00 44.21           C
ATOM   1514 1HG  PRO A 214       0.926 174.811  42.372  1.00 66.59           H
ATOM   1515 2HG  PRO A 214       2.421 174.765  43.363  1.00 55.46           H
ATOM   1516  CD  PRO A 214       2.680 175.578  41.404  1.00 35.53           C
ATOM   1517 1HD  PRO A 214       2.079 175.709  40.505  1.00 38.18           H
ATOM   1518 2HD  PRO A 214       2.882 176.534  41.888  1.00 39.98           H
ATOM   1519  N   LEU A 215       3.707 173.041  38.864  1.00 33.44           N
ATOM   1520  H   LEU A 215       3.522 174.030  38.773  1.00 32.87           H
ATOM   1521  CA  LEU A 215       3.749 172.222  37.655  1.00 34.41           C
ATOM   1522  HA  LEU A 215       3.531 171.191  37.933  1.00 38.29           H
ATOM   1523  C   LEU A 215       5.117 172.213  36.976  1.00 33.64           C
ATOM   1524  O   LEU A 215       5.325 171.484  36.006  1.00 39.35           O
ATOM   1525  CB  LEU A 215       2.679 172.685  36.662  1.00 35.92           C
ATOM   1526 1HB  LEU A 215       2.906 173.715  36.392  1.00 40.32           H
ATOM   1527 2HB  LEU A 215       2.777 172.076  35.764  1.00 42.92           H
ATOM   1528  CG  LEU A 215       1.211 172.635  37.099  1.00 45.32           C
ATOM   1529  HG  LEU A 215       1.078 173.274  37.972  1.00 80.89           H
ATOM   1530  CD1 LEU A 215       0.339 173.164  35.968  1.00 78.09           C
ATOM   1531 1HD1 LEU A 215       0.451 172.534  35.085  1.00123.35           H
ATOM   1532 2HD1 LEU A 215       0.638 174.184  35.727  1.00126.43           H
ATOM   1533 3HD1 LEU A 215      -0.704 173.166  36.283  1.00122.91           H
ATOM   1534  CD2 LEU A 215       0.769 171.222  37.463  1.00 87.94           C
ATOM   1535 1HD2 LEU A 215       0.962 170.547  36.628  1.00136.97           H
ATOM   1536 2HD2 LEU A 215      -0.297 171.221  37.689  1.00136.49           H
ATOM   1537 3HD2 LEU A 215       1.318 170.880  38.341  1.00136.20           H
ATOM   1538  N   GLY A 216       6.057 172.996  37.494  1.00 30.89           N
ATOM   1539  H   GLY A 216       5.836 173.589  38.282  1.00 31.53           H
ATOM   1540  CA  GLY A 216       7.412 172.987  36.974  1.00 30.97           C
ATOM   1541 1HA  GLY A 216       8.078 173.408  37.726  1.00 34.01           H
ATOM   1542 2HA  GLY A 216       7.704 171.950  36.805  1.00 36.88           H
ATOM   1543  C   GLY A 216       7.618 173.750  35.679  1.00 26.34           C
ATOM   1544  O   GLY A 216       6.858 174.659  35.345  1.00 25.91           O
ATOM   1545  N   THR A 217       8.676 173.397  34.957  1.00 26.93           N
ATOM   1546  H   THR A 217       9.253 172.626  35.261  1.00 31.22           H
ATOM   1547  CA  THR A 217       9.057 174.105  33.736  1.00 25.00           C
ATOM   1548  HA  THR A 217       9.008 175.176  33.932  1.00 25.18           H
ATOM   1549  C   THR A 217       8.153 173.800  32.546  1.00 22.09           C
ATOM   1550  O   THR A 217       7.655 172.686  32.387  1.00 23.99           O
ATOM   1551  CB  THR A 217      10.491 173.761  33.279  1.00 29.28           C
ATOM   1552  HB  THR A 217      10.722 174.334  32.381  1.00 29.96           H
ATOM   1553  OG1 THR A 217      10.574 172.364  32.969  1.00 32.35           O
ATOM   1554  HG1 THR A 217      10.216 171.869  33.709  1.00 45.44           H
ATOM   1555  CG2 THR A 217      11.525 174.089  34.347  1.00 35.48           C
ATOM   1556 1HG2 THR A 217      12.519 173.840  33.974  1.00 66.64           H
ATOM   1557 2HG2 THR A 217      11.328 173.513  35.251  1.00 65.16           H
ATOM   1558 3HG2 THR A 217      11.491 175.154  34.577  1.00 64.16           H
ATOM   1559  N   VAL A 218       7.990 174.794  31.679  1.00 19.71           N
ATOM   1560  H   VAL A 218       8.369 175.707  31.892  1.00 21.10           H
ATOM   1561  CA  VAL A 218       7.320 174.605  30.393  1.00 17.63           C
ATOM   1562  HA  VAL A 218       6.345 174.147  30.557  1.00 17.96           H
ATOM   1563  C   VAL A 218       8.153 173.663  29.530  1.00 19.55           C
ATOM   1564  O   VAL A 218       7.615 172.897  28.735  1.00 21.10           O
ATOM   1565  CB  VAL A 218       7.121 175.940  29.641  1.00 16.83           C
ATOM   1566  HB  VAL A 218       8.092 176.417  29.507  1.00 19.49           H
ATOM   1567  CG1 VAL A 218       6.500 175.712  28.266  1.00 17.97           C
ATOM   1568 1HG1 VAL A 218       5.582 175.133  28.367  1.00 46.35           H
ATOM   1569 2HG1 VAL A 218       7.200 175.174  27.628  1.00 45.35           H
ATOM   1570 3HG1 VAL A 218       6.268 176.673  27.806  1.00 48.34           H
ATOM   1571  CG2 VAL A 218       6.221 176.876  30.440  1.00 18.90           C
ATOM   1572 1HG2 VAL A 218       5.240 176.419  30.568  1.00 45.74           H
ATOM   1573 2HG2 VAL A 218       6.109 177.817  29.903  1.00 49.22           H
ATOM   1574 3HG2 VAL A 218       6.659 177.075  31.418  1.00 48.72           H
ATOM   1575  N   TYR A 219       9.469 173.699  29.708  1.00 22.42           N
ATOM   1576  H   TYR A 219       9.859 174.351  30.374  1.00 23.77           H
ATOM   1577  CA  TYR A 219      10.379 172.806  28.997  1.00 26.45           C
ATOM   1578  HA  TYR A 219      10.353 173.047  27.934  1.00 27.23           H
ATOM   1579  C   TYR A 219       9.993 171.337  29.131  1.00 28.30           C
ATOM   1580  O   TYR A 219       9.979 170.614  28.136  1.00 31.25           O
ATOM   1581  CB  TYR A 219      11.801 173.017  29.524  1.00 32.05           C
ATOM   1582 1HB  TYR A 219      12.109 174.034  29.287  1.00 33.90           H
ATOM   1583 2HB  TYR A 219      11.788 172.907  30.608  1.00 35.08           H
ATOM   1584  CG  TYR A 219      12.828 172.059  28.965  1.00 41.32           C
ATOM   1585  CD1 TYR A 219      13.200 170.921  29.682  1.00 54.40           C
ATOM   1586  HD1 TYR A 219      12.729 170.706  30.630  1.00 65.80           H
ATOM   1587  CD2 TYR A 219      13.447 172.306  27.739  1.00 58.34           C
ATOM   1588  HD2 TYR A 219      13.176 173.182  27.168  1.00 72.53           H
ATOM   1589  CE1 TYR A 219      14.182 170.062  29.198  1.00 72.59           C
ATOM   1590  HE1 TYR A 219      14.466 169.187  29.764  1.00 97.65           H
ATOM   1591  CE2 TYR A 219      14.423 171.442  27.246  1.00 76.67           C
ATOM   1592  HE2 TYR A 219      14.895 171.642  26.295  1.00105.28           H
ATOM   1593  CZ  TYR A 219      14.792 170.331  27.986  1.00 77.86           C
ATOM   1594  OH  TYR A 219      15.771 169.488  27.515  1.00105.67           O
ATOM   1595  HH  TYR A 219      16.139 169.775  26.676  1.00134.93           H
ATOM   1596  N   ARG A 220       9.692 170.880  30.342  1.00 28.82           N
ATOM   1597  H   ARG A 220       9.688 171.512  31.131  1.00 29.33           H
ATOM   1598  CA  ARG A 220       9.377 169.471  30.563  1.00 31.68           C
ATOM   1599  HA  ARG A 220      10.101 168.868  30.012  1.00 36.86           H
ATOM   1600  C   ARG A 220       7.996 169.105  30.030  1.00 28.94           C
ATOM   1601  O   ARG A 220       7.766 167.976  29.602  1.00 34.22           O
ATOM   1602  CB  ARG A 220       9.505 169.143  32.052  1.00 35.99           C
ATOM   1603 1HB  ARG A 220      10.443 169.568  32.411  1.00 46.85           H
ATOM   1604 2HB  ARG A 220       8.685 169.614  32.596  1.00 55.84           H
ATOM   1605  CG  ARG A 220       9.510 167.651  32.353  1.00 62.97           C
ATOM   1606 1HG  ARG A 220       8.494 167.265  32.269  1.00112.50           H
ATOM   1607 2HG  ARG A 220      10.140 167.145  31.621  1.00 96.71           H
ATOM   1608  CD  ARG A 220      10.057 167.358  33.745  1.00114.94           C
ATOM   1609 1HD  ARG A 220      10.128 166.278  33.879  1.00160.10           H
ATOM   1610 2HD  ARG A 220      11.063 167.773  33.815  1.00172.85           H
ATOM   1611  NE  ARG A 220       9.238 167.932  34.813  1.00192.47           N
ATOM   1612  HE  ARG A 220       9.508 168.841  35.158  1.00221.45           H
ATOM   1613  CZ  ARG A 220       8.176 167.360  35.367  1.00332.68           C
ATOM   1614  NH1 ARG A 220       7.528 168.003  36.315  1.00502.17           N
ATOM   1615 1HH1 ARG A 220       7.841 168.920  36.592  1.00532.46           H
ATOM   1616 2HH1 ARG A 220       6.720 167.580  36.742  1.00672.63           H
ATOM   1617  NH2 ARG A 220       7.738 166.168  35.013  1.00423.88           N
ATOM   1618 1HH2 ARG A 220       8.214 165.661  34.283  1.00388.61           H
ATOM   1619 2HH2 ARG A 220       6.937 165.778  35.483  1.00604.78           H
ATOM   1620  N   GLU A 221       7.083 170.070  30.045  1.00 24.97           N
ATOM   1621  H   GLU A 221       7.316 170.964  30.453  1.00 24.91           H
ATOM   1622  CA  GLU A 221       5.763 169.897  29.444  1.00 24.55           C
ATOM   1623  HA  GLU A 221       5.345 168.946  29.774  1.00 27.62           H
ATOM   1624  C   GLU A 221       5.859 169.865  27.920  1.00 25.20           C
ATOM   1625  O   GLU A 221       5.145 169.116  27.255  1.00 29.92           O
ATOM   1626  CB  GLU A 221       4.841 171.031  29.901  1.00 23.89           C
ATOM   1627 1HB  GLU A 221       4.793 171.012  30.990  1.00 26.34           H
ATOM   1628 2HB  GLU A 221       5.286 171.980  29.601  1.00 23.78           H
ATOM   1629  CG  GLU A 221       3.421 170.986  29.354  1.00 27.12           C
ATOM   1630 1HG  GLU A 221       2.935 171.934  29.587  1.00 33.60           H
ATOM   1631 2HG  GLU A 221       3.461 170.882  28.271  1.00 31.34           H
ATOM   1632  CD  GLU A 221       2.577 169.858  29.917  1.00 30.55           C
ATOM   1633  OE1 GLU A 221       3.040 169.100  30.795  1.00 68.97           O
ATOM   1634  OE2 GLU A 221       1.417 169.735  29.468  1.00 61.73           O
ATOM   1635  N   LEU A 222       6.756 170.678  27.372  1.00 23.68           N
ATOM   1636  H   LEU A 222       7.281 171.304  27.969  1.00 23.27           H
ATOM   1637  CA  LEU A 222       7.032 170.703  25.940  1.00 25.42           C
ATOM   1638  HA  LEU A 222       6.095 170.848  25.401  1.00 25.91           H
ATOM   1639  C   LEU A 222       7.636 169.377  25.488  1.00 31.61           C
ATOM   1640  O   LEU A 222       7.290 168.878  24.421  1.00 37.62           O
ATOM   1641  CB  LEU A 222       7.986 171.855  25.610  1.00 24.37           C
ATOM   1642 1HB  LEU A 222       7.556 172.775  26.004  1.00 26.51           H
ATOM   1643 2HB  LEU A 222       8.921 171.671  26.139  1.00 29.44           H
ATOM   1644  CG  LEU A 222       8.329 172.082  24.134  1.00 26.95           C
ATOM   1645  HG  LEU A 222       8.758 171.167  23.727  1.00 41.05           H
ATOM   1646  CD1 LEU A 222       7.114 172.466  23.299  1.00 33.72           C
ATOM   1647 1HD1 LEU A 222       7.422 172.634  22.267  1.00 65.38           H
ATOM   1648 2HD1 LEU A 222       6.666 173.376  23.695  1.00 66.49           H
ATOM   1649 3HD1 LEU A 222       6.382 171.659  23.321  1.00 65.64           H
ATOM   1650  CD2 LEU A 222       9.376 173.187  24.049  1.00 36.08           C
ATOM   1651 1HD2 LEU A 222       8.977 174.108  24.474  1.00 68.15           H
ATOM   1652 2HD2 LEU A 222       9.639 173.356  23.005  1.00 65.89           H
ATOM   1653 3HD2 LEU A 222      10.269 172.886  24.597  1.00 72.29           H
ATOM   1654  N   GLN A 223       8.522 168.800  26.293  1.00 33.67           N
ATOM   1655  H   GLN A 223       8.801 169.270  27.143  1.00 32.37           H
ATOM   1656  CA  GLN A 223       9.078 167.483  25.997  1.00 40.62           C
ATOM   1657  HA  GLN A 223       9.485 167.484  24.985  1.00 43.46           H
ATOM   1658  C   GLN A 223       8.005 166.401  26.066  1.00 42.94           C
ATOM   1659  O   GLN A 223       8.043 165.436  25.304  1.00 51.29           O
ATOM   1660  CB  GLN A 223      10.189 167.120  26.986  1.00 47.19           C
ATOM   1661 1HB  GLN A 223       9.809 167.240  28.000  1.00 65.92           H
ATOM   1662 2HB  GLN A 223      10.441 166.069  26.841  1.00 70.46           H
ATOM   1663  CG  GLN A 223      11.468 167.929  26.841  1.00 83.59           C
ATOM   1664 1HG  GLN A 223      11.833 167.837  25.818  1.00146.14           H
ATOM   1665 2HG  GLN A 223      11.265 168.979  27.046  1.00129.06           H
ATOM   1666  CD  GLN A 223      12.541 167.441  27.793  1.00133.08           C
ATOM   1667  OE1 GLN A 223      12.355 167.432  29.009  1.00201.72           O
ATOM   1668  NE2 GLN A 223      13.669 167.015  27.246  1.00213.20           N
ATOM   1669 1HE2 GLN A 223      14.413 166.689  27.846  1.00305.86           H
ATOM   1670 2HE2 GLN A 223      13.782 167.026  26.244  1.00250.04           H
ATOM   1671  N   LYS A 224       7.056 166.556  26.985  1.00 40.72           N
ATOM   1672  H   LYS A 224       7.068 167.382  27.567  1.00 39.96           H
ATOM   1673  CA  LYS A 224       6.000 165.568  27.192  1.00 44.31           C
ATOM   1674  HA  LYS A 224       6.462 164.596  27.366  1.00 50.59           H
ATOM   1675  C   LYS A 224       5.092 165.418  25.976  1.00 41.92           C
ATOM   1676  O   LYS A 224       4.623 164.319  25.685  1.00 52.52           O
ATOM   1677  CB  LYS A 224       5.168 165.957  28.419  1.00 49.26           C
ATOM   1678 1HB  LYS A 224       5.846 166.142  29.252  1.00 73.18           H
ATOM   1679 2HB  LYS A 224       4.636 166.883  28.199  1.00 72.49           H
ATOM   1680  CG  LYS A 224       4.150 164.909  28.846  1.00 70.75           C
ATOM   1681 1HG  LYS A 224       3.468 164.708  28.020  1.00107.43           H
ATOM   1682 2HG  LYS A 224       4.673 163.990  29.110  1.00107.72           H
ATOM   1683  CD  LYS A 224       3.346 165.393  30.044  1.00 94.49           C
ATOM   1684 1HD  LYS A 224       4.029 165.677  30.845  1.00141.66           H
ATOM   1685 2HD  LYS A 224       2.764 166.267  29.750  1.00126.16           H
ATOM   1686  CE  LYS A 224       2.407 164.309  30.548  1.00153.92           C
ATOM   1687 1HE  LYS A 224       1.756 163.997  29.727  1.00206.06           H
ATOM   1688 2HE  LYS A 224       2.994 163.445  30.868  1.00215.43           H
ATOM   1689  NZ  LYS A 224       1.592 164.847  31.687  1.00211.05           N
ATOM   1690 1HZ  LYS A 224       2.192 165.111  32.457  1.00252.35           H
ATOM   1691 2HZ  LYS A 224       0.935 164.151  32.011  1.00255.10           H
ATOM   1692 3HZ  LYS A 224       1.073 165.664  31.393  1.00256.41           H
ATOM   1693  N   LEU A 225       4.837 166.522  25.283  1.00 35.09           N
ATOM   1694  H   LEU A 225       5.254 167.393  25.578  1.00 34.36           H
ATOM   1695  CA  LEU A 225       3.962 166.526  24.113  1.00 34.29           C
ATOM   1696  HA  LEU A 225       3.427 165.577  24.062  1.00 38.57           H
ATOM   1697  C   LEU A 225       4.734 166.691  22.806  1.00 31.52           C
ATOM   1698  O   LEU A 225       4.133 166.748  21.734  1.00 33.12           O
ATOM   1699  CB  LEU A 225       2.940 167.661  24.236  1.00 36.40           C
ATOM   1700 1HB  LEU A 225       3.490 168.602  24.251  1.00 35.91           H
ATOM   1701 2HB  LEU A 225       2.328 167.656  23.334  1.00 39.63           H
ATOM   1702  CG  LEU A 225       1.994 167.649  25.441  1.00 43.44           C
ATOM   1703  HG  LEU A 225       2.584 167.634  26.357  1.00 55.33           H
ATOM   1704  CD1 LEU A 225       1.150 168.916  25.433  1.00 56.82           C
ATOM   1705 1HD1 LEU A 225       1.800 169.783  25.544  1.00 95.09           H
ATOM   1706 2HD1 LEU A 225       0.445 168.890  26.264  1.00 89.52           H
ATOM   1707 3HD1 LEU A 225       0.601 168.989  24.494  1.00 91.80           H
ATOM   1708  CD2 LEU A 225       1.079 166.429  25.437  1.00 68.17           C
ATOM   1709 1HD2 LEU A 225       1.674 165.523  25.558  1.00107.45           H
ATOM   1710 2HD2 LEU A 225       0.532 166.381  24.495  1.00107.46           H
ATOM   1711 3HD2 LEU A 225       0.373 166.500  26.263  1.00105.11           H
ATOM   1712  N   SER A 226       6.055 166.781  22.924  1.00 30.70           N
ATOM   1713  H   SER A 226       6.456 166.649  23.842  1.00 32.93           H
ATOM   1714  CA  SER A 226       6.985 167.118  21.846  1.00 30.86           C
ATOM   1715  HA  SER A 226       7.992 167.042  22.256  1.00 34.03           H
ATOM   1716  C   SER A 226       6.837 168.545  21.322  1.00 27.76           C
ATOM   1717  O   SER A 226       7.832 169.232  21.093  1.00 31.81           O
ATOM   1718  CB  SER A 226       6.885 166.121  20.688  1.00 37.60           C
ATOM   1719 1HB  SER A 226       5.916 166.225  20.201  1.00 70.72           H
ATOM   1720 2HB  SER A 226       7.669 166.334  19.962  1.00 65.33           H
ATOM   1721  OG  SER A 226       7.031 164.793  21.161  1.00 73.94           O
ATOM   1722  HG  SER A 226       6.430 164.670  21.900  1.00113.04           H
ATOM   1723  N   LYS A 227       5.597 168.983  21.127  1.00 25.36           N
ATOM   1724  H   LYS A 227       4.828 168.360  21.335  1.00 27.68           H
ATOM   1725  CA  LYS A 227       5.276 170.312  20.613  1.00 22.91           C
ATOM   1726  HA  LYS A 227       6.022 171.028  20.961  1.00 22.26           H
ATOM   1727  C   LYS A 227       3.906 170.737  21.130  1.00 21.61           C
ATOM   1728  O   LYS A 227       3.150 169.908  21.633  1.00 26.24           O
ATOM   1729  CB  LYS A 227       5.296 170.292  19.082  1.00 27.19           C
ATOM   1730 1HB  LYS A 227       5.185 171.314  18.721  1.00 29.61           H
ATOM   1731 2HB  LYS A 227       6.271 169.924  18.760  1.00 32.30           H
ATOM   1732  CG  LYS A 227       4.215 169.432  18.438  1.00 35.92           C
ATOM   1733 1HG  LYS A 227       4.208 168.447  18.906  1.00 51.31           H
ATOM   1734 2HG  LYS A 227       3.245 169.905  18.594  1.00 52.14           H
ATOM   1735  CD  LYS A 227       4.460 169.259  16.945  1.00 49.38           C
ATOM   1736 1HD  LYS A 227       4.571 170.238  16.482  1.00 63.19           H
ATOM   1737 2HD  LYS A 227       5.386 168.702  16.806  1.00 83.13           H
ATOM   1738  CE  LYS A 227       3.323 168.520  16.255  1.00 81.58           C
ATOM   1739 1HE  LYS A 227       3.670 168.173  15.279  1.00124.96           H
ATOM   1740 2HE  LYS A 227       3.047 167.650  16.856  1.00123.80           H
ATOM   1741  NZ  LYS A 227       2.161 169.453  16.092  1.00146.66           N
ATOM   1742 1HZ  LYS A 227       1.376 168.980  15.664  1.00197.41           H
ATOM   1743 2HZ  LYS A 227       2.424 170.240  15.513  1.00199.91           H
ATOM   1744 3HZ  LYS A 227       1.874 169.811  16.993  1.00196.87           H
ATOM   1745  N   PHE A 228       3.578 172.017  20.998  1.00 18.85           N
ATOM   1746  H   PHE A 228       4.238 172.662  20.584  1.00 19.04           H
ATOM   1747  CA  PHE A 228       2.266 172.523  21.389  1.00 18.87           C
ATOM   1748  HA  PHE A 228       1.745 171.749  21.951  1.00 20.09           H
ATOM   1749  C   PHE A 228       1.402 172.854  20.176  1.00 20.45           C
ATOM   1750  O   PHE A 228       1.896 173.158  19.092  1.00 23.08           O
ATOM   1751  CB  PHE A 228       2.390 173.777  22.261  1.00 17.88           C
ATOM   1752 1HB  PHE A 228       2.923 174.541  21.696  1.00 17.52           H
ATOM   1753 2HB  PHE A 228       1.388 174.150  22.471  1.00 20.23           H
ATOM   1754  CG  PHE A 228       3.095 173.562  23.576  1.00 17.76           C
ATOM   1755  CD1 PHE A 228       2.887 172.417  24.342  1.00 63.86           C
ATOM   1756  HD1 PHE A 228       2.217 171.645  23.995  1.00149.54           H
ATOM   1757  CD2 PHE A 228       3.938 174.550  24.072  1.00 47.52           C
ATOM   1758  HD2 PHE A 228       4.103 175.450  23.499  1.00121.29           H
ATOM   1759  CE1 PHE A 228       3.529 172.252  25.567  1.00 66.60           C
ATOM   1760  HE1 PHE A 228       3.377 171.349  26.138  1.00154.75           H
ATOM   1761  CE2 PHE A 228       4.564 174.404  25.308  1.00 49.09           C
ATOM   1762  HE2 PHE A 228       5.209 175.185  25.682  1.00123.74           H
ATOM   1763  CZ  PHE A 228       4.364 173.250  26.055  1.00 22.15           C
ATOM   1764  HZ  PHE A 228       4.855 173.129  27.010  1.00 25.73           H
ATOM   1765  N   ASP A 229       0.090 172.805  20.386  1.00 21.73           N
ATOM   1766  H   ASP A 229      -0.261 172.523  21.289  1.00 23.18           H
ATOM   1767  CA  ASP A 229      -0.880 173.186  19.364  1.00 23.93           C
ATOM   1768  HA  ASP A 229      -0.598 172.725  18.416  1.00 27.11           H
ATOM   1769  C   ASP A 229      -0.915 174.700  19.161  1.00 20.32           C
ATOM   1770  O   ASP A 229      -0.396 175.469  19.971  1.00 19.43           O
ATOM   1771  CB  ASP A 229      -2.267 172.682  19.766  1.00 30.94           C
ATOM   1772 1HB  ASP A 229      -2.971 172.901  18.963  1.00 52.66           H
ATOM   1773 2HB  ASP A 229      -2.226 171.601  19.904  1.00 57.41           H
ATOM   1774  CG  ASP A 229      -2.760 173.320  21.050  1.00 57.68           C
ATOM   1775  OD1 ASP A 229      -3.523 174.308  20.994  1.00121.87           O
ATOM   1776  OD2 ASP A 229      -2.365 172.841  22.135  1.00109.11           O
ATOM   1777  N   GLU A 230      -1.541 175.130  18.071  1.00 20.32           N
ATOM   1778  H   GLU A 230      -2.027 174.470  17.481  1.00 22.71           H
ATOM   1779  CA  GLU A 230      -1.525 176.533  17.671  1.00 18.06           C
ATOM   1780  HA  GLU A 230      -0.488 176.859  17.587  1.00 18.28           H
ATOM   1781  C   GLU A 230      -2.213 177.445  18.681  1.00 17.36           C
ATOM   1782  O   GLU A 230      -1.764 178.568  18.907  1.00 16.39           O
ATOM   1783  CB  GLU A 230      -2.203 176.709  16.309  1.00 20.80           C
ATOM   1784 1HB  GLU A 230      -3.191 176.251  16.334  1.00 38.94           H
ATOM   1785 2HB  GLU A 230      -2.335 177.778  16.140  1.00 40.37           H
ATOM   1786  CG  GLU A 230      -1.425 176.149  15.128  1.00 37.34           C
ATOM   1787 1HG  GLU A 230      -1.837 176.564  14.208  1.00 65.16           H
ATOM   1788 2HG  GLU A 230      -0.385 176.466  15.205  1.00 59.07           H
ATOM   1789  CD  GLU A 230      -1.491 174.635  15.066  1.00 84.16           C
ATOM   1790  OE1 GLU A 230      -0.416 173.997  15.101  1.00159.81           O
ATOM   1791  OE2 GLU A 230      -2.611 174.084  14.981  1.00139.73           O
ATOM   1792  N   GLN A 231      -3.299 176.980  19.288  1.00 20.49           N
ATOM   1793  H   GLN A 231      -3.616 176.038  19.102  1.00 23.83           H
ATOM   1794  CA  GLN A 231      -4.048 177.797  20.238  1.00 21.60           C
ATOM   1795  HA  GLN A 231      -4.192 178.787  19.807  1.00 21.76           H
ATOM   1796  C   GLN A 231      -3.281 177.981  21.544  1.00 19.91           C
ATOM   1797  O   GLN A 231      -3.282 179.066  22.127  1.00 20.16           O
ATOM   1798  CB  GLN A 231      -5.423 177.183  20.517  1.00 27.61           C
ATOM   1799 1HB  GLN A 231      -5.282 176.181  20.923  1.00 39.86           H
ATOM   1800 2HB  GLN A 231      -5.918 177.788  21.276  1.00 42.97           H
ATOM   1801  CG  GLN A 231      -6.343 177.094  19.303  1.00 49.09           C
ATOM   1802 1HG  GLN A 231      -7.360 176.908  19.650  1.00 79.27           H
ATOM   1803 2HG  GLN A 231      -6.328 178.046  18.773  1.00 76.02           H
ATOM   1804  CD  GLN A 231      -5.956 175.986  18.344  1.00114.70           C
ATOM   1805  OE1 GLN A 231      -5.744 174.844  18.747  1.00171.17           O
ATOM   1806  NE2 GLN A 231      -5.850 176.314  17.066  1.00210.49           N
ATOM   1807 1HE2 GLN A 231      -5.624 175.598  16.392  1.00321.34           H
ATOM   1808 2HE2 GLN A 231      -5.991 177.270  16.769  1.00233.65           H
ATOM   1809  N   ARG A 232      -2.611 176.926  21.999  1.00 20.16           N
ATOM   1810  H   ARG A 232      -2.654 176.057  21.485  1.00 22.10           H
ATOM   1811  CA  ARG A 232      -1.797 176.998  23.209  1.00 19.63           C
ATOM   1812  HA  ARG A 232      -2.381 177.480  23.993  1.00 21.53           H
ATOM   1813  C   ARG A 232      -0.567 177.863  22.960  1.00 16.28           C
ATOM   1814  O   ARG A 232      -0.184 178.662  23.812  1.00 16.38           O
ATOM   1815  CB  ARG A 232      -1.396 175.594  23.672  1.00 22.90           C
ATOM   1816 1HB  ARG A 232      -2.292 174.973  23.695  1.00 31.45           H
ATOM   1817 2HB  ARG A 232      -0.701 175.168  22.949  1.00 26.06           H
ATOM   1818  CG  ARG A 232      -0.756 175.562  25.054  1.00 26.73           C
ATOM   1819 1HG  ARG A 232       0.171 176.133  25.032  1.00 32.01           H
ATOM   1820 2HG  ARG A 232      -1.437 176.025  25.767  1.00 37.14           H
ATOM   1821  CD  ARG A 232      -0.456 174.142  25.516  1.00 34.89           C
ATOM   1822 1HD  ARG A 232      -1.357 173.537  25.410  1.00 72.65           H
ATOM   1823 2HD  ARG A 232       0.330 173.720  24.889  1.00 52.41           H
ATOM   1824  NE  ARG A 232      -0.031 174.130  26.916  1.00 38.29           N
ATOM   1825  HE  ARG A 232       0.040 175.023  27.381  1.00 81.13           H
ATOM   1826  CZ  ARG A 232       0.257 173.046  27.625  1.00 38.31           C
ATOM   1827  NH1 ARG A 232       0.189 171.830  27.123  1.00 57.42           N
ATOM   1828 1HH1 ARG A 232      -0.093 171.701  26.164  1.00 90.49           H
ATOM   1829 2HH1 ARG A 232       0.427 171.042  27.706  1.00 78.72           H
ATOM   1830  NH2 ARG A 232       0.608 173.180  28.886  1.00 76.13           N
ATOM   1831 1HH2 ARG A 232       0.661 174.102  29.289  1.00134.44           H
ATOM   1832 2HH2 ARG A 232       0.828 172.359  29.429  1.00 81.42           H
ATOM   1833  N   THR A 233       0.042 177.709  21.789  1.00 15.01           N
ATOM   1834  H   THR A 233      -0.294 177.012  21.138  1.00 16.78           H
ATOM   1835  CA  THR A 233       1.181 178.540  21.409  1.00 12.95           C
ATOM   1836  HA  THR A 233       1.942 178.469  22.186  1.00 13.80           H
ATOM   1837  C   THR A 233       0.768 180.004  21.295  1.00 12.22           C
ATOM   1838  O   THR A 233       1.445 180.880  21.830  1.00 12.49           O
ATOM   1839  CB  THR A 233       1.799 178.097  20.068  1.00 13.05           C
ATOM   1840  HB  THR A 233       1.053 178.186  19.279  1.00 13.82           H
ATOM   1841  OG1 THR A 233       2.217 176.731  20.169  1.00 15.81           O
ATOM   1842  HG1 THR A 233       1.442 176.169  20.087  1.00 17.79           H
ATOM   1843  CG2 THR A 233       3.005 178.958  19.711  1.00 13.37           C
ATOM   1844 1HG2 THR A 233       3.734 178.923  20.520  1.00 39.44           H
ATOM   1845 2HG2 THR A 233       2.691 179.989  19.551  1.00 42.81           H
ATOM   1846 3HG2 THR A 233       3.462 178.583  18.796  1.00 42.46           H
ATOM   1847  N   ALA A 234      -0.340 180.279  20.615  1.00 12.92           N
ATOM   1848  H   ALA A 234      -0.876 179.536  20.186  1.00 14.29           H
ATOM   1849  CA  ALA A 234      -0.808 181.652  20.450  1.00 13.40           C
ATOM   1850  HA  ALA A 234      -0.023 182.232  19.963  1.00 13.84           H
ATOM   1851  C   ALA A 234      -1.092 182.289  21.806  1.00 13.89           C
ATOM   1852  O   ALA A 234      -0.788 183.462  22.020  1.00 14.94           O
ATOM   1853  CB  ALA A 234      -2.052 181.687  19.574  1.00 15.51           C
ATOM   1854 1HB  ALA A 234      -2.385 182.718  19.458  1.00 45.27           H
ATOM   1855 2HB  ALA A 234      -2.845 181.102  20.040  1.00 44.10           H
ATOM   1856 3HB  ALA A 234      -1.822 181.270  18.594  1.00 41.88           H
ATOM   1857  N   THR A 235      -1.659 181.517  22.728  1.00 14.69           N
ATOM   1858  H   THR A 235      -1.911 180.566  22.496  1.00 15.91           H
ATOM   1859  CA  THR A 235      -1.935 182.008  24.075  1.00 16.01           C
ATOM   1860  HA  THR A 235      -2.514 182.928  23.991  1.00 17.69           H
ATOM   1861  C   THR A 235      -0.649 182.342  24.826  1.00 14.49           C
ATOM   1862  O   THR A 235      -0.569 183.389  25.467  1.00 16.42           O
ATOM   1863  CB  THR A 235      -2.760 180.995  24.895  1.00 19.70           C
ATOM   1864  HB  THR A 235      -2.168 180.096  25.064  1.00 20.45           H
ATOM   1865  OG1 THR A 235      -3.944 180.649  24.166  1.00 22.69           O
ATOM   1866  HG1 THR A 235      -3.688 180.142  23.391  1.00 23.89           H
ATOM   1867  CG2 THR A 235      -3.180 181.581  26.237  1.00 25.13           C
ATOM   1868 1HG2 THR A 235      -3.835 180.877  26.750  1.00 55.78           H
ATOM   1869 2HG2 THR A 235      -3.713 182.519  26.080  1.00 54.57           H
ATOM   1870 3HG2 THR A 235      -2.298 181.762  26.853  1.00 53.56           H
ATOM   1871  N   TYR A 236       0.368 181.489  24.753  1.00 13.41           N
ATOM   1872  H   TYR A 236       0.284 180.636  24.217  1.00 14.24           H
ATOM   1873  CA  TYR A 236       1.627 181.777  25.435  1.00 13.04           C
ATOM   1874  HA  TYR A 236       1.403 182.042  26.468  1.00 14.98           H
ATOM   1875  C   TYR A 236       2.347 182.977  24.826  1.00 11.80           C
ATOM   1876  O   TYR A 236       2.954 183.762  25.551  1.00 13.29           O
ATOM   1877  CB  TYR A 236       2.575 180.574  25.421  1.00 14.08           C
ATOM   1878 1HB  TYR A 236       2.677 180.224  24.394  1.00 14.43           H
ATOM   1879 2HB  TYR A 236       3.554 180.920  25.753  1.00 15.46           H
ATOM   1880  CG  TYR A 236       2.182 179.404  26.301  1.00 16.80           C
ATOM   1881  CD1 TYR A 236       1.644 179.596  27.577  1.00 53.35           C
ATOM   1882  HD1 TYR A 236       1.427 180.592  27.933  1.00115.40           H
ATOM   1883  CD2 TYR A 236       2.421 178.095  25.880  1.00 38.21           C
ATOM   1884  HD2 TYR A 236       2.814 177.916  24.890  1.00 90.89           H
ATOM   1885  CE1 TYR A 236       1.391 178.516  28.419  1.00 59.59           C
ATOM   1886  HE1 TYR A 236       0.982 178.683  29.405  1.00128.05           H
ATOM   1887  CE2 TYR A 236       2.179 177.013  26.725  1.00 41.18           C
ATOM   1888  HE2 TYR A 236       2.389 176.007  26.393  1.00 93.35           H
ATOM   1889  CZ  TYR A 236       1.673 177.229  27.996  1.00 25.67           C
ATOM   1890  OH  TYR A 236       1.446 176.172  28.847  1.00 32.46           O
ATOM   1891  HH  TYR A 236       1.121 176.451  29.705  1.00 35.60           H
ATOM   1892  N   ILE A 237       2.279 183.138  23.509  1.00 10.96           N
ATOM   1893  H   ILE A 237       1.805 182.447  22.943  1.00 11.68           H
ATOM   1894  CA  ILE A 237       2.856 184.313  22.858  1.00 10.64           C
ATOM   1895  HA  ILE A 237       3.888 184.427  23.188  1.00 11.23           H
ATOM   1896  C   ILE A 237       2.105 185.565  23.308  1.00 11.28           C
ATOM   1897  O   ILE A 237       2.720 186.602  23.551  1.00 12.70           O
ATOM   1898  CB  ILE A 237       2.841 184.188  21.316  1.00 11.53           C
ATOM   1899  HB  ILE A 237       1.814 183.993  21.005  1.00 12.88           H
ATOM   1900  CG1 ILE A 237       3.711 183.016  20.840  1.00 13.26           C
ATOM   1901 1HG1 ILE A 237       3.331 182.097  21.284  1.00 19.67           H
ATOM   1902 2HG1 ILE A 237       3.600 182.927  19.760  1.00 20.67           H
ATOM   1903  CG2 ILE A 237       3.290 185.488  20.650  1.00 13.86           C
ATOM   1904 1HG2 ILE A 237       3.381 185.339  19.574  1.00 40.12           H
ATOM   1905 2HG2 ILE A 237       4.252 185.804  21.054  1.00 41.61           H
ATOM   1906 3HG2 ILE A 237       2.552 186.269  20.835  1.00 44.32           H
ATOM   1907  CD1 ILE A 237       5.196 183.097  21.154  1.00 16.64           C
ATOM   1908 1HD1 ILE A 237       5.681 182.177  20.829  1.00 48.35           H
ATOM   1909 2HD1 ILE A 237       5.349 183.213  22.227  1.00 45.30           H
ATOM   1910 3HD1 ILE A 237       5.643 183.940  20.627  1.00 47.92           H
ATOM   1911  N   THR A 238       0.787 185.468  23.450  1.00 11.91           N
ATOM   1912  H   THR A 238       0.329 184.594  23.227  1.00 12.94           H
ATOM   1913  CA  THR A 238      -0.032 186.575  23.940  1.00 13.44           C
ATOM   1914  HA  THR A 238       0.102 187.428  23.276  1.00 14.49           H
ATOM   1915  C   THR A 238       0.373 187.006  25.348  1.00 13.86           C
ATOM   1916  O   THR A 238       0.482 188.200  25.630  1.00 15.87           O
ATOM   1917  CB  THR A 238      -1.526 186.187  23.954  1.00 16.02           C
ATOM   1918  HB  THR A 238      -1.680 185.368  24.656  1.00 17.16           H
ATOM   1919  OG1 THR A 238      -1.915 185.762  22.643  1.00 17.94           O
ATOM   1920  HG1 THR A 238      -1.414 184.974  22.417  1.00 18.71           H
ATOM   1921  CG2 THR A 238      -2.420 187.352  24.356  1.00 21.00           C
ATOM   1922 1HG2 THR A 238      -3.449 187.002  24.439  1.00 52.00           H
ATOM   1923 2HG2 THR A 238      -2.369 188.131  23.596  1.00 48.36           H
ATOM   1924 3HG2 THR A 238      -2.103 187.754  25.318  1.00 51.26           H
ATOM   1925  N   GLU A 239       0.587 186.045  26.240  1.00 14.00           N
ATOM   1926  H   GLU A 239       0.470 185.077  25.972  1.00 14.87           H
ATOM   1927  CA  GLU A 239       0.976 186.345  27.616  1.00 15.01           C
ATOM   1928  HA  GLU A 239       0.289 187.086  28.024  1.00 17.17           H
ATOM   1929  C   GLU A 239       2.383 186.930  27.689  1.00 14.29           C
ATOM   1930  O   GLU A 239       2.653 187.823  28.491  1.00 17.06           O
ATOM   1931  CB  GLU A 239       0.926 185.088  28.492  1.00 17.37           C
ATOM   1932 1HB  GLU A 239       1.583 184.337  28.054  1.00 19.88           H
ATOM   1933 2HB  GLU A 239       1.318 185.342  29.476  1.00 23.67           H
ATOM   1934  CG  GLU A 239      -0.455 184.469  28.673  1.00 26.79           C
ATOM   1935 1HG  GLU A 239      -0.900 184.298  27.693  1.00 45.90           H
ATOM   1936 2HG  GLU A 239      -0.339 183.505  29.167  1.00 42.76           H
ATOM   1937  CD  GLU A 239      -1.406 185.322  29.494  1.00 28.05           C
ATOM   1938  OE1 GLU A 239      -1.017 186.402  29.988  1.00 61.49           O
ATOM   1939  OE2 GLU A 239      -2.579 184.920  29.646  1.00 66.19           O
ATOM   1940  N   LEU A 240       3.283 186.418  26.857  1.00 12.39           N
ATOM   1941  H   LEU A 240       3.001 185.695  26.209  1.00 12.22           H
ATOM   1942  CA  LEU A 240       4.675 186.858  26.856  1.00 12.32           C
ATOM   1943  HA  LEU A 240       5.012 186.949  27.889  1.00 14.51           H
ATOM   1944  C   LEU A 240       4.837 188.224  26.200  1.00 12.39           C
ATOM   1945  O   LEU A 240       5.684 189.014  26.614  1.00 14.50           O
ATOM   1946  CB  LEU A 240       5.550 185.834  26.129  1.00 12.66           C
ATOM   1947 1HB  LEU A 240       5.097 185.638  25.157  1.00 13.26           H
ATOM   1948 2HB  LEU A 240       6.531 186.276  25.957  1.00 16.44           H
ATOM   1949  CG  LEU A 240       5.743 184.499  26.853  1.00 16.91           C
ATOM   1950  HG  LEU A 240       4.774 184.143  27.202  1.00 24.84           H
ATOM   1951  CD1 LEU A 240       6.307 183.472  25.886  1.00 23.83           C
ATOM   1952 1HD1 LEU A 240       6.437 182.519  26.399  1.00 53.41           H
ATOM   1953 2HD1 LEU A 240       7.268 183.818  25.509  1.00 55.91           H
ATOM   1954 3HD1 LEU A 240       5.617 183.337  25.053  1.00 57.76           H
ATOM   1955  CD2 LEU A 240       6.669 184.637  28.057  1.00 32.44           C
ATOM   1956 1HD2 LEU A 240       6.831 183.658  28.506  1.00 68.43           H
ATOM   1957 2HD2 LEU A 240       6.210 185.292  28.796  1.00 65.87           H
ATOM   1958 3HD2 LEU A 240       7.626 185.054  27.743  1.00 65.07           H
ATOM   1959  N   ALA A 241       4.036 188.513  25.181  1.00 12.23           N
ATOM   1960  H   ALA A 241       3.382 187.821  24.839  1.00 12.56           H
ATOM   1961  CA  ALA A 241       4.060 189.830  24.553  1.00 13.30           C
ATOM   1962  HA  ALA A 241       5.083 190.055  24.254  1.00 14.34           H
ATOM   1963  C   ALA A 241       3.613 190.884  25.563  1.00 14.21           C
ATOM   1964  O   ALA A 241       4.156 191.988  25.602  1.00 16.57           O
ATOM   1965  CB  ALA A 241       3.172 189.852  23.317  1.00 14.58           C
ATOM   1966 1HB  ALA A 241       3.166 190.856  22.891  1.00 42.73           H
ATOM   1967 2HB  ALA A 241       2.156 189.568  23.592  1.00 42.16           H
ATOM   1968 3HB  ALA A 241       3.557 189.150  22.578  1.00 44.20           H
ATOM   1969  N   ASN A 242       2.631 190.538  26.390  1.00 14.89           N
ATOM   1970  H   ASN A 242       2.198 189.630  26.294  1.00 15.70           H
ATOM   1971  CA  ASN A 242       2.178 191.419  27.462  1.00 17.08           C
ATOM   1972  HA  ASN A 242       1.985 192.409  27.047  1.00 18.56           H
ATOM   1973  C   ASN A 242       3.227 191.563  28.562  1.00 17.18           C
ATOM   1974  O   ASN A 242       3.448 192.656  29.086  1.00 19.80           O
ATOM   1975  CB  ASN A 242       0.886 190.865  28.068  1.00 21.08           C
ATOM   1976 1HB  ASN A 242       0.727 189.850  27.707  1.00 43.57           H
ATOM   1977 2HB  ASN A 242       0.989 190.832  29.153  1.00 41.47           H
ATOM   1978  CG  ASN A 242      -0.321 191.710  27.731  1.00 36.31           C
ATOM   1979  OD1 ASN A 242      -0.374 192.895  28.051  1.00 55.65           O
ATOM   1980  ND2 ASN A 242      -1.296 191.109  27.070  1.00 86.63           N
ATOM   1981 1HD2 ASN A 242      -2.135 191.624  26.848  1.00148.57           H
ATOM   1982 2HD2 ASN A 242      -1.190 190.146  26.785  1.00 98.73           H
ATOM   1983  N   ALA A 243       3.859 190.452  28.923  1.00 16.59           N
ATOM   1984  H   ALA A 243       3.619 189.575  28.481  1.00 16.79           H
ATOM   1985  CA  ALA A 243       4.869 190.446  29.976  1.00 17.80           C
ATOM   1986  HA  ALA A 243       4.439 190.902  30.867  1.00 20.50           H
ATOM   1987  C   ALA A 243       6.096 191.258  29.572  1.00 17.16           C
ATOM   1988  O   ALA A 243       6.622 192.040  30.364  1.00 19.79           O
ATOM   1989  CB  ALA A 243       5.269 189.015  30.309  1.00 19.35           C
ATOM   1990 1HB  ALA A 243       5.949 189.018  31.161  1.00 47.36           H
ATOM   1991 2HB  ALA A 243       5.765 188.560  29.452  1.00 46.32           H
ATOM   1992 3HB  ALA A 243       4.380 188.437  30.560  1.00 49.75           H
ATOM   1993  N   LEU A 244       6.551 191.075  28.337  1.00 15.82           N
ATOM   1994  H   LEU A 244       6.087 190.406  27.737  1.00 15.41           H
ATOM   1995  CA  LEU A 244       7.698 191.805  27.806  1.00 17.09           C
ATOM   1996  HA  LEU A 244       8.530 191.712  28.504  1.00 19.25           H
ATOM   1997  C   LEU A 244       7.388 193.291  27.646  1.00 18.59           C
ATOM   1998  O   LEU A 244       8.279 194.128  27.788  1.00 22.07           O
ATOM   1999  CB  LEU A 244       8.115 191.212  26.457  1.00 17.72           C
ATOM   2000 1HB  LEU A 244       7.224 191.151  25.832  1.00 17.39           H
ATOM   2001 2HB  LEU A 244       8.804 191.909  25.981  1.00 38.23           H
ATOM   2002  CG  LEU A 244       8.785 189.834  26.472  1.00 52.49           C
ATOM   2003  HG  LEU A 244       8.182 189.145  27.064  1.00107.34           H
ATOM   2004  CD1 LEU A 244       8.869 189.305  25.046  1.00 70.63           C
ATOM   2005 1HD1 LEU A 244       7.865 189.216  24.630  1.00108.73           H
ATOM   2006 2HD1 LEU A 244       9.340 188.322  25.049  1.00113.24           H
ATOM   2007 3HD1 LEU A 244       9.457 189.986  24.431  1.00108.91           H
ATOM   2008  CD2 LEU A 244      10.183 189.903  27.076  1.00 92.65           C
ATOM   2009 1HD2 LEU A 244      10.658 188.924  27.007  1.00135.12           H
ATOM   2010 2HD2 LEU A 244      10.115 190.188  28.126  1.00136.76           H
ATOM   2011 3HD2 LEU A 244      10.784 190.636  26.538  1.00141.20           H
ATOM   2012  N   SER A 245       6.133 193.623  27.364  1.00 18.43           N
ATOM   2013  H   SER A 245       5.443 192.895  27.236  1.00 17.94           H
ATOM   2014  CA  SER A 245       5.711 195.016  27.250  1.00 20.92           C
ATOM   2015  HA  SER A 245       6.385 195.533  26.567  1.00 23.83           H
ATOM   2016  C   SER A 245       5.789 195.705  28.610  1.00 21.16           C
ATOM   2017  O   SER A 245       6.270 196.833  28.724  1.00 24.94           O
ATOM   2018  CB  SER A 245       4.288 195.099  26.694  1.00 23.25           C
ATOM   2019 1HB  SER A 245       4.239 194.552  25.752  1.00 53.89           H
ATOM   2020 2HB  SER A 245       3.595 194.647  27.404  1.00 51.95           H
ATOM   2021  OG  SER A 245       3.915 196.447  26.465  1.00 51.49           O
ATOM   2022  HG  SER A 245       2.980 196.475  26.248  1.00 96.14           H
ATOM   2023  N   TYR A 246       5.343 195.005  29.648  1.00 19.81           N
ATOM   2024  H   TYR A 246       4.919 194.101  29.488  1.00 19.23           H
ATOM   2025  CA  TYR A 246       5.481 195.471  31.024  1.00 20.97           C
ATOM   2026  HA  TYR A 246       4.985 196.435  31.136  1.00 22.71           H
ATOM   2027  C   TYR A 246       6.955 195.647  31.381  1.00 22.36           C
ATOM   2028  O   TYR A 246       7.336 196.609  32.047  1.00 25.76           O
ATOM   2029  CB  TYR A 246       4.837 194.457  31.973  1.00 20.89           C
ATOM   2030 1HB  TYR A 246       3.782 194.358  31.717  1.00 22.32           H
ATOM   2031 2HB  TYR A 246       5.312 193.488  31.820  1.00 22.10           H
ATOM   2032  CG  TYR A 246       4.962 194.812  33.439  1.00 22.24           C
ATOM   2033  CD1 TYR A 246       3.984 195.574  34.081  1.00 25.23           C
ATOM   2034  HD1 TYR A 246       3.144 195.952  33.517  1.00 27.92           H
ATOM   2035  CD2 TYR A 246       6.051 194.363  34.186  1.00 24.23           C
ATOM   2036  HD2 TYR A 246       6.825 193.780  33.708  1.00 25.89           H
ATOM   2037  CE1 TYR A 246       4.073 195.846  35.445  1.00 28.97           C
ATOM   2038  HE1 TYR A 246       3.304 196.426  35.934  1.00 34.46           H
ATOM   2039  CE2 TYR A 246       6.151 194.646  35.546  1.00 27.95           C
ATOM   2040  HE2 TYR A 246       6.999 194.289  36.110  1.00 32.72           H
ATOM   2041  CZ  TYR A 246       5.154 195.374  36.171  1.00 29.80           C
ATOM   2042  OH  TYR A 246       5.235 195.616  37.522  1.00 37.15           O
ATOM   2043  HH  TYR A 246       4.493 196.125  37.857  1.00 40.79           H
ATOM   2044  N   CYS A 247       7.786 194.716  30.923  1.00 21.70           N
ATOM   2045  H   CYS A 247       7.420 193.958  30.363  1.00 21.03           H
ATOM   2046  CA  CYS A 247       9.216 194.746  31.210  1.00 23.93           C
ATOM   2047  HA  CYS A 247       9.353 194.844  32.287  1.00 27.31           H
ATOM   2048  C   CYS A 247       9.911 195.926  30.538  1.00 25.11           C
ATOM   2049  O   CYS A 247      10.812 196.529  31.117  1.00 28.75           O
ATOM   2050  CB  CYS A 247       9.861 193.437  30.751  1.00 24.18           C
ATOM   2051 1HB  CYS A 247       9.689 193.312  29.682  1.00 23.57           H
ATOM   2052 2HB  CYS A 247      10.937 193.501  30.915  1.00 29.30           H
ATOM   2053  SG  CYS A 247       9.210 192.003  31.642  1.00 31.25           S
ATOM   2054  HG  CYS A 247       7.966 192.038  31.139  1.00 44.88           H
ATOM   2055  N   HIS A 248       9.496 196.263  29.321  1.00 24.47           N
ATOM   2056  H   HIS A 248       8.776 195.720  28.865  1.00 23.73           H
ATOM   2057  CA  HIS A 248      10.038 197.433  28.639  1.00 27.19           C
ATOM   2058  HA  HIS A 248      11.125 197.356  28.619  1.00 29.85           H
ATOM   2059  C   HIS A 248       9.670 198.700  29.404  1.00 29.29           C
ATOM   2060  O   HIS A 248      10.510 199.581  29.583  1.00 34.30           O
ATOM   2061  CB  HIS A 248       9.517 197.516  27.202  1.00 28.63           C
ATOM   2062 1HB  HIS A 248       9.799 196.606  26.671  1.00 33.34           H
ATOM   2063 2HB  HIS A 248       8.429 197.576  27.226  1.00 30.10           H
ATOM   2064  CG  HIS A 248      10.038 198.700  26.447  1.00 34.60           C
ATOM   2065  ND1 HIS A 248      11.356 198.878  26.089  1.00 61.53           N
ATOM   2066  HD1 HIS A 248      12.115 198.235  26.257  1.00127.13           H
ATOM   2067  CD2 HIS A 248       9.399 199.811  26.000  1.00 79.43           C
ATOM   2068  HD2 HIS A 248       8.344 200.005  26.122  1.00167.86           H
ATOM   2069  CE1 HIS A 248      11.456 200.061  25.465  1.00 61.85           C
ATOM   2070  HE1 HIS A 248      12.377 200.470  25.075  1.00 99.16           H
ATOM   2071  NE2 HIS A 248      10.283 200.657  25.375  1.00 74.97           N
ATOM   2072  N   SER A 249       8.428 198.787  29.870  1.00 28.34           N
ATOM   2073  H   SER A 249       7.779 198.030  29.702  1.00 27.21           H
ATOM   2074  CA  SER A 249       7.967 199.946  30.630  1.00 31.51           C
ATOM   2075  HA  SER A 249       8.118 200.842  30.028  1.00 34.72           H
ATOM   2076  C   SER A 249       8.747 200.119  31.931  1.00 33.68           C
ATOM   2077  O   SER A 249       9.099 201.236  32.309  1.00 39.69           O
ATOM   2078  CB  SER A 249       6.474 199.808  30.933  1.00 32.47           C
ATOM   2079 1HB  SER A 249       5.930 199.674  29.998  1.00 51.67           H
ATOM   2080 2HB  SER A 249       6.313 198.937  31.569  1.00 62.04           H
ATOM   2081  OG  SER A 249       5.990 200.965  31.592  1.00 69.50           O
ATOM   2082  HG  SER A 249       5.037 200.890  31.684  1.00107.00           H
ATOM   2083  N   LYS A 250       9.042 199.011  32.604  1.00 32.77           N
ATOM   2084  H   LYS A 250       8.695 198.124  32.263  1.00 32.15           H
ATOM   2085  CA  LYS A 250       9.872 199.023  33.808  1.00 36.57           C
ATOM   2086  HA  LYS A 250       9.612 199.894  34.409  1.00 40.69           H
ATOM   2087  C   LYS A 250      11.360 199.144  33.497  1.00 37.87           C
ATOM   2088  O   LYS A 250      12.171 199.291  34.410  1.00 43.70           O
ATOM   2089  CB  LYS A 250       9.630 197.752  34.630  1.00 37.80           C
ATOM   2090 1HB  LYS A 250       9.763 196.889  33.977  1.00 42.30           H
ATOM   2091 2HB  LYS A 250      10.386 197.699  35.414  1.00 47.27           H
ATOM   2092  CG  LYS A 250       8.259 197.654  35.289  1.00 44.07           C
ATOM   2093 1HG  LYS A 250       7.484 197.744  34.528  1.00 63.32           H
ATOM   2094 2HG  LYS A 250       8.173 196.675  35.761  1.00 69.59           H
ATOM   2095  CD  LYS A 250       8.049 198.727  36.350  1.00 52.31           C
ATOM   2096 1HD  LYS A 250       8.878 198.699  37.057  1.00 81.98           H
ATOM   2097 2HD  LYS A 250       8.023 199.706  35.872  1.00 81.55           H
ATOM   2098  CE  LYS A 250       6.746 198.514  37.103  1.00 76.94           C
ATOM   2099 1HE  LYS A 250       5.924 198.482  36.384  1.00107.82           H
ATOM   2100 2HE  LYS A 250       6.791 197.556  37.625  1.00106.41           H
ATOM   2101  NZ  LYS A 250       6.553 199.638  38.077  1.00103.55           N
ATOM   2102 1HZ  LYS A 250       7.331 199.680  38.722  1.00138.65           H
ATOM   2103 2HZ  LYS A 250       5.704 199.504  38.610  1.00134.26           H
ATOM   2104 3HZ  LYS A 250       6.492 200.522  37.590  1.00139.10           H
ATOM   2105  N   ARG A 251      11.700 199.091  32.213  1.00 35.77           N
ATOM   2106  H   ARG A 251      10.960 198.988  31.533  1.00 34.67           H
ATOM   2107  CA  ARG A 251      13.077 199.161  31.725  1.00 37.85           C
ATOM   2108  HA  ARG A 251      13.072 199.007  30.647  1.00 38.07           H
ATOM   2109  C   ARG A 251      13.928 198.049  32.329  1.00 37.20           C
ATOM   2110  O   ARG A 251      15.041 198.281  32.799  1.00 47.88           O
ATOM   2111  CB  ARG A 251      13.693 200.534  32.024  1.00 46.40           C
ATOM   2112 1HB  ARG A 251      13.715 200.676  33.104  1.00 57.08           H
ATOM   2113 2HB  ARG A 251      14.724 200.536  31.670  1.00 59.53           H
ATOM   2114  CG  ARG A 251      12.973 201.726  31.403  1.00 65.50           C
ATOM   2115 1HG  ARG A 251      11.921 201.711  31.687  1.00108.00           H
ATOM   2116 2HG  ARG A 251      13.422 202.640  31.792  1.00 99.30           H
ATOM   2117  CD  ARG A 251      13.088 201.740  29.884  1.00105.81           C
ATOM   2118 1HD  ARG A 251      14.137 201.613  29.615  1.00146.45           H
ATOM   2119 2HD  ARG A 251      12.525 200.903  29.471  1.00163.90           H
ATOM   2120  NE  ARG A 251      12.605 202.995  29.307  1.00154.53           N
ATOM   2121  HE  ARG A 251      13.277 203.741  29.207  1.00188.02           H
ATOM   2122  CZ  ARG A 251      11.366 203.232  28.893  1.00246.06           C
ATOM   2123  NH1 ARG A 251      11.084 204.410  28.378  1.00350.67           N
ATOM   2124 1HH1 ARG A 251      11.807 205.111  28.327  1.00369.15           H
ATOM   2125 2HH1 ARG A 251      10.154 204.590  28.036  1.00472.88           H
ATOM   2126  NH2 ARG A 251      10.398 202.340  28.957  1.00335.93           N
ATOM   2127 1HH2 ARG A 251      10.583 201.429  29.347  1.00325.29           H
ATOM   2128 2HH2 ARG A 251       9.484 202.579  28.605  1.00482.86           H
ATOM   2129  N   VAL A 252      13.398 196.831  32.286  1.00 32.38           N
ATOM   2130  H   VAL A 252      12.474 196.710  31.894  1.00 33.33           H
ATOM   2131  CA  VAL A 252      14.112 195.644  32.754  1.00 32.30           C
ATOM   2132  HA  VAL A 252      15.120 195.942  33.043  1.00 34.61           H
ATOM   2133  C   VAL A 252      14.226 194.633  31.617  1.00 29.45           C
ATOM   2134  O   VAL A 252      13.454 194.671  30.659  1.00 32.91           O
ATOM   2135  CB  VAL A 252      13.441 194.966  33.971  1.00 37.93           C
ATOM   2136  HB  VAL A 252      14.046 194.103  34.251  1.00 78.22           H
ATOM   2137  CG1 VAL A 252      13.397 195.915  35.164  1.00 67.39           C
ATOM   2138 1HG1 VAL A 252      13.021 195.383  36.037  1.00115.61           H
ATOM   2139 2HG1 VAL A 252      12.741 196.758  34.946  1.00108.20           H
ATOM   2140 3HG1 VAL A 252      14.401 196.284  35.376  1.00112.78           H
ATOM   2141  CG2 VAL A 252      12.037 194.469  33.643  1.00 58.67           C
ATOM   2142 1HG2 VAL A 252      11.619 193.960  34.511  1.00101.36           H
ATOM   2143 2HG2 VAL A 252      12.082 193.764  32.813  1.00103.78           H
ATOM   2144 3HG2 VAL A 252      11.398 195.310  33.375  1.00 97.59           H
ATOM   2145  N   ILE A 253      15.205 193.740  31.715  1.00 28.35           N
ATOM   2146  H   ILE A 253      15.801 193.731  32.530  1.00 30.98           H
ATOM   2147  CA  ILE A 253      15.468 192.759  30.665  1.00 27.20           C
ATOM   2148  HA  ILE A 253      15.006 193.097  29.737  1.00 27.89           H
ATOM   2149  C   ILE A 253      14.842 191.428  31.068  1.00 28.47           C
ATOM   2150  O   ILE A 253      15.080 190.927  32.166  1.00 33.96           O
ATOM   2151  CB  ILE A 253      16.983 192.564  30.420  1.00 30.69           C
ATOM   2152  HB  ILE A 253      17.444 192.226  31.348  1.00 34.66           H
ATOM   2153  CG1 ILE A 253      17.628 193.892  30.004  1.00 40.97           C
ATOM   2154 1HG1 ILE A 253      17.307 194.137  28.991  1.00 79.93           H
ATOM   2155 2HG1 ILE A 253      17.280 194.683  30.668  1.00 76.00           H
ATOM   2156  CG2 ILE A 253      17.222 191.506  29.341  1.00 34.88           C
ATOM   2157 1HG2 ILE A 253      16.805 190.551  29.662  1.00 67.70           H
ATOM   2158 2HG2 ILE A 253      18.292 191.375  29.178  1.00 63.36           H
ATOM   2159 3HG2 ILE A 253      16.751 191.813  28.406  1.00 63.76           H
ATOM   2160  CD1 ILE A 253      19.145 193.900  30.045  1.00 72.48           C
ATOM   2161 1HD1 ILE A 253      19.485 193.597  31.035  1.00120.56           H
ATOM   2162 2HD1 ILE A 253      19.505 194.907  29.833  1.00119.25           H
ATOM   2163 3HD1 ILE A 253      19.541 193.214  29.297  1.00119.64           H
ATOM   2164  N   HIS A 254      14.033 190.872  30.172  1.00 29.24           N
ATOM   2165  H   HIS A 254      13.836 191.362  29.311  1.00 29.75           H
ATOM   2166  CA  HIS A 254      13.392 189.575  30.370  1.00 34.79           C
ATOM   2167  HA  HIS A 254      13.893 189.033  31.174  1.00 37.37           H
ATOM   2168  C   HIS A 254      13.498 188.752  29.086  1.00 35.22           C
ATOM   2169  O   HIS A 254      12.619 187.953  28.774  1.00 68.61           O
ATOM   2170  CB  HIS A 254      11.925 189.799  30.749  1.00 45.45           C
ATOM   2171 1HB  HIS A 254      11.650 190.818  30.476  1.00 31.78           H
ATOM   2172 2HB  HIS A 254      11.286 189.121  30.185  1.00 86.12           H
ATOM   2173  CG  HIS A 254      11.638 189.604  32.206  1.00 79.16           C
ATOM   2174  ND1 HIS A 254      12.344 190.199  33.227  1.00177.65           N
ATOM   2175  HD1 HIS A 254      13.158 190.788  33.126  1.00240.59           H
ATOM   2176  CD2 HIS A 254      10.667 188.885  32.824  1.00 85.94           C
ATOM   2177  HD2 HIS A 254       9.918 188.298  32.312  1.00 81.42           H
ATOM   2178  CE1 HIS A 254      11.774 189.834  34.384  1.00241.09           C
ATOM   2179  HE1 HIS A 254      12.106 190.165  35.356  1.00383.42           H
ATOM   2180  NE2 HIS A 254      10.758 189.017  34.187  1.00165.85           N
ATOM   2181  N   ARG A 255      14.567 188.964  28.324  1.00 20.12           N
ATOM   2182  H   ARG A 255      15.295 189.579  28.660  1.00 23.12           H
ATOM   2183  CA  ARG A 255      14.703 188.384  26.989  1.00 19.09           C
ATOM   2184  HA  ARG A 255      13.778 188.580  26.445  1.00 22.08           H
ATOM   2185  C   ARG A 255      14.903 186.872  26.946  1.00 18.89           C
ATOM   2186  O   ARG A 255      14.528 186.227  25.968  1.00 21.91           O
ATOM   2187  CB  ARG A 255      15.848 189.075  26.242  1.00 21.17           C
ATOM   2188 1HB  ARG A 255      15.756 190.152  26.388  1.00 40.30           H
ATOM   2189 2HB  ARG A 255      16.794 188.751  26.676  1.00 29.79           H
ATOM   2190  CG  ARG A 255      15.874 188.798  24.743  1.00 41.59           C
ATOM   2191 1HG  ARG A 255      15.991 187.727  24.577  1.00 61.86           H
ATOM   2192 2HG  ARG A 255      14.927 189.116  24.309  1.00 74.74           H
ATOM   2193  CD  ARG A 255      17.009 189.531  24.041  1.00 50.19           C
ATOM   2194 1HD  ARG A 255      16.886 189.428  22.963  1.00 98.83           H
ATOM   2195 2HD  ARG A 255      16.953 190.591  24.292  1.00 58.49           H
ATOM   2196  NE  ARG A 255      18.320 189.012  24.435  1.00 63.09           N
ATOM   2197  HE  ARG A 255      18.801 189.496  25.178  1.00 69.89           H
ATOM   2198  CZ  ARG A 255      18.924 187.962  23.893  1.00133.52           C
ATOM   2199  NH1 ARG A 255      18.388 187.249  22.923  1.00196.48           N
ATOM   2200 1HH1 ARG A 255      17.484 187.507  22.559  1.00188.83           H
ATOM   2201 2HH1 ARG A 255      18.883 186.449  22.560  1.00299.09           H
ATOM   2202  NH2 ARG A 255      20.092 187.591  24.373  1.00215.41           N
ATOM   2203 1HH2 ARG A 255      20.510 188.119  25.123  1.00221.45           H
ATOM   2204 2HH2 ARG A 255      20.551 186.778  23.993  1.00321.03           H
ATOM   2205  N   ASP A 256      15.498 186.307  27.990  1.00 19.05           N
ATOM   2206  H   ASP A 256      15.746 186.877  28.785  1.00 20.79           H
ATOM   2207  CA  ASP A 256      15.776 184.873  28.038  1.00 20.95           C
ATOM   2208  HA  ASP A 256      16.090 184.543  27.047  1.00 24.21           H
ATOM   2209  C   ASP A 256      14.517 184.095  28.414  1.00 18.61           C
ATOM   2210  O   ASP A 256      14.358 183.631  29.544  1.00 22.12           O
ATOM   2211  CB  ASP A 256      16.905 184.577  29.030  1.00 27.58           C
ATOM   2212 1HB  ASP A 256      16.684 185.068  29.978  1.00 43.95           H
ATOM   2213 2HB  ASP A 256      16.955 183.501  29.194  1.00 44.47           H
ATOM   2214  CG  ASP A 256      18.257 185.044  28.529  1.00 55.88           C
ATOM   2215  OD1 ASP A 256      18.987 185.700  29.302  1.00105.17           O
ATOM   2216  OD2 ASP A 256      18.601 184.746  27.366  1.00114.27           O
ATOM   2217  N   ILE A 257      13.618 183.972  27.443  1.00 19.59           N
ATOM   2218  H   ILE A 257      13.829 184.370  26.538  1.00 25.06           H
ATOM   2219  CA  ILE A 257      12.311 183.341  27.616  1.00 17.75           C
ATOM   2220  HA  ILE A 257      12.087 183.284  28.682  1.00 19.76           H
ATOM   2221  C   ILE A 257      12.284 181.912  27.079  1.00 17.66           C
ATOM   2222  O   ILE A 257      11.236 181.407  26.678  1.00 18.07           O
ATOM   2223  CB  ILE A 257      11.188 184.166  26.941  1.00 17.61           C
ATOM   2224  HB  ILE A 257      10.249 183.621  27.047  1.00 17.32           H
ATOM   2225  CG1 ILE A 257      11.474 184.370  25.447  1.00 20.04           C
ATOM   2226 1HG1 ILE A 257      12.368 184.982  25.337  1.00 27.70           H
ATOM   2227 2HG1 ILE A 257      11.671 183.399  24.993  1.00 27.30           H
ATOM   2228  CG2 ILE A 257      11.027 185.509  27.647  1.00 21.62           C
ATOM   2229 1HG2 ILE A 257      10.966 185.354  28.724  1.00 52.75           H
ATOM   2230 2HG2 ILE A 257      10.114 185.999  27.309  1.00 51.10           H
ATOM   2231 3HG2 ILE A 257      11.881 186.146  27.421  1.00 48.89           H
ATOM   2232  CD1 ILE A 257      10.353 185.038  24.671  1.00 22.65           C
ATOM   2233 1HD1 ILE A 257      10.298 186.094  24.937  1.00 52.62           H
ATOM   2234 2HD1 ILE A 257       9.404 184.557  24.903  1.00 52.25           H
ATOM   2235 3HD1 ILE A 257      10.553 184.949  23.604  1.00 53.59           H
ATOM   2236  N   LYS A 258      13.434 181.246  27.098  1.00 20.06           N
ATOM   2237  H   LYS A 258      14.266 181.710  27.435  1.00 23.77           H
ATOM   2238  CA  LYS A 258      13.513 179.841  26.702  1.00 21.69           C
ATOM   2239  HA  LYS A 258      13.163 179.759  25.674  1.00 21.80           H
ATOM   2240  C   LYS A 258      12.579 179.020  27.589  1.00 20.92           C
ATOM   2241  O   LYS A 258      12.311 179.419  28.721  1.00 21.98           O
ATOM   2242  CB  LYS A 258      14.957 179.335  26.788  1.00 28.02           C
ATOM   2243 1HB  LYS A 258      14.999 178.331  26.366  1.00 56.46           H
ATOM   2244 2HB  LYS A 258      15.585 179.985  26.177  1.00 45.97           H
ATOM   2245  CG  LYS A 258      15.538 179.291  28.196  1.00 60.92           C
ATOM   2246 1HG  LYS A 258      15.480 180.285  28.639  1.00 98.43           H
ATOM   2247 2HG  LYS A 258      14.959 178.597  28.805  1.00110.43           H
ATOM   2248  CD  LYS A 258      16.993 178.842  28.172  1.00 67.85           C
ATOM   2249 1HD  LYS A 258      17.058 177.864  27.694  1.00 95.02           H
ATOM   2250 2HD  LYS A 258      17.576 179.558  27.594  1.00 67.45           H
ATOM   2251  CE  LYS A 258      17.574 178.749  29.574  1.00156.92           C
ATOM   2252 1HE  LYS A 258      17.445 179.710  30.079  1.00214.69           H
ATOM   2253 2HE  LYS A 258      17.024 177.996  30.143  1.00233.96           H
ATOM   2254  NZ  LYS A 258      19.027 178.385  29.495  1.00198.01           N
ATOM   2255 1HZ  LYS A 258      19.421 178.340  30.425  1.00234.77           H
ATOM   2256 2HZ  LYS A 258      19.540 179.070  28.956  1.00239.69           H
ATOM   2257 3HZ  LYS A 258      19.136 177.475  29.067  1.00237.45           H
ATOM   2258  N   PRO A 259      12.055 177.887  27.093  1.00 21.05           N
ATOM   2259  CA  PRO A 259      11.070 177.159  27.903  1.00 20.79           C
ATOM   2260  HA  PRO A 259      10.188 177.781  28.051  1.00 20.02           H
ATOM   2261  C   PRO A 259      11.562 176.684  29.268  1.00 23.85           C
ATOM   2262  O   PRO A 259      10.762 176.424  30.166  1.00 24.21           O
ATOM   2263  CB  PRO A 259      10.712 175.955  27.027  1.00 23.05           C
ATOM   2264 1HB  PRO A 259      11.310 175.091  27.317  1.00 28.74           H
ATOM   2265 2HB  PRO A 259       9.649 175.726  27.107  1.00 27.03           H
ATOM   2266  CG  PRO A 259      11.049 176.366  25.643  1.00 24.05           C
ATOM   2267 1HG  PRO A 259      11.260 175.496  25.021  1.00 32.72           H
ATOM   2268 2HG  PRO A 259      10.232 176.951  25.218  1.00 27.40           H
ATOM   2269  CD  PRO A 259      12.273 177.220  25.797  1.00 22.53           C
ATOM   2270 1HD  PRO A 259      13.170 176.602  25.829  1.00 27.24           H
ATOM   2271 2HD  PRO A 259      12.326 177.946  24.985  1.00 22.98           H
ATOM   2272  N   GLU A 260      12.875 176.560  29.422  1.00 28.96           N
ATOM   2273  H   GLU A 260      13.488 176.741  28.640  1.00 31.34           H
ATOM   2274  CA  GLU A 260      13.477 176.187  30.700  1.00 34.95           C
ATOM   2275  HA  GLU A 260      12.962 175.312  31.097  1.00 36.13           H
ATOM   2276  C   GLU A 260      13.370 177.301  31.739  1.00 35.23           C
ATOM   2277  O   GLU A 260      13.341 177.033  32.939  1.00 43.47           O
ATOM   2278  CB  GLU A 260      14.941 175.811  30.471  1.00 45.86           C
ATOM   2279 1HB  GLU A 260      14.983 175.134  29.618  1.00 81.31           H
ATOM   2280 2HB  GLU A 260      15.499 176.712  30.216  1.00 73.60           H
ATOM   2281  CG  GLU A 260      15.609 175.128  31.656  1.00 87.75           C
ATOM   2282 1HG  GLU A 260      15.675 175.834  32.483  1.00139.63           H
ATOM   2283 2HG  GLU A 260      15.004 174.277  31.970  1.00144.74           H
ATOM   2284  CD  GLU A 260      17.004 174.644  31.332  1.00127.27           C
ATOM   2285  OE1 GLU A 260      17.266 173.438  31.517  1.00191.81           O
ATOM   2286  OE2 GLU A 260      17.841 175.463  30.901  1.00185.87           O
ATOM   2287  N   ASN A 261      13.269 178.545  31.280  1.00 30.68           N
ATOM   2288  H   ASN A 261      13.237 178.708  30.283  1.00 28.22           H
ATOM   2289  CA  ASN A 261      13.142 179.696  32.170  1.00 32.76           C
ATOM   2290  HA  ASN A 261      13.567 179.450  33.144  1.00 40.32           H
ATOM   2291  C   ASN A 261      11.678 180.076  32.372  1.00 28.63           C
ATOM   2292  O   ASN A 261      11.369 181.085  33.007  1.00 38.73           O
ATOM   2293  CB  ASN A 261      13.874 180.907  31.583  1.00 34.87           C
ATOM   2294 1HB  ASN A 261      13.551 181.057  30.553  1.00 38.14           H
ATOM   2295 2HB  ASN A 261      13.605 181.788  32.164  1.00 45.75           H
ATOM   2296  CG  ASN A 261      15.379 180.767  31.620  1.00 37.32           C
ATOM   2297  OD1 ASN A 261      15.935 179.827  32.183  1.00 62.86           O
ATOM   2298  ND2 ASN A 261      16.057 181.728  31.016  1.00 55.90           N
ATOM   2299 1HD2 ASN A 261      17.065 181.719  31.047  1.00 65.38           H
ATOM   2300 2HD2 ASN A 261      15.559 182.466  30.537  1.00 89.70           H
ATOM   2301  N   LEU A 262      10.777 179.269  31.822  1.00 22.94           N
ATOM   2302  H   LEU A 262      11.094 178.451  31.320  1.00 26.55           H
ATOM   2303  CA  LEU A 262       9.342 179.496  31.943  1.00 20.26           C
ATOM   2304  HA  LEU A 262       9.166 180.461  32.420  1.00 22.30           H
ATOM   2305  C   LEU A 262       8.741 178.407  32.825  1.00 20.88           C
ATOM   2306  O   LEU A 262       9.047 177.225  32.666  1.00 23.91           O
ATOM   2307  CB  LEU A 262       8.676 179.484  30.565  1.00 17.18           C
ATOM   2308 1HB  LEU A 262       8.852 178.503  30.126  1.00 18.03           H
ATOM   2309 2HB  LEU A 262       7.603 179.589  30.719  1.00 18.58           H
ATOM   2310  CG  LEU A 262       9.103 180.536  29.535  1.00 16.32           C
ATOM   2311  HG  LEU A 262      10.173 180.447  29.356  1.00 19.71           H
ATOM   2312  CD1 LEU A 262       8.367 180.277  28.226  1.00 18.08           C
ATOM   2313 1HD1 LEU A 262       8.561 179.259  27.889  1.00 45.01           H
ATOM   2314 2HD1 LEU A 262       8.722 180.975  27.469  1.00 48.02           H
ATOM   2315 3HD1 LEU A 262       7.295 180.414  28.368  1.00 48.27           H
ATOM   2316  CD2 LEU A 262       8.809 181.949  30.022  1.00 19.15           C
ATOM   2317 1HD2 LEU A 262       9.432 182.173  30.888  1.00 47.72           H
ATOM   2318 2HD2 LEU A 262       7.758 182.036  30.297  1.00 49.69           H
ATOM   2319 3HD2 LEU A 262       9.037 182.661  29.229  1.00 48.41           H
ATOM   2320  N   LEU A 263       7.894 178.816  33.763  1.00 20.57           N
ATOM   2321  H   LEU A 263       7.661 179.798  33.828  1.00 21.42           H
ATOM   2322  CA  LEU A 263       7.284 177.907  34.728  1.00 20.87           C
ATOM   2323  HA  LEU A 263       7.584 176.882  34.510  1.00 22.65           H
ATOM   2324  C   LEU A 263       5.763 177.997  34.649  1.00 21.14           C
ATOM   2325  O   LEU A 263       5.216 179.018  34.235  1.00 23.27           O
ATOM   2326  CB  LEU A 263       7.737 178.275  36.144  1.00 22.66           C
ATOM   2327 1HB  LEU A 263       7.367 179.278  36.353  1.00 24.72           H
ATOM   2328 2HB  LEU A 263       7.243 177.592  36.834  1.00 27.12           H
ATOM   2329  CG  LEU A 263       9.233 178.263  36.471  1.00 25.79           C
ATOM   2330  HG  LEU A 263       9.762 178.893  35.757  1.00 48.72           H
ATOM   2331  CD1 LEU A 263       9.437 178.841  37.866  1.00 48.57           C
ATOM   2332 1HD1 LEU A 263       9.022 179.848  37.907  1.00 89.43           H
ATOM   2333 2HD1 LEU A 263      10.503 178.885  38.089  1.00 90.07           H
ATOM   2334 3HD1 LEU A 263       8.939 178.212  38.604  1.00 86.43           H
ATOM   2335  CD2 LEU A 263       9.815 176.857  36.409  1.00 44.11           C
ATOM   2336 1HD2 LEU A 263       9.220 176.181  37.024  1.00 84.37           H
ATOM   2337 2HD2 LEU A 263      10.842 176.870  36.773  1.00 80.02           H
ATOM   2338 3HD2 LEU A 263       9.811 176.514  35.376  1.00 83.48           H
ATOM   2339  N   LEU A 264       5.080 176.932  35.057  1.00 22.53           N
ATOM   2340  H   LEU A 264       5.576 176.108  35.369  1.00 24.64           H
ATOM   2341  CA  LEU A 264       3.621 176.912  35.089  1.00 22.93           C
ATOM   2342  HA  LEU A 264       3.244 177.823  34.623  1.00 22.84           H
ATOM   2343  C   LEU A 264       3.100 176.874  36.524  1.00 25.18           C
ATOM   2344  O   LEU A 264       3.491 176.023  37.323  1.00 27.75           O
ATOM   2345  CB  LEU A 264       3.104 175.704  34.301  1.00 25.37           C
ATOM   2346 1HB  LEU A 264       3.546 174.811  34.741  1.00 28.50           H
ATOM   2347 2HB  LEU A 264       2.025 175.648  34.436  1.00 28.89           H
ATOM   2348  CG  LEU A 264       3.396 175.669  32.798  1.00 25.52           C
ATOM   2349  HG  LEU A 264       4.468 175.791  32.645  1.00 29.46           H
ATOM   2350  CD1 LEU A 264       2.980 174.322  32.221  1.00 34.36           C
ATOM   2351 1HD1 LEU A 264       3.234 174.286  31.161  1.00 68.27           H
ATOM   2352 2HD1 LEU A 264       1.906 174.183  32.341  1.00 66.72           H
ATOM   2353 3HD1 LEU A 264       3.510 173.524  32.741  1.00 62.80           H
ATOM   2354  CD2 LEU A 264       2.667 176.787  32.059  1.00 30.32           C
ATOM   2355 1HD2 LEU A 264       3.027 177.754  32.409  1.00 57.91           H
ATOM   2356 2HD2 LEU A 264       1.595 176.712  32.239  1.00 62.66           H
ATOM   2357 3HD2 LEU A 264       2.863 176.704  30.991  1.00 62.22           H
ATOM   2358  N   GLY A 265       2.221 177.817  36.844  1.00 28.17           N
ATOM   2359  H   GLY A 265       1.956 178.504  36.149  1.00 29.13           H
ATOM   2360  CA  GLY A 265       1.632 177.908  38.168  1.00 34.89           C
ATOM   2361 1HA  GLY A 265       2.423 177.818  38.913  1.00 37.41           H
ATOM   2362 2HA  GLY A 265       1.162 178.885  38.276  1.00 39.55           H
ATOM   2363  C   GLY A 265       0.597 176.832  38.433  1.00 43.75           C
ATOM   2364  O   GLY A 265       0.430 175.903  37.645  1.00 52.04           O
ATOM   2365  N   SER A 266      -0.116 176.947  39.548  1.00 56.26           N
ATOM   2366  H   SER A 266       0.008 177.748  40.151  1.00 63.88           H
ATOM   2367  CA  SER A 266      -1.087 175.929  39.940  1.00 73.43           C
ATOM   2368  HA  SER A 266      -0.579 174.966  40.001  1.00 76.79           H
ATOM   2369  C   SER A 266      -2.226 175.775  38.935  1.00 83.72           C
ATOM   2370  O   SER A 266      -2.745 174.677  38.743  1.00104.83           O
ATOM   2371  CB  SER A 266      -1.666 176.266  41.315  1.00 96.03           C
ATOM   2372 1HB  SER A 266      -2.385 175.496  41.598  1.00129.97           H
ATOM   2373 2HB  SER A 266      -0.859 176.287  42.048  1.00120.24           H
ATOM   2374  OG  SER A 266      -2.309 177.530  41.299  1.00160.24           O
ATOM   2375  HG  SER A 266      -2.818 177.626  42.107  1.00208.04           H
ATOM   2376  N   ALA A 267      -2.610 176.874  38.294  1.00 81.87           N
ATOM   2377  H   ALA A 267      -2.170 177.755  38.516  1.00 76.99           H
ATOM   2378  CA  ALA A 267      -3.661 176.864  37.281  1.00 98.59           C
ATOM   2379  HA  ALA A 267      -4.299 175.993  37.436  1.00122.47           H
ATOM   2380  C   ALA A 267      -3.090 176.783  35.866  1.00 82.37           C
ATOM   2381  O   ALA A 267      -3.822 176.927  34.888  1.00105.20           O
ATOM   2382  CB  ALA A 267      -4.517 178.118  37.424  1.00124.88           C
ATOM   2383 1HB  ALA A 267      -5.334 178.087  36.704  1.00157.25           H
ATOM   2384 2HB  ALA A 267      -3.906 179.002  37.238  1.00158.76           H
ATOM   2385 3HB  ALA A 267      -4.929 178.168  38.432  1.00168.08           H
ATOM   2386  N   GLY A 268      -1.784 176.564  35.752  1.00 61.60           N
ATOM   2387  H   GLY A 268      -1.228 176.376  36.574  1.00 60.57           H
ATOM   2388  CA  GLY A 268      -1.124 176.597  34.458  1.00 56.18           C
ATOM   2389 1HA  GLY A 268      -0.214 176.000  34.505  1.00 57.30           H
ATOM   2390 2HA  GLY A 268      -1.784 176.171  33.702  1.00 68.29           H
ATOM   2391  C   GLY A 268      -0.752 178.006  34.035  1.00 44.25           C
ATOM   2392  O   GLY A 268      -0.497 178.276  32.861  1.00 46.46           O
ATOM   2393  N   GLU A 269      -0.723 178.915  35.003  1.00 40.30           N
ATOM   2394  H   GLU A 269      -0.947 178.634  35.946  1.00 46.54           H
ATOM   2395  CA  GLU A 269      -0.379 180.313  34.759  1.00 35.33           C
ATOM   2396  HA  GLU A 269      -0.996 180.693  33.944  1.00 39.81           H
ATOM   2397  C   GLU A 269       1.089 180.419  34.362  1.00 26.23           C
ATOM   2398  O   GLU A 269       1.951 179.843  35.022  1.00 27.67           O
ATOM   2399  CB  GLU A 269      -0.629 181.137  36.025  1.00 44.44           C
ATOM   2400 1HB  GLU A 269      -1.654 180.953  36.347  1.00 68.42           H
ATOM   2401 2HB  GLU A 269       0.035 180.789  36.816  1.00 70.30           H
ATOM   2402  CG  GLU A 269      -0.440 182.639  35.861  1.00 99.17           C
ATOM   2403 1HG  GLU A 269      -0.472 183.111  36.844  1.00162.20           H
ATOM   2404 2HG  GLU A 269       0.537 182.831  35.420  1.00143.22           H
ATOM   2405  CD  GLU A 269      -1.499 183.271  34.985  1.00163.89           C
ATOM   2406  OE1 GLU A 269      -1.159 184.161  34.180  1.00239.49           O
ATOM   2407  OE2 GLU A 269      -2.681 182.891  35.097  1.00248.58           O
ATOM   2408  N   LEU A 270       1.388 181.135  33.285  1.00 22.49           N
ATOM   2409  H   LEU A 270       0.664 181.633  32.787  1.00 25.62           H
ATOM   2410  CA  LEU A 270       2.756 181.218  32.784  1.00 19.22           C
ATOM   2411  HA  LEU A 270       3.215 180.233  32.875  1.00 19.25           H
ATOM   2412  C   LEU A 270       3.588 182.214  33.585  1.00 20.92           C
ATOM   2413  O   LEU A 270       3.264 183.400  33.633  1.00 30.09           O
ATOM   2414  CB  LEU A 270       2.736 181.636  31.311  1.00 23.05           C
ATOM   2415 1HB  LEU A 270       2.077 180.957  30.770  1.00 36.73           H
ATOM   2416 2HB  LEU A 270       2.308 182.638  31.252  1.00 49.57           H
ATOM   2417  CG  LEU A 270       4.092 181.658  30.602  1.00 33.22           C
ATOM   2418  HG  LEU A 270       4.791 182.261  31.180  1.00 76.24           H
ATOM   2419  CD1 LEU A 270       4.653 180.248  30.465  1.00 64.01           C
ATOM   2420 1HD1 LEU A 270       3.916 179.600  29.990  1.00109.82           H
ATOM   2421 2HD1 LEU A 270       4.902 179.853  31.450  1.00105.50           H
ATOM   2422 3HD1 LEU A 270       5.555 180.272  29.855  1.00113.84           H
ATOM   2423  CD2 LEU A 270       3.937 182.285  29.224  1.00 69.95           C
ATOM   2424 1HD2 LEU A 270       3.603 183.317  29.327  1.00113.88           H
ATOM   2425 2HD2 LEU A 270       3.207 181.725  28.641  1.00111.70           H
ATOM   2426 3HD2 LEU A 270       4.897 182.268  28.707  1.00120.95           H
ATOM   2427  N   LYS A 271       4.662 181.731  34.203  1.00 19.72           N
ATOM   2428  H   LYS A 271       4.865 180.741  34.141  1.00 20.70           H
ATOM   2429  CA  LYS A 271       5.564 182.572  34.985  1.00 22.48           C
ATOM   2430  HA  LYS A 271       5.164 183.585  35.033  1.00 25.75           H
ATOM   2431  C   LYS A 271       6.946 182.621  34.344  1.00 20.15           C
ATOM   2432  O   LYS A 271       7.528 181.582  34.033  1.00 23.09           O
ATOM   2433  CB  LYS A 271       5.710 182.008  36.403  1.00 29.95           C
ATOM   2434 1HB  LYS A 271       6.181 181.029  36.321  1.00 32.31           H
ATOM   2435 2HB  LYS A 271       6.379 182.657  36.968  1.00 34.32           H
ATOM   2436  CG  LYS A 271       4.418 181.831  37.193  1.00 40.95           C
ATOM   2437 1HG  LYS A 271       3.722 181.225  36.615  1.00 88.67           H
ATOM   2438 2HG  LYS A 271       4.652 181.299  38.116  1.00 86.54           H
ATOM   2439  CD  LYS A 271       3.750 183.148  37.557  1.00 32.10           C
ATOM   2440 1HD  LYS A 271       4.461 183.774  38.097  1.00 67.71           H
ATOM   2441 2HD  LYS A 271       3.437 183.665  36.649  1.00 68.55           H
ATOM   2442  CE  LYS A 271       2.533 182.899  38.433  1.00 34.24           C
ATOM   2443 1HE  LYS A 271       1.796 182.334  37.859  1.00 51.06           H
ATOM   2444 2HE  LYS A 271       2.830 182.309  39.303  1.00 51.29           H
ATOM   2445  NZ  LYS A 271       1.975 184.221  38.862  1.00 37.18           N
ATOM   2446 1HZ  LYS A 271       2.612 184.681  39.499  1.00 66.09           H
ATOM   2447 2HZ  LYS A 271       1.079 184.104  39.314  1.00 67.48           H
ATOM   2448 3HZ  LYS A 271       1.860 184.821  38.052  1.00 60.41           H
ATOM   2449  N   ILE A 272       7.474 183.825  34.160  1.00 19.10           N
ATOM   2450  H   ILE A 272       6.922 184.650  34.353  1.00 21.76           H
ATOM   2451  CA  ILE A 272       8.847 184.000  33.694  1.00 17.57           C
ATOM   2452  HA  ILE A 272       9.131 183.151  33.072  1.00 18.45           H
ATOM   2453  C   ILE A 272       9.746 184.041  34.926  1.00 17.13           C
ATOM   2454  O   ILE A 272       9.488 184.808  35.854  1.00 18.99           O
ATOM   2455  CB  ILE A 272       9.043 185.307  32.894  1.00 19.63           C
ATOM   2456  HB  ILE A 272       8.813 186.151  33.545  1.00 22.57           H
ATOM   2457  CG1 ILE A 272       8.111 185.360  31.678  1.00 21.32           C
ATOM   2458 1HG1 ILE A 272       8.461 184.648  30.931  1.00 28.56           H
ATOM   2459 2HG1 ILE A 272       7.106 185.069  31.982  1.00 29.42           H
ATOM   2460  CG2 ILE A 272      10.497 185.415  32.440  1.00 23.92           C
ATOM   2461 1HG2 ILE A 272      11.141 185.554  33.308  1.00 54.83           H
ATOM   2462 2HG2 ILE A 272      10.625 186.271  31.778  1.00 51.89           H
ATOM   2463 3HG2 ILE A 272      10.791 184.508  31.911  1.00 53.78           H
ATOM   2464  CD1 ILE A 272       8.020 186.732  31.035  1.00 43.30           C
ATOM   2465 1HD1 ILE A 272       8.959 186.973  30.537  1.00 81.89           H
ATOM   2466 2HD1 ILE A 272       7.809 187.482  31.798  1.00 81.37           H
ATOM   2467 3HD1 ILE A 272       7.217 186.732  30.299  1.00 78.29           H
ATOM   2468  N   ALA A 273      10.784 183.212  34.941  1.00 17.85           N
ATOM   2469  H   ALA A 273      10.944 182.592  34.158  1.00 20.19           H
ATOM   2470  CA  ALA A 273      11.706 183.125  36.070  1.00 19.50           C
ATOM   2471  HA  ALA A 273      11.419 183.866  36.817  1.00 23.35           H
ATOM   2472  C   ALA A 273      13.159 183.403  35.680  1.00 22.17           C
ATOM   2473  O   ALA A 273      14.083 182.781  36.203  1.00 43.81           O
ATOM   2474  CB  ALA A 273      11.586 181.745  36.704  1.00 23.81           C
ATOM   2475 1HB  ALA A 273      10.546 181.558  36.971  1.00 52.85           H
ATOM   2476 2HB  ALA A 273      12.201 181.700  37.602  1.00 55.31           H
ATOM   2477 3HB  ALA A 273      11.920 180.986  35.996  1.00 52.61           H
ATOM   2478  N   ASN A 274      13.369 184.345  34.766  1.00 21.11           N
ATOM   2479  H   ASN A 274      12.586 184.864  34.395  1.00 32.21           H
ATOM   2480  CA  ASN A 274      14.707 184.673  34.279  1.00 22.27           C
ATOM   2481  HA  ASN A 274      15.370 183.843  34.525  1.00 25.19           H
ATOM   2482  C   ASN A 274      15.315 185.922  34.917  1.00 23.03           C
ATOM   2483  O   ASN A 274      16.209 186.546  34.342  1.00 32.16           O
ATOM   2484  CB  ASN A 274      14.681 184.808  32.752  1.00 25.48           C
ATOM   2485 1HB  ASN A 274      15.705 184.893  32.389  1.00 30.66           H
ATOM   2486 2HB  ASN A 274      14.234 183.911  32.326  1.00 30.45           H
ATOM   2487  CG  ASN A 274      13.900 186.011  32.263  1.00 27.81           C
ATOM   2488  OD1 ASN A 274      13.605 186.951  32.997  1.00 48.49           O
ATOM   2489  ND2 ASN A 274      13.546 185.975  30.988  1.00 47.76           N
ATOM   2490 1HD2 ASN A 274      12.995 186.725  30.597  1.00 58.01           H
ATOM   2491 2HD2 ASN A 274      13.817 185.188  30.415  1.00 80.49           H
ATOM   2492  N   PHE A 275      14.850 186.274  36.111  1.00 22.84           N
ATOM   2493  H   PHE A 275      14.157 185.695  36.563  1.00 27.41           H
ATOM   2494  CA  PHE A 275      15.316 187.468  36.811  1.00 25.28           C
ATOM   2495  HA  PHE A 275      16.099 187.933  36.212  1.00 27.42           H
ATOM   2496  C   PHE A 275      15.895 187.146  38.187  1.00 27.46           C
ATOM   2497  O   PHE A 275      15.415 186.250  38.882  1.00 31.08           O
ATOM   2498  CB  PHE A 275      14.155 188.456  36.941  1.00 32.04           C
ATOM   2499 1HB  PHE A 275      13.547 188.385  36.039  1.00 65.78           H
ATOM   2500 2HB  PHE A 275      13.536 188.168  37.792  1.00 34.34           H
ATOM   2501  CG  PHE A 275      14.593 189.886  37.103  1.00 52.37           C
ATOM   2502  CD1 PHE A 275      14.700 190.459  38.365  1.00 71.05           C
ATOM   2503  HD1 PHE A 275      14.496 189.863  39.243  1.00 80.05           H
ATOM   2504  CD2 PHE A 275      14.898 190.657  35.986  1.00124.80           C
ATOM   2505  HD2 PHE A 275      14.849 190.218  35.000  1.00171.57           H
ATOM   2506  CE1 PHE A 275      15.080 191.791  38.514  1.00142.95           C
ATOM   2507  HE1 PHE A 275      15.161 192.225  39.499  1.00203.96           H
ATOM   2508  CE2 PHE A 275      15.281 191.989  36.123  1.00200.70           C
ATOM   2509  HE2 PHE A 275      15.520 192.576  35.249  1.00308.64           H
ATOM   2510  CZ  PHE A 275      15.368 192.558  37.390  1.00200.29           C
ATOM   2511  HZ  PHE A 275      15.669 193.590  37.500  1.00295.01           H
ATOM   2512  N   GLY A 276      16.924 187.889  38.580  1.00 33.67           N
ATOM   2513  H   GLY A 276      17.244 188.652  38.000  1.00 39.32           H
ATOM   2514  CA  GLY A 276      17.647 187.614  39.809  1.00 39.16           C
ATOM   2515 1HA  GLY A 276      17.981 188.555  40.246  1.00 49.71           H
ATOM   2516 2HA  GLY A 276      16.992 187.104  40.516  1.00 43.20           H
ATOM   2517  C   GLY A 276      18.863 186.752  39.531  1.00 38.30           C
ATOM   2518  O   GLY A 276      19.278 186.627  38.379  1.00 60.31           O
ATOM   2519  N   TRP A 277      19.455 186.161  40.564  1.00 48.82           N
ATOM   2520  H   TRP A 277      19.080 186.268  41.496  1.00 78.78           H
ATOM   2521  CA  TRP A 277      20.654 185.348  40.382  1.00 54.66           C
ATOM   2522  HA  TRP A 277      21.050 185.538  39.384  1.00 62.03           H
ATOM   2523  C   TRP A 277      20.352 183.857  40.495  1.00 52.80           C
ATOM   2524  O   TRP A 277      19.772 183.403  41.481  1.00 51.04           O
ATOM   2525  CB  TRP A 277      21.727 185.741  41.400  1.00 61.66           C
ATOM   2526 1HB  TRP A 277      21.809 186.827  41.419  1.00 65.25           H
ATOM   2527 2HB  TRP A 277      21.434 185.390  42.389  1.00 61.18           H
ATOM   2528  CG  TRP A 277      23.063 185.170  41.042  1.00 77.89           C
ATOM   2529  CD1 TRP A 277      23.592 183.984  41.452  1.00 85.67           C
ATOM   2530  HD1 TRP A 277      23.110 183.308  42.144  1.00 81.54           H
ATOM   2531  CD2 TRP A 277      24.020 185.717  40.121  1.00100.11           C
ATOM   2532  NE1 TRP A 277      24.804 183.750  40.857  1.00110.14           N
ATOM   2533  HE1 TRP A 277      25.365 182.925  41.012  1.00124.70           H
ATOM   2534  CE2 TRP A 277      25.090 184.797  40.024  1.00121.43           C
ATOM   2535  CE3 TRP A 277      24.052 186.871  39.326  1.00114.33           C
ATOM   2536  HE3 TRP A 277      23.245 187.587  39.369  1.00106.94           H
ATOM   2537  CZ2 TRP A 277      26.180 185.010  39.174  1.00157.76           C
ATOM   2538  HZ2 TRP A 277      26.989 184.297  39.119  1.00182.79           H
ATOM   2539  CZ3 TRP A 277      25.132 187.076  38.469  1.00151.12           C
ATOM   2540  HZ3 TRP A 277      25.158 187.956  37.844  1.00170.62           H
ATOM   2541  CH2 TRP A 277      26.189 186.146  38.404  1.00173.40           C
ATOM   2542  HH2 TRP A 277      27.016 186.329  37.734  1.00210.69           H
ATOM   2543  N   SER A 278      20.739 183.100  39.474  1.00 58.83           N
ATOM   2544  H   SER A 278      21.232 183.522  38.700  1.00 65.74           H
ATOM   2545  CA  SER A 278      20.489 181.663  39.426  1.00 60.89           C
ATOM   2546  HA  SER A 278      19.488 181.467  39.809  1.00 58.42           H
ATOM   2547  C   SER A 278      21.496 180.880  40.265  1.00 61.74           C
ATOM   2548  O   SER A 278      22.638 181.301  40.449  1.00 67.90           O
ATOM   2549  CB  SER A 278      20.563 181.184  37.974  1.00 71.49           C
ATOM   2550 1HB  SER A 278      19.847 181.748  37.376  1.00 78.01           H
ATOM   2551 2HB  SER A 278      21.567 181.362  37.588  1.00 79.30           H
ATOM   2552  OG  SER A 278      20.262 179.802  37.874  1.00 76.06           O
ATOM   2553  HG  SER A 278      20.127 179.588  36.947  1.00 89.98           H
ATOM   2554  N   VAL A 279      21.082 179.716  40.755  1.00 59.87           N
ATOM   2555  H   VAL A 279      20.130 179.416  40.603  1.00 58.97           H
ATOM   2556  CA  VAL A 279      21.990 178.826  41.477  1.00 63.08           C
ATOM   2557  HA  VAL A 279      22.560 179.425  42.187  1.00 62.42           H
ATOM   2558  C   VAL A 279      22.984 178.170  40.519  1.00 72.67           C
ATOM   2559  O   VAL A 279      24.002 177.624  40.943  1.00 77.57           O
ATOM   2560  CB  VAL A 279      21.247 177.724  42.268  1.00 63.01           C
ATOM   2561  HB  VAL A 279      21.990 177.135  42.804  1.00 67.38           H
ATOM   2562  CG1 VAL A 279      20.295 178.343  43.287  1.00 59.26           C
ATOM   2563 1HG1 VAL A 279      20.853 178.991  43.963  1.00 87.39           H
ATOM   2564 2HG1 VAL A 279      19.818 177.553  43.867  1.00 85.30           H
ATOM   2565 3HG1 VAL A 279      19.526 178.925  42.778  1.00 87.62           H
ATOM   2566  CG2 VAL A 279      20.473 176.788  41.343  1.00 67.86           C
ATOM   2567 1HG2 VAL A 279      19.760 177.354  40.744  1.00 96.90           H
ATOM   2568 2HG2 VAL A 279      19.933 176.052  41.939  1.00 99.31           H
ATOM   2569 3HG2 VAL A 279      21.166 176.265  40.685  1.00 96.24           H
ATOM   2570  N   HIS A 280      22.691 178.236  39.225  1.00 78.45           N
ATOM   2571  H   HIS A 280      21.854 178.724  38.938  1.00 78.11           H
ATOM   2572  CA  HIS A 280      23.545 177.673  38.184  1.00 87.95           C
ATOM   2573  HA  HIS A 280      24.161 176.883  38.613  1.00 89.20           H
ATOM   2574  C   HIS A 280      24.455 178.754  37.604  1.00 96.03           C
ATOM   2575  O   HIS A 280      24.075 179.924  37.548  1.00131.24           O
ATOM   2576  CB  HIS A 280      22.684 177.088  37.060  1.00 99.17           C
ATOM   2577 1HB  HIS A 280      22.094 177.894  36.623  1.00106.41           H
ATOM   2578 2HB  HIS A 280      23.337 176.687  36.285  1.00115.05           H
ATOM   2579  CG  HIS A 280      21.752 176.006  37.510  1.00 96.69           C
ATOM   2580  ND1 HIS A 280      22.110 174.686  37.675  1.00111.88           N
ATOM   2581  HD1 HIS A 280      23.022 174.286  37.514  1.00132.80           H
ATOM   2582  CD2 HIS A 280      20.428 176.050  37.811  1.00101.94           C
ATOM   2583  HD2 HIS A 280      19.817 176.939  37.769  1.00117.48           H
ATOM   2584  CE1 HIS A 280      21.022 174.012  38.077  1.00117.62           C
ATOM   2585  HE1 HIS A 280      21.002 172.950  38.275  1.00143.39           H
ATOM   2586  NE2 HIS A 280      19.978 174.809  38.190  1.00109.38           N
HETATM 2587  N   NME A 281      25.642 178.356  37.157  1.00134.04           N
HETATM 2588  H   NME A 281      25.899 177.383  37.225  1.00189.34           H
HETATM 2589  CH3 NME A 281      26.595 179.267  36.548  1.00172.34           C
HETATM 2590 1HH3 NME A 281      27.609 178.896  36.699  1.00214.55           H
HETATM 2591 2HH3 NME A 281      26.501 180.255  37.001  1.00207.25           H
HETATM 2592 3HH3 NME A 281      26.394 179.345  35.479  1.00213.37           H
HETATM 2593  CH3 ACE A 289      27.513 184.305  27.752  1.00999.99           C
HETATM 2594 1HH3 ACE A 289      27.333 183.471  27.075  1.00999.99           H
HETATM 2595 2HH3 ACE A 289      28.274 184.966  27.338  1.00999.99           H
HETATM 2596 3HH3 ACE A 289      27.845 183.927  28.718  1.00999.99           H
HETATM 2597  C   ACE A 289      26.225 185.083  27.949  1.00999.99           C
HETATM 2598  O   ACE A 289      25.774 185.239  29.082  1.00999.99           O
ATOM   2599  N   ALA A 290      25.655 185.541  26.839  1.00999.99           N
ATOM   2600  H   ALA A 290      26.097 185.325  25.958  1.00999.99           H
ATOM   2601  CA  ALA A 290      24.425 186.333  26.786  1.00899.74           C
ATOM   2602  HA  ALA A 290      24.297 186.656  25.753  1.00942.44           H
ATOM   2603  C   ALA A 290      23.148 185.582  27.159  1.00648.78           C
ATOM   2604  O   ALA A 290      22.113 185.776  26.522  1.00699.57           O
ATOM   2605  CB  ALA A 290      24.555 187.597  27.631  1.00999.99           C
ATOM   2606 1HB  ALA A 290      23.698 188.245  27.447  1.00999.99           H
ATOM   2607 2HB  ALA A 290      25.469 188.127  27.362  1.00999.99           H
ATOM   2608 3HB  ALA A 290      24.584 187.339  28.689  1.00999.99           H
ATOM   2609  N   GLY A 291      23.213 184.728  28.175  1.00492.66           N
ATOM   2610  H   GLY A 291      24.088 184.618  28.670  1.00538.56           H
ATOM   2611  CA  GLY A 291      22.063 183.950  28.603  1.00363.26           C
ATOM   2612 1HA  GLY A 291      22.222 183.611  29.627  1.00423.76           H
ATOM   2613 2HA  GLY A 291      21.176 184.584  28.582  1.00420.10           H
ATOM   2614  C   GLY A 291      21.817 182.738  27.726  1.00215.59           C
ATOM   2615  O   GLY A 291      22.043 181.607  28.150  1.00195.63           O
ATOM   2616  N   THR A 292      21.350 182.965  26.502  1.00178.14           N
ATOM   2617  H   THR A 292      21.170 183.915  26.207  1.00241.70           H
ATOM   2618  CA  THR A 292      21.092 181.884  25.553  1.00113.35           C
ATOM   2619  HA  THR A 292      21.606 180.987  25.897  1.00135.69           H
ATOM   2620  C   THR A 292      21.621 182.264  24.172  1.00 88.05           C
ATOM   2621  O   THR A 292      21.250 183.301  23.622  1.00 85.18           O
ATOM   2622  CB  THR A 292      19.582 181.578  25.465  1.00128.19           C
ATOM   2623  HB  THR A 292      19.068 182.423  25.008  1.00167.07           H
ATOM   2624  OG1 THR A 292      19.067 181.378  26.787  1.00162.21           O
ATOM   2625  HG1 THR A 292      19.357 182.112  27.334  1.00197.72           H
ATOM   2626  CG2 THR A 292      19.314 180.317  24.656  1.00173.99           C
ATOM   2627 1HG2 THR A 292      19.581 180.487  23.614  1.00228.32           H
ATOM   2628 2HG2 THR A 292      18.256 180.065  24.720  1.00223.98           H
ATOM   2629 3HG2 THR A 292      19.904 179.490  25.054  1.00220.86           H
ATOM   2630  N   LEU A 293      22.502 181.438  23.616  1.00 94.64           N
ATOM   2631  H   LEU A 293      22.764 180.586  24.090  1.00117.33           H
ATOM   2632  CA  LEU A 293      23.135 181.741  22.334  1.00 93.40           C
ATOM   2633  HA  LEU A 293      23.375 182.804  22.308  1.00 90.95           H
ATOM   2634  C   LEU A 293      22.240 181.450  21.132  1.00 74.04           C
ATOM   2635  O   LEU A 293      22.398 182.058  20.075  1.00 70.97           O
ATOM   2636  CB  LEU A 293      24.433 180.941  22.193  1.00141.55           C
ATOM   2637 1HB  LEU A 293      24.178 179.882  22.214  1.00154.01           H
ATOM   2638 2HB  LEU A 293      24.853 181.159  21.211  1.00157.63           H
ATOM   2639  CG  LEU A 293      25.530 181.186  23.235  1.00247.10           C
ATOM   2640  HG  LEU A 293      25.123 180.993  24.227  1.00326.68           H
ATOM   2641  CD1 LEU A 293      26.669 180.207  22.987  1.00312.71           C
ATOM   2642 1HD1 LEU A 293      27.064 180.344  21.981  1.00369.58           H
ATOM   2643 2HD1 LEU A 293      27.463 180.376  23.715  1.00366.24           H
ATOM   2644 3HD1 LEU A 293      26.302 179.186  23.094  1.00365.50           H
ATOM   2645  CD2 LEU A 293      26.045 182.620  23.189  1.00329.51           C
ATOM   2646 1HD2 LEU A 293      26.878 182.729  23.882  1.00385.57           H
ATOM   2647 2HD2 LEU A 293      25.249 183.305  23.481  1.00394.88           H
ATOM   2648 3HD2 LEU A 293      26.380 182.861  22.180  1.00386.14           H
ATOM   2649  N   ASP A 294      21.305 180.521  21.307  1.00 69.61           N
ATOM   2650  H   ASP A 294      21.212 180.085  22.212  1.00 79.31           H
ATOM   2651  CA  ASP A 294      20.407 180.094  20.236  1.00 58.48           C
ATOM   2652  HA  ASP A 294      20.973 180.010  19.308  1.00 70.29           H
ATOM   2653  C   ASP A 294      19.269 181.088  20.011  1.00 36.37           C
ATOM   2654  O   ASP A 294      18.514 180.986  19.045  1.00 32.43           O
ATOM   2655  CB  ASP A 294      19.813 178.723  20.572  1.00 71.36           C
ATOM   2656 1HB  ASP A 294      19.308 178.784  21.537  1.00 95.60           H
ATOM   2657 2HB  ASP A 294      19.079 178.453  19.812  1.00114.78           H
ATOM   2658  CG  ASP A 294      20.867 177.637  20.645  1.00 70.20           C
ATOM   2659  OD1 ASP A 294      20.884 176.897  21.650  1.00110.06           O
ATOM   2660  OD2 ASP A 294      21.673 177.516  19.699  1.00114.95           O
ATOM   2661  N   TYR A 295      19.138 182.042  20.925  1.00 32.00           N
ATOM   2662  H   TYR A 295      19.811 182.087  21.678  1.00 41.19           H
ATOM   2663  CA  TYR A 295      18.067 183.036  20.898  1.00 23.06           C
ATOM   2664  HA  TYR A 295      17.287 182.715  20.207  1.00 19.63           H
ATOM   2665  C   TYR A 295      18.554 184.411  20.448  1.00 23.94           C
ATOM   2666  O   TYR A 295      17.774 185.362  20.399  1.00 24.19           O
ATOM   2667  CB  TYR A 295      17.467 183.161  22.301  1.00 26.74           C
ATOM   2668 1HB  TYR A 295      18.249 182.955  23.032  1.00 37.78           H
ATOM   2669 2HB  TYR A 295      17.132 184.187  22.451  1.00 31.85           H
ATOM   2670  CG  TYR A 295      16.296 182.237  22.555  1.00 22.21           C
ATOM   2671  CD1 TYR A 295      16.452 180.851  22.535  1.00 27.99           C
ATOM   2672  HD1 TYR A 295      17.427 180.427  22.345  1.00 41.45           H
ATOM   2673  CD2 TYR A 295      15.023 182.752  22.798  1.00 24.60           C
ATOM   2674  HD2 TYR A 295      14.881 183.822  22.839  1.00 33.80           H
ATOM   2675  CE1 TYR A 295      15.366 180.001  22.730  1.00 28.23           C
ATOM   2676  HE1 TYR A 295      15.503 178.930  22.707  1.00 40.34           H
ATOM   2677  CE2 TYR A 295      13.931 181.910  22.990  1.00 26.31           C
ATOM   2678  HE2 TYR A 295      12.954 182.327  23.182  1.00 37.72           H
ATOM   2679  CZ  TYR A 295      14.107 180.539  22.939  1.00 24.27           C
ATOM   2680  OH  TYR A 295      13.018 179.715  23.091  1.00 31.21           O
ATOM   2681  HH  TYR A 295      13.231 178.787  22.969  1.00 25.00           H
ATOM   2682  N   LEU A 296      19.842 184.523  20.139  1.00 30.12           N
ATOM   2683  H   LEU A 296      20.428 183.699  20.149  1.00 35.35           H
ATOM   2684  CA  LEU A 296      20.435 185.803  19.766  1.00 35.77           C
ATOM   2685  HA  LEU A 296      20.193 186.525  20.545  1.00 41.68           H
ATOM   2686  C   LEU A 296      19.886 186.314  18.434  1.00 27.40           C
ATOM   2687  O   LEU A 296      19.800 185.557  17.467  1.00 25.63           O
ATOM   2688  CB  LEU A 296      21.958 185.684  19.665  1.00 55.85           C
ATOM   2689 1HB  LEU A 296      22.183 184.865  18.982  1.00 71.01           H
ATOM   2690 2HB  LEU A 296      22.337 186.601  19.214  1.00 95.19           H
ATOM   2691  CG  LEU A 296      22.732 185.447  20.966  1.00 77.97           C
ATOM   2692  HG  LEU A 296      22.291 184.599  21.488  1.00121.89           H
ATOM   2693  CD1 LEU A 296      24.186 185.119  20.654  1.00115.16           C
ATOM   2694 1HD1 LEU A 296      24.232 184.237  20.014  1.00164.77           H
ATOM   2695 2HD1 LEU A 296      24.721 184.917  21.582  1.00155.18           H
ATOM   2696 3HD1 LEU A 296      24.654 185.962  20.147  1.00166.91           H
ATOM   2697  CD2 LEU A 296      22.682 186.664  21.884  1.00148.33           C
ATOM   2698 1HD2 LEU A 296      23.246 186.456  22.794  1.00206.96           H
ATOM   2699 2HD2 LEU A 296      21.649 186.885  22.150  1.00207.16           H
ATOM   2700 3HD2 LEU A 296      23.119 187.525  21.378  1.00203.66           H
ATOM   2701  N   PRO A 297      19.523 187.604  18.356  1.00 27.11           N
ATOM   2702  CA  PRO A 297      19.490 188.298  17.063  1.00 23.50           C
ATOM   2703  HA  PRO A 297      18.791 187.792  16.398  1.00 21.21           H
ATOM   2704  C   PRO A 297      20.852 188.439  16.388  1.00 23.70           C
ATOM   2705  O   PRO A 297      21.884 188.425  17.062  1.00 27.46           O
ATOM   2706  CB  PRO A 297      18.976 189.695  17.421  1.00 28.26           C
ATOM   2707 1HB  PRO A 297      19.815 190.387  17.482  1.00 43.10           H
ATOM   2708 2HB  PRO A 297      18.251 190.037  16.683  1.00 27.03           H
ATOM   2709  CG  PRO A 297      18.339 189.564  18.751  1.00 37.85           C
ATOM   2710 1HG  PRO A 297      18.406 190.502  19.298  1.00 54.67           H
ATOM   2711 2HG  PRO A 297      17.300 189.259  18.641  1.00 54.66           H
ATOM   2712  CD  PRO A 297      19.109 188.493  19.455  1.00 33.54           C
ATOM   2713 1HD  PRO A 297      19.987 188.907  19.949  1.00 36.38           H
ATOM   2714 2HD  PRO A 297      18.469 187.967  20.164  1.00 42.86           H
ATOM   2715  N   PRO A 298      20.879 188.620  15.058  1.00 22.53           N
ATOM   2716  CA  PRO A 298      22.185 188.811  14.414  1.00 24.20           C
ATOM   2717  HA  PRO A 298      22.785 187.908  14.528  1.00 26.00           H
ATOM   2718  C   PRO A 298      22.982 190.009  14.922  1.00 26.08           C
ATOM   2719  O   PRO A 298      24.208 189.960  14.989  1.00 29.51           O
ATOM   2720  CB  PRO A 298      21.826 189.018  12.940  1.00 25.59           C
ATOM   2721 1HB  PRO A 298      21.779 190.083  12.714  1.00 31.63           H
ATOM   2722 2HB  PRO A 298      22.556 188.527  12.296  1.00 34.53           H
ATOM   2723  CG  PRO A 298      20.482 188.402  12.774  1.00 25.52           C
ATOM   2724 1HG  PRO A 298      19.945 188.866  11.947  1.00 40.64           H
ATOM   2725 2HG  PRO A 298      20.578 187.328  12.610  1.00 35.28           H
ATOM   2726  CD  PRO A 298      19.782 188.668  14.074  1.00 21.90           C
ATOM   2727 1HD  PRO A 298      19.316 189.653  14.065  1.00 27.25           H
ATOM   2728 2HD  PRO A 298      19.046 187.888  14.270  1.00 22.92           H
ATOM   2729  N   GLU A 299      22.294 191.091  15.272  1.00 26.18           N
ATOM   2730  H   GLU A 299      21.287 191.081  15.204  1.00 26.04           H
ATOM   2731  CA  GLU A 299      22.962 192.312  15.716  1.00 29.52           C
ATOM   2732  HA  GLU A 299      23.786 192.510  15.029  1.00 32.64           H
ATOM   2733  C   GLU A 299      23.579 192.195  17.107  1.00 31.98           C
ATOM   2734  O   GLU A 299      24.429 193.006  17.477  1.00 37.58           O
ATOM   2735  CB  GLU A 299      22.017 193.517  15.654  1.00 30.22           C
ATOM   2736 1HB  GLU A 299      22.612 194.411  15.839  1.00 34.54           H
ATOM   2737 2HB  GLU A 299      21.618 193.595  14.643  1.00 31.40           H
ATOM   2738  CG  GLU A 299      20.849 193.527  16.634  1.00 28.42           C
ATOM   2739 1HG  GLU A 299      21.166 193.097  17.585  1.00 29.57           H
ATOM   2740 2HG  GLU A 299      20.566 194.565  16.811  1.00 32.46           H
ATOM   2741  CD  GLU A 299      19.620 192.786  16.135  1.00 26.27           C
ATOM   2742  OE1 GLU A 299      19.656 192.153  15.058  1.00 25.82           O
ATOM   2743  OE2 GLU A 299      18.577 192.836  16.820  1.00 28.26           O
ATOM   2744  N   MET A 300      23.181 191.181  17.868  1.00 31.06           N
ATOM   2745  H   MET A 300      22.484 190.538  17.519  1.00 29.10           H
ATOM   2746  CA  MET A 300      23.780 190.926  19.176  1.00 35.28           C
ATOM   2747  HA  MET A 300      24.145 191.870  19.582  1.00 38.91           H
ATOM   2748  C   MET A 300      24.974 189.983  19.062  1.00 38.52           C
ATOM   2749  O   MET A 300      25.846 189.979  19.928  1.00 46.94           O
ATOM   2750  CB  MET A 300      22.755 190.349  20.156  1.00 35.37           C
ATOM   2751 1HB  MET A 300      22.325 189.442  19.730  1.00 34.68           H
ATOM   2752 2HB  MET A 300      23.275 190.083  21.076  1.00 42.77           H
ATOM   2753  CG  MET A 300      21.633 191.319  20.501  1.00 38.80           C
ATOM   2754 1HG  MET A 300      22.070 192.267  20.815  1.00 51.57           H
ATOM   2755 2HG  MET A 300      21.033 191.497  19.608  1.00 42.70           H
ATOM   2756  SD  MET A 300      20.559 190.713  21.819  1.00 45.29           S
ATOM   2757  CE  MET A 300      21.464 191.180  23.297  1.00 52.62           C
ATOM   2758 1HE  MET A 300      20.900 190.876  24.178  1.00 85.65           H
ATOM   2759 2HE  MET A 300      21.603 192.261  23.313  1.00 85.71           H
ATOM   2760 3HE  MET A 300      22.436 190.688  23.302  1.00 85.71           H
ATOM   2761  N   ILE A 301      25.018 189.203  17.986  1.00 36.39           N
ATOM   2762  H   ILE A 301      24.243 189.212  17.338  1.00 34.59           H
ATOM   2763  CA  ILE A 301      26.185 188.387  17.654  1.00 40.63           C
ATOM   2764  HA  ILE A 301      26.576 187.918  18.557  1.00 45.52           H
ATOM   2765  C   ILE A 301      27.255 189.308  17.072  1.00 44.61           C
ATOM   2766  O   ILE A 301      28.443 189.185  17.365  1.00 53.25           O
ATOM   2767  CB  ILE A 301      25.860 187.302  16.601  1.00 39.79           C
ATOM   2768  HB  ILE A 301      25.477 187.790  15.705  1.00 51.30           H
ATOM   2769  CG1 ILE A 301      24.791 186.340  17.132  1.00 39.08           C
ATOM   2770 1HG1 ILE A 301      25.244 185.696  17.885  1.00 77.13           H
ATOM   2771 2HG1 ILE A 301      23.999 186.917  17.607  1.00 77.95           H
ATOM   2772  CG2 ILE A 301      27.121 186.518  16.233  1.00 58.75           C
ATOM   2773 1HG2 ILE A 301      27.515 186.014  17.116  1.00 96.11           H
ATOM   2774 2HG2 ILE A 301      27.876 187.199  15.840  1.00 94.17           H
ATOM   2775 3HG2 ILE A 301      26.886 185.781  15.466  1.00 92.24           H
ATOM   2776  CD1 ILE A 301      24.149 185.467  16.075  1.00 64.19           C
ATOM   2777 1HD1 ILE A 301      23.723 186.092  15.290  1.00111.45           H
ATOM   2778 2HD1 ILE A 301      23.360 184.873  16.535  1.00109.51           H
ATOM   2779 3HD1 ILE A 301      24.893 184.799  15.641  1.00108.59           H
ATOM   2780  N   GLU A 302      26.814 190.237  16.233  1.00 42.57           N
ATOM   2781  H   GLU A 302      25.825 190.291  16.030  1.00 39.53           H
ATOM   2782  CA  GLU A 302      27.704 191.184  15.568  1.00 49.19           C
ATOM   2783  HA  GLU A 302      28.567 190.640  15.186  1.00 55.86           H
ATOM   2784  C   GLU A 302      28.219 192.261  16.521  1.00 54.89           C
ATOM   2785  O   GLU A 302      29.147 193.000  16.195  1.00 66.95           O
ATOM   2786  CB  GLU A 302      26.957 191.798  14.380  1.00 50.23           C
ATOM   2787 1HB  GLU A 302      26.408 190.993  13.891  1.00 62.93           H
ATOM   2788 2HB  GLU A 302      26.241 192.536  14.741  1.00 75.03           H
ATOM   2789  CG  GLU A 302      27.854 192.438  13.328  1.00 89.16           C
ATOM   2790 1HG  GLU A 302      28.347 193.310  13.757  1.00147.24           H
ATOM   2791 2HG  GLU A 302      28.615 191.717  13.029  1.00144.11           H
ATOM   2792  CD  GLU A 302      27.080 192.866  12.098  1.00130.04           C
ATOM   2793  OE1 GLU A 302      27.716 193.317  11.123  1.00192.40           O
ATOM   2794  OE2 GLU A 302      25.836 192.751  12.084  1.00203.39           O
ATOM   2795  N   GLY A 303      27.636 192.329  17.713  1.00 54.64           N
ATOM   2796  H   GLY A 303      26.868 191.707  17.919  1.00 52.99           H
ATOM   2797  CA  GLY A 303      28.122 193.214  18.758  1.00 66.60           C
ATOM   2798 1HA  GLY A 303      27.684 192.903  19.707  1.00 69.68           H
ATOM   2799 2HA  GLY A 303      29.205 193.104  18.829  1.00 77.47           H
ATOM   2800  C   GLY A 303      27.809 194.682  18.549  1.00 71.36           C
ATOM   2801  O   GLY A 303      28.576 195.552  18.961  1.00 89.45           O
ATOM   2802  N   ARG A 304      26.680 194.974  17.911  1.00 64.18           N
ATOM   2803  H   ARG A 304      26.061 194.221  17.641  1.00 57.25           H
ATOM   2804  CA  ARG A 304      26.289 196.346  17.594  1.00 73.25           C
ATOM   2805  HA  ARG A 304      27.164 196.988  17.691  1.00 86.53           H
ATOM   2806  C   ARG A 304      25.232 196.837  18.577  1.00 76.03           C
ATOM   2807  O   ARG A 304      24.439 196.053  19.097  1.00 73.05           O
ATOM   2808  CB  ARG A 304      25.756 196.430  16.160  1.00 75.28           C
ATOM   2809 1HB  ARG A 304      24.924 195.734  16.050  1.00111.13           H
ATOM   2810 2HB  ARG A 304      25.385 197.441  15.986  1.00114.63           H
ATOM   2811  CG  ARG A 304      26.809 196.114  15.105  1.00 88.55           C
ATOM   2812 1HG  ARG A 304      27.698 196.709  15.313  1.00137.19           H
ATOM   2813 2HG  ARG A 304      27.078 195.060  15.169  1.00130.38           H
ATOM   2814  CD  ARG A 304      26.346 196.419  13.685  1.00112.59           C
ATOM   2815 1HD  ARG A 304      26.003 197.453  13.635  1.00156.92           H
ATOM   2816 2HD  ARG A 304      27.206 196.319  13.022  1.00158.46           H
ATOM   2817  NE  ARG A 304      25.296 195.513  13.220  1.00147.67           N
ATOM   2818  HE  ARG A 304      25.582 194.583  12.952  1.00178.86           H
ATOM   2819  CZ  ARG A 304      24.008 195.808  13.101  1.00234.35           C
ATOM   2820  NH1 ARG A 304      23.510 196.982  13.435  1.00297.36           N
ATOM   2821 1HH1 ARG A 304      24.124 197.695  13.794  1.00272.45           H
ATOM   2822 2HH1 ARG A 304      22.522 197.152  13.326  1.00434.83           H
ATOM   2823  NH2 ARG A 304      23.186 194.879  12.656  1.00361.46           N
ATOM   2824 1HH2 ARG A 304      23.565 193.982  12.395  1.00388.29           H
ATOM   2825 2HH2 ARG A 304      22.202 195.080  12.573  1.00494.96           H
ATOM   2826  N   MET A 305      25.238 198.140  18.835  1.00 88.38           N
ATOM   2827  H   MET A 305      25.930 198.731  18.399  1.00 97.45           H
ATOM   2828  CA  MET A 305      24.237 198.760  19.698  1.00 91.46           C
ATOM   2829  HA  MET A 305      24.242 198.267  20.671  1.00 94.87           H
ATOM   2830  C   MET A 305      22.867 198.571  19.053  1.00 73.87           C
ATOM   2831  O   MET A 305      22.732 198.623  17.831  1.00 78.59           O
ATOM   2832  CB  MET A 305      24.544 200.247  19.883  1.00120.15           C
ATOM   2833 1HB  MET A 305      25.584 200.345  20.192  1.00137.36           H
ATOM   2834 2HB  MET A 305      24.420 200.755  18.927  1.00157.11           H
ATOM   2835  CG  MET A 305      23.685 200.931  20.928  1.00183.58           C
ATOM   2836 2HG  MET A 305      23.801 200.408  21.878  1.00233.43           H
ATOM   2837 1HG  MET A 305      22.638 200.863  20.633  1.00237.53           H
ATOM   2838  SD  MET A 305      24.137 202.661  21.151  1.00312.75           S
ATOM   2839  CE  MET A 305      23.341 203.470  19.770  1.00409.11           C
ATOM   2840 1HE  MET A 305      23.505 204.546  19.835  1.00482.74           H
ATOM   2841 2HE  MET A 305      22.270 203.266  19.799  1.00469.45           H
ATOM   2842 3HE  MET A 305      23.759 203.095  18.836  1.00470.90           H
ATOM   2843  N   HIS A 306      21.856 198.311  19.873  1.00 66.22           N
ATOM   2844  H   HIS A 306      21.961 198.443  20.869  1.00 76.30           H
ATOM   2845  CA  HIS A 306      20.582 197.778  19.401  1.00 54.97           C
ATOM   2846  HA  HIS A 306      20.417 198.103  18.373  1.00 58.06           H
ATOM   2847  C   HIS A 306      19.411 198.280  20.241  1.00 50.59           C
ATOM   2848  O   HIS A 306      19.590 198.743  21.366  1.00 60.56           O
ATOM   2849  CB  HIS A 306      20.630 196.247  19.431  1.00 53.92           C
ATOM   2850 1HB  HIS A 306      19.629 195.855  19.249  1.00 50.87           H
ATOM   2851 2HB  HIS A 306      21.280 195.907  18.625  1.00 62.35           H
ATOM   2852  CG  HIS A 306      21.156 195.680  20.714  1.00 58.42           C
ATOM   2853  ND1 HIS A 306      22.469 195.315  20.903  1.00112.33           N
ATOM   2854  HD1 HIS A 306      23.211 195.388  20.221  1.00202.35           H
ATOM   2855  CD2 HIS A 306      20.545 195.420  21.900  1.00 78.06           C
ATOM   2856  HD2 HIS A 306      19.500 195.596  22.107  1.00149.11           H
ATOM   2857  CE1 HIS A 306      22.597 194.861  22.156  1.00104.18           C
ATOM   2858  HE1 HIS A 306      23.523 194.505  22.584  1.00165.67           H
ATOM   2859  NE2 HIS A 306      21.445 194.896  22.797  1.00 76.46           N
ATOM   2860  N   ASP A 307      18.213 198.192  19.672  1.00 45.54           N
ATOM   2861  H   ASP A 307      18.134 197.785  18.753  1.00 48.04           H
ATOM   2862  CA  ASP A 307      16.979 198.628  20.320  1.00 46.37           C
ATOM   2863  HA  ASP A 307      17.191 199.436  21.021  1.00 54.80           H
ATOM   2864  C   ASP A 307      16.333 197.464  21.071  1.00 41.11           C
ATOM   2865  O   ASP A 307      16.774 196.320  20.970  1.00 41.44           O
ATOM   2866  CB  ASP A 307      16.005 199.134  19.251  1.00 60.76           C
ATOM   2867 1HB  ASP A 307      15.870 198.352  18.503  1.00113.67           H
ATOM   2868 2HB  ASP A 307      15.041 199.349  19.711  1.00 99.37           H
ATOM   2869  CG  ASP A 307      16.496 200.390  18.560  1.00 59.79           C
ATOM   2870  OD1 ASP A 307      16.437 200.437  17.313  1.00105.52           O
ATOM   2871  OD2 ASP A 307      16.928 201.338  19.251  1.00104.95           O
ATOM   2872  N   GLU A 308      15.243 197.738  21.782  1.00 44.66           N
ATOM   2873  H   GLU A 308      14.917 198.693  21.846  1.00 50.58           H
ATOM   2874  CA  GLU A 308      14.481 196.698  22.472  1.00 46.99           C
ATOM   2875  HA  GLU A 308      15.162 196.153  23.126  1.00 49.74           H
ATOM   2876  C   GLU A 308      13.844 195.683  21.523  1.00 41.18           C
ATOM   2877  O   GLU A 308      13.257 194.690  21.952  1.00 44.73           O
ATOM   2878  CB  GLU A 308      13.384 197.333  23.332  1.00 60.65           C
ATOM   2879 1HB  GLU A 308      13.021 196.581  24.033  1.00 66.19           H
ATOM   2880 2HB  GLU A 308      13.827 198.144  23.911  1.00 69.30           H
ATOM   2881  CG  GLU A 308      12.188 197.881  22.560  1.00 66.84           C
ATOM   2882 1HG  GLU A 308      11.734 197.074  21.984  1.00 66.35           H
ATOM   2883 2HG  GLU A 308      11.448 198.239  23.276  1.00 81.38           H
ATOM   2884  CD  GLU A 308      12.554 199.017  21.622  1.00 75.65           C
ATOM   2885  OE1 GLU A 308      13.270 199.945  22.056  1.00108.02           O
ATOM   2886  OE2 GLU A 308      12.144 198.985  20.442  1.00115.22           O
ATOM   2887  N   LYS A 309      13.975 195.934  20.224  1.00 37.40           N
ATOM   2888  H   LYS A 309      14.486 196.761  19.949  1.00 37.90           H
ATOM   2889  CA  LYS A 309      13.462 195.055  19.177  1.00 37.94           C
ATOM   2890  HA  LYS A 309      12.410 194.854  19.377  1.00 45.13           H
ATOM   2891  C   LYS A 309      14.186 193.712  19.143  1.00 31.77           C
ATOM   2892  O   LYS A 309      13.788 192.807  18.410  1.00 35.03           O
ATOM   2893  CB  LYS A 309      13.585 195.752  17.819  1.00 43.87           C
ATOM   2894 1HB  LYS A 309      14.638 195.953  17.621  1.00 41.78           H
ATOM   2895 2HB  LYS A 309      13.208 195.083  17.046  1.00 50.37           H
ATOM   2896  CG  LYS A 309      12.813 197.064  17.750  1.00 55.08           C
ATOM   2897 1HG  LYS A 309      11.782 196.886  18.055  1.00 83.15           H
ATOM   2898 2HG  LYS A 309      13.267 197.777  18.439  1.00 84.52           H
ATOM   2899  CD  LYS A 309      12.818 197.653  16.347  1.00 73.81           C
ATOM   2900 1HD  LYS A 309      13.848 197.787  16.016  1.00118.33           H
ATOM   2901 2HD  LYS A 309      12.319 196.954  15.677  1.00114.08           H
ATOM   2902  CE  LYS A 309      12.094 198.989  16.282  1.00 81.08           C
ATOM   2903 1HE  LYS A 309      11.996 199.284  15.235  1.00112.53           H
ATOM   2904 2HE  LYS A 309      11.089 198.866  16.695  1.00104.82           H
ATOM   2905  NZ  LYS A 309      12.849 200.034  17.049  1.00106.29           N
ATOM   2906 1HZ  LYS A 309      12.897 199.780  18.027  1.00148.61           H
ATOM   2907 2HZ  LYS A 309      12.384 200.929  16.977  1.00139.79           H
ATOM   2908 3HZ  LYS A 309      13.790 200.131  16.690  1.00142.78           H
ATOM   2909  N   VAL A 310      15.231 193.582  19.953  1.00 27.31           N
ATOM   2910  H   VAL A 310      15.534 194.384  20.489  1.00 29.18           H
ATOM   2911  CA  VAL A 310      15.926 192.311  20.150  1.00 24.48           C
ATOM   2912  HA  VAL A 310      16.187 191.901  19.175  1.00 27.37           H
ATOM   2913  C   VAL A 310      15.041 191.285  20.850  1.00 21.38           C
ATOM   2914  O   VAL A 310      15.277 190.083  20.743  1.00 22.31           O
ATOM   2915  CB  VAL A 310      17.226 192.460  20.974  1.00 27.13           C
ATOM   2916  HB  VAL A 310      17.642 191.466  21.133  1.00 29.32           H
ATOM   2917  CG1 VAL A 310      18.248 193.283  20.201  1.00 32.74           C
ATOM   2918 1HG1 VAL A 310      18.442 192.813  19.237  1.00 61.28           H
ATOM   2919 2HG1 VAL A 310      19.179 193.324  20.765  1.00 65.50           H
ATOM   2920 3HG1 VAL A 310      17.875 194.295  20.043  1.00 60.52           H
ATOM   2921  CG2 VAL A 310      16.972 193.093  22.342  1.00 29.25           C
ATOM   2922 1HG2 VAL A 310      17.909 193.139  22.898  1.00 58.55           H
ATOM   2923 2HG2 VAL A 310      16.259 192.490  22.904  1.00 56.89           H
ATOM   2924 3HG2 VAL A 310      16.579 194.102  22.223  1.00 59.14           H
ATOM   2925  N   ASP A 311      14.016 191.753  21.555  1.00 21.02           N
ATOM   2926  H   ASP A 311      13.873 192.752  21.623  1.00 23.86           H
ATOM   2927  CA  ASP A 311      13.077 190.870  22.241  1.00 20.39           C
ATOM   2928  HA  ASP A 311      13.629 190.094  22.772  1.00 21.73           H
ATOM   2929  C   ASP A 311      12.133 190.193  21.250  1.00 18.52           C
ATOM   2930  O   ASP A 311      11.636 189.093  21.489  1.00 19.77           O
ATOM   2931  CB  ASP A 311      12.245 191.670  23.248  1.00 25.47           C
ATOM   2932 1HB  ASP A 311      11.782 192.513  22.735  1.00 26.98           H
ATOM   2933 2HB  ASP A 311      11.456 191.030  23.641  1.00 29.86           H
ATOM   2934  CG  ASP A 311      13.068 192.191  24.413  1.00 31.19           C
ATOM   2935  OD1 ASP A 311      14.138 191.623  24.716  1.00 53.38           O
ATOM   2936  OD2 ASP A 311      12.634 193.164  25.066  1.00 72.61           O
ATOM   2937  N   LEU A 312      11.883 190.872  20.136  1.00 17.81           N
ATOM   2938  H   LEU A 312      12.368 191.744  19.980  1.00 19.02           H
ATOM   2939  CA  LEU A 312      10.945 190.403  19.121  1.00 17.67           C
ATOM   2940  HA  LEU A 312      10.014 190.111  19.609  1.00 19.71           H
ATOM   2941  C   LEU A 312      11.497 189.186  18.384  1.00 15.60           C
ATOM   2942  O   LEU A 312      10.762 188.261  18.045  1.00 16.00           O
ATOM   2943  CB  LEU A 312      10.668 191.531  18.123  1.00 20.75           C
ATOM   2944 1HB  LEU A 312      11.603 191.757  17.611  1.00 41.74           H
ATOM   2945 2HB  LEU A 312       9.958 191.166  17.382  1.00 31.04           H
ATOM   2946  CG  LEU A 312      10.128 192.842  18.703  1.00 18.32           C
ATOM   2947  HG  LEU A 312      10.801 193.174  19.494  1.00 44.69           H
ATOM   2948  CD1 LEU A 312      10.107 193.925  17.634  1.00 68.28           C
ATOM   2949 1HD1 LEU A 312      11.112 194.065  17.237  1.00122.35           H
ATOM   2950 2HD1 LEU A 312       9.761 194.862  18.070  1.00113.44           H
ATOM   2951 3HD1 LEU A 312       9.439 193.632  16.824  1.00114.49           H
ATOM   2952  CD2 LEU A 312       8.744 192.660  19.311  1.00 32.79           C
ATOM   2953 1HD2 LEU A 312       8.814 192.012  20.184  1.00 75.39           H
ATOM   2954 2HD2 LEU A 312       8.073 192.210  18.580  1.00 71.32           H
ATOM   2955 3HD2 LEU A 312       8.351 193.629  19.617  1.00 70.53           H
ATOM   2956  N   TRP A 313      12.810 189.179  18.179  1.00 15.20           N
ATOM   2957  H   TRP A 313      13.362 189.968  18.484  1.00 17.25           H
ATOM   2958  CA  TRP A 313      13.491 188.043  17.567  1.00 13.76           C
ATOM   2959  HA  TRP A 313      13.009 187.793  16.621  1.00 14.53           H
ATOM   2960  C   TRP A 313      13.412 186.831  18.490  1.00 12.68           C
ATOM   2961  O   TRP A 313      13.120 185.721  18.048  1.00 12.50           O
ATOM   2962  CB  TRP A 313      14.955 188.407  17.314  1.00 14.72           C
ATOM   2963 1HB  TRP A 313      14.998 189.285  16.671  1.00 16.64           H
ATOM   2964 2HB  TRP A 313      15.403 188.662  18.273  1.00 16.70           H
ATOM   2965  CG  TRP A 313      15.761 187.305  16.694  1.00 14.11           C
ATOM   2966  CD1 TRP A 313      16.366 186.269  17.340  1.00 15.28           C
ATOM   2967  HD1 TRP A 313      16.338 186.114  18.410  1.00 17.01           H
ATOM   2968  CD2 TRP A 313      16.093 187.133  15.307  1.00 14.32           C
ATOM   2969  NE1 TRP A 313      17.024 185.451  16.461  1.00 15.88           N
ATOM   2970  HE1 TRP A 313      17.554 184.635  16.732  1.00 17.83           H
ATOM   2971  CE2 TRP A 313      16.861 185.950  15.197  1.00 15.21           C
ATOM   2972  CE3 TRP A 313      15.840 187.876  14.146  1.00 15.56           C
ATOM   2973  HE3 TRP A 313      15.251 188.779  14.191  1.00 16.75           H
ATOM   2974  CZ2 TRP A 313      17.341 185.485  13.969  1.00 17.04           C
ATOM   2975  HZ2 TRP A 313      17.909 184.569  13.908  1.00 19.03           H
ATOM   2976  CZ3 TRP A 313      16.347 187.426  12.927  1.00 17.59           C
ATOM   2977  HZ3 TRP A 313      16.165 187.997  12.029  1.00 20.37           H
ATOM   2978  CH2 TRP A 313      17.082 186.229  12.847  1.00 18.34           C
ATOM   2979  HH2 TRP A 313      17.455 185.895  11.890  1.00 21.74           H
ATOM   2980  N   SER A 314      13.652 187.046  19.779  1.00 13.77           N
ATOM   2981  H   SER A 314      13.864 187.982  20.095  1.00 16.15           H
ATOM   2982  CA  SER A 314      13.603 185.974  20.769  1.00 13.95           C
ATOM   2983  HA  SER A 314      14.292 185.185  20.466  1.00 15.04           H
ATOM   2984  C   SER A 314      12.205 185.370  20.867  1.00 11.93           C
ATOM   2985  O   SER A 314      12.053 184.165  21.066  1.00 12.42           O
ATOM   2986  CB  SER A 314      14.033 186.516  22.134  1.00 17.72           C
ATOM   2987 1HB  SER A 314      13.366 187.327  22.425  1.00 18.87           H
ATOM   2988 2HB  SER A 314      13.967 185.723  22.878  1.00 19.73           H
ATOM   2989  OG  SER A 314      15.363 187.003  22.076  1.00 23.60           O
ATOM   2990  HG  SER A 314      15.894 186.384  21.569  1.00 43.28           H
ATOM   2991  N   LEU A 315      11.187 186.210  20.713  1.00 11.59           N
ATOM   2992  H   LEU A 315      11.374 187.197  20.594  1.00 13.15           H
ATOM   2993  CA  LEU A 315       9.798 185.760  20.697  1.00 10.58           C
ATOM   2994  HA  LEU A 315       9.616 185.167  21.593  1.00 11.80           H
ATOM   2995  C   LEU A 315       9.517 184.881  19.480  1.00  9.25           C
ATOM   2996  O   LEU A 315       8.754 183.919  19.562  1.00 10.22           O
ATOM   2997  CB  LEU A 315       8.871 186.980  20.707  1.00 12.17           C
ATOM   2998 1HB  LEU A 315       9.222 187.662  21.482  1.00 22.61           H
ATOM   2999 2HB  LEU A 315       8.980 187.488  19.749  1.00 21.41           H
ATOM   3000  CG  LEU A 315       7.378 186.734  20.942  1.00 12.65           C
ATOM   3001  HG  LEU A 315       7.018 186.003  20.219  1.00 29.90           H
ATOM   3002  CD1 LEU A 315       7.112 186.210  22.350  1.00 29.24           C
ATOM   3003 1HD1 LEU A 315       6.037 186.144  22.519  1.00 65.85           H
ATOM   3004 2HD1 LEU A 315       7.550 186.886  23.085  1.00 65.96           H
ATOM   3005 3HD1 LEU A 315       7.549 185.218  22.462  1.00 65.11           H
ATOM   3006  CD2 LEU A 315       6.625 188.041  20.729  1.00 26.07           C
ATOM   3007 1HD2 LEU A 315       6.991 188.796  21.424  1.00 60.91           H
ATOM   3008 2HD2 LEU A 315       5.560 187.880  20.899  1.00 62.40           H
ATOM   3009 3HD2 LEU A 315       6.775 188.386  19.705  1.00 60.61           H
ATOM   3010  N   GLY A 316      10.144 185.206  18.354  1.00  9.11           N
ATOM   3011  H   GLY A 316      10.746 186.018  18.336  1.00 10.59           H
ATOM   3012  CA  GLY A 316      10.010 184.408  17.148  1.00  9.20           C
ATOM   3013 1HA  GLY A 316       8.952 184.253  16.940  1.00 10.33           H
ATOM   3014 2HA  GLY A 316      10.456 184.946  16.311  1.00 11.22           H
ATOM   3015  C   GLY A 316      10.683 183.054  17.259  1.00  8.73           C
ATOM   3016  O   GLY A 316      10.151 182.048  16.789  1.00  9.66           O
ATOM   3017  N   VAL A 317      11.850 183.029  17.893  1.00  9.38           N
ATOM   3018  H   VAL A 317      12.241 183.897  18.235  1.00 10.66           H
ATOM   3019  CA  VAL A 317      12.587 181.790  18.134  1.00 10.35           C
ATOM   3020  HA  VAL A 317      12.769 181.291  17.183  1.00 11.22           H
ATOM   3021  C   VAL A 317      11.744 180.862  19.001  1.00 10.21           C
ATOM   3022  O   VAL A 317      11.648 179.666  18.729  1.00 11.73           O
ATOM   3023  CB  VAL A 317      13.945 182.048  18.831  1.00 12.85           C
ATOM   3024  HB  VAL A 317      13.772 182.654  19.721  1.00 14.19           H
ATOM   3025  CG1 VAL A 317      14.608 180.744  19.261  1.00 17.11           C
ATOM   3026 1HG1 VAL A 317      13.989 180.240  20.003  1.00 46.61           H
ATOM   3027 2HG1 VAL A 317      15.583 180.958  19.701  1.00 48.39           H
ATOM   3028 3HG1 VAL A 317      14.742 180.095  18.398  1.00 44.45           H
ATOM   3029  CG2 VAL A 317      14.890 182.804  17.902  1.00 15.77           C
ATOM   3030 1HG2 VAL A 317      14.446 183.755  17.612  1.00 42.62           H
ATOM   3031 2HG2 VAL A 317      15.086 182.210  17.009  1.00 46.94           H
ATOM   3032 3HG2 VAL A 317      15.831 182.998  18.417  1.00 44.75           H
ATOM   3033  N   LEU A 318      11.124 181.417  20.038  1.00  9.92           N
ATOM   3034  H   LEU A 318      11.242 182.405  20.217  1.00 10.57           H
ATOM   3035  CA  LEU A 318      10.281 180.643  20.944  1.00 10.30           C
ATOM   3036  HA  LEU A 318      10.830 179.751  21.248  1.00 11.96           H
ATOM   3037  C   LEU A 318       8.975 180.191  20.297  1.00  9.73           C
ATOM   3038  O   LEU A 318       8.487 179.099  20.580  1.00 11.45           O
ATOM   3039  CB  LEU A 318       9.961 181.477  22.187  1.00 11.17           C
ATOM   3040 1HB  LEU A 318      10.892 181.856  22.608  1.00 13.06           H
ATOM   3041 2HB  LEU A 318       9.359 182.330  21.875  1.00 11.91           H
ATOM   3042  CG  LEU A 318       9.196 180.730  23.284  1.00 12.15           C
ATOM   3043  HG  LEU A 318       8.301 180.291  22.845  1.00 13.21           H
ATOM   3044  CD1 LEU A 318      10.016 179.622  23.931  1.00 15.05           C
ATOM   3045 1HD1 LEU A 318      10.931 180.040  24.350  1.00 43.41           H
ATOM   3046 2HD1 LEU A 318      10.260 178.861  23.190  1.00 46.78           H
ATOM   3047 3HD1 LEU A 318       9.434 179.163  24.731  1.00 41.58           H
ATOM   3048  CD2 LEU A 318       8.769 181.727  24.344  1.00 14.41           C
ATOM   3049 1HD2 LEU A 318       8.162 181.223  25.095  1.00 44.46           H
ATOM   3050 2HD2 LEU A 318       8.181 182.519  23.880  1.00 42.27           H
ATOM   3051 3HD2 LEU A 318       9.649 182.156  24.822  1.00 42.88           H
ATOM   3052  N   CYS A 319       8.399 181.029  19.442  1.00  8.96           N
ATOM   3053  H   CYS A 319       8.828 181.926  19.259  1.00  9.22           H
ATOM   3054  CA  CYS A 319       7.166 180.680  18.743  1.00  9.25           C
ATOM   3055  HA  CYS A 319       6.394 180.439  19.474  1.00 10.21           H
ATOM   3056  C   CYS A 319       7.383 179.453  17.863  1.00  9.98           C
ATOM   3057  O   CYS A 319       6.543 178.554  17.820  1.00 12.71           O
ATOM   3058  CB  CYS A 319       6.697 181.862  17.890  1.00  9.52           C
ATOM   3059 1HB  CYS A 319       6.691 182.760  18.508  1.00 10.50           H
ATOM   3060 2HB  CYS A 319       7.410 182.013  17.080  1.00 10.14           H
ATOM   3061  SG  CYS A 319       5.043 181.618  17.191  1.00 12.85           S
ATOM   3062  HG  CYS A 319       5.205 180.341  16.824  1.00 25.31           H
ATOM   3063  N   TYR A 320       8.513 179.415  17.164  1.00  9.61           N
ATOM   3064  H   TYR A 320       9.148 180.201  17.198  1.00  9.94           H
ATOM   3065  CA  TYR A 320       8.897 178.241  16.388  1.00 10.64           C
ATOM   3066  HA  TYR A 320       8.093 177.981  15.699  1.00 11.50           H
ATOM   3067  C   TYR A 320       9.144 177.049  17.310  1.00 11.84           C
ATOM   3068  O   TYR A 320       8.688 175.940  17.037  1.00 13.90           O
ATOM   3069  CB  TYR A 320      10.164 178.549  15.586  1.00 11.07           C
ATOM   3070 1HB  TYR A 320      10.007 179.463  15.014  1.00 11.52           H
ATOM   3071 2HB  TYR A 320      10.979 178.726  16.287  1.00 12.04           H
ATOM   3072  CG  TYR A 320      10.581 177.443  14.639  1.00 12.60           C
ATOM   3073  CD1 TYR A 320      11.317 176.352  15.104  1.00 14.65           C
ATOM   3074  HD1 TYR A 320      11.537 176.267  16.158  1.00 16.00           H
ATOM   3075  CD2 TYR A 320      10.280 177.504  13.277  1.00 14.22           C
ATOM   3076  HD2 TYR A 320       9.680 178.317  12.897  1.00 15.56           H
ATOM   3077  CE1 TYR A 320      11.783 175.375  14.229  1.00 17.29           C
ATOM   3078  HE1 TYR A 320      12.361 174.543  14.606  1.00 20.77           H
ATOM   3079  CE2 TYR A 320      10.756 176.532  12.395  1.00 16.78           C
ATOM   3080  HE2 TYR A 320      10.540 176.605  11.339  1.00 19.82           H
ATOM   3081  CZ  TYR A 320      11.519 175.480  12.875  1.00 17.82           C
ATOM   3082  OH  TYR A 320      12.034 174.529  12.024  1.00 22.48           O
ATOM   3083  HH  TYR A 320      11.846 174.705  11.100  1.00 29.95           H
ATOM   3084  N   GLU A 321       9.873 177.267  18.399  1.00 12.14           N
ATOM   3085  H   GLU A 321      10.211 178.199  18.598  1.00 12.12           H
ATOM   3086  CA  GLU A 321      10.229 176.188  19.317  1.00 13.58           C
ATOM   3087  HA  GLU A 321      10.713 175.401  18.739  1.00 15.97           H
ATOM   3088  C   GLU A 321       9.027 175.557  20.016  1.00 13.68           C
ATOM   3089  O   GLU A 321       9.031 174.356  20.280  1.00 16.55           O
ATOM   3090  CB  GLU A 321      11.233 176.691  20.358  1.00 14.77           C
ATOM   3091 1HB  GLU A 321      12.046 177.190  19.829  1.00 20.52           H
ATOM   3092 2HB  GLU A 321      10.744 177.419  21.004  1.00 16.67           H
ATOM   3093  CG  GLU A 321      11.832 175.587  21.219  1.00 23.47           C
ATOM   3094 1HG  GLU A 321      11.058 175.184  21.873  1.00 38.09           H
ATOM   3095 2HG  GLU A 321      12.189 174.790  20.567  1.00 39.46           H
ATOM   3096  CD  GLU A 321      12.993 176.066  22.067  1.00 23.02           C
ATOM   3097  OE1 GLU A 321      12.887 177.141  22.692  1.00 45.19           O
ATOM   3098  OE2 GLU A 321      14.025 175.364  22.124  1.00 68.12           O
ATOM   3099  N   PHE A 322       7.986 176.328  20.311  1.00 12.02           N
ATOM   3100  H   PHE A 322       8.023 177.322  20.129  1.00 11.81           H
ATOM   3101  CA  PHE A 322       6.769 175.747  20.871  1.00 12.22           C
ATOM   3102  HA  PHE A 322       7.036 175.125  21.725  1.00 13.64           H
ATOM   3103  C   PHE A 322       6.068 174.840  19.863  1.00 13.55           C
ATOM   3104  O   PHE A 322       5.523 173.801  20.233  1.00 17.37           O
ATOM   3105  CB  PHE A 322       5.766 176.824  21.298  1.00 11.48           C
ATOM   3106 1HB  PHE A 322       5.663 177.543  20.486  1.00 11.75           H
ATOM   3107 2HB  PHE A 322       4.799 176.344  21.446  1.00 12.94           H
ATOM   3108  CG  PHE A 322       6.114 177.561  22.567  1.00 11.85           C
ATOM   3109  CD1 PHE A 322       6.667 176.914  23.670  1.00 31.76           C
ATOM   3110  HD1 PHE A 322       6.955 175.875  23.607  1.00 84.14           H
ATOM   3111  CD2 PHE A 322       5.775 178.905  22.689  1.00 47.23           C
ATOM   3112  HD2 PHE A 322       5.395 179.443  21.833  1.00110.57           H
ATOM   3113  CE1 PHE A 322       6.835 177.582  24.881  1.00 33.65           C
ATOM   3114  HE1 PHE A 322       7.278 177.071  25.722  1.00 86.67           H
ATOM   3115  CE2 PHE A 322       5.896 179.569  23.907  1.00 49.56           C
ATOM   3116  HE2 PHE A 322       5.592 180.602  23.993  1.00115.35           H
ATOM   3117  CZ  PHE A 322       6.421 178.903  25.009  1.00 16.07           C
ATOM   3118  HZ  PHE A 322       6.516 179.413  25.957  1.00 19.58           H
ATOM   3119  N   LEU A 323       6.048 175.243  18.597  1.00 13.49           N
ATOM   3120  H   LEU A 323       6.541 176.086  18.339  1.00 14.53           H
ATOM   3121  CA  LEU A 323       5.321 174.510  17.564  1.00 15.72           C
ATOM   3122  HA  LEU A 323       4.381 174.148  17.981  1.00 17.47           H
ATOM   3123  C   LEU A 323       6.091 173.302  17.040  1.00 18.11           C
ATOM   3124  O   LEU A 323       5.489 172.369  16.514  1.00 22.30           O
ATOM   3125  CB  LEU A 323       5.014 175.442  16.388  1.00 16.82           C
ATOM   3126 1HB  LEU A 323       5.959 175.865  16.045  1.00 37.44           H
ATOM   3127 2HB  LEU A 323       4.604 174.842  15.576  1.00 32.01           H
ATOM   3128  CG  LEU A 323       4.044 176.594  16.664  1.00 23.21           C
ATOM   3129  HG  LEU A 323       4.368 177.117  17.562  1.00 69.04           H
ATOM   3130  CD1 LEU A 323       4.066 177.580  15.504  1.00 46.81           C
ATOM   3131 1HD1 LEU A 323       3.700 177.093  14.600  1.00 85.73           H
ATOM   3132 2HD1 LEU A 323       5.086 177.927  15.343  1.00 91.38           H
ATOM   3133 3HD1 LEU A 323       3.430 178.433  15.740  1.00 90.23           H
ATOM   3134  CD2 LEU A 323       2.615 176.105  16.870  1.00 56.03           C
ATOM   3135 1HD2 LEU A 323       2.290 175.530  16.002  1.00103.22           H
ATOM   3136 2HD2 LEU A 323       1.953 176.960  17.007  1.00100.02           H
ATOM   3137 3HD2 LEU A 323       2.566 175.476  17.758  1.00100.60           H
ATOM   3138  N   VAL A 324       7.415 173.331  17.143  1.00 19.11           N
ATOM   3139  H   VAL A 324       7.851 174.119  17.604  1.00 19.43           H
ATOM   3140  CA  VAL A 324       8.273 172.313  16.535  1.00 22.23           C
ATOM   3141  HA  VAL A 324       7.646 171.630  15.963  1.00 25.64           H
ATOM   3142  C   VAL A 324       9.026 171.477  17.567  1.00 24.24           C
ATOM   3143  O   VAL A 324       9.339 170.313  17.318  1.00 30.88           O
ATOM   3144  CB  VAL A 324       9.272 172.955  15.545  1.00 22.39           C
ATOM   3145  HB  VAL A 324       9.909 173.650  16.093  1.00 21.10           H
ATOM   3146  CG1 VAL A 324      10.162 171.901  14.888  1.00 28.61           C
ATOM   3147 1HG1 VAL A 324       9.545 171.125  14.435  1.00 57.52           H
ATOM   3148 2HG1 VAL A 324      10.813 171.452  15.638  1.00 59.09           H
ATOM   3149 3HG1 VAL A 324      10.780 172.367  14.120  1.00 58.32           H
ATOM   3150  CG2 VAL A 324       8.520 173.728  14.461  1.00 23.04           C
ATOM   3151 1HG2 VAL A 324       7.771 173.085  13.998  1.00 51.25           H
ATOM   3152 2HG2 VAL A 324       9.221 174.071  13.700  1.00 49.62           H
ATOM   3153 3HG2 VAL A 324       8.028 174.597  14.899  1.00 52.40           H
ATOM   3154  N   GLY A 325       9.296 172.056  18.733  1.00 22.16           N
ATOM   3155  H   GLY A 325       8.972 172.995  18.919  1.00 20.60           H
ATOM   3156  CA  GLY A 325      10.012 171.363  19.791  1.00 25.02           C
ATOM   3157 1HA  GLY A 325       9.572 171.653  20.745  1.00 25.53           H
ATOM   3158 2HA  GLY A 325       9.870 170.289  19.675  1.00 29.90           H
ATOM   3159  C   GLY A 325      11.501 171.648  19.862  1.00 25.96           C
ATOM   3160  O   GLY A 325      12.168 171.206  20.797  1.00 32.69           O
ATOM   3161  N   LYS A 326      12.030 172.390  18.893  1.00 23.78           N
ATOM   3162  H   LYS A 326      11.432 172.723  18.149  1.00 23.23           H
ATOM   3163  CA  LYS A 326      13.443 172.763  18.866  1.00 25.79           C
ATOM   3164  HA  LYS A 326      13.802 172.806  19.895  1.00 29.74           H
ATOM   3165  C   LYS A 326      13.632 174.139  18.230  1.00 21.14           C
ATOM   3166  O   LYS A 326      12.762 174.591  17.487  1.00 19.22           O
ATOM   3167  CB  LYS A 326      14.259 171.710  18.108  1.00 34.53           C
ATOM   3168 1HB  LYS A 326      15.317 171.914  18.269  1.00 59.60           H
ATOM   3169 2HB  LYS A 326      14.036 170.729  18.527  1.00 58.43           H
ATOM   3170  CG  LYS A 326      14.010 171.671  16.607  1.00 56.65           C
ATOM   3171 1HG  LYS A 326      12.965 171.428  16.418  1.00 90.41           H
ATOM   3172 2HG  LYS A 326      14.231 172.650  16.181  1.00 91.86           H
ATOM   3173  CD  LYS A 326      14.899 170.637  15.932  1.00 70.37           C
ATOM   3174 1HD  LYS A 326      15.940 170.857  16.167  1.00101.18           H
ATOM   3175 2HD  LYS A 326      14.649 169.644  16.305  1.00106.62           H
ATOM   3176  CE  LYS A 326      14.711 170.676  14.425  1.00121.95           C
ATOM   3177 1HE  LYS A 326      13.668 170.450  14.190  1.00181.49           H
ATOM   3178 2HE  LYS A 326      14.934 171.685  14.070  1.00181.37           H
ATOM   3179  NZ  LYS A 326      15.631 169.680  13.784  1.00157.11           N
ATOM   3180 1HZ  LYS A 326      15.438 168.748  14.124  1.00193.51           H
ATOM   3181 2HZ  LYS A 326      16.593 169.908  13.997  1.00199.70           H
ATOM   3182 3HZ  LYS A 326      15.516 169.690  12.779  1.00192.20           H
ATOM   3183  N   PRO A 327      14.751 174.827  18.515  1.00 23.26           N
ATOM   3184  CA  PRO A 327      14.951 176.123  17.857  1.00 21.67           C
ATOM   3185  HA  PRO A 327      14.144 176.800  18.138  1.00 20.15           H
ATOM   3186  C   PRO A 327      15.062 176.039  16.335  1.00 20.95           C
ATOM   3187  O   PRO A 327      15.458 175.005  15.797  1.00 25.17           O
ATOM   3188  CB  PRO A 327      16.284 176.611  18.434  1.00 29.28           C
ATOM   3189 1HB  PRO A 327      17.094 176.383  17.741  1.00 41.71           H
ATOM   3190 2HB  PRO A 327      16.246 177.682  18.635  1.00 35.23           H
ATOM   3191  CG  PRO A 327      16.466 175.851  19.698  1.00 36.47           C
ATOM   3192 1HG  PRO A 327      17.522 175.773  19.955  1.00 55.78           H
ATOM   3193 2HG  PRO A 327      15.905 176.326  20.504  1.00 47.68           H
ATOM   3194  CD  PRO A 327      15.890 174.501  19.391  1.00 31.28           C
ATOM   3195 1HD  PRO A 327      16.616 173.887  18.858  1.00 37.54           H
ATOM   3196 2HD  PRO A 327      15.560 174.012  20.308  1.00 36.47           H
ATOM   3197  N   PRO A 328      14.740 177.129  15.619  1.00 18.85           N
ATOM   3198  CA  PRO A 328      14.852 177.094  14.156  1.00 19.14           C
ATOM   3199  HA  PRO A 328      14.336 176.216  13.769  1.00 21.20           H
ATOM   3200  C   PRO A 328      16.278 177.089  13.609  1.00 21.07           C
ATOM   3201  O   PRO A 328      16.511 176.652  12.483  1.00 25.50           O
ATOM   3202  CB  PRO A 328      14.101 178.357  13.727  1.00 18.63           C
ATOM   3203 1HB  PRO A 328      14.534 178.776  12.820  1.00 22.11           H
ATOM   3204 2HB  PRO A 328      13.045 178.133  13.578  1.00 22.57           H
ATOM   3205  CG  PRO A 328      14.262 179.295  14.863  1.00 18.85           C
ATOM   3206 1HG  PRO A 328      15.221 179.807  14.788  1.00 27.01           H
ATOM   3207 2HG  PRO A 328      13.446 180.017  14.884  1.00 23.40           H
ATOM   3208  CD  PRO A 328      14.236 178.431  16.091  1.00 18.30           C
ATOM   3209 1HD  PRO A 328      14.898 178.840  16.853  1.00 23.53           H
ATOM   3210 2HD  PRO A 328      13.218 178.330  16.469  1.00 19.84           H
ATOM   3211  N   PHE A 329      17.229 177.570  14.402  1.00 21.65           N
ATOM   3212  H   PHE A 329      16.988 177.875  15.334  1.00 22.72           H
ATOM   3213  CA  PHE A 329      18.624 177.665  13.981  1.00 24.92           C
ATOM   3214  HA  PHE A 329      18.678 177.487  12.907  1.00 25.87           H
ATOM   3215  C   PHE A 329      19.491 176.618  14.676  1.00 30.42           C
ATOM   3216  O   PHE A 329      20.685 176.824  14.892  1.00 44.47           O
ATOM   3217  CB  PHE A 329      19.160 179.070  14.273  1.00 25.00           C
ATOM   3218 1HB  PHE A 329      19.210 179.207  15.353  1.00 26.99           H
ATOM   3219 2HB  PHE A 329      20.171 179.147  13.871  1.00 29.11           H
ATOM   3220  CG  PHE A 329      18.324 180.172  13.682  1.00 21.72           C
ATOM   3221  CD1 PHE A 329      18.259 180.350  12.304  1.00 24.01           C
ATOM   3222  HD1 PHE A 329      18.820 179.699  11.649  1.00 29.22           H
ATOM   3223  CD2 PHE A 329      17.591 181.022  14.503  1.00 19.84           C
ATOM   3224  HD2 PHE A 329      17.642 180.911  15.577  1.00 21.77           H
ATOM   3225  CE1 PHE A 329      17.460 181.345  11.751  1.00 23.58           C
ATOM   3226  HE1 PHE A 329      17.415 181.466  10.679  1.00 28.41           H
ATOM   3227  CE2 PHE A 329      16.783 182.017  13.958  1.00 19.32           C
ATOM   3228  HE2 PHE A 329      16.213 182.666  14.607  1.00 21.13           H
ATOM   3229  CZ  PHE A 329      16.713 182.176  12.578  1.00 20.82           C
ATOM   3230  HZ  PHE A 329      16.088 182.946  12.151  1.00 23.03           H
ATOM   3231  N   GLU A 330      18.881 175.492  15.026  1.00 39.61           N
ATOM   3232  H   GLU A 330      17.906 175.363  14.795  1.00 55.25           H
ATOM   3233  CA  GLU A 330      19.578 174.411  15.717  1.00 48.25           C
ATOM   3234  HA  GLU A 330      20.016 174.803  16.635  1.00 49.95           H
ATOM   3235  C   GLU A 330      20.698 173.871  14.831  1.00 51.98           C
ATOM   3236  O   GLU A 330      20.497 173.633  13.640  1.00 61.87           O
ATOM   3237  CB  GLU A 330      18.580 173.300  16.058  1.00 62.61           C
ATOM   3238 1HB  GLU A 330      17.703 173.754  16.519  1.00 82.68           H
ATOM   3239 2HB  GLU A 330      18.263 172.828  15.128  1.00 68.79           H
ATOM   3240  CG  GLU A 330      19.103 172.221  17.000  1.00 86.29           C
ATOM   3241 1HG  GLU A 330      18.491 171.328  16.871  1.00140.04           H
ATOM   3242 2HG  GLU A 330      20.134 171.982  16.740  1.00111.24           H
ATOM   3243  CD  GLU A 330      19.032 172.646  18.453  1.00139.23           C
ATOM   3244  OE1 GLU A 330      19.658 173.663  18.821  1.00219.97           O
ATOM   3245  OE2 GLU A 330      18.326 171.978  19.237  1.00215.72           O
ATOM   3246  N   ALA A 331      21.884 173.692  15.402  1.00 53.29           N
ATOM   3247  H   ALA A 331      22.006 173.883  16.387  1.00 56.25           H
ATOM   3248  CA  ALA A 331      23.050 173.224  14.658  1.00 58.95           C
ATOM   3249  HA  ALA A 331      22.723 172.550  13.866  1.00 65.11           H
ATOM   3250  C   ALA A 331      23.994 172.468  15.590  1.00 65.01           C
ATOM   3251  O   ALA A 331      23.907 172.601  16.811  1.00 66.03           O
ATOM   3252  CB  ALA A 331      23.774 174.408  14.033  1.00 60.21           C
ATOM   3253 1HB  ALA A 331      24.601 174.047  13.423  1.00 89.01           H
ATOM   3254 2HB  ALA A 331      24.160 175.057  14.819  1.00 90.17           H
ATOM   3255 3HB  ALA A 331      23.084 174.973  13.405  1.00 88.18           H
ATOM   3256  N   ASN A 332      24.892 171.667  15.025  1.00 75.66           N
ATOM   3257  H   ASN A 332      24.924 171.579  14.019  1.00 80.83           H
ATOM   3258  CA  ASN A 332      25.832 170.880  15.819  1.00 85.72           C
ATOM   3259  HA  ASN A 332      25.266 170.256  16.512  1.00 88.36           H
ATOM   3260  C   ASN A 332      26.778 171.747  16.650  1.00 83.94           C
ATOM   3261  O   ASN A 332      27.218 171.335  17.722  1.00 93.47           O
ATOM   3262  CB  ASN A 332      26.673 169.980  14.908  1.00106.20           C
ATOM   3263 1HB  ASN A 332      27.102 170.579  14.106  1.00143.04           H
ATOM   3264 2HB  ASN A 332      27.486 169.554  15.495  1.00125.13           H
ATOM   3265  CG  ASN A 332      25.875 168.848  14.298  1.00184.69           C
ATOM   3266  OD1 ASN A 332      24.858 169.062  13.645  1.00280.22           O
ATOM   3267  ND2 ASN A 332      26.344 167.627  14.495  1.00271.93           N
ATOM   3268 1HD2 ASN A 332      25.860 166.843  14.083  1.00402.31           H
ATOM   3269 2HD2 ASN A 332      27.173 167.483  15.051  1.00284.34           H
ATOM   3270  N   THR A 333      27.106 172.939  16.162  1.00 79.34           N
ATOM   3271  H   THR A 333      26.720 173.243  15.279  1.00 79.36           H
ATOM   3272  CA  THR A 333      27.977 173.859  16.891  1.00 84.28           C
ATOM   3273  HA  THR A 333      28.084 173.511  17.918  1.00 91.18           H
ATOM   3274  C   THR A 333      27.361 175.254  16.902  1.00 72.75           C
ATOM   3275  O   THR A 333      26.594 175.602  16.006  1.00 63.53           O
ATOM   3276  CB  THR A 333      29.374 173.981  16.247  1.00102.20           C
ATOM   3277  HB  THR A 333      29.973 174.679  16.833  1.00115.00           H
ATOM   3278  OG1 THR A 333      29.241 174.488  14.914  1.00161.99           O
ATOM   3279  HG1 THR A 333      28.735 173.855  14.401  1.00229.37           H
ATOM   3280  CG2 THR A 333      30.094 172.637  16.196  1.00136.52           C
ATOM   3281 1HG2 THR A 333      30.139 172.206  17.196  1.00182.00           H
ATOM   3282 2HG2 THR A 333      31.108 172.783  15.823  1.00179.81           H
ATOM   3283 3HG2 THR A 333      29.563 171.957  15.530  1.00182.37           H
ATOM   3284  N   TYR A 334      27.715 176.063  17.896  1.00 80.55           N
ATOM   3285  H   TYR A 334      28.325 175.736  18.631  1.00 94.55           H
ATOM   3286  CA  TYR A 334      27.225 177.438  17.962  1.00 77.30           C
ATOM   3287  HA  TYR A 334      26.142 177.426  17.841  1.00 67.35           H
ATOM   3288  C   TYR A 334      27.816 178.287  16.840  1.00 76.43           C
ATOM   3289  O   TYR A 334      27.212 179.267  16.410  1.00 67.83           O
ATOM   3290  CB  TYR A 334      27.559 178.076  19.312  1.00101.68           C
ATOM   3291 1HB  TYR A 334      28.635 178.022  19.475  1.00100.04           H
ATOM   3292 2HB  TYR A 334      27.272 179.127  19.275  1.00131.92           H
ATOM   3293  CG  TYR A 334      26.846 177.427  20.479  1.00143.87           C
ATOM   3294  CD1 TYR A 334      25.465 177.557  20.632  1.00222.28           C
ATOM   3295  HD1 TYR A 334      24.896 178.133  19.916  1.00276.04           H
ATOM   3296  CD2 TYR A 334      27.552 176.686  21.427  1.00205.70           C
ATOM   3297  HD2 TYR A 334      28.623 176.577  21.336  1.00249.46           H
ATOM   3298  CE1 TYR A 334      24.802 176.947  21.696  1.00322.44           C
ATOM   3299  HE1 TYR A 334      23.731 177.045  21.795  1.00454.95           H
ATOM   3300  CE2 TYR A 334      26.894 176.081  22.496  1.00301.45           C
ATOM   3301  HE2 TYR A 334      27.452 175.510  23.225  1.00414.32           H
ATOM   3302  CZ  TYR A 334      25.521 176.206  22.618  1.00339.96           C
ATOM   3303  OH  TYR A 334      24.868 175.586  23.658  1.00489.78           O
ATOM   3304  HH  TYR A 334      23.917 175.711  23.628  1.00571.61           H
ATOM   3305  N   GLN A 335      28.991 177.899  16.355  1.00 90.81           N
ATOM   3306  H   GLN A 335      29.446 177.086  16.743  1.00101.45           H
ATOM   3307  CA  GLN A 335      29.638 178.604  15.254  1.00 97.98           C
ATOM   3308  HA  GLN A 335      29.766 179.648  15.539  1.00101.96           H
ATOM   3309  C   GLN A 335      28.770 178.542  14.000  1.00 86.94           C
ATOM   3310  O   GLN A 335      28.662 179.511  13.250  1.00 88.55           O
ATOM   3311  CB  GLN A 335      31.009 177.977  14.986  1.00122.38           C
ATOM   3312 1HB  GLN A 335      31.423 177.632  15.933  1.00149.28           H
ATOM   3313 2HB  GLN A 335      30.882 177.112  14.335  1.00151.77           H
ATOM   3314  CG  GLN A 335      32.010 178.932  14.357  1.00174.99           C
ATOM   3315 1HG  GLN A 335      32.726 178.358  13.769  1.00232.60           H
ATOM   3316 2HG  GLN A 335      31.486 179.622  13.696  1.00223.40           H
ATOM   3317  CD  GLN A 335      32.762 179.730  15.403  1.00261.26           C
ATOM   3318  OE1 GLN A 335      32.173 180.501  16.157  1.00328.63           O
ATOM   3319  NE2 GLN A 335      34.072 179.547  15.464  1.00390.60           N
ATOM   3320 1HE2 GLN A 335      34.610 180.067  16.141  1.00526.92           H
ATOM   3321 2HE2 GLN A 335      34.524 178.899  14.837  1.00430.10           H
ATOM   3322  N   GLU A 336      28.135 177.395  13.780  1.00 81.69           N
ATOM   3323  H   GLU A 336      28.270 176.617  14.410  1.00 86.65           H
ATOM   3324  CA  GLU A 336      27.201 177.238  12.670  1.00 75.30           C
ATOM   3325  HA  GLU A 336      27.615 177.728  11.790  1.00 83.51           H
ATOM   3326  C   GLU A 336      25.866 177.902  12.994  1.00 60.76           C
ATOM   3327  O   GLU A 336      25.225 178.474  12.113  1.00 60.74           O
ATOM   3328  CB  GLU A 336      27.004 175.753  12.356  1.00 79.53           C
ATOM   3329 1HB  GLU A 336      27.980 175.319  12.138  1.00 90.55           H
ATOM   3330 2HB  GLU A 336      26.601 175.257  13.239  1.00 75.97           H
ATOM   3331  CG  GLU A 336      26.077 175.477  11.179  1.00 83.13           C
ATOM   3332 1HG  GLU A 336      25.913 174.402  11.107  1.00104.59           H
ATOM   3333 2HG  GLU A 336      25.118 175.959  11.367  1.00 88.72           H
ATOM   3334  CD  GLU A 336      26.621 175.986   9.858  1.00121.97           C
ATOM   3335  OE1 GLU A 336      27.857 176.058   9.695  1.00180.08           O
ATOM   3336  OE2 GLU A 336      25.808 176.333   8.975  1.00185.09           O
ATOM   3337  N   THR A 337      25.452 177.852  14.255  1.00 53.27           N
ATOM   3338  H   THR A 337      25.999 177.350  14.941  1.00 58.01           H
ATOM   3339  CA  THR A 337      24.232 178.527  14.692  1.00 43.81           C
ATOM   3340  HA  THR A 337      23.383 178.108  14.153  1.00 41.29           H
ATOM   3341  C   THR A 337      24.301 180.019  14.384  1.00 43.34           C
ATOM   3342  O   THR A 337      23.329 180.602  13.905  1.00 39.35           O
ATOM   3343  CB  THR A 337      23.998 178.347  16.205  1.00 42.72           C
ATOM   3344  HB  THR A 337      24.818 178.809  16.754  1.00 47.19           H
ATOM   3345  OG1 THR A 337      23.952 176.950  16.520  1.00 49.02           O
ATOM   3346  HG1 THR A 337      23.218 176.556  16.044  1.00 90.17           H
ATOM   3347  CG2 THR A 337      22.695 178.990  16.650  1.00 40.58           C
ATOM   3348 1HG2 THR A 337      22.487 178.708  17.682  1.00 69.05           H
ATOM   3349 2HG2 THR A 337      21.878 178.658  16.011  1.00 68.40           H
ATOM   3350 3HG2 THR A 337      22.789 180.073  16.590  1.00 68.90           H
ATOM   3351  N   TYR A 338      25.444 180.646  14.643  1.00 50.90           N
ATOM   3352  H   TYR A 338      26.217 180.136  15.049  1.00 56.95           H
ATOM   3353  CA  TYR A 338      25.609 182.069  14.363  1.00 54.73           C
ATOM   3354  HA  TYR A 338      24.825 182.619  14.883  1.00 50.76           H
ATOM   3355  C   TYR A 338      25.466 182.346  12.870  1.00 56.27           C
ATOM   3356  O   TYR A 338      24.856 183.338  12.471  1.00 55.67           O
ATOM   3357  CB  TYR A 338      26.975 182.580  14.830  1.00 67.67           C
ATOM   3358 1HB  TYR A 338      27.748 182.069  14.258  1.00 60.29           H
ATOM   3359 2HB  TYR A 338      27.036 183.644  14.599  1.00103.32           H
ATOM   3360  CG  TYR A 338      27.277 182.398  16.303  1.00100.79           C
ATOM   3361  CD1 TYR A 338      28.566 182.056  16.714  1.00176.03           C
ATOM   3362  HD1 TYR A 338      29.346 181.927  15.979  1.00236.24           H
ATOM   3363  CD2 TYR A 338      26.298 182.586  17.282  1.00162.32           C
ATOM   3364  HD2 TYR A 338      25.291 182.857  17.000  1.00216.60           H
ATOM   3365  CE1 TYR A 338      28.867 181.886  18.063  1.00268.79           C
ATOM   3366  HE1 TYR A 338      29.870 181.620  18.364  1.00403.28           H
ATOM   3367  CE2 TYR A 338      26.594 182.416  18.631  1.00247.87           C
ATOM   3368  HE2 TYR A 338      25.827 182.561  19.377  1.00361.87           H
ATOM   3369  CZ  TYR A 338      27.879 182.072  19.014  1.00279.40           C
ATOM   3370  OH  TYR A 338      28.182 181.924  20.347  1.00420.69           O
ATOM   3371  HH  TYR A 338      29.105 181.707  20.496  1.00468.01           H
ATOM   3372  N   LYS A 339      26.019 181.465  12.042  1.00 61.58           N
ATOM   3373  H   LYS A 339      26.517 180.672  12.425  1.00 64.21           H
ATOM   3374  CA  LYS A 339      25.906 181.599  10.592  1.00 65.81           C
ATOM   3375  HA  LYS A 339      26.257 182.590  10.302  1.00 70.96           H
ATOM   3376  C   LYS A 339      24.450 181.480  10.160  1.00 56.06           C
ATOM   3377  O   LYS A 339      23.998 182.232   9.300  1.00 56.53           O
ATOM   3378  CB  LYS A 339      26.739 180.533   9.874  1.00 79.36           C
ATOM   3379 1HB  LYS A 339      26.446 179.552  10.250  1.00 84.95           H
ATOM   3380 2HB  LYS A 339      26.511 180.569   8.809  1.00100.81           H
ATOM   3381  CG  LYS A 339      28.241 180.694  10.050  1.00142.09           C
ATOM   3382 1HG  LYS A 339      28.548 181.668   9.667  1.00202.21           H
ATOM   3383 2HG  LYS A 339      28.484 180.639  11.111  1.00186.10           H
ATOM   3384  CD  LYS A 339      29.007 179.606   9.313  1.00174.10           C
ATOM   3385 1HD  LYS A 339      28.639 178.629   9.626  1.00204.38           H
ATOM   3386 2HD  LYS A 339      28.851 179.718   8.240  1.00197.74           H
ATOM   3387  CE  LYS A 339      30.492 179.698   9.625  1.00271.28           C
ATOM   3388 1HE  LYS A 339      30.853 180.692   9.351  1.00328.33           H
ATOM   3389 2HE  LYS A 339      30.635 179.564  10.699  1.00331.08           H
ATOM   3390  NZ  LYS A 339      31.224 178.638   8.856  1.00369.10           N
ATOM   3391 1HZ  LYS A 339      31.090 178.766   7.862  1.00425.54           H
ATOM   3392 2HZ  LYS A 339      30.879 177.721   9.108  1.00417.26           H
ATOM   3393 3HZ  LYS A 339      32.215 178.676   9.056  1.00433.15           H
ATOM   3394  N   ARG A 340      23.723 180.533  10.744  1.00 50.50           N
ATOM   3395  H   ARG A 340      24.156 179.939  11.438  1.00 52.73           H
ATOM   3396  CA  ARG A 340      22.318 180.312  10.404  1.00 44.24           C
ATOM   3397  HA  ARG A 340      22.218 180.301   9.318  1.00 49.28           H
ATOM   3398  C   ARG A 340      21.428 181.444  10.904  1.00 36.83           C
ATOM   3399  O   ARG A 340      20.475 181.818  10.225  1.00 36.82           O
ATOM   3400  CB  ARG A 340      21.842 178.956  10.935  1.00 43.68           C
ATOM   3401 1HB  ARG A 340      22.087 178.875  11.994  1.00 45.89           H
ATOM   3402 2HB  ARG A 340      20.759 178.899  10.822  1.00 45.35           H
ATOM   3403  CG  ARG A 340      22.466 177.789  10.182  1.00 53.89           C
ATOM   3404 1HG  ARG A 340      22.207 177.877   9.127  1.00 71.09           H
ATOM   3405 2HG  ARG A 340      23.551 177.842  10.276  1.00 68.11           H
ATOM   3406  CD  ARG A 340      22.006 176.427  10.679  1.00 56.02           C
ATOM   3407 1HD  ARG A 340      22.272 176.317  11.730  1.00 63.03           H
ATOM   3408 2HD  ARG A 340      20.924 176.346  10.570  1.00 64.28           H
ATOM   3409  NE  ARG A 340      22.663 175.385   9.890  1.00 71.78           N
ATOM   3410  HE  ARG A 340      23.285 175.693   9.157  1.00 88.61           H
ATOM   3411  CZ  ARG A 340      22.520 174.077  10.056  1.00 87.93           C
ATOM   3412  NH1 ARG A 340      21.746 173.543  10.979  1.00104.55           N
ATOM   3413 1HH1 ARG A 340      21.256 174.138  11.631  1.00103.41           H
ATOM   3414 2HH1 ARG A 340      21.657 172.541  11.035  1.00138.28           H
ATOM   3415  NH2 ARG A 340      23.199 173.265   9.272  1.00115.39           N
ATOM   3416 1HH2 ARG A 340      23.799 173.658   8.563  1.00129.05           H
ATOM   3417 2HH2 ARG A 340      23.104 172.269   9.387  1.00140.84           H
ATOM   3418  N   ILE A 341      21.754 182.015  12.059  1.00 34.57           N
ATOM   3419  H   ILE A 341      22.509 181.627  12.608  1.00 37.48           H
ATOM   3420  CA  ILE A 341      21.058 183.199  12.560  1.00 30.88           C
ATOM   3421  HA  ILE A 341      19.986 183.003  12.562  1.00 27.92           H
ATOM   3422  C   ILE A 341      21.296 184.390  11.634  1.00 34.27           C
ATOM   3423  O   ILE A 341      20.355 185.104  11.294  1.00 32.75           O
ATOM   3424  CB  ILE A 341      21.496 183.556  14.000  1.00 31.31           C
ATOM   3425  HB  ILE A 341      22.585 183.521  14.051  1.00 36.22           H
ATOM   3426  CG1 ILE A 341      20.918 182.538  14.990  1.00 29.53           C
ATOM   3427 1HG1 ILE A 341      19.847 182.718  15.086  1.00 28.52           H
ATOM   3428 2HG1 ILE A 341      21.056 181.537  14.584  1.00 30.81           H
ATOM   3429  CG2 ILE A 341      21.048 184.968  14.373  1.00 32.44           C
ATOM   3430 1HG2 ILE A 341      21.590 185.694  13.768  1.00 62.45           H
ATOM   3431 2HG2 ILE A 341      21.262 185.168  15.422  1.00 58.87           H
ATOM   3432 3HG2 ILE A 341      19.978 185.079  14.199  1.00 61.56           H
ATOM   3433  CD1 ILE A 341      21.535 182.568  16.376  1.00 32.83           C
ATOM   3434 1HD1 ILE A 341      21.308 183.514  16.867  1.00 63.06           H
ATOM   3435 2HD1 ILE A 341      22.615 182.448  16.299  1.00 59.59           H
ATOM   3436 3HD1 ILE A 341      21.122 181.753  16.970  1.00 62.67           H
ATOM   3437  N   SER A 342      22.539 184.601  11.212  1.00 41.34           N
ATOM   3438  H   SER A 342      23.277 183.973  11.497  1.00 45.14           H
ATOM   3439  CA  SER A 342      22.884 185.742  10.365  1.00 46.74           C
ATOM   3440  HA  SER A 342      22.437 186.640  10.792  1.00 47.06           H
ATOM   3441  C   SER A 342      22.376 185.614   8.932  1.00 46.58           C
ATOM   3442  O   SER A 342      22.186 186.608   8.234  1.00 51.57           O
ATOM   3443  CB  SER A 342      24.403 185.927  10.337  1.00 58.45           C
ATOM   3444 1HB  SER A 342      24.859 185.072   9.839  1.00 82.38           H
ATOM   3445 2HB  SER A 342      24.642 186.832   9.779  1.00 87.06           H
ATOM   3446  OG  SER A 342      24.924 186.032  11.651  1.00 94.81           O
ATOM   3447  HG  SER A 342      24.793 185.193  12.099  1.00132.90           H
ATOM   3448  N   ARG A 343      22.153 184.383   8.485  1.00 45.92           N
ATOM   3449  H   ARG A 343      22.359 183.595   9.085  1.00 48.16           H
ATOM   3450  CA  ARG A 343      21.603 184.128   7.155  1.00 47.08           C
ATOM   3451  HA  ARG A 343      21.832 184.968   6.500  1.00 52.71           H
ATOM   3452  C   ARG A 343      20.085 183.989   7.198  1.00 40.59           C
ATOM   3453  O   ARG A 343      19.438 183.914   6.156  1.00 44.56           O
ATOM   3454  CB  ARG A 343      22.225 182.853   6.577  1.00 53.72           C
ATOM   3455 1HB  ARG A 343      22.061 182.043   7.288  1.00 61.29           H
ATOM   3456 2HB  ARG A 343      21.717 182.600   5.646  1.00 60.55           H
ATOM   3457  CG  ARG A 343      23.720 182.971   6.302  1.00 91.74           C
ATOM   3458 1HG  ARG A 343      23.877 183.584   5.414  1.00125.89           H
ATOM   3459 2HG  ARG A 343      24.199 183.462   7.149  1.00126.49           H
ATOM   3460  CD  ARG A 343      24.384 181.614   6.107  1.00107.28           C
ATOM   3461 1HD  ARG A 343      25.464 181.761   6.075  1.00148.22           H
ATOM   3462 2HD  ARG A 343      24.147 180.981   6.962  1.00143.80           H
ATOM   3463  NE  ARG A 343      23.962 180.940   4.879  1.00149.63           N
ATOM   3464  HE  ARG A 343      23.298 181.423   4.292  1.00203.07           H
ATOM   3465  CZ  ARG A 343      24.381 179.745   4.482  1.00215.43           C
ATOM   3466  NH1 ARG A 343      25.253 179.034   5.169  1.00248.14           N
ATOM   3467 1HH1 ARG A 343      25.589 179.382   6.054  1.00225.60           H
ATOM   3468 2HH1 ARG A 343      25.555 178.142   4.811  1.00357.18           H
ATOM   3469  NH2 ARG A 343      23.931 179.259   3.344  1.00350.85           N
ATOM   3470 1HH2 ARG A 343      23.275 179.800   2.803  1.00409.36           H
ATOM   3471 2HH2 ARG A 343      24.238 178.350   3.036  1.00458.74           H
ATOM   3472  N   VAL A 344      19.540 183.951   8.410  1.00 34.29           N
ATOM   3473  H   VAL A 344      20.141 184.066   9.214  1.00 35.57           H
ATOM   3474  CA  VAL A 344      18.121 183.690   8.648  1.00 29.33           C
ATOM   3475  HA  VAL A 344      17.969 183.559   9.719  1.00 27.63           H
ATOM   3476  C   VAL A 344      17.775 182.379   7.946  1.00 31.76           C
ATOM   3477  O   VAL A 344      16.794 182.261   7.214  1.00 35.20           O
ATOM   3478  CB  VAL A 344      17.191 184.831   8.171  1.00 29.65           C
ATOM   3479  HB  VAL A 344      17.073 184.770   7.089  1.00 42.50           H
ATOM   3480  CG1 VAL A 344      15.819 184.699   8.828  1.00 35.88           C
ATOM   3481 1HG1 VAL A 344      15.363 183.752   8.541  1.00 73.20           H
ATOM   3482 2HG1 VAL A 344      15.176 185.516   8.499  1.00 68.87           H
ATOM   3483 3HG1 VAL A 344      15.921 184.738   9.913  1.00 67.87           H
ATOM   3484  CG2 VAL A 344      17.772 186.203   8.517  1.00 53.59           C
ATOM   3485 1HG2 VAL A 344      17.958 186.268   9.589  1.00 92.76           H
ATOM   3486 2HG2 VAL A 344      17.063 186.979   8.227  1.00 90.74           H
ATOM   3487 3HG2 VAL A 344      18.704 186.361   7.975  1.00 91.82           H
ATOM   3488  N   GLU A 345      18.623 181.379   8.164  1.00 35.73           N
ATOM   3489  H   GLU A 345      19.384 181.510   8.816  1.00 37.77           H
ATOM   3490  CA  GLU A 345      18.521 180.100   7.468  1.00 42.26           C
ATOM   3491  HA  GLU A 345      17.930 180.237   6.562  1.00 44.65           H
ATOM   3492  C   GLU A 345      17.837 179.056   8.344  1.00 41.65           C
ATOM   3493  O   GLU A 345      18.458 178.447   9.215  1.00 50.53           O
ATOM   3494  CB  GLU A 345      19.919 179.617   7.074  1.00 53.84           C
ATOM   3495 1HB  GLU A 345      20.436 180.437   6.577  1.00 75.17           H
ATOM   3496 2HB  GLU A 345      20.476 179.373   7.979  1.00 74.27           H
ATOM   3497  CG  GLU A 345      19.927 178.414   6.142  1.00 73.42           C
ATOM   3498 1HG  GLU A 345      19.412 177.585   6.628  1.00113.71           H
ATOM   3499 2HG  GLU A 345      19.378 178.675   5.237  1.00114.67           H
ATOM   3500  CD  GLU A 345      21.329 177.974   5.763  1.00114.21           C
ATOM   3501  OE1 GLU A 345      21.466 177.152   4.832  1.00188.03           O
ATOM   3502  OE2 GLU A 345      22.302 178.436   6.399  1.00173.48           O
ATOM   3503  N   PHE A 346      16.546 178.855   8.107  1.00 39.48           N
ATOM   3504  H   PHE A 346      16.068 179.399   7.402  1.00 42.23           H
ATOM   3505  CA  PHE A 346      15.776 177.857   8.840  1.00 42.13           C
ATOM   3506  HA  PHE A 346      16.429 177.010   9.053  1.00 54.33           H
ATOM   3507  C   PHE A 346      14.611 177.369   7.986  1.00 36.80           C
ATOM   3508  O   PHE A 346      14.240 178.015   7.007  1.00 66.93           O
ATOM   3509  CB  PHE A 346      15.285 178.429  10.172  1.00 56.63           C
ATOM   3510 1HB  PHE A 346      14.953 177.601  10.797  1.00 81.01           H
ATOM   3511 2HB  PHE A 346      16.120 178.920  10.671  1.00 85.19           H
ATOM   3512  CG  PHE A 346      14.149 179.405  10.044  1.00 38.84           C
ATOM   3513  CD1 PHE A 346      14.381 180.731   9.696  1.00 56.52           C
ATOM   3514  HD1 PHE A 346      15.386 181.062   9.477  1.00122.92           H
ATOM   3515  CD2 PHE A 346      12.848 178.997  10.317  1.00 85.39           C
ATOM   3516  HD2 PHE A 346      12.650 177.966  10.570  1.00174.46           H
ATOM   3517  CE1 PHE A 346      13.331 181.642   9.627  1.00 59.44           C
ATOM   3518  HE1 PHE A 346      13.519 182.668   9.347  1.00128.71           H
ATOM   3519  CE2 PHE A 346      11.796 179.906  10.282  1.00 86.66           C
ATOM   3520  HE2 PHE A 346      10.797 179.585  10.533  1.00176.04           H
ATOM   3521  CZ  PHE A 346      12.036 181.229   9.924  1.00 43.30           C
ATOM   3522  HZ  PHE A 346      11.221 181.936   9.879  1.00 58.04           H
ATOM   3523  N   THR A 347      14.043 176.220   8.337  1.00 30.83           N
ATOM   3524  H   THR A 347      14.353 175.742   9.171  1.00 46.98           H
ATOM   3525  CA  THR A 347      12.997 175.594   7.531  1.00 29.91           C
ATOM   3526  HA  THR A 347      12.694 176.276   6.737  1.00 36.81           H
ATOM   3527  C   THR A 347      11.780 175.242   8.382  1.00 27.83           C
ATOM   3528  O   THR A 347      11.916 174.590   9.417  1.00 37.99           O
ATOM   3529  CB  THR A 347      13.534 174.297   6.892  1.00 41.03           C
ATOM   3530  HB  THR A 347      13.730 173.566   7.677  1.00 79.97           H
ATOM   3531  OG1 THR A 347      14.761 174.579   6.208  1.00 94.53           O
ATOM   3532  HG1 THR A 347      15.325 175.085   6.798  1.00141.10           H
ATOM   3533  CG2 THR A 347      12.548 173.705   5.894  1.00 79.54           C
ATOM   3534 1HG2 THR A 347      12.268 174.459   5.158  1.00127.58           H
ATOM   3535 2HG2 THR A 347      11.657 173.358   6.417  1.00127.81           H
ATOM   3536 3HG2 THR A 347      13.012 172.860   5.385  1.00131.87           H
ATOM   3537  N   PHE A 348      10.592 175.654   7.951  1.00 25.71           N
ATOM   3538  H   PHE A 348      10.525 176.229   7.124  1.00 30.59           H
ATOM   3539  CA  PHE A 348       9.357 175.232   8.605  1.00 25.71           C
ATOM   3540  HA  PHE A 348       9.466 175.360   9.681  1.00 25.50           H
ATOM   3541  C   PHE A 348       9.073 173.762   8.303  1.00 29.79           C
ATOM   3542  O   PHE A 348       9.178 173.334   7.153  1.00 34.38           O
ATOM   3543  CB  PHE A 348       8.175 176.074   8.120  1.00 25.97           C
ATOM   3544 1HB  PHE A 348       8.094 175.980   7.037  1.00 29.30           H
ATOM   3545 2HB  PHE A 348       7.263 175.676   8.564  1.00 29.95           H
ATOM   3546  CG  PHE A 348       8.285 177.527   8.483  1.00 22.22           C
ATOM   3547  CD1 PHE A 348       8.047 177.936   9.790  1.00 20.78           C
ATOM   3548  HD1 PHE A 348       7.797 177.205  10.545  1.00 24.15           H
ATOM   3549  CD2 PHE A 348       8.612 178.481   7.524  1.00 24.78           C
ATOM   3550  HD2 PHE A 348       8.808 178.177   6.506  1.00 30.86           H
ATOM   3551  CE1 PHE A 348       8.128 179.280  10.139  1.00 19.94           C
ATOM   3552  HE1 PHE A 348       7.950 179.582  11.160  1.00 22.06           H
ATOM   3553  CE2 PHE A 348       8.691 179.830   7.863  1.00 24.36           C
ATOM   3554  HE2 PHE A 348       8.946 180.564   7.113  1.00 30.51           H
ATOM   3555  CZ  PHE A 348       8.440 180.231   9.172  1.00 20.92           C
ATOM   3556  HZ  PHE A 348       8.501 181.276   9.440  1.00 22.99           H
ATOM   3557  N   PRO A 349       8.708 172.969   9.324  1.00 30.92           N
ATOM   3558  CA  PRO A 349       7.932 171.764   9.010  1.00 35.13           C
ATOM   3559  HA  PRO A 349       8.517 171.108   8.365  1.00 39.07           H
ATOM   3560  C   PRO A 349       6.583 172.039   8.355  1.00 35.65           C
ATOM   3561  O   PRO A 349       6.001 173.112   8.518  1.00 34.07           O
ATOM   3562  CB  PRO A 349       7.726 171.110  10.379  1.00 39.34           C
ATOM   3563 1HB  PRO A 349       6.755 171.394  10.784  1.00 51.32           H
ATOM   3564 2HB  PRO A 349       7.806 170.026  10.299  1.00 50.64           H
ATOM   3565  CG  PRO A 349       8.819 171.649  11.231  1.00 39.92           C
ATOM   3566 1HG  PRO A 349       8.541 171.613  12.283  1.00 55.59           H
ATOM   3567 2HG  PRO A 349       9.739 171.091  11.056  1.00 56.77           H
ATOM   3568  CD  PRO A 349       8.980 173.068  10.768  1.00 31.25           C
ATOM   3569 1HD  PRO A 349       8.250 173.715  11.254  1.00 30.72           H
ATOM   3570 2HD  PRO A 349       9.996 173.416  10.951  1.00 35.25           H
ATOM   3571  N   ASP A 350       6.087 171.042   7.630  1.00 41.52           N
ATOM   3572  H   ASP A 350       6.578 170.160   7.595  1.00 46.08           H
ATOM   3573  CA  ASP A 350       4.856 171.175   6.856  1.00 45.82           C
ATOM   3574  HA  ASP A 350       4.943 172.046   6.207  1.00 46.59           H
ATOM   3575  C   ASP A 350       3.608 171.371   7.714  1.00 45.80           C
ATOM   3576  O   ASP A 350       2.627 171.961   7.264  1.00 55.18           O
ATOM   3577  CB  ASP A 350       4.663 169.935   5.979  1.00 57.30           C
ATOM   3578 1HB  ASP A 350       4.740 169.045   6.604  1.00 85.12           H
ATOM   3579 2HB  ASP A 350       3.665 169.968   5.542  1.00 85.33           H
ATOM   3580  CG  ASP A 350       5.682 169.848   4.859  1.00101.30           C
ATOM   3581  OD1 ASP A 350       6.243 168.748   4.661  1.00167.70           O
ATOM   3582  OD2 ASP A 350       5.916 170.865   4.170  1.00176.87           O
ATOM   3583  N   PHE A 351       3.637 170.888   8.952  1.00 42.68           N
ATOM   3584  H   PHE A 351       4.471 170.430   9.289  1.00 43.94           H
ATOM   3585  CA  PHE A 351       2.492 171.024   9.850  1.00 45.36           C
ATOM   3586  HA  PHE A 351       1.589 170.819   9.274  1.00 52.33           H
ATOM   3587  C   PHE A 351       2.319 172.429  10.429  1.00 40.58           C
ATOM   3588  O   PHE A 351       1.283 172.733  11.023  1.00 47.54           O
ATOM   3589  CB  PHE A 351       2.563 169.989  10.979  1.00 50.05           C
ATOM   3590 1HB  PHE A 351       1.677 170.104  11.604  1.00 60.33           H
ATOM   3591 2HB  PHE A 351       2.539 168.993  10.537  1.00 60.29           H
ATOM   3592  CG  PHE A 351       3.790 170.094  11.848  1.00 45.88           C
ATOM   3593  CD1 PHE A 351       3.923 171.122  12.777  1.00 53.03           C
ATOM   3594  HD1 PHE A 351       3.136 171.852  12.891  1.00 61.93           H
ATOM   3595  CD2 PHE A 351       4.798 169.138  11.760  1.00 51.71           C
ATOM   3596  HD2 PHE A 351       4.711 168.328  11.050  1.00 60.55           H
ATOM   3597  CE1 PHE A 351       5.065 171.226  13.564  1.00 64.15           C
ATOM   3598  HE1 PHE A 351       5.177 172.063  14.237  1.00 82.47           H
ATOM   3599  CE2 PHE A 351       5.920 169.204  12.586  1.00 61.82           C
ATOM   3600  HE2 PHE A 351       6.686 168.445  12.520  1.00 77.51           H
ATOM   3601  CZ  PHE A 351       6.058 170.257  13.484  1.00 67.17           C
ATOM   3602  HZ  PHE A 351       6.936 170.326  14.110  1.00 85.98           H
ATOM   3603  N   VAL A 352       3.313 173.294  10.258  1.00 33.77           N
ATOM   3604  H   VAL A 352       4.129 173.018   9.729  1.00 33.75           H
ATOM   3605  CA  VAL A 352       3.232 174.662  10.768  1.00 30.38           C
ATOM   3606  HA  VAL A 352       2.822 174.633  11.777  1.00 33.74           H
ATOM   3607  C   VAL A 352       2.278 175.450   9.875  1.00 30.39           C
ATOM   3608  O   VAL A 352       2.494 175.569   8.670  1.00 32.83           O
ATOM   3609  CB  VAL A 352       4.607 175.369  10.806  1.00 26.81           C
ATOM   3610  HB  VAL A 352       5.015 175.406   9.797  1.00 27.81           H
ATOM   3611  CG1 VAL A 352       4.474 176.796  11.333  1.00 27.39           C
ATOM   3612 1HG1 VAL A 352       4.000 176.786  12.315  1.00 56.70           H
ATOM   3613 2HG1 VAL A 352       3.867 177.386  10.647  1.00 54.78           H
ATOM   3614 3HG1 VAL A 352       5.460 177.253  11.415  1.00 56.74           H
ATOM   3615  CG2 VAL A 352       5.577 174.601  11.699  1.00 31.23           C
ATOM   3616 1HG2 VAL A 352       6.530 175.130  11.741  1.00 60.47           H
ATOM   3617 2HG2 VAL A 352       5.743 173.604  11.291  1.00 59.95           H
ATOM   3618 3HG2 VAL A 352       5.167 174.516  12.706  1.00 62.29           H
ATOM   3619  N   THR A 353       1.208 175.970  10.467  1.00 31.80           N
ATOM   3620  H   THR A 353       1.079 175.854  11.461  1.00 34.46           H
ATOM   3621  CA  THR A 353       0.184 176.681   9.705  1.00 34.51           C
ATOM   3622  HA  THR A 353      -0.142 176.039   8.886  1.00 39.54           H
ATOM   3623  C   THR A 353       0.746 177.966   9.107  1.00 30.44           C
ATOM   3624  O   THR A 353       1.664 178.563   9.664  1.00 26.97           O
ATOM   3625  CB  THR A 353      -1.036 177.049  10.573  1.00 41.87           C
ATOM   3626  HB  THR A 353      -1.769 177.572   9.958  1.00 89.35           H
ATOM   3627  OG1 THR A 353      -0.622 177.909  11.643  1.00 68.44           O
ATOM   3628  HG1 THR A 353       0.236 177.610  11.954  1.00111.12           H
ATOM   3629  CG2 THR A 353      -1.680 175.801  11.162  1.00 75.14           C
ATOM   3630 1HG2 THR A 353      -1.948 175.114  10.359  1.00126.24           H
ATOM   3631 2HG2 THR A 353      -0.985 175.311  11.844  1.00122.59           H
ATOM   3632 3HG2 THR A 353      -2.580 176.082  11.709  1.00120.22           H
ATOM   3633  N   GLU A 354       0.202 178.396   7.974  1.00 34.33           N
ATOM   3634  H   GLU A 354      -0.576 177.901   7.564  1.00 40.92           H
ATOM   3635  CA  GLU A 354       0.740 179.551   7.259  1.00 33.54           C
ATOM   3636  HA  GLU A 354       1.791 179.361   7.041  1.00 33.83           H
ATOM   3637  C   GLU A 354       0.685 180.841   8.072  1.00 27.99           C
ATOM   3638  O   GLU A 354       1.563 181.694   7.949  1.00 27.44           O
ATOM   3639  CB  GLU A 354       0.001 179.753   5.932  1.00 43.47           C
ATOM   3640 1HB  GLU A 354      -1.049 179.952   6.147  1.00 70.99           H
ATOM   3641 2HB  GLU A 354       0.418 180.629   5.436  1.00 70.59           H
ATOM   3642  CG  GLU A 354       0.080 178.571   4.972  1.00 74.50           C
ATOM   3643 1HG  GLU A 354      -0.383 177.702   5.439  1.00123.09           H
ATOM   3644 2HG  GLU A 354      -0.483 178.813   4.070  1.00121.82           H
ATOM   3645  CD  GLU A 354       1.506 178.224   4.581  1.00126.72           C
ATOM   3646  OE1 GLU A 354       2.349 179.141   4.481  1.00199.98           O
ATOM   3647  OE2 GLU A 354       1.792 177.027   4.369  1.00201.82           O
ATOM   3648  N   GLY A 355      -0.328 180.981   8.922  1.00 26.86           N
ATOM   3649  H   GLY A 355      -1.030 180.259   8.991  1.00 30.19           H
ATOM   3650  CA  GLY A 355      -0.421 182.153   9.775  1.00 24.28           C
ATOM   3651 1HA  GLY A 355      -0.305 183.047   9.161  1.00 26.64           H
ATOM   3652 2HA  GLY A 355      -1.401 182.181  10.249  1.00 27.60           H
ATOM   3653  C   GLY A 355       0.645 182.182  10.854  1.00 19.10           C
ATOM   3654  O   GLY A 355       1.032 183.248  11.332  1.00 19.00           O
ATOM   3655  N   ALA A 356       1.131 181.005  11.232  1.00 18.26           N
ATOM   3656  H   ALA A 356       0.772 180.157  10.817  1.00 21.63           H
ATOM   3657  CA  ALA A 356       2.230 180.898  12.186  1.00 15.88           C
ATOM   3658  HA  ALA A 356       2.111 181.659  12.958  1.00 16.04           H
ATOM   3659  C   ALA A 356       3.554 181.140  11.467  1.00 14.50           C
ATOM   3660  O   ALA A 356       4.473 181.733  12.031  1.00 14.10           O
ATOM   3661  CB  ALA A 356       2.240 179.526  12.842  1.00 18.98           C
ATOM   3662 1HB  ALA A 356       1.287 179.345  13.337  1.00 45.76           H
ATOM   3663 2HB  ALA A 356       3.043 179.485  13.578  1.00 48.59           H
ATOM   3664 3HB  ALA A 356       2.403 178.757  12.088  1.00 49.53           H
ATOM   3665  N   ARG A 357       3.649 180.693  10.218  1.00 16.49           N
ATOM   3666  H   ARG A 357       2.864 180.210   9.801  1.00 19.41           H
ATOM   3667  CA  ARG A 357       4.855 180.913   9.425  1.00 17.10           C
ATOM   3668  HA  ARG A 357       5.715 180.535   9.977  1.00 17.17           H
ATOM   3669  C   ARG A 357       5.070 182.403   9.207  1.00 16.71           C
ATOM   3670  O   ARG A 357       6.197 182.889   9.273  1.00 17.41           O
ATOM   3671  CB  ARG A 357       4.781 180.225   8.059  1.00 22.09           C
ATOM   3672 1HB  ARG A 357       3.914 180.609   7.521  1.00 52.08           H
ATOM   3673 2HB  ARG A 357       5.673 180.501   7.495  1.00 48.82           H
ATOM   3674  CG  ARG A 357       4.694 178.708   8.102  1.00 42.87           C
ATOM   3675 1HG  ARG A 357       5.467 178.314   8.760  1.00 85.48           H
ATOM   3676 2HG  ARG A 357       3.718 178.415   8.485  1.00 87.74           H
ATOM   3677  CD  ARG A 357       4.874 178.123   6.710  1.00 44.53           C
ATOM   3678 1HD  ARG A 357       4.205 178.638   6.020  1.00 78.60           H
ATOM   3679 2HD  ARG A 357       5.903 178.282   6.388  1.00 70.58           H
ATOM   3680  NE  ARG A 357       4.568 176.694   6.690  1.00 90.25           N
ATOM   3681  HE  ARG A 357       4.213 176.284   7.541  1.00154.84           H
ATOM   3682  CZ  ARG A 357       4.695 175.896   5.637  1.00138.85           C
ATOM   3683  NH1 ARG A 357       5.144 176.328   4.474  1.00153.88           N
ATOM   3684 1HH1 ARG A 357       5.374 177.302   4.363  1.00140.94           H
ATOM   3685 2HH1 ARG A 357       5.234 175.678   3.710  1.00240.17           H
ATOM   3686  NH2 ARG A 357       4.378 174.624   5.752  1.00271.68           N
ATOM   3687 1HH2 ARG A 357       4.016 174.288   6.631  1.00352.86           H
ATOM   3688 2HH2 ARG A 357       4.483 174.009   4.961  1.00353.43           H
ATOM   3689  N   ASP A 358       3.980 183.111   8.936  1.00 17.94           N
ATOM   3690  H   ASP A 358       3.088 182.642   8.863  1.00 19.96           H
ATOM   3691  CA  ASP A 358       4.031 184.553   8.723  1.00 18.92           C
ATOM   3692  HA  ASP A 358       4.758 184.764   7.939  1.00 21.08           H
ATOM   3693  C   ASP A 358       4.468 185.285   9.989  1.00 16.22           C
ATOM   3694  O   ASP A 358       5.288 186.199   9.925  1.00 18.60           O
ATOM   3695  CB  ASP A 358       2.660 185.070   8.286  1.00 23.73           C
ATOM   3696 1HB  ASP A 358       2.288 184.457   7.465  1.00 33.00           H
ATOM   3697 2HB  ASP A 358       1.967 184.984   9.123  1.00 32.03           H
ATOM   3698  CG  ASP A 358       2.702 186.518   7.838  1.00 29.98           C
ATOM   3699  OD1 ASP A 358       3.694 186.928   7.201  1.00 70.11           O
ATOM   3700  OD2 ASP A 358       1.724 187.245   8.111  1.00 65.41           O
ATOM   3701  N   LEU A 359       3.940 184.884  11.140  1.00 14.29           N
ATOM   3702  H   LEU A 359       3.265 184.131  11.143  1.00 15.91           H
ATOM   3703  CA  LEU A 359       4.311 185.505  12.408  1.00 13.05           C
ATOM   3704  HA  LEU A 359       4.138 186.579  12.335  1.00 15.51           H
ATOM   3705  C   LEU A 359       5.786 185.283  12.729  1.00 10.93           C
ATOM   3706  O   LEU A 359       6.482 186.194  13.177  1.00 11.82           O
ATOM   3707  CB  LEU A 359       3.460 184.928  13.544  1.00 14.54           C
ATOM   3708 1HB  LEU A 359       2.408 185.099  13.314  1.00 18.36           H
ATOM   3709 2HB  LEU A 359       3.627 183.851  13.572  1.00 15.78           H
ATOM   3710  CG  LEU A 359       3.757 185.477  14.943  1.00 16.23           C
ATOM   3711  HG  LEU A 359       4.811 185.310  15.166  1.00 23.12           H
ATOM   3712  CD1 LEU A 359       3.473 186.972  15.053  1.00 29.20           C
ATOM   3713 1HD1 LEU A 359       3.716 187.310  16.059  1.00 64.77           H
ATOM   3714 2HD1 LEU A 359       2.419 187.162  14.851  1.00 62.07           H
ATOM   3715 3HD1 LEU A 359       4.087 187.521  14.340  1.00 63.56           H
ATOM   3716  CD2 LEU A 359       2.931 184.721  15.973  1.00 29.08           C
ATOM   3717 1HD2 LEU A 359       3.202 185.055  16.974  1.00 64.16           H
ATOM   3718 2HD2 LEU A 359       3.130 183.652  15.889  1.00 57.94           H
ATOM   3719 3HD2 LEU A 359       1.871 184.907  15.802  1.00 66.71           H
ATOM   3720  N   ILE A 360       6.252 184.058  12.516  1.00 10.06           N
ATOM   3721  H   ILE A 360       5.633 183.356  12.133  1.00 11.14           H
ATOM   3722  CA  ILE A 360       7.634 183.687  12.807  1.00  9.19           C
ATOM   3723  HA  ILE A 360       7.888 184.037  13.808  1.00  9.84           H
ATOM   3724  C   ILE A 360       8.577 184.385  11.830  1.00  9.64           C
ATOM   3725  O   ILE A 360       9.646 184.847  12.226  1.00 10.68           O
ATOM   3726  CB  ILE A 360       7.820 182.153  12.768  1.00  9.77           C
ATOM   3727  HB  ILE A 360       7.450 181.783  11.812  1.00 10.73           H
ATOM   3728  CG1 ILE A 360       7.025 181.501  13.906  1.00 11.42           C
ATOM   3729 1HG1 ILE A 360       7.560 181.666  14.840  1.00 14.14           H
ATOM   3730 2HG1 ILE A 360       6.054 181.989  13.989  1.00 12.55           H
ATOM   3731  CG2 ILE A 360       9.296 181.781  12.904  1.00 11.54           C
ATOM   3732 1HG2 ILE A 360       9.693 182.173  13.841  1.00 41.44           H
ATOM   3733 2HG2 ILE A 360       9.858 182.202  12.070  1.00 40.05           H
ATOM   3734 3HG2 ILE A 360       9.413 180.698  12.888  1.00 38.88           H
ATOM   3735  CD1 ILE A 360       6.779 180.013  13.749  1.00 14.26           C
ATOM   3736 1HD1 ILE A 360       6.243 179.647  14.625  1.00 43.22           H
ATOM   3737 2HD1 ILE A 360       7.727 179.483  13.666  1.00 43.86           H
ATOM   3738 3HD1 ILE A 360       6.181 179.829  12.856  1.00 42.63           H
ATOM   3739  N   SER A 361       8.185 184.493  10.565  1.00 10.78           N
ATOM   3740  H   SER A 361       7.294 184.109  10.280  1.00 11.88           H
ATOM   3741  CA  SER A 361       9.006 185.175   9.567  1.00 12.88           C
ATOM   3742  HA  SER A 361      10.019 184.775   9.620  1.00 14.12           H
ATOM   3743  C   SER A 361       9.082 186.678   9.822  1.00 13.67           C
ATOM   3744  O   SER A 361      10.120 187.300   9.596  1.00 17.82           O
ATOM   3745  CB  SER A 361       8.454 184.927   8.162  1.00 16.46           C
ATOM   3746 1HB  SER A 361       7.444 185.333   8.095  1.00 44.28           H
ATOM   3747 2HB  SER A 361       9.089 185.430   7.433  1.00 39.63           H
ATOM   3748  OG  SER A 361       8.420 183.540   7.876  1.00 39.97           O
ATOM   3749  HG  SER A 361       7.707 183.146   8.387  1.00 44.10           H
ATOM   3750  N   ARG A 362       7.980 187.265  10.279  1.00 13.19           N
ATOM   3751  H   ARG A 362       7.141 186.713  10.395  1.00 13.80           H
ATOM   3752  CA  ARG A 362       7.937 188.683  10.630  1.00 14.97           C
ATOM   3753  HA  ARG A 362       8.374 189.263   9.819  1.00 18.12           H
ATOM   3754  C   ARG A 362       8.750 189.000  11.880  1.00 12.97           C
ATOM   3755  O   ARG A 362       9.319 190.085  11.987  1.00 15.29           O
ATOM   3756  CB  ARG A 362       6.488 189.136  10.831  1.00 19.31           C
ATOM   3757 1HB  ARG A 362       5.977 188.415  11.469  1.00 21.17           H
ATOM   3758 2HB  ARG A 362       6.496 190.097  11.344  1.00 24.73           H
ATOM   3759  CG  ARG A 362       5.705 189.304   9.536  1.00 32.68           C
ATOM   3760 1HG  ARG A 362       6.181 190.076   8.931  1.00 48.14           H
ATOM   3761 2HG  ARG A 362       5.711 188.368   8.978  1.00 38.29           H
ATOM   3762  CD  ARG A 362       4.266 189.712   9.812  1.00 46.08           C
ATOM   3763 1HD  ARG A 362       3.777 188.922  10.382  1.00 81.12           H
ATOM   3764 2HD  ARG A 362       4.263 190.625  10.408  1.00 91.10           H
ATOM   3765  NE  ARG A 362       3.526 189.942   8.572  1.00 34.27           N
ATOM   3766  HE  ARG A 362       4.021 189.800   7.704  1.00 45.62           H
ATOM   3767  CZ  ARG A 362       2.253 190.309   8.500  1.00 60.70           C
ATOM   3768  NH1 ARG A 362       1.512 190.526   9.570  1.00 87.37           N
ATOM   3769 1HH1 ARG A 362       1.913 190.381  10.485  1.00 73.82           H
ATOM   3770 2HH1 ARG A 362       0.563 190.844   9.460  1.00150.52           H
ATOM   3771  NH2 ARG A 362       1.702 190.490   7.317  1.00111.59           N
ATOM   3772 1HH2 ARG A 362       2.255 190.326   6.491  1.00109.58           H
ATOM   3773 2HH2 ARG A 362       0.739 190.779   7.256  1.00179.60           H
ATOM   3774  N   LEU A 363       8.798 188.071  12.827  1.00 11.14           N
ATOM   3775  H   LEU A 363       8.292 187.206  12.698  1.00 11.59           H
ATOM   3776  CA  LEU A 363       9.558 188.269  14.058  1.00 10.75           C
ATOM   3777  HA  LEU A 363       9.475 189.313  14.358  1.00 12.52           H
ATOM   3778  C   LEU A 363      11.046 187.974  13.883  1.00 10.86           C
ATOM   3779  O   LEU A 363      11.872 188.527  14.608  1.00 13.02           O
ATOM   3780  CB  LEU A 363       8.984 187.393  15.176  1.00  9.80           C
ATOM   3781 1HB  LEU A 363       8.897 186.377  14.793  1.00  9.99           H
ATOM   3782 2HB  LEU A 363       9.706 187.378  15.993  1.00 10.64           H
ATOM   3783  CG  LEU A 363       7.629 187.805  15.761  1.00 10.65           C
ATOM   3784  HG  LEU A 363       6.919 187.951  14.948  1.00 12.13           H
ATOM   3785  CD1 LEU A 363       7.102 186.701  16.668  1.00 12.11           C
ATOM   3786 1HD1 LEU A 363       7.784 186.553  17.505  1.00 38.51           H
ATOM   3787 2HD1 LEU A 363       7.012 185.774  16.102  1.00 40.13           H
ATOM   3788 3HD1 LEU A 363       6.120 186.981  17.050  1.00 38.98           H
ATOM   3789  CD2 LEU A 363       7.726 189.103  16.555  1.00 13.72           C
ATOM   3790 1HD2 LEU A 363       8.467 188.996  17.347  1.00 44.61           H
ATOM   3791 2HD2 LEU A 363       6.757 189.330  16.998  1.00 40.07           H
ATOM   3792 3HD2 LEU A 363       8.014 189.921  15.895  1.00 43.64           H
ATOM   3793  N   LEU A 364      11.390 187.120  12.924  1.00 10.41           N
ATOM   3794  H   LEU A 364      10.668 186.700  12.354  1.00 10.91           H
ATOM   3795  CA  LEU A 364      12.780 186.759  12.658  1.00 10.85           C
ATOM   3796  HA  LEU A 364      13.383 187.050  13.519  1.00 11.76           H
ATOM   3797  C   LEU A 364      13.358 187.485  11.445  1.00 12.38           C
ATOM   3798  O   LEU A 364      14.107 186.912  10.653  1.00 15.29           O
ATOM   3799  CB  LEU A 364      12.918 185.244  12.473  1.00 10.99           C
ATOM   3800 1HB  LEU A 364      12.304 184.954  11.620  1.00 11.56           H
ATOM   3801 2HB  LEU A 364      13.956 185.037  12.211  1.00 12.79           H
ATOM   3802  CG  LEU A 364      12.555 184.330  13.648  1.00 11.17           C
ATOM   3803  HG  LEU A 364      11.515 184.497  13.924  1.00 11.83           H
ATOM   3804  CD1 LEU A 364      12.721 182.876  13.229  1.00 13.70           C
ATOM   3805 1HD1 LEU A 364      12.104 182.679  12.353  1.00 42.78           H
ATOM   3806 2HD1 LEU A 364      12.404 182.223  14.043  1.00 42.52           H
ATOM   3807 3HD1 LEU A 364      13.765 182.675  12.988  1.00 42.32           H
ATOM   3808  CD2 LEU A 364      13.425 184.594  14.869  1.00 14.33           C
ATOM   3809 1HD2 LEU A 364      14.477 184.503  14.599  1.00 42.11           H
ATOM   3810 2HD2 LEU A 364      13.188 183.869  15.646  1.00 45.25           H
ATOM   3811 3HD2 LEU A 364      13.231 185.597  15.250  1.00 43.24           H
ATOM   3812  N   LYS A 365      13.031 188.766  11.308  1.00 13.98           N
ATOM   3813  H   LYS A 365      12.378 189.179  11.959  1.00 16.39           H
ATOM   3814  CA  LYS A 365      13.621 189.602  10.266  1.00 15.48           C
ATOM   3815  HA  LYS A 365      13.701 189.017   9.351  1.00 16.37           H
ATOM   3816  C   LYS A 365      15.023 190.038  10.679  1.00 15.93           C
ATOM   3817  O   LYS A 365      15.243 190.441  11.820  1.00 16.78           O
ATOM   3818  CB  LYS A 365      12.757 190.843  10.020  1.00 17.99           C
ATOM   3819 1HB  LYS A 365      12.639 191.372  10.966  1.00 21.74           H
ATOM   3820 2HB  LYS A 365      13.285 191.503   9.332  1.00 20.96           H
ATOM   3821  CG  LYS A 365      11.372 190.558   9.452  1.00 22.09           C
ATOM   3822 1HG  LYS A 365      10.883 189.801  10.064  1.00 36.74           H
ATOM   3823 2HG  LYS A 365      10.781 191.472   9.498  1.00 37.88           H
ATOM   3824  CD  LYS A 365      11.419 190.073   8.007  1.00 35.31           C
ATOM   3825 1HD  LYS A 365      11.962 190.797   7.400  1.00 62.13           H
ATOM   3826 2HD  LYS A 365      11.931 189.112   7.965  1.00 60.40           H
ATOM   3827  CE  LYS A 365      10.012 189.906   7.456  1.00 45.73           C
ATOM   3828 1HE  LYS A 365       9.483 189.175   8.072  1.00 66.69           H
ATOM   3829 2HE  LYS A 365       9.487 190.862   7.525  1.00 78.32           H
ATOM   3830  NZ  LYS A 365      10.080 189.437   6.034  1.00 82.69           N
ATOM   3831 1HZ  LYS A 365      10.560 190.114   5.458  1.00119.27           H
ATOM   3832 2HZ  LYS A 365      10.576 188.557   5.983  1.00126.50           H
ATOM   3833 3HZ  LYS A 365       9.148 189.299   5.667  1.00122.82           H
ATOM   3834  N   HIS A 366      15.971 189.964   9.751  1.00 17.47           N
ATOM   3835  H   HIS A 366      15.748 189.613   8.832  1.00 18.81           H
ATOM   3836  CA  HIS A 366      17.347 190.361  10.039  1.00 19.86           C
ATOM   3837  HA  HIS A 366      17.707 189.773  10.884  1.00 20.70           H
ATOM   3838  C   HIS A 366      17.431 191.837  10.424  1.00 21.73           C
ATOM   3839  O   HIS A 366      18.195 192.216  11.310  1.00 24.72           O
ATOM   3840  CB  HIS A 366      18.249 190.083   8.833  1.00 23.46           C
ATOM   3841 1HB  HIS A 366      18.001 189.101   8.430  1.00 24.68           H
ATOM   3842 2HB  HIS A 366      18.052 190.829   8.063  1.00 25.50           H
ATOM   3843  CG  HIS A 366      19.711 190.099   9.159  1.00 29.80           C
ATOM   3844  ND1 HIS A 366      20.397 191.209   9.602  1.00 52.40           N
ATOM   3845  HD1 HIS A 366      20.009 192.125   9.768  1.00102.19           H
ATOM   3846  CD2 HIS A 366      20.639 189.108   9.114  1.00 58.93           C
ATOM   3847  HD2 HIS A 366      20.443 188.094   8.800  1.00119.00           H
ATOM   3848  CE1 HIS A 366      21.673 190.851   9.805  1.00 50.00           C
ATOM   3849  HE1 HIS A 366      22.446 191.521  10.152  1.00 75.95           H
ATOM   3850  NE2 HIS A 366      21.860 189.574   9.538  1.00 55.93           N
ATOM   3851  N   ASN A 367      16.642 192.675   9.759  1.00 22.87           N
ATOM   3852  H   ASN A 367      16.048 192.325   9.021  1.00 23.25           H
ATOM   3853  CA  ASN A 367      16.547 194.087  10.112  1.00 25.96           C
ATOM   3854  HA  ASN A 367      17.532 194.458  10.396  1.00 28.82           H
ATOM   3855  C   ASN A 367      15.581 194.232  11.289  1.00 24.78           C
ATOM   3856  O   ASN A 367      14.397 193.923  11.144  1.00 24.45           O
ATOM   3857  CB  ASN A 367      16.035 194.887   8.911  1.00 29.87           C
ATOM   3858 1HB  ASN A 367      16.643 194.650   8.038  1.00 34.46           H
ATOM   3859 2HB  ASN A 367      15.005 194.594   8.711  1.00 33.54           H
ATOM   3860  CG  ASN A 367      16.074 196.383   9.142  1.00 42.51           C
ATOM   3861  OD1 ASN A 367      16.220 196.857  10.266  1.00 60.14           O
ATOM   3862  ND2 ASN A 367      15.947 197.141   8.065  1.00 66.73           N
ATOM   3863 1HD2 ASN A 367      15.986 198.145   8.161  1.00 87.34           H
ATOM   3864 2HD2 ASN A 367      15.819 196.716   7.159  1.00 85.23           H
ATOM   3865  N   PRO A 368      16.053 194.701  12.456  1.00 26.62           N
ATOM   3866  CA  PRO A 368      15.092 194.826  13.559  1.00 27.13           C
ATOM   3867  HA  PRO A 368      14.715 193.839  13.823  1.00 26.04           H
ATOM   3868  C   PRO A 368      13.904 195.743  13.283  1.00 28.49           C
ATOM   3869  O   PRO A 368      12.838 195.567  13.871  1.00 28.37           O
ATOM   3870  CB  PRO A 368      15.938 195.384  14.707  1.00 32.63           C
ATOM   3871 1HB  PRO A 368      15.834 196.467  14.759  1.00 39.95           H
ATOM   3872 2HB  PRO A 368      15.647 194.927  15.652  1.00 39.66           H
ATOM   3873  CG  PRO A 368      17.338 195.016  14.366  1.00 37.63           C
ATOM   3874 1HG  PRO A 368      18.043 195.702  14.836  1.00 53.27           H
ATOM   3875 2HG  PRO A 368      17.538 193.989  14.672  1.00 51.35           H
ATOM   3876  CD  PRO A 368      17.401 195.126  12.872  1.00 31.02           C
ATOM   3877 1HD  PRO A 368      17.589 196.156  12.569  1.00 36.57           H
ATOM   3878 2HD  PRO A 368      18.165 194.455  12.479  1.00 33.35           H
ATOM   3879  N   SER A 369      14.077 196.708  12.387  1.00 32.38           N
ATOM   3880  H   SER A 369      14.962 196.783  11.903  1.00 35.21           H
ATOM   3881  CA  SER A 369      13.020 197.659  12.051  1.00 36.39           C
ATOM   3882  HA  SER A 369      12.655 198.116  12.971  1.00 40.16           H
ATOM   3883  C   SER A 369      11.829 197.011  11.350  1.00 33.51           C
ATOM   3884  O   SER A 369      10.739 197.582  11.313  1.00 39.78           O
ATOM   3885  CB  SER A 369      13.576 198.762  11.149  1.00 45.04           C
ATOM   3886 1HB  SER A 369      13.898 198.325  10.204  1.00 75.74           H
ATOM   3887 2HB  SER A 369      12.791 199.492  10.952  1.00 72.25           H
ATOM   3888  OG  SER A 369      14.676 199.411  11.762  1.00 94.25           O
ATOM   3889  HG  SER A 369      15.407 198.790  11.810  1.00126.14           H
ATOM   3890  N   GLN A 370      12.035 195.826  10.786  1.00 28.74           N
ATOM   3891  H   GLN A 370      12.944 195.390  10.862  1.00 29.44           H
ATOM   3892  CA  GLN A 370      10.975 195.102  10.090  1.00 27.38           C
ATOM   3893  HA  GLN A 370      10.254 195.822   9.700  1.00 31.64           H
ATOM   3894  C   GLN A 370      10.219 194.147  11.012  1.00 24.02           C
ATOM   3895  O   GLN A 370       9.237 193.534  10.593  1.00 26.61           O
ATOM   3896  CB  GLN A 370      11.565 194.316   8.917  1.00 27.40           C
ATOM   3897 1HB  GLN A 370      12.343 193.655   9.299  1.00 35.90           H
ATOM   3898 2HB  GLN A 370      10.777 193.702   8.482  1.00 35.70           H
ATOM   3899  CG  GLN A 370      12.158 195.178   7.813  1.00 44.77           C
ATOM   3900 1HG  GLN A 370      11.384 195.838   7.424  1.00 75.09           H
ATOM   3901 2HG  GLN A 370      12.963 195.787   8.225  1.00 73.80           H
ATOM   3902  CD  GLN A 370      12.713 194.341   6.678  1.00 63.12           C
ATOM   3903  OE1 GLN A 370      13.636 193.551   6.865  1.00 87.63           O
ATOM   3904  NE2 GLN A 370      12.158 194.511   5.487  1.00108.21           N
ATOM   3905 1HE2 GLN A 370      12.504 193.980   4.702  1.00144.94           H
ATOM   3906 2HE2 GLN A 370      11.403 195.170   5.369  1.00138.96           H
ATOM   3907  N   ARG A 371      10.660 194.023  12.260  1.00 21.65           N
ATOM   3908  H   ARG A 371      11.462 194.562  12.558  1.00 23.59           H
ATOM   3909  CA  ARG A 371       9.994 193.160  13.235  1.00 19.12           C
ATOM   3910  HA  ARG A 371       9.635 192.269  12.721  1.00 17.96           H
ATOM   3911  C   ARG A 371       8.808 193.903  13.845  1.00 21.97           C
ATOM   3912  O   ARG A 371       8.957 195.046  14.279  1.00 27.27           O
ATOM   3913  CB  ARG A 371      10.963 192.751  14.349  1.00 18.21           C
ATOM   3914 1HB  ARG A 371      11.283 193.654  14.868  1.00 21.59           H
ATOM   3915 2HB  ARG A 371      10.428 192.120  15.059  1.00 19.05           H
ATOM   3916  CG  ARG A 371      12.204 192.006  13.877  1.00 16.62           C
ATOM   3917 1HG  ARG A 371      11.912 191.058  13.424  1.00 16.73           H
ATOM   3918 2HG  ARG A 371      12.713 192.611  13.128  1.00 18.81           H
ATOM   3919  CD  ARG A 371      13.174 191.743  15.022  1.00 16.90           C
ATOM   3920 1HD  ARG A 371      13.267 192.651  15.617  1.00 19.62           H
ATOM   3921 2HD  ARG A 371      12.790 190.938  15.650  1.00 17.07           H
ATOM   3922  NE  ARG A 371      14.486 191.378  14.490  1.00 17.23           N
ATOM   3923  HE  ARG A 371      14.513 191.014  13.548  1.00 17.56           H
ATOM   3924  CZ  ARG A 371      15.648 191.512  15.117  1.00 19.04           C
ATOM   3925  NH1 ARG A 371      15.757 191.989  16.341  1.00 21.26           N
ATOM   3926 1HH1 ARG A 371      14.923 192.187  16.873  1.00 21.54           H
ATOM   3927 2HH1 ARG A 371      16.674 192.155  16.725  1.00 23.62           H
ATOM   3928  NH2 ARG A 371      16.750 191.207  14.467  1.00 20.61           N
ATOM   3929 1HH2 ARG A 371      16.672 190.849  13.527  1.00 21.17           H
ATOM   3930 2HH2 ARG A 371      17.648 191.342  14.904  1.00 22.99           H
ATOM   3931  N   PRO A 372       7.617 193.285  13.885  1.00 21.55           N
ATOM   3932  CA  PRO A 372       6.491 194.044  14.443  1.00 24.39           C
ATOM   3933  HA  PRO A 372       6.413 195.013  13.951  1.00 26.10           H
ATOM   3934  C   PRO A 372       6.604 194.235  15.952  1.00 29.43           C
ATOM   3935  O   PRO A 372       7.063 193.342  16.663  1.00 42.20           O
ATOM   3936  CB  PRO A 372       5.284 193.172  14.093  1.00 27.07           C
ATOM   3937 1HB  PRO A 372       4.507 193.269  14.851  1.00 36.63           H
ATOM   3938 2HB  PRO A 372       4.899 193.434  13.108  1.00 34.67           H
ATOM   3939  CG  PRO A 372       5.835 191.789  14.082  1.00 26.18           C
ATOM   3940 1HG  PRO A 372       5.932 191.415  15.101  1.00 35.04           H
ATOM   3941 2HG  PRO A 372       5.206 191.126  13.487  1.00 36.46           H
ATOM   3942  CD  PRO A 372       7.191 191.943  13.451  1.00 21.76           C
ATOM   3943 1HD  PRO A 372       7.873 191.178  13.821  1.00 24.09           H
ATOM   3944 2HD  PRO A 372       7.116 191.908  12.364  1.00 23.77           H
ATOM   3945  N   MET A 373       6.184 195.397  16.440  1.00 28.43           N
ATOM   3946  H   MET A 373       5.796 196.090  15.818  1.00 29.07           H
ATOM   3947  CA  MET A 373       6.266 195.700  17.866  1.00 32.68           C
ATOM   3948  HA  MET A 373       7.295 195.554  18.193  1.00 40.36           H
ATOM   3949  C   MET A 373       5.375 194.757  18.672  1.00 27.78           C
ATOM   3950  O   MET A 373       4.474 194.126  18.123  1.00 25.60           O
ATOM   3951  CB  MET A 373       5.875 197.159  18.121  1.00 41.66           C
ATOM   3952 1HB  MET A 373       6.118 197.405  19.155  1.00 73.39           H
ATOM   3953 2HB  MET A 373       6.471 197.799  17.471  1.00 77.74           H
ATOM   3954  CG  MET A 373       4.403 197.463  17.885  1.00 76.17           C
ATOM   3955 1HG  MET A 373       4.147 197.236  16.850  1.00125.23           H
ATOM   3956 2HG  MET A 373       3.802 196.838  18.544  1.00126.50           H
ATOM   3957  SD  MET A 373       4.016 199.191  18.229  1.00142.33           S
ATOM   3958  CE  MET A 373       4.453 200.002  16.694  1.00194.61           C
ATOM   3959 1HE  MET A 373       3.867 199.579  15.878  1.00248.68           H
ATOM   3960 2HE  MET A 373       5.515 199.857  16.493  1.00250.28           H
ATOM   3961 3HE  MET A 373       4.243 201.068  16.776  1.00254.58           H
ATOM   3962  N   LEU A 374       5.610 194.664  19.977  1.00 30.37           N
ATOM   3963  H   LEU A 374       6.292 195.272  20.408  1.00 35.44           H
ATOM   3964  CA  LEU A 374       4.925 193.681  20.815  1.00 30.02           C
ATOM   3965  HA  LEU A 374       5.162 192.685  20.438  1.00 29.73           H
ATOM   3966  C   LEU A 374       3.403 193.808  20.791  1.00 29.20           C
ATOM   3967  O   LEU A 374       2.694 192.805  20.865  1.00 32.07           O
ATOM   3968  CB  LEU A 374       5.407 193.793  22.264  1.00 37.65           C
ATOM   3969 1HB  LEU A 374       5.275 194.827  22.581  1.00 46.57           H
ATOM   3970 2HB  LEU A 374       4.759 193.175  22.886  1.00 76.17           H
ATOM   3971  CG  LEU A 374       6.856 193.386  22.550  1.00 38.24           C
ATOM   3972  HG  LEU A 374       7.506 193.862  21.816  1.00 65.99           H
ATOM   3973  CD1 LEU A 374       7.258 193.882  23.930  1.00 54.26           C
ATOM   3974 1HD1 LEU A 374       7.172 194.968  23.970  1.00 95.45           H
ATOM   3975 2HD1 LEU A 374       8.291 193.599  24.133  1.00 92.12           H
ATOM   3976 3HD1 LEU A 374       6.607 193.437  24.683  1.00 90.54           H
ATOM   3977  CD2 LEU A 374       7.042 191.876  22.469  1.00 77.26           C
ATOM   3978 1HD2 LEU A 374       6.420 191.388  23.220  1.00119.91           H
ATOM   3979 2HD2 LEU A 374       8.087 191.628  22.652  1.00126.09           H
ATOM   3980 3HD2 LEU A 374       6.761 191.520  21.478  1.00119.04           H
ATOM   3981  N   ARG A 375       2.892 195.031  20.696  1.00 30.74           N
ATOM   3982  H   ARG A 375       3.508 195.830  20.662  1.00 34.09           H
ATOM   3983  CA  ARG A 375       1.448 195.239  20.618  1.00 34.27           C
ATOM   3984  HA  ARG A 375       0.970 194.624  21.381  1.00 40.05           H
ATOM   3985  C   ARG A 375       0.872 194.794  19.279  1.00 30.08           C
ATOM   3986  O   ARG A 375      -0.248 194.297  19.221  1.00 38.09           O
ATOM   3987  CB  ARG A 375       1.093 196.706  20.870  1.00 45.11           C
ATOM   3988 1HB  ARG A 375       1.579 197.029  21.791  1.00 64.49           H
ATOM   3989 2HB  ARG A 375       1.476 197.308  20.046  1.00 67.02           H
ATOM   3990  CG  ARG A 375      -0.407 196.942  20.996  1.00 76.36           C
ATOM   3991 1HG  ARG A 375      -0.885 196.726  20.040  1.00126.21           H
ATOM   3992 2HG  ARG A 375      -0.809 196.268  21.751  1.00110.07           H
ATOM   3993  CD  ARG A 375      -0.732 198.372  21.396  1.00152.40           C
ATOM   3994 1HD  ARG A 375      -1.801 198.445  21.598  1.00211.70           H
ATOM   3995 2HD  ARG A 375      -0.184 198.617  22.307  1.00195.47           H
ATOM   3996  NE  ARG A 375      -0.373 199.324  20.346  1.00253.91           N
ATOM   3997  HE  ARG A 375       0.012 198.947  19.493  1.00285.25           H
ATOM   3998  CZ  ARG A 375      -0.525 200.639  20.424  1.00421.17           C
ATOM   3999  NH1 ARG A 375      -0.151 201.373  19.398  1.00619.76           N
ATOM   4000 1HH1 ARG A 375       0.252 200.919  18.593  1.00639.60           H
ATOM   4001 2HH1 ARG A 375      -0.272 202.373  19.429  1.00828.59           H
ATOM   4002  NH2 ARG A 375      -1.019 201.235  21.491  1.00521.02           N
ATOM   4003 1HH2 ARG A 375      -1.324 200.678  22.273  1.00456.45           H
ATOM   4004 2HH2 ARG A 375      -1.087 202.241  21.509  1.00740.92           H
ATOM   4005  N   GLU A 376       1.641 194.964  18.210  1.00 25.35           N
ATOM   4006  H   GLU A 376       2.565 195.355  18.320  1.00 26.10           H
ATOM   4007  CA  GLU A 376       1.212 194.552  16.877  1.00 25.77           C
ATOM   4008  HA  GLU A 376       0.214 194.947  16.683  1.00 30.36           H
ATOM   4009  C   GLU A 376       1.144 193.030  16.782  1.00 22.21           C
ATOM   4010  O   GLU A 376       0.318 192.486  16.052  1.00 25.34           O
ATOM   4011  CB  GLU A 376       2.179 195.105  15.826  1.00 31.03           C
ATOM   4012 1HB  GLU A 376       2.295 196.176  15.993  1.00 48.76           H
ATOM   4013 2HB  GLU A 376       3.151 194.636  15.974  1.00 58.58           H
ATOM   4014  CG  GLU A 376       1.759 194.884  14.378  1.00 58.81           C
ATOM   4015 1HG  GLU A 376       2.626 195.052  13.738  1.00104.14           H
ATOM   4016 2HG  GLU A 376       1.441 193.849  14.252  1.00102.59           H
ATOM   4017  CD  GLU A 376       0.637 195.801  13.928  1.00 97.26           C
ATOM   4018  OE1 GLU A 376       0.232 196.704  14.690  1.00163.96           O
ATOM   4019  OE2 GLU A 376       0.157 195.628  12.788  1.00157.67           O
ATOM   4020  N   VAL A 377       1.990 192.339  17.539  1.00 19.71           N
ATOM   4021  H   VAL A 377       2.667 192.838  18.101  1.00 21.50           H
ATOM   4022  CA  VAL A 377       1.935 190.881  17.637  1.00 18.48           C
ATOM   4023  HA  VAL A 377       2.062 190.452  16.644  1.00 21.30           H
ATOM   4024  C   VAL A 377       0.573 190.434  18.162  1.00 20.08           C
ATOM   4025  O   VAL A 377       0.013 189.450  17.682  1.00 25.15           O
ATOM   4026  CB  VAL A 377       3.042 190.318  18.557  1.00 19.32           C
ATOM   4027  HB  VAL A 377       2.960 190.787  19.537  1.00 25.45           H
ATOM   4028  CG1 VAL A 377       2.898 188.810  18.737  1.00 27.88           C
ATOM   4029 1HG1 VAL A 377       2.000 188.593  19.315  1.00 61.27           H
ATOM   4030 2HG1 VAL A 377       3.763 188.420  19.274  1.00 60.17           H
ATOM   4031 3HG1 VAL A 377       2.827 188.325  17.764  1.00 58.31           H
ATOM   4032  CG2 VAL A 377       4.423 190.626  17.984  1.00 28.50           C
ATOM   4033 1HG2 VAL A 377       4.527 190.163  17.003  1.00 61.85           H
ATOM   4034 2HG2 VAL A 377       5.190 190.234  18.652  1.00 59.66           H
ATOM   4035 3HG2 VAL A 377       4.556 191.703  17.890  1.00 61.23           H
ATOM   4036  N   LEU A 378       0.028 191.168  19.126  1.00 21.70           N
ATOM   4037  H   LEU A 378       0.504 192.001  19.441  1.00 22.46           H
ATOM   4038  CA  LEU A 378      -1.269 190.844  19.715  1.00 28.57           C
ATOM   4039  HA  LEU A 378      -1.275 189.798  20.021  1.00 33.40           H
ATOM   4040  C   LEU A 378      -2.399 191.046  18.709  1.00 32.94           C
ATOM   4041  O   LEU A 378      -3.470 190.456  18.841  1.00 47.58           O
ATOM   4042  CB  LEU A 378      -1.530 191.731  20.937  1.00 33.48           C
ATOM   4043 1HB  LEU A 378      -1.562 192.764  20.590  1.00 37.87           H
ATOM   4044 2HB  LEU A 378      -2.522 191.488  21.319  1.00 44.02           H
ATOM   4045  CG  LEU A 378      -0.545 191.664  22.108  1.00 37.81           C
ATOM   4046  HG  LEU A 378       0.467 191.807  21.731  1.00 47.83           H
ATOM   4047  CD1 LEU A 378      -0.853 192.784  23.093  1.00 58.83           C
ATOM   4048 1HD1 LEU A 378      -0.121 192.769  23.901  1.00 95.91           H
ATOM   4049 2HD1 LEU A 378      -1.852 192.646  23.507  1.00 92.67           H
ATOM   4050 3HD1 LEU A 378      -0.804 193.745  22.582  1.00 98.13           H
ATOM   4051  CD2 LEU A 378      -0.615 190.323  22.825  1.00 53.90           C
ATOM   4052 1HD2 LEU A 378       0.024 190.346  23.707  1.00 87.98           H
ATOM   4053 2HD2 LEU A 378      -0.273 189.532  22.157  1.00 91.94           H
ATOM   4054 3HD2 LEU A 378      -1.642 190.126  23.131  1.00 89.61           H
ATOM   4055  N   GLU A 379      -2.156 191.892  17.714  1.00 28.43           N
ATOM   4056  H   GLU A 379      -1.244 192.322  17.647  1.00 26.28           H
ATOM   4057  CA  GLU A 379      -3.149 192.227  16.697  1.00 34.38           C
ATOM   4058  HA  GLU A 379      -4.144 192.035  17.098  1.00 40.34           H
ATOM   4059  C   GLU A 379      -2.997 191.394  15.426  1.00 33.31           C
ATOM   4060  O   GLU A 379      -3.756 191.566  14.471  1.00 40.76           O
ATOM   4061  CB  GLU A 379      -3.042 193.711  16.330  1.00 43.12           C
ATOM   4062 1HB  GLU A 379      -2.060 193.890  15.891  1.00 54.69           H
ATOM   4063 2HB  GLU A 379      -3.795 193.932  15.574  1.00 72.43           H
ATOM   4064  CG  GLU A 379      -3.233 194.683  17.486  1.00 72.88           C
ATOM   4065 1HG  GLU A 379      -2.503 194.455  18.264  1.00126.89           H
ATOM   4066 2HG  GLU A 379      -3.042 195.691  17.114  1.00117.27           H
ATOM   4067  CD  GLU A 379      -4.640 194.611  18.057  1.00 93.80           C
ATOM   4068  OE1 GLU A 379      -5.620 194.839  18.799  1.00150.54           O
ATOM   4069  OE2 GLU A 379      -4.166 195.454  18.850  1.00144.08           O
ATOM   4070  N   HIS A 380      -2.032 190.481  15.405  1.00 28.62           N
ATOM   4071  H   HIS A 380      -1.430 190.371  16.209  1.00 27.20           H
ATOM   4072  CA  HIS A 380      -1.851 189.610  14.248  1.00 28.92           C
ATOM   4073  HA  HIS A 380      -1.796 190.235  13.357  1.00 32.66           H
ATOM   4074  C   HIS A 380      -3.048 188.671  14.124  1.00 29.91           C
ATOM   4075  O   HIS A 380      -3.536 188.157  15.131  1.00 28.50           O
ATOM   4076  CB  HIS A 380      -0.565 188.789  14.370  1.00 27.87           C
ATOM   4077 1HB  HIS A 380      -0.379 188.579  15.423  1.00 32.00           H
ATOM   4078 2HB  HIS A 380      -0.709 187.839  13.855  1.00 37.99           H
ATOM   4079  CG  HIS A 380       0.636 189.460  13.779  1.00 27.94           C
ATOM   4080  ND1 HIS A 380       1.070 190.721  14.120  1.00 37.70           N
ATOM   4081  HD1 HIS A 380       0.660 191.327  14.819  1.00 46.23           H
ATOM   4082  CD2 HIS A 380       1.488 189.049  12.805  1.00 42.16           C
ATOM   4083  HD2 HIS A 380       1.432 188.094  12.303  1.00 58.48           H
ATOM   4084  CE1 HIS A 380       2.128 191.014  13.353  1.00 54.03           C
ATOM   4085  HE1 HIS A 380       2.661 191.954  13.386  1.00 79.07           H
ATOM   4086  NE2 HIS A 380       2.426 190.018  12.542  1.00 57.16           N
ATOM   4087  N   PRO A 381      -3.537 188.420  12.897  1.00 35.01           N
ATOM   4088  CA  PRO A 381      -4.737 187.577  12.839  1.00 37.23           C
ATOM   4089  HA  PRO A 381      -5.542 188.063  13.389  1.00 41.28           H
ATOM   4090  C   PRO A 381      -4.563 186.158  13.373  1.00 30.82           C
ATOM   4091  O   PRO A 381      -5.525 185.551  13.839  1.00 32.59           O
ATOM   4092  CB  PRO A 381      -5.077 187.543  11.346  1.00 48.09           C
ATOM   4093 1HB  PRO A 381      -4.677 186.637  10.890  1.00 52.23           H
ATOM   4094 2HB  PRO A 381      -6.155 187.599  11.199  1.00 61.28           H
ATOM   4095  CG  PRO A 381      -4.411 188.747  10.774  1.00 59.89           C
ATOM   4096 1HG  PRO A 381      -4.204 188.607   9.713  1.00 80.33           H
ATOM   4097 2HG  PRO A 381      -5.035 189.627  10.931  1.00 83.52           H
ATOM   4098  CD  PRO A 381      -3.136 188.876  11.554  1.00 45.14           C
ATOM   4099 1HD  PRO A 381      -2.364 188.226  11.142  1.00 47.60           H
ATOM   4100 2HD  PRO A 381      -2.809 189.916  11.568  1.00 50.71           H
ATOM   4101  N   TRP A 382      -3.352 185.616  13.296  1.00 26.65           N
ATOM   4102  H   TRP A 382      -2.599 186.131  12.861  1.00 29.13           H
ATOM   4103  CA  TRP A 382      -3.087 184.280  13.821  1.00 22.47           C
ATOM   4104  HA  TRP A 382      -3.839 183.597  13.427  1.00 25.09           H
ATOM   4105  C   TRP A 382      -3.194 184.254  15.343  1.00 19.13           C
ATOM   4106  O   TRP A 382      -3.714 183.295  15.910  1.00 20.77           O
ATOM   4107  CB  TRP A 382      -1.706 183.792  13.377  1.00 22.66           C
ATOM   4108 1HB  TRP A 382      -1.637 183.877  12.292  1.00 28.47           H
ATOM   4109 2HB  TRP A 382      -0.942 184.429  13.822  1.00 22.34           H
ATOM   4110  CG  TRP A 382      -1.437 182.369  13.770  1.00 21.48           C
ATOM   4111  CD1 TRP A 382      -1.815 181.238  13.111  1.00 26.62           C
ATOM   4112  HD1 TRP A 382      -2.385 181.227  12.193  1.00 33.28           H
ATOM   4113  CD2 TRP A 382      -0.706 181.912  14.919  1.00 19.99           C
ATOM   4114  NE1 TRP A 382      -1.378 180.113  13.761  1.00 27.97           N
ATOM   4115  HE1 TRP A 382      -1.542 179.169  13.443  1.00 35.70           H
ATOM   4116  CE2 TRP A 382      -0.689 180.498  14.881  1.00 23.79           C
ATOM   4117  CE3 TRP A 382      -0.033 182.561  15.962  1.00 21.23           C
ATOM   4118  HE3 TRP A 382      -0.036 183.639  16.024  1.00 23.53           H
ATOM   4119  CZ2 TRP A 382      -0.002 179.736  15.831  1.00 27.62           C
ATOM   4120  HZ2 TRP A 382       0.022 178.659  15.768  1.00 34.29           H
ATOM   4121  CZ3 TRP A 382       0.650 181.801  16.910  1.00 25.51           C
ATOM   4122  HZ3 TRP A 382       1.191 182.295  17.704  1.00 31.36           H
ATOM   4123  CH2 TRP A 382       0.655 180.396  16.839  1.00 27.87           C
ATOM   4124  HH2 TRP A 382       1.192 179.828  17.584  1.00 34.70           H
ATOM   4125  N   ILE A 383      -2.721 185.305  16.004  1.00 17.95           N
ATOM   4126  H   ILE A 383      -2.296 186.067  15.495  1.00 19.88           H
ATOM   4127  CA  ILE A 383      -2.860 185.424  17.454  1.00 17.70           C
ATOM   4128  HA  ILE A 383      -2.587 184.478  17.919  1.00 17.51           H
ATOM   4129  C   ILE A 383      -4.325 185.693  17.784  1.00 21.89           C
ATOM   4130  O   ILE A 383      -4.884 185.075  18.687  1.00 24.56           O
ATOM   4131  CB  ILE A 383      -1.972 186.552  18.036  1.00 18.56           C
ATOM   4132  HB  ILE A 383      -2.199 187.472  17.497  1.00 26.88           H
ATOM   4133  CG1 ILE A 383      -0.482 186.241  17.840  1.00 18.91           C
ATOM   4134 1HG1 ILE A 383      -0.297 186.065  16.780  1.00 35.63           H
ATOM   4135 2HG1 ILE A 383       0.088 187.122  18.132  1.00 35.34           H
ATOM   4136  CG2 ILE A 383      -2.279 186.793  19.514  1.00 26.03           C
ATOM   4137 1HG2 ILE A 383      -2.234 185.853  20.064  1.00 59.05           H
ATOM   4138 2HG2 ILE A 383      -3.276 187.221  19.616  1.00 58.51           H
ATOM   4139 3HG2 ILE A 383      -1.553 187.491  19.931  1.00 54.32           H
ATOM   4140  CD1 ILE A 383       0.068 185.062  18.627  1.00 26.40           C
ATOM   4141 1HD1 ILE A 383      -0.514 184.166  18.417  1.00 61.16           H
ATOM   4142 2HD1 ILE A 383       0.033 185.277  19.695  1.00 60.81           H
ATOM   4143 3HD1 ILE A 383       1.104 184.889  18.337  1.00 59.56           H
ATOM   4144  N   THR A 384      -4.953 186.603  17.047  1.00 26.14           N
ATOM   4145  H   THR A 384      -4.459 187.062  16.294  1.00 27.55           H
ATOM   4146  CA  THR A 384      -6.338 186.984  17.310  1.00 33.38           C
ATOM   4147  HA  THR A 384      -6.399 187.389  18.320  1.00 36.97           H
ATOM   4148  C   THR A 384      -7.288 185.791  17.227  1.00 35.07           C
ATOM   4149  O   THR A 384      -8.194 185.655  18.048  1.00 43.35           O
ATOM   4150  CB  THR A 384      -6.803 188.071  16.318  1.00 41.12           C
ATOM   4151  HB  THR A 384      -6.830 187.652  15.312  1.00 45.13           H
ATOM   4152  OG1 THR A 384      -5.876 189.164  16.341  1.00 46.49           O
ATOM   4153  HG1 THR A 384      -5.016 188.844  16.061  1.00 59.76           H
ATOM   4154  CG2 THR A 384      -8.185 188.604  16.674  1.00 59.06           C
ATOM   4155 1HG2 THR A 384      -8.195 188.942  17.710  1.00 92.09           H
ATOM   4156 2HG2 THR A 384      -8.929 187.818  16.539  1.00 92.80           H
ATOM   4157 3HG2 THR A 384      -8.428 189.441  16.020  1.00 94.52           H
ATOM   4158  N   ALA A 385      -7.089 184.935  16.230  1.00 31.84           N
ATOM   4159  H   ALA A 385      -6.325 185.089  15.587  1.00 30.24           H
ATOM   4160  CA  ALA A 385      -7.957 183.782  16.006  1.00 34.76           C
ATOM   4161  HA  ALA A 385      -8.989 184.097  16.156  1.00 42.45           H
ATOM   4162  C   ALA A 385      -7.699 182.603  16.942  1.00 31.85           C
ATOM   4163  O   ALA A 385      -8.623 181.862  17.273  1.00 46.34           O
ATOM   4164  CB  ALA A 385      -7.807 183.315  14.563  1.00 37.80           C
ATOM   4165 1HB  ALA A 385      -6.781 182.990  14.388  1.00 65.35           H
ATOM   4166 2HB  ALA A 385      -8.047 184.135  13.886  1.00 66.69           H
ATOM   4167 3HB  ALA A 385      -8.486 182.483  14.377  1.00 68.83           H
ATOM   4168  N   ASN A 386      -6.442 182.392  17.320  1.00 24.64           N
ATOM   4169  H   ASN A 386      -5.729 183.064  17.075  1.00 26.26           H
ATOM   4170  CA  ASN A 386      -6.046 181.179  18.030  1.00 23.54           C
ATOM   4171  HA  ASN A 386      -6.840 180.440  17.912  1.00 26.68           H
ATOM   4172  C   ASN A 386      -5.823 181.351  19.531  1.00 25.29           C
ATOM   4173  O   ASN A 386      -5.944 180.385  20.284  1.00 28.86           O
ATOM   4174  CB  ASN A 386      -4.782 180.614  17.377  1.00 22.23           C
ATOM   4175 1HB  ASN A 386      -4.029 181.397  17.307  1.00 20.73           H
ATOM   4176 2HB  ASN A 386      -4.388 179.814  18.002  1.00 25.58           H
ATOM   4177  CG  ASN A 386      -5.049 180.039  16.004  1.00 26.58           C
ATOM   4178  OD1 ASN A 386      -5.645 178.972  15.880  1.00 35.85           O
ATOM   4179  ND2 ASN A 386      -4.609 180.732  14.967  1.00 27.71           N
ATOM   4180 1HD2 ASN A 386      -4.755 180.375  14.034  1.00 35.53           H
ATOM   4181 2HD2 ASN A 386      -4.141 181.613  15.124  1.00 26.35           H
ATOM   4182  N   SER A 387      -5.485 182.557  19.973  1.00 29.37           N
ATOM   4183  H   SER A 387      -5.430 183.336  19.330  1.00 32.59           H
ATOM   4184  CA  SER A 387      -5.209 182.797  21.386  1.00 35.89           C
ATOM   4185  HA  SER A 387      -4.545 182.011  21.747  1.00 48.17           H
ATOM   4186  C   SER A 387      -6.491 182.770  22.212  1.00 52.04           C
ATOM   4187  O   SER A 387      -7.515 183.339  21.831  1.00 67.52           O
ATOM   4188  CB  SER A 387      -4.519 184.149  21.583  1.00 41.27           C
ATOM   4189 1HB  SER A 387      -3.622 184.185  20.966  1.00 70.02           H
ATOM   4190 2HB  SER A 387      -5.195 184.947  21.275  1.00 51.55           H
ATOM   4191  OG  SER A 387      -4.151 184.339  22.939  1.00 61.91           O
ATOM   4192  HG  SER A 387      -3.627 185.141  22.999  1.00 90.07           H
ATOM   4193  N   SER A 388      -6.419 182.125  23.372  1.00 87.41           N
ATOM   4194  H   SER A 388      -5.566 181.655  23.640  1.00109.79           H
ATOM   4195  CA  SER A 388      -7.543 182.129  24.300  1.00137.38           C
ATOM   4196  HA  SER A 388      -8.452 181.873  23.755  1.00158.74           H
ATOM   4197  C   SER A 388      -7.698 183.518  24.910  1.00157.67           C
ATOM   4198  O   SER A 388      -6.732 184.105  25.396  1.00182.37           O
ATOM   4199  CB  SER A 388      -7.317 181.112  25.419  1.00230.81           C
ATOM   4200 1HB  SER A 388      -7.177 180.122  24.986  1.00289.47           H
ATOM   4201 2HB  SER A 388      -6.422 181.389  25.978  1.00274.87           H
ATOM   4202  OG  SER A 388      -8.427 181.086  26.298  1.00327.67           O
ATOM   4203  HG  SER A 388      -8.503 181.943  26.723  1.00396.74           H
ATOM   4204  N   LYS A 389      -8.918 184.044  24.884  1.00229.61           N
ATOM   4205  H   LYS A 389      -9.670 183.539  24.438  1.00274.54           H
ATOM   4206  CA  LYS A 389      -9.213 185.330  25.510  1.00333.58           C
ATOM   4207  HA  LYS A 389      -8.430 186.036  25.233  1.00357.50           H
ATOM   4208  C   LYS A 389      -9.207 185.172  27.028  1.00440.96           C
ATOM   4209  O   LYS A 389      -9.512 184.094  27.541  1.00472.49           O
ATOM   4210  CB  LYS A 389     -10.568 185.860  25.034  1.00421.93           C
ATOM   4211 1HB  LYS A 389     -11.337 185.118  25.251  1.00464.19           H
ATOM   4212 2HB  LYS A 389     -10.803 186.768  25.591  1.00513.52           H
ATOM   4213  CG  LYS A 389     -10.590 186.183  23.548  1.00492.10           C
ATOM   4214 1HG  LYS A 389      -9.783 186.880  23.322  1.00538.07           H
ATOM   4215 2HG  LYS A 389     -10.438 185.268  22.975  1.00513.21           H
ATOM   4216  CD  LYS A 389     -11.916 186.806  23.142  1.00644.26           C
ATOM   4217 1HD  LYS A 389     -12.722 186.110  23.377  1.00693.00           H
ATOM   4218 2HD  LYS A 389     -12.066 187.727  23.705  1.00704.73           H
ATOM   4219  CE  LYS A 389     -11.941 187.121  21.656  1.00822.45           C
ATOM   4220 1HE  LYS A 389     -11.130 187.816  21.423  1.00873.66           H
ATOM   4221 2HE  LYS A 389     -11.777 186.200  21.092  1.00877.80           H
ATOM   4222  NZ  LYS A 389     -13.272 187.727  21.317  1.00999.99           N
ATOM   4223 1HZ  LYS A 389     -13.336 187.894  20.322  1.00999.99           H
ATOM   4224 2HZ  LYS A 389     -13.391 188.607  21.799  1.00999.99           H
ATOM   4225 3HZ  LYS A 389     -14.021 187.103  21.586  1.00999.99           H
ATOM   4226  N   PRO A 390      -8.871 186.242  27.765  1.00581.13           N
ATOM   4227  CA  PRO A 390      -8.932 186.095  29.223  1.00781.05           C
ATOM   4228  HA  PRO A 390      -8.286 185.280  29.547  1.00790.51           H
ATOM   4229  C   PRO A 390     -10.354 185.843  29.721  1.00897.14           C
ATOM   4230  O   PRO A 390     -11.333 186.234  29.084  1.00893.38           O
ATOM   4231  CB  PRO A 390      -8.386 187.432  29.731  1.00978.22           C
ATOM   4232 1HB  PRO A 390      -8.880 187.726  30.658  1.00999.99           H
ATOM   4233 2HB  PRO A 390      -7.307 187.366  29.875  1.00999.99           H
ATOM   4234  CG  PRO A 390      -8.694 188.393  28.635  1.00906.48           C
ATOM   4235 1HG  PRO A 390      -9.737 188.704  28.690  1.00999.99           H
ATOM   4236 2HG  PRO A 390      -8.030 189.256  28.676  1.00978.56           H
ATOM   4237  CD  PRO A 390      -8.466 187.605  27.377  1.00652.50           C
ATOM   4238 1HD  PRO A 390      -9.091 187.990  26.571  1.00669.46           H
ATOM   4239 2HD  PRO A 390      -7.412 187.623  27.098  1.00594.18           H
ATOM   4240  N   SER A 391     -10.456 185.174  30.865  1.00999.99           N
ATOM   4241  H   SER A 391      -9.621 184.908  31.367  1.00999.99           H
ATOM   4242  CA  SER A 391     -11.745 184.787  31.434  1.00999.99           C
ATOM   4243  HA  SER A 391     -12.425 184.543  30.619  1.00999.99           H
ATOM   4244  C   SER A 391     -12.387 185.903  32.256  1.00999.99           C
ATOM   4245  O   SER A 391     -12.655 185.742  33.447  1.00999.99           O
ATOM   4246  CB  SER A 391     -11.576 183.536  32.301  1.00999.99           C
ATOM   4247 1HB  SER A 391     -12.544 183.257  32.718  1.00999.99           H
ATOM   4248 2HB  SER A 391     -11.209 182.717  31.681  1.00999.99           H
ATOM   4249  OG  SER A 391     -10.660 183.760  33.360  1.00999.99           O
ATOM   4250  HG  SER A 391     -10.966 184.517  33.866  1.00999.99           H
ATOM   4251  N   ASN A 392     -12.652 187.028  31.599  1.00999.99           N
ATOM   4252  H   ASN A 392     -12.376 187.099  30.629  1.00999.99           H
ATOM   4253  CA  ASN A 392     -13.343 188.163  32.208  1.00999.99           C
ATOM   4254  HA  ASN A 392     -12.728 188.537  33.029  1.00999.99           H
ATOM   4255  C   ASN A 392     -14.703 187.708  32.745  1.00999.99           C
ATOM   4256  O   ASN A 392     -15.757 187.621  33.410  1.00999.99           O
ATOM   4257  OXT ASN A 392     -14.501 188.686  33.499  1.00999.99           O
ATOM   4258  CB  ASN A 392     -13.520 189.261  31.152  1.00999.99           C
ATOM   4259 1HB  ASN A 392     -13.902 188.819  30.232  1.00999.99           H
ATOM   4260 2HB  ASN A 392     -14.245 189.992  31.509  1.00999.99           H
ATOM   4261  CG  ASN A 392     -12.230 189.986  30.845  1.00999.99           C
ATOM   4262  OD1 ASN A 392     -11.492 189.617  29.937  1.00999.99           O
ATOM   4263  ND2 ASN A 392     -11.956 191.037  31.601  1.00999.99           N
ATOM   4264 1HD2 ASN A 392     -11.114 191.565  31.425  1.00999.99           H
ATOM   4265 2HD2 ASN A 392     -12.583 191.294  32.348  1.00999.99           H
TER    4266      ASN A 392 
HETATM 4267  CH3 ACE B 521       0.516 165.558  47.853  1.00999.99           C
HETATM 4268 1HH3 ACE B 521       1.378 164.932  47.627  1.00999.99           H
HETATM 4269 2HH3 ACE B 521       0.236 166.131  46.970  1.00999.99           H
HETATM 4270 3HH3 ACE B 521      -0.321 164.939  48.174  1.00999.99           H
HETATM 4271  C   ACE B 521       0.884 166.522  48.964  1.00999.99           C
HETATM 4272  O   ACE B 521       0.809 167.735  48.785  1.00999.99           O
ATOM   4273  N   GLU B 522       1.281 165.970  50.104  1.00999.99           N
ATOM   4274  H   GLU B 522       1.335 164.965  50.180  1.00999.99           H
ATOM   4275  CA  GLU B 522       1.674 166.760  51.267  1.00999.99           C
ATOM   4276  HA  GLU B 522       1.459 167.810  51.072  1.00999.99           H
ATOM   4277  C   GLU B 522       3.172 166.620  51.525  1.00999.99           C
ATOM   4278  O   GLU B 522       3.699 165.509  51.599  1.00999.99           O
ATOM   4279  CB  GLU B 522       0.891 166.312  52.504  1.00999.99           C
ATOM   4280 2HB  GLU B 522       1.253 166.885  53.358  1.00999.99           H
ATOM   4281 1HB  GLU B 522       1.101 165.259  52.688  1.00999.99           H
ATOM   4282  CG  GLU B 522      -0.620 166.490  52.421  1.00999.99           C
ATOM   4283 1HG  GLU B 522      -0.997 165.930  51.564  1.00999.99           H
ATOM   4284 2HG  GLU B 522      -1.054 166.069  53.329  1.00999.99           H
ATOM   4285  CD  GLU B 522      -1.012 167.955  52.297  1.00999.99           C
ATOM   4286  OE1 GLU B 522      -1.731 168.971  52.193  1.00999.99           O
ATOM   4287  OE2 GLU B 522      -2.160 167.459  52.298  1.00999.99           O
ATOM   4288  N   GLU B 523       3.862 167.749  51.647  1.00999.99           N
ATOM   4289  H   GLU B 523       3.391 168.640  51.589  1.00999.99           H
ATOM   4290  CA  GLU B 523       5.306 167.752  51.858  1.00999.99           C
ATOM   4291  HA  GLU B 523       5.728 166.882  51.354  1.00999.99           H
ATOM   4292  C   GLU B 523       5.662 167.657  53.341  1.00999.99           C
ATOM   4293  O   GLU B 523       5.118 168.373  54.185  1.00999.99           O
ATOM   4294  CB  GLU B 523       5.902 169.021  51.241  1.00999.99           C
ATOM   4295 1HB  GLU B 523       5.655 169.035  50.179  1.00999.99           H
ATOM   4296 2HB  GLU B 523       5.431 169.882  51.711  1.00999.99           H
ATOM   4297  CG  GLU B 523       7.408 169.156  51.392  1.00999.99           C
ATOM   4298 1HG  GLU B 523       7.709 170.144  51.040  1.00999.99           H
ATOM   4299 2HG  GLU B 523       7.674 169.072  52.445  1.00999.99           H
ATOM   4300  CD  GLU B 523       8.156 168.104  50.600  1.00999.99           C
ATOM   4301  OE1 GLU B 523       8.881 167.302  51.221  1.00999.99           O
ATOM   4302  OE2 GLU B 523       8.055 168.074  49.357  1.00999.99           O
ATOM   4303  N   SER B 524       6.591 166.760  53.655  1.00999.99           N
ATOM   4304  H   SER B 524       6.971 166.158  52.939  1.00999.99           H
ATOM   4305  CA  SER B 524       7.115 166.623  55.011  1.00999.99           C
ATOM   4306  HA  SER B 524       6.299 166.759  55.721  1.00999.99           H
ATOM   4307  C   SER B 524       8.164 167.704  55.257  1.00999.99           C
ATOM   4308  O   SER B 524       9.369 167.459  55.221  1.00999.99           O
ATOM   4309  CB  SER B 524       7.723 165.233  55.214  1.00999.99           C
ATOM   4310 1HB  SER B 524       6.968 164.478  54.995  1.00999.99           H
ATOM   4311 2HB  SER B 524       8.563 165.106  54.531  1.00999.99           H
ATOM   4312  OG  SER B 524       8.176 165.062  56.546  1.00999.99           O
ATOM   4313  HG  SER B 524       7.482 165.343  57.147  1.00999.99           H
HETATM 4314  N   PHE B 525       7.665 168.962  55.504  1.00999.99           N
HETATM 4315  H   PHE B 525       6.662 169.098  55.464  1.00999.99           H
HETATM 4316  CA  PHE B 525       8.542 170.097  55.801  1.00999.99           C
HETATM 4317  HA  PHE B 525       9.262 170.202  54.981  1.00999.99           H
HETATM 4318  C   PHE B 525       9.338 169.828  57.089  1.00999.99           C
HETATM 4319  O   PHE B 525       8.851 169.298  58.072  1.00999.99           O
HETATM 4320  CB  PHE B 525       7.746 171.404  55.947  1.00999.99           C
HETATM 4321 1HB  PHE B 525       7.083 171.319  56.817  1.00999.99           H
HETATM 4322 2HB  PHE B 525       8.455 172.209  56.170  1.00999.99           H
HETATM 4323  CG  PHE B 525       6.939 171.767  54.714  1.00999.99           C
HETATM 4324  CD1 PHE B 525       5.594 171.372  54.607  1.00999.99           C
HETATM 4325  HD1 PHE B 525       5.131 170.788  55.398  1.00999.99           H
HETATM 4326  CD2 PHE B 525       7.523 172.534  53.691  1.00999.99           C
HETATM 4327  HD2 PHE B 525       8.554 172.863  53.778  1.00999.99           H
HETATM 4328  CE1 PHE B 525       4.842 171.729  53.478  1.00999.99           C
HETATM 4329  HE1 PHE B 525       3.809 171.407  53.389  1.00999.99           H
HETATM 4330  CE2 PHE B 525       6.771 172.895  52.563  1.00999.99           C
HETATM 4331  HE2 PHE B 525       7.220 173.496  51.778  1.00999.99           H
HETATM 4332  CZ  PHE B 525       5.430 172.494  52.460  1.00999.99           C
HETATM 4333  I1  PHE B 525       4.287 173.029  50.752  1.00999.99           I
ATOM   4334  N   ARG B 526      10.647 170.265  57.058  1.00999.99           N
ATOM   4335  H   ARG B 526      10.981 170.686  56.200  1.00999.99           H
ATOM   4336  CA  ARG B 526      11.569 170.165  58.187  1.00999.99           C
ATOM   4337  HA  ARG B 526      11.081 169.662  59.023  1.00999.99           H
ATOM   4338  C   ARG B 526      11.977 171.566  58.623  1.00999.99           C
ATOM   4339  O   ARG B 526      11.849 172.523  57.860  1.00999.99           O
ATOM   4340  CB  ARG B 526      12.816 169.381  57.768  1.00999.99           C
ATOM   4341 1HB  ARG B 526      13.305 169.915  56.953  1.00999.99           H
ATOM   4342 2HB  ARG B 526      13.505 169.337  58.611  1.00999.99           H
ATOM   4343  CG  ARG B 526      12.516 167.960  57.309  1.00999.99           C
ATOM   4344 1HG  ARG B 526      11.992 167.429  58.103  1.00999.99           H
ATOM   4345 2HG  ARG B 526      11.882 167.992  56.423  1.00999.99           H
ATOM   4346  CD  ARG B 526      13.797 167.214  56.971  1.00999.99           C
ATOM   4347 1HD  ARG B 526      14.361 167.793  56.239  1.00999.99           H
ATOM   4348 2HD  ARG B 526      14.393 167.114  57.878  1.00999.99           H
ATOM   4349  NE  ARG B 526      13.520 165.886  56.426  1.00999.99           N
ATOM   4350  HE  ARG B 526      12.551 165.621  56.327  1.00999.99           H
ATOM   4351  CZ  ARG B 526      14.441 165.004  56.061  1.00999.99           C
ATOM   4352  NH1 ARG B 526      15.734 165.253  56.141  1.00999.99           N
ATOM   4353 1HH1 ARG B 526      16.043 166.151  56.477  1.00999.99           H
ATOM   4354 2HH1 ARG B 526      16.394 164.546  55.858  1.00999.99           H
ATOM   4355  NH2 ARG B 526      14.050 163.833  55.604  1.00999.99           N
ATOM   4356 1HH2 ARG B 526      13.063 163.634  55.550  1.00999.99           H
ATOM   4357 2HH2 ARG B 526      14.737 163.155  55.316  1.00999.99           H
ATOM   4358  N   ASP B 527      12.484 171.678  59.845  1.00999.99           N
ATOM   4359  H   ASP B 527      12.550 170.865  60.438  1.00999.99           H
ATOM   4360  CA  ASP B 527      13.031 172.943  60.326  1.00999.99           C
ATOM   4361  HA  ASP B 527      12.261 173.710  60.248  1.00999.99           H
ATOM   4362  C   ASP B 527      14.229 173.341  59.465  1.00999.99           C
ATOM   4363  O   ASP B 527      14.972 172.476  59.001  1.00999.99           O
ATOM   4364  CB  ASP B 527      13.465 172.815  61.789  1.00999.99           C
ATOM   4365 1HB  ASP B 527      14.095 171.932  61.897  1.00999.99           H
ATOM   4366 2HB  ASP B 527      14.049 173.695  62.060  1.00999.99           H
ATOM   4367  CG  ASP B 527      12.286 172.708  62.736  1.00999.99           C
ATOM   4368  OD1 ASP B 527      11.349 173.525  62.613  1.00999.99           O
ATOM   4369  OD2 ASP B 527      12.287 171.807  63.601  1.00999.99           O
ATOM   4370  N   PRO B 528      14.449 174.647  59.244  1.00999.99           N
ATOM   4371  CA  PRO B 528      15.575 175.015  58.376  1.00999.99           C
ATOM   4372  HA  PRO B 528      15.437 174.573  57.389  1.00999.99           H
ATOM   4373  C   PRO B 528      16.964 174.648  58.892  1.00999.99           C
ATOM   4374  O   PRO B 528      17.944 174.702  58.150  1.00999.99           O
ATOM   4375  CB  PRO B 528      15.460 176.538  58.286  1.00999.99           C
ATOM   4376 1HB  PRO B 528      16.140 177.003  58.999  1.00999.99           H
ATOM   4377 2HB  PRO B 528      15.679 176.878  57.274  1.00999.99           H
ATOM   4378  CG  PRO B 528      14.050 176.847  58.644  1.00999.99           C
ATOM   4379 1HG  PRO B 528      13.962 177.864  59.027  1.00999.99           H
ATOM   4380 2HG  PRO B 528      13.400 176.700  57.781  1.00999.99           H
ATOM   4381  CD  PRO B 528      13.731 175.846  59.712  1.00999.99           C
ATOM   4382 1HD  PRO B 528      14.117 176.177  60.676  1.00999.99           H
ATOM   4383 2HD  PRO B 528      12.655 175.678  59.760  1.00999.99           H
ATOM   4384  N   ALA B 529      17.050 174.288  60.168  1.00999.99           N
ATOM   4385  H   ALA B 529      16.213 174.275  60.733  1.00999.99           H
ATOM   4386  CA  ALA B 529      18.305 173.863  60.778  1.00999.99           C
ATOM   4387  HA  ALA B 529      19.045 174.655  60.661  1.00999.99           H
ATOM   4388  C   ALA B 529      18.853 172.612  60.096  1.00999.99           C
ATOM   4389  O   ALA B 529      20.065 172.448  59.968  1.00999.99           O
ATOM   4390  CB  ALA B 529      18.093 173.605  62.265  1.00999.99           C
ATOM   4391 1HB  ALA B 529      17.340 172.828  62.398  1.00999.99           H
ATOM   4392 2HB  ALA B 529      17.759 174.521  62.753  1.00999.99           H
ATOM   4393 3HB  ALA B 529      19.031 173.279  62.715  1.00999.99           H
ATOM   4394  N   GLU B 530      17.957 171.734  59.658  1.00999.99           N
ATOM   4395  H   GLU B 530      16.971 171.922  59.778  1.00999.99           H
ATOM   4396  CA  GLU B 530      18.355 170.510  58.971  1.00999.99           C
ATOM   4397  HA  GLU B 530      19.079 169.970  59.582  1.00999.99           H
ATOM   4398  C   GLU B 530      19.007 170.846  57.633  1.00999.99           C
ATOM   4399  O   GLU B 530      19.942 170.180  57.191  1.00999.99           O
ATOM   4400  CB  GLU B 530      17.121 169.635  58.735  1.00999.99           C
ATOM   4401 1HB  GLU B 530      16.598 169.512  59.683  1.00999.99           H
ATOM   4402 2HB  GLU B 530      16.454 170.149  58.043  1.00999.99           H
ATOM   4403  CG  GLU B 530      17.425 168.255  58.167  1.00999.99           C
ATOM   4404 1HG  GLU B 530      16.497 167.818  57.796  1.00999.99           H
ATOM   4405 2HG  GLU B 530      18.113 168.352  57.327  1.00999.99           H
ATOM   4406  CD  GLU B 530      18.019 167.314  59.194  1.00999.99           C
ATOM   4407  OE1 GLU B 530      19.144 166.814  58.981  1.00999.99           O
ATOM   4408  OE2 GLU B 530      17.364 167.079  60.231  1.00999.99           O
ATOM   4409  N   VAL B 531      18.487 171.881  56.983  1.00999.99           N
ATOM   4410  H   VAL B 531      17.756 172.417  57.429  1.00999.99           H
ATOM   4411  CA  VAL B 531      18.919 172.279  55.645  1.00999.99           C
ATOM   4412  HA  VAL B 531      19.046 171.385  55.034  1.00999.99           H
ATOM   4413  C   VAL B 531      20.258 173.008  55.693  1.00999.99           C
ATOM   4414  O   VAL B 531      21.133 172.788  54.857  1.00999.99           O
ATOM   4415  CB  VAL B 531      17.881 173.205  54.973  1.00999.99           C
ATOM   4416  HB  VAL B 531      17.760 174.101  55.582  1.00999.99           H
ATOM   4417  CG1 VAL B 531      18.349 173.630  53.586  1.00999.99           C
ATOM   4418 1HG1 VAL B 531      17.566 174.210  53.097  1.00999.99           H
ATOM   4419 2HG1 VAL B 531      18.575 172.745  52.991  1.00999.99           H
ATOM   4420 3HG1 VAL B 531      19.244 174.246  53.676  1.00999.99           H
ATOM   4421  CG2 VAL B 531      16.528 172.503  54.883  1.00999.99           C
ATOM   4422 1HG2 VAL B 531      15.830 173.133  54.332  1.00999.99           H
ATOM   4423 2HG2 VAL B 531      16.134 172.330  55.884  1.00999.99           H
ATOM   4424 3HG2 VAL B 531      16.640 171.550  54.365  1.00999.99           H
ATOM   4425  N   LEU B 532      20.414 173.886  56.678  1.00999.99           N
ATOM   4426  H   LEU B 532      19.677 174.006  57.359  1.00999.99           H
ATOM   4427  CA  LEU B 532      21.628 174.683  56.813  1.00999.99           C
ATOM   4428  HA  LEU B 532      22.035 174.874  55.819  1.00999.99           H
ATOM   4429  C   LEU B 532      22.701 173.949  57.611  1.00999.99           C
ATOM   4430  O   LEU B 532      23.785 174.483  57.849  1.00999.99           O
ATOM   4431  CB  LEU B 532      21.300 176.024  57.474  1.00999.99           C
ATOM   4432 1HB  LEU B 532      20.959 175.828  58.491  1.00999.99           H
ATOM   4433 2HB  LEU B 532      22.227 176.594  57.540  1.00999.99           H
ATOM   4434  CG  LEU B 532      20.251 176.904  56.787  1.00999.99           C
ATOM   4435  HG  LEU B 532      19.267 176.454  56.912  1.00999.99           H
ATOM   4436  CD1 LEU B 532      20.265 178.252  57.490  1.00999.99           C
ATOM   4437 1HD1 LEU B 532      21.248 178.713  57.389  1.00999.99           H
ATOM   4438 2HD1 LEU B 532      20.039 178.112  58.546  1.00999.99           H
ATOM   4439 3HD1 LEU B 532      19.513 178.903  57.045  1.00999.99           H
ATOM   4440  CD2 LEU B 532      20.499 177.106  55.297  1.00999.99           C
ATOM   4441 1HD2 LEU B 532      20.368 176.160  54.772  1.00999.99           H
ATOM   4442 2HD2 LEU B 532      21.514 177.469  55.140  1.00999.99           H
ATOM   4443 3HD2 LEU B 532      19.785 177.829  54.903  1.00999.99           H
ATOM   4444  N   GLY B 533      22.408 172.708  57.984  1.00999.99           N
ATOM   4445  H   GLY B 533      21.462 172.366  57.887  1.00999.99           H
ATOM   4446  CA  GLY B 533      23.434 171.794  58.454  1.00999.99           C
ATOM   4447 1HA  GLY B 533      24.081 172.311  59.162  1.00999.99           H
ATOM   4448 2HA  GLY B 533      22.960 170.951  58.958  1.00999.99           H
ATOM   4449  C   GLY B 533      24.283 171.267  57.313  1.00999.99           C
ATOM   4450  O   GLY B 533      25.292 170.603  57.546  1.00999.99           O
ATOM   4451  N   THR B 534      23.880 171.576  56.085  1.00999.99           N
ATOM   4452  H   THR B 534      23.038 172.123  55.968  1.00999.99           H
ATOM   4453  CA  THR B 534      24.620 171.190  54.887  1.00999.99           C
ATOM   4454  HA  THR B 534      25.412 170.495  55.164  1.00999.99           H
ATOM   4455  C   THR B 534      25.236 172.418  54.221  1.00999.99           C
ATOM   4456  O   THR B 534      24.536 173.372  53.882  1.00999.99           O
ATOM   4457  CB  THR B 534      23.695 170.508  53.862  1.00999.99           C
ATOM   4458  HB  THR B 534      22.964 171.228  53.494  1.00999.99           H
ATOM   4459  OG1 THR B 534      23.008 169.422  54.495  1.00999.99           O
ATOM   4460  HG1 THR B 534      22.565 169.761  55.276  1.00999.99           H
ATOM   4461  CG2 THR B 534      24.496 169.955  52.693  1.00999.99           C
ATOM   4462 1HG2 THR B 534      25.011 170.768  52.180  1.00999.99           H
ATOM   4463 2HG2 THR B 534      25.227 169.235  53.059  1.00999.99           H
ATOM   4464 3HG2 THR B 534      23.820 169.462  51.995  1.00999.99           H
ATOM   4465  N   GLY B 535      26.551 172.406  54.032  1.00999.99           N
ATOM   4466  H   GLY B 535      27.101 171.602  54.301  1.00999.99           H
ATOM   4467  CA  GLY B 535      27.238 173.539  53.438  1.00999.99           C
ATOM   4468 1HA  GLY B 535      26.593 174.001  52.692  1.00999.99           H
ATOM   4469 2HA  GLY B 535      27.453 174.269  54.219  1.00999.99           H
ATOM   4470  C   GLY B 535      28.539 173.142  52.769  1.00999.99           C
ATOM   4471  O   GLY B 535      28.736 171.972  52.447  1.00999.99           O
ATOM   4472  N   ALA B 536      29.428 174.107  52.561  1.00999.99           N
ATOM   4473  H   ALA B 536      29.216 175.056  52.833  1.00999.99           H
ATOM   4474  CA  ALA B 536      30.736 173.828  51.973  1.00999.99           C
ATOM   4475  HA  ALA B 536      30.596 173.279  51.042  1.00999.99           H
ATOM   4476  C   ALA B 536      31.586 172.955  52.894  1.00999.99           C
ATOM   4477  O   ALA B 536      32.355 172.136  52.350  1.00999.99           O
ATOM   4478  OXT ALA B 536      31.478 173.097  54.131  1.00999.99           O
ATOM   4479  CB  ALA B 536      31.460 175.133  51.675  1.00999.99           C
ATOM   4480 1HB  ALA B 536      32.430 174.916  51.228  1.00999.99           H
ATOM   4481 2HB  ALA B 536      31.608 175.686  52.603  1.00999.99           H
ATOM   4482 3HB  ALA B 536      30.870 175.734  50.983  1.00999.99           H
TER    4483      ALA B 536 
CONECT    1    2    3    4    5                              
CONECT    2    1                                             
CONECT    3    1                                             
CONECT    4    1                                             
CONECT    5    1    6    7                                   
CONECT    6    5                                             
CONECT    7    5    8    9                                   
CONECT 2574 2572 2575 2587                                   
CONECT 2587 2574 2588 2589                                   
CONECT 2588 2587                                             
CONECT 2589 2587 2590 2591 2592                              
CONECT 2590 2589                                             
CONECT 2591 2589                                             
CONECT 2592 2589                                             
CONECT 2593 2594 2595 2596 2597                              
CONECT 2594 2593                                             
CONECT 2595 2593                                             
CONECT 2596 2593                                             
CONECT 2597 2593 2598 2599                                   
CONECT 2598 2597                                             
CONECT 2599 2597 2600 2601                                   
CONECT 4267 4268 4269 4270 4271                              
CONECT 4268 4267                                             
CONECT 4269 4267                                             
CONECT 4270 4267                                             
CONECT 4271 4267 4272 4273                                   
CONECT 4272 4271                                             
CONECT 4273 4271 4274 4275                                   
CONECT 4307 4305 4308 4314                                   
CONECT 4314 4307 4315 4316                                   
CONECT 4315 4314                                             
CONECT 4316 4314 4317 4318 4320                              
CONECT 4317 4316                                             
CONECT 4318 4316 4319 4334                                   
CONECT 4319 4318                                             
CONECT 4320 4316 4321 4322 4323                              
CONECT 4321 4320                                             
CONECT 4322 4320                                             
CONECT 4323 4320 4324 4326                                   
CONECT 4324 4323 4325 4328                                   
CONECT 4325 4324                                             
CONECT 4326 4323 4327 4330                                   
CONECT 4327 4326                                             
CONECT 4328 4324 4329 4332                                   
CONECT 4329 4328                                             
CONECT 4330 4326 4331 4332                                   
CONECT 4331 4330                                             
CONECT 4332 4328 4330 4333                                   
CONECT 4333 4332                                             
CONECT 4334 4318 4335 4336                                   
END
