# Supplementary material for: Constrained TACC3 peptidomimetics for a non-canonical protein–protein interface elucidate allosteric communication in Aurora-A kinase
Source: Chem Sci. 2024 Nov 28;16(1):354–63. doi: 10.1039/d4sc06100d (PMC11604048; doi:10.1039/d4sc06100d)
Supplement: SC-016-D4SC06100D-s001 [file SC-016-D4SC06100D-s001.zip › aura_tacc3 522_536_iphe_run2_energymin.pdb]

REMARK YASARA *************************************************************
REMARK YASARA *                                                           *
REMARK YASARA *                     Y  A  S  A  R  A                      *
REMARK YASARA *                                                           *
REMARK YASARA *   Yet Another Scientific Artificial Reality Application   *
REMARK YASARA *                                                           *
REMARK YASARA *            MOLECULE STRUCTURE FILE, PDB FORMAT            *
REMARK YASARA *                                                           *
REMARK YASARA * Just use YASARA every day to make your questions go away! *
REMARK YASARA *                                                           *
REMARK YASARA *                      www.YASARA.org                       *
REMARK YASARA *                                                           *
REMARK YASARA *************************************************************
REMARK YASARA
REMARK YASARA Written on:        Wed Oct 23 08:09:23 2024
REMARK YASARA Number of models: 1
REMARK YASARA Number of atoms:   4481
REMARK YASARA Please address questions or suggestions to: Eliza@yasara.org
REMARK YASARA
REMARK   2 RESOLUTION. 2.02 ANGSTROMS.
REMARK 350 COORDINATES FOR A COMPLETE MULTIMER REPRESENTING THE KNOWN
REMARK 350 BIOLOGICALLY SIGNIFICANT OLIGOMERIZATION STATE OF THE
REMARK 350 MOLECULE CAN BE GENERATED BY APPLYING BIOMT TRANSFORMATIONS
REMARK 350 GIVEN BELOW. BOTH NON-CRYSTALLOGRAPHIC AND
REMARK 350 CRYSTALLOGRAPHIC OPERATIONS ARE GIVEN.
REMARK 350
REMARK 350 BIOMOLECULE: 1
REMARK 350 APPLY THE FOLLOWING TO CHAINS: A
REMARK 350   BIOMT1   1  1.000000  0.000000  0.000000        0.00000
REMARK 350   BIOMT2   1  0.000000  1.000000  0.000000        0.00000
REMARK 350   BIOMT3   1  0.000000  0.000000  1.000000        0.00000
COMPND    MOL_ID: 1;
COMPND   2 MOLECULE: AURORA KINASE A;
COMPND   3 CHAIN: A;
SEQRES   1 A  258  ARG GLN TRP ALA LEU GLU ASP PHE GLU ILE GLY ARG PRO 
SEQRES   2 A  258  LEU GLY LYS GLY LYS PHE GLY ASN VAL TYR LEU ALA ARG 
SEQRES   3 A  258  GLU LYS GLN SER LYS PHE ILE LEU ALA LEU LYS VAL LEU 
SEQRES   4 A  258  PHE LYS ALA GLN LEU GLU LYS ALA GLY VAL GLU HIS GLN 
SEQRES   5 A  258  LEU ARG ARG GLU VAL GLU ILE GLN SER HIS LEU ARG HIS 
SEQRES   6 A  258  PRO ASN ILE LEU ARG LEU TYR GLY TYR PHE HIS ASP ALA 
SEQRES   7 A  258  THR ARG VAL TYR LEU ILE LEU GLU TYR ALA PRO LEU GLY 
SEQRES   8 A  258  THR VAL TYR ARG GLU LEU GLN LYS LEU SER LYS PHE ASP 
SEQRES   9 A  258  GLU GLN ARG THR ALA THR TYR ILE THR GLU LEU ALA ASN 
SEQRES  10 A  258  ALA LEU SER TYR CYS HIS SER LYS ARG VAL ILE HIS ARG 
SEQRES  11 A  258  ASP ILE LYS PRO GLU ASN LEU LEU LEU GLY SER ALA GLY 
SEQRES  12 A  258  GLU LEU LYS ILE ALA ASN PHE GLY TRP SER VAL HIS ALA 
SEQRES  13 A  258  GLY THR LEU ASP TYR LEU PRO PRO GLU MET ILE GLU GLY 
SEQRES  14 A  258  ARG MET HIS ASP GLU LYS VAL ASP LEU TRP SER LEU GLY 
SEQRES  15 A  258  VAL LEU CYS TYR GLU PHE LEU VAL GLY LYS PRO PRO PHE 
SEQRES  16 A  258  GLU ALA ASN THR TYR GLN GLU THR TYR LYS ARG ILE SER 
SEQRES  17 A  258  ARG VAL GLU PHE THR PHE PRO ASP PHE VAL THR GLU GLY 
SEQRES  18 A  258  ALA ARG ASP LEU ILE SER ARG LEU LEU LYS HIS ASN PRO 
SEQRES  19 A  258  SER GLN ARG PRO MET LEU ARG GLU VAL LEU GLU HIS PRO 
SEQRES  20 A  258  TRP ILE THR ALA ASN SER SER LYS PRO SER ASN 
SEQRES   1 B   15  GLU GLU SER PHE ARG ASP PRO ALA GLU VAL LEU GLY THR 
SEQRES   2 B   15  GLY ALA 
LINK         C   ACE A 125                 N   ARG A 126                  1.33
LINK         C   HIS A 280                 N   NME A 281                  1.34
LINK         C   ACE A 289                 N   ALA A 290                  1.33
LINK         C   ACE B 521                 N   GLU B 522                  1.33
LINK         C   SER B 524                 N   PHE B 525                  1.38
LINK         C   PHE B 525                 N   ARG B 526                  1.38
CRYST1  137.040  137.040  137.040  90.00  90.00  90.00 I 2 3        24
ORIGX1      1.000000  0.000000  0.000000        0.00000
ORIGX2      0.000000  1.000000  0.000000        0.00000
ORIGX3      0.000000  0.000000  1.000000        0.00000
SCALE1      0.007297  0.000000  0.000000        0.00000
SCALE2      0.000000  0.007297  0.000000        0.00000
SCALE3      0.000000  0.000000  0.007297        0.00000
HETATM    1  CH3 ACE A 125      -9.080 156.184  23.081  1.00 72.14           C
HETATM    2 1HH3 ACE A 125     -10.065 155.744  22.923  1.00 72.14           H
HETATM    3 2HH3 ACE A 125      -8.448 155.477  23.619  1.00 72.14           H
HETATM    4 3HH3 ACE A 125      -8.627 156.417  22.118  1.00 72.14           H
HETATM    5  C   ACE A 125      -9.236 157.435  23.902  1.00 72.14           C
HETATM    6  O   ACE A 125     -10.167 157.529  24.702  1.00 72.14           O
ATOM      7  N   ARG A 126      -8.292 158.365  23.762  1.00 72.14           N
ATOM      8  H   ARG A 126      -7.554 158.210  23.090  1.00 72.14           H
ATOM      9  CA  ARG A 126      -8.209 159.596  24.555  1.00 64.21           C
ATOM     10  HA  ARG A 126      -9.217 159.993  24.678  1.00 64.21           H
ATOM     11  C   ARG A 126      -7.345 160.648  23.853  1.00 59.66           C
ATOM     12  O   ARG A 126      -6.288 160.303  23.321  1.00 62.07           O
ATOM     13  CB  ARG A 126      -7.639 159.239  25.939  1.00  0.00           C
ATOM     14 1HB  ARG A 126      -8.118 158.323  26.285  1.00  0.00           H
ATOM     15 2HB  ARG A 126      -6.569 159.051  25.855  1.00  0.00           H
ATOM     16  CG  ARG A 126      -7.867 160.341  26.986  1.00  0.00           C
ATOM     17 1HG  ARG A 126      -7.277 161.220  26.730  1.00  0.00           H
ATOM     18 2HG  ARG A 126      -8.923 160.611  26.985  1.00  0.00           H
ATOM     19  CD  ARG A 126      -7.477 159.882  28.401  1.00  0.00           C
ATOM     20 1HD  ARG A 126      -6.427 159.589  28.406  1.00  0.00           H
ATOM     21 2HD  ARG A 126      -7.602 160.714  29.094  1.00  0.00           H
ATOM     22  NE  ARG A 126      -8.284 158.743  28.886  1.00  0.00           N
ATOM     23  HE  ARG A 126      -7.850 157.842  28.744  1.00  0.00           H
ATOM     24  CZ  ARG A 126      -9.452 158.834  29.532  1.00  0.00           C
ATOM     25  NH1 ARG A 126     -10.113 157.777  29.898  1.00  0.00           N
ATOM     26 1HH1 ARG A 126      -9.796 156.856  29.630  1.00  0.00           H
ATOM     27 2HH1 ARG A 126     -11.035 157.900  30.291  1.00  0.00           H
ATOM     28  NH2 ARG A 126     -10.014 159.968  29.810  1.00  0.00           N
ATOM     29 1HH2 ARG A 126      -9.605 160.819  29.451  1.00  0.00           H
ATOM     30 2HH2 ARG A 126     -10.844 160.010  30.384  1.00  0.00           H
ATOM     31  N   GLN A 127      -7.770 161.910  23.883  1.00 60.44           N
ATOM     32  H   GLN A 127      -8.670 162.096  24.302  1.00 60.44           H
ATOM     33  CA  GLN A 127      -7.045 163.085  23.365  1.00 59.82           C
ATOM     34  HA  GLN A 127      -5.972 162.929  23.485  1.00 59.82           H
ATOM     35  C   GLN A 127      -7.434 164.347  24.166  1.00 52.83           C
ATOM     36  O   GLN A 127      -8.580 164.458  24.616  1.00 52.41           O
ATOM     37  CB  GLN A 127      -7.353 163.326  21.872  1.00 56.47           C
ATOM     38 1HB  GLN A 127      -8.427 163.458  21.741  1.00 56.47           H
ATOM     39 2HB  GLN A 127      -6.882 164.271  21.602  1.00 56.47           H
ATOM     40  CG  GLN A 127      -6.881 162.254  20.854  1.00 69.03           C
ATOM     41 1HG  GLN A 127      -6.569 162.781  19.952  1.00 69.03           H
ATOM     42 2HG  GLN A 127      -6.007 161.718  21.227  1.00 69.03           H
ATOM     43  CD  GLN A 127      -7.958 161.228  20.475  1.00 74.60           C
ATOM     44  OE1 GLN A 127      -8.801 160.814  21.256  1.00 75.42           O
ATOM     45  NE2 GLN A 127      -8.008 160.776  19.243  1.00 78.58           N
ATOM     46 1HE2 GLN A 127      -8.753 160.145  18.986  1.00 78.58           H
ATOM     47 2HE2 GLN A 127      -7.234 160.928  18.612  1.00 78.58           H
ATOM     48  N   TRP A 128      -6.525 165.317  24.322  1.00 49.44           N
ATOM     49  H   TRP A 128      -5.606 165.234  23.912  1.00 49.44           H
ATOM     50  CA  TRP A 128      -6.821 166.559  25.036  1.00 49.56           C
ATOM     51  HA  TRP A 128      -7.219 166.269  26.009  1.00 49.56           H
ATOM     52  C   TRP A 128      -7.892 167.425  24.329  1.00 47.81           C
ATOM     53  O   TRP A 128      -7.926 167.547  23.103  1.00 55.16           O
ATOM     54  CB  TRP A 128      -5.560 167.392  25.317  1.00 42.68           C
ATOM     55 1HB  TRP A 128      -4.903 167.360  24.449  1.00 42.68           H
ATOM     56 2HB  TRP A 128      -5.865 168.431  25.447  1.00 42.68           H
ATOM     57  CG  TRP A 128      -4.771 166.970  26.532  1.00 43.28           C
ATOM     58  CD1 TRP A 128      -3.468 166.616  26.556  1.00 45.28           C
ATOM     59  HD1 TRP A 128      -2.792 166.558  25.715  1.00 45.28           H
ATOM     60  CD2 TRP A 128      -5.210 166.900  27.925  1.00 38.96           C
ATOM     61  NE1 TRP A 128      -3.074 166.328  27.820  1.00 43.54           N
ATOM     62  HE1 TRP A 128      -2.142 166.033  28.076  1.00 43.54           H
ATOM     63  CE2 TRP A 128      -4.106 166.460  28.716  1.00 45.43           C
ATOM     64  CE3 TRP A 128      -6.428 167.127  28.602  1.00 37.20           C
ATOM     65  HE3 TRP A 128      -7.288 167.466  28.043  1.00 37.20           H
ATOM     66  CZ2 TRP A 128      -4.212 166.234  30.094  1.00 47.61           C
ATOM     67  HZ2 TRP A 128      -3.352 165.892  30.652  1.00 47.61           H
ATOM     68  CZ3 TRP A 128      -6.548 166.885  29.982  1.00 44.09           C
ATOM     69  HZ3 TRP A 128      -7.499 167.043  30.469  1.00 44.09           H
ATOM     70  CH2 TRP A 128      -5.449 166.429  30.725  1.00 48.02           C
ATOM     71  HH2 TRP A 128      -5.551 166.228  31.781  1.00 48.02           H
ATOM     72  N   ALA A 129      -8.745 168.037  25.153  1.00 47.86           N
ATOM     73  H   ALA A 129      -8.649 167.853  26.141  1.00 47.86           H
ATOM     74  CA  ALA A 129      -9.760 169.034  24.775  1.00 48.24           C
ATOM     75  HA  ALA A 129      -9.304 169.788  24.133  1.00 48.24           H
ATOM     76  C   ALA A 129     -10.308 169.745  26.031  1.00 47.89           C
ATOM     77  O   ALA A 129     -10.125 169.269  27.156  1.00 41.64           O
ATOM     78  CB  ALA A 129     -10.892 168.346  24.007  1.00 47.82           C
ATOM     79 1HB  ALA A 129     -10.499 167.941  23.074  1.00 47.82           H
ATOM     80 2HB  ALA A 129     -11.682 169.063  23.787  1.00 47.82           H
ATOM     81 3HB  ALA A 129     -11.294 167.535  24.614  1.00 47.82           H
ATOM     82  N   LEU A 130     -11.028 170.852  25.822  1.00 46.98           N
ATOM     83  H   LEU A 130     -11.157 171.148  24.865  1.00 46.98           H
ATOM     84  CA  LEU A 130     -11.489 171.793  26.857  1.00 45.96           C
ATOM     85  HA  LEU A 130     -10.607 172.237  27.319  1.00 45.96           H
ATOM     86  C   LEU A 130     -12.345 171.163  27.981  1.00 43.85           C
ATOM     87  O   LEU A 130     -12.313 171.636  29.115  1.00 39.86           O
ATOM     88  CB  LEU A 130     -12.288 172.899  26.129  1.00 45.31           C
ATOM     89 1HB  LEU A 130     -11.676 173.273  25.308  1.00 45.31           H
ATOM     90 2HB  LEU A 130     -13.179 172.444  25.697  1.00 45.31           H
ATOM     91  CG  LEU A 130     -12.730 174.092  26.992  1.00 39.28           C
ATOM     92  HG  LEU A 130     -13.408 173.733  27.765  1.00 39.28           H
ATOM     93  CD1 LEU A 130     -11.539 174.807  27.638  1.00 37.61           C
ATOM     94 1HD1 LEU A 130     -11.881 175.731  28.103  1.00 37.61           H
ATOM     95 2HD1 LEU A 130     -10.793 175.037  26.877  1.00 37.61           H
ATOM     96 3HD1 LEU A 130     -11.098 174.159  28.396  1.00 37.61           H
ATOM     97  CD2 LEU A 130     -13.480 175.092  26.111  1.00 37.68           C
ATOM     98 1HD2 LEU A 130     -13.881 175.891  26.734  1.00 37.68           H
ATOM     99 2HD2 LEU A 130     -14.298 174.581  25.603  1.00 37.68           H
ATOM    100 3HD2 LEU A 130     -12.799 175.514  25.372  1.00 37.68           H
ATOM    101  N   GLU A 131     -13.089 170.098  27.677  1.00 44.79           N
ATOM    102  H   GLU A 131     -13.050 169.725  26.740  1.00 44.79           H
ATOM    103  CA  GLU A 131     -14.131 169.566  28.557  1.00 40.08           C
ATOM    104  HA  GLU A 131     -14.745 170.422  28.835  1.00 40.08           H
ATOM    105  C   GLU A 131     -13.602 168.925  29.866  1.00 38.50           C
ATOM    106  O   GLU A 131     -14.393 168.626  30.757  1.00 37.94           O
ATOM    107  CB  GLU A 131     -15.007 168.573  27.766  1.00 41.71           C
ATOM    108 1HB  GLU A 131     -15.157 168.962  26.759  1.00 41.71           H
ATOM    109 2HB  GLU A 131     -14.477 167.626  27.666  1.00 41.71           H
ATOM    110  CG  GLU A 131     -16.402 168.274  28.373  1.00 42.31           C
ATOM    111 1HG  GLU A 131     -16.983 167.719  27.637  1.00 42.31           H
ATOM    112 2HG  GLU A 131     -16.285 167.640  29.252  1.00 42.31           H
ATOM    113  CD  GLU A 131     -17.196 169.526  28.777  1.00 52.31           C
ATOM    114  OE1 GLU A 131     -17.070 170.580  28.110  1.00 52.01           O
ATOM    115  OE2 GLU A 131     -17.924 169.494  29.794  1.00 53.16           O
ATOM    116  N   ASP A 132     -12.292 168.715  30.014  1.00 36.79           N
ATOM    117  H   ASP A 132     -11.667 169.001  29.274  1.00 36.79           H
ATOM    118  CA  ASP A 132     -11.663 168.173  31.226  1.00 36.72           C
ATOM    119  HA  ASP A 132     -12.338 167.438  31.664  1.00 36.72           H
ATOM    120  C   ASP A 132     -11.393 169.254  32.310  1.00 40.71           C
ATOM    121  O   ASP A 132     -11.016 168.917  33.431  1.00 36.58           O
ATOM    122  CB  ASP A 132     -10.372 167.412  30.863  1.00 36.92           C
ATOM    123 1HB  ASP A 132      -9.710 168.087  30.320  1.00 36.92           H
ATOM    124 2HB  ASP A 132      -9.869 167.112  31.782  1.00 36.92           H
ATOM    125  CG  ASP A 132     -10.585 166.151  30.000  1.00 45.68           C
ATOM    126  OD1 ASP A 132     -11.741 165.829  29.628  1.00 44.42           O
ATOM    127  OD2 ASP A 132      -9.580 165.498  29.637  1.00 43.83           O
ATOM    128  N   PHE A 133     -11.617 170.542  32.020  1.00 33.63           N
ATOM    129  H   PHE A 133     -11.957 170.786  31.101  1.00 33.63           H
ATOM    130  CA  PHE A 133     -11.154 171.657  32.859  1.00 34.74           C
ATOM    131  HA  PHE A 133     -10.529 171.238  33.649  1.00 34.74           H
ATOM    132  C   PHE A 133     -12.278 172.481  33.543  1.00 39.89           C
ATOM    133  O   PHE A 133     -13.448 172.439  33.162  1.00 37.10           O
ATOM    134  CB  PHE A 133     -10.221 172.548  32.024  1.00 32.58           C
ATOM    135 1HB  PHE A 133     -10.766 172.942  31.167  1.00 32.58           H
ATOM    136 2HB  PHE A 133      -9.894 173.394  32.629  1.00 32.58           H
ATOM    137  CG  PHE A 133      -8.996 171.799  31.526  1.00 36.88           C
ATOM    138  CD1 PHE A 133      -7.908 171.585  32.396  1.00 35.10           C
ATOM    139  HD1 PHE A 133      -7.921 171.993  33.396  1.00 35.10           H
ATOM    140  CD2 PHE A 133      -8.977 171.239  30.237  1.00 35.21           C
ATOM    141  HD2 PHE A 133      -9.821 171.388  29.580  1.00 35.21           H
ATOM    142  CE1 PHE A 133      -6.817 170.803  31.980  1.00 36.82           C
ATOM    143  HE1 PHE A 133      -5.988 170.616  32.647  1.00 36.82           H
ATOM    144  CE2 PHE A 133      -7.893 170.450  29.823  1.00 36.85           C
ATOM    145  HE2 PHE A 133      -7.902 169.999  28.841  1.00 36.85           H
ATOM    146  CZ  PHE A 133      -6.818 170.228  30.698  1.00 38.26           C
ATOM    147  HZ  PHE A 133      -5.999 169.595  30.390  1.00 38.26           H
ATOM    148  N   GLU A 134     -11.864 173.247  34.553  1.00 33.49           N
ATOM    149  H   GLU A 134     -10.906 173.108  34.841  1.00 33.49           H
ATOM    150  CA  GLU A 134     -12.594 174.319  35.265  1.00 35.17           C
ATOM    151  HA  GLU A 134     -13.448 174.649  34.673  1.00 35.17           H
ATOM    152  C   GLU A 134     -11.648 175.527  35.448  1.00 36.80           C
ATOM    153  O   GLU A 134     -10.452 175.354  35.694  1.00 37.44           O
ATOM    154  CB  GLU A 134     -13.107 173.819  36.627  1.00 37.98           C
ATOM    155 1HB  GLU A 134     -12.293 173.313  37.146  1.00 37.98           H
ATOM    156 2HB  GLU A 134     -13.422 174.674  37.226  1.00 37.98           H
ATOM    157  CG  GLU A 134     -14.289 172.846  36.494  1.00 46.16           C
ATOM    158 1HG  GLU A 134     -15.169 173.399  36.167  1.00 46.16           H
ATOM    159 2HG  GLU A 134     -14.050 172.104  35.732  1.00 46.16           H
ATOM    160  CD  GLU A 134     -14.627 172.114  37.801  1.00 54.96           C
ATOM    161  OE1 GLU A 134     -15.817 172.040  38.175  1.00 58.41           O
ATOM    162  OE2 GLU A 134     -13.723 171.585  38.494  1.00 56.09           O
ATOM    163  N   ILE A 135     -12.154 176.756  35.318  1.00 35.78           N
ATOM    164  H   ILE A 135     -13.152 176.862  35.210  1.00 35.78           H
ATOM    165  CA  ILE A 135     -11.360 177.992  35.302  1.00 33.36           C
ATOM    166  HA  ILE A 135     -10.307 177.712  35.325  1.00 33.36           H
ATOM    167  C   ILE A 135     -11.649 178.849  36.557  1.00 38.82           C
ATOM    168  O   ILE A 135     -12.800 179.052  36.949  1.00 34.91           O
ATOM    169  CB  ILE A 135     -11.549 178.769  33.974  1.00 38.60           C
ATOM    170  HB  ILE A 135     -12.599 179.055  33.901  1.00 38.60           H
ATOM    171  CG1 ILE A 135     -11.179 177.872  32.764  1.00 38.75           C
ATOM    172 1HG1 ILE A 135     -10.190 177.454  32.950  1.00 38.75           H
ATOM    173 2HG1 ILE A 135     -11.897 177.053  32.725  1.00 38.75           H
ATOM    174  CG2 ILE A 135     -10.684 180.040  33.976  1.00 37.04           C
ATOM    175 1HG2 ILE A 135     -10.827 180.589  33.045  1.00 37.04           H
ATOM    176 2HG2 ILE A 135      -9.639 179.743  34.067  1.00 37.04           H
ATOM    177 3HG2 ILE A 135     -10.956 180.676  34.819  1.00 37.04           H
ATOM    178  CD1 ILE A 135     -11.168 178.554  31.387  1.00 40.40           C
ATOM    179 1HD1 ILE A 135     -11.061 177.787  30.620  1.00 40.40           H
ATOM    180 2HD1 ILE A 135     -10.333 179.251  31.323  1.00 40.40           H
ATOM    181 3HD1 ILE A 135     -12.104 179.092  31.235  1.00 40.40           H
ATOM    182  N   GLY A 136     -10.577 179.336  37.181  1.00 33.87           N
ATOM    183  H   GLY A 136      -9.677 179.149  36.764  1.00 33.87           H
ATOM    184  CA  GLY A 136     -10.581 180.254  38.331  1.00 31.49           C
ATOM    185 1HA  GLY A 136     -11.498 180.127  38.907  1.00 31.49           H
ATOM    186 2HA  GLY A 136      -9.739 180.004  38.977  1.00 31.49           H
ATOM    187  C   GLY A 136     -10.462 181.731  37.925  1.00 36.36           C
ATOM    188  O   GLY A 136     -11.008 182.165  36.911  1.00 32.74           O
ATOM    189  N   ARG A 137      -9.727 182.511  38.726  1.00 34.89           N
ATOM    190  H   ARG A 137      -9.312 182.099  39.550  1.00 34.89           H
ATOM    191  CA  ARG A 137      -9.375 183.913  38.454  1.00 34.28           C
ATOM    192  HA  ARG A 137     -10.291 184.406  38.127  1.00 34.28           H
ATOM    193  C   ARG A 137      -8.332 184.066  37.315  1.00 36.45           C
ATOM    194  O   ARG A 137      -7.469 183.194  37.163  1.00 31.39           O
ATOM    195  CB  ARG A 137      -8.924 184.617  39.751  1.00 37.91           C
ATOM    196 1HB  ARG A 137      -8.636 185.643  39.522  1.00 37.91           H
ATOM    197 2HB  ARG A 137      -9.775 184.650  40.431  1.00 37.91           H
ATOM    198  CG  ARG A 137      -7.746 183.935  40.480  1.00 38.01           C
ATOM    199 1HG  ARG A 137      -8.007 182.898  40.689  1.00 38.01           H
ATOM    200 2HG  ARG A 137      -6.853 183.956  39.856  1.00 38.01           H
ATOM    201  CD  ARG A 137      -7.430 184.639  41.812  1.00 38.35           C
ATOM    202 1HD  ARG A 137      -6.909 185.580  41.637  1.00 38.35           H
ATOM    203 2HD  ARG A 137      -8.366 184.863  42.325  1.00 38.35           H
ATOM    204  NE  ARG A 137      -6.601 183.789  42.681  1.00 40.43           N
ATOM    205  HE  ARG A 137      -7.134 183.297  43.384  1.00 40.43           H
ATOM    206  CZ  ARG A 137      -5.270 183.654  42.631  1.00 44.03           C
ATOM    207  NH1 ARG A 137      -4.499 184.378  41.888  1.00 37.08           N
ATOM    208 1HH1 ARG A 137      -4.894 185.145  41.363  1.00 37.08           H
ATOM    209 2HH1 ARG A 137      -3.506 184.351  42.074  1.00 37.08           H
ATOM    210  NH2 ARG A 137      -4.672 182.755  43.345  1.00 46.02           N
ATOM    211 1HH2 ARG A 137      -5.223 182.066  43.837  1.00 46.02           H
ATOM    212 2HH2 ARG A 137      -3.666 182.667  43.312  1.00 46.02           H
ATOM    213  N   PRO A 138      -8.348 185.175  36.547  1.00 39.83           N
ATOM    214  CA  PRO A 138      -7.274 185.521  35.612  1.00 35.36           C
ATOM    215  HA  PRO A 138      -7.200 184.742  34.854  1.00 35.36           H
ATOM    216  C   PRO A 138      -5.904 185.673  36.290  1.00 35.46           C
ATOM    217  O   PRO A 138      -5.820 186.002  37.474  1.00 38.29           O
ATOM    218  CB  PRO A 138      -7.707 186.830  34.941  1.00 42.44           C
ATOM    219 1HB  PRO A 138      -7.278 187.685  35.464  1.00 42.44           H
ATOM    220 2HB  PRO A 138      -7.445 186.852  33.883  1.00 42.44           H
ATOM    221  CG  PRO A 138      -9.218 186.829  35.101  1.00 42.67           C
ATOM    222 1HG  PRO A 138      -9.630 187.838  35.130  1.00 42.67           H
ATOM    223 2HG  PRO A 138      -9.678 186.240  34.308  1.00 42.67           H
ATOM    224  CD  PRO A 138      -9.415 186.146  36.441  1.00 43.16           C
ATOM    225 1HD  PRO A 138      -9.337 186.868  37.255  1.00 43.16           H
ATOM    226 2HD  PRO A 138     -10.378 185.637  36.454  1.00 43.16           H
ATOM    227  N   LEU A 139      -4.828 185.489  35.524  1.00 38.77           N
ATOM    228  H   LEU A 139      -4.983 185.178  34.576  1.00 38.77           H
ATOM    229  CA  LEU A 139      -3.429 185.735  35.906  1.00 37.80           C
ATOM    230  HA  LEU A 139      -3.408 186.167  36.907  1.00 37.80           H
ATOM    231  C   LEU A 139      -2.711 186.740  34.958  1.00 40.66           C
ATOM    232  O   LEU A 139      -1.584 187.142  35.252  1.00 42.85           O
ATOM    233  CB  LEU A 139      -2.660 184.390  35.942  1.00 35.99           C
ATOM    234 1HB  LEU A 139      -2.759 183.922  34.962  1.00 35.99           H
ATOM    235 2HB  LEU A 139      -1.605 184.611  36.098  1.00 35.99           H
ATOM    236  CG  LEU A 139      -3.101 183.381  37.018  1.00 37.17           C
ATOM    237  HG  LEU A 139      -4.172 183.207  36.913  1.00 37.17           H
ATOM    238  CD1 LEU A 139      -2.361 182.058  36.806  1.00 34.11           C
ATOM    239 1HD1 LEU A 139      -2.686 181.338  37.556  1.00 34.11           H
ATOM    240 2HD1 LEU A 139      -1.287 182.222  36.901  1.00 34.11           H
ATOM    241 3HD1 LEU A 139      -2.583 181.673  35.811  1.00 34.11           H
ATOM    242  CD2 LEU A 139      -2.808 183.868  38.438  1.00 38.14           C
ATOM    243 1HD2 LEU A 139      -3.112 183.102  39.151  1.00 38.14           H
ATOM    244 2HD2 LEU A 139      -3.364 184.786  38.630  1.00 38.14           H
ATOM    245 3HD2 LEU A 139      -1.740 184.061  38.546  1.00 38.14           H
ATOM    246  N   GLY A 140      -3.327 187.134  33.839  1.00 37.27           N
ATOM    247  H   GLY A 140      -4.231 186.745  33.613  1.00 37.27           H
ATOM    248  CA  GLY A 140      -2.809 188.154  32.917  1.00 41.07           C
ATOM    249 1HA  GLY A 140      -2.907 189.131  33.391  1.00 41.07           H
ATOM    250 2HA  GLY A 140      -1.752 187.977  32.718  1.00 41.07           H
ATOM    251  C   GLY A 140      -3.553 188.196  31.569  1.00 46.59           C
ATOM    252  O   GLY A 140      -4.294 187.265  31.246  1.00 36.63           O
ATOM    253  N   LYS A 141      -3.355 189.262  30.781  1.00 43.13           N
ATOM    254  H   LYS A 141      -2.689 189.962  31.074  1.00 43.13           H
ATOM    255  CA  LYS A 141      -4.020 189.510  29.487  1.00 46.32           C
ATOM    256  HA  LYS A 141      -4.253 188.549  29.029  1.00 46.32           H
ATOM    257  C   LYS A 141      -3.132 190.306  28.509  1.00 51.01           C
ATOM    258  O   LYS A 141      -2.336 191.149  28.925  1.00 54.16           O
ATOM    259  CB  LYS A 141      -5.354 190.274  29.678  1.00 43.53           C
ATOM    260 1HB  LYS A 141      -5.118 191.278  30.031  1.00 43.53           H
ATOM    261 2HB  LYS A 141      -5.834 190.361  28.704  1.00 43.53           H
ATOM    262  CG  LYS A 141      -6.349 189.633  30.655  1.00 49.40           C
ATOM    263 1HG  LYS A 141      -6.475 188.583  30.392  1.00 49.40           H
ATOM    264 2HG  LYS A 141      -5.948 189.706  31.666  1.00 49.40           H
ATOM    265  CD  LYS A 141      -7.713 190.331  30.598  1.00 56.14           C
ATOM    266 1HD  LYS A 141      -7.566 191.406  30.698  1.00 56.14           H
ATOM    267 2HD  LYS A 141      -8.181 190.116  29.637  1.00 56.14           H
ATOM    268  CE  LYS A 141      -8.606 189.828  31.739  1.00 59.15           C
ATOM    269 1HE  LYS A 141      -8.667 188.741  31.688  1.00 59.15           H
ATOM    270 2HE  LYS A 141      -8.147 190.094  32.691  1.00 59.15           H
ATOM    271  NZ  LYS A 141      -9.968 190.404  31.667  1.00 61.91           N
ATOM    272 1HZ  LYS A 141     -10.521 190.005  32.412  1.00 61.91           H
ATOM    273 2HZ  LYS A 141     -10.392 190.182  30.777  1.00 61.91           H
ATOM    274 3HZ  LYS A 141      -9.924 191.406  31.779  1.00 61.91           H
ATOM    275  N   GLY A 142      -3.312 190.088  27.208  1.00 46.89           N
ATOM    276  H   GLY A 142      -3.954 189.364  26.919  1.00 46.89           H
ATOM    277  CA  GLY A 142      -2.628 190.827  26.148  1.00 50.58           C
ATOM    278 1HA  GLY A 142      -2.664 191.891  26.383  1.00 50.58           H
ATOM    279 2HA  GLY A 142      -1.581 190.525  26.120  1.00 50.58           H
ATOM    280  C   GLY A 142      -3.224 190.625  24.742  1.00 52.72           C
ATOM    281  O   GLY A 142      -4.303 190.047  24.584  1.00 49.92           O
ATOM    282  N   LYS A 143      -2.519 191.116  23.715  1.00 50.84           N
ATOM    283  H   LYS A 143      -1.675 191.627  23.932  1.00 50.84           H
ATOM    284  CA  LYS A 143      -2.944 191.141  22.304  1.00 52.00           C
ATOM    285  HA  LYS A 143      -3.808 191.802  22.233  1.00 52.00           H
ATOM    286  C   LYS A 143      -3.376 189.754  21.751  1.00 48.07           C
ATOM    287  O   LYS A 143      -4.283 189.690  20.926  1.00 47.24           O
ATOM    288  CB  LYS A 143      -1.811 191.764  21.462  1.00  0.00           C
ATOM    289 1HB  LYS A 143      -1.489 192.685  21.948  1.00  0.00           H
ATOM    290 2HB  LYS A 143      -0.976 191.063  21.440  1.00  0.00           H
ATOM    291  CG  LYS A 143      -2.251 192.099  20.023  1.00  0.00           C
ATOM    292 1HG  LYS A 143      -2.535 191.172  19.524  1.00  0.00           H
ATOM    293 2HG  LYS A 143      -3.121 192.754  20.072  1.00  0.00           H
ATOM    294  CD  LYS A 143      -1.157 192.785  19.193  1.00  0.00           C
ATOM    295 1HD  LYS A 143      -0.892 193.728  19.670  1.00  0.00           H
ATOM    296 2HD  LYS A 143      -0.285 192.132  19.150  1.00  0.00           H
ATOM    297  CE  LYS A 143      -1.700 193.043  17.772  1.00  0.00           C
ATOM    298 1HE  LYS A 143      -2.070 192.100  17.369  1.00  0.00           H
ATOM    299 2HE  LYS A 143      -2.551 193.720  17.847  1.00  0.00           H
ATOM    300  NZ  LYS A 143      -0.693 193.609  16.844  1.00  0.00           N
ATOM    301 1HZ  LYS A 143      -1.118 193.711  15.934  1.00  0.00           H
ATOM    302 2HZ  LYS A 143       0.093 192.977  16.780  1.00  0.00           H
ATOM    303 3HZ  LYS A 143      -0.375 194.510  17.172  1.00  0.00           H
ATOM    304  N   PHE A 144      -2.772 188.656  22.215  1.00 41.90           N
ATOM    305  H   PHE A 144      -2.023 188.749  22.886  1.00 41.90           H
ATOM    306  CA  PHE A 144      -3.136 187.296  21.814  1.00 43.84           C
ATOM    307  HA  PHE A 144      -3.484 187.330  20.782  1.00 43.84           H
ATOM    308  C   PHE A 144      -4.257 186.640  22.663  1.00 43.99           C
ATOM    309  O   PHE A 144      -4.826 185.651  22.202  1.00 40.36           O
ATOM    310  CB  PHE A 144      -1.897 186.391  21.843  1.00 45.61           C
ATOM    311 1HB  PHE A 144      -1.452 186.427  22.838  1.00 45.61           H
ATOM    312 2HB  PHE A 144      -2.225 185.365  21.672  1.00 45.61           H
ATOM    313  CG  PHE A 144      -0.826 186.737  20.818  1.00 53.24           C
ATOM    314  CD1 PHE A 144      -1.110 186.598  19.447  1.00 54.23           C
ATOM    315  HD1 PHE A 144      -2.087 186.273  19.123  1.00 54.23           H
ATOM    316  CD2 PHE A 144       0.456 187.138  21.222  1.00 55.09           C
ATOM    317  HD2 PHE A 144       0.681 187.235  22.274  1.00 55.09           H
ATOM    318  CE1 PHE A 144      -0.116 186.865  18.490  1.00 57.13           C
ATOM    319  HE1 PHE A 144      -0.336 186.758  17.438  1.00 57.13           H
ATOM    320  CE2 PHE A 144       1.453 187.390  20.265  1.00 59.67           C
ATOM    321  HE2 PHE A 144       2.439 187.690  20.588  1.00 59.67           H
ATOM    322  CZ  PHE A 144       1.170 187.254  18.897  1.00 59.71           C
ATOM    323  HZ  PHE A 144       1.945 187.441  18.169  1.00 59.71           H
ATOM    324  N   GLY A 145      -4.564 187.130  23.870  1.00 43.46           N
ATOM    325  H   GLY A 145      -4.132 187.985  24.190  1.00 43.46           H
ATOM    326  CA  GLY A 145      -5.538 186.511  24.778  1.00 41.24           C
ATOM    327 1HA  GLY A 145      -6.503 187.002  24.654  1.00 41.24           H
ATOM    328 2HA  GLY A 145      -5.665 185.462  24.508  1.00 41.24           H
ATOM    329  C   GLY A 145      -5.155 186.576  26.271  1.00 40.70           C
ATOM    330  O   GLY A 145      -4.497 187.520  26.710  1.00 37.99           O
ATOM    331  N   ASN A 146      -5.593 185.577  27.044  1.00 36.16           N
ATOM    332  H   ASN A 146      -5.997 184.766  26.597  1.00 36.16           H
ATOM    333  CA  ASN A 146      -5.573 185.568  28.513  1.00 36.10           C
ATOM    334  HA  ASN A 146      -5.166 186.515  28.868  1.00 36.10           H
ATOM    335  C   ASN A 146      -4.701 184.431  29.096  1.00 33.84           C
ATOM    336  O   ASN A 146      -4.467 183.406  28.452  1.00 34.41           O
ATOM    337  CB  ASN A 146      -7.015 185.447  29.059  1.00 38.99           C
ATOM    338 1HB  ASN A 146      -7.368 184.440  28.837  1.00 38.99           H
ATOM    339 2HB  ASN A 146      -6.996 185.550  30.144  1.00 38.99           H
ATOM    340  CG  ASN A 146      -8.017 186.457  28.486  1.00 43.93           C
ATOM    341  OD1 ASN A 146      -7.692 187.577  28.124  1.00 47.31           O
ATOM    342  ND2 ASN A 146      -9.271 186.078  28.383  1.00 47.84           N
ATOM    343 1HD2 ASN A 146      -9.901 186.646  27.835  1.00 47.84           H
ATOM    344 2HD2 ASN A 146      -9.567 185.171  28.713  1.00 47.84           H
ATOM    345  N   VAL A 147      -4.310 184.580  30.361  1.00 35.23           N
ATOM    346  H   VAL A 147      -4.510 185.462  30.810  1.00 35.23           H
ATOM    347  CA  VAL A 147      -3.852 183.496  31.253  1.00 34.42           C
ATOM    348  HA  VAL A 147      -3.861 182.553  30.707  1.00 34.42           H
ATOM    349  C   VAL A 147      -4.833 183.395  32.427  1.00 33.10           C
ATOM    350  O   VAL A 147      -5.220 184.424  32.981  1.00 36.34           O
ATOM    351  CB  VAL A 147      -2.418 183.735  31.784  1.00 35.55           C
ATOM    352  HB  VAL A 147      -2.463 184.525  32.534  1.00 35.55           H
ATOM    353  CG1 VAL A 147      -1.857 182.466  32.443  1.00 33.90           C
ATOM    354 1HG1 VAL A 147      -0.852 182.671  32.812  1.00 33.90           H
ATOM    355 2HG1 VAL A 147      -1.818 181.663  31.707  1.00 33.90           H
ATOM    356 3HG1 VAL A 147      -2.496 182.166  33.274  1.00 33.90           H
ATOM    357  CG2 VAL A 147      -1.430 184.183  30.699  1.00 37.46           C
ATOM    358 1HG2 VAL A 147      -0.429 184.253  31.124  1.00 37.46           H
ATOM    359 2HG2 VAL A 147      -1.731 185.158  30.315  1.00 37.46           H
ATOM    360 3HG2 VAL A 147      -1.432 183.456  29.888  1.00 37.46           H
ATOM    361  N   TYR A 148      -5.196 182.182  32.841  1.00 28.38           N
ATOM    362  H   TYR A 148      -4.893 181.375  32.314  1.00 28.38           H
ATOM    363  CA  TYR A 148      -6.029 181.916  34.021  1.00 29.11           C
ATOM    364  HA  TYR A 148      -6.195 182.843  34.570  1.00 29.11           H
ATOM    365  C   TYR A 148      -5.367 180.902  34.973  1.00 34.01           C
ATOM    366  O   TYR A 148      -4.639 180.008  34.538  1.00 32.58           O
ATOM    367  CB  TYR A 148      -7.400 181.369  33.605  1.00 32.23           C
ATOM    368 1HB  TYR A 148      -7.256 180.392  33.144  1.00 32.23           H
ATOM    369 2HB  TYR A 148      -7.973 181.207  34.518  1.00 32.23           H
ATOM    370  CG  TYR A 148      -8.239 182.226  32.659  1.00 31.78           C
ATOM    371  CD1 TYR A 148      -9.164 183.152  33.181  1.00 34.68           C
ATOM    372  HD1 TYR A 148      -9.251 183.294  34.248  1.00 34.68           H
ATOM    373  CD2 TYR A 148      -8.172 182.015  31.268  1.00 33.62           C
ATOM    374  HD2 TYR A 148      -7.478 181.293  30.860  1.00 33.62           H
ATOM    375  CE1 TYR A 148     -10.026 183.857  32.319  1.00 36.73           C
ATOM    376  HE1 TYR A 148     -10.748 184.552  32.721  1.00 36.73           H
ATOM    377  CE2 TYR A 148      -9.039 182.705  30.402  1.00 33.98           C
ATOM    378  HE2 TYR A 148      -9.016 182.516  29.339  1.00 33.98           H
ATOM    379  CZ  TYR A 148      -9.975 183.623  30.928  1.00 33.48           C
ATOM    380  OH  TYR A 148     -10.834 184.272  30.090  1.00 40.30           O
ATOM    381  HH  TYR A 148     -11.541 184.725  30.556  1.00 40.30           H
ATOM    382  N   LEU A 149      -5.691 181.011  36.261  1.00 33.49           N
ATOM    383  H   LEU A 149      -6.298 181.773  36.528  1.00 33.49           H
ATOM    384  CA  LEU A 149      -5.567 179.909  37.227  1.00 31.61           C
ATOM    385  HA  LEU A 149      -4.617 179.397  37.079  1.00 31.61           H
ATOM    386  C   LEU A 149      -6.703 178.902  36.968  1.00 35.24           C
ATOM    387  O   LEU A 149      -7.835 179.317  36.720  1.00 33.23           O
ATOM    388  CB  LEU A 149      -5.610 180.533  38.641  1.00 28.54           C
ATOM    389 1HB  LEU A 149      -4.794 181.252  38.719  1.00 28.54           H
ATOM    390 2HB  LEU A 149      -6.545 181.085  38.740  1.00 28.54           H
ATOM    391  CG  LEU A 149      -5.509 179.553  39.818  1.00 38.55           C
ATOM    392  HG  LEU A 149      -6.397 178.920  39.826  1.00 38.55           H
ATOM    393  CD1 LEU A 149      -4.258 178.681  39.756  1.00 30.27           C
ATOM    394 1HD1 LEU A 149      -4.148 178.142  40.697  1.00 30.27           H
ATOM    395 2HD1 LEU A 149      -3.384 179.313  39.595  1.00 30.27           H
ATOM    396 3HD1 LEU A 149      -4.347 177.968  38.936  1.00 30.27           H
ATOM    397  CD2 LEU A 149      -5.453 180.360  41.114  1.00 41.66           C
ATOM    398 1HD2 LEU A 149      -5.435 179.677  41.963  1.00 41.66           H
ATOM    399 2HD2 LEU A 149      -6.331 181.002  41.182  1.00 41.66           H
ATOM    400 3HD2 LEU A 149      -4.552 180.974  41.120  1.00 41.66           H
ATOM    401  N   ALA A 150      -6.432 177.599  36.985  1.00 30.14           N
ATOM    402  H   ALA A 150      -5.499 177.284  37.208  1.00 30.14           H
ATOM    403  CA  ALA A 150      -7.364 176.575  36.492  1.00 36.05           C
ATOM    404  HA  ALA A 150      -8.387 176.914  36.660  1.00 36.05           H
ATOM    405  C   ALA A 150      -7.205 175.211  37.220  1.00 35.55           C
ATOM    406  O   ALA A 150      -6.323 175.015  38.061  1.00 34.15           O
ATOM    407  CB  ALA A 150      -7.167 176.462  34.970  1.00 31.87           C
ATOM    408 1HB  ALA A 150      -7.399 177.422  34.509  1.00 31.87           H
ATOM    409 2HB  ALA A 150      -7.831 175.696  34.567  1.00 31.87           H
ATOM    410 3HB  ALA A 150      -6.132 176.196  34.755  1.00 31.87           H
ATOM    411  N   ARG A 151      -8.111 174.283  36.905  1.00 32.99           N
ATOM    412  H   ARG A 151      -8.825 174.540  36.239  1.00 32.99           H
ATOM    413  CA  ARG A 151      -8.276 172.979  37.566  1.00 37.14           C
ATOM    414  HA  ARG A 151      -7.327 172.690  38.017  1.00 37.14           H
ATOM    415  C   ARG A 151      -8.681 171.914  36.541  1.00 31.98           C
ATOM    416  O   ARG A 151      -9.533 172.172  35.699  1.00 35.51           O
ATOM    417  CB  ARG A 151      -9.324 173.174  38.678  1.00 40.92           C
ATOM    418 1HB  ARG A 151      -8.945 173.936  39.360  1.00 40.92           H
ATOM    419 2HB  ARG A 151     -10.251 173.546  38.241  1.00 40.92           H
ATOM    420  CG  ARG A 151      -9.639 171.904  39.489  1.00 41.52           C
ATOM    421 1HG  ARG A 151     -10.179 171.182  38.875  1.00 41.52           H
ATOM    422 2HG  ARG A 151      -8.698 171.458  39.812  1.00 41.52           H
ATOM    423  CD  ARG A 151     -10.485 172.227  40.731  1.00 44.75           C
ATOM    424 1HD  ARG A 151     -10.398 171.401  41.436  1.00 44.75           H
ATOM    425 2HD  ARG A 151     -10.100 173.127  41.211  1.00 44.75           H
ATOM    426  NE  ARG A 151     -11.908 172.431  40.412  1.00 45.06           N
ATOM    427  HE  ARG A 151     -12.191 172.146  39.485  1.00 45.06           H
ATOM    428  CZ  ARG A 151     -12.832 172.885  41.277  1.00 49.65           C
ATOM    429  NH1 ARG A 151     -12.572 173.220  42.503  1.00 50.84           N
ATOM    430 1HH1 ARG A 151     -11.663 173.004  42.887  1.00 50.84           H
ATOM    431 2HH1 ARG A 151     -13.297 173.592  43.100  1.00 50.84           H
ATOM    432  NH2 ARG A 151     -14.063 172.963  40.885  1.00 54.05           N
ATOM    433 1HH2 ARG A 151     -14.283 172.590  39.972  1.00 54.05           H
ATOM    434 2HH2 ARG A 151     -14.802 173.140  41.550  1.00 54.05           H
ATOM    435  N   GLU A 152      -8.091 170.725  36.609  1.00 30.94           N
ATOM    436  H   GLU A 152      -7.406 170.561  37.333  1.00 30.94           H
ATOM    437  CA  GLU A 152      -8.553 169.538  35.872  1.00 35.35           C
ATOM    438  HA  GLU A 152      -9.061 169.856  34.962  1.00 35.35           H
ATOM    439  C   GLU A 152      -9.576 168.767  36.740  1.00 36.90           C
ATOM    440  O   GLU A 152      -9.366 168.609  37.942  1.00 34.50           O
ATOM    441  CB  GLU A 152      -7.332 168.708  35.433  1.00 33.34           C
ATOM    442 1HB  GLU A 152      -6.663 169.370  34.883  1.00 33.34           H
ATOM    443 2HB  GLU A 152      -6.790 168.350  36.309  1.00 33.34           H
ATOM    444  CG  GLU A 152      -7.658 167.494  34.536  1.00 36.60           C
ATOM    445 1HG  GLU A 152      -8.287 167.823  33.709  1.00 36.60           H
ATOM    446 2HG  GLU A 152      -6.725 167.113  34.120  1.00 36.60           H
ATOM    447  CD  GLU A 152      -8.368 166.360  35.279  1.00 45.35           C
ATOM    448  OE1 GLU A 152      -7.945 166.020  36.407  1.00 42.91           O
ATOM    449  OE2 GLU A 152      -9.395 165.851  34.772  1.00 50.18           O
ATOM    450  N   LYS A 153     -10.708 168.335  36.175  1.00 37.80           N
ATOM    451  H   LYS A 153     -10.831 168.447  35.178  1.00 37.80           H
ATOM    452  CA  LYS A 153     -11.887 167.890  36.930  1.00 42.82           C
ATOM    453  HA  LYS A 153     -12.054 168.630  37.713  1.00 42.82           H
ATOM    454  C   LYS A 153     -11.760 166.505  37.612  1.00 40.21           C
ATOM    455  O   LYS A 153     -12.347 166.339  38.678  1.00 46.30           O
ATOM    456  CB  LYS A 153     -13.121 167.905  36.022  1.00 43.05           C
ATOM    457 1HB  LYS A 153     -12.829 167.593  35.019  1.00 43.05           H
ATOM    458 2HB  LYS A 153     -13.862 167.209  36.416  1.00 43.05           H
ATOM    459  CG  LYS A 153     -13.752 169.309  36.015  1.00 49.33           C
ATOM    460 1HG  LYS A 153     -14.097 169.539  37.024  1.00 49.33           H
ATOM    461 2HG  LYS A 153     -12.986 170.033  35.738  1.00 49.33           H
ATOM    462  CD  LYS A 153     -14.956 169.469  35.078  1.00 56.82           C
ATOM    463 1HD  LYS A 153     -15.669 168.670  35.278  1.00 56.82           H
ATOM    464 2HD  LYS A 153     -15.447 170.418  35.291  1.00 56.82           H
ATOM    465  CE  LYS A 153     -14.526 169.436  33.606  1.00 54.87           C
ATOM    466 1HE  LYS A 153     -13.485 169.753  33.534  1.00 54.87           H
ATOM    467 2HE  LYS A 153     -14.591 168.411  33.241  1.00 54.87           H
ATOM    468  NZ  LYS A 153     -15.353 170.332  32.763  1.00 56.42           N
ATOM    469 1HZ  LYS A 153     -15.244 170.064  31.795  1.00 56.42           H
ATOM    470 2HZ  LYS A 153     -15.048 171.288  32.884  1.00 56.42           H
ATOM    471 3HZ  LYS A 153     -16.324 170.252  33.027  1.00 56.42           H
ATOM    472  N   GLN A 154     -11.026 165.540  37.059  1.00 39.35           N
ATOM    473  H   GLN A 154     -10.483 165.727  36.229  1.00 39.35           H
ATOM    474  CA  GLN A 154     -10.849 164.235  37.691  1.00 38.57           C
ATOM    475  HA  GLN A 154     -11.836 163.871  37.975  1.00 38.57           H
ATOM    476  C   GLN A 154      -9.996 164.360  38.969  1.00 44.44           C
ATOM    477  O   GLN A 154     -10.419 163.954  40.055  1.00 39.84           O
ATOM    478  CB  GLN A 154     -10.256 163.218  36.696  1.00  0.00           C
ATOM    479 1HB  GLN A 154     -11.008 163.002  35.937  1.00  0.00           H
ATOM    480 2HB  GLN A 154      -9.379 163.637  36.203  1.00  0.00           H
ATOM    481  CG  GLN A 154      -9.848 161.890  37.368  1.00  0.00           C
ATOM    482 1HG  GLN A 154      -8.772 161.911  37.536  1.00  0.00           H
ATOM    483 2HG  GLN A 154     -10.320 161.812  38.348  1.00  0.00           H
ATOM    484  CD  GLN A 154     -10.188 160.620  36.566  1.00  0.00           C
ATOM    485  OE1 GLN A 154     -11.230 160.491  35.937  1.00  0.00           O
ATOM    486  NE2 GLN A 154      -9.355 159.611  36.640  1.00  0.00           N
ATOM    487 1HE2 GLN A 154      -9.594 158.753  36.164  1.00  0.00           H
ATOM    488 2HE2 GLN A 154      -8.419 159.749  36.993  1.00  0.00           H
ATOM    489  N   SER A 155      -8.805 164.933  38.829  1.00 35.82           N
ATOM    490  H   SER A 155      -8.549 165.250  37.905  1.00 35.82           H
ATOM    491  CA  SER A 155      -7.811 165.113  39.887  1.00 37.09           C
ATOM    492  HA  SER A 155      -7.739 164.194  40.468  1.00 37.09           H
ATOM    493  C   SER A 155      -8.141 166.269  40.845  1.00 37.82           C
ATOM    494  O   SER A 155      -7.726 166.225  42.004  1.00 34.31           O
ATOM    495  CB  SER A 155      -6.448 165.373  39.237  1.00 32.46           C
ATOM    496 1HB  SER A 155      -5.692 165.465  40.017  1.00 32.46           H
ATOM    497 2HB  SER A 155      -6.191 164.528  38.598  1.00 32.46           H
ATOM    498  OG  SER A 155      -6.474 166.564  38.461  1.00 33.40           O
ATOM    499  HG  SER A 155      -7.023 166.396  37.691  1.00 33.40           H
ATOM    500  N   LYS A 156      -8.871 167.295  40.380  1.00 35.06           N
ATOM    501  H   LYS A 156      -9.149 167.252  39.410  1.00 35.06           H
ATOM    502  CA  LYS A 156      -9.055 168.619  41.028  1.00 35.18           C
ATOM    503  HA  LYS A 156      -9.560 169.236  40.285  1.00 35.18           H
ATOM    504  C   LYS A 156      -7.697 169.326  41.349  1.00 31.25           C
ATOM    505  O   LYS A 156      -7.637 170.215  42.198  1.00 32.64           O
ATOM    506  CB  LYS A 156     -10.031 168.539  42.224  1.00 38.78           C
ATOM    507 1HB  LYS A 156      -9.600 167.873  42.971  1.00 38.78           H
ATOM    508 2HB  LYS A 156     -10.104 169.530  42.671  1.00 38.78           H
ATOM    509  CG  LYS A 156     -11.463 168.055  41.882  1.00 43.06           C
ATOM    510 1HG  LYS A 156     -11.377 167.125  41.319  1.00 43.06           H
ATOM    511 2HG  LYS A 156     -11.974 167.832  42.818  1.00 43.06           H
ATOM    512  CD  LYS A 156     -12.331 169.052  41.095  1.00 48.56           C
ATOM    513 1HD  LYS A 156     -12.477 169.943  41.705  1.00 48.56           H
ATOM    514 2HD  LYS A 156     -11.818 169.305  40.168  1.00 48.56           H
ATOM    515  CE  LYS A 156     -13.694 168.408  40.774  1.00 59.09           C
ATOM    516 1HE  LYS A 156     -13.518 167.492  40.208  1.00 59.09           H
ATOM    517 2HE  LYS A 156     -14.168 168.116  41.711  1.00 59.09           H
ATOM    518  NZ  LYS A 156     -14.612 169.284  39.999  1.00 59.61           N
ATOM    519 1HZ  LYS A 156     -15.287 168.673  39.563  1.00 59.61           H
ATOM    520 2HZ  LYS A 156     -14.116 169.800  39.286  1.00 59.61           H
ATOM    521 3HZ  LYS A 156     -15.087 169.930  40.613  1.00 59.61           H
ATOM    522  N   PHE A 157      -6.627 168.958  40.638  1.00 29.51           N
ATOM    523  H   PHE A 157      -6.763 168.255  39.926  1.00 29.51           H
ATOM    524  CA  PHE A 157      -5.264 169.506  40.750  1.00 30.57           C
ATOM    525  HA  PHE A 157      -4.924 169.394  41.780  1.00 30.57           H
ATOM    526  C   PHE A 157      -5.181 171.011  40.390  1.00 33.86           C
ATOM    527  O   PHE A 157      -6.010 171.510  39.627  1.00 32.12           O
ATOM    528  CB  PHE A 157      -4.356 168.656  39.849  1.00 28.72           C
ATOM    529 1HB  PHE A 157      -4.374 167.629  40.212  1.00 28.72           H
ATOM    530 2HB  PHE A 157      -4.787 168.656  38.848  1.00 28.72           H
ATOM    531  CG  PHE A 157      -2.902 169.107  39.749  1.00 30.14           C
ATOM    532  CD1 PHE A 157      -2.082 169.125  40.889  1.00 34.53           C
ATOM    533  HD1 PHE A 157      -2.483 168.830  41.848  1.00 34.53           H
ATOM    534  CD2 PHE A 157      -2.371 169.492  38.508  1.00 32.50           C
ATOM    535  HD2 PHE A 157      -2.998 169.476  37.629  1.00 32.50           H
ATOM    536  CE1 PHE A 157      -0.742 169.537  40.796  1.00 35.52           C
ATOM    537  HE1 PHE A 157      -0.118 169.580  41.676  1.00 35.52           H
ATOM    538  CE2 PHE A 157      -1.026 169.882  38.404  1.00 31.49           C
ATOM    539  HE2 PHE A 157      -0.624 170.163  37.442  1.00 31.49           H
ATOM    540  CZ  PHE A 157      -0.215 169.914  39.551  1.00 36.77           C
ATOM    541  HZ  PHE A 157       0.811 170.241  39.471  1.00 36.77           H
ATOM    542  N   ILE A 158      -4.204 171.741  40.942  1.00 29.36           N
ATOM    543  H   ILE A 158      -3.540 171.290  41.555  1.00 29.36           H
ATOM    544  CA  ILE A 158      -3.963 173.172  40.673  1.00 34.08           C
ATOM    545  HA  ILE A 158      -4.903 173.641  40.383  1.00 34.08           H
ATOM    546  C   ILE A 158      -2.964 173.340  39.508  1.00 33.85           C
ATOM    547  O   ILE A 158      -1.799 172.944  39.616  1.00 31.00           O
ATOM    548  CB  ILE A 158      -3.463 173.901  41.951  1.00 35.98           C
ATOM    549  HB  ILE A 158      -2.552 173.402  42.281  1.00 35.98           H
ATOM    550  CG1 ILE A 158      -4.494 173.813  43.094  1.00 35.97           C
ATOM    551 1HG1 ILE A 158      -5.393 174.350  42.789  1.00 35.97           H
ATOM    552 2HG1 ILE A 158      -4.757 172.765  43.240  1.00 35.97           H
ATOM    553  CG2 ILE A 158      -3.127 175.374  41.641  1.00 34.27           C
ATOM    554 1HG2 ILE A 158      -2.755 175.861  42.543  1.00 34.27           H
ATOM    555 2HG2 ILE A 158      -4.034 175.877  41.305  1.00 34.27           H
ATOM    556 3HG2 ILE A 158      -2.370 175.429  40.859  1.00 34.27           H
ATOM    557  CD1 ILE A 158      -4.016 174.356  44.445  1.00 44.35           C
ATOM    558 1HD1 ILE A 158      -3.073 173.880  44.715  1.00 44.35           H
ATOM    559 2HD1 ILE A 158      -4.770 174.121  45.196  1.00 44.35           H
ATOM    560 3HD1 ILE A 158      -3.876 175.436  44.395  1.00 44.35           H
ATOM    561  N   LEU A 159      -3.390 173.998  38.428  1.00 27.83           N
ATOM    562  H   LEU A 159      -4.336 174.353  38.413  1.00 27.83           H
ATOM    563  CA  LEU A 159      -2.570 174.288  37.240  1.00 30.56           C
ATOM    564  HA  LEU A 159      -1.532 174.376  37.559  1.00 30.56           H
ATOM    565  C   LEU A 159      -2.970 175.645  36.594  1.00 31.97           C
ATOM    566  O   LEU A 159      -3.900 176.312  37.043  1.00 30.38           O
ATOM    567  CB  LEU A 159      -2.624 173.070  36.272  1.00 32.10           C
ATOM    568 1HB  LEU A 159      -2.064 173.341  35.377  1.00 32.10           H
ATOM    569 2HB  LEU A 159      -2.079 172.253  36.746  1.00 32.10           H
ATOM    570  CG  LEU A 159      -4.000 172.519  35.850  1.00 38.38           C
ATOM    571  HG  LEU A 159      -4.561 172.264  36.749  1.00 38.38           H
ATOM    572  CD1 LEU A 159      -4.819 173.494  35.005  1.00 34.40           C
ATOM    573 1HD1 LEU A 159      -5.732 173.005  34.666  1.00 34.40           H
ATOM    574 2HD1 LEU A 159      -4.236 173.816  34.142  1.00 34.40           H
ATOM    575 3HD1 LEU A 159      -5.075 174.360  35.615  1.00 34.40           H
ATOM    576  CD2 LEU A 159      -3.803 171.245  35.029  1.00 38.76           C
ATOM    577 1HD2 LEU A 159      -4.776 170.826  34.773  1.00 38.76           H
ATOM    578 2HD2 LEU A 159      -3.237 170.519  35.612  1.00 38.76           H
ATOM    579 3HD2 LEU A 159      -3.258 171.484  34.116  1.00 38.76           H
ATOM    580  N   ALA A 160      -2.246 176.077  35.566  1.00 26.18           N
ATOM    581  H   ALA A 160      -1.518 175.478  35.202  1.00 26.18           H
ATOM    582  CA  ALA A 160      -2.544 177.290  34.799  1.00 28.79           C
ATOM    583  HA  ALA A 160      -3.328 177.855  35.301  1.00 28.79           H
ATOM    584  C   ALA A 160      -3.046 176.937  33.380  1.00 32.77           C
ATOM    585  O   ALA A 160      -2.678 175.912  32.804  1.00 33.85           O
ATOM    586  CB  ALA A 160      -1.293 178.175  34.776  1.00 31.22           C
ATOM    587 1HB  ALA A 160      -1.035 178.459  35.796  1.00 31.22           H
ATOM    588 2HB  ALA A 160      -1.492 179.071  34.188  1.00 31.22           H
ATOM    589 3HB  ALA A 160      -0.465 177.623  34.331  1.00 31.22           H
ATOM    590  N   LEU A 161      -3.867 177.811  32.799  1.00 34.92           N
ATOM    591  H   LEU A 161      -4.151 178.628  33.321  1.00 34.92           H
ATOM    592  CA  LEU A 161      -4.399 177.664  31.449  1.00 33.07           C
ATOM    593  HA  LEU A 161      -3.823 176.897  30.932  1.00 33.07           H
ATOM    594  C   LEU A 161      -4.243 178.988  30.679  1.00 31.90           C
ATOM    595  O   LEU A 161      -4.906 179.984  30.979  1.00 30.70           O
ATOM    596  CB  LEU A 161      -5.861 177.170  31.541  1.00 33.46           C
ATOM    597 1HB  LEU A 161      -5.885 176.297  32.192  1.00 33.46           H
ATOM    598 2HB  LEU A 161      -6.457 177.956  32.005  1.00 33.46           H
ATOM    599  CG  LEU A 161      -6.490 176.790  30.189  1.00 34.77           C
ATOM    600  HG  LEU A 161      -6.351 177.619  29.495  1.00 34.77           H
ATOM    601  CD1 LEU A 161      -5.868 175.526  29.591  1.00 34.54           C
ATOM    602 1HD1 LEU A 161      -6.415 175.246  28.691  1.00 34.54           H
ATOM    603 2HD1 LEU A 161      -5.923 174.716  30.318  1.00 34.54           H
ATOM    604 3HD1 LEU A 161      -4.825 175.716  29.337  1.00 34.54           H
ATOM    605  CD2 LEU A 161      -7.990 176.551  30.363  1.00 32.12           C
ATOM    606 1HD2 LEU A 161      -8.437 176.309  29.399  1.00 32.12           H
ATOM    607 2HD2 LEU A 161      -8.453 177.454  30.761  1.00 32.12           H
ATOM    608 3HD2 LEU A 161      -8.151 175.725  31.056  1.00 32.12           H
ATOM    609  N   LYS A 162      -3.344 178.999  29.692  1.00 29.12           N
ATOM    610  H   LYS A 162      -2.858 178.139  29.479  1.00 29.12           H
ATOM    611  CA  LYS A 162      -3.115 180.125  28.780  1.00 31.88           C
ATOM    612  HA  LYS A 162      -3.475 181.039  29.251  1.00 31.88           H
ATOM    613  C   LYS A 162      -3.914 179.898  27.486  1.00 33.47           C
ATOM    614  O   LYS A 162      -3.888 178.804  26.925  1.00 36.66           O
ATOM    615  CB  LYS A 162      -1.595 180.285  28.575  1.00 30.62           C
ATOM    616 1HB  LYS A 162      -1.136 180.475  29.546  1.00 30.62           H
ATOM    617 2HB  LYS A 162      -1.198 179.344  28.193  1.00 30.62           H
ATOM    618  CG  LYS A 162      -1.200 181.413  27.614  1.00 36.69           C
ATOM    619 1HG  LYS A 162      -1.599 181.191  26.624  1.00 36.69           H
ATOM    620 2HG  LYS A 162      -1.639 182.347  27.963  1.00 36.69           H
ATOM    621  CD  LYS A 162       0.333 181.560  27.500  1.00 39.21           C
ATOM    622 1HD  LYS A 162       0.744 180.605  27.171  1.00 39.21           H
ATOM    623 2HD  LYS A 162       0.549 182.300  26.730  1.00 39.21           H
ATOM    624  CE  LYS A 162       1.029 181.983  28.802  1.00 39.65           C
ATOM    625 1HE  LYS A 162       0.719 182.998  29.052  1.00 39.65           H
ATOM    626 2HE  LYS A 162       0.718 181.311  29.602  1.00 39.65           H
ATOM    627  NZ  LYS A 162       2.499 181.917  28.656  1.00 44.45           N
ATOM    628 1HZ  LYS A 162       2.957 182.302  29.470  1.00 44.45           H
ATOM    629 2HZ  LYS A 162       2.771 182.440  27.836  1.00 44.45           H
ATOM    630 3HZ  LYS A 162       2.769 180.950  28.544  1.00 44.45           H
ATOM    631  N   VAL A 163      -4.646 180.922  27.049  1.00 31.67           N
ATOM    632  H   VAL A 163      -4.586 181.799  27.547  1.00 31.67           H
ATOM    633  CA  VAL A 163      -5.716 180.815  26.047  1.00 32.62           C
ATOM    634  HA  VAL A 163      -5.650 179.838  25.567  1.00 32.62           H
ATOM    635  C   VAL A 163      -5.552 181.902  24.979  1.00 34.90           C
ATOM    636  O   VAL A 163      -5.783 183.087  25.234  1.00 37.66           O
ATOM    637  CB  VAL A 163      -7.104 180.895  26.711  1.00 35.35           C
ATOM    638  HB  VAL A 163      -7.236 181.897  27.117  1.00 35.35           H
ATOM    639  CG1 VAL A 163      -8.197 180.634  25.672  1.00 34.41           C
ATOM    640 1HG1 VAL A 163      -9.168 180.664  26.166  1.00 34.41           H
ATOM    641 2HG1 VAL A 163      -8.046 179.651  25.226  1.00 34.41           H
ATOM    642 3HG1 VAL A 163      -8.161 181.396  24.893  1.00 34.41           H
ATOM    643  CG2 VAL A 163      -7.267 179.889  27.859  1.00 32.18           C
ATOM    644 1HG2 VAL A 163      -8.303 179.882  28.198  1.00 32.18           H
ATOM    645 2HG2 VAL A 163      -6.616 180.172  28.686  1.00 32.18           H
ATOM    646 3HG2 VAL A 163      -6.994 178.895  27.504  1.00 32.18           H
ATOM    647  N   LEU A 164      -5.163 181.480  23.779  1.00 29.97           N
ATOM    648  H   LEU A 164      -5.094 180.483  23.629  1.00 29.97           H
ATOM    649  CA  LEU A 164      -4.737 182.341  22.671  1.00 35.46           C
ATOM    650  HA  LEU A 164      -4.688 183.374  23.015  1.00 35.46           H
ATOM    651  C   LEU A 164      -5.741 182.264  21.508  1.00 38.34           C
ATOM    652  O   LEU A 164      -6.171 181.175  21.132  1.00 38.03           O
ATOM    653  CB  LEU A 164      -3.318 181.906  22.215  1.00 35.75           C
ATOM    654 1HB  LEU A 164      -3.409 180.932  21.733  1.00 35.75           H
ATOM    655 2HB  LEU A 164      -2.976 182.622  21.467  1.00 35.75           H
ATOM    656  CG  LEU A 164      -2.249 181.783  23.317  1.00 39.97           C
ATOM    657  HG  LEU A 164      -2.617 181.098  24.081  1.00 39.97           H
ATOM    658  CD1 LEU A 164      -0.967 181.186  22.739  1.00 43.86           C
ATOM    659 1HD1 LEU A 164      -0.224 181.092  23.531  1.00 43.86           H
ATOM    660 2HD1 LEU A 164      -0.579 181.831  21.951  1.00 43.86           H
ATOM    661 3HD1 LEU A 164      -1.186 180.201  22.327  1.00 43.86           H
ATOM    662  CD2 LEU A 164      -1.913 183.123  23.974  1.00 38.45           C
ATOM    663 1HD2 LEU A 164      -1.166 182.962  24.751  1.00 38.45           H
ATOM    664 2HD2 LEU A 164      -2.813 183.550  24.416  1.00 38.45           H
ATOM    665 3HD2 LEU A 164      -1.516 183.807  23.224  1.00 38.45           H
ATOM    666  N   PHE A 165      -6.119 183.393  20.912  1.00 39.52           N
ATOM    667  H   PHE A 165      -5.749 184.276  21.234  1.00 39.52           H
ATOM    668  CA  PHE A 165      -7.029 183.434  19.768  1.00 40.27           C
ATOM    669  HA  PHE A 165      -7.846 182.732  19.937  1.00 40.27           H
ATOM    670  C   PHE A 165      -6.314 183.031  18.462  1.00 40.11           C
ATOM    671  O   PHE A 165      -5.324 183.666  18.085  1.00 42.22           O
ATOM    672  CB  PHE A 165      -7.630 184.837  19.634  1.00 40.68           C
ATOM    673 1HB  PHE A 165      -6.837 185.511  19.309  1.00 40.68           H
ATOM    674 2HB  PHE A 165      -8.385 184.819  18.848  1.00 40.68           H
ATOM    675  CG  PHE A 165      -8.263 185.413  20.898  1.00 45.07           C
ATOM    676  CD1 PHE A 165      -9.423 184.832  21.440  1.00 49.29           C
ATOM    677  HD1 PHE A 165      -9.872 183.966  20.974  1.00 49.29           H
ATOM    678  CD2 PHE A 165      -7.725 186.567  21.494  1.00 48.63           C
ATOM    679  HD2 PHE A 165      -6.834 187.015  21.078  1.00 48.63           H
ATOM    680  CE1 PHE A 165     -10.051 185.424  22.549  1.00 52.69           C
ATOM    681  HE1 PHE A 165     -10.975 185.015  22.930  1.00 52.69           H
ATOM    682  CE2 PHE A 165      -8.348 187.156  22.604  1.00 45.60           C
ATOM    683  HE2 PHE A 165      -7.942 188.062  23.028  1.00 45.60           H
ATOM    684  CZ  PHE A 165      -9.519 186.589  23.127  1.00 53.22           C
ATOM    685  HZ  PHE A 165     -10.023 187.067  23.955  1.00 53.22           H
ATOM    686  N   LYS A 166      -6.842 182.044  17.721  1.00 38.27           N
ATOM    687  H   LYS A 166      -7.703 181.609  18.021  1.00 38.27           H
ATOM    688  CA  LYS A 166      -6.293 181.573  16.438  1.00 43.35           C
ATOM    689  HA  LYS A 166      -5.312 181.131  16.615  1.00 43.35           H
ATOM    690  C   LYS A 166      -6.123 182.736  15.441  1.00 44.08           C
ATOM    691  O   LYS A 166      -5.025 182.954  14.941  1.00 44.64           O
ATOM    692  CB  LYS A 166      -7.193 180.499  15.796  1.00 44.93           C
ATOM    693 1HB  LYS A 166      -8.234 180.791  15.937  1.00 44.93           H
ATOM    694 2HB  LYS A 166      -6.999 180.482  14.724  1.00 44.93           H
ATOM    695  CG  LYS A 166      -6.953 179.085  16.338  1.00 49.22           C
ATOM    696 1HG  LYS A 166      -5.880 178.889  16.355  1.00 49.22           H
ATOM    697 2HG  LYS A 166      -7.357 179.019  17.348  1.00 49.22           H
ATOM    698  CD  LYS A 166      -7.622 178.052  15.417  1.00 47.37           C
ATOM    699 1HD  LYS A 166      -8.701 178.212  15.438  1.00 47.37           H
ATOM    700 2HD  LYS A 166      -7.264 178.206  14.400  1.00 47.37           H
ATOM    701  CE  LYS A 166      -7.300 176.611  15.830  1.00 47.06           C
ATOM    702 1HE  LYS A 166      -6.225 176.520  15.987  1.00 47.06           H
ATOM    703 2HE  LYS A 166      -7.808 176.388  16.768  1.00 47.06           H
ATOM    704  NZ  LYS A 166      -7.723 175.665  14.771  1.00 48.32           N
ATOM    705 1HZ  LYS A 166      -7.426 174.729  15.007  1.00 48.32           H
ATOM    706 2HZ  LYS A 166      -7.288 175.948  13.905  1.00 48.32           H
ATOM    707 3HZ  LYS A 166      -8.727 175.684  14.666  1.00 48.32           H
ATOM    708  N   ALA A 167      -7.172 183.537  15.251  1.00 40.52           N
ATOM    709  H   ALA A 167      -8.056 183.290  15.673  1.00 40.52           H
ATOM    710  CA  ALA A 167      -7.155 184.676  14.345  1.00 50.46           C
ATOM    711  HA  ALA A 167      -6.967 184.307  13.336  1.00 50.46           H
ATOM    712  C   ALA A 167      -6.046 185.701  14.686  1.00 55.96           C
ATOM    713  O   ALA A 167      -5.409 186.222  13.773  1.00 52.31           O
ATOM    714  CB  ALA A 167      -8.544 185.322  14.368  1.00 42.16           C
ATOM    715 1HB  ALA A 167      -9.296 184.567  14.139  1.00 42.16           H
ATOM    716 2HB  ALA A 167      -8.584 186.114  13.620  1.00 42.16           H
ATOM    717 3HB  ALA A 167      -8.739 185.743  15.354  1.00 42.16           H
ATOM    718  N   GLN A 168      -5.759 185.955  15.971  1.00 46.35           N
ATOM    719  H   GLN A 168      -6.238 185.449  16.702  1.00 46.35           H
ATOM    720  CA  GLN A 168      -4.702 186.877  16.393  1.00 48.13           C
ATOM    721  HA  GLN A 168      -4.795 187.781  15.791  1.00 48.13           H
ATOM    722  C   GLN A 168      -3.285 186.301  16.167  1.00 47.14           C
ATOM    723  O   GLN A 168      -2.377 187.057  15.813  1.00 54.41           O
ATOM    724  CB  GLN A 168      -4.860 187.262  17.876  1.00 50.79           C
ATOM    725 1HB  GLN A 168      -4.822 186.360  18.487  1.00 50.79           H
ATOM    726 2HB  GLN A 168      -4.017 187.888  18.168  1.00 50.79           H
ATOM    727  CG  GLN A 168      -6.163 188.020  18.212  1.00 56.17           C
ATOM    728 1HG  GLN A 168      -7.020 187.396  17.959  1.00 56.17           H
ATOM    729 2HG  GLN A 168      -6.189 188.195  19.287  1.00 56.17           H
ATOM    730  CD  GLN A 168      -6.311 189.368  17.493  1.00 66.07           C
ATOM    731  OE1 GLN A 168      -5.383 189.905  16.896  1.00 64.68           O
ATOM    732  NE2 GLN A 168      -7.485 189.953  17.545  1.00 63.56           N
ATOM    733 1HE2 GLN A 168      -7.633 190.819  17.047  1.00 63.56           H
ATOM    734 2HE2 GLN A 168      -8.215 189.580  18.136  1.00 63.56           H
ATOM    735  N   LEU A 169      -3.100 184.989  16.345  1.00 43.39           N
ATOM    736  H   LEU A 169      -3.881 184.424  16.645  1.00 43.39           H
ATOM    737  CA  LEU A 169      -1.860 184.277  16.021  1.00 47.46           C
ATOM    738  HA  LEU A 169      -1.019 184.787  16.491  1.00 47.46           H
ATOM    739  C   LEU A 169      -1.612 184.270  14.493  1.00 52.10           C
ATOM    740  O   LEU A 169      -0.517 184.590  14.035  1.00 51.11           O
ATOM    741  CB  LEU A 169      -1.941 182.836  16.578  1.00 43.17           C
ATOM    742 1HB  LEU A 169      -2.823 182.359  16.151  1.00 43.17           H
ATOM    743 2HB  LEU A 169      -1.072 182.285  16.218  1.00 43.17           H
ATOM    744  CG  LEU A 169      -2.008 182.718  18.112  1.00 44.56           C
ATOM    745  HG  LEU A 169      -2.748 183.427  18.482  1.00 44.56           H
ATOM    746  CD1 LEU A 169      -2.450 181.309  18.513  1.00 36.68           C
ATOM    747 1HD1 LEU A 169      -2.421 181.211  19.598  1.00 36.68           H
ATOM    748 2HD1 LEU A 169      -1.784 180.573  18.063  1.00 36.68           H
ATOM    749 3HD1 LEU A 169      -3.468 181.143  18.159  1.00 36.68           H
ATOM    750  CD2 LEU A 169      -0.671 183.023  18.791  1.00 42.44           C
ATOM    751 1HD2 LEU A 169      -0.804 182.989  19.872  1.00 42.44           H
ATOM    752 2HD2 LEU A 169      -0.332 184.017  18.497  1.00 42.44           H
ATOM    753 3HD2 LEU A 169       0.070 182.282  18.491  1.00 42.44           H
ATOM    754  N   GLU A 170      -2.653 183.999  13.707  1.00 50.32           N
ATOM    755  H   GLU A 170      -3.513 183.695  14.140  1.00 50.32           H
ATOM    756  CA  GLU A 170      -2.638 184.034  12.239  1.00 52.77           C
ATOM    757  HA  GLU A 170      -1.815 183.416  11.878  1.00 52.77           H
ATOM    758  C   GLU A 170      -2.424 185.467  11.693  1.00 53.46           C
ATOM    759  O   GLU A 170      -1.700 185.661  10.712  1.00 59.67           O
ATOM    760  CB  GLU A 170      -3.954 183.432  11.718  1.00 52.02           C
ATOM    761 1HB  GLU A 170      -4.785 183.911  12.237  1.00 52.02           H
ATOM    762 2HB  GLU A 170      -4.052 183.620  10.649  1.00 52.02           H
ATOM    763  CG  GLU A 170      -4.035 181.914  11.959  1.00 61.22           C
ATOM    764 1HG  GLU A 170      -3.527 181.404  11.140  1.00 61.22           H
ATOM    765 2HG  GLU A 170      -3.509 181.660  12.879  1.00 61.22           H
ATOM    766  CD  GLU A 170      -5.469 181.353  12.057  1.00 66.37           C
ATOM    767  OE1 GLU A 170      -6.436 182.011  11.599  1.00 67.67           O
ATOM    768  OE2 GLU A 170      -5.611 180.217  12.571  1.00 69.92           O
ATOM    769  N   LYS A 171      -2.963 186.495  12.363  1.00 55.00           N
ATOM    770  H   LYS A 171      -3.615 186.305  13.110  1.00 55.00           H
ATOM    771  CA  LYS A 171      -2.678 187.903  12.079  1.00 55.71           C
ATOM    772  HA  LYS A 171      -2.906 188.089  11.029  1.00 55.71           H
ATOM    773  C   LYS A 171      -1.188 188.225  12.310  1.00 59.54           C
ATOM    774  O   LYS A 171      -0.592 188.940  11.512  1.00 60.31           O
ATOM    775  CB  LYS A 171      -3.595 188.804  12.921  1.00 57.95           C
ATOM    776 1HB  LYS A 171      -4.616 188.432  12.846  1.00 57.95           H
ATOM    777 2HB  LYS A 171      -3.277 188.752  13.962  1.00 57.95           H
ATOM    778  CG  LYS A 171      -3.592 190.264  12.438  1.00 64.09           C
ATOM    779 1HG  LYS A 171      -2.585 190.667  12.548  1.00 64.09           H
ATOM    780 2HG  LYS A 171      -3.869 190.284  11.384  1.00 64.09           H
ATOM    781  CD  LYS A 171      -4.578 191.131  13.232  1.00 70.26           C
ATOM    782 1HD  LYS A 171      -5.557 190.653  13.221  1.00 70.26           H
ATOM    783 2HD  LYS A 171      -4.234 191.201  14.264  1.00 70.26           H
ATOM    784  CE  LYS A 171      -4.724 192.537  12.620  1.00 77.62           C
ATOM    785 1HE  LYS A 171      -4.956 192.431  11.560  1.00 77.62           H
ATOM    786 2HE  LYS A 171      -5.570 193.035  13.094  1.00 77.62           H
ATOM    787  NZ  LYS A 171      -3.510 193.374  12.786  1.00 75.94           N
ATOM    788 1HZ  LYS A 171      -3.649 194.227  12.263  1.00 75.94           H
ATOM    789 2HZ  LYS A 171      -2.697 192.890  12.433  1.00 75.94           H
ATOM    790 3HZ  LYS A 171      -3.373 193.596  13.762  1.00 75.94           H
ATOM    791  N   ALA A 172      -0.571 187.664  13.351  1.00 55.41           N
ATOM    792  H   ALA A 172      -1.105 187.080  13.978  1.00 55.41           H
ATOM    793  CA  ALA A 172       0.845 187.850  13.659  1.00 56.42           C
ATOM    794  HA  ALA A 172       1.107 188.883  13.428  1.00 56.42           H
ATOM    795  C   ALA A 172       1.815 186.940  12.850  1.00 52.54           C
ATOM    796  O   ALA A 172       3.020 187.198  12.879  1.00 55.53           O
ATOM    797  CB  ALA A 172       1.029 187.663  15.167  1.00 52.84           C
ATOM    798 1HB  ALA A 172       0.368 188.345  15.701  1.00 52.84           H
ATOM    799 2HB  ALA A 172       2.064 187.874  15.436  1.00 52.84           H
ATOM    800 3HB  ALA A 172       0.786 186.635  15.435  1.00 52.84           H
ATOM    801  N   GLY A 173       1.332 185.914  12.139  1.00 54.35           N
ATOM    802  H   GLY A 173       0.342 185.712  12.172  1.00 54.35           H
ATOM    803  CA  GLY A 173       2.155 184.985  11.346  1.00 55.93           C
ATOM    804 1HA  GLY A 173       1.503 184.428  10.672  1.00 55.93           H
ATOM    805 2HA  GLY A 173       2.861 185.553  10.740  1.00 55.93           H
ATOM    806  C   GLY A 173       2.962 183.961  12.177  1.00 61.32           C
ATOM    807  O   GLY A 173       4.023 183.504  11.745  1.00 58.76           O
ATOM    808  N   VAL A 174       2.505 183.643  13.394  1.00 55.65           N
ATOM    809  H   VAL A 174       1.602 183.997  13.676  1.00 55.65           H
ATOM    810  CA  VAL A 174       3.226 182.845  14.403  1.00 54.39           C
ATOM    811  HA  VAL A 174       4.271 182.812  14.096  1.00 54.39           H
ATOM    812  C   VAL A 174       2.732 181.374  14.513  1.00 57.12           C
ATOM    813  O   VAL A 174       2.980 180.695  15.513  1.00 56.01           O
ATOM    814  CB  VAL A 174       3.252 183.559  15.772  1.00 53.33           C
ATOM    815  HB  VAL A 174       3.851 182.961  16.458  1.00 53.33           H
ATOM    816  CG1 VAL A 174       3.923 184.931  15.645  1.00 53.75           C
ATOM    817 1HG1 VAL A 174       3.990 185.385  16.634  1.00 53.75           H
ATOM    818 2HG1 VAL A 174       3.341 185.577  14.987  1.00 53.75           H
ATOM    819 3HG1 VAL A 174       4.925 184.803  15.235  1.00 53.75           H
ATOM    820  CG2 VAL A 174       1.862 183.746  16.386  1.00 47.61           C
ATOM    821 1HG2 VAL A 174       1.964 184.172  17.385  1.00 47.61           H
ATOM    822 2HG2 VAL A 174       1.359 182.781  16.452  1.00 47.61           H
ATOM    823 3HG2 VAL A 174       1.276 184.420  15.762  1.00 47.61           H
ATOM    824  N   GLU A 175       1.993 180.879  13.520  1.00 53.88           N
ATOM    825  H   GLU A 175       1.803 181.465  12.719  1.00 53.88           H
ATOM    826  CA  GLU A 175       1.451 179.515  13.474  1.00 59.12           C
ATOM    827  HA  GLU A 175       0.888 179.331  14.389  1.00 59.12           H
ATOM    828  C   GLU A 175       2.574 178.459  13.384  1.00 59.94           C
ATOM    829  O   GLU A 175       2.604 177.525  14.185  1.00 58.21           O
ATOM    830  CB  GLU A 175       0.465 179.325  12.307  1.00 56.90           C
ATOM    831 1HB  GLU A 175       1.010 179.196  11.372  1.00 56.90           H
ATOM    832 2HB  GLU A 175      -0.069 178.396  12.502  1.00 56.90           H
ATOM    833  CG  GLU A 175      -0.578 180.448  12.106  1.00 64.00           C
ATOM    834 1HG  GLU A 175      -1.506 179.990  11.766  1.00 64.00           H
ATOM    835 2HG  GLU A 175      -0.777 180.959  13.048  1.00 64.00           H
ATOM    836  CD  GLU A 175      -0.126 181.480  11.069  1.00 67.79           C
ATOM    837  OE1 GLU A 175       1.023 181.963  11.159  1.00 61.17           O
ATOM    838  OE2 GLU A 175      -0.915 181.783  10.146  1.00 70.29           O
ATOM    839  N   HIS A 176       3.520 178.632  12.456  1.00 58.13           N
ATOM    840  H   HIS A 176       3.467 179.430  11.839  1.00 58.13           H
ATOM    841  CA  HIS A 176       4.673 177.749  12.302  1.00 60.59           C
ATOM    842  HA  HIS A 176       4.312 176.733  12.141  1.00 60.59           H
ATOM    843  C   HIS A 176       5.563 177.750  13.560  1.00 58.13           C
ATOM    844  O   HIS A 176       5.971 176.687  14.032  1.00 53.57           O
ATOM    845  CB  HIS A 176       5.458 178.181  11.057  1.00 65.11           C
ATOM    846 1HB  HIS A 176       4.803 178.110  10.189  1.00 65.11           H
ATOM    847 2HB  HIS A 176       5.737 179.229  11.161  1.00 65.11           H
ATOM    848  CG  HIS A 176       6.715 177.374  10.778  1.00 70.83           C
ATOM    849  ND1 HIS A 176       6.982 176.069  11.126  1.00 78.94           N
ATOM    850  HD1 HIS A 176       6.480 175.461  11.757  1.00 78.94           H
ATOM    851  CD2 HIS A 176       7.811 177.797  10.077  1.00 74.79           C
ATOM    852  HD2 HIS A 176       7.991 178.753   9.610  1.00 74.79           H
ATOM    853  CE1 HIS A 176       8.167 175.748  10.638  1.00 78.46           C
ATOM    854  HE1 HIS A 176       8.693 174.812  10.745  1.00 78.46           H
ATOM    855  NE2 HIS A 176       8.699 176.757   9.966  1.00 79.08           N
ATOM    856  N   GLN A 177       5.811 178.928  14.137  1.00 49.01           N
ATOM    857  H   GLN A 177       5.492 179.770  13.680  1.00 49.01           H
ATOM    858  CA  GLN A 177       6.630 179.075  15.329  1.00 55.07           C
ATOM    859  HA  GLN A 177       7.602 178.631  15.118  1.00 55.07           H
ATOM    860  C   GLN A 177       6.023 178.358  16.548  1.00 54.00           C
ATOM    861  O   GLN A 177       6.710 177.551  17.171  1.00 46.17           O
ATOM    862  CB  GLN A 177       6.849 180.563  15.627  1.00 52.89           C
ATOM    863 1HB  GLN A 177       7.382 181.006  14.786  1.00 52.89           H
ATOM    864 2HB  GLN A 177       5.897 181.077  15.760  1.00 52.89           H
ATOM    865  CG  GLN A 177       7.689 180.725  16.897  1.00 64.21           C
ATOM    866 1HG  GLN A 177       7.061 180.537  17.767  1.00 64.21           H
ATOM    867 2HG  GLN A 177       8.468 179.963  16.890  1.00 64.21           H
ATOM    868  CD  GLN A 177       8.347 182.101  17.051  1.00 69.64           C
ATOM    869  OE1 GLN A 177       8.151 183.022  16.267  1.00 65.74           O
ATOM    870  NE2 GLN A 177       9.138 182.270  18.082  1.00 72.37           N
ATOM    871 1HE2 GLN A 177       9.542 183.179  18.259  1.00 72.37           H
ATOM    872 2HE2 GLN A 177       9.346 181.496  18.697  1.00 72.37           H
ATOM    873  N   LEU A 178       4.755 178.622  16.892  1.00 51.46           N
ATOM    874  H   LEU A 178       4.211 179.279  16.352  1.00 51.46           H
ATOM    875  CA  LEU A 178       4.158 178.114  18.123  1.00 47.96           C
ATOM    876  HA  LEU A 178       4.761 178.486  18.951  1.00 47.96           H
ATOM    877  C   LEU A 178       4.179 176.571  18.172  1.00 45.04           C
ATOM    878  O   LEU A 178       4.420 176.001  19.233  1.00 44.96           O
ATOM    879  CB  LEU A 178       2.723 178.673  18.277  1.00 48.12           C
ATOM    880 1HB  LEU A 178       2.778 179.760  18.233  1.00 48.12           H
ATOM    881 2HB  LEU A 178       2.131 178.320  17.433  1.00 48.12           H
ATOM    882  CG  LEU A 178       2.007 178.267  19.580  1.00 49.56           C
ATOM    883  HG  LEU A 178       1.952 177.179  19.618  1.00 49.56           H
ATOM    884  CD1 LEU A 178       2.734 178.769  20.827  1.00 48.31           C
ATOM    885 1HD1 LEU A 178       2.141 178.535  21.711  1.00 48.31           H
ATOM    886 2HD1 LEU A 178       2.865 179.849  20.753  1.00 48.31           H
ATOM    887 3HD1 LEU A 178       3.709 178.288  20.904  1.00 48.31           H
ATOM    888  CD2 LEU A 178       0.583 178.827  19.607  1.00 47.71           C
ATOM    889 1HD2 LEU A 178       0.082 178.481  20.512  1.00 47.71           H
ATOM    890 2HD2 LEU A 178       0.040 178.472  18.732  1.00 47.71           H
ATOM    891 3HD2 LEU A 178       0.611 179.917  19.601  1.00 47.71           H
ATOM    892  N   ARG A 179       4.006 175.901  17.023  1.00 46.10           N
ATOM    893  H   ARG A 179       3.853 176.434  16.179  1.00 46.10           H
ATOM    894  CA  ARG A 179       4.150 174.447  16.856  1.00 46.54           C
ATOM    895  HA  ARG A 179       3.413 173.930  17.471  1.00 46.54           H
ATOM    896  C   ARG A 179       5.552 173.948  17.278  1.00 48.25           C
ATOM    897  O   ARG A 179       5.647 172.879  17.880  1.00 45.81           O
ATOM    898  CB  ARG A 179       3.902 174.077  15.384  1.00 53.68           C
ATOM    899 1HB  ARG A 179       4.580 174.656  14.757  1.00 53.68           H
ATOM    900 2HB  ARG A 179       4.128 173.021  15.240  1.00 53.68           H
ATOM    901  CG  ARG A 179       2.458 174.338  14.916  1.00 61.61           C
ATOM    902 1HG  ARG A 179       1.797 173.575  15.327  1.00 61.61           H
ATOM    903 2HG  ARG A 179       2.122 175.312  15.269  1.00 61.61           H
ATOM    904  CD  ARG A 179       2.371 174.303  13.386  1.00 67.97           C
ATOM    905 1HD  ARG A 179       3.156 174.944  12.983  1.00 67.97           H
ATOM    906 2HD  ARG A 179       2.518 173.284  13.030  1.00 67.97           H
ATOM    907  NE  ARG A 179       1.066 174.791  12.917  1.00 76.38           N
ATOM    908  HE  ARG A 179       0.300 174.614  13.551  1.00 76.38           H
ATOM    909  CZ  ARG A 179       0.848 175.442  11.767  1.00 75.07           C
ATOM    910  NH1 ARG A 179       1.762 175.608  10.854  1.00 71.65           N
ATOM    911 1HH1 ARG A 179       2.660 175.160  10.969  1.00 71.65           H
ATOM    912 2HH1 ARG A 179       1.542 176.083   9.990  1.00 71.65           H
ATOM    913  NH2 ARG A 179      -0.331 175.929  11.530  1.00 81.13           N
ATOM    914 1HH2 ARG A 179      -1.050 175.872  12.236  1.00 81.13           H
ATOM    915 2HH2 ARG A 179      -0.478 176.490  10.703  1.00 81.13           H
ATOM    916  N   ARG A 180       6.618 174.709  17.007  1.00 50.17           N
ATOM    917  H   ARG A 180       6.478 175.602  16.557  1.00 50.17           H
ATOM    918  CA  ARG A 180       7.984 174.410  17.456  1.00 50.43           C
ATOM    919  HA  ARG A 180       8.159 173.346  17.299  1.00 50.43           H
ATOM    920  C   ARG A 180       8.164 174.703  18.964  1.00 41.88           C
ATOM    921  O   ARG A 180       8.703 173.860  19.673  1.00 44.09           O
ATOM    922  CB  ARG A 180       8.997 175.192  16.597  1.00  0.00           C
ATOM    923 1HB  ARG A 180       8.658 175.219  15.562  1.00  0.00           H
ATOM    924 2HB  ARG A 180       9.093 176.214  16.963  1.00  0.00           H
ATOM    925  CG  ARG A 180      10.377 174.517  16.647  1.00  0.00           C
ATOM    926 1HG  ARG A 180      10.661 174.369  17.689  1.00  0.00           H
ATOM    927 2HG  ARG A 180      10.311 173.536  16.176  1.00  0.00           H
ATOM    928  CD  ARG A 180      11.495 175.317  15.948  1.00  0.00           C
ATOM    929 1HD  ARG A 180      11.644 176.243  16.504  1.00  0.00           H
ATOM    930 2HD  ARG A 180      12.422 174.745  15.991  1.00  0.00           H
ATOM    931  NE  ARG A 180      11.229 175.664  14.533  1.00  0.00           N
ATOM    932  HE  ARG A 180      11.097 176.653  14.377  1.00  0.00           H
ATOM    933  CZ  ARG A 180      11.199 174.813  13.498  1.00  0.00           C
ATOM    934  NH1 ARG A 180      11.022 175.252  12.291  1.00  0.00           N
ATOM    935 1HH1 ARG A 180      11.101 176.241  12.105  1.00  0.00           H
ATOM    936 2HH1 ARG A 180      11.103 174.587  11.534  1.00  0.00           H
ATOM    937  NH2 ARG A 180      11.330 173.526  13.624  1.00  0.00           N
ATOM    938 1HH2 ARG A 180      11.600 173.121  14.509  1.00  0.00           H
ATOM    939 2HH2 ARG A 180      11.147 172.928  12.831  1.00  0.00           H
ATOM    940  N   GLU A 181       7.661 175.832  19.468  1.00 40.22           N
ATOM    941  H   GLU A 181       7.236 176.510  18.850  1.00 40.22           H
ATOM    942  CA  GLU A 181       7.789 176.211  20.875  1.00 43.01           C
ATOM    943  HA  GLU A 181       8.850 176.262  21.119  1.00 43.01           H
ATOM    944  C   GLU A 181       7.140 175.171  21.825  1.00 41.34           C
ATOM    945  O   GLU A 181       7.747 174.779  22.824  1.00 43.07           O
ATOM    946  CB  GLU A 181       7.162 177.591  21.158  1.00 45.83           C
ATOM    947 1HB  GLU A 181       6.082 177.516  21.038  1.00 45.83           H
ATOM    948 2HB  GLU A 181       7.354 177.829  22.204  1.00 45.83           H
ATOM    949  CG  GLU A 181       7.653 178.788  20.302  1.00 52.94           C
ATOM    950 1HG  GLU A 181       7.274 178.663  19.287  1.00 52.94           H
ATOM    951 2HG  GLU A 181       7.208 179.699  20.701  1.00 52.94           H
ATOM    952  CD  GLU A 181       9.176 178.978  20.234  1.00 58.23           C
ATOM    953  OE1 GLU A 181       9.920 178.443  21.086  1.00 56.02           O
ATOM    954  OE2 GLU A 181       9.646 179.713  19.333  1.00 60.59           O
ATOM    955  N   VAL A 182       5.935 174.680  21.505  1.00 41.63           N
ATOM    956  H   VAL A 182       5.443 175.029  20.695  1.00 41.63           H
ATOM    957  CA  VAL A 182       5.252 173.662  22.304  1.00 43.73           C
ATOM    958  HA  VAL A 182       5.318 173.979  23.345  1.00 43.73           H
ATOM    959  C   VAL A 182       5.921 172.274  22.187  1.00 43.62           C
ATOM    960  O   VAL A 182       5.934 171.521  23.160  1.00 42.65           O
ATOM    961  CB  VAL A 182       3.738 173.558  21.977  1.00 43.31           C
ATOM    962  HB  VAL A 182       3.295 172.848  22.676  1.00 43.31           H
ATOM    963  CG1 VAL A 182       3.016 174.891  22.213  1.00 39.85           C
ATOM    964 1HG1 VAL A 182       1.945 174.744  22.075  1.00 39.85           H
ATOM    965 2HG1 VAL A 182       3.374 175.643  21.509  1.00 39.85           H
ATOM    966 3HG1 VAL A 182       3.208 175.227  23.233  1.00 39.85           H
ATOM    967  CG2 VAL A 182       3.432 173.039  20.567  1.00 49.77           C
ATOM    968 1HG2 VAL A 182       2.352 173.029  20.419  1.00 49.77           H
ATOM    969 2HG2 VAL A 182       3.822 172.027  20.459  1.00 49.77           H
ATOM    970 3HG2 VAL A 182       3.895 173.689  19.825  1.00 49.77           H
ATOM    971  N   GLU A 183       6.524 171.941  21.044  1.00 44.15           N
ATOM    972  H   GLU A 183       6.504 172.586  20.267  1.00 44.15           H
ATOM    973  CA  GLU A 183       7.288 170.704  20.850  1.00 48.09           C
ATOM    974  HA  GLU A 183       6.680 169.865  21.188  1.00 48.09           H
ATOM    975  C   GLU A 183       8.594 170.707  21.679  1.00 44.52           C
ATOM    976  O   GLU A 183       8.967 169.681  22.246  1.00 44.14           O
ATOM    977  CB  GLU A 183       7.563 170.520  19.348  1.00 52.19           C
ATOM    978 1HB  GLU A 183       6.613 170.452  18.818  1.00 52.19           H
ATOM    979 2HB  GLU A 183       8.083 171.405  18.981  1.00 52.19           H
ATOM    980  CG  GLU A 183       8.409 169.278  18.980  1.00 59.00           C
ATOM    981 1HG  GLU A 183       8.691 169.375  17.932  1.00 59.00           H
ATOM    982 2HG  GLU A 183       9.330 169.266  19.563  1.00 59.00           H
ATOM    983  CD  GLU A 183       7.695 167.931  19.170  1.00 65.67           C
ATOM    984  OE1 GLU A 183       6.674 167.835  19.881  1.00 73.96           O
ATOM    985  OE2 GLU A 183       8.160 166.931  18.571  1.00 72.97           O
ATOM    986  N   ILE A 184       9.259 171.860  21.806  1.00 41.14           N
ATOM    987  H   ILE A 184       8.944 172.668  21.288  1.00 41.14           H
ATOM    988  CA  ILE A 184      10.397 172.060  22.707  1.00 42.87           C
ATOM    989  HA  ILE A 184      11.124 171.268  22.525  1.00 42.87           H
ATOM    990  C   ILE A 184       9.924 171.942  24.173  1.00 42.67           C
ATOM    991  O   ILE A 184      10.403 171.072  24.906  1.00 40.67           O
ATOM    992  CB  ILE A 184      11.102 173.417  22.423  1.00 43.69           C
ATOM    993  HB  ILE A 184      10.340 174.196  22.462  1.00 43.69           H
ATOM    994  CG1 ILE A 184      11.739 173.431  21.020  1.00 41.95           C
ATOM    995 1HG1 ILE A 184      12.655 172.842  21.050  1.00 41.95           H
ATOM    996 2HG1 ILE A 184      11.049 172.955  20.322  1.00 41.95           H
ATOM    997  CG2 ILE A 184      12.171 173.743  23.487  1.00 41.03           C
ATOM    998 1HG2 ILE A 184      12.669 174.676  23.224  1.00 41.03           H
ATOM    999 2HG2 ILE A 184      12.903 172.936  23.517  1.00 41.03           H
ATOM   1000 3HG2 ILE A 184      11.701 173.844  24.465  1.00 41.03           H
ATOM   1001  CD1 ILE A 184      12.036 174.837  20.484  1.00 45.03           C
ATOM   1002 1HD1 ILE A 184      12.329 174.764  19.437  1.00 45.03           H
ATOM   1003 2HD1 ILE A 184      12.847 175.285  21.059  1.00 45.03           H
ATOM   1004 3HD1 ILE A 184      11.143 175.457  20.570  1.00 45.03           H
ATOM   1005  N   GLN A 185       8.974 172.783  24.604  1.00 38.35           N
ATOM   1006  H   GLN A 185       8.594 173.474  23.974  1.00 38.35           H
ATOM   1007  CA  GLN A 185       8.602 172.894  26.013  1.00 39.90           C
ATOM   1008  HA  GLN A 185       9.528 173.033  26.571  1.00 39.90           H
ATOM   1009  C   GLN A 185       7.909 171.621  26.558  1.00 39.81           C
ATOM   1010  O   GLN A 185       8.122 171.265  27.713  1.00 40.40           O
ATOM   1011  CB  GLN A 185       7.744 174.149  26.249  1.00 39.99           C
ATOM   1012 1HB  GLN A 185       8.211 175.008  25.769  1.00 39.99           H
ATOM   1013 2HB  GLN A 185       6.747 174.001  25.833  1.00 39.99           H
ATOM   1014  CG  GLN A 185       7.607 174.444  27.755  1.00 38.08           C
ATOM   1015 1HG  GLN A 185       7.174 173.580  28.258  1.00 38.08           H
ATOM   1016 2HG  GLN A 185       8.606 174.595  28.163  1.00 38.08           H
ATOM   1017  CD  GLN A 185       6.754 175.679  28.092  1.00 43.75           C
ATOM   1018  OE1 GLN A 185       6.118 176.290  27.245  1.00 42.71           O
ATOM   1019  NE2 GLN A 185       6.683 176.052  29.349  1.00 41.82           N
ATOM   1020 1HE2 GLN A 185       6.212 176.919  29.567  1.00 41.82           H
ATOM   1021 2HE2 GLN A 185       7.155 175.537  30.079  1.00 41.82           H
ATOM   1022  N   SER A 186       7.138 170.885  25.754  1.00 42.83           N
ATOM   1023  H   SER A 186       6.972 171.176  24.801  1.00 42.83           H
ATOM   1024  CA  SER A 186       6.510 169.623  26.169  1.00 42.61           C
ATOM   1025  HA  SER A 186       5.840 169.830  27.003  1.00 42.61           H
ATOM   1026  C   SER A 186       7.524 168.552  26.626  1.00 43.99           C
ATOM   1027  O   SER A 186       7.180 167.712  27.458  1.00 47.93           O
ATOM   1028  CB  SER A 186       5.665 169.038  25.034  1.00 43.08           C
ATOM   1029 1HB  SER A 186       5.290 168.060  25.335  1.00 43.08           H
ATOM   1030 2HB  SER A 186       4.818 169.697  24.842  1.00 43.08           H
ATOM   1031  OG  SER A 186       6.435 168.891  23.853  1.00 51.76           O
ATOM   1032  HG  SER A 186       6.382 169.714  23.361  1.00 51.76           H
ATOM   1033  N   HIS A 187       8.766 168.588  26.131  1.00 44.51           N
ATOM   1034  H   HIS A 187       8.991 169.277  25.428  1.00 44.51           H
ATOM   1035  CA  HIS A 187       9.847 167.691  26.545  1.00 47.49           C
ATOM   1036  HA  HIS A 187       9.409 166.746  26.866  1.00 47.49           H
ATOM   1037  C   HIS A 187      10.682 168.238  27.741  1.00 47.48           C
ATOM   1038  O   HIS A 187      11.299 167.445  28.456  1.00 47.78           O
ATOM   1039  CB  HIS A 187      10.724 167.371  25.321  1.00 51.73           C
ATOM   1040 1HB  HIS A 187      11.076 168.298  24.870  1.00 51.73           H
ATOM   1041 2HB  HIS A 187      11.597 166.808  25.653  1.00 51.73           H
ATOM   1042  CG  HIS A 187      10.009 166.559  24.253  1.00 58.57           C
ATOM   1043  ND1 HIS A 187       9.099 167.002  23.321  1.00 62.83           N
ATOM   1044  HD1 HIS A 187       8.847 167.947  23.072  1.00 62.83           H
ATOM   1045  CD2 HIS A 187      10.060 165.201  24.084  1.00 55.20           C
ATOM   1046  HD2 HIS A 187      10.635 164.476  24.640  1.00 55.20           H
ATOM   1047  CE1 HIS A 187       8.660 165.957  22.644  1.00 60.64           C
ATOM   1048  HE1 HIS A 187       7.958 165.952  21.824  1.00 60.64           H
ATOM   1049  NE2 HIS A 187       9.205 164.825  23.075  1.00 63.08           N
ATOM   1050  N   LEU A 188      10.691 169.554  28.002  1.00 38.31           N
ATOM   1051  H   LEU A 188      10.128 170.173  27.436  1.00 38.31           H
ATOM   1052  CA  LEU A 188      11.430 170.172  29.110  1.00 40.61           C
ATOM   1053  HA  LEU A 188      12.441 169.766  29.110  1.00 40.61           H
ATOM   1054  C   LEU A 188      10.788 169.843  30.479  1.00 41.88           C
ATOM   1055  O   LEU A 188       9.719 170.351  30.828  1.00 44.07           O
ATOM   1056  CB  LEU A 188      11.528 171.705  28.916  1.00 40.42           C
ATOM   1057 1HB  LEU A 188      10.520 172.092  28.770  1.00 40.42           H
ATOM   1058 2HB  LEU A 188      11.918 172.137  29.838  1.00 40.42           H
ATOM   1059  CG  LEU A 188      12.412 172.182  27.752  1.00 39.34           C
ATOM   1060  HG  LEU A 188      12.014 171.777  26.822  1.00 39.34           H
ATOM   1061  CD1 LEU A 188      12.369 173.708  27.674  1.00 39.34           C
ATOM   1062 1HD1 LEU A 188      12.923 174.034  26.793  1.00 39.34           H
ATOM   1063 2HD1 LEU A 188      12.824 174.135  28.568  1.00 39.34           H
ATOM   1064 3HD1 LEU A 188      11.334 174.041  27.597  1.00 39.34           H
ATOM   1065  CD2 LEU A 188      13.875 171.758  27.910  1.00 40.07           C
ATOM   1066 1HD2 LEU A 188      14.467 172.234  27.129  1.00 40.07           H
ATOM   1067 2HD2 LEU A 188      13.952 170.674  27.814  1.00 40.07           H
ATOM   1068 3HD2 LEU A 188      14.248 172.064  28.887  1.00 40.07           H
ATOM   1069  N   ARG A 189      11.467 169.001  31.266  1.00 37.01           N
ATOM   1070  H   ARG A 189      12.329 168.611  30.912  1.00 37.01           H
ATOM   1071  CA  ARG A 189      10.986 168.451  32.545  1.00 42.47           C
ATOM   1072  HA  ARG A 189      10.137 169.043  32.888  1.00 42.47           H
ATOM   1073  C   ARG A 189      12.091 168.530  33.618  1.00 39.64           C
ATOM   1074  O   ARG A 189      12.921 167.632  33.750  1.00 36.03           O
ATOM   1075  CB  ARG A 189      10.472 167.018  32.305  1.00 43.40           C
ATOM   1076 1HB  ARG A 189      11.200 166.457  31.719  1.00 43.40           H
ATOM   1077 2HB  ARG A 189      10.335 166.517  33.263  1.00 43.40           H
ATOM   1078  CG  ARG A 189       9.129 167.013  31.552  1.00 55.49           C
ATOM   1079 1HG  ARG A 189       8.381 167.499  32.179  1.00 55.49           H
ATOM   1080 2HG  ARG A 189       9.210 167.577  30.623  1.00 55.49           H
ATOM   1081  CD  ARG A 189       8.645 165.590  31.223  1.00 64.16           C
ATOM   1082 1HD  ARG A 189       8.692 164.966  32.116  1.00 64.16           H
ATOM   1083 2HD  ARG A 189       7.611 165.650  30.885  1.00 64.16           H
ATOM   1084  NE  ARG A 189       9.460 164.975  30.165  1.00 73.99           N
ATOM   1085  HE  ARG A 189      10.343 165.429  29.980  1.00 73.99           H
ATOM   1086  CZ  ARG A 189       9.080 163.921  29.434  1.00 74.27           C
ATOM   1087  NH1 ARG A 189       7.943 163.313  29.594  1.00 71.72           N
ATOM   1088 1HH1 ARG A 189       7.311 163.578  30.335  1.00 71.72           H
ATOM   1089 2HH1 ARG A 189       7.759 162.485  29.045  1.00 71.72           H
ATOM   1090  NH2 ARG A 189       9.884 163.456  28.529  1.00 75.65           N
ATOM   1091 1HH2 ARG A 189      10.825 163.818  28.484  1.00 75.65           H
ATOM   1092 2HH2 ARG A 189       9.611 162.683  27.939  1.00 75.65           H
ATOM   1093  N   HIS A 190      12.099 169.647  34.338  1.00 30.95           N
ATOM   1094  H   HIS A 190      11.345 170.299  34.175  1.00 30.95           H
ATOM   1095  CA  HIS A 190      13.102 170.054  35.337  1.00 32.99           C
ATOM   1096  HA  HIS A 190      13.529 169.173  35.815  1.00 32.99           H
ATOM   1097  C   HIS A 190      12.415 170.908  36.416  1.00 33.71           C
ATOM   1098  O   HIS A 190      11.607 171.756  36.032  1.00 31.67           O
ATOM   1099  CB  HIS A 190      14.208 170.839  34.611  1.00 30.42           C
ATOM   1100 1HB  HIS A 190      14.654 170.192  33.856  1.00 30.42           H
ATOM   1101 2HB  HIS A 190      13.751 171.681  34.091  1.00 30.42           H
ATOM   1102  CG  HIS A 190      15.312 171.367  35.508  1.00 32.23           C
ATOM   1103  ND1 HIS A 190      15.302 172.493  36.299  1.00 29.28           N
ATOM   1104  HD1 HIS A 190      14.642 173.258  36.312  1.00 29.28           H
ATOM   1105  CD2 HIS A 190      16.519 170.774  35.736  1.00 32.17           C
ATOM   1106  HD2 HIS A 190      16.909 169.858  35.318  1.00 32.17           H
ATOM   1107  CE1 HIS A 190      16.445 172.543  36.960  1.00 31.59           C
ATOM   1108  HE1 HIS A 190      16.785 173.307  37.642  1.00 31.59           H
ATOM   1109  NE2 HIS A 190      17.224 171.518  36.644  1.00 30.61           N
ATOM   1110  N   PRO A 191      12.686 170.769  37.732  1.00 32.25           N
ATOM   1111  CA  PRO A 191      11.891 171.437  38.775  1.00 33.66           C
ATOM   1112  HA  PRO A 191      10.889 171.008  38.776  1.00 33.66           H
ATOM   1113  C   PRO A 191      11.763 172.964  38.617  1.00 31.18           C
ATOM   1114  O   PRO A 191      10.697 173.533  38.843  1.00 30.94           O
ATOM   1115  CB  PRO A 191      12.586 171.082  40.090  1.00 37.95           C
ATOM   1116 1HB  PRO A 191      13.360 171.816  40.316  1.00 37.95           H
ATOM   1117 2HB  PRO A 191      11.883 170.995  40.918  1.00 37.95           H
ATOM   1118  CG  PRO A 191      13.215 169.734  39.795  1.00 41.03           C
ATOM   1119 1HG  PRO A 191      14.089 169.543  40.418  1.00 41.03           H
ATOM   1120 2HG  PRO A 191      12.475 168.941  39.911  1.00 41.03           H
ATOM   1121  CD  PRO A 191      13.628 169.855  38.341  1.00 36.33           C
ATOM   1122 1HD  PRO A 191      14.636 170.261  38.263  1.00 36.33           H
ATOM   1123 2HD  PRO A 191      13.557 168.880  37.858  1.00 36.33           H
ATOM   1124  N   ASN A 192      12.840 173.626  38.189  1.00 30.92           N
ATOM   1125  H   ASN A 192      13.715 173.121  38.177  1.00 30.92           H
ATOM   1126  CA  ASN A 192      12.919 175.080  38.016  1.00 29.03           C
ATOM   1127  HA  ASN A 192      12.233 175.526  38.736  1.00 29.03           H
ATOM   1128  C   ASN A 192      12.490 175.577  36.605  1.00 29.44           C
ATOM   1129  O   ASN A 192      12.684 176.747  36.285  1.00 28.82           O
ATOM   1130  CB  ASN A 192      14.332 175.556  38.401  1.00 28.69           C
ATOM   1131 1HB  ASN A 192      15.038 175.278  37.618  1.00 28.69           H
ATOM   1132 2HB  ASN A 192      14.346 176.644  38.476  1.00 28.69           H
ATOM   1133  CG  ASN A 192      14.775 174.950  39.724  1.00 34.99           C
ATOM   1134  OD1 ASN A 192      15.292 173.843  39.740  1.00 33.69           O
ATOM   1135  ND2 ASN A 192      14.500 175.591  40.832  1.00 30.92           N
ATOM   1136 1HD2 ASN A 192      14.788 175.186  41.711  1.00 30.92           H
ATOM   1137 2HD2 ASN A 192      14.046 176.493  40.817  1.00 30.92           H
ATOM   1138  N   ILE A 193      11.928 174.713  35.749  1.00 29.13           N
ATOM   1139  H   ILE A 193      11.726 173.773  36.059  1.00 29.13           H
ATOM   1140  CA  ILE A 193      11.386 175.087  34.429  1.00 30.26           C
ATOM   1141  HA  ILE A 193      11.537 176.154  34.268  1.00 30.26           H
ATOM   1142  C   ILE A 193       9.875 174.802  34.421  1.00 30.05           C
ATOM   1143  O   ILE A 193       9.459 173.653  34.553  1.00 29.65           O
ATOM   1144  CB  ILE A 193      12.113 174.357  33.271  1.00 27.64           C
ATOM   1145  HB  ILE A 193      11.940 173.287  33.389  1.00 27.64           H
ATOM   1146  CG1 ILE A 193      13.638 174.616  33.311  1.00 30.58           C
ATOM   1147 1HG1 ILE A 193      13.799 175.693  33.277  1.00 30.58           H
ATOM   1148 2HG1 ILE A 193      14.020 174.237  34.259  1.00 30.58           H
ATOM   1149  CG2 ILE A 193      11.511 174.806  31.925  1.00 29.42           C
ATOM   1150 1HG2 ILE A 193      12.000 174.277  31.107  1.00 29.42           H
ATOM   1151 2HG2 ILE A 193      11.671 175.878  31.811  1.00 29.42           H
ATOM   1152 3HG2 ILE A 193      10.442 174.594  31.908  1.00 29.42           H
ATOM   1153  CD1 ILE A 193      14.448 173.953  32.187  1.00 31.44           C
ATOM   1154 1HD1 ILE A 193      15.509 174.034  32.424  1.00 31.44           H
ATOM   1155 2HD1 ILE A 193      14.246 174.458  31.242  1.00 31.44           H
ATOM   1156 3HD1 ILE A 193      14.172 172.902  32.104  1.00 31.44           H
ATOM   1157  N   LEU A 194       9.065 175.844  34.238  1.00 31.95           N
ATOM   1158  H   LEU A 194       9.466 176.754  34.059  1.00 31.95           H
ATOM   1159  CA  LEU A 194       7.602 175.763  34.254  1.00 34.00           C
ATOM   1160  HA  LEU A 194       7.283 175.397  35.230  1.00 34.00           H
ATOM   1161  C   LEU A 194       7.108 174.758  33.187  1.00 39.07           C
ATOM   1162  O   LEU A 194       7.377 174.953  31.996  1.00 35.83           O
ATOM   1163  CB  LEU A 194       7.079 177.201  34.022  1.00 39.32           C
ATOM   1164 1HB  LEU A 194       7.726 177.887  34.568  1.00 39.32           H
ATOM   1165 2HB  LEU A 194       7.178 177.429  32.961  1.00 39.32           H
ATOM   1166  CG  LEU A 194       5.640 177.477  34.468  1.00 39.60           C
ATOM   1167  HG  LEU A 194       4.993 176.683  34.098  1.00 39.60           H
ATOM   1168  CD1 LEU A 194       5.558 177.582  35.996  1.00 32.58           C
ATOM   1169 1HD1 LEU A 194       4.525 177.773  36.286  1.00 32.58           H
ATOM   1170 2HD1 LEU A 194       6.189 178.403  36.338  1.00 32.58           H
ATOM   1171 3HD1 LEU A 194       5.897 176.650  36.448  1.00 32.58           H
ATOM   1172  CD2 LEU A 194       5.172 178.804  33.874  1.00 38.74           C
ATOM   1173 1HD2 LEU A 194       4.164 179.020  34.229  1.00 38.74           H
ATOM   1174 2HD2 LEU A 194       5.166 178.726  32.787  1.00 38.74           H
ATOM   1175 3HD2 LEU A 194       5.844 179.607  34.178  1.00 38.74           H
ATOM   1176  N   ARG A 195       6.451 173.655  33.579  1.00 32.58           N
ATOM   1177  H   ARG A 195       6.323 173.469  34.564  1.00 32.58           H
ATOM   1178  CA  ARG A 195       5.972 172.623  32.651  1.00 36.59           C
ATOM   1179  HA  ARG A 195       6.827 172.301  32.057  1.00 36.59           H
ATOM   1180  C   ARG A 195       4.891 173.153  31.686  1.00 38.05           C
ATOM   1181  O   ARG A 195       4.007 173.913  32.074  1.00 31.22           O
ATOM   1182  CB  ARG A 195       5.402 171.388  33.385  1.00 37.70           C
ATOM   1183 1HB  ARG A 195       5.089 171.655  34.395  1.00 37.70           H
ATOM   1184 2HB  ARG A 195       4.506 171.051  32.865  1.00 37.70           H
ATOM   1185  CG  ARG A 195       6.380 170.196  33.483  1.00 49.10           C
ATOM   1186 1HG  ARG A 195       7.251 170.343  32.843  1.00 49.10           H
ATOM   1187 2HG  ARG A 195       6.736 170.127  34.511  1.00 49.10           H
ATOM   1188  CD  ARG A 195       5.717 168.857  33.105  1.00 58.22           C
ATOM   1189 1HD  ARG A 195       6.319 168.048  33.517  1.00 58.22           H
ATOM   1190 2HD  ARG A 195       4.714 168.808  33.529  1.00 58.22           H
ATOM   1191  NE  ARG A 195       5.624 168.685  31.645  1.00 61.17           N
ATOM   1192  HE  ARG A 195       6.080 169.412  31.113  1.00 61.17           H
ATOM   1193  CZ  ARG A 195       5.056 167.649  31.006  1.00 57.73           C
ATOM   1194  NH1 ARG A 195       4.432 166.690  31.626  1.00 65.59           N
ATOM   1195 1HH1 ARG A 195       4.421 166.670  32.635  1.00 65.59           H
ATOM   1196 2HH1 ARG A 195       3.954 165.972  31.101  1.00 65.59           H
ATOM   1197  NH2 ARG A 195       5.141 167.585  29.715  1.00 58.10           N
ATOM   1198 1HH2 ARG A 195       5.654 168.299  29.217  1.00 58.10           H
ATOM   1199 2HH2 ARG A 195       4.750 166.801  29.213  1.00 58.10           H
ATOM   1200  N   LEU A 196       4.917 172.610  30.470  1.00 33.49           N
ATOM   1201  H   LEU A 196       5.706 172.017  30.255  1.00 33.49           H
ATOM   1202  CA  LEU A 196       3.762 172.515  29.570  1.00 34.69           C
ATOM   1203  HA  LEU A 196       2.960 173.163  29.923  1.00 34.69           H
ATOM   1204  C   LEU A 196       3.258 171.061  29.600  1.00 38.35           C
ATOM   1205  O   LEU A 196       3.828 170.194  28.933  1.00 34.16           O
ATOM   1206  CB  LEU A 196       4.200 172.986  28.162  1.00 39.94           C
ATOM   1207 1HB  LEU A 196       4.528 174.023  28.241  1.00 39.94           H
ATOM   1208 2HB  LEU A 196       5.055 172.383  27.855  1.00 39.94           H
ATOM   1209  CG  LEU A 196       3.129 172.895  27.064  1.00 39.35           C
ATOM   1210  HG  LEU A 196       2.746 171.875  27.032  1.00 39.35           H
ATOM   1211  CD1 LEU A 196       1.967 173.862  27.292  1.00 36.06           C
ATOM   1212 1HD1 LEU A 196       1.269 173.790  26.458  1.00 36.06           H
ATOM   1213 2HD1 LEU A 196       2.344 174.882  27.364  1.00 36.06           H
ATOM   1214 3HD1 LEU A 196       1.456 173.597  28.217  1.00 36.06           H
ATOM   1215  CD2 LEU A 196       3.763 173.220  25.712  1.00 46.86           C
ATOM   1216 1HD2 LEU A 196       2.991 173.220  24.943  1.00 46.86           H
ATOM   1217 2HD2 LEU A 196       4.511 172.463  25.477  1.00 46.86           H
ATOM   1218 3HD2 LEU A 196       4.238 174.200  25.752  1.00 46.86           H
ATOM   1219  N   TYR A 197       2.222 170.779  30.394  1.00 30.73           N
ATOM   1220  H   TYR A 197       1.741 171.534  30.860  1.00 30.73           H
ATOM   1221  CA  TYR A 197       1.650 169.438  30.553  1.00 35.26           C
ATOM   1222  HA  TYR A 197       2.441 168.752  30.853  1.00 35.26           H
ATOM   1223  C   TYR A 197       1.027 168.910  29.245  1.00 36.54           C
ATOM   1224  O   TYR A 197       1.143 167.719  28.955  1.00 39.34           O
ATOM   1225  CB  TYR A 197       0.577 169.439  31.651  1.00 34.03           C
ATOM   1226 1HB  TYR A 197      -0.214 170.132  31.367  1.00 34.03           H
ATOM   1227 2HB  TYR A 197       0.127 168.447  31.687  1.00 34.03           H
ATOM   1228  CG  TYR A 197       1.057 169.802  33.053  1.00 35.53           C
ATOM   1229  CD1 TYR A 197       1.777 168.863  33.820  1.00 42.71           C
ATOM   1230  HD1 TYR A 197       2.016 167.893  33.409  1.00 42.71           H
ATOM   1231  CD2 TYR A 197       0.690 171.035  33.624  1.00 37.46           C
ATOM   1232  HD2 TYR A 197       0.115 171.752  33.057  1.00 37.46           H
ATOM   1233  CE1 TYR A 197       2.135 169.155  35.151  1.00 42.45           C
ATOM   1234  HE1 TYR A 197       2.650 168.422  35.754  1.00 42.45           H
ATOM   1235  CE2 TYR A 197       1.022 171.319  34.962  1.00 37.18           C
ATOM   1236  HE2 TYR A 197       0.682 172.239  35.413  1.00 37.18           H
ATOM   1237  CZ  TYR A 197       1.757 170.390  35.727  1.00 39.64           C
ATOM   1238  OH  TYR A 197       2.063 170.670  37.031  1.00 48.90           O
ATOM   1239  HH  TYR A 197       1.575 171.424  37.371  1.00 48.90           H
ATOM   1240  N   GLY A 198       0.416 169.784  28.443  1.00 36.07           N
ATOM   1241  H   GLY A 198       0.357 170.749  28.738  1.00 36.07           H
ATOM   1242  CA  GLY A 198      -0.202 169.456  27.153  1.00 37.99           C
ATOM   1243 1HA  GLY A 198       0.550 169.048  26.477  1.00 37.99           H
ATOM   1244 2HA  GLY A 198      -0.975 168.702  27.298  1.00 37.99           H
ATOM   1245  C   GLY A 198      -0.840 170.685  26.487  1.00 35.40           C
ATOM   1246  O   GLY A 198      -0.762 171.798  27.011  1.00 35.50           O
ATOM   1247  N   TYR A 199      -1.478 170.493  25.334  1.00 35.38           N
ATOM   1248  H   TYR A 199      -1.486 169.571  24.921  1.00 35.38           H
ATOM   1249  CA  TYR A 199      -2.161 171.552  24.581  1.00 37.35           C
ATOM   1250  HA  TYR A 199      -2.629 172.227  25.298  1.00 37.35           H
ATOM   1251  C   TYR A 199      -3.271 170.988  23.665  1.00 42.72           C
ATOM   1252  O   TYR A 199      -3.242 169.814  23.295  1.00 42.33           O
ATOM   1253  CB  TYR A 199      -1.134 172.371  23.779  1.00 35.79           C
ATOM   1254 1HB  TYR A 199      -1.663 173.052  23.112  1.00 35.79           H
ATOM   1255 2HB  TYR A 199      -0.579 172.989  24.484  1.00 35.79           H
ATOM   1256  CG  TYR A 199      -0.133 171.568  22.952  1.00 44.02           C
ATOM   1257  CD1 TYR A 199      -0.449 171.157  21.642  1.00 50.52           C
ATOM   1258  HD1 TYR A 199      -1.419 171.370  21.218  1.00 50.52           H
ATOM   1259  CD2 TYR A 199       1.120 171.239  23.505  1.00 46.22           C
ATOM   1260  HD2 TYR A 199       1.362 171.533  24.516  1.00 46.22           H
ATOM   1261  CE1 TYR A 199       0.498 170.449  20.877  1.00 49.62           C
ATOM   1262  HE1 TYR A 199       0.257 170.126  19.875  1.00 49.62           H
ATOM   1263  CE2 TYR A 199       2.067 170.521  22.750  1.00 50.22           C
ATOM   1264  HE2 TYR A 199       3.032 170.277  23.170  1.00 50.22           H
ATOM   1265  CZ  TYR A 199       1.765 170.143  21.424  1.00 53.60           C
ATOM   1266  OH  TYR A 199       2.703 169.500  20.673  1.00 55.85           O
ATOM   1267  HH  TYR A 199       2.515 169.525  19.732  1.00 55.85           H
ATOM   1268  N   PHE A 200      -4.244 171.835  23.321  1.00 38.89           N
ATOM   1269  H   PHE A 200      -4.179 172.790  23.644  1.00 38.89           H
ATOM   1270  CA  PHE A 200      -5.425 171.515  22.496  1.00 41.46           C
ATOM   1271  HA  PHE A 200      -5.128 170.834  21.698  1.00 41.46           H
ATOM   1272  C   PHE A 200      -6.000 172.792  21.833  1.00 37.68           C
ATOM   1273  O   PHE A 200      -5.518 173.898  22.087  1.00 34.48           O
ATOM   1274  CB  PHE A 200      -6.472 170.794  23.366  1.00 38.88           C
ATOM   1275 1HB  PHE A 200      -7.318 170.501  22.743  1.00 38.88           H
ATOM   1276 2HB  PHE A 200      -6.030 169.865  23.727  1.00 38.88           H
ATOM   1277  CG  PHE A 200      -7.003 171.574  24.565  1.00 41.08           C
ATOM   1278  CD1 PHE A 200      -6.390 171.445  25.826  1.00 37.44           C
ATOM   1279  HD1 PHE A 200      -5.526 170.810  25.949  1.00 37.44           H
ATOM   1280  CD2 PHE A 200      -8.126 172.405  24.419  1.00 44.31           C
ATOM   1281  HD2 PHE A 200      -8.593 172.505  23.450  1.00 44.31           H
ATOM   1282  CE1 PHE A 200      -6.898 172.145  26.934  1.00 40.21           C
ATOM   1283  HE1 PHE A 200      -6.434 172.046  27.904  1.00 40.21           H
ATOM   1284  CE2 PHE A 200      -8.626 173.114  25.524  1.00 40.96           C
ATOM   1285  HE2 PHE A 200      -9.465 173.781  25.394  1.00 40.96           H
ATOM   1286  CZ  PHE A 200      -8.018 172.980  26.782  1.00 38.17           C
ATOM   1287  HZ  PHE A 200      -8.408 173.529  27.626  1.00 38.17           H
ATOM   1288  N   HIS A 201      -7.026 172.670  20.987  1.00 34.47           N
ATOM   1289  H   HIS A 201      -7.391 171.749  20.789  1.00 34.47           H
ATOM   1290  CA  HIS A 201      -7.645 173.789  20.271  1.00 37.99           C
ATOM   1291  HA  HIS A 201      -7.493 174.696  20.856  1.00 37.99           H
ATOM   1292  C   HIS A 201      -9.177 173.617  20.073  1.00 33.24           C
ATOM   1293  O   HIS A 201      -9.758 172.562  20.329  1.00 37.61           O
ATOM   1294  CB  HIS A 201      -6.905 174.005  18.933  1.00 40.03           C
ATOM   1295 1HB  HIS A 201      -7.119 175.015  18.582  1.00 40.03           H
ATOM   1296 2HB  HIS A 201      -5.829 173.954  19.101  1.00 40.03           H
ATOM   1297  CG  HIS A 201      -7.270 173.023  17.836  1.00 42.89           C
ATOM   1298  ND1 HIS A 201      -8.402 173.052  17.058  1.00 46.40           N
ATOM   1299  HD1 HIS A 201      -9.151 173.729  17.060  1.00 46.40           H
ATOM   1300  CD2 HIS A 201      -6.606 171.885  17.471  1.00 48.30           C
ATOM   1301  HD2 HIS A 201      -5.689 171.472  17.865  1.00 48.30           H
ATOM   1302  CE1 HIS A 201      -8.413 171.981  16.300  1.00 44.47           C
ATOM   1303  HE1 HIS A 201      -9.167 171.676  15.590  1.00 44.47           H
ATOM   1304  NE2 HIS A 201      -7.321 171.252  16.485  1.00 53.36           N
ATOM   1305  N   ASP A 202      -9.821 174.669  19.566  1.00 35.91           N
ATOM   1306  H   ASP A 202      -9.290 175.516  19.426  1.00 35.91           H
ATOM   1307  CA  ASP A 202     -11.140 174.614  18.914  1.00 37.59           C
ATOM   1308  HA  ASP A 202     -11.390 173.572  18.718  1.00 37.59           H
ATOM   1309  C   ASP A 202     -11.057 175.332  17.534  1.00 40.73           C
ATOM   1310  O   ASP A 202      -9.962 175.455  16.975  1.00 38.01           O
ATOM   1311  CB  ASP A 202     -12.227 175.142  19.873  1.00 32.44           C
ATOM   1312 1HB  ASP A 202     -13.195 175.009  19.390  1.00 32.44           H
ATOM   1313 2HB  ASP A 202     -12.224 174.520  20.768  1.00 32.44           H
ATOM   1314  CG  ASP A 202     -12.091 176.612  20.299  1.00 35.18           C
ATOM   1315  OD1 ASP A 202     -11.835 177.476  19.433  1.00 39.71           O
ATOM   1316  OD2 ASP A 202     -12.313 176.918  21.492  1.00 35.22           O
ATOM   1317  N   ALA A 203     -12.175 175.767  16.948  1.00 39.61           N
ATOM   1318  H   ALA A 203     -13.064 175.662  17.415  1.00 39.61           H
ATOM   1319  CA  ALA A 203     -12.185 176.474  15.665  1.00 43.14           C
ATOM   1320  HA  ALA A 203     -11.604 175.895  14.948  1.00 43.14           H
ATOM   1321  C   ALA A 203     -11.570 177.900  15.715  1.00 41.76           C
ATOM   1322  O   ALA A 203     -11.334 178.516  14.677  1.00 40.34           O
ATOM   1323  CB  ALA A 203     -13.630 176.528  15.169  1.00 40.04           C
ATOM   1324 1HB  ALA A 203     -14.046 175.521  15.137  1.00 40.04           H
ATOM   1325 2HB  ALA A 203     -13.637 176.956  14.166  1.00 40.04           H
ATOM   1326 3HB  ALA A 203     -14.231 177.148  15.834  1.00 40.04           H
ATOM   1327  N   THR A 204     -11.329 178.440  16.913  1.00 37.50           N
ATOM   1328  H   THR A 204     -11.520 177.855  17.714  1.00 37.50           H
ATOM   1329  CA  THR A 204     -11.150 179.879  17.204  1.00 39.58           C
ATOM   1330  HA  THR A 204     -10.861 180.395  16.288  1.00 39.58           H
ATOM   1331  C   THR A 204     -10.079 180.187  18.278  1.00 40.88           C
ATOM   1332  O   THR A 204      -9.521 181.285  18.283  1.00 35.95           O
ATOM   1333  CB  THR A 204     -12.493 180.482  17.670  1.00 40.65           C
ATOM   1334  HB  THR A 204     -12.303 181.485  18.052  1.00 40.65           H
ATOM   1335  OG1 THR A 204     -13.095 179.715  18.695  1.00 34.58           O
ATOM   1336  HG1 THR A 204     -12.523 178.969  18.886  1.00 34.58           H
ATOM   1337  CG2 THR A 204     -13.520 180.599  16.544  1.00 46.30           C
ATOM   1338 1HG2 THR A 204     -14.401 181.118  16.923  1.00 46.30           H
ATOM   1339 2HG2 THR A 204     -13.806 179.607  16.192  1.00 46.30           H
ATOM   1340 3HG2 THR A 204     -13.089 181.167  15.720  1.00 46.30           H
ATOM   1341  N   ARG A 205      -9.744 179.234  19.153  1.00 37.10           N
ATOM   1342  H   ARG A 205     -10.279 178.378  19.135  1.00 37.10           H
ATOM   1343  CA  ARG A 205      -8.756 179.349  20.245  1.00 37.52           C
ATOM   1344  HA  ARG A 205      -8.183 180.268  20.117  1.00 37.52           H
ATOM   1345  C   ARG A 205      -7.771 178.164  20.249  1.00 35.68           C
ATOM   1346  O   ARG A 205      -8.110 177.058  19.830  1.00 34.62           O
ATOM   1347  CB  ARG A 205      -9.478 179.419  21.605  1.00 35.39           C
ATOM   1348 1HB  ARG A 205     -10.217 178.619  21.650  1.00 35.39           H
ATOM   1349 2HB  ARG A 205      -8.748 179.245  22.395  1.00 35.39           H
ATOM   1350  CG  ARG A 205     -10.195 180.756  21.895  1.00 36.41           C
ATOM   1351 1HG  ARG A 205      -9.461 181.562  21.911  1.00 36.41           H
ATOM   1352 2HG  ARG A 205     -10.948 180.960  21.133  1.00 36.41           H
ATOM   1353  CD  ARG A 205     -10.881 180.680  23.265  1.00 35.26           C
ATOM   1354 1HD  ARG A 205     -11.700 179.962  23.233  1.00 35.26           H
ATOM   1355 2HD  ARG A 205     -10.166 180.313  24.001  1.00 35.26           H
ATOM   1356  NE  ARG A 205     -11.407 181.979  23.722  1.00 40.51           N
ATOM   1357  HE  ARG A 205     -10.734 182.569  24.190  1.00 40.51           H
ATOM   1358  CZ  ARG A 205     -12.681 182.386  23.604  1.00 43.56           C
ATOM   1359  NH1 ARG A 205     -13.626 181.698  23.035  1.00 43.05           N
ATOM   1360 1HH1 ARG A 205     -13.416 180.815  22.593  1.00 43.05           H
ATOM   1361 2HH1 ARG A 205     -14.580 182.024  23.084  1.00 43.05           H
ATOM   1362  NH2 ARG A 205     -13.017 183.538  24.091  1.00 44.56           N
ATOM   1363 1HH2 ARG A 205     -12.339 184.082  24.606  1.00 44.56           H
ATOM   1364 2HH2 ARG A 205     -13.889 183.958  23.803  1.00 44.56           H
ATOM   1365  N   VAL A 206      -6.576 178.417  20.775  1.00 35.10           N
ATOM   1366  H   VAL A 206      -6.408 179.366  21.075  1.00 35.10           H
ATOM   1367  CA  VAL A 206      -5.532 177.437  21.146  1.00 32.27           C
ATOM   1368  HA  VAL A 206      -5.885 176.429  20.927  1.00 32.27           H
ATOM   1369  C   VAL A 206      -5.285 177.552  22.657  1.00 34.13           C
ATOM   1370  O   VAL A 206      -5.245 178.657  23.203  1.00 33.01           O
ATOM   1371  CB  VAL A 206      -4.230 177.669  20.345  1.00 37.25           C
ATOM   1372  HB  VAL A 206      -3.907 178.697  20.513  1.00 37.25           H
ATOM   1373  CG1 VAL A 206      -3.092 176.731  20.772  1.00 33.10           C
ATOM   1374 1HG1 VAL A 206      -2.233 176.892  20.120  1.00 33.10           H
ATOM   1375 2HG1 VAL A 206      -3.425 175.696  20.686  1.00 33.10           H
ATOM   1376 3HG1 VAL A 206      -2.809 176.937  21.804  1.00 33.10           H
ATOM   1377  CG2 VAL A 206      -4.466 177.476  18.842  1.00 40.43           C
ATOM   1378 1HG2 VAL A 206      -3.536 177.658  18.304  1.00 40.43           H
ATOM   1379 2HG2 VAL A 206      -5.227 178.179  18.502  1.00 40.43           H
ATOM   1380 3HG2 VAL A 206      -4.803 176.457  18.653  1.00 40.43           H
ATOM   1381  N   TYR A 207      -5.133 176.414  23.328  1.00 31.79           N
ATOM   1382  H   TYR A 207      -5.141 175.548  22.809  1.00 31.79           H
ATOM   1383  CA  TYR A 207      -5.065 176.301  24.790  1.00 30.85           C
ATOM   1384  HA  TYR A 207      -5.066 177.294  25.239  1.00 30.85           H
ATOM   1385  C   TYR A 207      -3.780 175.574  25.203  1.00 35.94           C
ATOM   1386  O   TYR A 207      -3.472 174.501  24.680  1.00 37.18           O
ATOM   1387  CB  TYR A 207      -6.294 175.542  25.306  1.00 31.19           C
ATOM   1388 1HB  TYR A 207      -6.236 174.518  24.937  1.00 31.19           H
ATOM   1389 2HB  TYR A 207      -6.236 175.495  26.394  1.00 31.19           H
ATOM   1390  CG  TYR A 207      -7.657 176.115  24.923  1.00 33.23           C
ATOM   1391  CD1 TYR A 207      -8.424 176.830  25.862  1.00 32.41           C
ATOM   1392  HD1 TYR A 207      -8.045 177.001  26.859  1.00 32.41           H
ATOM   1393  CD2 TYR A 207      -8.194 175.850  23.648  1.00 34.41           C
ATOM   1394  HD2 TYR A 207      -7.627 175.262  22.941  1.00 34.41           H
ATOM   1395  CE1 TYR A 207      -9.708 177.298  25.523  1.00 38.12           C
ATOM   1396  HE1 TYR A 207     -10.302 177.839  26.244  1.00 38.12           H
ATOM   1397  CE2 TYR A 207      -9.475 176.310  23.298  1.00 34.36           C
ATOM   1398  HE2 TYR A 207      -9.886 176.097  22.322  1.00 34.36           H
ATOM   1399  CZ  TYR A 207     -10.236 177.035  24.238  1.00 31.94           C
ATOM   1400  OH  TYR A 207     -11.482 177.476  23.917  1.00 37.11           O
ATOM   1401  HH  TYR A 207     -11.740 177.265  23.017  1.00 37.11           H
ATOM   1402  N   LEU A 208      -3.044 176.153  26.150  1.00 34.09           N
ATOM   1403  H   LEU A 208      -3.366 177.032  26.530  1.00 34.09           H
ATOM   1404  CA  LEU A 208      -1.769 175.643  26.664  1.00 35.20           C
ATOM   1405  HA  LEU A 208      -1.508 174.719  26.149  1.00 35.20           H
ATOM   1406  C   LEU A 208      -1.925 175.331  28.164  1.00 33.53           C
ATOM   1407  O   LEU A 208      -2.177 176.237  28.965  1.00 34.86           O
ATOM   1408  CB  LEU A 208      -0.652 176.682  26.388  1.00 30.21           C
ATOM   1409 1HB  LEU A 208      -0.853 177.560  27.003  1.00 30.21           H
ATOM   1410 2HB  LEU A 208       0.292 176.254  26.723  1.00 30.21           H
ATOM   1411  CG  LEU A 208      -0.507 177.150  24.926  1.00 39.47           C
ATOM   1412  HG  LEU A 208      -1.459 177.573  24.603  1.00 39.47           H
ATOM   1413  CD1 LEU A 208       0.548 178.251  24.819  1.00 34.15           C
ATOM   1414 1HD1 LEU A 208       0.622 178.582  23.783  1.00 34.15           H
ATOM   1415 2HD1 LEU A 208       1.514 177.870  25.150  1.00 34.15           H
ATOM   1416 3HD1 LEU A 208       0.253 179.090  25.449  1.00 34.15           H
ATOM   1417  CD2 LEU A 208      -0.123 176.013  23.980  1.00 35.97           C
ATOM   1418 1HD2 LEU A 208       0.052 176.413  22.982  1.00 35.97           H
ATOM   1419 2HD2 LEU A 208      -0.938 175.290  23.946  1.00 35.97           H
ATOM   1420 3HD2 LEU A 208       0.782 175.524  24.340  1.00 35.97           H
ATOM   1421  N   ILE A 209      -1.814 174.048  28.521  1.00 31.78           N
ATOM   1422  H   ILE A 209      -1.555 173.369  27.820  1.00 31.78           H
ATOM   1423  CA  ILE A 209      -1.970 173.536  29.893  1.00 33.42           C
ATOM   1424  HA  ILE A 209      -2.690 174.158  30.425  1.00 33.42           H
ATOM   1425  C   ILE A 209      -0.611 173.645  30.600  1.00 36.97           C
ATOM   1426  O   ILE A 209       0.306 172.868  30.323  1.00 34.70           O
ATOM   1427  CB  ILE A 209      -2.488 172.070  29.908  1.00 30.64           C
ATOM   1428  HB  ILE A 209      -1.681 171.433  29.546  1.00 30.64           H
ATOM   1429  CG1 ILE A 209      -3.722 171.797  29.030  1.00 33.34           C
ATOM   1430 1HG1 ILE A 209      -4.608 172.157  29.553  1.00 33.34           H
ATOM   1431 2HG1 ILE A 209      -3.616 172.351  28.098  1.00 33.34           H
ATOM   1432  CG2 ILE A 209      -2.798 171.680  31.364  1.00 32.10           C
ATOM   1433 1HG2 ILE A 209      -3.079 170.627  31.403  1.00 32.10           H
ATOM   1434 2HG2 ILE A 209      -3.624 172.291  31.728  1.00 32.10           H
ATOM   1435 3HG2 ILE A 209      -1.921 171.845  31.989  1.00 32.10           H
ATOM   1436  CD1 ILE A 209      -3.886 170.313  28.662  1.00 39.63           C
ATOM   1437 1HD1 ILE A 209      -4.823 170.184  28.120  1.00 39.63           H
ATOM   1438 2HD1 ILE A 209      -3.900 169.700  29.563  1.00 39.63           H
ATOM   1439 3HD1 ILE A 209      -3.054 170.007  28.028  1.00 39.63           H
ATOM   1440  N   LEU A 210      -0.466 174.625  31.486  1.00 28.99           N
ATOM   1441  H   LEU A 210      -1.283 175.151  31.763  1.00 28.99           H
ATOM   1442  CA  LEU A 210       0.812 175.035  32.073  1.00 33.15           C
ATOM   1443  HA  LEU A 210       1.621 174.490  31.587  1.00 33.15           H
ATOM   1444  C   LEU A 210       0.872 174.741  33.584  1.00 32.89           C
ATOM   1445  O   LEU A 210      -0.139 174.684  34.281  1.00 31.19           O
ATOM   1446  CB  LEU A 210       1.022 176.540  31.801  1.00 29.05           C
ATOM   1447 1HB  LEU A 210       0.125 177.073  32.116  1.00 29.05           H
ATOM   1448 2HB  LEU A 210       1.849 176.887  32.421  1.00 29.05           H
ATOM   1449  CG  LEU A 210       1.326 176.882  30.334  1.00 38.32           C
ATOM   1450  HG  LEU A 210       0.654 176.311  29.694  1.00 38.32           H
ATOM   1451  CD1 LEU A 210       1.078 178.368  30.082  1.00 34.97           C
ATOM   1452 1HD1 LEU A 210       1.241 178.590  29.028  1.00 34.97           H
ATOM   1453 2HD1 LEU A 210       1.760 178.965  30.689  1.00 34.97           H
ATOM   1454 3HD1 LEU A 210       0.049 178.607  30.350  1.00 34.97           H
ATOM   1455  CD2 LEU A 210       2.774 176.564  29.957  1.00 36.09           C
ATOM   1456 1HD2 LEU A 210       2.943 176.845  28.917  1.00 36.09           H
ATOM   1457 2HD2 LEU A 210       2.957 175.497  30.080  1.00 36.09           H
ATOM   1458 3HD2 LEU A 210       3.452 177.126  30.600  1.00 36.09           H
ATOM   1459  N   GLU A 211       2.084 174.613  34.103  1.00 31.34           N
ATOM   1460  H   GLU A 211       2.880 174.612  33.481  1.00 31.34           H
ATOM   1461  CA  GLU A 211       2.349 174.684  35.532  1.00 32.75           C
ATOM   1462  HA  GLU A 211       1.701 173.970  36.041  1.00 32.75           H
ATOM   1463  C   GLU A 211       2.020 176.093  36.085  1.00 31.73           C
ATOM   1464  O   GLU A 211       2.235 177.117  35.428  1.00 30.44           O
ATOM   1465  CB  GLU A 211       3.793 174.232  35.769  1.00 33.33           C
ATOM   1466 1HB  GLU A 211       3.884 173.222  35.368  1.00 33.33           H
ATOM   1467 2HB  GLU A 211       4.464 174.880  35.205  1.00 33.33           H
ATOM   1468  CG  GLU A 211       4.244 174.219  37.240  1.00 32.38           C
ATOM   1469 1HG  GLU A 211       4.112 175.212  37.668  1.00 32.38           H
ATOM   1470 2HG  GLU A 211       3.629 173.506  37.791  1.00 32.38           H
ATOM   1471  CD  GLU A 211       5.717 173.812  37.389  1.00 33.99           C
ATOM   1472  OE1 GLU A 211       6.320 174.162  38.429  1.00 33.36           O
ATOM   1473  OE2 GLU A 211       6.270 173.151  36.480  1.00 34.69           O
ATOM   1474  N   TYR A 212       1.472 176.137  37.300  1.00 30.21           N
ATOM   1475  H   TYR A 212       1.339 175.266  37.795  1.00 30.21           H
ATOM   1476  CA  TYR A 212       1.199 177.367  38.048  1.00 30.13           C
ATOM   1477  HA  TYR A 212       1.124 178.200  37.349  1.00 30.13           H
ATOM   1478  C   TYR A 212       2.342 177.673  39.037  1.00 30.48           C
ATOM   1479  O   TYR A 212       2.904 176.758  39.644  1.00 30.09           O
ATOM   1480  CB  TYR A 212      -0.160 177.229  38.748  1.00 32.23           C
ATOM   1481 1HB  TYR A 212      -0.934 177.149  37.985  1.00 32.23           H
ATOM   1482 2HB  TYR A 212      -0.164 176.296  39.312  1.00 32.23           H
ATOM   1483  CG  TYR A 212      -0.528 178.368  39.693  1.00 28.21           C
ATOM   1484  CD1 TYR A 212      -0.603 179.696  39.226  1.00 27.09           C
ATOM   1485  HD1 TYR A 212      -0.389 179.928  38.193  1.00 27.09           H
ATOM   1486  CD2 TYR A 212      -0.822 178.083  41.039  1.00 30.64           C
ATOM   1487  HD2 TYR A 212      -0.751 177.071  41.409  1.00 30.64           H
ATOM   1488  CE1 TYR A 212      -0.971 180.735  40.103  1.00 30.92           C
ATOM   1489  HE1 TYR A 212      -1.021 181.756  39.754  1.00 30.92           H
ATOM   1490  CE2 TYR A 212      -1.222 179.112  41.911  1.00 33.43           C
ATOM   1491  HE2 TYR A 212      -1.464 178.885  42.939  1.00 33.43           H
ATOM   1492  CZ  TYR A 212      -1.299 180.438  41.445  1.00 33.11           C
ATOM   1493  OH  TYR A 212      -1.682 181.432  42.303  1.00 35.40           O
ATOM   1494  HH  TYR A 212      -2.009 181.093  43.140  1.00 35.40           H
ATOM   1495  N   ALA A 213       2.678 178.949  39.213  1.00 29.22           N
ATOM   1496  H   ALA A 213       2.185 179.648  38.676  1.00 29.22           H
ATOM   1497  CA  ALA A 213       3.724 179.429  40.117  1.00 32.92           C
ATOM   1498  HA  ALA A 213       4.039 178.629  40.788  1.00 32.92           H
ATOM   1499  C   ALA A 213       3.166 180.581  40.980  1.00 28.82           C
ATOM   1500  O   ALA A 213       3.016 181.697  40.469  1.00 32.99           O
ATOM   1501  CB  ALA A 213       4.942 179.813  39.268  1.00 28.73           C
ATOM   1502 1HB  ALA A 213       5.293 178.935  38.725  1.00 28.73           H
ATOM   1503 2HB  ALA A 213       5.738 180.183  39.914  1.00 28.73           H
ATOM   1504 3HB  ALA A 213       4.660 180.590  38.557  1.00 28.73           H
ATOM   1505  N   PRO A 214       2.769 180.337  42.247  1.00 29.67           N
ATOM   1506  CA  PRO A 214       1.890 181.242  42.992  1.00 30.45           C
ATOM   1507  HA  PRO A 214       1.032 181.489  42.367  1.00 30.45           H
ATOM   1508  C   PRO A 214       2.541 182.558  43.459  1.00 35.96           C
ATOM   1509  O   PRO A 214       1.840 183.565  43.574  1.00 35.16           O
ATOM   1510  CB  PRO A 214       1.394 180.427  44.196  1.00 33.39           C
ATOM   1511 1HB  PRO A 214       1.314 181.025  45.104  1.00 33.39           H
ATOM   1512 2HB  PRO A 214       0.431 179.973  43.964  1.00 33.39           H
ATOM   1513  CG  PRO A 214       2.448 179.348  44.376  1.00 36.08           C
ATOM   1514 1HG  PRO A 214       3.273 179.730  44.976  1.00 36.08           H
ATOM   1515 2HG  PRO A 214       2.032 178.439  44.812  1.00 36.08           H
ATOM   1516  CD  PRO A 214       2.908 179.085  42.957  1.00 30.91           C
ATOM   1517 1HD  PRO A 214       3.953 178.775  42.955  1.00 30.91           H
ATOM   1518 2HD  PRO A 214       2.277 178.327  42.491  1.00 30.91           H
ATOM   1519  N   LEU A 215       3.846 182.591  43.742  1.00 30.96           N
ATOM   1520  H   LEU A 215       4.426 181.792  43.532  1.00 30.96           H
ATOM   1521  CA  LEU A 215       4.499 183.709  44.436  1.00 33.95           C
ATOM   1522  HA  LEU A 215       3.742 184.165  45.073  1.00 33.95           H
ATOM   1523  C   LEU A 215       5.002 184.830  43.466  1.00 35.56           C
ATOM   1524  O   LEU A 215       6.044 185.445  43.678  1.00 36.74           O
ATOM   1525  CB  LEU A 215       5.576 183.175  45.410  1.00 34.11           C
ATOM   1526 1HB  LEU A 215       6.325 182.640  44.826  1.00 34.11           H
ATOM   1527 2HB  LEU A 215       6.057 184.030  45.884  1.00 34.11           H
ATOM   1528  CG  LEU A 215       5.067 182.230  46.517  1.00 38.64           C
ATOM   1529  HG  LEU A 215       4.768 181.289  46.055  1.00 38.64           H
ATOM   1530  CD1 LEU A 215       6.198 181.959  47.510  1.00 40.80           C
ATOM   1531 1HD1 LEU A 215       5.876 181.210  48.233  1.00 40.80           H
ATOM   1532 2HD1 LEU A 215       6.455 182.881  48.031  1.00 40.80           H
ATOM   1533 3HD1 LEU A 215       7.071 181.592  46.969  1.00 40.80           H
ATOM   1534  CD2 LEU A 215       3.882 182.785  47.316  1.00 43.47           C
ATOM   1535 1HD2 LEU A 215       3.670 182.119  48.152  1.00 43.47           H
ATOM   1536 2HD2 LEU A 215       3.006 182.851  46.672  1.00 43.47           H
ATOM   1537 3HD2 LEU A 215       4.131 183.776  47.695  1.00 43.47           H
ATOM   1538  N   GLY A 216       4.213 185.158  42.443  1.00 34.49           N
ATOM   1539  H   GLY A 216       3.354 184.643  42.314  1.00 34.49           H
ATOM   1540  CA  GLY A 216       4.416 186.334  41.602  1.00 34.33           C
ATOM   1541 1HA  GLY A 216       3.481 186.559  41.087  1.00 34.33           H
ATOM   1542 2HA  GLY A 216       4.658 187.185  42.239  1.00 34.33           H
ATOM   1543  C   GLY A 216       5.526 186.191  40.544  1.00 35.34           C
ATOM   1544  O   GLY A 216       5.835 185.079  40.110  1.00 33.10           O
ATOM   1545  N   THR A 217       6.088 187.326  40.111  1.00 33.49           N
ATOM   1546  H   THR A 217       5.774 188.195  40.519  1.00 33.49           H
ATOM   1547  CA  THR A 217       7.315 187.428  39.282  1.00 38.78           C
ATOM   1548  HA  THR A 217       7.506 186.468  38.802  1.00 38.78           H
ATOM   1549  C   THR A 217       8.525 187.787  40.156  1.00 33.31           C
ATOM   1550  O   THR A 217       8.392 188.496  41.156  1.00 35.67           O
ATOM   1551  CB  THR A 217       7.194 188.494  38.170  1.00 34.46           C
ATOM   1552  HB  THR A 217       8.137 188.526  37.624  1.00 34.46           H
ATOM   1553  OG1 THR A 217       6.954 189.779  38.712  1.00 38.98           O
ATOM   1554  HG1 THR A 217       6.443 190.282  38.073  1.00 38.98           H
ATOM   1555  CG2 THR A 217       6.078 188.239  37.162  1.00 36.20           C
ATOM   1556 1HG2 THR A 217       6.015 189.077  36.467  1.00 36.20           H
ATOM   1557 2HG2 THR A 217       5.128 188.127  37.684  1.00 36.20           H
ATOM   1558 3HG2 THR A 217       6.301 187.325  36.611  1.00 36.20           H
ATOM   1559  N   VAL A 218       9.731 187.380  39.742  1.00 33.86           N
ATOM   1560  H   VAL A 218       9.824 186.823  38.905  1.00 33.86           H
ATOM   1561  CA  VAL A 218      10.985 187.786  40.395  1.00 34.37           C
ATOM   1562  HA  VAL A 218      10.925 187.503  41.446  1.00 34.37           H
ATOM   1563  C   VAL A 218      11.159 189.324  40.331  1.00 35.14           C
ATOM   1564  O   VAL A 218      11.644 189.933  41.281  1.00 34.21           O
ATOM   1565  CB  VAL A 218      12.196 187.047  39.784  1.00 36.33           C
ATOM   1566  HB  VAL A 218      12.238 187.283  38.720  1.00 36.33           H
ATOM   1567  CG1 VAL A 218      13.530 187.462  40.418  1.00 34.94           C
ATOM   1568 1HG1 VAL A 218      14.334 186.868  39.981  1.00 34.94           H
ATOM   1569 2HG1 VAL A 218      13.489 187.283  41.492  1.00 34.94           H
ATOM   1570 3HG1 VAL A 218      13.717 188.519  40.231  1.00 34.94           H
ATOM   1571  CG2 VAL A 218      12.060 185.526  39.942  1.00 34.27           C
ATOM   1572 1HG2 VAL A 218      12.927 185.040  39.496  1.00 34.27           H
ATOM   1573 2HG2 VAL A 218      11.153 185.176  39.449  1.00 34.27           H
ATOM   1574 3HG2 VAL A 218      12.013 185.284  41.004  1.00 34.27           H
ATOM   1575  N   TYR A 219      10.678 189.960  39.258  1.00 35.08           N
ATOM   1576  H   TYR A 219      10.375 189.402  38.473  1.00 35.08           H
ATOM   1577  CA  TYR A 219      10.601 191.415  39.100  1.00 36.72           C
ATOM   1578  HA  TYR A 219      11.614 191.817  39.136  1.00 36.72           H
ATOM   1579  C   TYR A 219       9.768 192.107  40.194  1.00 40.40           C
ATOM   1580  O   TYR A 219      10.237 193.079  40.780  1.00 39.12           O
ATOM   1581  CB  TYR A 219      10.007 191.715  37.721  1.00 37.15           C
ATOM   1582 1HB  TYR A 219      10.614 191.178  36.991  1.00 37.15           H
ATOM   1583 2HB  TYR A 219       8.999 191.303  37.668  1.00 37.15           H
ATOM   1584  CG  TYR A 219       9.947 193.184  37.309  1.00 47.25           C
ATOM   1585  CD1 TYR A 219      11.148 193.900  37.140  1.00 42.15           C
ATOM   1586  HD1 TYR A 219      12.095 193.439  37.378  1.00 42.15           H
ATOM   1587  CD2 TYR A 219       8.715 193.787  36.985  1.00 50.05           C
ATOM   1588  HD2 TYR A 219       7.789 193.244  37.101  1.00 50.05           H
ATOM   1589  CE1 TYR A 219      11.126 195.208  36.624  1.00 51.51           C
ATOM   1590  HE1 TYR A 219      12.047 195.755  36.485  1.00 51.51           H
ATOM   1591  CE2 TYR A 219       8.687 195.094  36.463  1.00 52.60           C
ATOM   1592  HE2 TYR A 219       7.749 195.556  36.194  1.00 52.60           H
ATOM   1593  CZ  TYR A 219       9.897 195.796  36.265  1.00 56.07           C
ATOM   1594  OH  TYR A 219       9.881 197.030  35.691  1.00 64.36           O
ATOM   1595  HH  TYR A 219      10.721 197.274  35.296  1.00 64.36           H
ATOM   1596  N   ARG A 220       8.565 191.607  40.519  1.00 36.35           N
ATOM   1597  H   ARG A 220       8.213 190.784  40.052  1.00 36.35           H
ATOM   1598  CA  ARG A 220       7.712 192.187  41.560  1.00 36.47           C
ATOM   1599  HA  ARG A 220       7.582 193.242  41.318  1.00 36.47           H
ATOM   1600  C   ARG A 220       8.378 192.091  42.947  1.00 44.03           C
ATOM   1601  O   ARG A 220       8.256 193.035  43.726  1.00 41.21           O
ATOM   1602  CB  ARG A 220       6.323 191.528  41.531  1.00  0.00           C
ATOM   1603 1HB  ARG A 220       5.926 191.611  40.519  1.00  0.00           H
ATOM   1604 2HB  ARG A 220       6.399 190.474  41.795  1.00  0.00           H
ATOM   1605  CG  ARG A 220       5.335 192.205  42.500  1.00  0.00           C
ATOM   1606 1HG  ARG A 220       5.596 191.936  43.524  1.00  0.00           H
ATOM   1607 2HG  ARG A 220       5.417 193.288  42.406  1.00  0.00           H
ATOM   1608  CD  ARG A 220       3.871 191.802  42.246  1.00  0.00           C
ATOM   1609 1HD  ARG A 220       3.803 190.718  42.154  1.00  0.00           H
ATOM   1610 2HD  ARG A 220       3.257 192.117  43.090  1.00  0.00           H
ATOM   1611  NE  ARG A 220       3.356 192.422  41.019  1.00  0.00           N
ATOM   1612  HE  ARG A 220       3.751 192.041  40.171  1.00  0.00           H
ATOM   1613  CZ  ARG A 220       2.579 193.521  40.947  1.00  0.00           C
ATOM   1614  NH1 ARG A 220       2.338 194.018  39.772  1.00  0.00           N
ATOM   1615 1HH1 ARG A 220       2.718 193.540  38.968  1.00  0.00           H
ATOM   1616 2HH1 ARG A 220       1.742 194.823  39.646  1.00  0.00           H
ATOM   1617  NH2 ARG A 220       2.062 194.124  41.979  1.00  0.00           N
ATOM   1618 1HH2 ARG A 220       2.116 193.697  42.892  1.00  0.00           H
ATOM   1619 2HH2 ARG A 220       1.597 195.013  41.863  1.00  0.00           H
ATOM   1620  N   GLU A 221       9.124 191.018  43.210  1.00 34.74           N
ATOM   1621  H   GLU A 221       9.140 190.263  42.540  1.00 34.74           H
ATOM   1622  CA  GLU A 221       9.919 190.836  44.426  1.00 40.58           C
ATOM   1623  HA  GLU A 221       9.285 191.084  45.277  1.00 40.58           H
ATOM   1624  C   GLU A 221      11.150 191.778  44.471  1.00 40.10           C
ATOM   1625  O   GLU A 221      11.411 192.417  45.491  1.00 42.72           O
ATOM   1626  CB  GLU A 221      10.337 189.356  44.542  1.00 40.10           C
ATOM   1627 1HB  GLU A 221       9.579 188.716  44.090  1.00 40.10           H
ATOM   1628 2HB  GLU A 221      11.264 189.203  43.990  1.00 40.10           H
ATOM   1629  CG  GLU A 221      10.559 188.888  45.997  1.00 44.93           C
ATOM   1630 1HG  GLU A 221      11.131 187.961  45.976  1.00 44.93           H
ATOM   1631 2HG  GLU A 221      11.134 189.635  46.545  1.00 44.93           H
ATOM   1632  CD  GLU A 221       9.247 188.632  46.757  1.00 48.48           C
ATOM   1633  OE1 GLU A 221       8.204 189.228  46.405  1.00 53.87           O
ATOM   1634  OE2 GLU A 221       9.237 187.821  47.716  1.00 52.64           O
ATOM   1635  N   LEU A 222      11.873 191.948  43.358  1.00 39.58           N
ATOM   1636  H   LEU A 222      11.664 191.395  42.540  1.00 39.58           H
ATOM   1637  CA  LEU A 222      12.991 192.887  43.253  1.00 45.43           C
ATOM   1638  HA  LEU A 222      13.655 192.693  44.095  1.00 45.43           H
ATOM   1639  C   LEU A 222      12.524 194.362  43.355  1.00 46.33           C
ATOM   1640  O   LEU A 222      13.219 195.188  43.942  1.00 47.21           O
ATOM   1641  CB  LEU A 222      13.771 192.597  41.951  1.00 38.88           C
ATOM   1642 1HB  LEU A 222      13.993 191.531  41.917  1.00 38.88           H
ATOM   1643 2HB  LEU A 222      13.125 192.836  41.107  1.00 38.88           H
ATOM   1644  CG  LEU A 222      15.094 193.376  41.803  1.00 43.23           C
ATOM   1645  HG  LEU A 222      14.870 194.442  41.821  1.00 43.23           H
ATOM   1646  CD1 LEU A 222      16.108 193.060  42.907  1.00 39.24           C
ATOM   1647 1HD1 LEU A 222      17.042 193.578  42.687  1.00 39.24           H
ATOM   1648 2HD1 LEU A 222      16.288 191.986  42.946  1.00 39.24           H
ATOM   1649 3HD1 LEU A 222      15.722 193.400  43.868  1.00 39.24           H
ATOM   1650  CD2 LEU A 222      15.741 193.035  40.460  1.00 42.91           C
ATOM   1651 1HD2 LEU A 222      16.643 193.637  40.342  1.00 42.91           H
ATOM   1652 2HD2 LEU A 222      15.045 193.260  39.652  1.00 42.91           H
ATOM   1653 3HD2 LEU A 222      16.003 191.978  40.431  1.00 42.91           H
ATOM   1654  N   GLN A 223      11.321 194.687  42.874  1.00 46.26           N
ATOM   1655  H   GLN A 223      10.825 194.007  42.316  1.00 46.26           H
ATOM   1656  CA  GLN A 223      10.646 195.971  43.095  1.00 45.87           C
ATOM   1657  HA  GLN A 223      11.367 196.768  42.914  1.00 45.87           H
ATOM   1658  C   GLN A 223      10.114 196.162  44.549  1.00 40.94           C
ATOM   1659  O   GLN A 223       9.702 197.269  44.898  1.00 51.40           O
ATOM   1660  CB  GLN A 223       9.514 196.142  42.066  1.00 45.14           C
ATOM   1661 1HB  GLN A 223       8.913 195.235  42.008  1.00 45.14           H
ATOM   1662 2HB  GLN A 223       8.876 196.959  42.404  1.00 45.14           H
ATOM   1663  CG  GLN A 223      10.024 196.478  40.649  1.00 53.34           C
ATOM   1664 1HG  GLN A 223      10.829 197.208  40.734  1.00 53.34           H
ATOM   1665 2HG  GLN A 223      10.433 195.589  40.170  1.00 53.34           H
ATOM   1666  CD  GLN A 223       8.930 197.062  39.741  1.00 59.92           C
ATOM   1667  OE1 GLN A 223       7.729 196.873  39.918  1.00 66.86           O
ATOM   1668  NE2 GLN A 223       9.306 197.809  38.732  1.00 58.78           N
ATOM   1669 1HE2 GLN A 223       8.610 198.267  38.162  1.00 58.78           H
ATOM   1670 2HE2 GLN A 223      10.288 197.951  38.541  1.00 58.78           H
ATOM   1671  N   LYS A 224      10.136 195.126  45.405  1.00 42.92           N
ATOM   1672  H   LYS A 224      10.437 194.221  45.073  1.00 42.92           H
ATOM   1673  CA  LYS A 224       9.867 195.225  46.851  1.00 46.95           C
ATOM   1674  HA  LYS A 224       9.271 196.120  47.034  1.00 46.95           H
ATOM   1675  C   LYS A 224      11.162 195.335  47.683  1.00 53.61           C
ATOM   1676  O   LYS A 224      11.221 196.154  48.598  1.00 52.28           O
ATOM   1677  CB  LYS A 224       9.040 194.022  47.328  1.00 48.46           C
ATOM   1678 1HB  LYS A 224       9.510 193.107  46.969  1.00 48.46           H
ATOM   1679 2HB  LYS A 224       9.042 194.003  48.418  1.00 48.46           H
ATOM   1680  CG  LYS A 224       7.586 194.087  46.856  1.00 56.35           C
ATOM   1681 1HG  LYS A 224       7.057 194.850  47.427  1.00 56.35           H
ATOM   1682 2HG  LYS A 224       7.563 194.355  45.800  1.00 56.35           H
ATOM   1683  CD  LYS A 224       6.895 192.736  47.049  1.00 58.38           C
ATOM   1684 1HD  LYS A 224       7.439 191.971  46.495  1.00 58.38           H
ATOM   1685 2HD  LYS A 224       6.893 192.481  48.108  1.00 58.38           H
ATOM   1686  CE  LYS A 224       5.453 192.807  46.539  1.00 70.17           C
ATOM   1687 1HE  LYS A 224       4.913 193.570  47.099  1.00 70.17           H
ATOM   1688 2HE  LYS A 224       5.459 193.090  45.487  1.00 70.17           H
ATOM   1689  NZ  LYS A 224       4.782 191.503  46.717  1.00 74.45           N
ATOM   1690 1HZ  LYS A 224       3.803 191.589  46.481  1.00 74.45           H
ATOM   1691 2HZ  LYS A 224       4.873 191.235  47.686  1.00 74.45           H
ATOM   1692 3HZ  LYS A 224       5.210 190.801  46.131  1.00 74.45           H
ATOM   1693  N   LEU A 225      12.186 194.539  47.368  1.00 46.14           N
ATOM   1694  H   LEU A 225      12.049 193.840  46.652  1.00 46.14           H
ATOM   1695  CA  LEU A 225      13.445 194.472  48.117  1.00 41.92           C
ATOM   1696  HA  LEU A 225      13.234 194.715  49.158  1.00 41.92           H
ATOM   1697  C   LEU A 225      14.529 195.479  47.625  1.00 45.19           C
ATOM   1698  O   LEU A 225      15.499 195.720  48.340  1.00 45.90           O
ATOM   1699  CB  LEU A 225      13.973 193.015  48.085  1.00 46.40           C
ATOM   1700 1HB  LEU A 225      14.198 192.763  47.048  1.00 46.40           H
ATOM   1701 2HB  LEU A 225      14.904 192.984  48.650  1.00 46.40           H
ATOM   1702  CG  LEU A 225      13.024 191.948  48.666  1.00 46.81           C
ATOM   1703  HG  LEU A 225      12.100 191.957  48.088  1.00 46.81           H
ATOM   1704  CD1 LEU A 225      13.642 190.553  48.561  1.00 43.69           C
ATOM   1705 1HD1 LEU A 225      12.948 189.820  48.973  1.00 43.69           H
ATOM   1706 2HD1 LEU A 225      14.578 190.522  49.118  1.00 43.69           H
ATOM   1707 3HD1 LEU A 225      13.834 190.322  47.513  1.00 43.69           H
ATOM   1708  CD2 LEU A 225      12.686 192.199  50.136  1.00 52.28           C
ATOM   1709 1HD2 LEU A 225      12.051 191.390  50.499  1.00 52.28           H
ATOM   1710 2HD2 LEU A 225      12.157 193.147  50.231  1.00 52.28           H
ATOM   1711 3HD2 LEU A 225      13.603 192.233  50.723  1.00 52.28           H
ATOM   1712  N   SER A 226      14.370 196.069  46.434  1.00 40.35           N
ATOM   1713  H   SER A 226      13.552 195.804  45.903  1.00 40.35           H
ATOM   1714  CA  SER A 226      15.359 196.891  45.681  1.00 44.10           C
ATOM   1715  HA  SER A 226      14.843 197.233  44.783  1.00 44.10           H
ATOM   1716  C   SER A 226      16.626 196.119  45.221  1.00 38.49           C
ATOM   1717  O   SER A 226      17.044 196.283  44.075  1.00 39.19           O
ATOM   1718  CB  SER A 226      15.750 198.168  46.434  1.00 47.82           C
ATOM   1719 1HB  SER A 226      16.188 197.893  47.394  1.00 47.82           H
ATOM   1720 2HB  SER A 226      16.505 198.703  45.857  1.00 47.82           H
ATOM   1721  OG  SER A 226      14.638 199.028  46.634  1.00 57.29           O
ATOM   1722  HG  SER A 226      14.104 198.656  47.340  1.00 57.29           H
ATOM   1723  N   LYS A 227      17.212 195.277  46.078  1.00 39.41           N
ATOM   1724  H   LYS A 227      16.806 195.205  47.000  1.00 39.41           H
ATOM   1725  CA  LYS A 227      18.327 194.344  45.799  1.00 42.40           C
ATOM   1726  HA  LYS A 227      18.330 194.094  44.738  1.00 42.40           H
ATOM   1727  C   LYS A 227      18.111 193.049  46.601  1.00 38.28           C
ATOM   1728  O   LYS A 227      17.288 193.034  47.519  1.00 40.59           O
ATOM   1729  CB  LYS A 227      19.703 194.960  46.150  1.00 43.32           C
ATOM   1730 1HB  LYS A 227      19.818 194.931  47.234  1.00 43.32           H
ATOM   1731 2HB  LYS A 227      20.476 194.326  45.716  1.00 43.32           H
ATOM   1732  CG  LYS A 227      19.913 196.405  45.668  1.00 52.26           C
ATOM   1733 1HG  LYS A 227      19.759 196.439  44.590  1.00 52.26           H
ATOM   1734 2HG  LYS A 227      19.171 197.044  46.147  1.00 52.26           H
ATOM   1735  CD  LYS A 227      21.318 196.930  45.989  1.00 51.69           C
ATOM   1736 1HD  LYS A 227      21.655 196.488  46.927  1.00 51.69           H
ATOM   1737 2HD  LYS A 227      21.999 196.630  45.192  1.00 51.69           H
ATOM   1738  CE  LYS A 227      21.325 198.460  46.103  1.00 60.39           C
ATOM   1739 1HE  LYS A 227      22.357 198.811  46.092  1.00 60.39           H
ATOM   1740 2HE  LYS A 227      20.817 198.881  45.235  1.00 60.39           H
ATOM   1741  NZ  LYS A 227      20.664 198.903  47.353  1.00 62.96           N
ATOM   1742 1HZ  LYS A 227      21.362 199.014  48.075  1.00 62.96           H
ATOM   1743 2HZ  LYS A 227      19.985 198.213  47.643  1.00 62.96           H
ATOM   1744 3HZ  LYS A 227      20.200 199.786  47.194  1.00 62.96           H
ATOM   1745  N   PHE A 228      18.841 191.989  46.275  1.00 34.61           N
ATOM   1746  H   PHE A 228      19.515 192.088  45.529  1.00 34.61           H
ATOM   1747  CA  PHE A 228      18.816 190.695  46.966  1.00 36.31           C
ATOM   1748  HA  PHE A 228      17.982 190.666  47.667  1.00 36.31           H
ATOM   1749  C   PHE A 228      20.117 190.457  47.770  1.00 36.04           C
ATOM   1750  O   PHE A 228      21.207 190.846  47.349  1.00 38.62           O
ATOM   1751  CB  PHE A 228      18.608 189.585  45.923  1.00 32.49           C
ATOM   1752 1HB  PHE A 228      19.396 189.676  45.175  1.00 32.49           H
ATOM   1753 2HB  PHE A 228      18.752 188.621  46.410  1.00 32.49           H
ATOM   1754  CG  PHE A 228      17.264 189.537  45.181  1.00 37.11           C
ATOM   1755  CD1 PHE A 228      16.122 190.242  45.625  1.00 36.41           C
ATOM   1756  HD1 PHE A 228      16.165 190.859  46.511  1.00 36.41           H
ATOM   1757  CD2 PHE A 228      17.153 188.719  44.040  1.00 34.07           C
ATOM   1758  HD2 PHE A 228      18.015 188.162  43.704  1.00 34.07           H
ATOM   1759  CE1 PHE A 228      14.903 190.147  44.918  1.00 37.95           C
ATOM   1760  HE1 PHE A 228      14.036 190.694  45.255  1.00 37.95           H
ATOM   1761  CE2 PHE A 228      15.938 188.623  43.340  1.00 35.13           C
ATOM   1762  HE2 PHE A 228      15.876 187.989  42.467  1.00 35.13           H
ATOM   1763  CZ  PHE A 228      14.814 189.340  43.772  1.00 39.56           C
ATOM   1764  HZ  PHE A 228      13.887 189.270  43.222  1.00 39.56           H
ATOM   1765  N   ASP A 229      20.009 189.782  48.915  1.00 43.10           N
ATOM   1766  H   ASP A 229      19.093 189.510  49.243  1.00 43.10           H
ATOM   1767  CA  ASP A 229      21.154 189.359  49.717  1.00 37.94           C
ATOM   1768  HA  ASP A 229      21.809 190.224  49.827  1.00 37.94           H
ATOM   1769  C   ASP A 229      21.965 188.249  48.996  1.00 43.90           C
ATOM   1770  O   ASP A 229      21.449 187.545  48.122  1.00 35.51           O
ATOM   1771  CB  ASP A 229      20.725 188.984  51.147  1.00 40.33           C
ATOM   1772 1HB  ASP A 229      21.622 188.970  51.766  1.00 40.33           H
ATOM   1773 2HB  ASP A 229      20.076 189.766  51.539  1.00 40.33           H
ATOM   1774  CG  ASP A 229      20.010 187.634  51.288  1.00 47.68           C
ATOM   1775  OD1 ASP A 229      20.685 186.586  51.180  1.00 44.14           O
ATOM   1776  OD2 ASP A 229      18.797 187.605  51.608  1.00 48.89           O
ATOM   1777  N   GLU A 230      23.251 188.099  49.325  1.00 33.52           N
ATOM   1778  H   GLU A 230      23.672 188.709  50.011  1.00 33.52           H
ATOM   1779  CA  GLU A 230      24.163 187.207  48.597  1.00 36.86           C
ATOM   1780  HA  GLU A 230      24.135 187.489  47.544  1.00 36.86           H
ATOM   1781  C   GLU A 230      23.767 185.715  48.698  1.00 35.04           C
ATOM   1782  O   GLU A 230      23.979 184.969  47.743  1.00 37.28           O
ATOM   1783  CB  GLU A 230      25.610 187.399  49.080  1.00 39.35           C
ATOM   1784 1HB  GLU A 230      25.668 187.271  50.160  1.00 39.35           H
ATOM   1785 2HB  GLU A 230      26.239 186.651  48.597  1.00 39.35           H
ATOM   1786  CG  GLU A 230      26.125 188.796  48.714  1.00 45.31           C
ATOM   1787 1HG  GLU A 230      25.896 188.987  47.665  1.00 45.31           H
ATOM   1788 2HG  GLU A 230      25.589 189.535  49.309  1.00 45.31           H
ATOM   1789  CD  GLU A 230      27.635 189.007  48.926  1.00 49.68           C
ATOM   1790  OE1 GLU A 230      28.425 188.037  49.009  1.00 50.33           O
ATOM   1791  OE2 GLU A 230      28.051 190.183  48.955  1.00 50.36           O
ATOM   1792  N   GLN A 231      23.140 185.288  49.799  1.00 39.02           N
ATOM   1793  H   GLN A 231      22.882 185.958  50.509  1.00 39.02           H
ATOM   1794  CA  GLN A 231      22.656 183.921  49.968  1.00 38.13           C
ATOM   1795  HA  GLN A 231      23.449 183.254  49.629  1.00 38.13           H
ATOM   1796  C   GLN A 231      21.405 183.647  49.100  1.00 39.35           C
ATOM   1797  O   GLN A 231      21.341 182.618  48.419  1.00 36.90           O
ATOM   1798  CB  GLN A 231      22.439 183.645  51.464  1.00 37.89           C
ATOM   1799 1HB  GLN A 231      23.424 183.560  51.922  1.00 37.89           H
ATOM   1800 2HB  GLN A 231      21.919 184.484  51.925  1.00 37.89           H
ATOM   1801  CG  GLN A 231      21.649 182.356  51.774  1.00 42.82           C
ATOM   1802 1HG  GLN A 231      20.615 182.473  51.448  1.00 42.82           H
ATOM   1803 2HG  GLN A 231      22.076 181.524  51.214  1.00 42.82           H
ATOM   1804  CD  GLN A 231      21.652 181.994  53.266  1.00 46.69           C
ATOM   1805  OE1 GLN A 231      22.168 182.690  54.134  1.00 47.84           O
ATOM   1806  NE2 GLN A 231      21.053 180.877  53.614  1.00 41.70           N
ATOM   1807 1HE2 GLN A 231      21.330 180.508  54.513  1.00 41.70           H
ATOM   1808 2HE2 GLN A 231      20.795 180.247  52.868  1.00 41.70           H
ATOM   1809  N   ARG A 232      20.454 184.592  49.034  1.00 35.37           N
ATOM   1810  H   ARG A 232      20.551 185.427  49.594  1.00 35.37           H
ATOM   1811  CA  ARG A 232      19.340 184.552  48.090  1.00 36.70           C
ATOM   1812  HA  ARG A 232      18.773 183.637  48.264  1.00 36.70           H
ATOM   1813  C   ARG A 232      19.883 184.514  46.648  1.00 32.76           C
ATOM   1814  O   ARG A 232      19.499 183.647  45.870  1.00 34.70           O
ATOM   1815  CB  ARG A 232      18.403 185.757  48.304  1.00 34.93           C
ATOM   1816 1HB  ARG A 232      18.073 185.783  49.343  1.00 34.93           H
ATOM   1817 2HB  ARG A 232      18.933 186.684  48.083  1.00 34.93           H
ATOM   1818  CG  ARG A 232      17.160 185.676  47.398  1.00 42.57           C
ATOM   1819 1HG  ARG A 232      17.478 185.516  46.368  1.00 42.57           H
ATOM   1820 2HG  ARG A 232      16.550 184.826  47.703  1.00 42.57           H
ATOM   1821  CD  ARG A 232      16.285 186.945  47.445  1.00 43.32           C
ATOM   1822 1HD  ARG A 232      16.899 187.805  47.176  1.00 43.32           H
ATOM   1823 2HD  ARG A 232      15.489 186.867  46.704  1.00 43.32           H
ATOM   1824  NE  ARG A 232      15.690 187.173  48.768  1.00 45.62           N
ATOM   1825  HE  ARG A 232      16.329 187.613  49.415  1.00 45.62           H
ATOM   1826  CZ  ARG A 232      14.400 187.027  49.094  1.00 54.82           C
ATOM   1827  NH1 ARG A 232      13.492 186.611  48.264  1.00 54.87           N
ATOM   1828 1HH1 ARG A 232      13.768 186.268  47.355  1.00 54.87           H
ATOM   1829 2HH1 ARG A 232      12.543 186.482  48.585  1.00 54.87           H
ATOM   1830  NH2 ARG A 232      14.025 187.313  50.300  1.00 59.27           N
ATOM   1831 1HH2 ARG A 232      14.735 187.497  50.994  1.00 59.27           H
ATOM   1832 2HH2 ARG A 232      13.048 187.363  50.551  1.00 59.27           H
ATOM   1833  N   THR A 233      20.816 185.407  46.326  1.00 31.57           N
ATOM   1834  H   THR A 233      21.088 186.082  47.026  1.00 31.57           H
ATOM   1835  CA  THR A 233      21.413 185.560  44.997  1.00 31.43           C
ATOM   1836  HA  THR A 233      20.617 185.787  44.288  1.00 31.43           H
ATOM   1837  C   THR A 233      22.117 184.271  44.541  1.00 35.12           C
ATOM   1838  O   THR A 233      21.781 183.738  43.487  1.00 31.85           O
ATOM   1839  CB  THR A 233      22.392 186.743  44.978  1.00 34.86           C
ATOM   1840  HB  THR A 233      23.193 186.549  45.692  1.00 34.86           H
ATOM   1841  OG1 THR A 233      21.711 187.919  45.343  1.00 33.58           O
ATOM   1842  HG1 THR A 233      21.618 187.936  46.299  1.00 33.58           H
ATOM   1843  CG2 THR A 233      23.004 186.993  43.599  1.00 32.02           C
ATOM   1844 1HG2 THR A 233      23.759 187.773  43.693  1.00 32.02           H
ATOM   1845 2HG2 THR A 233      22.222 187.323  42.915  1.00 32.02           H
ATOM   1846 3HG2 THR A 233      23.466 186.084  43.213  1.00 32.02           H
ATOM   1847  N   ALA A 234      23.041 183.723  45.335  1.00 31.44           N
ATOM   1848  H   ALA A 234      23.292 184.179  46.201  1.00 31.44           H
ATOM   1849  CA  ALA A 234      23.768 182.498  44.999  1.00 32.77           C
ATOM   1850  HA  ALA A 234      24.267 182.640  44.040  1.00 32.77           H
ATOM   1851  C   ALA A 234      22.839 181.267  44.870  1.00 29.23           C
ATOM   1852  O   ALA A 234      23.079 180.394  44.032  1.00 30.44           O
ATOM   1853  CB  ALA A 234      24.836 182.279  46.073  1.00 34.03           C
ATOM   1854 1HB  ALA A 234      25.531 183.119  46.068  1.00 34.03           H
ATOM   1855 2HB  ALA A 234      25.379 181.357  45.865  1.00 34.03           H
ATOM   1856 3HB  ALA A 234      24.358 182.208  47.050  1.00 34.03           H
ATOM   1857  N   THR A 235      21.759 181.210  45.657  1.00 29.95           N
ATOM   1858  H   THR A 235      21.618 181.928  46.353  1.00 29.95           H
ATOM   1859  CA  THR A 235      20.719 180.177  45.566  1.00 30.82           C
ATOM   1860  HA  THR A 235      21.199 179.198  45.558  1.00 30.82           H
ATOM   1861  C   THR A 235      19.899 180.318  44.266  1.00 35.89           C
ATOM   1862  O   THR A 235      19.763 179.355  43.517  1.00 31.10           O
ATOM   1863  CB  THR A 235      19.813 180.221  46.805  1.00 33.60           C
ATOM   1864  HB  THR A 235      19.325 181.194  46.850  1.00 33.60           H
ATOM   1865  OG1 THR A 235      20.610 180.046  47.962  1.00 35.84           O
ATOM   1866  HG1 THR A 235      20.913 180.911  48.248  1.00 35.84           H
ATOM   1867  CG2 THR A 235      18.749 179.129  46.821  1.00 36.46           C
ATOM   1868 1HG2 THR A 235      18.209 179.173  47.767  1.00 36.46           H
ATOM   1869 2HG2 THR A 235      19.228 178.155  46.721  1.00 36.46           H
ATOM   1870 3HG2 THR A 235      18.051 179.277  45.997  1.00 36.46           H
ATOM   1871  N   TYR A 236      19.435 181.524  43.929  1.00 31.72           N
ATOM   1872  H   TYR A 236      19.565 182.303  44.559  1.00 31.72           H
ATOM   1873  CA  TYR A 236      18.688 181.799  42.696  1.00 33.43           C
ATOM   1874  HA  TYR A 236      17.818 181.143  42.649  1.00 33.43           H
ATOM   1875  C   TYR A 236      19.544 181.536  41.433  1.00 29.00           C
ATOM   1876  O   TYR A 236      19.068 180.943  40.466  1.00 30.88           O
ATOM   1877  CB  TYR A 236      18.200 183.259  42.715  1.00 30.14           C
ATOM   1878 1HB  TYR A 236      19.048 183.910  42.927  1.00 30.14           H
ATOM   1879 2HB  TYR A 236      17.858 183.502  41.709  1.00 30.14           H
ATOM   1880  CG  TYR A 236      17.072 183.632  43.692  1.00 35.01           C
ATOM   1881  CD1 TYR A 236      16.571 182.729  44.657  1.00 35.69           C
ATOM   1882  HD1 TYR A 236      16.994 181.741  44.763  1.00 35.69           H
ATOM   1883  CD2 TYR A 236      16.484 184.908  43.570  1.00 35.67           C
ATOM   1884  HD2 TYR A 236      16.861 185.608  42.838  1.00 35.67           H
ATOM   1885  CE1 TYR A 236      15.479 183.097  45.474  1.00 38.39           C
ATOM   1886  HE1 TYR A 236      15.098 182.401  46.207  1.00 38.39           H
ATOM   1887  CE2 TYR A 236      15.387 185.273  44.373  1.00 35.73           C
ATOM   1888  HE2 TYR A 236      14.929 186.245  44.264  1.00 35.73           H
ATOM   1889  CZ  TYR A 236      14.877 184.361  45.322  1.00 41.12           C
ATOM   1890  OH  TYR A 236      13.829 184.724  46.117  1.00 38.09           O
ATOM   1891  HH  TYR A 236      13.436 183.982  46.582  1.00 38.09           H
ATOM   1892  N   ILE A 237      20.822 181.926  41.452  1.00 29.90           N
ATOM   1893  H   ILE A 237      21.164 182.446  42.248  1.00 29.90           H
ATOM   1894  CA  ILE A 237      21.777 181.664  40.374  1.00 27.51           C
ATOM   1895  HA  ILE A 237      21.308 181.964  39.437  1.00 27.51           H
ATOM   1896  C   ILE A 237      22.098 180.146  40.265  1.00 29.53           C
ATOM   1897  O   ILE A 237      22.263 179.659  39.150  1.00 28.52           O
ATOM   1898  CB  ILE A 237      23.039 182.552  40.572  1.00 32.62           C
ATOM   1899  HB  ILE A 237      23.372 182.423  41.602  1.00 32.62           H
ATOM   1900  CG1 ILE A 237      22.724 184.059  40.370  1.00 31.25           C
ATOM   1901 1HG1 ILE A 237      21.920 184.324  41.057  1.00 31.25           H
ATOM   1902 2HG1 ILE A 237      23.608 184.625  40.665  1.00 31.25           H
ATOM   1903  CG2 ILE A 237      24.217 182.138  39.672  1.00 30.00           C
ATOM   1904 1HG2 ILE A 237      25.023 182.864  39.780  1.00 30.00           H
ATOM   1905 2HG2 ILE A 237      23.891 182.107  38.632  1.00 30.00           H
ATOM   1906 3HG2 ILE A 237      24.574 181.152  39.971  1.00 30.00           H
ATOM   1907  CD1 ILE A 237      22.303 184.509  38.962  1.00 33.09           C
ATOM   1908 1HD1 ILE A 237      22.090 185.578  38.992  1.00 33.09           H
ATOM   1909 2HD1 ILE A 237      21.411 183.969  38.647  1.00 33.09           H
ATOM   1910 3HD1 ILE A 237      23.113 184.319  38.257  1.00 33.09           H
ATOM   1911  N   THR A 238      22.100 179.386  41.368  1.00 29.08           N
ATOM   1912  H   THR A 238      21.945 179.813  42.269  1.00 29.08           H
ATOM   1913  CA  THR A 238      22.206 177.916  41.360  1.00 29.12           C
ATOM   1914  HA  THR A 238      23.110 177.639  40.817  1.00 29.12           H
ATOM   1915  C   THR A 238      21.002 177.268  40.651  1.00 30.32           C
ATOM   1916  O   THR A 238      21.188 176.450  39.751  1.00 29.97           O
ATOM   1917  CB  THR A 238      22.341 177.360  42.788  1.00 29.84           C
ATOM   1918  HB  THR A 238      21.535 177.768  43.398  1.00 29.84           H
ATOM   1919  OG1 THR A 238      23.580 177.779  43.340  1.00 30.82           O
ATOM   1920  HG1 THR A 238      23.528 178.725  43.493  1.00 30.82           H
ATOM   1921  CG2 THR A 238      22.282 175.836  42.898  1.00 38.07           C
ATOM   1922 1HG2 THR A 238      22.479 175.547  43.931  1.00 38.07           H
ATOM   1923 2HG2 THR A 238      23.033 175.390  42.246  1.00 38.07           H
ATOM   1924 3HG2 THR A 238      21.292 175.487  42.605  1.00 38.07           H
ATOM   1925  N   GLU A 239      19.778 177.667  41.006  1.00 31.63           N
ATOM   1926  H   GLU A 239      19.676 178.331  41.760  1.00 31.63           H
ATOM   1927  CA  GLU A 239      18.529 177.133  40.440  1.00 29.64           C
ATOM   1928  HA  GLU A 239      18.489 176.058  40.619  1.00 29.64           H
ATOM   1929  C   GLU A 239      18.442 177.363  38.914  1.00 30.05           C
ATOM   1930  O   GLU A 239      18.063 176.464  38.157  1.00 29.83           O
ATOM   1931  CB  GLU A 239      17.334 177.789  41.160  1.00 27.89           C
ATOM   1932 1HB  GLU A 239      17.475 178.869  41.210  1.00 27.89           H
ATOM   1933 2HB  GLU A 239      16.414 177.578  40.615  1.00 27.89           H
ATOM   1934  CG  GLU A 239      17.212 177.233  42.582  1.00 35.08           C
ATOM   1935 1HG  GLU A 239      16.950 176.178  42.505  1.00 35.08           H
ATOM   1936 2HG  GLU A 239      18.184 177.290  43.073  1.00 35.08           H
ATOM   1937  CD  GLU A 239      16.174 177.923  43.487  1.00 41.64           C
ATOM   1938  OE1 GLU A 239      15.280 178.652  43.010  1.00 39.25           O
ATOM   1939  OE2 GLU A 239      16.241 177.681  44.716  1.00 49.57           O
ATOM   1940  N   LEU A 240      18.861 178.547  38.456  1.00 28.53           N
ATOM   1941  H   LEU A 240      19.137 179.254  39.122  1.00 28.53           H
ATOM   1942  CA  LEU A 240      18.962 178.878  37.043  1.00 29.55           C
ATOM   1943  HA  LEU A 240      18.040 178.560  36.555  1.00 29.55           H
ATOM   1944  C   LEU A 240      20.137 178.145  36.351  1.00 28.22           C
ATOM   1945  O   LEU A 240      19.945 177.623  35.256  1.00 29.34           O
ATOM   1946  CB  LEU A 240      19.088 180.407  36.888  1.00 28.39           C
ATOM   1947 1HB  LEU A 240      19.940 180.744  37.478  1.00 28.39           H
ATOM   1948 2HB  LEU A 240      19.294 180.631  35.841  1.00 28.39           H
ATOM   1949  CG  LEU A 240      17.834 181.185  37.321  1.00 37.13           C
ATOM   1950  HG  LEU A 240      17.576 180.894  38.339  1.00 37.13           H
ATOM   1951  CD1 LEU A 240      18.141 182.676  37.300  1.00 35.28           C
ATOM   1952 1HD1 LEU A 240      17.263 183.235  37.623  1.00 35.28           H
ATOM   1953 2HD1 LEU A 240      18.411 182.977  36.288  1.00 35.28           H
ATOM   1954 3HD1 LEU A 240      18.972 182.881  37.975  1.00 35.28           H
ATOM   1955  CD2 LEU A 240      16.626 180.935  36.415  1.00 38.80           C
ATOM   1956 1HD2 LEU A 240      15.811 181.598  36.706  1.00 38.80           H
ATOM   1957 2HD2 LEU A 240      16.307 179.898  36.522  1.00 38.80           H
ATOM   1958 3HD2 LEU A 240      16.899 181.127  35.378  1.00 38.80           H
ATOM   1959  N   ALA A 241      21.320 178.045  36.967  1.00 29.37           N
ATOM   1960  H   ALA A 241      21.462 178.488  37.863  1.00 29.37           H
ATOM   1961  CA  ALA A 241      22.457 177.327  36.394  1.00 30.02           C
ATOM   1962  HA  ALA A 241      22.673 177.761  35.417  1.00 30.02           H
ATOM   1963  C   ALA A 241      22.149 175.825  36.185  1.00 29.41           C
ATOM   1964  O   ALA A 241      22.479 175.274  35.133  1.00 26.79           O
ATOM   1965  CB  ALA A 241      23.688 177.529  37.287  1.00 30.46           C
ATOM   1966 1HB  ALA A 241      23.937 178.590  37.326  1.00 30.46           H
ATOM   1967 2HB  ALA A 241      24.529 176.972  36.875  1.00 30.46           H
ATOM   1968 3HB  ALA A 241      23.472 177.169  38.293  1.00 30.46           H
ATOM   1969  N   ASN A 242      21.458 175.183  37.133  1.00 31.85           N
ATOM   1970  H   ASN A 242      21.239 175.667  37.992  1.00 31.85           H
ATOM   1971  CA  ASN A 242      20.995 173.804  37.009  1.00 32.29           C
ATOM   1972  HA  ASN A 242      21.856 173.175  36.787  1.00 32.29           H
ATOM   1973  C   ASN A 242      19.984 173.642  35.843  1.00 31.67           C
ATOM   1974  O   ASN A 242      20.122 172.707  35.049  1.00 30.26           O
ATOM   1975  CB  ASN A 242      20.402 173.344  38.357  1.00 32.83           C
ATOM   1976 1HB  ASN A 242      19.667 174.072  38.699  1.00 32.83           H
ATOM   1977 2HB  ASN A 242      19.885 172.395  38.216  1.00 32.83           H
ATOM   1978  CG  ASN A 242      21.466 173.169  39.446  1.00 46.39           C
ATOM   1979  OD1 ASN A 242      22.631 172.903  39.190  1.00 46.49           O
ATOM   1980  ND2 ASN A 242      21.110 173.274  40.701  1.00 45.42           N
ATOM   1981 1HD2 ASN A 242      21.819 173.195  41.416  1.00 45.42           H
ATOM   1982 2HD2 ASN A 242      20.151 173.456  40.959  1.00 45.42           H
ATOM   1983  N   ALA A 243      19.030 174.568  35.701  1.00 29.29           N
ATOM   1984  H   ALA A 243      18.964 175.308  36.386  1.00 29.29           H
ATOM   1985  CA  ALA A 243      18.027 174.566  34.634  1.00 28.51           C
ATOM   1986  HA  ALA A 243      17.547 173.588  34.613  1.00 28.51           H
ATOM   1987  C   ALA A 243      18.626 174.826  33.229  1.00 29.25           C
ATOM   1988  O   ALA A 243      18.351 174.077  32.291  1.00 31.49           O
ATOM   1989  CB  ALA A 243      16.970 175.615  34.987  1.00 28.82           C
ATOM   1990 1HB  ALA A 243      16.537 175.382  35.960  1.00 28.82           H
ATOM   1991 2HB  ALA A 243      16.187 175.604  34.229  1.00 28.82           H
ATOM   1992 3HB  ALA A 243      17.430 176.603  35.021  1.00 28.82           H
ATOM   1993  N   LEU A 244      19.487 175.837  33.087  1.00 28.73           N
ATOM   1994  H   LEU A 244      19.676 176.438  33.876  1.00 28.73           H
ATOM   1995  CA  LEU A 244      20.205 176.125  31.846  1.00 29.48           C
ATOM   1996  HA  LEU A 244      19.483 176.273  31.043  1.00 29.48           H
ATOM   1997  C   LEU A 244      21.106 174.930  31.462  1.00 30.60           C
ATOM   1998  O   LEU A 244      21.080 174.476  30.322  1.00 30.69           O
ATOM   1999  CB  LEU A 244      21.039 177.419  32.012  1.00 27.95           C
ATOM   2000 1HB  LEU A 244      21.685 177.293  32.881  1.00 27.95           H
ATOM   2001 2HB  LEU A 244      21.673 177.525  31.132  1.00 27.95           H
ATOM   2002  CG  LEU A 244      20.232 178.718  32.185  1.00 30.21           C
ATOM   2003  HG  LEU A 244      19.494 178.567  32.974  1.00 30.21           H
ATOM   2004  CD1 LEU A 244      21.173 179.849  32.608  1.00 30.40           C
ATOM   2005 1HD1 LEU A 244      20.595 180.762  32.755  1.00 30.40           H
ATOM   2006 2HD1 LEU A 244      21.922 180.013  31.834  1.00 30.40           H
ATOM   2007 3HD1 LEU A 244      21.667 179.578  33.541  1.00 30.40           H
ATOM   2008  CD2 LEU A 244      19.493 179.136  30.916  1.00 32.30           C
ATOM   2009 1HD2 LEU A 244      18.983 180.084  31.089  1.00 32.30           H
ATOM   2010 2HD2 LEU A 244      18.762 178.372  30.652  1.00 32.30           H
ATOM   2011 3HD2 LEU A 244      20.210 179.252  30.103  1.00 32.30           H
ATOM   2012  N   SER A 245      21.835 174.344  32.417  1.00 30.10           N
ATOM   2013  H   SER A 245      21.841 174.727  33.351  1.00 30.10           H
ATOM   2014  CA  SER A 245      22.708 173.202  32.162  1.00 35.38           C
ATOM   2015  HA  SER A 245      23.363 173.475  31.334  1.00 35.38           H
ATOM   2016  C   SER A 245      21.927 171.933  31.749  1.00 34.73           C
ATOM   2017  O   SER A 245      22.402 171.163  30.908  1.00 33.15           O
ATOM   2018  CB  SER A 245      23.595 172.948  33.378  1.00 30.83           C
ATOM   2019 1HB  SER A 245      24.076 173.880  33.677  1.00 30.83           H
ATOM   2020 2HB  SER A 245      22.984 172.581  34.203  1.00 30.83           H
ATOM   2021  OG  SER A 245      24.604 172.002  33.049  1.00 38.50           O
ATOM   2022  HG  SER A 245      25.063 172.325  32.271  1.00 38.50           H
ATOM   2023  N   TYR A 246      20.700 171.755  32.254  1.00 31.12           N
ATOM   2024  H   TYR A 246      20.366 172.392  32.963  1.00 31.12           H
ATOM   2025  CA  TYR A 246      19.747 170.756  31.765  1.00 30.85           C
ATOM   2026  HA  TYR A 246      20.226 169.778  31.811  1.00 30.85           H
ATOM   2027  C   TYR A 246      19.367 171.024  30.287  1.00 34.80           C
ATOM   2028  O   TYR A 246      19.482 170.119  29.459  1.00 31.15           O
ATOM   2029  CB  TYR A 246      18.527 170.715  32.703  1.00 26.92           C
ATOM   2030 1HB  TYR A 246      18.866 170.380  33.684  1.00 26.92           H
ATOM   2031 2HB  TYR A 246      18.137 171.724  32.839  1.00 26.92           H
ATOM   2032  CG  TYR A 246      17.375 169.813  32.261  1.00 30.76           C
ATOM   2033  CD1 TYR A 246      17.175 168.563  32.879  1.00 34.05           C
ATOM   2034  HD1 TYR A 246      17.834 168.229  33.667  1.00 34.05           H
ATOM   2035  CD2 TYR A 246      16.473 170.255  31.271  1.00 32.26           C
ATOM   2036  HD2 TYR A 246      16.591 171.231  30.824  1.00 32.26           H
ATOM   2037  CE1 TYR A 246      16.086 167.754  32.501  1.00 32.44           C
ATOM   2038  HE1 TYR A 246      15.915 166.808  32.994  1.00 32.44           H
ATOM   2039  CE2 TYR A 246      15.399 169.438  30.870  1.00 34.60           C
ATOM   2040  HE2 TYR A 246      14.714 169.775  30.106  1.00 34.60           H
ATOM   2041  CZ  TYR A 246      15.200 168.189  31.491  1.00 36.00           C
ATOM   2042  OH  TYR A 246      14.122 167.419  31.149  1.00 37.01           O
ATOM   2043  HH  TYR A 246      13.855 166.823  31.853  1.00 37.01           H
ATOM   2044  N   CYS A 247      19.001 172.254  29.911  1.00 29.33           N
ATOM   2045  H   CYS A 247      18.905 172.982  30.604  1.00 29.33           H
ATOM   2046  CA  CYS A 247      18.723 172.637  28.520  1.00 31.08           C
ATOM   2047  HA  CYS A 247      17.917 172.008  28.141  1.00 31.08           H
ATOM   2048  C   CYS A 247      19.948 172.430  27.587  1.00 33.19           C
ATOM   2049  O   CYS A 247      19.811 171.917  26.470  1.00 33.11           O
ATOM   2050  CB  CYS A 247      18.240 174.084  28.511  1.00 30.09           C
ATOM   2051 1HB  CYS A 247      18.915 174.697  29.108  1.00 30.09           H
ATOM   2052 2HB  CYS A 247      18.251 174.466  27.490  1.00 30.09           H
ATOM   2053  SG  CYS A 247      16.564 174.167  29.194  1.00 33.62           S
ATOM   2054  HG  CYS A 247      15.945 173.736  28.092  1.00 33.62           H
ATOM   2055  N   HIS A 248      21.154 172.730  28.076  1.00 29.06           N
ATOM   2056  H   HIS A 248      21.199 173.190  28.974  1.00 29.06           H
ATOM   2057  CA  HIS A 248      22.418 172.591  27.346  1.00 34.53           C
ATOM   2058  HA  HIS A 248      22.287 173.069  26.376  1.00 34.53           H
ATOM   2059  C   HIS A 248      22.834 171.117  27.082  1.00 38.13           C
ATOM   2060  O   HIS A 248      23.740 170.882  26.280  1.00 35.74           O
ATOM   2061  CB  HIS A 248      23.530 173.359  28.085  1.00 31.07           C
ATOM   2062 1HB  HIS A 248      23.623 172.961  29.095  1.00 31.07           H
ATOM   2063 2HB  HIS A 248      24.475 173.173  27.574  1.00 31.07           H
ATOM   2064  CG  HIS A 248      23.335 174.867  28.186  1.00 35.63           C
ATOM   2065  ND1 HIS A 248      24.235 175.776  28.694  1.00 33.16           N
ATOM   2066  HD1 HIS A 248      25.181 175.626  29.012  1.00 33.16           H
ATOM   2067  CD2 HIS A 248      22.248 175.610  27.810  1.00 31.59           C
ATOM   2068  HD2 HIS A 248      21.315 175.278  27.378  1.00 31.59           H
ATOM   2069  CE1 HIS A 248      23.702 176.981  28.617  1.00 34.08           C
ATOM   2070  HE1 HIS A 248      24.151 177.924  28.892  1.00 34.08           H
ATOM   2071  NE2 HIS A 248      22.488 176.929  28.094  1.00 33.75           N
ATOM   2072  N   SER A 249      22.161 170.125  27.684  1.00 33.80           N
ATOM   2073  H   SER A 249      21.468 170.354  28.382  1.00 33.80           H
ATOM   2074  CA  SER A 249      22.284 168.703  27.332  1.00 33.21           C
ATOM   2075  HA  SER A 249      23.340 168.466  27.206  1.00 33.21           H
ATOM   2076  C   SER A 249      21.554 168.325  26.023  1.00 40.63           C
ATOM   2077  O   SER A 249      21.845 167.284  25.428  1.00 40.59           O
ATOM   2078  CB  SER A 249      21.744 167.824  28.470  1.00 37.52           C
ATOM   2079 1HB  SER A 249      22.057 166.794  28.297  1.00 37.52           H
ATOM   2080 2HB  SER A 249      22.173 168.166  29.412  1.00 37.52           H
ATOM   2081  OG  SER A 249      20.332 167.840  28.545  1.00 38.47           O
ATOM   2082  HG  SER A 249      20.064 168.657  28.972  1.00 38.47           H
ATOM   2083  N   LYS A 250      20.594 169.155  25.586  1.00 33.10           N
ATOM   2084  H   LYS A 250      20.436 169.991  26.131  1.00 33.10           H
ATOM   2085  CA  LYS A 250      19.556 168.861  24.568  1.00 32.10           C
ATOM   2086  HA  LYS A 250      19.791 167.913  24.084  1.00 32.10           H
ATOM   2087  C   LYS A 250      19.499 169.944  23.450  1.00 33.43           C
ATOM   2088  O   LYS A 250      18.484 170.082  22.760  1.00 35.57           O
ATOM   2089  CB  LYS A 250      18.216 168.671  25.306  1.00 38.37           C
ATOM   2090 1HB  LYS A 250      18.074 169.512  25.985  1.00 38.37           H
ATOM   2091 2HB  LYS A 250      17.412 168.689  24.570  1.00 38.37           H
ATOM   2092  CG  LYS A 250      18.132 167.341  26.072  1.00 44.41           C
ATOM   2093 1HG  LYS A 250      17.785 166.565  25.389  1.00 44.41           H
ATOM   2094 2HG  LYS A 250      19.133 167.069  26.409  1.00 44.41           H
ATOM   2095  CD  LYS A 250      17.192 167.439  27.288  1.00 50.43           C
ATOM   2096 1HD  LYS A 250      17.552 168.233  27.942  1.00 50.43           H
ATOM   2097 2HD  LYS A 250      16.198 167.714  26.936  1.00 50.43           H
ATOM   2098  CE  LYS A 250      17.084 166.136  28.106  1.00 59.87           C
ATOM   2099 1HE  LYS A 250      16.414 166.314  28.948  1.00 59.87           H
ATOM   2100 2HE  LYS A 250      16.626 165.372  27.478  1.00 59.87           H
ATOM   2101  NZ  LYS A 250      18.396 165.662  28.611  1.00 57.87           N
ATOM   2102 1HZ  LYS A 250      18.251 165.055  29.405  1.00 57.87           H
ATOM   2103 2HZ  LYS A 250      18.966 166.449  28.888  1.00 57.87           H
ATOM   2104 3HZ  LYS A 250      18.862 165.150  27.875  1.00 57.87           H
ATOM   2105  N   ARG A 251      20.591 170.708  23.291  1.00 32.52           N
ATOM   2106  H   ARG A 251      21.392 170.477  23.862  1.00 32.52           H
ATOM   2107  CA  ARG A 251      20.803 171.799  22.312  1.00 35.60           C
ATOM   2108  HA  ARG A 251      21.798 172.195  22.515  1.00 35.60           H
ATOM   2109  C   ARG A 251      19.804 172.991  22.455  1.00 37.59           C
ATOM   2110  O   ARG A 251      19.708 173.823  21.554  1.00 36.97           O
ATOM   2111  CB  ARG A 251      20.874 171.165  20.901  1.00  0.00           C
ATOM   2112 1HB  ARG A 251      21.452 170.245  20.990  1.00  0.00           H
ATOM   2113 2HB  ARG A 251      19.870 170.896  20.572  1.00  0.00           H
ATOM   2114  CG  ARG A 251      21.522 172.030  19.791  1.00  0.00           C
ATOM   2115 1HG  ARG A 251      20.867 172.867  19.552  1.00  0.00           H
ATOM   2116 2HG  ARG A 251      22.481 172.417  20.136  1.00  0.00           H
ATOM   2117  CD  ARG A 251      21.764 171.219  18.499  1.00  0.00           C
ATOM   2118 1HD  ARG A 251      20.838 170.730  18.199  1.00  0.00           H
ATOM   2119 2HD  ARG A 251      22.063 171.897  17.700  1.00  0.00           H
ATOM   2120  NE  ARG A 251      22.808 170.201  18.679  1.00  0.00           N
ATOM   2121  HE  ARG A 251      22.500 169.373  19.170  1.00  0.00           H
ATOM   2122  CZ  ARG A 251      24.103 170.320  18.332  1.00  0.00           C
ATOM   2123  NH1 ARG A 251      24.907 169.359  18.664  1.00  0.00           N
ATOM   2124 1HH1 ARG A 251      24.531 168.572  19.173  1.00  0.00           H
ATOM   2125 2HH1 ARG A 251      25.900 169.420  18.490  1.00  0.00           H
ATOM   2126  NH2 ARG A 251      24.597 171.342  17.696  1.00  0.00           N
ATOM   2127 1HH2 ARG A 251      23.977 172.069  17.368  1.00  0.00           H
ATOM   2128 2HH2 ARG A 251      25.560 171.326  17.394  1.00  0.00           H
ATOM   2129  N   VAL A 252      19.080 173.078  23.575  1.00 35.22           N
ATOM   2130  H   VAL A 252      19.270 172.425  24.322  1.00 35.22           H
ATOM   2131  CA  VAL A 252      18.139 174.168  23.900  1.00 35.52           C
ATOM   2132  HA  VAL A 252      17.641 174.480  22.982  1.00 35.52           H
ATOM   2133  C   VAL A 252      18.901 175.382  24.470  1.00 31.99           C
ATOM   2134  O   VAL A 252      19.858 175.204  25.223  1.00 31.28           O
ATOM   2135  CB  VAL A 252      17.041 173.679  24.877  1.00 34.37           C
ATOM   2136  HB  VAL A 252      17.533 173.266  25.757  1.00 34.37           H
ATOM   2137  CG1 VAL A 252      16.090 174.794  25.331  1.00 32.86           C
ATOM   2138 1HG1 VAL A 252      15.303 174.364  25.951  1.00 32.86           H
ATOM   2139 2HG1 VAL A 252      15.645 175.268  24.456  1.00 32.86           H
ATOM   2140 3HG1 VAL A 252      16.640 175.538  25.907  1.00 32.86           H
ATOM   2141  CG2 VAL A 252      16.181 172.572  24.254  1.00 31.44           C
ATOM   2142 1HG2 VAL A 252      15.427 172.250  24.972  1.00 31.44           H
ATOM   2143 2HG2 VAL A 252      16.813 171.726  23.986  1.00 31.44           H
ATOM   2144 3HG2 VAL A 252      15.691 172.958  23.360  1.00 31.44           H
ATOM   2145  N   ILE A 253      18.462 176.592  24.113  1.00 33.20           N
ATOM   2146  H   ILE A 253      17.715 176.631  23.435  1.00 33.20           H
ATOM   2147  CA  ILE A 253      18.967 177.910  24.571  1.00 33.56           C
ATOM   2148  HA  ILE A 253      19.582 177.782  25.462  1.00 33.56           H
ATOM   2149  C   ILE A 253      17.761 178.800  24.953  1.00 32.99           C
ATOM   2150  O   ILE A 253      16.704 178.699  24.315  1.00 34.85           O
ATOM   2151  CB  ILE A 253      19.849 178.538  23.449  1.00 34.98           C
ATOM   2152  HB  ILE A 253      19.307 178.423  22.510  1.00 34.98           H
ATOM   2153  CG1 ILE A 253      21.180 177.758  23.343  1.00 32.55           C
ATOM   2154 1HG1 ILE A 253      21.698 177.841  24.299  1.00 32.55           H
ATOM   2155 2HG1 ILE A 253      20.944 176.709  23.162  1.00 32.55           H
ATOM   2156  CG2 ILE A 253      20.117 180.044  23.632  1.00 34.26           C
ATOM   2157 1HG2 ILE A 253      20.691 180.420  22.785  1.00 34.26           H
ATOM   2158 2HG2 ILE A 253      20.689 180.183  24.549  1.00 34.26           H
ATOM   2159 3HG2 ILE A 253      19.176 180.589  23.704  1.00 34.26           H
ATOM   2160  CD1 ILE A 253      22.121 178.201  22.218  1.00 34.06           C
ATOM   2161 1HD1 ILE A 253      22.946 177.490  22.151  1.00 34.06           H
ATOM   2162 2HD1 ILE A 253      22.515 179.197  22.418  1.00 34.06           H
ATOM   2163 3HD1 ILE A 253      21.571 178.209  21.277  1.00 34.06           H
ATOM   2164  N   HIS A 254      17.884 179.680  25.955  1.00 32.24           N
ATOM   2165  H   HIS A 254      18.759 179.747  26.455  1.00 32.24           H
ATOM   2166  CA  HIS A 254      16.841 180.641  26.332  1.00 32.66           C
ATOM   2167  HA  HIS A 254      16.384 180.975  25.400  1.00 32.66           H
ATOM   2168  C   HIS A 254      17.393 181.912  27.049  1.00 39.07           C
ATOM   2169  O   HIS A 254      17.100 182.183  28.215  1.00 37.86           O
ATOM   2170  CB  HIS A 254      15.723 179.947  27.134  1.00 36.48           C
ATOM   2171 1HB  HIS A 254      15.660 178.900  26.841  1.00 36.48           H
ATOM   2172 2HB  HIS A 254      15.934 179.967  28.203  1.00 36.48           H
ATOM   2173  CG  HIS A 254      14.388 180.610  26.884  1.00 38.75           C
ATOM   2174  ND1 HIS A 254      13.387 180.142  26.071  1.00 38.32           N
ATOM   2175  HD1 HIS A 254      13.331 179.262  25.579  1.00 38.32           H
ATOM   2176  CD2 HIS A 254      13.989 181.862  27.262  1.00 42.12           C
ATOM   2177  HD2 HIS A 254      14.521 182.591  27.855  1.00 42.12           H
ATOM   2178  CE1 HIS A 254      12.445 181.053  26.009  1.00 40.96           C
ATOM   2179  HE1 HIS A 254      11.515 181.003  25.462  1.00 40.96           H
ATOM   2180  NE2 HIS A 254      12.767 182.138  26.700  1.00 39.70           N
ATOM   2181  N   ARG A 255      18.137 182.730  26.296  1.00 41.25           N
ATOM   2182  H   ARG A 255      18.442 182.362  25.406  1.00 41.25           H
ATOM   2183  CA  ARG A 255      18.812 183.977  26.730  1.00 44.46           C
ATOM   2184  HA  ARG A 255      19.694 183.696  27.305  1.00 44.46           H
ATOM   2185  C   ARG A 255      17.950 184.914  27.601  1.00 48.09           C
ATOM   2186  O   ARG A 255      18.494 185.590  28.476  1.00 43.31           O
ATOM   2187  CB  ARG A 255      19.273 184.699  25.447  1.00 45.46           C
ATOM   2188 1HB  ARG A 255      19.802 183.996  24.804  1.00 45.46           H
ATOM   2189 2HB  ARG A 255      18.381 185.032  24.916  1.00 45.46           H
ATOM   2190  CG  ARG A 255      20.184 185.924  25.678  1.00 48.94           C
ATOM   2191 1HG  ARG A 255      19.943 186.395  26.631  1.00 48.94           H
ATOM   2192 2HG  ARG A 255      21.221 185.592  25.727  1.00 48.94           H
ATOM   2193  CD  ARG A 255      20.071 186.994  24.569  1.00 50.80           C
ATOM   2194 1HD  ARG A 255      20.761 187.810  24.782  1.00 50.80           H
ATOM   2195 2HD  ARG A 255      20.340 186.539  23.616  1.00 50.80           H
ATOM   2196  NE  ARG A 255      18.707 187.550  24.455  1.00 65.47           N
ATOM   2197  HE  ARG A 255      18.233 187.285  23.604  1.00 65.47           H
ATOM   2198  CZ  ARG A 255      18.030 188.173  25.431  1.00 65.14           C
ATOM   2199  NH1 ARG A 255      18.587 188.654  26.509  1.00 58.51           N
ATOM   2200 1HH1 ARG A 255      19.592 188.735  26.565  1.00 58.51           H
ATOM   2201 2HH1 ARG A 255      18.014 188.907  27.301  1.00 58.51           H
ATOM   2202  NH2 ARG A 255      16.741 188.276  25.326  1.00 65.80           N
ATOM   2203 1HH2 ARG A 255      16.279 187.844  24.538  1.00 65.80           H
ATOM   2204 2HH2 ARG A 255      16.195 188.648  26.090  1.00 65.80           H
ATOM   2205  N   ASP A 256      16.643 185.005  27.354  1.00 46.44           N
ATOM   2206  H   ASP A 256      16.257 184.404  26.641  1.00 46.44           H
ATOM   2207  CA  ASP A 256      15.744 186.032  27.898  1.00 43.64           C
ATOM   2208  HA  ASP A 256      16.320 186.956  27.861  1.00 43.64           H
ATOM   2209  C   ASP A 256      15.298 185.840  29.384  1.00 43.17           C
ATOM   2210  O   ASP A 256      14.146 186.094  29.741  1.00 41.10           O
ATOM   2211  CB  ASP A 256      14.541 186.217  26.955  1.00 47.38           C
ATOM   2212 1HB  ASP A 256      14.853 186.007  25.932  1.00 47.38           H
ATOM   2213 2HB  ASP A 256      13.746 185.515  27.211  1.00 47.38           H
ATOM   2214  CG  ASP A 256      13.974 187.641  27.012  1.00 54.42           C
ATOM   2215  OD1 ASP A 256      14.758 188.604  27.181  1.00 53.64           O
ATOM   2216  OD2 ASP A 256      12.761 187.829  26.774  1.00 57.02           O
ATOM   2217  N   ILE A 257      16.195 185.390  30.265  1.00 39.35           N
ATOM   2218  H   ILE A 257      17.121 185.170  29.927  1.00 39.35           H
ATOM   2219  CA  ILE A 257      16.001 185.277  31.723  1.00 38.67           C
ATOM   2220  HA  ILE A 257      15.004 184.862  31.872  1.00 38.67           H
ATOM   2221  C   ILE A 257      16.020 186.663  32.451  1.00 42.30           C
ATOM   2222  O   ILE A 257      16.661 186.841  33.492  1.00 41.03           O
ATOM   2223  CB  ILE A 257      16.994 184.250  32.341  1.00 42.97           C
ATOM   2224  HB  ILE A 257      16.852 184.268  33.422  1.00 42.97           H
ATOM   2225  CG1 ILE A 257      18.470 184.590  32.048  1.00 40.80           C
ATOM   2226 1HG1 ILE A 257      18.677 184.349  31.005  1.00 40.80           H
ATOM   2227 2HG1 ILE A 257      18.611 185.661  32.194  1.00 40.80           H
ATOM   2228  CG2 ILE A 257      16.635 182.826  31.871  1.00 42.52           C
ATOM   2229 1HG2 ILE A 257      17.250 182.102  32.406  1.00 42.52           H
ATOM   2230 2HG2 ILE A 257      16.817 182.738  30.800  1.00 42.52           H
ATOM   2231 3HG2 ILE A 257      15.583 182.634  32.079  1.00 42.52           H
ATOM   2232  CD1 ILE A 257      19.473 183.854  32.945  1.00 38.00           C
ATOM   2233 1HD1 ILE A 257      20.480 184.180  32.688  1.00 38.00           H
ATOM   2234 2HD1 ILE A 257      19.388 182.778  32.791  1.00 38.00           H
ATOM   2235 3HD1 ILE A 257      19.270 184.089  33.990  1.00 38.00           H
ATOM   2236  N   LYS A 258      15.311 187.659  31.906  1.00 35.07           N
ATOM   2237  H   LYS A 258      14.781 187.462  31.069  1.00 35.07           H
ATOM   2238  CA  LYS A 258      15.049 188.950  32.555  1.00 37.88           C
ATOM   2239  HA  LYS A 258      16.001 189.357  32.896  1.00 37.88           H
ATOM   2240  C   LYS A 258      14.143 188.757  33.791  1.00 35.13           C
ATOM   2241  O   LYS A 258      13.327 187.832  33.779  1.00 34.02           O
ATOM   2242  CB  LYS A 258      14.448 189.967  31.560  1.00 41.98           C
ATOM   2243 1HB  LYS A 258      13.416 189.679  31.359  1.00 41.98           H
ATOM   2244 2HB  LYS A 258      14.444 190.948  32.035  1.00 41.98           H
ATOM   2245  CG  LYS A 258      15.228 190.068  30.235  1.00 43.46           C
ATOM   2246 1HG  LYS A 258      16.288 190.167  30.465  1.00 43.46           H
ATOM   2247 2HG  LYS A 258      15.076 189.145  29.674  1.00 43.46           H
ATOM   2248  CD  LYS A 258      14.807 191.274  29.367  1.00 47.27           C
ATOM   2249 1HD  LYS A 258      15.018 192.186  29.925  1.00 47.27           H
ATOM   2250 2HD  LYS A 258      15.432 191.287  28.475  1.00 47.27           H
ATOM   2251  CE  LYS A 258      13.320 191.274  28.972  1.00 48.90           C
ATOM   2252 1HE  LYS A 258      12.764 190.693  29.707  1.00 48.90           H
ATOM   2253 2HE  LYS A 258      12.949 192.298  29.012  1.00 48.90           H
ATOM   2254  NZ  LYS A 258      13.102 190.730  27.612  1.00 60.35           N
ATOM   2255 1HZ  LYS A 258      12.113 190.695  27.414  1.00 60.35           H
ATOM   2256 2HZ  LYS A 258      13.492 189.800  27.548  1.00 60.35           H
ATOM   2257 3HZ  LYS A 258      13.560 191.334  26.945  1.00 60.35           H
ATOM   2258  N   PRO A 259      14.220 189.587  34.853  1.00 34.58           N
ATOM   2259  CA  PRO A 259      13.462 189.351  36.091  1.00 36.26           C
ATOM   2260  HA  PRO A 259      13.830 188.430  36.545  1.00 36.26           H
ATOM   2261  C   PRO A 259      11.934 189.217  35.913  1.00 37.25           C
ATOM   2262  O   PRO A 259      11.274 188.517  36.683  1.00 31.57           O
ATOM   2263  CB  PRO A 259      13.818 190.532  37.002  1.00 37.79           C
ATOM   2264 1HB  PRO A 259      13.125 191.357  36.841  1.00 37.79           H
ATOM   2265 2HB  PRO A 259      13.848 190.245  38.053  1.00 37.79           H
ATOM   2266  CG  PRO A 259      15.208 190.921  36.530  1.00 40.05           C
ATOM   2267 1HG  PRO A 259      15.445 191.963  36.744  1.00 40.05           H
ATOM   2268 2HG  PRO A 259      15.952 190.254  36.966  1.00 40.05           H
ATOM   2269  CD  PRO A 259      15.122 190.701  35.032  1.00 38.78           C
ATOM   2270 1HD  PRO A 259      14.718 191.586  34.540  1.00 38.78           H
ATOM   2271 2HD  PRO A 259      16.105 190.446  34.638  1.00 38.78           H
ATOM   2272  N   GLU A 260      11.349 189.884  34.916  1.00 32.97           N
ATOM   2273  H   GLU A 260      11.906 190.512  34.356  1.00 32.97           H
ATOM   2274  CA  GLU A 260       9.916 189.822  34.597  1.00 37.28           C
ATOM   2275  HA  GLU A 260       9.361 189.831  35.535  1.00 37.28           H
ATOM   2276  C   GLU A 260       9.522 188.531  33.833  1.00 36.38           C
ATOM   2277  O   GLU A 260       8.357 188.133  33.853  1.00 38.48           O
ATOM   2278  CB  GLU A 260       9.494 191.086  33.822  1.00 37.92           C
ATOM   2279 1HB  GLU A 260       8.406 191.069  33.760  1.00 37.92           H
ATOM   2280 2HB  GLU A 260       9.766 191.977  34.389  1.00 37.92           H
ATOM   2281  CG  GLU A 260      10.051 191.247  32.386  1.00 41.04           C
ATOM   2282 1HG  GLU A 260      10.129 190.276  31.896  1.00 41.04           H
ATOM   2283 2HG  GLU A 260       9.327 191.834  31.822  1.00 41.04           H
ATOM   2284  CD  GLU A 260      11.420 191.947  32.289  1.00 50.81           C
ATOM   2285  OE1 GLU A 260      12.272 191.824  33.193  1.00 43.12           O
ATOM   2286  OE2 GLU A 260      11.639 192.685  31.302  1.00 57.41           O
ATOM   2287  N   ASN A 261      10.483 187.861  33.193  1.00 32.96           N
ATOM   2288  H   ASN A 261      11.427 188.211  33.271  1.00 32.96           H
ATOM   2289  CA  ASN A 261      10.316 186.607  32.442  1.00 35.11           C
ATOM   2290  HA  ASN A 261       9.313 186.587  32.015  1.00 35.11           H
ATOM   2291  C   ASN A 261      10.452 185.335  33.337  1.00 35.89           C
ATOM   2292  O   ASN A 261      10.400 184.207  32.841  1.00 34.81           O
ATOM   2293  CB  ASN A 261      11.325 186.641  31.280  1.00 34.70           C
ATOM   2294 1HB  ASN A 261      12.318 186.890  31.655  1.00 34.70           H
ATOM   2295 2HB  ASN A 261      11.407 185.647  30.839  1.00 34.70           H
ATOM   2296  CG  ASN A 261      10.938 187.640  30.190  1.00 43.28           C
ATOM   2297  OD1 ASN A 261      11.458 188.743  30.100  1.00 47.70           O
ATOM   2298  ND2 ASN A 261       9.984 187.311  29.351  1.00 39.81           N
ATOM   2299 1HD2 ASN A 261       9.837 187.904  28.546  1.00 39.81           H
ATOM   2300 2HD2 ASN A 261       9.444 186.464  29.459  1.00 39.81           H
ATOM   2301  N   LEU A 262      10.605 185.521  34.653  1.00 30.80           N
ATOM   2302  H   LEU A 262      10.648 186.475  34.982  1.00 30.80           H
ATOM   2303  CA  LEU A 262      10.669 184.473  35.682  1.00 36.17           C
ATOM   2304  HA  LEU A 262      10.658 183.492  35.207  1.00 36.17           H
ATOM   2305  C   LEU A 262       9.449 184.548  36.634  1.00 34.52           C
ATOM   2306  O   LEU A 262       8.844 185.612  36.802  1.00 34.85           O
ATOM   2307  CB  LEU A 262      11.997 184.621  36.470  1.00 28.77           C
ATOM   2308 1HB  LEU A 262      11.966 185.574  36.998  1.00 28.77           H
ATOM   2309 2HB  LEU A 262      12.034 183.825  37.213  1.00 28.77           H
ATOM   2310  CG  LEU A 262      13.293 184.583  35.638  1.00 33.20           C
ATOM   2311  HG  LEU A 262      13.257 185.388  34.904  1.00 33.20           H
ATOM   2312  CD1 LEU A 262      14.500 184.820  36.548  1.00 33.36           C
ATOM   2313 1HD1 LEU A 262      15.408 184.834  35.944  1.00 33.36           H
ATOM   2314 2HD1 LEU A 262      14.568 184.023  37.288  1.00 33.36           H
ATOM   2315 3HD1 LEU A 262      14.386 185.778  37.055  1.00 33.36           H
ATOM   2316  CD2 LEU A 262      13.485 183.253  34.909  1.00 32.70           C
ATOM   2317 1HD2 LEU A 262      14.456 183.249  34.413  1.00 32.70           H
ATOM   2318 2HD2 LEU A 262      12.696 183.134  34.165  1.00 32.70           H
ATOM   2319 3HD2 LEU A 262      13.438 182.431  35.623  1.00 32.70           H
ATOM   2320  N   LEU A 263       9.111 183.431  37.280  1.00 28.87           N
ATOM   2321  H   LEU A 263       9.642 182.594  37.088  1.00 28.87           H
ATOM   2322  CA  LEU A 263       8.094 183.314  38.345  1.00 30.36           C
ATOM   2323  HA  LEU A 263       7.793 184.310  38.667  1.00 30.36           H
ATOM   2324  C   LEU A 263       8.684 182.583  39.580  1.00 32.05           C
ATOM   2325  O   LEU A 263       9.798 182.060  39.517  1.00 28.86           O
ATOM   2326  CB  LEU A 263       6.835 182.579  37.809  1.00 30.84           C
ATOM   2327 1HB  LEU A 263       7.135 181.569  37.529  1.00 30.84           H
ATOM   2328 2HB  LEU A 263       6.121 182.504  38.630  1.00 30.84           H
ATOM   2329  CG  LEU A 263       6.114 183.218  36.608  1.00 36.22           C
ATOM   2330  HG  LEU A 263       6.841 183.375  35.811  1.00 36.22           H
ATOM   2331  CD1 LEU A 263       5.013 182.287  36.099  1.00 36.57           C
ATOM   2332 1HD1 LEU A 263       4.575 182.709  35.194  1.00 36.57           H
ATOM   2333 2HD1 LEU A 263       4.243 182.186  36.863  1.00 36.57           H
ATOM   2334 3HD1 LEU A 263       5.436 181.308  35.875  1.00 36.57           H
ATOM   2335  CD2 LEU A 263       5.460 184.555  36.941  1.00 34.67           C
ATOM   2336 1HD2 LEU A 263       5.037 184.986  36.034  1.00 34.67           H
ATOM   2337 2HD2 LEU A 263       6.215 185.229  37.346  1.00 34.67           H
ATOM   2338 3HD2 LEU A 263       4.670 184.409  37.678  1.00 34.67           H
ATOM   2339  N   LEU A 264       7.933 182.542  40.686  1.00 30.56           N
ATOM   2340  H   LEU A 264       7.039 183.011  40.684  1.00 30.56           H
ATOM   2341  CA  LEU A 264       8.303 181.854  41.932  1.00 33.57           C
ATOM   2342  HA  LEU A 264       9.250 181.335  41.784  1.00 33.57           H
ATOM   2343  C   LEU A 264       7.249 180.791  42.342  1.00 31.20           C
ATOM   2344  O   LEU A 264       6.044 181.065  42.351  1.00 31.16           O
ATOM   2345  CB  LEU A 264       8.509 182.900  43.057  1.00 31.51           C
ATOM   2346 1HB  LEU A 264       7.589 183.477  43.149  1.00 31.51           H
ATOM   2347 2HB  LEU A 264       8.661 182.360  43.992  1.00 31.51           H
ATOM   2348  CG  LEU A 264       9.672 183.889  42.871  1.00 38.70           C
ATOM   2349  HG  LEU A 264       9.530 184.422  41.931  1.00 38.70           H
ATOM   2350  CD1 LEU A 264       9.684 184.911  44.010  1.00 35.62           C
ATOM   2351 1HD1 LEU A 264      10.490 185.627  43.848  1.00 35.62           H
ATOM   2352 2HD1 LEU A 264       9.837 184.400  44.960  1.00 35.62           H
ATOM   2353 3HD1 LEU A 264       8.729 185.437  44.029  1.00 35.62           H
ATOM   2354  CD2 LEU A 264      11.027 183.184  42.853  1.00 32.56           C
ATOM   2355 1HD2 LEU A 264      11.829 183.922  42.872  1.00 32.56           H
ATOM   2356 2HD2 LEU A 264      11.104 182.586  41.945  1.00 32.56           H
ATOM   2357 3HD2 LEU A 264      11.110 182.535  43.725  1.00 32.56           H
ATOM   2358  N   GLY A 265       7.716 179.589  42.688  1.00 31.48           N
ATOM   2359  H   GLY A 265       8.716 179.449  42.680  1.00 31.48           H
ATOM   2360  CA  GLY A 265       6.906 178.471  43.193  1.00 31.92           C
ATOM   2361 1HA  GLY A 265       6.005 178.368  42.588  1.00 31.92           H
ATOM   2362 2HA  GLY A 265       7.475 177.546  43.097  1.00 31.92           H
ATOM   2363  C   GLY A 265       6.482 178.624  44.667  1.00 33.97           C
ATOM   2364  O   GLY A 265       6.843 179.593  45.337  1.00 33.71           O
ATOM   2365  N   SER A 266       5.707 177.670  45.190  1.00 36.59           N
ATOM   2366  H   SER A 266       5.404 176.902  44.608  1.00 36.59           H
ATOM   2367  CA  SER A 266       5.171 177.680  46.566  1.00 38.60           C
ATOM   2368  HA  SER A 266       4.679 178.644  46.695  1.00 38.60           H
ATOM   2369  C   SER A 266       6.219 177.549  47.716  1.00 44.84           C
ATOM   2370  O   SER A 266       5.849 177.709  48.880  1.00 47.29           O
ATOM   2371  CB  SER A 266       4.061 176.626  46.721  1.00 39.33           C
ATOM   2372 1HB  SER A 266       3.945 176.395  47.780  1.00 39.33           H
ATOM   2373 2HB  SER A 266       3.123 177.055  46.368  1.00 39.33           H
ATOM   2374  OG  SER A 266       4.287 175.433  45.994  1.00 46.34           O
ATOM   2375  HG  SER A 266       5.192 175.153  46.154  1.00 46.34           H
ATOM   2376  N   ALA A 267       7.504 177.330  47.426  1.00 42.29           N
ATOM   2377  H   ALA A 267       7.762 177.164  46.463  1.00 42.29           H
ATOM   2378  CA  ALA A 267       8.627 177.448  48.378  1.00 44.38           C
ATOM   2379  HA  ALA A 267       8.228 177.642  49.374  1.00 44.38           H
ATOM   2380  C   ALA A 267       9.582 178.631  48.032  1.00 43.42           C
ATOM   2381  O   ALA A 267      10.653 178.785  48.632  1.00 45.15           O
ATOM   2382  CB  ALA A 267       9.358 176.104  48.439  1.00 46.58           C
ATOM   2383 1HB  ALA A 267       8.657 175.318  48.720  1.00 46.58           H
ATOM   2384 2HB  ALA A 267      10.151 176.168  49.183  1.00 46.58           H
ATOM   2385 3HB  ALA A 267       9.790 175.874  47.465  1.00 46.58           H
ATOM   2386  N   GLY A 268       9.197 179.477  47.071  1.00 40.99           N
ATOM   2387  H   GLY A 268       8.336 179.284  46.579  1.00 40.99           H
ATOM   2388  CA  GLY A 268      10.031 180.558  46.545  1.00 36.60           C
ATOM   2389 1HA  GLY A 268       9.402 181.228  45.958  1.00 36.60           H
ATOM   2390 2HA  GLY A 268      10.461 181.118  47.375  1.00 36.60           H
ATOM   2391  C   GLY A 268      11.182 180.067  45.647  1.00 34.71           C
ATOM   2392  O   GLY A 268      12.137 180.813  45.430  1.00 34.57           O
ATOM   2393  N   GLU A 269      11.120 178.826  45.163  1.00 35.09           N
ATOM   2394  H   GLU A 269      10.290 178.283  45.356  1.00 35.09           H
ATOM   2395  CA  GLU A 269      12.006 178.312  44.111  1.00 33.17           C
ATOM   2396  HA  GLU A 269      13.036 178.534  44.390  1.00 33.17           H
ATOM   2397  C   GLU A 269      11.713 179.021  42.770  1.00 32.22           C
ATOM   2398  O   GLU A 269      10.558 179.309  42.438  1.00 33.03           O
ATOM   2399  CB  GLU A 269      11.902 176.777  44.001  1.00 40.75           C
ATOM   2400 1HB  GLU A 269      12.707 176.456  43.339  1.00 40.75           H
ATOM   2401 2HB  GLU A 269      12.095 176.330  44.976  1.00 40.75           H
ATOM   2402  CG  GLU A 269      10.577 176.179  43.459  1.00 39.75           C
ATOM   2403 1HG  GLU A 269      10.185 176.799  42.653  1.00 39.75           H
ATOM   2404 2HG  GLU A 269      10.803 175.203  43.030  1.00 39.75           H
ATOM   2405  CD  GLU A 269       9.480 176.005  44.519  1.00 41.95           C
ATOM   2406  OE1 GLU A 269       9.011 177.010  45.094  1.00 45.47           O
ATOM   2407  OE2 GLU A 269       9.028 174.854  44.727  1.00 44.60           O
ATOM   2408  N   LEU A 270      12.755 179.318  41.997  1.00 32.44           N
ATOM   2409  H   LEU A 270      13.688 179.093  42.309  1.00 32.44           H
ATOM   2410  CA  LEU A 270      12.618 179.983  40.710  1.00 33.41           C
ATOM   2411  HA  LEU A 270      11.947 180.831  40.845  1.00 33.41           H
ATOM   2412  C   LEU A 270      11.995 179.032  39.674  1.00 35.35           C
ATOM   2413  O   LEU A 270      12.338 177.851  39.586  1.00 33.62           O
ATOM   2414  CB  LEU A 270      13.972 180.531  40.225  1.00 35.12           C
ATOM   2415 1HB  LEU A 270      14.758 179.846  40.541  1.00 35.12           H
ATOM   2416 2HB  LEU A 270      13.966 180.561  39.136  1.00 35.12           H
ATOM   2417  CG  LEU A 270      14.259 181.957  40.733  1.00 43.16           C
ATOM   2418  HG  LEU A 270      13.442 182.607  40.421  1.00 43.16           H
ATOM   2419  CD1 LEU A 270      14.395 182.046  42.249  1.00 45.40           C
ATOM   2420 1HD1 LEU A 270      14.625 183.075  42.524  1.00 45.40           H
ATOM   2421 2HD1 LEU A 270      15.203 181.392  42.577  1.00 45.40           H
ATOM   2422 3HD1 LEU A 270      13.464 181.742  42.728  1.00 45.40           H
ATOM   2423  CD2 LEU A 270      15.546 182.483  40.101  1.00 36.41           C
ATOM   2424 1HD2 LEU A 270      15.727 183.504  40.437  1.00 36.41           H
ATOM   2425 2HD2 LEU A 270      15.444 182.470  39.016  1.00 36.41           H
ATOM   2426 3HD2 LEU A 270      16.382 181.849  40.396  1.00 36.41           H
ATOM   2427  N   LYS A 271      11.105 179.599  38.858  1.00 30.21           N
ATOM   2428  H   LYS A 271      10.834 180.550  39.061  1.00 30.21           H
ATOM   2429  CA  LYS A 271      10.459 178.960  37.710  1.00 31.19           C
ATOM   2430  HA  LYS A 271      10.876 177.963  37.567  1.00 31.19           H
ATOM   2431  C   LYS A 271      10.750 179.800  36.462  1.00 33.92           C
ATOM   2432  O   LYS A 271      10.252 180.919  36.326  1.00 32.01           O
ATOM   2433  CB  LYS A 271       8.944 178.827  37.977  1.00 34.64           C
ATOM   2434 1HB  LYS A 271       8.532 179.827  38.113  1.00 34.64           H
ATOM   2435 2HB  LYS A 271       8.480 178.385  37.095  1.00 34.64           H
ATOM   2436  CG  LYS A 271       8.570 177.990  39.214  1.00 32.00           C
ATOM   2437 1HG  LYS A 271       9.111 178.384  40.075  1.00 32.00           H
ATOM   2438 2HG  LYS A 271       7.505 178.113  39.407  1.00 32.00           H
ATOM   2439  CD  LYS A 271       8.858 176.496  39.057  1.00 30.77           C
ATOM   2440 1HD  LYS A 271       8.235 176.092  38.259  1.00 30.77           H
ATOM   2441 2HD  LYS A 271       9.910 176.356  38.811  1.00 30.77           H
ATOM   2442  CE  LYS A 271       8.551 175.789  40.384  1.00 34.36           C
ATOM   2443 1HE  LYS A 271       9.359 175.990  41.087  1.00 34.36           H
ATOM   2444 2HE  LYS A 271       7.629 176.198  40.797  1.00 34.36           H
ATOM   2445  NZ  LYS A 271       8.389 174.333  40.203  1.00 28.22           N
ATOM   2446 1HZ  LYS A 271       8.166 173.907  41.091  1.00 28.22           H
ATOM   2447 2HZ  LYS A 271       9.237 173.926  39.836  1.00 28.22           H
ATOM   2448 3HZ  LYS A 271       7.631 174.174  39.554  1.00 28.22           H
ATOM   2449  N   ILE A 272      11.565 179.266  35.557  1.00 29.32           N
ATOM   2450  H   ILE A 272      11.993 178.372  35.754  1.00 29.32           H
ATOM   2451  CA  ILE A 272      11.794 179.831  34.228  1.00 32.90           C
ATOM   2452  HA  ILE A 272      12.076 180.877  34.345  1.00 32.90           H
ATOM   2453  C   ILE A 272      10.457 179.778  33.460  1.00 35.48           C
ATOM   2454  O   ILE A 272       9.862 178.704  33.325  1.00 35.37           O
ATOM   2455  CB  ILE A 272      12.962 179.109  33.512  1.00 32.04           C
ATOM   2456  HB  ILE A 272      12.723 178.046  33.466  1.00 32.04           H
ATOM   2457  CG1 ILE A 272      14.280 179.294  34.302  1.00 34.04           C
ATOM   2458 1HG1 ILE A 272      14.448 180.363  34.432  1.00 34.04           H
ATOM   2459 2HG1 ILE A 272      14.151 178.841  35.285  1.00 34.04           H
ATOM   2460  CG2 ILE A 272      13.112 179.636  32.079  1.00 33.40           C
ATOM   2461 1HG2 ILE A 272      13.945 179.138  31.582  1.00 33.40           H
ATOM   2462 2HG2 ILE A 272      13.299 180.710  32.115  1.00 33.40           H
ATOM   2463 3HG2 ILE A 272      12.192 179.446  31.527  1.00 33.40           H
ATOM   2464  CD1 ILE A 272      15.531 178.674  33.662  1.00 35.64           C
ATOM   2465 1HD1 ILE A 272      16.338 178.672  34.394  1.00 35.64           H
ATOM   2466 2HD1 ILE A 272      15.831 179.256  32.791  1.00 35.64           H
ATOM   2467 3HD1 ILE A 272      15.313 177.650  33.358  1.00 35.64           H
ATOM   2468  N   ALA A 273       9.965 180.945  33.029  1.00 34.36           N
ATOM   2469  H   ALA A 273      10.540 181.769  33.134  1.00 34.36           H
ATOM   2470  CA  ALA A 273       8.557 181.186  32.659  1.00 37.63           C
ATOM   2471  HA  ALA A 273       8.064 180.228  32.496  1.00 37.63           H
ATOM   2472  C   ALA A 273       8.432 182.000  31.341  1.00 43.13           C
ATOM   2473  O   ALA A 273       7.624 182.929  31.226  1.00 44.86           O
ATOM   2474  CB  ALA A 273       7.861 181.843  33.853  1.00 39.88           C
ATOM   2475 1HB  ALA A 273       7.998 181.225  34.741  1.00 39.88           H
ATOM   2476 2HB  ALA A 273       6.797 181.942  33.640  1.00 39.88           H
ATOM   2477 3HB  ALA A 273       8.291 182.829  34.026  1.00 39.88           H
ATOM   2478  N   ASN A 274       9.276 181.659  30.368  1.00 41.29           N
ATOM   2479  H   ASN A 274       9.913 180.901  30.570  1.00 41.29           H
ATOM   2480  CA  ASN A 274       9.463 182.335  29.075  1.00 43.74           C
ATOM   2481  HA  ASN A 274       8.583 182.951  28.886  1.00 43.74           H
ATOM   2482  C   ASN A 274       9.594 181.348  27.876  1.00 41.81           C
ATOM   2483  O   ASN A 274       9.378 181.778  26.740  1.00 43.38           O
ATOM   2484  CB  ASN A 274      10.665 183.296  29.179  1.00 39.74           C
ATOM   2485 1HB  ASN A 274      10.873 183.727  28.200  1.00 39.74           H
ATOM   2486 2HB  ASN A 274      10.363 184.106  29.843  1.00 39.74           H
ATOM   2487  CG  ASN A 274      11.950 182.664  29.724  1.00 43.38           C
ATOM   2488  OD1 ASN A 274      12.039 181.472  29.958  1.00 35.17           O
ATOM   2489  ND2 ASN A 274      12.981 183.434  29.985  1.00 40.17           N
ATOM   2490 1HD2 ASN A 274      13.828 182.966  30.275  1.00 40.17           H
ATOM   2491 2HD2 ASN A 274      12.997 184.421  29.772  1.00 40.17           H
ATOM   2492  N   PHE A 275       9.805 180.043  28.104  1.00 43.59           N
ATOM   2493  H   PHE A 275       9.946 179.716  29.049  1.00 43.59           H
ATOM   2494  CA  PHE A 275       9.520 179.016  27.094  1.00 45.79           C
ATOM   2495  HA  PHE A 275      10.106 179.234  26.201  1.00 45.79           H
ATOM   2496  C   PHE A 275       8.028 179.059  26.712  1.00 47.60           C
ATOM   2497  O   PHE A 275       7.174 179.379  27.549  1.00 42.77           O
ATOM   2498  CB  PHE A 275       9.894 177.607  27.585  1.00 41.92           C
ATOM   2499 1HB  PHE A 275       9.292 177.364  28.461  1.00 41.92           H
ATOM   2500 2HB  PHE A 275       9.613 176.896  26.808  1.00 41.92           H
ATOM   2501  CG  PHE A 275      11.363 177.381  27.934  1.00 36.86           C
ATOM   2502  CD1 PHE A 275      12.296 177.130  26.912  1.00 38.60           C
ATOM   2503  HD1 PHE A 275      11.984 177.123  25.878  1.00 38.60           H
ATOM   2504  CD2 PHE A 275      11.790 177.360  29.274  1.00 37.96           C
ATOM   2505  HD2 PHE A 275      11.073 177.531  30.063  1.00 37.96           H
ATOM   2506  CE1 PHE A 275      13.645 176.886  27.229  1.00 44.52           C
ATOM   2507  HE1 PHE A 275      14.363 176.703  26.443  1.00 44.52           H
ATOM   2508  CE2 PHE A 275      13.134 177.106  29.591  1.00 39.94           C
ATOM   2509  HE2 PHE A 275      13.447 177.092  30.624  1.00 39.94           H
ATOM   2510  CZ  PHE A 275      14.067 176.883  28.569  1.00 42.91           C
ATOM   2511  HZ  PHE A 275      15.105 176.711  28.816  1.00 42.91           H
ATOM   2512  N   GLY A 276       7.700 178.750  25.459  1.00 44.18           N
ATOM   2513  H   GLY A 276       8.438 178.597  24.786  1.00 44.18           H
ATOM   2514  CA  GLY A 276       6.332 178.784  24.952  1.00 47.36           C
ATOM   2515 1HA  GLY A 276       6.206 178.013  24.192  1.00 47.36           H
ATOM   2516 2HA  GLY A 276       5.640 178.565  25.765  1.00 47.36           H
ATOM   2517  C   GLY A 276       5.959 180.141  24.341  1.00 47.58           C
ATOM   2518  O   GLY A 276       6.612 180.585  23.394  1.00 44.66           O
ATOM   2519  N   TRP A 277       4.890 180.775  24.843  1.00 44.30           N
ATOM   2520  H   TRP A 277       4.414 180.397  25.650  1.00 44.30           H
ATOM   2521  CA  TRP A 277       4.286 181.957  24.219  1.00 42.08           C
ATOM   2522  HA  TRP A 277       5.028 182.383  23.543  1.00 42.08           H
ATOM   2523  C   TRP A 277       3.859 183.064  25.211  1.00 45.72           C
ATOM   2524  O   TRP A 277       3.044 182.829  26.106  1.00 52.16           O
ATOM   2525  CB  TRP A 277       3.093 181.512  23.359  1.00 46.68           C
ATOM   2526 1HB  TRP A 277       3.301 180.519  22.959  1.00 46.68           H
ATOM   2527 2HB  TRP A 277       2.198 181.432  23.976  1.00 46.68           H
ATOM   2528  CG  TRP A 277       2.831 182.457  22.227  1.00 50.09           C
ATOM   2529  CD1 TRP A 277       1.849 183.378  22.131  1.00 49.53           C
ATOM   2530  HD1 TRP A 277       1.064 183.575  22.847  1.00 49.53           H
ATOM   2531  CD2 TRP A 277       3.690 182.688  21.077  1.00 52.36           C
ATOM   2532  NE1 TRP A 277       2.037 184.160  21.037  1.00 51.18           N
ATOM   2533  HE1 TRP A 277       1.497 184.989  20.835  1.00 51.18           H
ATOM   2534  CE2 TRP A 277       3.197 183.828  20.380  1.00 55.80           C
ATOM   2535  CE3 TRP A 277       4.905 182.121  20.631  1.00 53.14           C
ATOM   2536  HE3 TRP A 277       5.315 181.271  21.156  1.00 53.14           H
ATOM   2537  CZ2 TRP A 277       3.905 184.410  19.322  1.00 54.50           C
ATOM   2538  HZ2 TRP A 277       3.532 185.309  18.854  1.00 54.50           H
ATOM   2539  CZ3 TRP A 277       5.617 182.697  19.564  1.00 57.07           C
ATOM   2540  HZ3 TRP A 277       6.567 182.276  19.269  1.00 57.07           H
ATOM   2541  CH2 TRP A 277       5.122 183.841  18.917  1.00 53.69           C
ATOM   2542  HH2 TRP A 277       5.683 184.296  18.113  1.00 53.69           H
ATOM   2543  N   SER A 278       4.338 184.294  25.016  1.00 44.60           N
ATOM   2544  H   SER A 278       4.993 184.453  24.264  1.00 44.60           H
ATOM   2545  CA  SER A 278       3.819 185.483  25.697  1.00 49.30           C
ATOM   2546  HA  SER A 278       3.694 185.252  26.755  1.00 49.30           H
ATOM   2547  C   SER A 278       2.453 185.899  25.126  1.00 49.35           C
ATOM   2548  O   SER A 278       2.244 185.841  23.914  1.00 48.59           O
ATOM   2549  CB  SER A 278       4.804 186.647  25.593  1.00 45.94           C
ATOM   2550 1HB  SER A 278       5.755 186.355  26.038  1.00 45.94           H
ATOM   2551 2HB  SER A 278       4.960 186.894  24.543  1.00 45.94           H
ATOM   2552  OG  SER A 278       4.282 187.778  26.274  1.00 46.15           O
ATOM   2553  HG  SER A 278       4.906 188.018  26.963  1.00 46.15           H
ATOM   2554  N   VAL A 279       1.518 186.360  25.968  1.00 48.20           N
ATOM   2555  H   VAL A 279       1.719 186.432  26.955  1.00 48.20           H
ATOM   2556  CA  VAL A 279       0.222 186.889  25.525  1.00 47.11           C
ATOM   2557  HA  VAL A 279      -0.156 186.195  24.774  1.00 47.11           H
ATOM   2558  C   VAL A 279       0.322 188.287  24.857  1.00 53.69           C
ATOM   2559  O   VAL A 279      -0.658 188.744  24.266  1.00 48.92           O
ATOM   2560  CB  VAL A 279      -0.843 186.912  26.654  1.00 47.00           C
ATOM   2561  HB  VAL A 279      -1.786 187.237  26.214  1.00 47.00           H
ATOM   2562  CG1 VAL A 279      -1.079 185.509  27.227  1.00 38.39           C
ATOM   2563 1HG1 VAL A 279      -1.928 185.544  27.910  1.00 38.39           H
ATOM   2564 2HG1 VAL A 279      -0.194 185.169  27.764  1.00 38.39           H
ATOM   2565 3HG1 VAL A 279      -1.297 184.819  26.411  1.00 38.39           H
ATOM   2566  CG2 VAL A 279      -0.519 187.877  27.800  1.00 44.07           C
ATOM   2567 1HG2 VAL A 279      -1.337 187.856  28.520  1.00 44.07           H
ATOM   2568 2HG2 VAL A 279      -0.406 188.888  27.408  1.00 44.07           H
ATOM   2569 3HG2 VAL A 279       0.405 187.572  28.291  1.00 44.07           H
ATOM   2570  N   HIS A 280       1.478 188.953  24.930  1.00 50.53           N
ATOM   2571  H   HIS A 280       2.266 188.506  25.377  1.00 50.53           H
ATOM   2572  CA  HIS A 280       1.744 190.253  24.294  1.00 57.68           C
ATOM   2573  HA  HIS A 280       0.802 190.792  24.193  1.00 57.68           H
ATOM   2574  C   HIS A 280       2.350 190.078  22.887  1.00 53.75           C
ATOM   2575  O   HIS A 280       3.116 189.144  22.652  1.00 58.01           O
ATOM   2576  CB  HIS A 280       2.663 191.091  25.193  1.00 58.90           C
ATOM   2577 1HB  HIS A 280       3.671 190.680  25.147  1.00 58.90           H
ATOM   2578 2HB  HIS A 280       2.699 192.112  24.814  1.00 58.90           H
ATOM   2579  CG  HIS A 280       2.212 191.121  26.637  1.00 61.29           C
ATOM   2580  ND1 HIS A 280       1.054 191.662  27.140  1.00 60.26           N
ATOM   2581  HD1 HIS A 280       0.349 192.208  26.666  1.00 60.26           H
ATOM   2582  CD2 HIS A 280       2.791 190.464  27.686  1.00 54.80           C
ATOM   2583  HD2 HIS A 280       3.695 189.874  27.696  1.00 54.80           H
ATOM   2584  CE1 HIS A 280       0.976 191.356  28.416  1.00 60.76           C
ATOM   2585  HE1 HIS A 280       0.195 191.617  29.114  1.00 60.76           H
ATOM   2586  NE2 HIS A 280       2.009 190.617  28.800  1.00 54.52           N
HETATM 2587  N   NME A 281       2.024 190.987  21.954  1.00 50.53           N
HETATM 2588  H   NME A 281       1.495 191.805  22.223  1.00 50.53           H
HETATM 2589  CH3 NME A 281       2.432 190.886  20.555  1.00 50.53           C
HETATM 2590 1HH3 NME A 281       2.133 191.788  20.023  1.00 50.53           H
HETATM 2591 2HH3 NME A 281       1.954 190.019  20.099  1.00 50.53           H
HETATM 2592 3HH3 NME A 281       3.515 190.774  20.502  1.00 50.53           H
HETATM 2593  CH3 ACE A 289      15.064 202.464  23.682  1.00 64.73           C
HETATM 2594 1HH3 ACE A 289      15.208 203.166  22.860  1.00 64.73           H
HETATM 2595 2HH3 ACE A 289      14.515 202.954  24.486  1.00 64.73           H
HETATM 2596 3HH3 ACE A 289      14.499 201.602  23.328  1.00 64.73           H
HETATM 2597  C   ACE A 289      16.411 202.012  24.186  1.00 64.73           C
HETATM 2598  O   ACE A 289      17.437 202.503  23.729  1.00 64.73           O
ATOM   2599  N   ALA A 290      16.380 201.087  25.137  1.00 64.73           N
ATOM   2600  H   ALA A 290      15.469 200.831  25.489  1.00 64.73           H
ATOM   2601  CA  ALA A 290      17.523 200.341  25.676  1.00 69.42           C
ATOM   2602  HA  ALA A 290      18.255 200.190  24.882  1.00 69.42           H
ATOM   2603  C   ALA A 290      17.109 198.937  26.197  1.00 75.04           C
ATOM   2604  O   ALA A 290      17.929 198.020  26.254  1.00 68.53           O
ATOM   2605  CB  ALA A 290      18.181 201.176  26.783  1.00 59.33           C
ATOM   2606 1HB  ALA A 290      18.445 202.160  26.394  1.00 59.33           H
ATOM   2607 2HB  ALA A 290      19.083 200.664  27.120  1.00 59.33           H
ATOM   2608 3HB  ALA A 290      17.492 201.288  27.619  1.00 59.33           H
ATOM   2609  N   GLY A 291      15.820 198.746  26.510  1.00 73.08           N
ATOM   2610  H   GLY A 291      15.195 199.538  26.463  1.00 73.08           H
ATOM   2611  CA  GLY A 291      15.240 197.485  26.993  1.00 68.72           C
ATOM   2612 1HA  GLY A 291      15.617 197.303  28.000  1.00 68.72           H
ATOM   2613 2HA  GLY A 291      14.156 197.578  27.052  1.00 68.72           H
ATOM   2614  C   GLY A 291      15.578 196.267  26.119  1.00 69.07           C
ATOM   2615  O   GLY A 291      15.673 196.362  24.893  1.00 71.67           O
ATOM   2616  N   THR A 292      15.802 195.131  26.779  1.00 65.84           N
ATOM   2617  H   THR A 292      15.604 195.148  27.769  1.00 65.84           H
ATOM   2618  CA  THR A 292      16.339 193.858  26.256  1.00 70.83           C
ATOM   2619  HA  THR A 292      16.396 193.191  27.116  1.00 70.83           H
ATOM   2620  C   THR A 292      17.770 193.970  25.661  1.00 68.31           C
ATOM   2621  O   THR A 292      18.564 193.076  25.928  1.00 52.21           O
ATOM   2622  CB  THR A 292      15.343 193.170  25.315  1.00  0.00           C
ATOM   2623  HB  THR A 292      15.117 193.841  24.486  1.00  0.00           H
ATOM   2624  OG1 THR A 292      14.164 192.880  26.042  1.00  0.00           O
ATOM   2625  HG1 THR A 292      13.752 193.711  26.287  1.00  0.00           H
ATOM   2626  CG2 THR A 292      15.838 191.831  24.773  1.00  0.00           C
ATOM   2627 1HG2 THR A 292      15.023 191.340  24.240  1.00  0.00           H
ATOM   2628 2HG2 THR A 292      16.165 191.199  25.598  1.00  0.00           H
ATOM   2629 3HG2 THR A 292      16.671 191.997  24.090  1.00  0.00           H
ATOM   2630  N   LEU A 293      18.154 195.063  24.987  1.00 57.99           N
ATOM   2631  H   LEU A 293      17.490 195.808  24.834  1.00 57.99           H
ATOM   2632  CA  LEU A 293      19.530 195.307  24.546  1.00 57.74           C
ATOM   2633  HA  LEU A 293      19.834 194.423  23.985  1.00 57.74           H
ATOM   2634  C   LEU A 293      20.497 195.455  25.748  1.00 52.25           C
ATOM   2635  O   LEU A 293      21.583 194.889  25.698  1.00 44.98           O
ATOM   2636  CB  LEU A 293      19.592 196.487  23.554  1.00 62.22           C
ATOM   2637 1HB  LEU A 293      18.820 196.341  22.799  1.00 62.22           H
ATOM   2638 2HB  LEU A 293      19.369 197.404  24.099  1.00 62.22           H
ATOM   2639  CG  LEU A 293      20.961 196.603  22.845  1.00 60.27           C
ATOM   2640  HG  LEU A 293      21.424 195.616  22.837  1.00 60.27           H
ATOM   2641  CD1 LEU A 293      20.795 197.058  21.398  1.00 59.91           C
ATOM   2642 1HD1 LEU A 293      21.770 197.088  20.913  1.00 59.91           H
ATOM   2643 2HD1 LEU A 293      20.350 198.053  21.384  1.00 59.91           H
ATOM   2644 3HD1 LEU A 293      20.145 196.362  20.867  1.00 59.91           H
ATOM   2645  CD2 LEU A 293      21.906 197.594  23.521  1.00 61.55           C
ATOM   2646 1HD2 LEU A 293      22.845 197.637  22.969  1.00 61.55           H
ATOM   2647 2HD2 LEU A 293      22.099 197.257  24.540  1.00 61.55           H
ATOM   2648 3HD2 LEU A 293      21.451 198.584  23.545  1.00 61.55           H
ATOM   2649  N   ASP A 294      20.053 196.061  26.858  1.00 50.12           N
ATOM   2650  H   ASP A 294      19.212 196.618  26.804  1.00 50.12           H
ATOM   2651  CA  ASP A 294      20.720 196.023  28.171  1.00 49.77           C
ATOM   2652  HA  ASP A 294      21.638 196.608  28.122  1.00 49.77           H
ATOM   2653  C   ASP A 294      21.126 194.581  28.614  1.00 43.82           C
ATOM   2654  O   ASP A 294      22.065 194.421  29.395  1.00 43.93           O
ATOM   2655  CB  ASP A 294      19.803 196.644  29.252  1.00 50.03           C
ATOM   2656 1HB  ASP A 294      18.849 196.118  29.233  1.00 50.03           H
ATOM   2657 2HB  ASP A 294      20.256 196.457  30.226  1.00 50.03           H
ATOM   2658  CG  ASP A 294      19.498 198.163  29.165  1.00 56.00           C
ATOM   2659  OD1 ASP A 294      20.305 198.936  28.603  1.00 52.74           O
ATOM   2660  OD2 ASP A 294      18.454 198.565  29.747  1.00 62.82           O
ATOM   2661  N   TYR A 295      20.463 193.540  28.086  1.00 38.61           N
ATOM   2662  H   TYR A 295      19.769 193.748  27.383  1.00 38.61           H
ATOM   2663  CA  TYR A 295      20.660 192.103  28.380  1.00 42.34           C
ATOM   2664  HA  TYR A 295      21.403 192.013  29.172  1.00 42.34           H
ATOM   2665  C   TYR A 295      21.199 191.280  27.164  1.00 44.73           C
ATOM   2666  O   TYR A 295      21.072 190.051  27.141  1.00 46.25           O
ATOM   2667  CB  TYR A 295      19.343 191.500  28.910  1.00 42.79           C
ATOM   2668 1HB  TYR A 295      18.609 191.500  28.104  1.00 42.79           H
ATOM   2669 2HB  TYR A 295      19.531 190.457  29.164  1.00 42.79           H
ATOM   2670  CG  TYR A 295      18.708 192.177  30.129  1.00 45.60           C
ATOM   2671  CD1 TYR A 295      17.865 193.292  29.972  1.00 54.05           C
ATOM   2672  HD1 TYR A 295      17.705 193.721  28.994  1.00 54.05           H
ATOM   2673  CD2 TYR A 295      18.912 191.644  31.415  1.00 45.54           C
ATOM   2674  HD2 TYR A 295      19.547 190.779  31.543  1.00 45.54           H
ATOM   2675  CE1 TYR A 295      17.226 193.857  31.090  1.00 54.36           C
ATOM   2676  HE1 TYR A 295      16.572 194.708  30.964  1.00 54.36           H
ATOM   2677  CE2 TYR A 295      18.292 192.215  32.544  1.00 45.32           C
ATOM   2678  HE2 TYR A 295      18.461 191.804  33.529  1.00 45.32           H
ATOM   2679  CZ  TYR A 295      17.431 193.318  32.380  1.00 52.49           C
ATOM   2680  OH  TYR A 295      16.777 193.862  33.449  1.00 48.18           O
ATOM   2681  HH  TYR A 295      17.199 193.657  34.287  1.00 48.18           H
ATOM   2682  N   LEU A 296      21.767 191.924  26.133  1.00 45.00           N
ATOM   2683  H   LEU A 296      21.824 192.932  26.149  1.00 45.00           H
ATOM   2684  CA  LEU A 296      22.440 191.255  25.008  1.00 39.98           C
ATOM   2685  HA  LEU A 296      22.105 190.218  24.981  1.00 39.98           H
ATOM   2686  C   LEU A 296      23.983 191.245  25.158  1.00 38.18           C
ATOM   2687  O   LEU A 296      24.543 192.231  25.639  1.00 36.27           O
ATOM   2688  CB  LEU A 296      22.052 191.909  23.660  1.00 45.73           C
ATOM   2689 1HB  LEU A 296      22.337 192.960  23.701  1.00 45.73           H
ATOM   2690 2HB  LEU A 296      22.635 191.432  22.873  1.00 45.73           H
ATOM   2691  CG  LEU A 296      20.565 191.812  23.281  1.00 50.13           C
ATOM   2692  HG  LEU A 296      19.973 192.293  24.060  1.00 50.13           H
ATOM   2693  CD1 LEU A 296      20.308 192.541  21.961  1.00 55.07           C
ATOM   2694 1HD1 LEU A 296      19.233 192.605  21.794  1.00 55.07           H
ATOM   2695 2HD1 LEU A 296      20.772 191.997  21.138  1.00 55.07           H
ATOM   2696 3HD1 LEU A 296      20.729 193.545  22.017  1.00 55.07           H
ATOM   2697  CD2 LEU A 296      20.076 190.373  23.136  1.00 49.88           C
ATOM   2698 1HD2 LEU A 296      19.039 190.369  22.802  1.00 49.88           H
ATOM   2699 2HD2 LEU A 296      20.147 189.887  24.110  1.00 49.88           H
ATOM   2700 3HD2 LEU A 296      20.692 189.835  22.416  1.00 49.88           H
ATOM   2701  N   PRO A 297      24.675 190.176  24.717  1.00 36.06           N
ATOM   2702  CA  PRO A 297      26.134 190.121  24.637  1.00 38.58           C
ATOM   2703  HA  PRO A 297      26.568 190.646  25.488  1.00 38.58           H
ATOM   2704  C   PRO A 297      26.705 190.761  23.348  1.00 37.80           C
ATOM   2705  O   PRO A 297      25.960 190.959  22.378  1.00 38.90           O
ATOM   2706  CB  PRO A 297      26.457 188.631  24.724  1.00 36.05           C
ATOM   2707 1HB  PRO A 297      27.399 188.372  24.240  1.00 36.05           H
ATOM   2708 2HB  PRO A 297      26.467 188.308  25.765  1.00 36.05           H
ATOM   2709  CG  PRO A 297      25.296 187.999  23.988  1.00 38.45           C
ATOM   2710 1HG  PRO A 297      25.477 188.035  22.914  1.00 38.45           H
ATOM   2711 2HG  PRO A 297      25.112 186.980  24.331  1.00 38.45           H
ATOM   2712  CD  PRO A 297      24.120 188.889  24.348  1.00 39.56           C
ATOM   2713 1HD  PRO A 297      23.454 189.012  23.494  1.00 39.56           H
ATOM   2714 2HD  PRO A 297      23.586 188.466  25.199  1.00 39.56           H
ATOM   2715  N   PRO A 298      28.027 191.041  23.287  1.00 36.87           N
ATOM   2716  CA  PRO A 298      28.673 191.737  22.166  1.00 40.88           C
ATOM   2717  HA  PRO A 298      28.299 192.760  22.129  1.00 40.88           H
ATOM   2718  C   PRO A 298      28.449 191.090  20.787  1.00 43.15           C
ATOM   2719  O   PRO A 298      28.078 191.766  19.829  1.00 42.22           O
ATOM   2720  CB  PRO A 298      30.166 191.770  22.519  1.00 40.43           C
ATOM   2721 1HB  PRO A 298      30.674 190.898  22.105  1.00 40.43           H
ATOM   2722 2HB  PRO A 298      30.645 192.688  22.180  1.00 40.43           H
ATOM   2723  CG  PRO A 298      30.179 191.707  24.036  1.00 37.90           C
ATOM   2724 1HG  PRO A 298      31.096 191.262  24.423  1.00 37.90           H
ATOM   2725 2HG  PRO A 298      30.019 192.701  24.454  1.00 37.90           H
ATOM   2726  CD  PRO A 298      28.994 190.813  24.339  1.00 37.99           C
ATOM   2727 1HD  PRO A 298      29.301 189.767  24.335  1.00 37.99           H
ATOM   2728 2HD  PRO A 298      28.562 191.091  25.300  1.00 37.99           H
ATOM   2729  N   GLU A 299      28.623 189.774  20.680  1.00 39.86           N
ATOM   2730  H   GLU A 299      28.925 189.255  21.492  1.00 39.86           H
ATOM   2731  CA  GLU A 299      28.523 189.026  19.423  1.00 40.03           C
ATOM   2732  HA  GLU A 299      29.203 189.494  18.711  1.00 40.03           H
ATOM   2733  C   GLU A 299      27.099 189.074  18.814  1.00 46.36           C
ATOM   2734  O   GLU A 299      26.948 189.053  17.591  1.00 40.97           O
ATOM   2735  CB  GLU A 299      29.014 187.577  19.632  1.00 36.15           C
ATOM   2736 1HB  GLU A 299      29.038 187.099  18.653  1.00 36.15           H
ATOM   2737 2HB  GLU A 299      30.042 187.589  19.995  1.00 36.15           H
ATOM   2738  CG  GLU A 299      28.188 186.669  20.582  1.00 37.99           C
ATOM   2739 1HG  GLU A 299      27.123 186.803  20.390  1.00 37.99           H
ATOM   2740 2HG  GLU A 299      28.436 185.636  20.340  1.00 37.99           H
ATOM   2741  CD  GLU A 299      28.437 186.885  22.087  1.00 40.32           C
ATOM   2742  OE1 GLU A 299      29.190 187.800  22.487  1.00 34.80           O
ATOM   2743  OE2 GLU A 299      27.883 186.122  22.904  1.00 36.96           O
ATOM   2744  N   MET A 300      26.056 189.211  19.641  1.00 41.86           N
ATOM   2745  H   MET A 300      26.221 189.323  20.631  1.00 41.86           H
ATOM   2746  CA  MET A 300      24.689 189.359  19.166  1.00 39.90           C
ATOM   2747  HA  MET A 300      24.523 188.607  18.395  1.00 39.90           H
ATOM   2748  C   MET A 300      24.460 190.749  18.539  1.00 43.65           C
ATOM   2749  O   MET A 300      24.051 190.834  17.375  1.00 47.83           O
ATOM   2750  CB  MET A 300      23.679 189.071  20.281  1.00 43.56           C
ATOM   2751 1HB  MET A 300      23.938 189.615  21.190  1.00 43.56           H
ATOM   2752 2HB  MET A 300      22.694 189.399  19.947  1.00 43.56           H
ATOM   2753  CG  MET A 300      23.628 187.572  20.593  1.00 41.39           C
ATOM   2754 1HG  MET A 300      23.526 187.020  19.659  1.00 41.39           H
ATOM   2755 2HG  MET A 300      24.573 187.272  21.045  1.00 41.39           H
ATOM   2756  SD  MET A 300      22.268 187.091  21.707  1.00 44.15           S
ATOM   2757  CE  MET A 300      20.864 187.259  20.574  1.00 40.80           C
ATOM   2758 1HE  MET A 300      19.954 186.958  21.093  1.00 40.80           H
ATOM   2759 2HE  MET A 300      21.019 186.615  19.708  1.00 40.80           H
ATOM   2760 3HE  MET A 300      20.769 188.294  20.245  1.00 40.80           H
ATOM   2761  N   ILE A 301      24.777 191.825  19.265  1.00 42.72           N
ATOM   2762  H   ILE A 301      25.170 191.709  20.188  1.00 42.72           H
ATOM   2763  CA  ILE A 301      24.558 193.203  18.814  1.00 48.85           C
ATOM   2764  HA  ILE A 301      23.526 193.258  18.467  1.00 48.85           H
ATOM   2765  C   ILE A 301      25.472 193.589  17.619  1.00 50.42           C
ATOM   2766  O   ILE A 301      25.077 194.409  16.789  1.00 43.17           O
ATOM   2767  CB  ILE A 301      24.673 194.207  20.000  1.00 45.25           C
ATOM   2768  HB  ILE A 301      24.387 195.189  19.624  1.00 45.25           H
ATOM   2769  CG1 ILE A 301      26.103 194.323  20.568  1.00 45.36           C
ATOM   2770 1HG1 ILE A 301      26.393 193.352  20.969  1.00 45.36           H
ATOM   2771 2HG1 ILE A 301      26.775 194.592  19.753  1.00 45.36           H
ATOM   2772  CG2 ILE A 301      23.657 193.845  21.095  1.00 52.44           C
ATOM   2773 1HG2 ILE A 301      23.568 194.672  21.800  1.00 52.44           H
ATOM   2774 2HG2 ILE A 301      23.991 192.952  21.624  1.00 52.44           H
ATOM   2775 3HG2 ILE A 301      22.688 193.654  20.634  1.00 52.44           H
ATOM   2776  CD1 ILE A 301      26.275 195.375  21.668  1.00 46.70           C
ATOM   2777 1HD1 ILE A 301      27.332 195.446  21.928  1.00 46.70           H
ATOM   2778 2HD1 ILE A 301      25.702 195.091  22.550  1.00 46.70           H
ATOM   2779 3HD1 ILE A 301      25.925 196.340  21.301  1.00 46.70           H
ATOM   2780  N   GLU A 302      26.645 192.964  17.489  1.00 45.71           N
ATOM   2781  H   GLU A 302      26.957 192.376  18.249  1.00 45.71           H
ATOM   2782  CA  GLU A 302      27.583 193.097  16.356  1.00 49.89           C
ATOM   2783  HA  GLU A 302      27.494 194.108  15.956  1.00 49.89           H
ATOM   2784  C   GLU A 302      27.282 192.117  15.178  1.00 48.22           C
ATOM   2785  O   GLU A 302      28.099 191.961  14.269  1.00 55.40           O
ATOM   2786  CB  GLU A 302      29.027 192.954  16.870  1.00 41.28           C
ATOM   2787 1HB  GLU A 302      29.132 191.996  17.379  1.00 41.28           H
ATOM   2788 2HB  GLU A 302      29.720 192.986  16.030  1.00 41.28           H
ATOM   2789  CG  GLU A 302      29.404 194.076  17.857  1.00 47.48           C
ATOM   2790 1HG  GLU A 302      29.366 195.026  17.324  1.00 47.48           H
ATOM   2791 2HG  GLU A 302      28.681 194.119  18.671  1.00 47.48           H
ATOM   2792  CD  GLU A 302      30.809 193.916  18.464  1.00 59.95           C
ATOM   2793  OE1 GLU A 302      31.444 192.847  18.301  1.00 60.36           O
ATOM   2794  OE2 GLU A 302      31.315 194.904  19.049  1.00 57.89           O
ATOM   2795  N   GLY A 303      26.116 191.460  15.186  1.00 50.04           N
ATOM   2796  H   GLY A 303      25.495 191.597  15.971  1.00 50.04           H
ATOM   2797  CA  GLY A 303      25.585 190.673  14.065  1.00 46.37           C
ATOM   2798 1HA  GLY A 303      24.519 190.512  14.224  1.00 46.37           H
ATOM   2799 2HA  GLY A 303      25.701 191.253  13.149  1.00 46.37           H
ATOM   2800  C   GLY A 303      26.242 189.291  13.835  1.00 50.51           C
ATOM   2801  O   GLY A 303      25.928 188.628  12.848  1.00 53.91           O
ATOM   2802  N   ARG A 304      27.146 188.856  14.719  1.00 47.61           N
ATOM   2803  H   ARG A 304      27.262 189.392  15.567  1.00 47.61           H
ATOM   2804  CA  ARG A 304      27.989 187.650  14.603  1.00 45.48           C
ATOM   2805  HA  ARG A 304      28.305 187.551  13.564  1.00 45.48           H
ATOM   2806  C   ARG A 304      27.236 186.358  14.994  1.00 48.08           C
ATOM   2807  O   ARG A 304      26.171 186.413  15.611  1.00 44.56           O
ATOM   2808  CB  ARG A 304      29.250 187.816  15.480  1.00 49.18           C
ATOM   2809 1HB  ARG A 304      28.992 187.569  16.509  1.00 49.18           H
ATOM   2810 2HB  ARG A 304      30.008 187.109  15.143  1.00 49.18           H
ATOM   2811  CG  ARG A 304      29.874 189.231  15.467  1.00 54.01           C
ATOM   2812 1HG  ARG A 304      30.073 189.527  14.437  1.00 54.01           H
ATOM   2813 2HG  ARG A 304      29.173 189.938  15.912  1.00 54.01           H
ATOM   2814  CD  ARG A 304      31.191 189.277  16.257  1.00 60.27           C
ATOM   2815 1HD  ARG A 304      31.033 188.824  17.236  1.00 60.27           H
ATOM   2816 2HD  ARG A 304      31.956 188.697  15.740  1.00 60.27           H
ATOM   2817  NE  ARG A 304      31.690 190.652  16.449  1.00 67.93           N
ATOM   2818  HE  ARG A 304      31.240 191.158  17.198  1.00 67.93           H
ATOM   2819  CZ  ARG A 304      32.804 191.156  15.885  1.00 72.92           C
ATOM   2820  NH1 ARG A 304      33.420 190.627  14.872  1.00 76.55           N
ATOM   2821 1HH1 ARG A 304      32.963 189.901  14.338  1.00 76.55           H
ATOM   2822 2HH1 ARG A 304      34.235 191.091  14.498  1.00 76.55           H
ATOM   2823  NH2 ARG A 304      33.309 192.252  16.362  1.00 69.18           N
ATOM   2824 1HH2 ARG A 304      32.863 192.627  17.186  1.00 69.18           H
ATOM   2825 2HH2 ARG A 304      34.288 192.431  16.191  1.00 69.18           H
ATOM   2826  N   MET A 305      27.799 185.190  14.680  1.00 42.62           N
ATOM   2827  H   MET A 305      28.657 185.193  14.148  1.00 42.62           H
ATOM   2828  CA  MET A 305      27.359 183.888  15.200  1.00 48.92           C
ATOM   2829  HA  MET A 305      26.306 183.756  14.950  1.00 48.92           H
ATOM   2830  C   MET A 305      27.492 183.796  16.740  1.00 42.79           C
ATOM   2831  O   MET A 305      28.377 184.421  17.326  1.00 41.93           O
ATOM   2832  CB  MET A 305      28.157 182.773  14.500  1.00 43.48           C
ATOM   2833 1HB  MET A 305      27.887 182.785  13.444  1.00 43.48           H
ATOM   2834 2HB  MET A 305      29.221 182.996  14.581  1.00 43.48           H
ATOM   2835  CG  MET A 305      27.922 181.343  15.040  1.00 47.84           C
ATOM   2836 1HG  MET A 305      28.568 180.654  14.496  1.00 47.84           H
ATOM   2837 2HG  MET A 305      28.220 181.297  16.088  1.00 47.84           H
ATOM   2838  SD  MET A 305      26.199 180.785  14.889  1.00 61.06           S
ATOM   2839  CE  MET A 305      26.186 180.245  13.161  1.00 45.53           C
ATOM   2840 1HE  MET A 305      25.186 179.895  12.903  1.00 45.53           H
ATOM   2841 2HE  MET A 305      26.900 179.432  13.034  1.00 45.53           H
ATOM   2842 3HE  MET A 305      26.459 181.075  12.510  1.00 45.53           H
ATOM   2843  N   HIS A 306      26.660 182.972  17.384  1.00 38.53           N
ATOM   2844  H   HIS A 306      25.991 182.434  16.851  1.00 38.53           H
ATOM   2845  CA  HIS A 306      26.774 182.634  18.811  1.00 38.16           C
ATOM   2846  HA  HIS A 306      27.824 182.698  19.097  1.00 38.16           H
ATOM   2847  C   HIS A 306      26.289 181.197  19.130  1.00 37.26           C
ATOM   2848  O   HIS A 306      25.617 180.548  18.323  1.00 37.66           O
ATOM   2849  CB  HIS A 306      26.009 183.665  19.654  1.00 33.69           C
ATOM   2850 1HB  HIS A 306      26.299 183.539  20.697  1.00 33.69           H
ATOM   2851 2HB  HIS A 306      26.316 184.668  19.356  1.00 33.69           H
ATOM   2852  CG  HIS A 306      24.500 183.570  19.554  1.00 38.69           C
ATOM   2853  ND1 HIS A 306      23.687 184.239  18.676  1.00 41.20           N
ATOM   2854  HD1 HIS A 306      23.938 184.862  17.922  1.00 41.20           H
ATOM   2855  CD2 HIS A 306      23.662 182.778  20.294  1.00 38.85           C
ATOM   2856  HD2 HIS A 306      23.905 182.088  21.088  1.00 38.85           H
ATOM   2857  CE1 HIS A 306      22.442 183.886  18.917  1.00 41.20           C
ATOM   2858  HE1 HIS A 306      21.554 184.220  18.400  1.00 41.20           H
ATOM   2859  NE2 HIS A 306      22.369 182.981  19.881  1.00 43.56           N
ATOM   2860  N   ASP A 307      26.605 180.741  20.340  1.00 37.25           N
ATOM   2861  H   ASP A 307      27.186 181.325  20.924  1.00 37.25           H
ATOM   2862  CA  ASP A 307      26.166 179.466  20.948  1.00 35.82           C
ATOM   2863  HA  ASP A 307      25.347 179.050  20.362  1.00 35.82           H
ATOM   2864  C   ASP A 307      25.633 179.705  22.387  1.00 34.22           C
ATOM   2865  O   ASP A 307      25.315 180.834  22.763  1.00 34.06           O
ATOM   2866  CB  ASP A 307      27.329 178.459  20.901  1.00 34.34           C
ATOM   2867 1HB  ASP A 307      26.979 177.502  21.288  1.00 34.34           H
ATOM   2868 2HB  ASP A 307      27.596 178.304  19.856  1.00 34.34           H
ATOM   2869  CG  ASP A 307      28.609 178.848  21.670  1.00 38.57           C
ATOM   2870  OD1 ASP A 307      28.735 180.003  22.135  1.00 37.66           O
ATOM   2871  OD2 ASP A 307      29.498 177.969  21.757  1.00 42.45           O
ATOM   2872  N   GLU A 308      25.499 178.662  23.213  1.00 37.16           N
ATOM   2873  H   GLU A 308      25.840 177.752  22.937  1.00 37.16           H
ATOM   2874  CA  GLU A 308      24.842 178.735  24.528  1.00 33.01           C
ATOM   2875  HA  GLU A 308      23.851 179.159  24.364  1.00 33.01           H
ATOM   2876  C   GLU A 308      25.569 179.646  25.557  1.00 34.17           C
ATOM   2877  O   GLU A 308      25.045 179.930  26.634  1.00 34.25           O
ATOM   2878  CB  GLU A 308      24.627 177.315  25.077  1.00 31.42           C
ATOM   2879 1HB  GLU A 308      23.806 177.365  25.792  1.00 31.42           H
ATOM   2880 2HB  GLU A 308      24.299 176.664  24.267  1.00 31.42           H
ATOM   2881  CG  GLU A 308      25.834 176.647  25.774  1.00 34.34           C
ATOM   2882 1HG  GLU A 308      26.153 177.255  26.620  1.00 34.34           H
ATOM   2883 2HG  GLU A 308      25.499 175.688  26.170  1.00 34.34           H
ATOM   2884  CD  GLU A 308      27.046 176.403  24.863  1.00 39.67           C
ATOM   2885  OE1 GLU A 308      26.848 176.083  23.668  1.00 32.66           O
ATOM   2886  OE2 GLU A 308      28.186 176.405  25.384  1.00 36.81           O
ATOM   2887  N   LYS A 309      26.762 180.144  25.219  1.00 29.49           N
ATOM   2888  H   LYS A 309      27.121 179.921  24.302  1.00 29.49           H
ATOM   2889  CA  LYS A 309      27.521 181.116  26.007  1.00 33.59           C
ATOM   2890  HA  LYS A 309      27.567 180.748  27.032  1.00 33.59           H
ATOM   2891  C   LYS A 309      26.858 182.519  26.046  1.00 32.45           C
ATOM   2892  O   LYS A 309      27.318 183.365  26.818  1.00 30.21           O
ATOM   2893  CB  LYS A 309      28.952 181.176  25.441  1.00 35.56           C
ATOM   2894 1HB  LYS A 309      28.901 181.501  24.402  1.00 35.56           H
ATOM   2895 2HB  LYS A 309      29.517 181.918  26.006  1.00 35.56           H
ATOM   2896  CG  LYS A 309      29.711 179.834  25.497  1.00 34.86           C
ATOM   2897 1HG  LYS A 309      29.198 179.122  24.850  1.00 34.86           H
ATOM   2898 2HG  LYS A 309      30.708 179.986  25.084  1.00 34.86           H
ATOM   2899  CD  LYS A 309      29.809 179.246  26.915  1.00 40.73           C
ATOM   2900 1HD  LYS A 309      30.060 180.049  27.609  1.00 40.73           H
ATOM   2901 2HD  LYS A 309      28.840 178.828  27.187  1.00 40.73           H
ATOM   2902  CE  LYS A 309      30.862 178.135  27.013  1.00 53.45           C
ATOM   2903 1HE  LYS A 309      30.724 177.598  27.952  1.00 53.45           H
ATOM   2904 2HE  LYS A 309      30.709 177.430  26.196  1.00 53.45           H
ATOM   2905  NZ  LYS A 309      32.235 178.686  26.968  1.00 50.59           N
ATOM   2906 1HZ  LYS A 309      32.897 177.925  26.996  1.00 50.59           H
ATOM   2907 2HZ  LYS A 309      32.381 179.290  27.764  1.00 50.59           H
ATOM   2908 3HZ  LYS A 309      32.363 179.214  26.116  1.00 50.59           H
ATOM   2909  N   VAL A 310      25.782 182.770  25.293  1.00 30.26           N
ATOM   2910  H   VAL A 310      25.472 182.090  24.613  1.00 30.26           H
ATOM   2911  CA  VAL A 310      24.918 183.944  25.481  1.00 33.65           C
ATOM   2912  HA  VAL A 310      25.570 184.815  25.548  1.00 33.65           H
ATOM   2913  C   VAL A 310      24.113 183.854  26.800  1.00 33.88           C
ATOM   2914  O   VAL A 310      24.054 184.840  27.529  1.00 31.11           O
ATOM   2915  CB  VAL A 310      23.986 184.213  24.271  1.00 32.14           C
ATOM   2916  HB  VAL A 310      23.468 185.155  24.452  1.00 32.14           H
ATOM   2917  CG1 VAL A 310      24.810 184.386  22.996  1.00 36.51           C
ATOM   2918 1HG1 VAL A 310      24.160 184.747  22.198  1.00 36.51           H
ATOM   2919 2HG1 VAL A 310      25.240 183.427  22.708  1.00 36.51           H
ATOM   2920 3HG1 VAL A 310      25.609 185.107  23.168  1.00 36.51           H
ATOM   2921  CG2 VAL A 310      22.916 183.147  24.016  1.00 31.18           C
ATOM   2922 1HG2 VAL A 310      22.391 183.381  23.089  1.00 31.18           H
ATOM   2923 2HG2 VAL A 310      22.209 183.151  24.845  1.00 31.18           H
ATOM   2924 3HG2 VAL A 310      23.376 182.162  23.935  1.00 31.18           H
ATOM   2925  N   ASP A 311      23.604 182.678  27.181  1.00 30.83           N
ATOM   2926  H   ASP A 311      23.629 181.887  26.555  1.00 30.83           H
ATOM   2927  CA  ASP A 311      22.844 182.492  28.429  1.00 32.03           C
ATOM   2928  HA  ASP A 311      22.077 183.265  28.470  1.00 32.03           H
ATOM   2929  C   ASP A 311      23.742 182.656  29.682  1.00 31.09           C
ATOM   2930  O   ASP A 311      23.276 183.061  30.746  1.00 31.46           O
ATOM   2931  CB  ASP A 311      22.116 181.129  28.450  1.00 33.60           C
ATOM   2932 1HB  ASP A 311      22.851 180.329  28.356  1.00 33.60           H
ATOM   2933 2HB  ASP A 311      21.628 181.024  29.419  1.00 33.60           H
ATOM   2934  CG  ASP A 311      21.048 180.925  27.353  1.00 33.03           C
ATOM   2935  OD1 ASP A 311      20.948 181.766  26.438  1.00 39.24           O
ATOM   2936  OD2 ASP A 311      20.291 179.931  27.427  1.00 38.52           O
ATOM   2937  N   LEU A 312      25.051 182.415  29.547  1.00 28.52           N
ATOM   2938  H   LEU A 312      25.380 182.074  28.656  1.00 28.52           H
ATOM   2939  CA  LEU A 312      26.058 182.672  30.574  1.00 30.32           C
ATOM   2940  HA  LEU A 312      25.710 182.249  31.516  1.00 30.32           H
ATOM   2941  C   LEU A 312      26.265 184.192  30.788  1.00 29.99           C
ATOM   2942  O   LEU A 312      26.354 184.641  31.930  1.00 26.81           O
ATOM   2943  CB  LEU A 312      27.385 181.985  30.177  1.00 31.82           C
ATOM   2944 1HB  LEU A 312      27.536 182.131  29.107  1.00 31.82           H
ATOM   2945 2HB  LEU A 312      28.199 182.500  30.686  1.00 31.82           H
ATOM   2946  CG  LEU A 312      27.506 180.473  30.499  1.00 33.41           C
ATOM   2947  HG  LEU A 312      28.379 180.089  29.972  1.00 33.41           H
ATOM   2948  CD1 LEU A 312      27.739 180.245  31.991  1.00 29.21           C
ATOM   2949 1HD1 LEU A 312      27.879 179.180  32.175  1.00 29.21           H
ATOM   2950 2HD1 LEU A 312      26.884 180.605  32.564  1.00 29.21           H
ATOM   2951 3HD1 LEU A 312      28.635 180.788  32.295  1.00 29.21           H
ATOM   2952  CD2 LEU A 312      26.300 179.638  30.052  1.00 29.62           C
ATOM   2953 1HD2 LEU A 312      26.484 178.583  30.257  1.00 29.62           H
ATOM   2954 2HD2 LEU A 312      26.148 179.780  28.982  1.00 29.62           H
ATOM   2955 3HD2 LEU A 312      25.412 179.964  30.592  1.00 29.62           H
ATOM   2956  N   TRP A 313      26.275 184.987  29.714  1.00 29.16           N
ATOM   2957  H   TRP A 313      26.128 184.588  28.798  1.00 29.16           H
ATOM   2958  CA  TRP A 313      26.283 186.446  29.808  1.00 31.80           C
ATOM   2959  HA  TRP A 313      27.119 186.752  30.437  1.00 31.80           H
ATOM   2960  C   TRP A 313      24.981 186.951  30.465  1.00 32.38           C
ATOM   2961  O   TRP A 313      25.035 187.750  31.401  1.00 30.03           O
ATOM   2962  CB  TRP A 313      26.492 187.049  28.415  1.00 30.25           C
ATOM   2963 1HB  TRP A 313      27.406 186.625  27.998  1.00 30.25           H
ATOM   2964 2HB  TRP A 313      25.674 186.738  27.765  1.00 30.25           H
ATOM   2965  CG  TRP A 313      26.597 188.555  28.361  1.00 32.63           C
ATOM   2966  CD1 TRP A 313      25.558 189.419  28.385  1.00 34.04           C
ATOM   2967  HD1 TRP A 313      24.508 189.178  28.466  1.00 34.04           H
ATOM   2968  CD2 TRP A 313      27.787 189.395  28.226  1.00 31.42           C
ATOM   2969  NE1 TRP A 313      26.000 190.695  28.273  1.00 30.78           N
ATOM   2970  HE1 TRP A 313      25.394 191.504  28.277  1.00 30.78           H
ATOM   2971  CE2 TRP A 313      27.360 190.754  28.132  1.00 36.43           C
ATOM   2972  CE3 TRP A 313      29.179 189.154  28.140  1.00 34.55           C
ATOM   2973  HE3 TRP A 313      29.542 188.140  28.223  1.00 34.55           H
ATOM   2974  CZ2 TRP A 313      28.257 191.810  27.930  1.00 37.86           C
ATOM   2975  HZ2 TRP A 313      27.888 192.822  27.843  1.00 37.86           H
ATOM   2976  CZ3 TRP A 313      30.088 190.214  27.958  1.00 38.05           C
ATOM   2977  HZ3 TRP A 313      31.145 190.001  27.910  1.00 38.05           H
ATOM   2978  CH2 TRP A 313      29.631 191.539  27.846  1.00 36.84           C
ATOM   2979  HH2 TRP A 313      30.329 192.350  27.696  1.00 36.84           H
ATOM   2980  N   SER A 314      23.821 186.408  30.070  1.00 28.99           N
ATOM   2981  H   SER A 314      23.804 185.800  29.264  1.00 28.99           H
ATOM   2982  CA  SER A 314      22.527 186.684  30.707  1.00 32.46           C
ATOM   2983  HA  SER A 314      22.284 187.735  30.554  1.00 32.46           H
ATOM   2984  C   SER A 314      22.527 186.394  32.213  1.00 33.47           C
ATOM   2985  O   SER A 314      21.991 187.193  32.984  1.00 28.92           O
ATOM   2986  CB  SER A 314      21.417 185.843  30.087  1.00 32.29           C
ATOM   2987 1HB  SER A 314      21.675 184.786  30.160  1.00 32.29           H
ATOM   2988 2HB  SER A 314      20.487 186.006  30.633  1.00 32.29           H
ATOM   2989  OG  SER A 314      21.210 186.191  28.735  1.00 37.77           O
ATOM   2990  HG  SER A 314      20.316 185.940  28.491  1.00 37.77           H
ATOM   2991  N   LEU A 315      23.133 185.281  32.639  1.00 28.74           N
ATOM   2992  H   LEU A 315      23.482 184.628  31.951  1.00 28.74           H
ATOM   2993  CA  LEU A 315      23.264 184.895  34.043  1.00 28.83           C
ATOM   2994  HA  LEU A 315      22.273 184.948  34.495  1.00 28.83           H
ATOM   2995  C   LEU A 315      24.186 185.868  34.816  1.00 30.97           C
ATOM   2996  O   LEU A 315      23.887 186.217  35.957  1.00 30.96           O
ATOM   2997  CB  LEU A 315      23.761 183.432  34.096  1.00 30.68           C
ATOM   2998 1HB  LEU A 315      23.159 182.845  33.402  1.00 30.68           H
ATOM   2999 2HB  LEU A 315      24.792 183.412  33.744  1.00 30.68           H
ATOM   3000  CG  LEU A 315      23.692 182.761  35.477  1.00 34.96           C
ATOM   3001  HG  LEU A 315      24.201 183.397  36.201  1.00 34.96           H
ATOM   3002  CD1 LEU A 315      22.246 182.522  35.927  1.00 32.59           C
ATOM   3003 1HD1 LEU A 315      22.247 181.974  36.869  1.00 32.59           H
ATOM   3004 2HD1 LEU A 315      21.721 181.942  35.169  1.00 32.59           H
ATOM   3005 3HD1 LEU A 315      21.744 183.480  36.064  1.00 32.59           H
ATOM   3006  CD2 LEU A 315      24.405 181.408  35.431  1.00 35.59           C
ATOM   3007 1HD2 LEU A 315      24.362 180.943  36.416  1.00 35.59           H
ATOM   3008 2HD2 LEU A 315      25.447 181.559  35.146  1.00 35.59           H
ATOM   3009 3HD2 LEU A 315      23.918 180.762  34.701  1.00 35.59           H
ATOM   3010  N   GLY A 316      25.253 186.366  34.179  1.00 30.10           N
ATOM   3011  H   GLY A 316      25.461 186.030  33.250  1.00 30.10           H
ATOM   3012  CA  GLY A 316      26.129 187.412  34.712  1.00 32.68           C
ATOM   3013 1HA  GLY A 316      26.527 187.102  35.678  1.00 32.68           H
ATOM   3014 2HA  GLY A 316      26.959 187.559  34.022  1.00 32.68           H
ATOM   3015  C   GLY A 316      25.409 188.761  34.897  1.00 32.22           C
ATOM   3016  O   GLY A 316      25.491 189.362  35.969  1.00 32.11           O
ATOM   3017  N   VAL A 317      24.645 189.197  33.889  1.00 32.49           N
ATOM   3018  H   VAL A 317      24.635 188.676  33.024  1.00 32.49           H
ATOM   3019  CA  VAL A 317      23.804 190.399  33.938  1.00 34.47           C
ATOM   3020  HA  VAL A 317      24.444 191.252  34.164  1.00 34.47           H
ATOM   3021  C   VAL A 317      22.747 190.286  35.056  1.00 33.98           C
ATOM   3022  O   VAL A 317      22.559 191.238  35.814  1.00 31.97           O
ATOM   3023  CB  VAL A 317      23.137 190.660  32.569  1.00 33.46           C
ATOM   3024  HB  VAL A 317      22.691 189.727  32.225  1.00 33.46           H
ATOM   3025  CG1 VAL A 317      22.030 191.718  32.645  1.00 31.36           C
ATOM   3026 1HG1 VAL A 317      21.719 191.994  31.637  1.00 31.36           H
ATOM   3027 2HG1 VAL A 317      22.405 192.600  33.164  1.00 31.36           H
ATOM   3028 3HG1 VAL A 317      21.179 191.310  33.190  1.00 31.36           H
ATOM   3029  CG2 VAL A 317      24.163 191.126  31.527  1.00 32.99           C
ATOM   3030 1HG2 VAL A 317      23.655 191.291  30.577  1.00 32.99           H
ATOM   3031 2HG2 VAL A 317      24.928 190.360  31.402  1.00 32.99           H
ATOM   3032 3HG2 VAL A 317      24.628 192.054  31.858  1.00 32.99           H
ATOM   3033  N   LEU A 318      22.100 189.124  35.199  1.00 29.65           N
ATOM   3034  H   LEU A 318      22.270 188.382  34.535  1.00 29.65           H
ATOM   3035  CA  LEU A 318      21.110 188.868  36.242  1.00 31.07           C
ATOM   3036  HA  LEU A 318      20.377 189.674  36.207  1.00 31.07           H
ATOM   3037  C   LEU A 318      21.742 188.860  37.652  1.00 32.19           C
ATOM   3038  O   LEU A 318      21.195 189.474  38.564  1.00 33.87           O
ATOM   3039  CB  LEU A 318      20.402 187.533  35.939  1.00 30.10           C
ATOM   3040 1HB  LEU A 318      20.019 187.569  34.920  1.00 30.10           H
ATOM   3041 2HB  LEU A 318      21.140 186.732  35.986  1.00 30.10           H
ATOM   3042  CG  LEU A 318      19.252 187.198  36.906  1.00 40.40           C
ATOM   3043  HG  LEU A 318      19.637 187.218  37.925  1.00 40.40           H
ATOM   3044  CD1 LEU A 318      18.049 188.140  36.797  1.00 34.01           C
ATOM   3045 1HD1 LEU A 318      17.318 187.857  37.555  1.00 34.01           H
ATOM   3046 2HD1 LEU A 318      17.599 188.054  35.808  1.00 34.01           H
ATOM   3047 3HD1 LEU A 318      18.366 189.170  36.964  1.00 34.01           H
ATOM   3048  CD2 LEU A 318      18.749 185.792  36.610  1.00 39.42           C
ATOM   3049 1HD2 LEU A 318      17.963 185.536  37.320  1.00 39.42           H
ATOM   3050 2HD2 LEU A 318      19.575 185.089  36.713  1.00 39.42           H
ATOM   3051 3HD2 LEU A 318      18.354 185.742  35.595  1.00 39.42           H
ATOM   3052  N   CYS A 319      22.901 188.215  37.824  1.00 30.71           N
ATOM   3053  H   CYS A 319      23.297 187.697  37.054  1.00 30.71           H
ATOM   3054  CA  CYS A 319      23.638 188.196  39.086  1.00 28.83           C
ATOM   3055  HA  CYS A 319      22.988 187.795  39.864  1.00 28.83           H
ATOM   3056  C   CYS A 319      24.067 189.618  39.512  1.00 31.14           C
ATOM   3057  O   CYS A 319      23.979 189.965  40.689  1.00 33.09           O
ATOM   3058  CB  CYS A 319      24.847 187.269  38.933  1.00 36.33           C
ATOM   3059 1HB  CYS A 319      24.516 186.314  38.526  1.00 36.33           H
ATOM   3060 2HB  CYS A 319      25.557 187.720  38.238  1.00 36.33           H
ATOM   3061  SG  CYS A 319      25.634 186.988  40.542  1.00 36.03           S
ATOM   3062  HG  CYS A 319      25.849 188.278  40.816  1.00 36.03           H
ATOM   3063  N   TYR A 320      24.484 190.456  38.556  1.00 33.62           N
ATOM   3064  H   TYR A 320      24.580 190.121  37.608  1.00 33.62           H
ATOM   3065  CA  TYR A 320      24.753 191.866  38.800  1.00 34.18           C
ATOM   3066  HA  TYR A 320      25.433 191.939  39.649  1.00 34.18           H
ATOM   3067  C   TYR A 320      23.458 192.634  39.170  1.00 32.04           C
ATOM   3068  O   TYR A 320      23.455 193.339  40.174  1.00 36.16           O
ATOM   3069  CB  TYR A 320      25.478 192.466  37.585  1.00 34.30           C
ATOM   3070 1HB  TYR A 320      26.396 191.903  37.409  1.00 34.30           H
ATOM   3071 2HB  TYR A 320      24.852 192.339  36.702  1.00 34.30           H
ATOM   3072  CG  TYR A 320      25.835 193.942  37.717  1.00 36.10           C
ATOM   3073  CD1 TYR A 320      24.833 194.904  37.508  1.00 39.57           C
ATOM   3074  HD1 TYR A 320      23.824 194.589  37.287  1.00 39.57           H
ATOM   3075  CD2 TYR A 320      27.149 194.362  38.019  1.00 41.14           C
ATOM   3076  HD2 TYR A 320      27.931 193.638  38.190  1.00 41.14           H
ATOM   3077  CE1 TYR A 320      25.133 196.274  37.580  1.00 36.34           C
ATOM   3078  HE1 TYR A 320      24.355 197.003  37.409  1.00 36.34           H
ATOM   3079  CE2 TYR A 320      27.465 195.737  38.067  1.00 40.23           C
ATOM   3080  HE2 TYR A 320      28.474 196.065  38.271  1.00 40.23           H
ATOM   3081  CZ  TYR A 320      26.454 196.693  37.822  1.00 41.92           C
ATOM   3082  OH  TYR A 320      26.729 198.031  37.741  1.00 42.51           O
ATOM   3083  HH  TYR A 320      25.990 198.541  37.402  1.00 42.51           H
ATOM   3084  N   GLU A 321      22.347 192.489  38.432  1.00 31.31           N
ATOM   3085  H   GLU A 321      22.346 191.908  37.606  1.00 31.31           H
ATOM   3086  CA  GLU A 321      21.105 193.202  38.738  1.00 34.91           C
ATOM   3087  HA  GLU A 321      21.359 194.260  38.797  1.00 34.91           H
ATOM   3088  C   GLU A 321      20.509 192.793  40.115  1.00 38.26           C
ATOM   3089  O   GLU A 321      20.027 193.665  40.837  1.00 33.63           O
ATOM   3090  CB  GLU A 321      20.068 193.068  37.603  1.00 37.54           C
ATOM   3091 1HB  GLU A 321      20.470 193.535  36.704  1.00 37.54           H
ATOM   3092 2HB  GLU A 321      19.851 192.018  37.403  1.00 37.54           H
ATOM   3093  CG  GLU A 321      18.750 193.777  37.973  1.00 39.30           C
ATOM   3094 1HG  GLU A 321      18.181 193.124  38.636  1.00 39.30           H
ATOM   3095 2HG  GLU A 321      18.992 194.685  38.523  1.00 39.30           H
ATOM   3096  CD  GLU A 321      17.840 194.164  36.788  1.00 44.12           C
ATOM   3097  OE1 GLU A 321      17.838 193.474  35.747  1.00 42.40           O
ATOM   3098  OE2 GLU A 321      17.099 195.173  36.921  1.00 44.22           O
ATOM   3099  N   PHE A 322      20.606 191.524  40.522  1.00 32.29           N
ATOM   3100  H   PHE A 322      20.978 190.825  39.894  1.00 32.29           H
ATOM   3101  CA  PHE A 322      20.227 191.075  41.861  1.00 32.51           C
ATOM   3102  HA  PHE A 322      19.174 191.306  42.023  1.00 32.51           H
ATOM   3103  C   PHE A 322      21.037 191.807  42.968  1.00 36.67           C
ATOM   3104  O   PHE A 322      20.442 192.256  43.948  1.00 34.41           O
ATOM   3105  CB  PHE A 322      20.420 189.549  41.969  1.00 32.60           C
ATOM   3106 1HB  PHE A 322      21.420 189.302  41.612  1.00 32.60           H
ATOM   3107 2HB  PHE A 322      20.389 189.285  43.026  1.00 32.60           H
ATOM   3108  CG  PHE A 322      19.428 188.627  41.234  1.00 33.81           C
ATOM   3109  CD1 PHE A 322      18.185 189.089  40.750  1.00 35.04           C
ATOM   3110  HD1 PHE A 322      17.919 190.134  40.821  1.00 35.04           H
ATOM   3111  CD2 PHE A 322      19.734 187.257  41.112  1.00 35.99           C
ATOM   3112  HD2 PHE A 322      20.688 186.896  41.466  1.00 35.99           H
ATOM   3113  CE1 PHE A 322      17.261 188.183  40.189  1.00 35.25           C
ATOM   3114  HE1 PHE A 322      16.308 188.540  39.828  1.00 35.25           H
ATOM   3115  CE2 PHE A 322      18.817 186.355  40.548  1.00 30.64           C
ATOM   3116  HE2 PHE A 322      19.080 185.312  40.459  1.00 30.64           H
ATOM   3117  CZ  PHE A 322      17.571 186.816  40.097  1.00 34.68           C
ATOM   3118  HZ  PHE A 322      16.868 186.122  39.661  1.00 34.68           H
ATOM   3119  N   LEU A 323      22.355 191.969  42.810  1.00 34.49           N
ATOM   3120  H   LEU A 323      22.805 191.587  41.990  1.00 34.49           H
ATOM   3121  CA  LEU A 323      23.227 192.592  43.808  1.00 39.35           C
ATOM   3122  HA  LEU A 323      22.851 192.331  44.797  1.00 39.35           H
ATOM   3123  C   LEU A 323      23.283 194.142  43.727  1.00 38.30           C
ATOM   3124  O   LEU A 323      23.603 194.781  44.727  1.00 39.42           O
ATOM   3125  CB  LEU A 323      24.650 192.007  43.670  1.00 28.46           C
ATOM   3126 1HB  LEU A 323      24.998 192.191  42.654  1.00 28.46           H
ATOM   3127 2HB  LEU A 323      25.307 192.543  44.354  1.00 28.46           H
ATOM   3128  CG  LEU A 323      24.758 190.501  43.971  1.00 35.55           C
ATOM   3129  HG  LEU A 323      24.073 189.965  43.313  1.00 35.55           H
ATOM   3130  CD1 LEU A 323      26.180 190.022  43.680  1.00 31.88           C
ATOM   3131 1HD1 LEU A 323      26.245 188.947  43.849  1.00 31.88           H
ATOM   3132 2HD1 LEU A 323      26.879 190.538  44.339  1.00 31.88           H
ATOM   3133 3HD1 LEU A 323      26.428 190.243  42.642  1.00 31.88           H
ATOM   3134  CD2 LEU A 323      24.423 190.153  45.423  1.00 36.46           C
ATOM   3135 1HD2 LEU A 323      24.617 189.094  45.593  1.00 36.46           H
ATOM   3136 2HD2 LEU A 323      23.371 190.365  45.614  1.00 36.46           H
ATOM   3137 3HD2 LEU A 323      25.042 190.748  46.094  1.00 36.46           H
ATOM   3138  N   VAL A 324      23.004 194.750  42.569  1.00 36.73           N
ATOM   3139  H   VAL A 324      22.851 194.166  41.760  1.00 36.73           H
ATOM   3140  CA  VAL A 324      23.221 196.186  42.289  1.00 39.39           C
ATOM   3141  HA  VAL A 324      23.650 196.639  43.183  1.00 39.39           H
ATOM   3142  C   VAL A 324      21.900 196.943  41.976  1.00 42.49           C
ATOM   3143  O   VAL A 324      21.871 198.173  42.006  1.00 45.13           O
ATOM   3144  CB  VAL A 324      24.287 196.359  41.176  1.00 39.47           C
ATOM   3145  HB  VAL A 324      23.891 195.911  40.264  1.00 39.47           H
ATOM   3146  CG1 VAL A 324      24.622 197.828  40.874  1.00 41.77           C
ATOM   3147 1HG1 VAL A 324      25.515 197.884  40.253  1.00 41.77           H
ATOM   3148 2HG1 VAL A 324      24.796 198.358  41.810  1.00 41.77           H
ATOM   3149 3HG1 VAL A 324      23.783 198.284  40.348  1.00 41.77           H
ATOM   3150  CG2 VAL A 324      25.605 195.654  41.547  1.00 36.68           C
ATOM   3151 1HG2 VAL A 324      26.352 195.852  40.779  1.00 36.68           H
ATOM   3152 2HG2 VAL A 324      25.433 194.580  41.619  1.00 36.68           H
ATOM   3153 3HG2 VAL A 324      25.960 196.031  42.506  1.00 36.68           H
ATOM   3154  N   GLY A 325      20.794 196.239  41.726  1.00 36.48           N
ATOM   3155  H   GLY A 325      20.843 195.230  41.724  1.00 36.48           H
ATOM   3156  CA  GLY A 325      19.458 196.822  41.513  1.00 40.33           C
ATOM   3157 1HA  GLY A 325      18.710 196.064  41.747  1.00 40.33           H
ATOM   3158 2HA  GLY A 325      19.324 197.654  42.204  1.00 40.33           H
ATOM   3159  C   GLY A 325      19.180 197.340  40.084  1.00 35.74           C
ATOM   3160  O   GLY A 325      18.092 197.854  39.824  1.00 43.05           O
ATOM   3161  N   LYS A 326      20.127 197.205  39.151  1.00 37.05           N
ATOM   3162  H   LYS A 326      20.996 196.772  39.432  1.00 37.05           H
ATOM   3163  CA  LYS A 326      20.019 197.528  37.708  1.00 45.45           C
ATOM   3164  HA  LYS A 326      19.024 197.247  37.363  1.00 45.45           H
ATOM   3165  C   LYS A 326      21.051 196.704  36.907  1.00 38.69           C
ATOM   3166  O   LYS A 326      22.036 196.294  37.515  1.00 38.19           O
ATOM   3167  CB  LYS A 326      20.210 199.049  37.473  1.00 43.49           C
ATOM   3168 1HB  LYS A 326      20.306 199.211  36.400  1.00 43.49           H
ATOM   3169 2HB  LYS A 326      19.303 199.554  37.804  1.00 43.49           H
ATOM   3170  CG  LYS A 326      21.408 199.703  38.186  1.00 48.10           C
ATOM   3171 1HG  LYS A 326      21.181 199.776  39.250  1.00 48.10           H
ATOM   3172 2HG  LYS A 326      22.284 199.069  38.046  1.00 48.10           H
ATOM   3173  CD  LYS A 326      21.698 201.101  37.604  1.00 54.40           C
ATOM   3174 1HD  LYS A 326      22.246 200.978  36.670  1.00 54.40           H
ATOM   3175 2HD  LYS A 326      20.747 201.579  37.368  1.00 54.40           H
ATOM   3176  CE  LYS A 326      22.504 202.030  38.530  1.00 54.49           C
ATOM   3177 1HE  LYS A 326      23.375 201.485  38.894  1.00 54.49           H
ATOM   3178 2HE  LYS A 326      22.856 202.881  37.947  1.00 54.49           H
ATOM   3179  NZ  LYS A 326      21.690 202.530  39.664  1.00 57.83           N
ATOM   3180 1HZ  LYS A 326      22.181 203.276  40.136  1.00 57.83           H
ATOM   3181 2HZ  LYS A 326      21.512 201.778  40.315  1.00 57.83           H
ATOM   3182 3HZ  LYS A 326      20.814 202.879  39.304  1.00 57.83           H
ATOM   3183  N   PRO A 327      20.871 196.436  35.598  1.00 41.94           N
ATOM   3184  CA  PRO A 327      21.871 195.729  34.788  1.00 41.39           C
ATOM   3185  HA  PRO A 327      22.146 194.807  35.299  1.00 41.39           H
ATOM   3186  C   PRO A 327      23.172 196.552  34.581  1.00 43.65           C
ATOM   3187  O   PRO A 327      23.164 197.776  34.751  1.00 42.34           O
ATOM   3188  CB  PRO A 327      21.154 195.372  33.480  1.00 43.78           C
ATOM   3189 1HB  PRO A 327      21.811 195.410  32.611  1.00 43.78           H
ATOM   3190 2HB  PRO A 327      20.698 194.386  33.574  1.00 43.78           H
ATOM   3191  CG  PRO A 327      20.075 196.434  33.363  1.00 41.42           C
ATOM   3192 1HG  PRO A 327      20.487 197.327  32.891  1.00 41.42           H
ATOM   3193 2HG  PRO A 327      19.205 196.069  32.817  1.00 41.42           H
ATOM   3194  CD  PRO A 327      19.700 196.732  34.803  1.00 42.32           C
ATOM   3195 1HD  PRO A 327      19.434 197.783  34.917  1.00 42.32           H
ATOM   3196 2HD  PRO A 327      18.876 196.087  35.109  1.00 42.32           H
ATOM   3197  N   PRO A 328      24.308 195.911  34.232  1.00 40.16           N
ATOM   3198  CA  PRO A 328      25.637 196.536  34.290  1.00 41.46           C
ATOM   3199  HA  PRO A 328      25.757 197.002  35.268  1.00 41.46           H
ATOM   3200  C   PRO A 328      25.919 197.613  33.215  1.00 41.48           C
ATOM   3201  O   PRO A 328      26.668 198.547  33.501  1.00 41.93           O
ATOM   3202  CB  PRO A 328      26.642 195.379  34.205  1.00 39.12           C
ATOM   3203 1HB  PRO A 328      27.499 195.620  33.575  1.00 39.12           H
ATOM   3204 2HB  PRO A 328      26.979 195.115  35.207  1.00 39.12           H
ATOM   3205  CG  PRO A 328      25.865 194.220  33.599  1.00 33.93           C
ATOM   3206 1HG  PRO A 328      25.979 194.232  32.515  1.00 33.93           H
ATOM   3207 2HG  PRO A 328      26.187 193.262  34.006  1.00 33.93           H
ATOM   3208  CD  PRO A 328      24.421 194.490  33.976  1.00 40.59           C
ATOM   3209 1HD  PRO A 328      23.773 194.216  33.144  1.00 40.59           H
ATOM   3210 2HD  PRO A 328      24.161 193.935  34.877  1.00 40.59           H
ATOM   3211  N   PHE A 329      25.331 197.500  32.021  1.00 38.69           N
ATOM   3212  H   PHE A 329      24.750 196.694  31.840  1.00 38.69           H
ATOM   3213  CA  PHE A 329      25.669 198.331  30.854  1.00 43.85           C
ATOM   3214  HA  PHE A 329      26.620 198.826  31.051  1.00 43.85           H
ATOM   3215  C   PHE A 329      24.630 199.434  30.522  1.00 47.34           C
ATOM   3216  O   PHE A 329      24.793 200.125  29.519  1.00 44.82           O
ATOM   3217  CB  PHE A 329      25.888 197.414  29.640  1.00 39.23           C
ATOM   3218 1HB  PHE A 329      24.928 196.994  29.338  1.00 39.23           H
ATOM   3219 2HB  PHE A 329      26.254 198.014  28.807  1.00 39.23           H
ATOM   3220  CG  PHE A 329      26.864 196.271  29.883  1.00 41.48           C
ATOM   3221  CD1 PHE A 329      28.233 196.540  30.067  1.00 40.55           C
ATOM   3222  HD1 PHE A 329      28.603 197.553  30.020  1.00 40.55           H
ATOM   3223  CD2 PHE A 329      26.402 194.946  29.954  1.00 39.31           C
ATOM   3224  HD2 PHE A 329      25.353 194.738  29.803  1.00 39.31           H
ATOM   3225  CE1 PHE A 329      29.128 195.486  30.321  1.00 43.15           C
ATOM   3226  HE1 PHE A 329      30.180 195.692  30.454  1.00 43.15           H
ATOM   3227  CE2 PHE A 329      27.296 193.896  30.222  1.00 40.74           C
ATOM   3228  HE2 PHE A 329      26.928 192.882  30.275  1.00 40.74           H
ATOM   3229  CZ  PHE A 329      28.662 194.165  30.403  1.00 36.00           C
ATOM   3230  HZ  PHE A 329      29.347 193.351  30.590  1.00 36.00           H
ATOM   3231  N   GLU A 330      23.565 199.585  31.322  1.00 42.13           N
ATOM   3232  H   GLU A 330      23.513 199.048  32.176  1.00 42.13           H
ATOM   3233  CA  GLU A 330      22.397 200.413  30.998  1.00 50.16           C
ATOM   3234  HA  GLU A 330      21.905 199.961  30.136  1.00 50.16           H
ATOM   3235  C   GLU A 330      22.766 201.866  30.627  1.00 40.56           C
ATOM   3236  O   GLU A 330      23.577 202.506  31.304  1.00 42.24           O
ATOM   3237  CB  GLU A 330      21.394 200.402  32.169  1.00 51.50           C
ATOM   3238 1HB  GLU A 330      21.051 199.379  32.326  1.00 51.50           H
ATOM   3239 2HB  GLU A 330      21.890 200.746  33.076  1.00 51.50           H
ATOM   3240  CG  GLU A 330      20.161 201.295  31.921  1.00 55.77           C
ATOM   3241 1HG  GLU A 330      20.468 202.336  31.827  1.00 55.77           H
ATOM   3242 2HG  GLU A 330      19.690 200.999  30.984  1.00 55.77           H
ATOM   3243  CD  GLU A 330      19.124 201.188  33.047  1.00 56.45           C
ATOM   3244  OE1 GLU A 330      19.099 202.067  33.944  1.00 59.37           O
ATOM   3245  OE2 GLU A 330      18.268 200.274  32.983  1.00 64.11           O
ATOM   3246  N   ALA A 331      22.109 202.405  29.599  1.00 46.31           N
ATOM   3247  H   ALA A 331      21.513 201.811  29.039  1.00 46.31           H
ATOM   3248  CA  ALA A 331      22.270 203.787  29.162  1.00 47.88           C
ATOM   3249  HA  ALA A 331      22.556 204.392  30.022  1.00 47.88           H
ATOM   3250  C   ALA A 331      20.984 204.399  28.559  1.00 50.35           C
ATOM   3251  O   ALA A 331      19.915 203.790  28.504  1.00 49.38           O
ATOM   3252  CB  ALA A 331      23.415 203.839  28.154  1.00 50.61           C
ATOM   3253 1HB  ALA A 331      24.262 203.252  28.509  1.00 50.61           H
ATOM   3254 2HB  ALA A 331      23.720 204.877  28.023  1.00 50.61           H
ATOM   3255 3HB  ALA A 331      23.069 203.439  27.201  1.00 50.61           H
ATOM   3256  N   ASN A 332      21.105 205.660  28.146  1.00 54.42           N
ATOM   3257  H   ASN A 332      22.017 206.084  28.239  1.00 54.42           H
ATOM   3258  CA  ASN A 332      19.997 206.561  27.809  1.00 58.70           C
ATOM   3259  HA  ASN A 332      19.118 206.241  28.369  1.00 58.70           H
ATOM   3260  C   ASN A 332      19.619 206.511  26.298  1.00 56.38           C
ATOM   3261  O   ASN A 332      18.655 207.165  25.894  1.00 59.90           O
ATOM   3262  CB  ASN A 332      20.366 207.989  28.286  1.00 64.48           C
ATOM   3263 1HB  ASN A 332      21.081 208.431  27.591  1.00 64.48           H
ATOM   3264 2HB  ASN A 332      19.467 208.603  28.245  1.00 64.48           H
ATOM   3265  CG  ASN A 332      20.954 208.093  29.708  1.00 68.64           C
ATOM   3266  OD1 ASN A 332      21.870 207.385  30.114  1.00 70.64           O
ATOM   3267  ND2 ASN A 332      20.435 208.959  30.536  1.00 70.04           N
ATOM   3268 1HD2 ASN A 332      20.835 209.049  31.459  1.00 70.04           H
ATOM   3269 2HD2 ASN A 332      19.653 209.538  30.265  1.00 70.04           H
ATOM   3270  N   THR A 333      20.362 205.740  25.492  1.00 51.17           N
ATOM   3271  H   THR A 333      21.104 205.207  25.923  1.00 51.17           H
ATOM   3272  CA  THR A 333      20.228 205.542  24.021  1.00 50.52           C
ATOM   3273  HA  THR A 333      19.185 205.650  23.724  1.00 50.52           H
ATOM   3274  C   THR A 333      20.703 204.135  23.625  1.00 51.59           C
ATOM   3275  O   THR A 333      21.576 203.572  24.293  1.00 47.90           O
ATOM   3276  CB  THR A 333      21.074 206.557  23.215  1.00 51.43           C
ATOM   3277  HB  THR A 333      21.016 206.283  22.161  1.00 51.43           H
ATOM   3278  OG1 THR A 333      22.438 206.515  23.609  1.00 50.14           O
ATOM   3279  HG1 THR A 333      22.927 207.109  23.035  1.00 50.14           H
ATOM   3280  CG2 THR A 333      20.596 208.000  23.344  1.00 58.24           C
ATOM   3281 1HG2 THR A 333      21.210 208.639  22.710  1.00 58.24           H
ATOM   3282 2HG2 THR A 333      20.673 208.332  24.379  1.00 58.24           H
ATOM   3283 3HG2 THR A 333      19.557 208.057  23.020  1.00 58.24           H
ATOM   3284  N   TYR A 334      20.196 203.599  22.506  1.00 51.31           N
ATOM   3285  H   TYR A 334      19.432 204.065  22.037  1.00 51.31           H
ATOM   3286  CA  TYR A 334      20.645 202.331  21.902  1.00 54.46           C
ATOM   3287  HA  TYR A 334      20.389 201.513  22.574  1.00 54.46           H
ATOM   3288  C   TYR A 334      22.178 202.329  21.711  1.00 54.62           C
ATOM   3289  O   TYR A 334      22.857 201.406  22.159  1.00 50.26           O
ATOM   3290  CB  TYR A 334      19.887 202.134  20.571  1.00 56.26           C
ATOM   3291 1HB  TYR A 334      18.822 202.224  20.782  1.00 56.26           H
ATOM   3292 2HB  TYR A 334      20.137 202.956  19.901  1.00 56.26           H
ATOM   3293  CG  TYR A 334      20.099 200.822  19.798  1.00 56.67           C
ATOM   3294  CD1 TYR A 334      21.291 200.578  19.081  1.00 58.27           C
ATOM   3295  HD1 TYR A 334      22.098 201.296  19.101  1.00 58.27           H
ATOM   3296  CD2 TYR A 334      19.043 199.892  19.709  1.00 56.12           C
ATOM   3297  HD2 TYR A 334      18.113 200.072  20.229  1.00 56.12           H
ATOM   3298  CE1 TYR A 334      21.441 199.404  18.309  1.00 55.49           C
ATOM   3299  HE1 TYR A 334      22.353 199.226  17.759  1.00 55.49           H
ATOM   3300  CE2 TYR A 334      19.180 198.724  18.932  1.00 59.93           C
ATOM   3301  HE2 TYR A 334      18.368 198.014  18.868  1.00 59.93           H
ATOM   3302  CZ  TYR A 334      20.385 198.468  18.237  1.00 60.01           C
ATOM   3303  OH  TYR A 334      20.499 197.324  17.513  1.00 69.95           O
ATOM   3304  HH  TYR A 334      21.375 197.190  17.145  1.00 69.95           H
ATOM   3305  N   GLN A 335      22.722 203.410  21.137  1.00 52.55           N
ATOM   3306  H   GLN A 335      22.094 204.102  20.753  1.00 52.55           H
ATOM   3307  CA  GLN A 335      24.158 203.657  20.940  1.00 50.04           C
ATOM   3308  HA  GLN A 335      24.532 202.972  20.179  1.00 50.04           H
ATOM   3309  C   GLN A 335      25.000 203.460  22.217  1.00 46.70           C
ATOM   3310  O   GLN A 335      26.026 202.785  22.181  1.00 44.54           O
ATOM   3311  CB  GLN A 335      24.323 205.099  20.420  1.00 42.45           C
ATOM   3312 1HB  GLN A 335      23.950 205.142  19.397  1.00 42.45           H
ATOM   3313 2HB  GLN A 335      23.719 205.774  21.026  1.00 42.45           H
ATOM   3314  CG  GLN A 335      25.779 205.613  20.427  1.00 40.82           C
ATOM   3315 1HG  GLN A 335      26.082 205.851  21.446  1.00 40.82           H
ATOM   3316 2HG  GLN A 335      26.437 204.829  20.053  1.00 40.82           H
ATOM   3317  CD  GLN A 335      25.942 206.859  19.556  1.00 42.73           C
ATOM   3318  OE1 GLN A 335      25.677 207.982  19.970  1.00 41.90           O
ATOM   3319  NE2 GLN A 335      26.361 206.688  18.324  1.00 36.44           N
ATOM   3320 1HE2 GLN A 335      26.524 207.491  17.733  1.00 36.44           H
ATOM   3321 2HE2 GLN A 335      26.443 205.756  17.944  1.00 36.44           H
ATOM   3322  N   GLU A 336      24.613 204.068  23.337  1.00 45.75           N
ATOM   3323  H   GLU A 336      23.746 204.585  23.370  1.00 45.75           H
ATOM   3324  CA  GLU A 336      25.471 204.121  24.512  1.00 42.97           C
ATOM   3325  HA  GLU A 336      26.490 204.297  24.168  1.00 42.97           H
ATOM   3326  C   GLU A 336      25.469 202.781  25.296  1.00 51.54           C
ATOM   3327  O   GLU A 336      26.533 202.357  25.747  1.00 47.99           O
ATOM   3328  CB  GLU A 336      25.078 205.341  25.352  1.00 50.78           C
ATOM   3329 1HB  GLU A 336      25.130 206.232  24.727  1.00 50.78           H
ATOM   3330 2HB  GLU A 336      24.043 205.219  25.672  1.00 50.78           H
ATOM   3331  CG  GLU A 336      25.951 205.571  26.602  1.00 53.17           C
ATOM   3332 1HG  GLU A 336      25.547 206.420  27.153  1.00 53.17           H
ATOM   3333 2HG  GLU A 336      25.863 204.689  27.237  1.00 53.17           H
ATOM   3334  CD  GLU A 336      27.445 205.830  26.339  1.00 66.04           C
ATOM   3335  OE1 GLU A 336      27.827 206.233  25.217  1.00 66.21           O
ATOM   3336  OE2 GLU A 336      28.242 205.647  27.293  1.00 68.41           O
ATOM   3337  N   THR A 337      24.340 202.059  25.380  1.00 45.87           N
ATOM   3338  H   THR A 337      23.466 202.411  25.013  1.00 45.87           H
ATOM   3339  CA  THR A 337      24.315 200.693  25.922  1.00 50.84           C
ATOM   3340  HA  THR A 337      24.776 200.703  26.910  1.00 50.84           H
ATOM   3341  C   THR A 337      25.146 199.756  25.018  1.00 47.49           C
ATOM   3342  O   THR A 337      25.957 198.972  25.512  1.00 45.63           O
ATOM   3343  CB  THR A 337      22.886 200.133  26.090  1.00 53.70           C
ATOM   3344  HB  THR A 337      22.418 200.091  25.107  1.00 53.70           H
ATOM   3345  OG1 THR A 337      22.069 200.892  26.969  1.00 48.56           O
ATOM   3346  HG1 THR A 337      21.431 200.294  27.365  1.00 48.56           H
ATOM   3347  CG2 THR A 337      22.881 198.744  26.718  1.00 51.60           C
ATOM   3348 1HG2 THR A 337      21.862 198.357  26.686  1.00 51.60           H
ATOM   3349 2HG2 THR A 337      23.215 198.805  27.754  1.00 51.60           H
ATOM   3350 3HG2 THR A 337      23.541 198.078  26.162  1.00 51.60           H
ATOM   3351  N   TYR A 338      25.013 199.878  23.690  1.00 45.52           N
ATOM   3352  H   TYR A 338      24.343 200.540  23.325  1.00 45.52           H
ATOM   3353  CA  TYR A 338      25.778 199.113  22.693  1.00 46.59           C
ATOM   3354  HA  TYR A 338      25.548 198.054  22.815  1.00 46.59           H
ATOM   3355  C   TYR A 338      27.299 199.296  22.876  1.00 45.48           C
ATOM   3356  O   TYR A 338      28.050 198.318  22.930  1.00 45.76           O
ATOM   3357  CB  TYR A 338      25.311 199.568  21.299  1.00 45.94           C
ATOM   3358 1HB  TYR A 338      24.222 199.537  21.305  1.00 45.94           H
ATOM   3359 2HB  TYR A 338      25.592 200.610  21.146  1.00 45.94           H
ATOM   3360  CG  TYR A 338      25.801 198.764  20.089  1.00 39.03           C
ATOM   3361  CD1 TYR A 338      27.151 198.775  19.678  1.00 43.39           C
ATOM   3362  HD1 TYR A 338      27.893 199.335  20.228  1.00 43.39           H
ATOM   3363  CD2 TYR A 338      24.847 198.051  19.342  1.00 42.26           C
ATOM   3364  HD2 TYR A 338      23.810 198.057  19.640  1.00 42.26           H
ATOM   3365  CE1 TYR A 338      27.551 198.036  18.545  1.00 42.21           C
ATOM   3366  HE1 TYR A 338      28.586 198.021  18.238  1.00 42.21           H
ATOM   3367  CE2 TYR A 338      25.243 197.324  18.210  1.00 45.84           C
ATOM   3368  HE2 TYR A 338      24.504 196.771  17.648  1.00 45.84           H
ATOM   3369  CZ  TYR A 338      26.594 197.295  17.816  1.00 43.72           C
ATOM   3370  OH  TYR A 338      26.950 196.533  16.737  1.00 53.91           O
ATOM   3371  HH  TYR A 338      26.300 195.857  16.532  1.00 53.91           H
ATOM   3372  N   LYS A 339      27.740 200.550  23.043  1.00 49.25           N
ATOM   3373  H   LYS A 339      27.074 201.302  22.939  1.00 49.25           H
ATOM   3374  CA  LYS A 339      29.131 200.942  23.310  1.00 47.69           C
ATOM   3375  HA  LYS A 339      29.750 200.605  22.478  1.00 47.69           H
ATOM   3376  C   LYS A 339      29.662 200.289  24.601  1.00 47.36           C
ATOM   3377  O   LYS A 339      30.740 199.692  24.595  1.00 50.16           O
ATOM   3378  CB  LYS A 339      29.180 202.480  23.380  1.00 55.84           C
ATOM   3379 1HB  LYS A 339      28.540 202.884  22.596  1.00 55.84           H
ATOM   3380 2HB  LYS A 339      28.784 202.796  24.345  1.00 55.84           H
ATOM   3381  CG  LYS A 339      30.581 203.066  23.167  1.00 49.32           C
ATOM   3382 1HG  LYS A 339      31.266 202.620  23.887  1.00 49.32           H
ATOM   3383 2HG  LYS A 339      30.921 202.817  22.161  1.00 49.32           H
ATOM   3384  CD  LYS A 339      30.578 204.597  23.323  1.00 54.86           C
ATOM   3385 1HD  LYS A 339      31.426 205.005  22.774  1.00 54.86           H
ATOM   3386 2HD  LYS A 339      29.659 204.990  22.886  1.00 54.86           H
ATOM   3387  CE  LYS A 339      30.687 204.999  24.801  1.00 63.58           C
ATOM   3388 1HE  LYS A 339      29.910 204.482  25.364  1.00 63.58           H
ATOM   3389 2HE  LYS A 339      31.655 204.676  25.183  1.00 63.58           H
ATOM   3390  NZ  LYS A 339      30.546 206.454  25.016  1.00 64.70           N
ATOM   3391 1HZ  LYS A 339      30.800 206.676  25.967  1.00 64.70           H
ATOM   3392 2HZ  LYS A 339      29.578 206.698  24.860  1.00 64.70           H
ATOM   3393 3HZ  LYS A 339      31.132 206.976  24.379  1.00 64.70           H
ATOM   3394  N   ARG A 340      28.870 200.346  25.680  1.00 45.67           N
ATOM   3395  H   ARG A 340      27.991 200.838  25.601  1.00 45.67           H
ATOM   3396  CA  ARG A 340      29.189 199.790  27.002  1.00 45.67           C
ATOM   3397  HA  ARG A 340      30.155 200.191  27.308  1.00 45.67           H
ATOM   3398  C   ARG A 340      29.299 198.250  26.973  1.00 40.18           C
ATOM   3399  O   ARG A 340      30.231 197.727  27.575  1.00 43.66           O
ATOM   3400  CB  ARG A 340      28.138 200.257  28.026  1.00 52.03           C
ATOM   3401 1HB  ARG A 340      27.134 200.098  27.632  1.00 52.03           H
ATOM   3402 2HB  ARG A 340      28.248 199.692  28.951  1.00 52.03           H
ATOM   3403  CG  ARG A 340      28.323 201.749  28.329  1.00 57.51           C
ATOM   3404 1HG  ARG A 340      29.262 201.876  28.868  1.00 57.51           H
ATOM   3405 2HG  ARG A 340      28.404 202.305  27.394  1.00 57.51           H
ATOM   3406  CD  ARG A 340      27.187 202.355  29.167  1.00 57.83           C
ATOM   3407 1HD  ARG A 340      26.233 202.124  28.692  1.00 57.83           H
ATOM   3408 2HD  ARG A 340      27.203 201.942  30.176  1.00 57.83           H
ATOM   3409  NE  ARG A 340      27.353 203.810  29.237  1.00 65.20           N
ATOM   3410  HE  ARG A 340      27.993 204.176  28.547  1.00 65.20           H
ATOM   3411  CZ  ARG A 340      26.628 204.659  29.987  1.00 69.51           C
ATOM   3412  NH1 ARG A 340      25.694 204.305  30.815  1.00 72.34           N
ATOM   3413 1HH1 ARG A 340      25.397 203.342  30.883  1.00 72.34           H
ATOM   3414 2HH1 ARG A 340      25.141 205.036  31.239  1.00 72.34           H
ATOM   3415  NH2 ARG A 340      26.833 205.932  29.853  1.00 72.72           N
ATOM   3416 1HH2 ARG A 340      27.467 206.256  29.138  1.00 72.72           H
ATOM   3417 2HH2 ARG A 340      26.260 206.593  30.358  1.00 72.72           H
ATOM   3418  N   ILE A 341      28.432 197.551  26.237  1.00 40.25           N
ATOM   3419  H   ILE A 341      27.658 198.031  25.803  1.00 40.25           H
ATOM   3420  CA  ILE A 341      28.504 196.100  26.028  1.00 40.48           C
ATOM   3421  HA  ILE A 341      28.569 195.616  27.002  1.00 40.48           H
ATOM   3422  C   ILE A 341      29.771 195.728  25.226  1.00 44.71           C
ATOM   3423  O   ILE A 341      30.576 194.928  25.697  1.00 42.20           O
ATOM   3424  CB  ILE A 341      27.215 195.584  25.331  1.00 41.75           C
ATOM   3425  HB  ILE A 341      27.016 196.235  24.480  1.00 41.75           H
ATOM   3426  CG1 ILE A 341      26.019 195.658  26.294  1.00 39.36           C
ATOM   3427 1HG1 ILE A 341      26.079 194.822  26.991  1.00 39.36           H
ATOM   3428 2HG1 ILE A 341      26.083 196.586  26.861  1.00 39.36           H
ATOM   3429  CG2 ILE A 341      27.373 194.143  24.808  1.00 39.57           C
ATOM   3430 1HG2 ILE A 341      26.417 193.780  24.430  1.00 39.57           H
ATOM   3431 2HG2 ILE A 341      27.709 193.501  25.622  1.00 39.57           H
ATOM   3432 3HG2 ILE A 341      28.111 194.129  24.005  1.00 39.57           H
ATOM   3433  CD1 ILE A 341      24.664 195.653  25.585  1.00 40.22           C
ATOM   3434 1HD1 ILE A 341      23.888 195.777  26.341  1.00 40.22           H
ATOM   3435 2HD1 ILE A 341      24.506 194.714  25.053  1.00 40.22           H
ATOM   3436 3HD1 ILE A 341      24.620 196.483  24.879  1.00 40.22           H
ATOM   3437  N   SER A 342      29.976 196.329  24.047  1.00 41.95           N
ATOM   3438  H   SER A 342      29.296 196.997  23.714  1.00 41.95           H
ATOM   3439  CA  SER A 342      31.079 196.013  23.126  1.00 46.24           C
ATOM   3440  HA  SER A 342      30.985 194.974  22.811  1.00 46.24           H
ATOM   3441  C   SER A 342      32.471 196.185  23.779  1.00 46.08           C
ATOM   3442  O   SER A 342      33.384 195.392  23.540  1.00 49.80           O
ATOM   3443  CB  SER A 342      30.940 196.905  21.882  1.00 49.02           C
ATOM   3444 1HB  SER A 342      29.984 196.693  21.404  1.00 49.02           H
ATOM   3445 2HB  SER A 342      30.946 197.949  22.196  1.00 49.02           H
ATOM   3446  OG  SER A 342      31.987 196.705  20.947  1.00 58.21           O
ATOM   3447  HG  SER A 342      31.781 195.919  20.436  1.00 58.21           H
ATOM   3448  N   ARG A 343      32.617 197.191  24.652  1.00 46.51           N
ATOM   3449  H   ARG A 343      31.846 197.832  24.774  1.00 46.51           H
ATOM   3450  CA  ARG A 343      33.845 197.509  25.402  1.00 44.63           C
ATOM   3451  HA  ARG A 343      34.691 197.066  24.876  1.00 44.63           H
ATOM   3452  C   ARG A 343      33.847 196.945  26.847  1.00 48.52           C
ATOM   3453  O   ARG A 343      34.819 197.143  27.569  1.00 44.88           O
ATOM   3454  CB  ARG A 343      34.044 199.037  25.377  1.00 48.37           C
ATOM   3455 1HB  ARG A 343      33.140 199.527  25.739  1.00 48.37           H
ATOM   3456 2HB  ARG A 343      34.879 199.321  26.017  1.00 48.37           H
ATOM   3457  CG  ARG A 343      34.330 199.519  23.947  1.00 53.62           C
ATOM   3458 1HG  ARG A 343      35.365 199.277  23.705  1.00 53.62           H
ATOM   3459 2HG  ARG A 343      33.679 198.994  23.248  1.00 53.62           H
ATOM   3460  CD  ARG A 343      34.122 201.031  23.778  1.00 58.33           C
ATOM   3461 1HD  ARG A 343      33.142 201.289  24.180  1.00 58.33           H
ATOM   3462 2HD  ARG A 343      34.902 201.563  24.322  1.00 58.33           H
ATOM   3463  NE  ARG A 343      34.174 201.430  22.361  1.00 60.54           N
ATOM   3464  HE  ARG A 343      34.237 200.669  21.700  1.00 60.54           H
ATOM   3465  CZ  ARG A 343      34.091 202.692  21.935  1.00 63.05           C
ATOM   3466  NH1 ARG A 343      34.001 203.710  22.739  1.00 62.35           N
ATOM   3467 1HH1 ARG A 343      33.974 203.574  23.740  1.00 62.35           H
ATOM   3468 2HH1 ARG A 343      33.950 204.643  22.355  1.00 62.35           H
ATOM   3469  NH2 ARG A 343      34.073 202.985  20.670  1.00 64.24           N
ATOM   3470 1HH2 ARG A 343      34.091 202.267  19.960  1.00 64.24           H
ATOM   3471 2HH2 ARG A 343      33.975 203.955  20.407  1.00 64.24           H
ATOM   3472  N   VAL A 344      32.786 196.247  27.261  1.00 48.33           N
ATOM   3473  H   VAL A 344      32.045 196.083  26.595  1.00 48.33           H
ATOM   3474  CA  VAL A 344      32.564 195.668  28.608  1.00 42.49           C
ATOM   3475  HA  VAL A 344      31.512 195.381  28.608  1.00 42.49           H
ATOM   3476  C   VAL A 344      32.751 196.710  29.754  1.00 46.46           C
ATOM   3477  O   VAL A 344      33.269 196.412  30.830  1.00 47.93           O
ATOM   3478  CB  VAL A 344      33.358 194.355  28.829  1.00 42.62           C
ATOM   3479  HB  VAL A 344      34.370 194.624  29.132  1.00 42.62           H
ATOM   3480  CG1 VAL A 344      32.723 193.477  29.919  1.00 42.16           C
ATOM   3481 1HG1 VAL A 344      33.360 192.609  30.086  1.00 42.16           H
ATOM   3482 2HG1 VAL A 344      31.736 193.148  29.593  1.00 42.16           H
ATOM   3483 3HG1 VAL A 344      32.629 194.043  30.846  1.00 42.16           H
ATOM   3484  CG2 VAL A 344      33.452 193.479  27.571  1.00 40.60           C
ATOM   3485 1HG2 VAL A 344      33.896 192.522  27.843  1.00 40.60           H
ATOM   3486 2HG2 VAL A 344      34.076 193.971  26.824  1.00 40.60           H
ATOM   3487 3HG2 VAL A 344      32.456 193.315  27.160  1.00 40.60           H
ATOM   3488  N   GLU A 345      32.348 197.961  29.529  1.00 46.96           N
ATOM   3489  H   GLU A 345      31.823 198.151  28.688  1.00 46.96           H
ATOM   3490  CA  GLU A 345      32.450 199.044  30.505  1.00 47.44           C
ATOM   3491  HA  GLU A 345      33.397 198.950  31.038  1.00 47.44           H
ATOM   3492  C   GLU A 345      31.308 198.972  31.538  1.00 43.48           C
ATOM   3493  O   GLU A 345      30.168 199.338  31.245  1.00 45.00           O
ATOM   3494  CB  GLU A 345      32.458 200.416  29.814  1.00  0.00           C
ATOM   3495 1HB  GLU A 345      31.601 200.505  29.147  1.00  0.00           H
ATOM   3496 2HB  GLU A 345      32.384 201.181  30.587  1.00  0.00           H
ATOM   3497  CG  GLU A 345      33.742 200.653  29.004  1.00  0.00           C
ATOM   3498 1HG  GLU A 345      34.600 200.464  29.649  1.00  0.00           H
ATOM   3499 2HG  GLU A 345      33.773 199.954  28.168  1.00  0.00           H
ATOM   3500  CD  GLU A 345      33.854 202.082  28.449  1.00  0.00           C
ATOM   3501  OE1 GLU A 345      33.017 202.958  28.770  1.00  0.00           O
ATOM   3502  OE2 GLU A 345      34.780 202.350  27.649  1.00  0.00           O
ATOM   3503  N   PHE A 346      31.626 198.542  32.761  1.00 40.37           N
ATOM   3504  H   PHE A 346      32.587 198.292  32.949  1.00 40.37           H
ATOM   3505  CA  PHE A 346      30.705 198.489  33.906  1.00 44.45           C
ATOM   3506  HA  PHE A 346      30.050 199.360  33.855  1.00 44.45           H
ATOM   3507  C   PHE A 346      31.482 198.553  35.237  1.00 42.39           C
ATOM   3508  O   PHE A 346      32.663 198.202  35.282  1.00 48.08           O
ATOM   3509  CB  PHE A 346      29.824 197.229  33.826  1.00 45.05           C
ATOM   3510 1HB  PHE A 346      28.949 197.398  34.452  1.00 45.05           H
ATOM   3511 2HB  PHE A 346      29.457 197.105  32.807  1.00 45.05           H
ATOM   3512  CG  PHE A 346      30.487 195.927  34.263  1.00 40.13           C
ATOM   3513  CD1 PHE A 346      31.263 195.173  33.364  1.00 40.45           C
ATOM   3514  HD1 PHE A 346      31.391 195.507  32.344  1.00 40.45           H
ATOM   3515  CD2 PHE A 346      30.319 195.470  35.581  1.00 42.23           C
ATOM   3516  HD2 PHE A 346      29.723 196.048  36.273  1.00 42.23           H
ATOM   3517  CE1 PHE A 346      31.876 193.978  33.782  1.00 41.06           C
ATOM   3518  HE1 PHE A 346      32.469 193.395  33.094  1.00 41.06           H
ATOM   3519  CE2 PHE A 346      30.930 194.278  36.002  1.00 40.93           C
ATOM   3520  HE2 PHE A 346      30.798 193.940  37.019  1.00 40.93           H
ATOM   3521  CZ  PHE A 346      31.714 193.534  35.106  1.00 37.71           C
ATOM   3522  HZ  PHE A 346      32.188 192.623  35.439  1.00 37.71           H
ATOM   3523  N   THR A 347      30.827 198.984  36.319  1.00 46.79           N
ATOM   3524  H   THR A 347      29.861 199.261  36.216  1.00 46.79           H
ATOM   3525  CA  THR A 347      31.450 199.298  37.619  1.00 51.62           C
ATOM   3526  HA  THR A 347      32.498 198.998  37.594  1.00 51.62           H
ATOM   3527  C   THR A 347      30.763 198.576  38.787  1.00 51.38           C
ATOM   3528  O   THR A 347      29.548 198.700  38.960  1.00 50.81           O
ATOM   3529  CB  THR A 347      31.415 200.814  37.898  1.00 49.82           C
ATOM   3530  HB  THR A 347      31.897 200.999  38.858  1.00 49.82           H
ATOM   3531  OG1 THR A 347      30.075 201.282  37.971  1.00 57.34           O
ATOM   3532  HG1 THR A 347      29.550 200.596  38.389  1.00 57.34           H
ATOM   3533  CG2 THR A 347      32.114 201.649  36.829  1.00 50.74           C
ATOM   3534 1HG2 THR A 347      31.982 202.705  37.067  1.00 50.74           H
ATOM   3535 2HG2 THR A 347      31.685 201.441  35.849  1.00 50.74           H
ATOM   3536 3HG2 THR A 347      33.177 201.409  36.820  1.00 50.74           H
ATOM   3537  N   PHE A 348      31.526 197.891  39.639  1.00 47.05           N
ATOM   3538  H   PHE A 348      32.529 197.939  39.531  1.00 47.05           H
ATOM   3539  CA  PHE A 348      31.028 197.313  40.892  1.00 49.90           C
ATOM   3540  HA  PHE A 348      30.036 196.895  40.723  1.00 49.90           H
ATOM   3541  C   PHE A 348      30.927 198.369  42.005  1.00 55.84           C
ATOM   3542  O   PHE A 348      31.912 199.065  42.266  1.00 57.94           O
ATOM   3543  CB  PHE A 348      31.949 196.177  41.360  1.00 48.01           C
ATOM   3544 1HB  PHE A 348      32.959 196.570  41.476  1.00 48.01           H
ATOM   3545 2HB  PHE A 348      31.616 195.857  42.348  1.00 48.01           H
ATOM   3546  CG  PHE A 348      32.005 194.957  40.449  1.00 50.74           C
ATOM   3547  CD1 PHE A 348      30.864 194.147  40.291  1.00 46.85           C
ATOM   3548  HD1 PHE A 348      29.936 194.409  40.779  1.00 46.85           H
ATOM   3549  CD2 PHE A 348      33.213 194.579  39.834  1.00 47.85           C
ATOM   3550  HD2 PHE A 348      34.096 195.184  39.983  1.00 47.85           H
ATOM   3551  CE1 PHE A 348      30.935 192.971  39.524  1.00 44.15           C
ATOM   3552  HE1 PHE A 348      30.067 192.337  39.417  1.00 44.15           H
ATOM   3553  CE2 PHE A 348      33.280 193.409  39.063  1.00 45.06           C
ATOM   3554  HE2 PHE A 348      34.217 193.118  38.612  1.00 45.06           H
ATOM   3555  CZ  PHE A 348      32.141 192.605  38.901  1.00 44.86           C
ATOM   3556  HZ  PHE A 348      32.206 191.699  38.317  1.00 44.86           H
ATOM   3557  N   PRO A 349      29.800 198.467  42.736  1.00 54.73           N
ATOM   3558  CA  PRO A 349      29.754 199.176  44.014  1.00 48.53           C
ATOM   3559  HA  PRO A 349      29.995 200.225  43.847  1.00 48.53           H
ATOM   3560  C   PRO A 349      30.742 198.607  45.044  1.00 54.94           C
ATOM   3561  O   PRO A 349      31.097 197.424  45.012  1.00 52.42           O
ATOM   3562  CB  PRO A 349      28.310 199.063  44.502  1.00 50.69           C
ATOM   3563 1HB  PRO A 349      28.209 198.214  45.177  1.00 50.69           H
ATOM   3564 2HB  PRO A 349      27.970 199.982  44.979  1.00 50.69           H
ATOM   3565  CG  PRO A 349      27.522 198.814  43.229  1.00 46.32           C
ATOM   3566 1HG  PRO A 349      26.613 198.244  43.417  1.00 46.32           H
ATOM   3567 2HG  PRO A 349      27.300 199.764  42.742  1.00 46.32           H
ATOM   3568  CD  PRO A 349      28.481 198.003  42.378  1.00 49.20           C
ATOM   3569 1HD  PRO A 349      28.387 196.941  42.605  1.00 49.20           H
ATOM   3570 2HD  PRO A 349      28.298 198.189  41.319  1.00 49.20           H
ATOM   3571  N   ASP A 350      31.178 199.438  45.990  1.00 58.95           N
ATOM   3572  H   ASP A 350      30.889 200.406  45.977  1.00 58.95           H
ATOM   3573  CA  ASP A 350      32.194 199.070  46.983  1.00 56.05           C
ATOM   3574  HA  ASP A 350      33.067 198.704  46.444  1.00 56.05           H
ATOM   3575  C   ASP A 350      31.731 197.944  47.943  1.00 56.36           C
ATOM   3576  O   ASP A 350      32.542 197.096  48.321  1.00 50.86           O
ATOM   3577  CB  ASP A 350      32.641 200.320  47.757  1.00 65.04           C
ATOM   3578 1HB  ASP A 350      31.765 200.822  48.166  1.00 65.04           H
ATOM   3579 2HB  ASP A 350      33.275 200.012  48.588  1.00 65.04           H
ATOM   3580  CG  ASP A 350      33.423 201.329  46.899  1.00 69.92           C
ATOM   3581  OD1 ASP A 350      33.792 201.033  45.738  1.00 74.97           O
ATOM   3582  OD2 ASP A 350      33.675 202.455  47.377  1.00 80.35           O
ATOM   3583  N   PHE A 351      30.434 197.856  48.255  1.00 52.53           N
ATOM   3584  H   PHE A 351      29.789 198.560  47.927  1.00 52.53           H
ATOM   3585  CA  PHE A 351      29.878 196.776  49.070  1.00 50.26           C
ATOM   3586  HA  PHE A 351      30.429 196.754  50.010  1.00 50.26           H
ATOM   3587  C   PHE A 351      30.027 195.375  48.414  1.00 50.58           C
ATOM   3588  O   PHE A 351      30.185 194.397  49.141  1.00 51.86           O
ATOM   3589  CB  PHE A 351      28.420 197.093  49.440  1.00 55.00           C
ATOM   3590 1HB  PHE A 351      28.019 196.255  50.010  1.00 55.00           H
ATOM   3591 2HB  PHE A 351      28.427 197.950  50.112  1.00 55.00           H
ATOM   3592  CG  PHE A 351      27.463 197.393  48.289  1.00 56.48           C
ATOM   3593  CD1 PHE A 351      26.937 196.345  47.511  1.00 55.28           C
ATOM   3594  HD1 PHE A 351      27.221 195.323  47.714  1.00 55.28           H
ATOM   3595  CD2 PHE A 351      27.049 198.713  48.034  1.00 50.53           C
ATOM   3596  HD2 PHE A 351      27.430 199.516  48.647  1.00 50.53           H
ATOM   3597  CE1 PHE A 351      26.021 196.617  46.480  1.00 51.75           C
ATOM   3598  HE1 PHE A 351      25.619 195.810  45.885  1.00 51.75           H
ATOM   3599  CE2 PHE A 351      26.115 198.983  47.018  1.00 56.84           C
ATOM   3600  HE2 PHE A 351      25.792 199.999  46.848  1.00 56.84           H
ATOM   3601  CZ  PHE A 351      25.601 197.934  46.239  1.00 50.03           C
ATOM   3602  HZ  PHE A 351      24.886 198.149  45.459  1.00 50.03           H
ATOM   3603  N   VAL A 352      30.062 195.268  47.076  1.00 48.72           N
ATOM   3604  H   VAL A 352      30.020 196.103  46.509  1.00 48.72           H
ATOM   3605  CA  VAL A 352      30.108 193.991  46.348  1.00 43.13           C
ATOM   3606  HA  VAL A 352      29.268 193.391  46.700  1.00 43.13           H
ATOM   3607  C   VAL A 352      31.408 193.223  46.648  1.00 50.14           C
ATOM   3608  O   VAL A 352      32.502 193.709  46.345  1.00 52.95           O
ATOM   3609  CB  VAL A 352      29.922 194.179  44.824  1.00 45.03           C
ATOM   3610  HB  VAL A 352      30.758 194.770  44.451  1.00 45.03           H
ATOM   3611  CG1 VAL A 352      29.896 192.852  44.053  1.00 42.65           C
ATOM   3612 1HG1 VAL A 352      29.860 193.061  42.984  1.00 42.65           H
ATOM   3613 2HG1 VAL A 352      29.009 192.288  44.344  1.00 42.65           H
ATOM   3614 3HG1 VAL A 352      30.788 192.269  44.280  1.00 42.65           H
ATOM   3615  CG2 VAL A 352      28.616 194.910  44.494  1.00 43.37           C
ATOM   3616 1HG2 VAL A 352      28.481 194.934  43.413  1.00 43.37           H
ATOM   3617 2HG2 VAL A 352      28.660 195.930  44.878  1.00 43.37           H
ATOM   3618 3HG2 VAL A 352      27.779 194.385  44.954  1.00 43.37           H
ATOM   3619  N   THR A 353      31.265 192.028  47.219  1.00 46.41           N
ATOM   3620  H   THR A 353      30.321 191.714  47.393  1.00 46.41           H
ATOM   3621  CA  THR A 353      32.334 191.122  47.701  1.00 48.96           C
ATOM   3622  HA  THR A 353      32.977 191.685  48.377  1.00 48.96           H
ATOM   3623  C   THR A 353      33.207 190.547  46.571  1.00 50.06           C
ATOM   3624  O   THR A 353      32.733 190.331  45.454  1.00 51.06           O
ATOM   3625  CB  THR A 353      31.713 189.965  48.512  1.00 48.99           C
ATOM   3626  HB  THR A 353      32.505 189.262  48.769  1.00 48.99           H
ATOM   3627  OG1 THR A 353      30.719 189.278  47.766  1.00 46.27           O
ATOM   3628  HG1 THR A 353      30.022 189.022  48.374  1.00 46.27           H
ATOM   3629  CG2 THR A 353      31.068 190.454  49.806  1.00 48.50           C
ATOM   3630 1HG2 THR A 353      30.542 189.624  50.277  1.00 48.50           H
ATOM   3631 2HG2 THR A 353      30.364 191.261  49.602  1.00 48.50           H
ATOM   3632 3HG2 THR A 353      31.851 190.814  50.473  1.00 48.50           H
ATOM   3633  N   GLU A 354      34.484 190.254  46.860  1.00 47.04           N
ATOM   3634  H   GLU A 354      34.852 190.527  47.761  1.00 47.04           H
ATOM   3635  CA  GLU A 354      35.477 189.744  45.892  1.00 50.29           C
ATOM   3636  HA  GLU A 354      35.737 190.548  45.203  1.00 50.29           H
ATOM   3637  C   GLU A 354      34.950 188.555  45.055  1.00 43.81           C
ATOM   3638  O   GLU A 354      35.080 188.554  43.833  1.00 43.82           O
ATOM   3639  CB  GLU A 354      36.767 189.289  46.607  1.00  0.00           C
ATOM   3640 1HB  GLU A 354      36.516 188.552  47.370  1.00  0.00           H
ATOM   3641 2HB  GLU A 354      37.410 188.811  45.868  1.00  0.00           H
ATOM   3642  CG  GLU A 354      37.556 190.432  47.274  1.00  0.00           C
ATOM   3643 1HG  GLU A 354      37.744 191.210  46.533  1.00  0.00           H
ATOM   3644 2HG  GLU A 354      36.955 190.854  48.079  1.00  0.00           H
ATOM   3645  CD  GLU A 354      38.913 189.997  47.866  1.00  0.00           C
ATOM   3646  OE1 GLU A 354      39.199 188.784  48.009  1.00  0.00           O
ATOM   3647  OE2 GLU A 354      39.703 190.889  48.249  1.00  0.00           O
ATOM   3648  N   GLY A 355      34.307 187.577  45.698  1.00 41.33           N
ATOM   3649  H   GLY A 355      34.234 187.620  46.705  1.00 41.33           H
ATOM   3650  CA  GLY A 355      33.772 186.391  45.040  1.00 45.76           C
ATOM   3651 1HA  GLY A 355      34.561 185.902  44.468  1.00 45.76           H
ATOM   3652 2HA  GLY A 355      33.436 185.712  45.824  1.00 45.76           H
ATOM   3653  C   GLY A 355      32.588 186.664  44.095  1.00 43.53           C
ATOM   3654  O   GLY A 355      32.476 186.024  43.049  1.00 43.05           O
ATOM   3655  N   ALA A 356      31.739 187.646  44.409  1.00 43.01           N
ATOM   3656  H   ALA A 356      31.884 188.182  45.253  1.00 43.01           H
ATOM   3657  CA  ALA A 356      30.686 188.095  43.506  1.00 42.10           C
ATOM   3658  HA  ALA A 356      30.129 187.230  43.145  1.00 42.10           H
ATOM   3659  C   ALA A 356      31.271 188.832  42.285  1.00 42.76           C
ATOM   3660  O   ALA A 356      30.819 188.618  41.157  1.00 40.23           O
ATOM   3661  CB  ALA A 356      29.730 189.002  44.278  1.00 37.52           C
ATOM   3662 1HB  ALA A 356      29.313 188.459  45.126  1.00 37.52           H
ATOM   3663 2HB  ALA A 356      28.924 189.315  43.614  1.00 37.52           H
ATOM   3664 3HB  ALA A 356      30.267 189.880  44.637  1.00 37.52           H
ATOM   3665  N   ARG A 357      32.304 189.663  42.499  1.00 40.53           N
ATOM   3666  H   ARG A 357      32.646 189.789  43.441  1.00 40.53           H
ATOM   3667  CA  ARG A 357      33.015 190.368  41.435  1.00 39.30           C
ATOM   3668  HA  ARG A 357      32.281 190.949  40.876  1.00 39.30           H
ATOM   3669  C   ARG A 357      33.682 189.373  40.469  1.00 42.79           C
ATOM   3670  O   ARG A 357      33.446 189.457  39.269  1.00 41.55           O
ATOM   3671  CB  ARG A 357      34.061 191.342  41.997  1.00 46.45           C
ATOM   3672 1HB  ARG A 357      34.775 190.809  42.626  1.00 46.45           H
ATOM   3673 2HB  ARG A 357      34.607 191.774  41.158  1.00 46.45           H
ATOM   3674  CG  ARG A 357      33.431 192.477  42.816  1.00 44.17           C
ATOM   3675 1HG  ARG A 357      32.643 192.953  42.232  1.00 44.17           H
ATOM   3676 2HG  ARG A 357      32.997 192.077  43.732  1.00 44.17           H
ATOM   3677  CD  ARG A 357      34.491 193.521  43.175  1.00 50.88           C
ATOM   3678 1HD  ARG A 357      35.265 193.050  43.781  1.00 50.88           H
ATOM   3679 2HD  ARG A 357      34.934 193.901  42.255  1.00 50.88           H
ATOM   3680  NE  ARG A 357      33.910 194.642  43.927  1.00 56.56           N
ATOM   3681  HE  ARG A 357      33.033 194.442  44.385  1.00 56.56           H
ATOM   3682  CZ  ARG A 357      34.537 195.802  44.150  1.00 57.93           C
ATOM   3683  NH1 ARG A 357      35.768 196.001  43.777  1.00 59.06           N
ATOM   3684 1HH1 ARG A 357      36.245 195.290  43.241  1.00 59.06           H
ATOM   3685 2HH1 ARG A 357      36.259 196.841  44.051  1.00 59.06           H
ATOM   3686  NH2 ARG A 357      33.921 196.776  44.745  1.00 53.47           N
ATOM   3687 1HH2 ARG A 357      32.935 196.722  44.957  1.00 53.47           H
ATOM   3688 2HH2 ARG A 357      34.434 197.624  44.940  1.00 53.47           H
ATOM   3689  N   ASP A 358      34.422 188.400  40.997  1.00 42.00           N
ATOM   3690  H   ASP A 358      34.591 188.406  41.993  1.00 42.00           H
ATOM   3691  CA  ASP A 358      35.091 187.358  40.219  1.00 42.60           C
ATOM   3692  HA  ASP A 358      35.802 187.835  39.544  1.00 42.60           H
ATOM   3693  C   ASP A 358      34.092 186.549  39.364  1.00 40.57           C
ATOM   3694  O   ASP A 358      34.301 186.372  38.164  1.00 37.44           O
ATOM   3695  CB  ASP A 358      35.865 186.448  41.187  1.00 35.26           C
ATOM   3696 1HB  ASP A 358      36.433 187.077  41.872  1.00 35.26           H
ATOM   3697 2HB  ASP A 358      35.160 185.865  41.778  1.00 35.26           H
ATOM   3698  CG  ASP A 358      36.839 185.480  40.496  1.00 46.14           C
ATOM   3699  OD1 ASP A 358      37.264 185.718  39.341  1.00 51.33           O
ATOM   3700  OD2 ASP A 358      37.299 184.527  41.156  1.00 44.25           O
ATOM   3701  N   LEU A 359      32.957 186.137  39.947  1.00 39.76           N
ATOM   3702  H   LEU A 359      32.808 186.331  40.927  1.00 39.76           H
ATOM   3703  CA  LEU A 359      31.897 185.419  39.243  1.00 38.16           C
ATOM   3704  HA  LEU A 359      32.327 184.503  38.838  1.00 38.16           H
ATOM   3705  C   LEU A 359      31.324 186.240  38.069  1.00 36.56           C
ATOM   3706  O   LEU A 359      31.234 185.742  36.946  1.00 35.26           O
ATOM   3707  CB  LEU A 359      30.781 185.050  40.240  1.00 34.71           C
ATOM   3708 1HB  LEU A 359      31.212 184.427  41.024  1.00 34.71           H
ATOM   3709 2HB  LEU A 359      30.416 185.966  40.704  1.00 34.71           H
ATOM   3710  CG  LEU A 359      29.584 184.317  39.606  1.00 37.47           C
ATOM   3711  HG  LEU A 359      29.138 184.968  38.854  1.00 37.47           H
ATOM   3712  CD1 LEU A 359      29.976 182.988  38.955  1.00 34.60           C
ATOM   3713 1HD1 LEU A 359      29.075 182.500  38.583  1.00 34.60           H
ATOM   3714 2HD1 LEU A 359      30.462 182.343  39.688  1.00 34.60           H
ATOM   3715 3HD1 LEU A 359      30.658 183.174  38.126  1.00 34.60           H
ATOM   3716  CD2 LEU A 359      28.526 184.036  40.668  1.00 32.29           C
ATOM   3717 1HD2 LEU A 359      27.653 183.584  40.196  1.00 32.29           H
ATOM   3718 2HD2 LEU A 359      28.236 184.972  41.146  1.00 32.29           H
ATOM   3719 3HD2 LEU A 359      28.929 183.355  41.416  1.00 32.29           H
ATOM   3720  N   ILE A 360      30.947 187.496  38.316  1.00 32.78           N
ATOM   3721  H   ILE A 360      31.053 187.875  39.246  1.00 32.78           H
ATOM   3722  CA  ILE A 360      30.366 188.374  37.303  1.00 34.17           C
ATOM   3723  HA  ILE A 360      29.550 187.836  36.821  1.00 34.17           H
ATOM   3724  C   ILE A 360      31.420 188.701  36.214  1.00 38.38           C
ATOM   3725  O   ILE A 360      31.095 188.657  35.029  1.00 37.75           O
ATOM   3726  CB  ILE A 360      29.750 189.626  37.980  1.00 30.18           C
ATOM   3727  HB  ILE A 360      30.491 190.032  38.668  1.00 30.18           H
ATOM   3728  CG1 ILE A 360      28.488 189.231  38.779  1.00 34.57           C
ATOM   3729 1HG1 ILE A 360      27.683 189.036  38.070  1.00 34.57           H
ATOM   3730 2HG1 ILE A 360      28.701 188.306  39.316  1.00 34.57           H
ATOM   3731  CG2 ILE A 360      29.392 190.711  36.947  1.00 31.31           C
ATOM   3732 1HG2 ILE A 360      28.913 191.554  37.445  1.00 31.31           H
ATOM   3733 2HG2 ILE A 360      28.707 190.287  36.212  1.00 31.31           H
ATOM   3734 3HG2 ILE A 360      30.298 191.052  36.446  1.00 31.31           H
ATOM   3735  CD1 ILE A 360      28.025 190.263  39.815  1.00 37.99           C
ATOM   3736 1HD1 ILE A 360      27.154 189.866  40.335  1.00 37.99           H
ATOM   3737 2HD1 ILE A 360      27.760 191.200  39.324  1.00 37.99           H
ATOM   3738 3HD1 ILE A 360      28.827 190.442  40.531  1.00 37.99           H
ATOM   3739  N   SER A 361      32.683 188.930  36.581  1.00 36.14           N
ATOM   3740  H   SER A 361      32.912 188.976  37.564  1.00 36.14           H
ATOM   3741  CA  SER A 361      33.797 189.120  35.642  1.00 39.03           C
ATOM   3742  HA  SER A 361      33.566 189.975  35.007  1.00 39.03           H
ATOM   3743  C   SER A 361      34.014 187.892  34.732  1.00 41.45           C
ATOM   3744  O   SER A 361      34.184 188.067  33.523  1.00 42.33           O
ATOM   3745  CB  SER A 361      35.078 189.445  36.411  1.00 42.49           C
ATOM   3746 1HB  SER A 361      35.237 188.689  37.181  1.00 42.49           H
ATOM   3747 2HB  SER A 361      35.922 189.440  35.722  1.00 42.49           H
ATOM   3748  OG  SER A 361      34.964 190.729  37.002  1.00 45.89           O
ATOM   3749  HG  SER A 361      35.407 190.702  37.854  1.00 45.89           H
ATOM   3750  N   ARG A 362      33.942 186.665  35.269  1.00 37.86           N
ATOM   3751  H   ARG A 362      33.835 186.578  36.270  1.00 37.86           H
ATOM   3752  CA  ARG A 362      34.024 185.401  34.516  1.00 37.71           C
ATOM   3753  HA  ARG A 362      34.933 185.408  33.915  1.00 37.71           H
ATOM   3754  C   ARG A 362      32.823 185.223  33.559  1.00 37.49           C
ATOM   3755  O   ARG A 362      33.015 184.905  32.386  1.00 38.09           O
ATOM   3756  CB  ARG A 362      34.112 184.223  35.508  1.00 41.01           C
ATOM   3757 1HB  ARG A 362      33.338 184.329  36.268  1.00 41.01           H
ATOM   3758 2HB  ARG A 362      33.945 183.285  34.978  1.00 41.01           H
ATOM   3759  CG  ARG A 362      35.481 184.149  36.211  1.00 48.13           C
ATOM   3760 1HG  ARG A 362      36.210 183.714  35.527  1.00 48.13           H
ATOM   3761 2HG  ARG A 362      35.815 185.152  36.478  1.00 48.13           H
ATOM   3762  CD  ARG A 362      35.429 183.291  37.486  1.00 43.68           C
ATOM   3763 1HD  ARG A 362      34.735 183.744  38.194  1.00 43.68           H
ATOM   3764 2HD  ARG A 362      35.070 182.289  37.251  1.00 43.68           H
ATOM   3765  NE  ARG A 362      36.754 183.186  38.119  1.00 51.86           N
ATOM   3766  HE  ARG A 362      36.970 183.949  38.745  1.00 51.86           H
ATOM   3767  CZ  ARG A 362      37.652 182.222  37.895  1.00 63.24           C
ATOM   3768  NH1 ARG A 362      37.433 181.197  37.134  1.00 57.05           N
ATOM   3769 1HH1 ARG A 362      36.499 181.019  36.794  1.00 57.05           H
ATOM   3770 2HH1 ARG A 362      38.132 180.469  37.095  1.00 57.05           H
ATOM   3771  NH2 ARG A 362      38.823 182.244  38.444  1.00 69.43           N
ATOM   3772 1HH2 ARG A 362      39.059 182.940  39.137  1.00 69.43           H
ATOM   3773 2HH2 ARG A 362      39.449 181.470  38.271  1.00 69.43           H
ATOM   3774  N   LEU A 363      31.597 185.457  34.031  1.00 37.27           N
ATOM   3775  H   LEU A 363      31.486 185.698  35.006  1.00 37.27           H
ATOM   3776  CA  LEU A 363      30.374 185.351  33.235  1.00 32.31           C
ATOM   3777  HA  LEU A 363      30.350 184.365  32.771  1.00 32.31           H
ATOM   3778  C   LEU A 363      30.321 186.403  32.094  1.00 33.18           C
ATOM   3779  O   LEU A 363      29.923 186.073  30.978  1.00 35.58           O
ATOM   3780  CB  LEU A 363      29.146 185.482  34.166  1.00 33.48           C
ATOM   3781 1HB  LEU A 363      29.274 186.381  34.769  1.00 33.48           H
ATOM   3782 2HB  LEU A 363      28.262 185.618  33.543  1.00 33.48           H
ATOM   3783  CG  LEU A 363      28.911 184.274  35.090  1.00 33.12           C
ATOM   3784  HG  LEU A 363      29.854 184.019  35.575  1.00 33.12           H
ATOM   3785  CD1 LEU A 363      27.877 184.597  36.169  1.00 28.87           C
ATOM   3786 1HD1 LEU A 363      27.811 183.760  36.864  1.00 28.87           H
ATOM   3787 2HD1 LEU A 363      26.904 184.766  35.709  1.00 28.87           H
ATOM   3788 3HD1 LEU A 363      28.186 185.493  36.707  1.00 28.87           H
ATOM   3789  CD2 LEU A 363      28.407 183.052  34.322  1.00 30.00           C
ATOM   3790 1HD2 LEU A 363      28.221 182.243  35.029  1.00 30.00           H
ATOM   3791 2HD2 LEU A 363      29.159 182.736  33.599  1.00 30.00           H
ATOM   3792 3HD2 LEU A 363      27.483 183.300  33.801  1.00 30.00           H
ATOM   3793  N   LEU A 364      30.765 187.635  32.359  1.00 34.67           N
ATOM   3794  H   LEU A 364      31.046 187.846  33.306  1.00 34.67           H
ATOM   3795  CA  LEU A 364      30.792 188.754  31.407  1.00 40.71           C
ATOM   3796  HA  LEU A 364      30.032 188.553  30.651  1.00 40.71           H
ATOM   3797  C   LEU A 364      32.153 188.896  30.659  1.00 38.76           C
ATOM   3798  O   LEU A 364      32.536 190.003  30.276  1.00 44.59           O
ATOM   3799  CB  LEU A 364      30.373 190.067  32.118  1.00 36.64           C
ATOM   3800 1HB  LEU A 364      31.139 190.306  32.855  1.00 36.64           H
ATOM   3801 2HB  LEU A 364      30.363 190.862  31.372  1.00 36.64           H
ATOM   3802  CG  LEU A 364      29.000 190.050  32.811  1.00 33.63           C
ATOM   3803  HG  LEU A 364      29.015 189.296  33.597  1.00 33.63           H
ATOM   3804  CD1 LEU A 364      28.715 191.411  33.449  1.00 39.14           C
ATOM   3805 1HD1 LEU A 364      27.786 191.355  34.017  1.00 39.14           H
ATOM   3806 2HD1 LEU A 364      28.620 192.171  32.673  1.00 39.14           H
ATOM   3807 3HD1 LEU A 364      29.535 191.673  34.117  1.00 39.14           H
ATOM   3808  CD2 LEU A 364      27.854 189.732  31.852  1.00 35.31           C
ATOM   3809 1HD2 LEU A 364      26.909 189.806  32.391  1.00 35.31           H
ATOM   3810 2HD2 LEU A 364      27.971 188.721  31.462  1.00 35.31           H
ATOM   3811 3HD2 LEU A 364      27.859 190.443  31.027  1.00 35.31           H
ATOM   3812  N   LYS A 365      32.916 187.812  30.451  1.00 38.48           N
ATOM   3813  H   LYS A 365      32.618 186.913  30.801  1.00 38.48           H
ATOM   3814  CA  LYS A 365      34.046 187.808  29.515  1.00 40.37           C
ATOM   3815  HA  LYS A 365      34.747 188.589  29.811  1.00 40.37           H
ATOM   3816  C   LYS A 365      33.534 188.144  28.095  1.00 37.82           C
ATOM   3817  O   LYS A 365      32.537 187.577  27.647  1.00 35.74           O
ATOM   3818  CB  LYS A 365      34.777 186.447  29.525  1.00 40.15           C
ATOM   3819 1HB  LYS A 365      34.029 185.658  29.445  1.00 40.15           H
ATOM   3820 2HB  LYS A 365      35.401 186.389  28.633  1.00 40.15           H
ATOM   3821  CG  LYS A 365      35.668 186.148  30.754  1.00 46.10           C
ATOM   3822 1HG  LYS A 365      35.064 186.286  31.651  1.00 46.10           H
ATOM   3823 2HG  LYS A 365      35.960 185.099  30.712  1.00 46.10           H
ATOM   3824  CD  LYS A 365      36.959 186.983  30.866  1.00 52.83           C
ATOM   3825 1HD  LYS A 365      37.717 186.381  31.368  1.00 52.83           H
ATOM   3826 2HD  LYS A 365      37.311 187.212  29.860  1.00 52.83           H
ATOM   3827  CE  LYS A 365      36.752 188.270  31.679  1.00 55.08           C
ATOM   3828 1HE  LYS A 365      35.935 188.839  31.234  1.00 55.08           H
ATOM   3829 2HE  LYS A 365      36.454 188.001  32.693  1.00 55.08           H
ATOM   3830  NZ  LYS A 365      37.965 189.117  31.721  1.00 60.65           N
ATOM   3831 1HZ  LYS A 365      37.759 189.956  32.243  1.00 60.65           H
ATOM   3832 2HZ  LYS A 365      38.236 189.363  30.780  1.00 60.65           H
ATOM   3833 3HZ  LYS A 365      38.720 188.618  32.170  1.00 60.65           H
ATOM   3834  N   HIS A 366      34.219 189.050  27.393  1.00 41.46           N
ATOM   3835  H   HIS A 366      35.057 189.449  27.790  1.00 41.46           H
ATOM   3836  CA  HIS A 366      33.842 189.510  26.054  1.00 38.25           C
ATOM   3837  HA  HIS A 366      32.872 190.005  26.111  1.00 38.25           H
ATOM   3838  C   HIS A 366      33.720 188.329  25.069  1.00 38.79           C
ATOM   3839  O   HIS A 366      32.685 188.163  24.425  1.00 39.75           O
ATOM   3840  CB  HIS A 366      34.877 190.535  25.556  1.00 43.46           C
ATOM   3841 1HB  HIS A 366      34.878 191.405  26.212  1.00 43.46           H
ATOM   3842 2HB  HIS A 366      35.870 190.089  25.609  1.00 43.46           H
ATOM   3843  CG  HIS A 366      34.631 191.002  24.134  1.00 43.32           C
ATOM   3844  ND1 HIS A 366      35.193 190.485  22.993  1.00 47.36           N
ATOM   3845  HD1 HIS A 366      35.868 189.742  22.885  1.00 47.36           H
ATOM   3846  CD2 HIS A 366      33.761 191.970  23.706  1.00 42.36           C
ATOM   3847  HD2 HIS A 366      33.114 192.609  24.288  1.00 42.36           H
ATOM   3848  CE1 HIS A 366      34.691 191.133  21.959  1.00 42.51           C
ATOM   3849  HE1 HIS A 366      34.922 190.981  20.914  1.00 42.51           H
ATOM   3850  NE2 HIS A 366      33.788 192.025  22.334  1.00 47.64           N
ATOM   3851  N   ASN A 367      34.750 187.485  25.019  1.00 42.68           N
ATOM   3852  H   ASN A 367      35.527 187.668  25.637  1.00 42.68           H
ATOM   3853  CA  ASN A 367      34.848 186.298  24.168  1.00 40.18           C
ATOM   3854  HA  ASN A 367      34.539 186.545  23.152  1.00 40.18           H
ATOM   3855  C   ASN A 367      33.949 185.149  24.674  1.00 33.02           C
ATOM   3856  O   ASN A 367      34.171 184.676  25.795  1.00 37.80           O
ATOM   3857  CB  ASN A 367      36.337 185.923  24.164  1.00 45.09           C
ATOM   3858 1HB  ASN A 367      36.906 186.802  23.863  1.00 45.09           H
ATOM   3859 2HB  ASN A 367      36.618 185.691  25.191  1.00 45.09           H
ATOM   3860  CG  ASN A 367      36.729 184.747  23.265  1.00 53.14           C
ATOM   3861  OD1 ASN A 367      35.935 183.894  22.901  1.00 45.60           O
ATOM   3862  ND2 ASN A 367      37.994 184.666  22.923  1.00 54.92           N
ATOM   3863 1HD2 ASN A 367      38.338 183.821  22.490  1.00 54.92           H
ATOM   3864 2HD2 ASN A 367      38.645 185.351  23.279  1.00 54.92           H
ATOM   3865  N   PRO A 368      32.993 184.619  23.878  1.00 35.61           N
ATOM   3866  CA  PRO A 368      32.139 183.494  24.280  1.00 36.51           C
ATOM   3867  HA  PRO A 368      31.482 183.821  25.086  1.00 36.51           H
ATOM   3868  C   PRO A 368      32.918 182.258  24.758  1.00 39.70           C
ATOM   3869  O   PRO A 368      32.536 181.612  25.738  1.00 39.10           O
ATOM   3870  CB  PRO A 368      31.296 183.169  23.039  1.00 39.25           C
ATOM   3871 1HB  PRO A 368      31.799 182.432  22.414  1.00 39.25           H
ATOM   3872 2HB  PRO A 368      30.294 182.828  23.301  1.00 39.25           H
ATOM   3873  CG  PRO A 368      31.218 184.500  22.313  1.00 43.27           C
ATOM   3874 1HG  PRO A 368      31.062 184.380  21.241  1.00 43.27           H
ATOM   3875 2HG  PRO A 368      30.437 185.115  22.760  1.00 43.27           H
ATOM   3876  CD  PRO A 368      32.581 185.107  22.580  1.00 36.90           C
ATOM   3877 1HD  PRO A 368      33.296 184.785  21.823  1.00 36.90           H
ATOM   3878 2HD  PRO A 368      32.497 186.193  22.606  1.00 36.90           H
ATOM   3879  N   SER A 369      34.058 181.959  24.125  1.00 41.99           N
ATOM   3880  H   SER A 369      34.379 182.552  23.373  1.00 41.99           H
ATOM   3881  CA  SER A 369      34.897 180.812  24.468  1.00 39.68           C
ATOM   3882  HA  SER A 369      34.239 179.945  24.533  1.00 39.68           H
ATOM   3883  C   SER A 369      35.627 180.955  25.824  1.00 42.05           C
ATOM   3884  O   SER A 369      36.140 179.955  26.318  1.00 47.97           O
ATOM   3885  CB  SER A 369      35.904 180.513  23.352  1.00 41.44           C
ATOM   3886 1HB  SER A 369      36.319 179.517  23.505  1.00 41.44           H
ATOM   3887 2HB  SER A 369      35.386 180.530  22.393  1.00 41.44           H
ATOM   3888  OG  SER A 369      36.963 181.457  23.355  1.00 48.90           O
ATOM   3889  HG  SER A 369      36.624 182.279  22.993  1.00 48.90           H
ATOM   3890  N   GLN A 370      35.647 182.149  26.434  1.00 37.67           N
ATOM   3891  H   GLN A 370      35.204 182.935  25.979  1.00 37.67           H
ATOM   3892  CA  GLN A 370      36.239 182.414  27.754  1.00 35.71           C
ATOM   3893  HA  GLN A 370      36.956 181.623  27.974  1.00 35.71           H
ATOM   3894  C   GLN A 370      35.206 182.440  28.912  1.00 41.97           C
ATOM   3895  O   GLN A 370      35.600 182.368  30.080  1.00 40.80           O
ATOM   3896  CB  GLN A 370      37.025 183.733  27.716  1.00 44.90           C
ATOM   3897 1HB  GLN A 370      36.373 184.543  27.388  1.00 44.90           H
ATOM   3898 2HB  GLN A 370      37.376 183.960  28.723  1.00 44.90           H
ATOM   3899  CG  GLN A 370      38.238 183.664  26.774  1.00 56.63           C
ATOM   3900 1HG  GLN A 370      38.853 182.806  27.044  1.00 56.63           H
ATOM   3901 2HG  GLN A 370      37.904 183.532  25.745  1.00 56.63           H
ATOM   3902  CD  GLN A 370      39.079 184.935  26.869  1.00 66.93           C
ATOM   3903  OE1 GLN A 370      38.874 185.910  26.161  1.00 64.10           O
ATOM   3904  NE2 GLN A 370      40.031 185.001  27.761  1.00 71.30           N
ATOM   3905 1HE2 GLN A 370      40.589 185.842  27.796  1.00 71.30           H
ATOM   3906 2HE2 GLN A 370      40.154 184.283  28.461  1.00 71.30           H
ATOM   3907  N   ARG A 371      33.900 182.529  28.613  1.00 39.75           N
ATOM   3908  H   ARG A 371      33.621 182.561  27.643  1.00 39.75           H
ATOM   3909  CA  ARG A 371      32.810 182.454  29.599  1.00 37.50           C
ATOM   3910  HA  ARG A 371      33.051 183.129  30.420  1.00 37.50           H
ATOM   3911  C   ARG A 371      32.723 181.022  30.167  1.00 38.98           C
ATOM   3912  O   ARG A 371      32.841 180.081  29.374  1.00 38.58           O
ATOM   3913  CB  ARG A 371      31.472 182.898  28.977  1.00 36.80           C
ATOM   3914 1HB  ARG A 371      31.216 182.223  28.159  1.00 36.80           H
ATOM   3915 2HB  ARG A 371      30.689 182.843  29.733  1.00 36.80           H
ATOM   3916  CG  ARG A 371      31.522 184.336  28.427  1.00 32.85           C
ATOM   3917 1HG  ARG A 371      31.739 185.033  29.236  1.00 32.85           H
ATOM   3918 2HG  ARG A 371      32.319 184.404  27.687  1.00 32.85           H
ATOM   3919  CD  ARG A 371      30.196 184.746  27.764  1.00 33.87           C
ATOM   3920 1HD  ARG A 371      29.826 183.908  27.173  1.00 33.87           H
ATOM   3921 2HD  ARG A 371      29.463 185.006  28.527  1.00 33.87           H
ATOM   3922  NE  ARG A 371      30.404 185.902  26.882  1.00 35.04           N
ATOM   3923  HE  ARG A 371      31.188 186.484  27.141  1.00 35.04           H
ATOM   3924  CZ  ARG A 371      29.710 186.165  25.769  1.00 33.04           C
ATOM   3925  NH1 ARG A 371      28.636 185.516  25.434  1.00 34.94           N
ATOM   3926 1HH1 ARG A 371      28.230 184.815  26.037  1.00 34.94           H
ATOM   3927 2HH1 ARG A 371      28.222 185.708  24.533  1.00 34.94           H
ATOM   3928  NH2 ARG A 371      30.121 187.087  24.957  1.00 33.27           N
ATOM   3929 1HH2 ARG A 371      31.012 187.539  25.105  1.00 33.27           H
ATOM   3930 2HH2 ARG A 371      29.610 187.247  24.101  1.00 33.27           H
ATOM   3931  N   PRO A 372      32.553 180.823  31.488  1.00 36.28           N
ATOM   3932  CA  PRO A 372      32.731 179.527  32.153  1.00 40.00           C
ATOM   3933  HA  PRO A 372      33.730 179.145  31.944  1.00 40.00           H
ATOM   3934  C   PRO A 372      31.708 178.450  31.741  1.00 44.32           C
ATOM   3935  O   PRO A 372      30.631 178.745  31.214  1.00 37.75           O
ATOM   3936  CB  PRO A 372      32.637 179.832  33.656  1.00 38.45           C
ATOM   3937 1HB  PRO A 372      32.152 179.037  34.223  1.00 38.45           H
ATOM   3938 2HB  PRO A 372      33.632 180.029  34.055  1.00 38.45           H
ATOM   3939  CG  PRO A 372      31.796 181.096  33.710  1.00 37.94           C
ATOM   3940 1HG  PRO A 372      30.739 180.844  33.622  1.00 37.94           H
ATOM   3941 2HG  PRO A 372      31.990 181.686  34.605  1.00 37.94           H
ATOM   3942  CD  PRO A 372      32.264 181.839  32.477  1.00 35.25           C
ATOM   3943 1HD  PRO A 372      31.480 182.499  32.106  1.00 35.25           H
ATOM   3944 2HD  PRO A 372      33.172 182.396  32.706  1.00 35.25           H
ATOM   3945  N   MET A 373      32.026 177.191  32.045  1.00 40.37           N
ATOM   3946  H   MET A 373      32.932 177.018  32.456  1.00 40.37           H
ATOM   3947  CA  MET A 373      31.048 176.098  32.137  1.00 41.35           C
ATOM   3948  HA  MET A 373      30.493 176.017  31.203  1.00 41.35           H
ATOM   3949  C   MET A 373      30.053 176.374  33.275  1.00 34.83           C
ATOM   3950  O   MET A 373      30.439 176.886  34.324  1.00 37.17           O
ATOM   3951  CB  MET A 373      31.775 174.769  32.394  1.00 44.80           C
ATOM   3952 1HB  MET A 373      32.363 174.846  33.308  1.00 44.80           H
ATOM   3953 2HB  MET A 373      31.037 173.981  32.539  1.00 44.80           H
ATOM   3954  CG  MET A 373      32.704 174.371  31.238  1.00 57.40           C
ATOM   3955 1HG  MET A 373      32.157 174.495  30.303  1.00 57.40           H
ATOM   3956 2HG  MET A 373      33.561 175.044  31.213  1.00 57.40           H
ATOM   3957  SD  MET A 373      33.318 172.655  31.327  1.00 86.36           S
ATOM   3958  CE  MET A 373      34.483 172.776  32.711  1.00 50.95           C
ATOM   3959 1HE  MET A 373      35.045 171.845  32.792  1.00 50.95           H
ATOM   3960 2HE  MET A 373      33.935 172.952  33.637  1.00 50.95           H
ATOM   3961 3HE  MET A 373      35.172 173.602  32.533  1.00 50.95           H
ATOM   3962  N   LEU A 374      28.786 175.969  33.145  1.00 34.01           N
ATOM   3963  H   LEU A 374      28.486 175.469  32.320  1.00 34.01           H
ATOM   3964  CA  LEU A 374      27.831 176.056  34.249  1.00 36.95           C
ATOM   3965  HA  LEU A 374      27.847 177.083  34.615  1.00 36.95           H
ATOM   3966  C   LEU A 374      28.246 175.138  35.434  1.00 38.84           C
ATOM   3967  O   LEU A 374      27.965 175.466  36.585  1.00 35.04           O
ATOM   3968  CB  LEU A 374      26.402 175.754  33.754  1.00 33.05           C
ATOM   3969 1HB  LEU A 374      26.419 174.813  33.206  1.00 33.05           H
ATOM   3970 2HB  LEU A 374      25.756 175.627  34.623  1.00 33.05           H
ATOM   3971  CG  LEU A 374      25.814 176.867  32.864  1.00 36.03           C
ATOM   3972  HG  LEU A 374      26.537 177.102  32.083  1.00 36.03           H
ATOM   3973  CD1 LEU A 374      24.526 176.399  32.198  1.00 32.00           C
ATOM   3974 1HD1 LEU A 374      24.144 177.186  31.549  1.00 32.00           H
ATOM   3975 2HD1 LEU A 374      23.790 176.172  32.969  1.00 32.00           H
ATOM   3976 3HD1 LEU A 374      24.722 175.504  31.608  1.00 32.00           H
ATOM   3977  CD2 LEU A 374      25.480 178.137  33.654  1.00 34.88           C
ATOM   3978 1HD2 LEU A 374      25.020 178.863  32.984  1.00 34.88           H
ATOM   3979 2HD2 LEU A 374      26.389 178.560  34.080  1.00 34.88           H
ATOM   3980 3HD2 LEU A 374      24.784 177.889  34.455  1.00 34.88           H
ATOM   3981  N   ARG A 375      29.017 174.074  35.168  1.00 42.68           N
ATOM   3982  H   ARG A 375      29.170 173.816  34.203  1.00 42.68           H
ATOM   3983  CA  ARG A 375      29.748 173.310  36.180  1.00 40.88           C
ATOM   3984  HA  ARG A 375      29.021 172.866  36.860  1.00 40.88           H
ATOM   3985  C   ARG A 375      30.683 174.218  37.013  1.00 40.19           C
ATOM   3986  O   ARG A 375      30.604 174.208  38.234  1.00 43.05           O
ATOM   3987  CB  ARG A 375      30.532 172.173  35.498  1.00  0.00           C
ATOM   3988 1HB  ARG A 375      29.853 171.595  34.872  1.00  0.00           H
ATOM   3989 2HB  ARG A 375      31.323 172.588  34.874  1.00  0.00           H
ATOM   3990  CG  ARG A 375      31.165 171.235  36.538  1.00  0.00           C
ATOM   3991 1HG  ARG A 375      31.784 171.834  37.205  1.00  0.00           H
ATOM   3992 2HG  ARG A 375      30.378 170.764  37.127  1.00  0.00           H
ATOM   3993  CD  ARG A 375      32.043 170.126  35.925  1.00  0.00           C
ATOM   3994 1HD  ARG A 375      32.910 170.588  35.453  1.00  0.00           H
ATOM   3995 2HD  ARG A 375      32.407 169.470  36.716  1.00  0.00           H
ATOM   3996  NE  ARG A 375      31.331 169.315  34.924  1.00  0.00           N
ATOM   3997  HE  ARG A 375      31.550 169.566  33.970  1.00  0.00           H
ATOM   3998  CZ  ARG A 375      30.493 168.308  35.182  1.00  0.00           C
ATOM   3999  NH1 ARG A 375      29.922 167.672  34.206  1.00  0.00           N
ATOM   4000 1HH1 ARG A 375      30.107 167.899  33.239  1.00  0.00           H
ATOM   4001 2HH1 ARG A 375      29.310 166.902  34.435  1.00  0.00           H
ATOM   4002  NH2 ARG A 375      30.185 167.909  36.380  1.00  0.00           N
ATOM   4003 1HH2 ARG A 375      30.637 168.303  37.193  1.00  0.00           H
ATOM   4004 2HH2 ARG A 375      29.525 167.152  36.486  1.00  0.00           H
ATOM   4005  N   GLU A 376      31.510 175.037  36.365  1.00 39.10           N
ATOM   4006  H   GLU A 376      31.478 175.083  35.357  1.00 39.10           H
ATOM   4007  CA  GLU A 376      32.451 175.949  37.029  1.00 40.83           C
ATOM   4008  HA  GLU A 376      33.033 175.383  37.757  1.00 40.83           H
ATOM   4009  C   GLU A 376      31.749 177.104  37.770  1.00 43.74           C
ATOM   4010  O   GLU A 376      32.300 177.625  38.739  1.00 37.67           O
ATOM   4011  CB  GLU A 376      33.423 176.555  36.011  1.00 42.49           C
ATOM   4012 1HB  GLU A 376      32.849 177.026  35.213  1.00 42.49           H
ATOM   4013 2HB  GLU A 376      34.010 177.330  36.505  1.00 42.49           H
ATOM   4014  CG  GLU A 376      34.377 175.523  35.397  1.00 53.88           C
ATOM   4015 1HG  GLU A 376      35.081 175.189  36.159  1.00 53.88           H
ATOM   4016 2HG  GLU A 376      33.813 174.662  35.039  1.00 53.88           H
ATOM   4017  CD  GLU A 376      35.147 176.139  34.234  1.00 54.08           C
ATOM   4018  OE1 GLU A 376      34.517 176.555  33.238  1.00 48.58           O
ATOM   4019  OE2 GLU A 376      36.391 176.259  34.328  1.00 69.61           O
ATOM   4020  N   VAL A 377      30.545 177.502  37.345  1.00 37.50           N
ATOM   4021  H   VAL A 377      30.173 177.108  36.493  1.00 37.50           H
ATOM   4022  CA  VAL A 377      29.679 178.437  38.069  1.00 33.91           C
ATOM   4023  HA  VAL A 377      30.250 179.335  38.303  1.00 33.91           H
ATOM   4024  C   VAL A 377      29.210 177.804  39.393  1.00 35.19           C
ATOM   4025  O   VAL A 377      29.370 178.408  40.450  1.00 33.07           O
ATOM   4026  CB  VAL A 377      28.481 178.871  37.198  1.00 37.58           C
ATOM   4027  HB  VAL A 377      27.989 177.975  36.820  1.00 37.58           H
ATOM   4028  CG1 VAL A 377      27.432 179.687  37.968  1.00 33.38           C
ATOM   4029 1HG1 VAL A 377      26.672 180.044  37.273  1.00 33.38           H
ATOM   4030 2HG1 VAL A 377      27.915 180.538  38.447  1.00 33.38           H
ATOM   4031 3HG1 VAL A 377      26.965 179.059  38.726  1.00 33.38           H
ATOM   4032  CG2 VAL A 377      28.957 179.700  35.999  1.00 31.37           C
ATOM   4033 1HG2 VAL A 377      28.099 179.954  35.376  1.00 31.37           H
ATOM   4034 2HG2 VAL A 377      29.674 179.125  35.413  1.00 31.37           H
ATOM   4035 3HG2 VAL A 377      29.430 180.614  36.358  1.00 31.37           H
ATOM   4036  N   LEU A 378      28.688 176.576  39.347  1.00 38.12           N
ATOM   4037  H   LEU A 378      28.601 176.113  38.454  1.00 38.12           H
ATOM   4038  CA  LEU A 378      28.214 175.838  40.520  1.00 39.32           C
ATOM   4039  HA  LEU A 378      27.502 176.463  41.060  1.00 39.32           H
ATOM   4040  C   LEU A 378      29.365 175.488  41.498  1.00 41.73           C
ATOM   4041  O   LEU A 378      29.178 175.551  42.711  1.00 38.77           O
ATOM   4042  CB  LEU A 378      27.486 174.564  40.035  1.00 38.22           C
ATOM   4043 1HB  LEU A 378      28.163 174.014  39.381  1.00 38.22           H
ATOM   4044 2HB  LEU A 378      27.285 173.936  40.903  1.00 38.22           H
ATOM   4045  CG  LEU A 378      26.167 174.832  39.291  1.00 40.48           C
ATOM   4046  HG  LEU A 378      26.320 175.657  38.596  1.00 40.48           H
ATOM   4047  CD1 LEU A 378      25.756 173.599  38.485  1.00 38.40           C
ATOM   4048 1HD1 LEU A 378      24.826 173.811  37.958  1.00 38.40           H
ATOM   4049 2HD1 LEU A 378      25.613 172.747  39.149  1.00 38.40           H
ATOM   4050 3HD1 LEU A 378      26.539 173.369  37.762  1.00 38.40           H
ATOM   4051  CD2 LEU A 378      25.040 175.213  40.253  1.00 33.58           C
ATOM   4052 1HD2 LEU A 378      24.106 175.301  39.698  1.00 33.58           H
ATOM   4053 2HD2 LEU A 378      25.274 176.167  40.725  1.00 33.58           H
ATOM   4054 3HD2 LEU A 378      24.937 174.444  41.020  1.00 33.58           H
ATOM   4055  N   GLU A 379      30.548 175.161  40.976  1.00 37.81           N
ATOM   4056  H   GLU A 379      30.606 175.041  39.975  1.00 37.81           H
ATOM   4057  CA  GLU A 379      31.771 174.863  41.738  1.00 39.85           C
ATOM   4058  HA  GLU A 379      31.501 174.282  42.619  1.00 39.85           H
ATOM   4059  C   GLU A 379      32.528 176.129  42.236  1.00 46.73           C
ATOM   4060  O   GLU A 379      33.539 176.007  42.934  1.00 43.76           O
ATOM   4061  CB  GLU A 379      32.703 174.003  40.862  1.00 40.72           C
ATOM   4062 1HB  GLU A 379      32.820 174.505  39.901  1.00 40.72           H
ATOM   4063 2HB  GLU A 379      33.682 173.922  41.336  1.00 40.72           H
ATOM   4064  CG  GLU A 379      32.171 172.578  40.603  1.00 47.92           C
ATOM   4065 1HG  GLU A 379      32.195 172.024  41.541  1.00 47.92           H
ATOM   4066 2HG  GLU A 379      31.134 172.623  40.271  1.00 47.92           H
ATOM   4067  CD  GLU A 379      32.973 171.778  39.555  1.00 60.34           C
ATOM   4068  OE1 GLU A 379      33.945 172.304  38.950  1.00 56.25           O
ATOM   4069  OE2 GLU A 379      32.599 170.606  39.315  1.00 70.01           O
ATOM   4070  N   HIS A 380      32.091 177.346  41.887  1.00 46.44           N
ATOM   4071  H   HIS A 380      31.250 177.439  41.335  1.00 46.44           H
ATOM   4072  CA  HIS A 380      32.769 178.584  42.273  1.00 40.06           C
ATOM   4073  HA  HIS A 380      33.823 178.476  42.017  1.00 40.06           H
ATOM   4074  C   HIS A 380      32.668 178.844  43.790  1.00 40.92           C
ATOM   4075  O   HIS A 380      31.550 178.809  44.311  1.00 39.03           O
ATOM   4076  CB  HIS A 380      32.205 179.767  41.472  1.00 39.40           C
ATOM   4077 1HB  HIS A 380      32.188 179.510  40.413  1.00 39.40           H
ATOM   4078 2HB  HIS A 380      31.177 179.954  41.784  1.00 39.40           H
ATOM   4079  CG  HIS A 380      33.010 181.035  41.656  1.00 40.31           C
ATOM   4080  ND1 HIS A 380      32.530 182.290  41.938  1.00 38.84           N
ATOM   4081  HD1 HIS A 380      31.572 182.603  42.009  1.00 38.84           H
ATOM   4082  CD2 HIS A 380      34.356 181.191  41.461  1.00 35.96           C
ATOM   4083  HD2 HIS A 380      35.091 180.453  41.177  1.00 35.96           H
ATOM   4084  CE1 HIS A 380      33.545 183.131  41.917  1.00 38.01           C
ATOM   4085  HE1 HIS A 380      33.518 184.202  42.052  1.00 38.01           H
ATOM   4086  NE2 HIS A 380      34.684 182.502  41.676  1.00 41.11           N
ATOM   4087  N   PRO A 381      33.754 179.170  44.529  1.00 41.46           N
ATOM   4088  CA  PRO A 381      33.714 179.269  45.993  1.00 41.49           C
ATOM   4089  HA  PRO A 381      33.528 178.268  46.384  1.00 41.49           H
ATOM   4090  C   PRO A 381      32.652 180.220  46.573  1.00 39.26           C
ATOM   4091  O   PRO A 381      32.072 179.940  47.625  1.00 37.62           O
ATOM   4092  CB  PRO A 381      35.125 179.682  46.412  1.00 43.02           C
ATOM   4093 1HB  PRO A 381      35.237 180.766  46.377  1.00 43.02           H
ATOM   4094 2HB  PRO A 381      35.390 179.298  47.397  1.00 43.02           H
ATOM   4095  CG  PRO A 381      35.976 179.029  45.345  1.00 52.16           C
ATOM   4096 1HG  PRO A 381      36.941 179.522  45.224  1.00 52.16           H
ATOM   4097 2HG  PRO A 381      36.099 177.967  45.557  1.00 52.16           H
ATOM   4098  CD  PRO A 381      35.133 179.219  44.098  1.00 42.89           C
ATOM   4099 1HD  PRO A 381      35.346 180.191  43.655  1.00 42.89           H
ATOM   4100 2HD  PRO A 381      35.329 178.408  43.397  1.00 42.89           H
ATOM   4101  N   TRP A 382      32.348 181.335  45.904  1.00 40.59           N
ATOM   4102  H   TRP A 382      32.901 181.610  45.105  1.00 40.59           H
ATOM   4103  CA  TRP A 382      31.277 182.235  46.316  1.00 37.36           C
ATOM   4104  HA  TRP A 382      31.424 182.483  47.367  1.00 37.36           H
ATOM   4105  C   TRP A 382      29.868 181.603  46.177  1.00 39.21           C
ATOM   4106  O   TRP A 382      29.001 181.862  47.011  1.00 38.18           O
ATOM   4107  CB  TRP A 382      31.390 183.542  45.530  1.00 39.53           C
ATOM   4108 1HB  TRP A 382      32.399 183.928  45.676  1.00 39.53           H
ATOM   4109 2HB  TRP A 382      31.272 183.328  44.468  1.00 39.53           H
ATOM   4110  CG  TRP A 382      30.402 184.609  45.922  1.00 41.13           C
ATOM   4111  CD1 TRP A 382      30.545 185.503  46.928  1.00 41.53           C
ATOM   4112  HD1 TRP A 382      31.385 185.612  47.598  1.00 41.53           H
ATOM   4113  CD2 TRP A 382      29.081 184.881  45.358  1.00 40.73           C
ATOM   4114  NE1 TRP A 382      29.436 186.283  47.035  1.00 41.24           N
ATOM   4115  HE1 TRP A 382      29.290 186.976  47.754  1.00 41.24           H
ATOM   4116  CE2 TRP A 382      28.504 185.969  46.077  1.00 43.02           C
ATOM   4117  CE3 TRP A 382      28.313 184.328  44.307  1.00 40.55           C
ATOM   4118  HE3 TRP A 382      28.712 183.496  43.746  1.00 40.55           H
ATOM   4119  CZ2 TRP A 382      27.248 186.500  45.755  1.00 37.70           C
ATOM   4120  HZ2 TRP A 382      26.860 187.341  46.310  1.00 37.70           H
ATOM   4121  CZ3 TRP A 382      27.050 184.855  43.977  1.00 43.34           C
ATOM   4122  HZ3 TRP A 382      26.497 184.429  43.154  1.00 43.34           H
ATOM   4123  CH2 TRP A 382      26.521 185.941  44.694  1.00 36.24           C
ATOM   4124  HH2 TRP A 382      25.558 186.352  44.428  1.00 36.24           H
ATOM   4125  N   ILE A 383      29.647 180.739  45.180  1.00 36.29           N
ATOM   4126  H   ILE A 383      30.427 180.445  44.609  1.00 36.29           H
ATOM   4127  CA  ILE A 383      28.408 179.961  45.039  1.00 35.38           C
ATOM   4128  HA  ILE A 383      27.573 180.625  45.262  1.00 35.38           H
ATOM   4129  C   ILE A 383      28.377 178.803  46.067  1.00 37.25           C
ATOM   4130  O   ILE A 383      27.346 178.630  46.722  1.00 37.03           O
ATOM   4131  CB  ILE A 383      28.223 179.464  43.579  1.00 36.23           C
ATOM   4132  HB  ILE A 383      29.143 178.959  43.283  1.00 36.23           H
ATOM   4133  CG1 ILE A 383      27.989 180.631  42.585  1.00 39.64           C
ATOM   4134 1HG1 ILE A 383      28.835 181.314  42.665  1.00 39.64           H
ATOM   4135 2HG1 ILE A 383      27.997 180.218  41.576  1.00 39.64           H
ATOM   4136  CG2 ILE A 383      27.084 178.438  43.454  1.00 36.80           C
ATOM   4137 1HG2 ILE A 383      26.886 178.250  42.399  1.00 36.80           H
ATOM   4138 2HG2 ILE A 383      26.182 178.822  43.931  1.00 36.80           H
ATOM   4139 3HG2 ILE A 383      27.385 177.510  43.939  1.00 36.80           H
ATOM   4140  CD1 ILE A 383      26.681 181.420  42.754  1.00 33.88           C
ATOM   4141 1HD1 ILE A 383      26.637 182.188  41.981  1.00 33.88           H
ATOM   4142 2HD1 ILE A 383      26.660 181.891  43.737  1.00 33.88           H
ATOM   4143 3HD1 ILE A 383      25.826 180.752  42.651  1.00 33.88           H
ATOM   4144  N   THR A 384      29.473 178.061  46.272  1.00 34.73           N
ATOM   4145  H   THR A 384      30.307 178.209  45.721  1.00 34.73           H
ATOM   4146  CA  THR A 384      29.514 176.940  47.224  1.00 36.12           C
ATOM   4147  HA  THR A 384      28.719 176.248  46.946  1.00 36.12           H
ATOM   4148  C   THR A 384      29.264 177.402  48.673  1.00 37.16           C
ATOM   4149  O   THR A 384      28.558 176.713  49.408  1.00 38.74           O
ATOM   4150  CB  THR A 384      30.832 176.131  47.182  1.00 36.27           C
ATOM   4151  HB  THR A 384      30.735 175.291  47.871  1.00 36.27           H
ATOM   4152  OG1 THR A 384      31.939 176.899  47.615  1.00 43.96           O
ATOM   4153  HG1 THR A 384      32.710 176.327  47.633  1.00 43.96           H
ATOM   4154  CG2 THR A 384      31.171 175.566  45.804  1.00 36.76           C
ATOM   4155 1HG2 THR A 384      32.095 174.992  45.874  1.00 36.76           H
ATOM   4156 2HG2 THR A 384      31.299 176.375  45.085  1.00 36.76           H
ATOM   4157 3HG2 THR A 384      30.362 174.913  45.476  1.00 36.76           H
ATOM   4158  N   ALA A 385      29.768 178.577  49.065  1.00 35.36           N
ATOM   4159  H   ALA A 385      30.404 179.063  48.449  1.00 35.36           H
ATOM   4160  CA  ALA A 385      29.543 179.151  50.384  1.00 39.12           C
ATOM   4161  HA  ALA A 385      29.707 178.376  51.133  1.00 39.12           H
ATOM   4162  C   ALA A 385      28.114 179.707  50.579  1.00 44.24           C
ATOM   4163  O   ALA A 385      27.503 179.471  51.621  1.00 39.93           O
ATOM   4164  CB  ALA A 385      30.568 180.264  50.622  1.00 41.84           C
ATOM   4165 1HB  ALA A 385      31.571 179.836  50.618  1.00 41.84           H
ATOM   4166 2HB  ALA A 385      30.372 180.721  51.592  1.00 41.84           H
ATOM   4167 3HB  ALA A 385      30.492 181.020  49.841  1.00 41.84           H
ATOM   4168  N   ASN A 386      27.610 180.492  49.620  1.00 39.41           N
ATOM   4169  H   ASN A 386      28.152 180.672  48.787  1.00 39.41           H
ATOM   4170  CA  ASN A 386      26.413 181.306  49.822  1.00 33.62           C
ATOM   4171  HA  ASN A 386      26.295 181.465  50.894  1.00 33.62           H
ATOM   4172  C   ASN A 386      25.106 180.650  49.301  1.00 35.27           C
ATOM   4173  O   ASN A 386      24.040 180.995  49.798  1.00 36.25           O
ATOM   4174  CB  ASN A 386      26.647 182.697  49.209  1.00 40.46           C
ATOM   4175 1HB  ASN A 386      26.843 182.599  48.141  1.00 40.46           H
ATOM   4176 2HB  ASN A 386      25.742 183.295  49.320  1.00 40.46           H
ATOM   4177  CG  ASN A 386      27.813 183.420  49.873  1.00 44.40           C
ATOM   4178  OD1 ASN A 386      27.886 183.538  51.088  1.00 43.00           O
ATOM   4179  ND2 ASN A 386      28.771 183.897  49.121  1.00 42.65           N
ATOM   4180 1HD2 ASN A 386      29.501 184.454  49.544  1.00 42.65           H
ATOM   4181 2HD2 ASN A 386      28.758 183.756  48.121  1.00 42.65           H
ATOM   4182  N   SER A 387      25.145 179.714  48.348  1.00 35.24           N
ATOM   4183  H   SER A 387      26.027 179.381  47.987  1.00 35.24           H
ATOM   4184  CA  SER A 387      23.948 178.967  47.967  1.00 34.51           C
ATOM   4185  HA  SER A 387      23.152 179.689  47.786  1.00 34.51           H
ATOM   4186  C   SER A 387      23.508 178.046  49.123  1.00 38.34           C
ATOM   4187  O   SER A 387      24.341 177.385  49.748  1.00 38.51           O
ATOM   4188  CB  SER A 387      24.141 178.188  46.656  1.00 39.59           C
ATOM   4189 1HB  SER A 387      23.192 177.729  46.379  1.00 39.59           H
ATOM   4190 2HB  SER A 387      24.428 178.888  45.872  1.00 39.59           H
ATOM   4191  OG  SER A 387      25.131 177.172  46.761  1.00 39.66           O
ATOM   4192  HG  SER A 387      25.983 177.607  46.853  1.00 39.66           H
ATOM   4193  N   SER A 388      22.209 177.980  49.415  1.00 33.45           N
ATOM   4194  H   SER A 388      21.552 178.567  48.920  1.00 33.45           H
ATOM   4195  CA  SER A 388      21.671 177.214  50.548  1.00 39.71           C
ATOM   4196  HA  SER A 388      22.468 176.581  50.938  1.00 39.71           H
ATOM   4197  C   SER A 388      20.495 176.306  50.135  1.00 43.48           C
ATOM   4198  O   SER A 388      19.676 176.667  49.290  1.00 44.25           O
ATOM   4199  CB  SER A 388      21.310 178.155  51.712  1.00 42.82           C
ATOM   4200 1HB  SER A 388      20.957 177.552  52.549  1.00 42.82           H
ATOM   4201 2HB  SER A 388      22.212 178.680  52.027  1.00 42.82           H
ATOM   4202  OG  SER A 388      20.330 179.127  51.389  1.00 45.87           O
ATOM   4203  HG  SER A 388      19.488 178.677  51.293  1.00 45.87           H
ATOM   4204  N   LYS A 389      20.445 175.109  50.726  1.00 39.91           N
ATOM   4205  H   LYS A 389      21.217 174.846  51.321  1.00 39.91           H
ATOM   4206  CA  LYS A 389      19.357 174.119  50.608  1.00 48.58           C
ATOM   4207  HA  LYS A 389      18.941 174.190  49.603  1.00 48.58           H
ATOM   4208  C   LYS A 389      18.205 174.428  51.607  1.00 50.00           C
ATOM   4209  O   LYS A 389      18.398 175.266  52.500  1.00 48.60           O
ATOM   4210  CB  LYS A 389      19.944 172.706  50.786  1.00 46.88           C
ATOM   4211 1HB  LYS A 389      20.783 172.765  51.479  1.00 46.88           H
ATOM   4212 2HB  LYS A 389      19.185 172.071  51.242  1.00 46.88           H
ATOM   4213  CG  LYS A 389      20.391 172.045  49.462  1.00 51.75           C
ATOM   4214 1HG  LYS A 389      20.831 171.076  49.698  1.00 51.75           H
ATOM   4215 2HG  LYS A 389      19.505 171.884  48.847  1.00 51.75           H
ATOM   4216  CD  LYS A 389      21.404 172.884  48.670  1.00 51.94           C
ATOM   4217 1HD  LYS A 389      20.991 173.880  48.514  1.00 51.94           H
ATOM   4218 2HD  LYS A 389      22.322 172.968  49.251  1.00 51.94           H
ATOM   4219  CE  LYS A 389      21.721 172.296  47.293  1.00 44.07           C
ATOM   4220 1HE  LYS A 389      22.468 171.510  47.401  1.00 44.07           H
ATOM   4221 2HE  LYS A 389      20.816 171.857  46.874  1.00 44.07           H
ATOM   4222  NZ  LYS A 389      22.200 173.367  46.390  1.00 41.55           N
ATOM   4223 1HZ  LYS A 389      22.402 172.985  45.477  1.00 41.55           H
ATOM   4224 2HZ  LYS A 389      23.035 173.789  46.771  1.00 41.55           H
ATOM   4225 3HZ  LYS A 389      21.476 174.067  46.310  1.00 41.55           H
ATOM   4226  N   PRO A 390      17.019 173.802  51.465  1.00 52.78           N
ATOM   4227  CA  PRO A 390      15.905 173.951  52.405  1.00 59.21           C
ATOM   4228  HA  PRO A 390      15.536 174.976  52.350  1.00 59.21           H
ATOM   4229  C   PRO A 390      16.292 173.652  53.863  1.00 58.35           C
ATOM   4230  O   PRO A 390      17.252 172.928  54.129  1.00 49.24           O
ATOM   4231  CB  PRO A 390      14.815 172.995  51.903  1.00 56.38           C
ATOM   4232 1HB  PRO A 390      14.922 172.017  52.374  1.00 56.38           H
ATOM   4233 2HB  PRO A 390      13.812 173.393  52.059  1.00 56.38           H
ATOM   4234  CG  PRO A 390      15.107 172.890  50.416  1.00 59.39           C
ATOM   4235 1HG  PRO A 390      14.748 171.953  49.989  1.00 59.39           H
ATOM   4236 2HG  PRO A 390      14.690 173.750  49.892  1.00 59.39           H
ATOM   4237  CD  PRO A 390      16.622 172.936  50.379  1.00 49.10           C
ATOM   4238 1HD  PRO A 390      17.033 171.939  50.533  1.00 49.10           H
ATOM   4239 2HD  PRO A 390      16.965 173.352  49.431  1.00 49.10           H
ATOM   4240  N   SER A 391      15.533 174.185  54.820  1.00 57.36           N
ATOM   4241  H   SER A 391      14.721 174.725  54.556  1.00 57.36           H
ATOM   4242  CA  SER A 391      15.772 174.027  56.260  1.00 62.56           C
ATOM   4243  HA  SER A 391      16.234 173.055  56.432  1.00 62.56           H
ATOM   4244  C   SER A 391      14.468 174.100  57.068  1.00 73.56           C
ATOM   4245  O   SER A 391      13.482 174.704  56.637  1.00 77.77           O
ATOM   4246  CB  SER A 391      16.749 175.103  56.769  1.00 61.69           C
ATOM   4247 1HB  SER A 391      17.171 174.768  57.716  1.00 61.69           H
ATOM   4248 2HB  SER A 391      17.558 175.206  56.046  1.00 61.69           H
ATOM   4249  OG  SER A 391      16.108 176.366  56.972  1.00 61.21           O
ATOM   4250  HG  SER A 391      15.724 176.346  57.852  1.00 61.21           H
ATOM   4251  N   ASN A 392      14.475 173.554  58.281  1.00 76.13           N
ATOM   4252  H   ASN A 392      15.301 173.054  58.578  1.00 76.13           H
ATOM   4253  CA  ASN A 392      13.575 174.017  59.344  1.00 76.96           C
ATOM   4254  HA  ASN A 392      12.587 174.190  58.916  1.00 76.96           H
ATOM   4255  C   ASN A 392      14.073 175.365  59.929  1.00 75.66           C
ATOM   4256  O   ASN A 392      13.436 175.867  60.878  1.00 77.37           O
ATOM   4257  OXT ASN A 392      15.078 175.925  59.439  1.00 77.37           O
ATOM   4258  CB  ASN A 392      13.422 172.898  60.395  1.00  0.00           C
ATOM   4259 1HB  ASN A 392      14.387 172.695  60.859  1.00  0.00           H
ATOM   4260 2HB  ASN A 392      12.745 173.240  61.178  1.00  0.00           H
ATOM   4261  CG  ASN A 392      12.876 171.613  59.783  1.00  0.00           C
ATOM   4262  OD1 ASN A 392      11.677 171.441  59.612  1.00  0.00           O
ATOM   4263  ND2 ASN A 392      13.735 170.685  59.429  1.00  0.00           N
ATOM   4264 1HD2 ASN A 392      13.389 169.896  58.902  1.00  0.00           H
ATOM   4265 2HD2 ASN A 392      14.723 170.895  59.434  1.00  0.00           H
TER    4266      ASN A 392 
HETATM 4267  CH3 ACE B 521      -8.288 176.248  49.882  1.00 65.40           C
HETATM 4268 1HH3 ACE B 521      -8.568 175.277  50.292  1.00 65.40           H
HETATM 4269 2HH3 ACE B 521      -7.534 176.708  50.519  1.00 65.40           H
HETATM 4270 3HH3 ACE B 521      -7.885 176.116  48.878  1.00 65.40           H
HETATM 4271  C   ACE B 521      -9.500 177.144  49.834  1.00 65.40           C
HETATM 4272  O   ACE B 521     -10.526 176.809  50.421  1.00 65.40           O
ATOM   4273  N   GLU B 522      -9.391 178.283  49.153  1.00 65.40           N
ATOM   4274  H   GLU B 522      -8.499 178.500  48.731  1.00 65.40           H
ATOM   4275  CA  GLU B 522     -10.421 179.328  49.074  1.00 67.90           C
ATOM   4276  HA  GLU B 522     -11.340 178.931  49.505  1.00 67.90           H
ATOM   4277  C   GLU B 522     -10.765 179.799  47.626  1.00 69.66           C
ATOM   4278  O   GLU B 522     -11.590 180.700  47.448  1.00 70.03           O
ATOM   4279  CB  GLU B 522     -10.012 180.543  49.935  1.00  0.00           C
ATOM   4280 1HB  GLU B 522      -9.099 180.990  49.541  1.00  0.00           H
ATOM   4281 2HB  GLU B 522     -10.805 181.286  49.850  1.00  0.00           H
ATOM   4282  CG  GLU B 522      -9.793 180.238  51.433  1.00  0.00           C
ATOM   4283 1HG  GLU B 522     -10.065 181.127  52.003  1.00  0.00           H
ATOM   4284 2HG  GLU B 522     -10.457 179.434  51.748  1.00  0.00           H
ATOM   4285  CD  GLU B 522      -8.351 179.851  51.787  1.00  0.00           C
ATOM   4286  OE1 GLU B 522      -7.433 180.690  51.613  1.00  0.00           O
ATOM   4287  OE2 GLU B 522      -8.135 178.740  52.320  1.00  0.00           O
ATOM   4288  N   GLU B 523     -10.133 179.235  46.594  1.00 64.46           N
ATOM   4289  H   GLU B 523      -9.538 178.436  46.760  1.00 64.46           H
ATOM   4290  CA  GLU B 523     -10.197 179.722  45.208  1.00 59.24           C
ATOM   4291  HA  GLU B 523     -10.140 180.810  45.241  1.00 59.24           H
ATOM   4292  C   GLU B 523     -11.510 179.343  44.477  1.00 58.61           C
ATOM   4293  O   GLU B 523     -11.958 178.198  44.565  1.00 60.63           O
ATOM   4294  CB  GLU B 523      -8.976 179.190  44.439  1.00 50.32           C
ATOM   4295 1HB  GLU B 523      -8.200 178.866  45.132  1.00 50.32           H
ATOM   4296 2HB  GLU B 523      -9.272 178.319  43.854  1.00 50.32           H
ATOM   4297  CG  GLU B 523      -8.393 180.250  43.497  1.00 63.41           C
ATOM   4298 1HG  GLU B 523      -7.750 179.758  42.767  1.00 63.41           H
ATOM   4299 2HG  GLU B 523      -9.190 180.765  42.960  1.00 63.41           H
ATOM   4300  CD  GLU B 523      -7.578 181.264  44.289  1.00 55.75           C
ATOM   4301  OE1 GLU B 523      -6.386 181.013  44.573  1.00 58.78           O
ATOM   4302  OE2 GLU B 523      -8.085 182.364  44.586  1.00 65.50           O
ATOM   4303  N   SER B 524     -12.120 180.274  43.732  1.00 50.05           N
ATOM   4304  H   SER B 524     -11.709 181.190  43.627  1.00 50.05           H
ATOM   4305  CA  SER B 524     -13.441 180.081  43.111  1.00 56.63           C
ATOM   4306  HA  SER B 524     -13.940 179.291  43.672  1.00 56.63           H
ATOM   4307  C   SER B 524     -13.370 179.638  41.630  1.00 48.66           C
ATOM   4308  O   SER B 524     -12.945 180.387  40.748  1.00 45.34           O
ATOM   4309  CB  SER B 524     -14.325 181.329  43.296  1.00 61.58           C
ATOM   4310 1HB  SER B 524     -15.344 181.078  43.001  1.00 61.58           H
ATOM   4311 2HB  SER B 524     -14.337 181.591  44.354  1.00 61.58           H
ATOM   4312  OG  SER B 524     -13.895 182.457  42.536  1.00 65.84           O
ATOM   4313  HG  SER B 524     -13.043 182.728  42.886  1.00 65.84           H
HETATM 4314  N   PHE B 525     -13.825 178.369  41.356  1.00 41.94           N
HETATM 4315  H   PHE B 525     -14.226 177.820  42.107  1.00 41.94           H
HETATM 4316  CA  PHE B 525     -13.804 177.747  40.020  1.00 39.60           C
HETATM 4317  HA  PHE B 525     -13.182 178.356  39.353  1.00 39.60           H
HETATM 4318  C   PHE B 525     -15.223 177.721  39.381  1.00 42.41           C
HETATM 4319  O   PHE B 525     -16.248 177.749  40.041  1.00 40.17           O
HETATM 4320  CB  PHE B 525     -13.182 176.334  40.086  1.00 40.30           C
HETATM 4321 1HB  PHE B 525     -13.771 175.719  40.777  1.00 40.30           H
HETATM 4322 2HB  PHE B 525     -13.261 175.852  39.104  1.00 40.30           H
HETATM 4323  CG  PHE B 525     -11.725 176.365  40.533  1.00 38.09           C
HETATM 4324  CD1 PHE B 525     -10.700 176.573  39.591  1.00 35.06           C
HETATM 4325  HD1 PHE B 525     -10.935 176.682  38.537  1.00 35.06           H
HETATM 4326  CD2 PHE B 525     -11.398 176.208  41.893  1.00 41.66           C
HETATM 4327  HD2 PHE B 525     -12.179 176.061  42.633  1.00 41.66           H
HETATM 4328  CE1 PHE B 525      -9.363 176.659  40.011  1.00 34.51           C
HETATM 4329  HE1 PHE B 525      -8.568 176.844  39.295  1.00 34.51           H
HETATM 4330  CE2 PHE B 525     -10.057 176.259  42.307  1.00 39.95           C
HETATM 4331  HE2 PHE B 525      -9.799 176.129  43.354  1.00 39.95           H
HETATM 4332  CZ  PHE B 525      -9.047 176.509  41.370  1.00 36.49           C
HETATM 4333  I1  PHE B 525      -7.035 176.713  42.010  1.00 36.49           I
ATOM   4334  N   ARG B 526     -15.242 177.703  37.998  1.00 35.55           N
ATOM   4335  H   ARG B 526     -14.353 177.737  37.520  1.00 35.55           H
ATOM   4336  CA  ARG B 526     -16.433 177.593  37.131  1.00 37.17           C
ATOM   4337  HA  ARG B 526     -17.250 177.112  37.669  1.00 37.17           H
ATOM   4338  C   ARG B 526     -16.101 176.734  35.894  1.00 40.35           C
ATOM   4339  O   ARG B 526     -14.924 176.503  35.615  1.00 38.64           O
ATOM   4340  CB  ARG B 526     -16.868 179.004  36.692  1.00 39.84           C
ATOM   4341 1HB  ARG B 526     -15.985 179.565  36.383  1.00 39.84           H
ATOM   4342 2HB  ARG B 526     -17.531 178.925  35.831  1.00 39.84           H
ATOM   4343  CG  ARG B 526     -17.592 179.801  37.794  1.00 48.37           C
ATOM   4344 1HG  ARG B 526     -18.565 179.346  37.974  1.00 48.37           H
ATOM   4345 2HG  ARG B 526     -17.018 179.769  38.720  1.00 48.37           H
ATOM   4346  CD  ARG B 526     -17.807 181.276  37.404  1.00 53.24           C
ATOM   4347 1HD  ARG B 526     -18.282 181.330  36.425  1.00 53.24           H
ATOM   4348 2HD  ARG B 526     -18.450 181.752  38.143  1.00 53.24           H
ATOM   4349  NE  ARG B 526     -16.523 181.988  37.355  1.00 60.60           N
ATOM   4350  HE  ARG B 526     -15.735 181.441  37.672  1.00 60.60           H
ATOM   4351  CZ  ARG B 526     -16.335 183.221  36.873  1.00 61.43           C
ATOM   4352  NH1 ARG B 526     -17.313 184.015  36.562  1.00 62.57           N
ATOM   4353 1HH1 ARG B 526     -18.256 183.772  36.833  1.00 62.57           H
ATOM   4354 2HH1 ARG B 526     -17.122 184.921  36.157  1.00 62.57           H
ATOM   4355  NH2 ARG B 526     -15.117 183.640  36.704  1.00 55.95           N
ATOM   4356 1HH2 ARG B 526     -14.351 183.018  36.919  1.00 55.95           H
ATOM   4357 2HH2 ARG B 526     -14.931 184.558  36.326  1.00 55.95           H
ATOM   4358  N   ASP B 527     -17.095 176.294  35.125  1.00 41.75           N
ATOM   4359  H   ASP B 527     -18.047 176.564  35.328  1.00 41.75           H
ATOM   4360  CA  ASP B 527     -16.853 175.690  33.810  1.00 42.18           C
ATOM   4361  HA  ASP B 527     -16.126 174.887  33.937  1.00 42.18           H
ATOM   4362  C   ASP B 527     -16.243 176.723  32.829  1.00 43.04           C
ATOM   4363  O   ASP B 527     -16.627 177.896  32.886  1.00 40.89           O
ATOM   4364  CB  ASP B 527     -18.146 175.064  33.264  1.00 48.63           C
ATOM   4365 1HB  ASP B 527     -18.533 174.347  33.989  1.00 48.63           H
ATOM   4366 2HB  ASP B 527     -18.896 175.842  33.115  1.00 48.63           H
ATOM   4367  CG  ASP B 527     -17.905 174.346  31.935  1.00 51.83           C
ATOM   4368  OD1 ASP B 527     -17.857 175.020  30.883  1.00 47.05           O
ATOM   4369  OD2 ASP B 527     -17.655 173.119  31.950  1.00 60.28           O
ATOM   4370  N   PRO B 528     -15.320 176.348  31.913  1.00 40.21           N
ATOM   4371  CA  PRO B 528     -14.738 177.278  30.945  1.00 38.37           C
ATOM   4372  HA  PRO B 528     -14.084 177.966  31.482  1.00 38.37           H
ATOM   4373  C   PRO B 528     -15.757 178.103  30.142  1.00 43.47           C
ATOM   4374  O   PRO B 528     -15.502 179.273  29.849  1.00 40.18           O
ATOM   4375  CB  PRO B 528     -13.906 176.403  30.005  1.00 37.03           C
ATOM   4376 1HB  PRO B 528     -14.510 176.074  29.160  1.00 37.03           H
ATOM   4377 2HB  PRO B 528     -13.015 176.927  29.659  1.00 37.03           H
ATOM   4378  CG  PRO B 528     -13.509 175.210  30.856  1.00 40.64           C
ATOM   4379 1HG  PRO B 528     -13.375 174.308  30.259  1.00 40.64           H
ATOM   4380 2HG  PRO B 528     -12.607 175.427  31.428  1.00 40.64           H
ATOM   4381  CD  PRO B 528     -14.694 175.049  31.788  1.00 39.98           C
ATOM   4382 1HD  PRO B 528     -15.400 174.343  31.350  1.00 39.98           H
ATOM   4383 2HD  PRO B 528     -14.360 174.708  32.768  1.00 39.98           H
ATOM   4384  N   ALA B 529     -16.922 177.531  29.825  1.00 42.02           N
ATOM   4385  H   ALA B 529     -17.121 176.600  30.161  1.00 42.02           H
ATOM   4386  CA  ALA B 529     -17.974 178.200  29.063  1.00 41.60           C
ATOM   4387  HA  ALA B 529     -17.542 178.551  28.126  1.00 41.60           H
ATOM   4388  C   ALA B 529     -18.567 179.428  29.797  1.00 36.96           C
ATOM   4389  O   ALA B 529     -19.077 180.345  29.152  1.00 43.40           O
ATOM   4390  CB  ALA B 529     -19.053 177.161  28.742  1.00 47.34           C
ATOM   4391 1HB  ALA B 529     -18.595 176.289  28.274  1.00 47.34           H
ATOM   4392 2HB  ALA B 529     -19.779 177.602  28.058  1.00 47.34           H
ATOM   4393 3HB  ALA B 529     -19.555 176.860  29.661  1.00 47.34           H
ATOM   4394  N   GLU B 530     -18.449 179.483  31.127  1.00 38.84           N
ATOM   4395  H   GLU B 530     -17.996 178.711  31.596  1.00 38.84           H
ATOM   4396  CA  GLU B 530     -18.868 180.606  31.980  1.00 38.47           C
ATOM   4397  HA  GLU B 530     -19.806 181.014  31.605  1.00 38.47           H
ATOM   4398  C   GLU B 530     -17.837 181.756  32.038  1.00 43.79           C
ATOM   4399  O   GLU B 530     -18.113 182.785  32.657  1.00 45.60           O
ATOM   4400  CB  GLU B 530     -19.091 180.112  33.419  1.00 38.90           C
ATOM   4401 1HB  GLU B 530     -18.119 179.904  33.867  1.00 38.90           H
ATOM   4402 2HB  GLU B 530     -19.551 180.919  33.988  1.00 38.90           H
ATOM   4403  CG  GLU B 530     -19.970 178.854  33.554  1.00 51.99           C
ATOM   4404 1HG  GLU B 530     -20.959 179.061  33.143  1.00 51.99           H
ATOM   4405 2HG  GLU B 530     -19.528 178.025  33.001  1.00 51.99           H
ATOM   4406  CD  GLU B 530     -20.115 178.454  35.022  1.00 68.17           C
ATOM   4407  OE1 GLU B 530     -20.550 179.309  35.826  1.00 67.67           O
ATOM   4408  OE2 GLU B 530     -19.827 177.285  35.375  1.00 76.01           O
ATOM   4409  N   VAL B 531     -16.637 181.571  31.468  1.00 39.60           N
ATOM   4410  H   VAL B 531     -16.466 180.693  30.998  1.00 39.60           H
ATOM   4411  CA  VAL B 531     -15.453 182.415  31.711  1.00 39.58           C
ATOM   4412  HA  VAL B 531     -15.776 183.303  32.254  1.00 39.58           H
ATOM   4413  C   VAL B 531     -14.764 182.880  30.408  1.00 40.57           C
ATOM   4414  O   VAL B 531     -14.228 183.990  30.355  1.00 44.90           O
ATOM   4415  CB  VAL B 531     -14.448 181.673  32.628  1.00 39.61           C
ATOM   4416  HB  VAL B 531     -14.063 180.814  32.078  1.00 39.61           H
ATOM   4417  CG1 VAL B 531     -13.262 182.564  33.020  1.00 43.35           C
ATOM   4418 1HG1 VAL B 531     -12.635 182.043  33.743  1.00 43.35           H
ATOM   4419 2HG1 VAL B 531     -13.636 183.488  33.462  1.00 43.35           H
ATOM   4420 3HG1 VAL B 531     -12.676 182.797  32.131  1.00 43.35           H
ATOM   4421  CG2 VAL B 531     -15.096 181.161  33.923  1.00 40.15           C
ATOM   4422 1HG2 VAL B 531     -14.331 180.779  34.598  1.00 40.15           H
ATOM   4423 2HG2 VAL B 531     -15.799 180.364  33.682  1.00 40.15           H
ATOM   4424 3HG2 VAL B 531     -15.628 181.982  34.403  1.00 40.15           H
ATOM   4425  N   LEU B 532     -14.778 182.069  29.347  1.00 39.56           N
ATOM   4426  H   LEU B 532     -15.218 181.164  29.429  1.00 39.56           H
ATOM   4427  CA  LEU B 532     -14.158 182.388  28.060  1.00 37.67           C
ATOM   4428  HA  LEU B 532     -13.140 182.728  28.251  1.00 37.67           H
ATOM   4429  C   LEU B 532     -14.904 183.524  27.321  1.00 46.65           C
ATOM   4430  O   LEU B 532     -16.103 183.437  27.057  1.00 46.26           O
ATOM   4431  CB  LEU B 532     -14.098 181.111  27.192  1.00 43.16           C
ATOM   4432 1HB  LEU B 532     -15.096 180.676  27.157  1.00 43.16           H
ATOM   4433 2HB  LEU B 532     -13.829 181.403  26.176  1.00 43.16           H
ATOM   4434  CG  LEU B 532     -13.099 180.049  27.678  1.00 41.50           C
ATOM   4435  HG  LEU B 532     -13.272 179.865  28.738  1.00 41.50           H
ATOM   4436  CD1 LEU B 532     -13.308 178.745  26.911  1.00 40.97           C
ATOM   4437 1HD1 LEU B 532     -12.613 177.991  27.280  1.00 40.97           H
ATOM   4438 2HD1 LEU B 532     -13.136 178.908  25.847  1.00 40.97           H
ATOM   4439 3HD1 LEU B 532     -14.332 178.403  27.066  1.00 40.97           H
ATOM   4440  CD2 LEU B 532     -11.646 180.489  27.488  1.00 38.40           C
ATOM   4441 1HD2 LEU B 532     -10.984 179.681  27.801  1.00 38.40           H
ATOM   4442 2HD2 LEU B 532     -11.445 181.377  28.088  1.00 38.40           H
ATOM   4443 3HD2 LEU B 532     -11.474 180.714  26.436  1.00 38.40           H
ATOM   4444  N   GLY B 533     -14.174 184.581  26.950  1.00 49.99           N
ATOM   4445  H   GLY B 533     -13.202 184.622  27.223  1.00 49.99           H
ATOM   4446  CA  GLY B 533     -14.661 185.681  26.107  1.00 52.74           C
ATOM   4447 1HA  GLY B 533     -13.817 186.327  25.862  1.00 52.74           H
ATOM   4448 2HA  GLY B 533     -15.050 185.267  25.176  1.00 52.74           H
ATOM   4449  C   GLY B 533     -15.768 186.566  26.729  1.00 60.41           C
ATOM   4450  O   GLY B 533     -16.372 187.368  26.018  1.00 60.36           O
ATOM   4451  N   THR B 534     -16.056 186.435  28.026  1.00 56.31           N
ATOM   4452  H   THR B 534     -15.532 185.780  28.589  1.00 56.31           H
ATOM   4453  CA  THR B 534     -17.100 187.199  28.731  1.00 61.61           C
ATOM   4454  HA  THR B 534     -18.033 187.084  28.179  1.00 61.61           H
ATOM   4455  C   THR B 534     -16.785 188.709  28.821  1.00 69.09           C
ATOM   4456  O   THR B 534     -17.660 189.506  29.146  1.00 68.84           O
ATOM   4457  CB  THR B 534     -17.333 186.629  30.140  1.00 52.33           C
ATOM   4458  HB  THR B 534     -18.131 187.197  30.619  1.00 52.33           H
ATOM   4459  OG1 THR B 534     -16.161 186.735  30.938  1.00 53.18           O
ATOM   4460  HG1 THR B 534     -16.165 187.604  31.345  1.00 53.18           H
ATOM   4461  CG2 THR B 534     -17.743 185.161  30.110  1.00 47.42           C
ATOM   4462 1HG2 THR B 534     -17.946 184.836  31.131  1.00 47.42           H
ATOM   4463 2HG2 THR B 534     -16.950 184.547  29.684  1.00 47.42           H
ATOM   4464 3HG2 THR B 534     -18.646 185.058  29.509  1.00 47.42           H
ATOM   4465  N   GLY B 535     -15.558 189.127  28.501  1.00 66.09           N
ATOM   4466  H   GLY B 535     -14.849 188.434  28.310  1.00 66.09           H
ATOM   4467  CA  GLY B 535     -15.166 190.529  28.373  1.00 69.79           C
ATOM   4468 1HA  GLY B 535     -15.574 191.089  29.215  1.00 69.79           H
ATOM   4469 2HA  GLY B 535     -14.078 190.588  28.416  1.00 69.79           H
ATOM   4470  C   GLY B 535     -15.625 191.230  27.072  1.00 74.62           C
ATOM   4471  O   GLY B 535     -15.443 192.442  26.963  1.00 74.76           O
ATOM   4472  N   ALA B 536     -16.186 190.506  26.094  1.00 74.51           N
ATOM   4473  H   ALA B 536     -16.328 189.516  26.240  1.00 74.51           H
ATOM   4474  CA  ALA B 536     -16.635 191.039  24.797  1.00 71.57           C
ATOM   4475  HA  ALA B 536     -16.049 191.930  24.572  1.00 71.57           H
ATOM   4476  C   ALA B 536     -18.130 191.441  24.783  1.00 77.12           C
ATOM   4477  O   ALA B 536     -18.452 192.515  24.232  1.00 76.44           O
ATOM   4478  OXT ALA B 536     -19.000 190.644  25.192  1.00 76.44           O
ATOM   4479  CB  ALA B 536     -16.308 190.009  23.705  1.00 67.27           C
ATOM   4480 1HB  ALA B 536     -15.246 189.766  23.736  1.00 67.27           H
ATOM   4481 2HB  ALA B 536     -16.556 190.431  22.731  1.00 67.27           H
ATOM   4482 3HB  ALA B 536     -16.893 189.105  23.870  1.00 67.27           H
TER    4483      ALA B 536 
CONECT    1    2    3    4    5                              
CONECT    2    1                                             
CONECT    3    1                                             
CONECT    4    1                                             
CONECT    5    1    6    7                                   
CONECT    6    5                                             
CONECT    7    5    8    9                                   
CONECT 2574 2572 2575 2587                                   
CONECT 2587 2574 2588 2589                                   
CONECT 2588 2587                                             
CONECT 2589 2587 2590 2591 2592                              
CONECT 2590 2589                                             
CONECT 2591 2589                                             
CONECT 2592 2589                                             
CONECT 2593 2594 2595 2596 2597                              
CONECT 2594 2593                                             
CONECT 2595 2593                                             
CONECT 2596 2593                                             
CONECT 2597 2593 2598 2599                                   
CONECT 2598 2597                                             
CONECT 2599 2597 2600 2601                                   
CONECT 4267 4268 4269 4270 4271                              
CONECT 4268 4267                                             
CONECT 4269 4267                                             
CONECT 4270 4267                                             
CONECT 4271 4267 4272 4273                                   
CONECT 4272 4271                                             
CONECT 4273 4271 4274 4275                                   
CONECT 4307 4305 4308 4314                                   
CONECT 4314 4307 4315 4316                                   
CONECT 4315 4314                                             
CONECT 4316 4314 4317 4318 4320                              
CONECT 4317 4316                                             
CONECT 4318 4316 4319 4334                                   
CONECT 4319 4318                                             
CONECT 4320 4316 4321 4322 4323                              
CONECT 4321 4320                                             
CONECT 4322 4320                                             
CONECT 4323 4320 4324 4326                                   
CONECT 4324 4323 4325 4328                                   
CONECT 4325 4324                                             
CONECT 4326 4323 4327 4330                                   
CONECT 4327 4326                                             
CONECT 4328 4324 4329 4332                                   
CONECT 4329 4328                                             
CONECT 4330 4326 4331 4332                                   
CONECT 4331 4330                                             
CONECT 4332 4328 4330 4333                                   
CONECT 4333 4332                                             
CONECT 4334 4318 4335 4336                                   
END
