# Supplementary material for: Constrained TACC3 peptidomimetics for a non-canonical protein–protein interface elucidate allosteric communication in Aurora-A kinase
Source: Chem Sci. 2024 Nov 28;16(1):354–63. doi: 10.1039/d4sc06100d (PMC11604048; doi:10.1039/d4sc06100d)
Supplement: SC-016-D4SC06100D-s001 [file SC-016-D4SC06100D-s001.zip › aura_tacc3 522_536_run1_average.pdb]

REMARK YASARA *************************************************************
REMARK YASARA *                                                           *
REMARK YASARA *                     Y  A  S  A  R  A                      *
REMARK YASARA *                                                           *
REMARK YASARA *   Yet Another Scientific Artificial Reality Application   *
REMARK YASARA *                                                           *
REMARK YASARA *            MOLECULE STRUCTURE FILE, PDB FORMAT            *
REMARK YASARA *                                                           *
REMARK YASARA * Just use YASARA every day to make your questions go away! *
REMARK YASARA *                                                           *
REMARK YASARA *                      www.YASARA.org                       *
REMARK YASARA *                                                           *
REMARK YASARA *************************************************************
REMARK YASARA
REMARK YASARA Written on:        Wed Oct 23 09:15:30 2024
REMARK YASARA Number of models: 1
REMARK YASARA Number of atoms:   4481
REMARK YASARA Please address questions or suggestions to: Eliza@yasara.org
REMARK YASARA
REMARK   2 RESOLUTION. 2.02 ANGSTROMS.
REMARK 350 COORDINATES FOR A COMPLETE MULTIMER REPRESENTING THE KNOWN
REMARK 350 BIOLOGICALLY SIGNIFICANT OLIGOMERIZATION STATE OF THE
REMARK 350 MOLECULE CAN BE GENERATED BY APPLYING BIOMT TRANSFORMATIONS
REMARK 350 GIVEN BELOW. BOTH NON-CRYSTALLOGRAPHIC AND
REMARK 350 CRYSTALLOGRAPHIC OPERATIONS ARE GIVEN.
REMARK 350
REMARK 350 BIOMOLECULE: 1
REMARK 350 APPLY THE FOLLOWING TO CHAINS: A
REMARK 350   BIOMT1   1  1.000000  0.000000  0.000000        0.00000
REMARK 350   BIOMT2   1  0.000000  1.000000  0.000000        0.00000
REMARK 350   BIOMT3   1  0.000000  0.000000  1.000000        0.00000
COMPND    MOL_ID: 1;
COMPND   2 MOLECULE: AURORA KINASE A;
COMPND   3 CHAIN: A;
SEQRES   1 A  258  ARG GLN TRP ALA LEU GLU ASP PHE GLU ILE GLY ARG PRO 
SEQRES   2 A  258  LEU GLY LYS GLY LYS PHE GLY ASN VAL TYR LEU ALA ARG 
SEQRES   3 A  258  GLU LYS GLN SER LYS PHE ILE LEU ALA LEU LYS VAL LEU 
SEQRES   4 A  258  PHE LYS ALA GLN LEU GLU LYS ALA GLY VAL GLU HIS GLN 
SEQRES   5 A  258  LEU ARG ARG GLU VAL GLU ILE GLN SER HIS LEU ARG HIS 
SEQRES   6 A  258  PRO ASN ILE LEU ARG LEU TYR GLY TYR PHE HIS ASP ALA 
SEQRES   7 A  258  THR ARG VAL TYR LEU ILE LEU GLU TYR ALA PRO LEU GLY 
SEQRES   8 A  258  THR VAL TYR ARG GLU LEU GLN LYS LEU SER LYS PHE ASP 
SEQRES   9 A  258  GLU GLN ARG THR ALA THR TYR ILE THR GLU LEU ALA ASN 
SEQRES  10 A  258  ALA LEU SER TYR CYS HIS SER LYS ARG VAL ILE HIS ARG 
SEQRES  11 A  258  ASP ILE LYS PRO GLU ASN LEU LEU LEU GLY SER ALA GLY 
SEQRES  12 A  258  GLU LEU LYS ILE ALA ASN PHE GLY TRP SER VAL HIS ALA 
SEQRES  13 A  258  GLY THR LEU ASP TYR LEU PRO PRO GLU MET ILE GLU GLY 
SEQRES  14 A  258  ARG MET HIS ASP GLU LYS VAL ASP LEU TRP SER LEU GLY 
SEQRES  15 A  258  VAL LEU CYS TYR GLU PHE LEU VAL GLY LYS PRO PRO PHE 
SEQRES  16 A  258  GLU ALA ASN THR TYR GLN GLU THR TYR LYS ARG ILE SER 
SEQRES  17 A  258  ARG VAL GLU PHE THR PHE PRO ASP PHE VAL THR GLU GLY 
SEQRES  18 A  258  ALA ARG ASP LEU ILE SER ARG LEU LEU LYS HIS ASN PRO 
SEQRES  19 A  258  SER GLN ARG PRO MET LEU ARG GLU VAL LEU GLU HIS PRO 
SEQRES  20 A  258  TRP ILE THR ALA ASN SER SER LYS PRO SER ASN 
SEQRES   1 B   15  GLU GLU SER PHE ARG ASP PRO ALA GLU VAL LEU GLY THR 
SEQRES   2 B   15  GLY ALA 
LINK         C   ACE A 125                 N   ARG A 126                  1.33
LINK         C   HIS A 280                 N   NME A 281                  1.33
LINK         C   ACE A 289                 N   ALA A 290                  1.33
LINK         C   ACE B 521                 N   GLU B 522                  1.33
CRYST1  137.040  137.040  137.040  90.00  90.00  90.00 I 2 3        24
ORIGX1      1.000000  0.000000  0.000000        0.00000
ORIGX2      0.000000  1.000000  0.000000        0.00000
ORIGX3      0.000000  0.000000  1.000000        0.00000
SCALE1      0.007297  0.000000  0.000000        0.00000
SCALE2      0.000000  0.007297  0.000000        0.00000
SCALE3      0.000000  0.000000  0.007297        0.00000
HETATM    1  CH3 ACE A 125       2.914 195.547  58.339  1.00806.38           C
HETATM    2 1HH3 ACE A 125       2.816 196.436  57.716  1.00889.37           H
HETATM    3 2HH3 ACE A 125       2.376 195.695  59.274  1.00879.24           H
HETATM    4 3HH3 ACE A 125       2.512 194.685  57.808  1.00892.84           H
HETATM    5  C   ACE A 125       4.384 195.316  58.632  1.00622.77           C
HETATM    6  O   ACE A 125       5.232 196.083  58.178  1.00658.03           O
ATOM      7  N   ARG A 126       4.670 194.268  59.397  1.00509.84           N
ATOM      8  H   ARG A 126       3.912 193.696  59.741  1.00557.40           H
ATOM      9  CA  ARG A 126       6.039 193.896  59.748  1.00402.98           C
ATOM     10  HA  ARG A 126       6.568 194.794  60.066  1.00448.65           H
ATOM     11  C   ARG A 126       6.773 193.322  58.540  1.00274.25           C
ATOM     12  O   ARG A 126       6.163 192.723  57.655  1.00300.16           O
ATOM     13  CB  ARG A 126       6.048 192.878  60.892  1.00488.96           C
ATOM     14 1HB  ARG A 126       7.079 192.739  61.217  1.00522.69           H
ATOM     15 2HB  ARG A 126       5.480 193.284  61.730  1.00624.32           H
ATOM     16  CG  ARG A 126       5.471 191.514  60.527  1.00505.27           C
ATOM     17 1HG  ARG A 126       4.438 191.633  60.202  1.00568.32           H
ATOM     18 2HG  ARG A 126       6.049 191.090  59.705  1.00462.54           H
ATOM     19  CD  ARG A 126       5.509 190.548  61.704  1.00659.41           C
ATOM     20 1HD  ARG A 126       5.033 191.018  62.565  1.00717.32           H
ATOM     21 2HD  ARG A 126       4.939 189.656  61.445  1.00809.93           H
ATOM     22  NE  ARG A 126       6.876 190.167  62.063  1.00700.58           N
ATOM     23  HE  ARG A 126       7.309 190.671  62.823  1.00754.95           H
ATOM     24  CZ  ARG A 126       7.586 189.210  61.478  1.00751.17           C
ATOM     25  NH1 ARG A 126       8.793 188.945  61.933  1.00878.88           N
ATOM     26 1HH1 ARG A 126       9.161 189.484  62.700  1.00943.35           H
ATOM     27 2HH1 ARG A 126       9.333 188.212  61.500  1.00965.68           H
ATOM     28  NH2 ARG A 126       7.115 188.480  60.486  1.00760.54           N
ATOM     29 1HH2 ARG A 126       6.207 188.686  60.104  1.00733.71           H
ATOM     30 2HH2 ARG A 126       7.678 187.727  60.120  1.00845.42           H
ATOM     31  N   GLN A 127       8.091 193.484  58.525  1.00216.32           N
ATOM     32  H   GLN A 127       8.543 194.016  59.254  1.00255.93           H
ATOM     33  CA  GLN A 127       8.924 192.831  57.519  1.00171.78           C
ATOM     34  HA  GLN A 127       8.513 193.014  56.526  1.00199.24           H
ATOM     35  C   GLN A 127       8.917 191.329  57.788  1.00138.64           C
ATOM     36  O   GLN A 127       8.800 190.900  58.936  1.00140.88           O
ATOM     37  CB  GLN A 127      10.366 193.342  57.582  1.00211.30           C
ATOM     38 1HB  GLN A 127      10.749 193.174  58.589  1.00246.86           H
ATOM     39 2HB  GLN A 127      10.970 192.754  56.891  1.00258.65           H
ATOM     40  CG  GLN A 127      10.544 194.814  57.232  1.00304.60           C
ATOM     41 1HG  GLN A 127       9.917 195.419  57.888  1.00379.91           H
ATOM     42 2HG  GLN A 127      11.585 195.088  57.401  1.00357.93           H
ATOM     43  CD  GLN A 127      10.193 195.127  55.791  1.00418.34           C
ATOM     44  OE1 GLN A 127      10.143 194.244  54.937  1.00471.23           O
ATOM     45  NE2 GLN A 127       9.956 196.399  55.505  1.00591.65           N
ATOM     46 1HE2 GLN A 127       9.720 196.652  54.557  1.00749.20           H
ATOM     47 2HE2 GLN A 127      10.003 197.100  56.228  1.00646.38           H
ATOM     48  N   TRP A 128       9.060 190.533  56.733  1.00131.44           N
ATOM     49  H   TRP A 128       9.096 190.925  55.804  1.00158.99           H
ATOM     50  CA  TRP A 128       9.225 189.091  56.886  1.00108.88           C
ATOM     51  HA  TRP A 128       8.418 188.697  57.504  1.00103.09           H
ATOM     52  C   TRP A 128      10.555 188.786  57.570  1.00108.08           C
ATOM     53  O   TRP A 128      11.491 189.584  57.525  1.00123.71           O
ATOM     54  CB  TRP A 128       9.207 188.396  55.522  1.00106.78           C
ATOM     55 1HB  TRP A 128       9.939 188.875  54.870  1.00122.38           H
ATOM     56 2HB  TRP A 128       9.506 187.358  55.665  1.00 97.39           H
ATOM     57  CG  TRP A 128       7.870 188.399  54.846  1.00111.63           C
ATOM     58  CD1 TRP A 128       7.497 189.117  53.750  1.00145.10           C
ATOM     59  HD1 TRP A 128       8.132 189.827  53.239  1.00179.49           H
ATOM     60  CD2 TRP A 128       6.733 187.584  55.173  1.00101.40           C
ATOM     61  NE1 TRP A 128       6.217 188.813  53.369  1.00149.68           N
ATOM     62  HE1 TRP A 128       5.744 189.230  52.580  1.00183.14           H
ATOM     63  CE2 TRP A 128       5.723 187.861  54.221  1.00121.70           C
ATOM     64  CE3 TRP A 128       6.476 186.626  56.163  1.00 96.80           C
ATOM     65  HE3 TRP A 128       7.226 186.389  56.903  1.00 96.89           H
ATOM     66  CZ2 TRP A 128       4.490 187.201  54.230  1.00127.63           C
ATOM     67  HZ2 TRP A 128       3.738 187.420  53.487  1.00150.93           H
ATOM     68  CZ3 TRP A 128       5.246 185.969  56.173  1.00111.46           C
ATOM     69  HZ3 TRP A 128       5.045 185.224  56.928  1.00128.03           H
ATOM     70  CH2 TRP A 128       4.266 186.260  55.204  1.00121.51           C
ATOM     71  HH2 TRP A 128       3.324 185.730  55.225  1.00139.45           H
ATOM     72  N   ALA A 129      10.644 187.606  58.173  1.00 97.91           N
ATOM     73  H   ALA A 129       9.838 186.998  58.216  1.00 91.59           H
ATOM     74  CA  ALA A 129      11.890 187.109  58.745  1.00101.86           C
ATOM     75  HA  ALA A 129      12.729 187.675  58.339  1.00112.71           H
ATOM     76  C   ALA A 129      12.032 185.645  58.339  1.00 89.36           C
ATOM     77  O   ALA A 129      11.034 184.970  58.096  1.00 78.40           O
ATOM     78  CB  ALA A 129      11.870 187.246  60.262  1.00115.83           C
ATOM     79 1HB  ALA A 129      11.069 186.632  60.675  1.00144.91           H
ATOM     80 2HB  ALA A 129      11.705 188.288  60.534  1.00151.70           H
ATOM     81 3HB  ALA A 129      12.825 186.914  60.670  1.00147.45           H
ATOM     82  N   LEU A 130      13.263 185.149  58.274  1.00 98.42           N
ATOM     83  H   LEU A 130      14.056 185.741  58.476  1.00112.59           H
ATOM     84  CA  LEU A 130      13.508 183.751  57.930  1.00 95.63           C
ATOM     85  HA  LEU A 130      13.058 183.546  56.958  1.00 90.16           H
ATOM     86  C   LEU A 130      12.876 182.802  58.945  1.00 89.61           C
ATOM     87  O   LEU A 130      12.577 181.651  58.633  1.00 85.96           O
ATOM     88  CB  LEU A 130      15.018 183.508  57.837  1.00117.05           C
ATOM     89 1HB  LEU A 130      15.447 184.271  57.189  1.00153.23           H
ATOM     90 2HB  LEU A 130      15.438 183.641  58.834  1.00134.72           H
ATOM     91  CG  LEU A 130      15.469 182.138  57.320  1.00113.45           C
ATOM     92  HG  LEU A 130      15.042 181.368  57.961  1.00131.80           H
ATOM     93  CD1 LEU A 130      15.030 181.873  55.883  1.00142.21           C
ATOM     94 1HD1 LEU A 130      13.941 181.841  55.830  1.00184.68           H
ATOM     95 2HD1 LEU A 130      15.405 182.662  55.231  1.00184.90           H
ATOM     96 3HD1 LEU A 130      15.426 180.914  55.552  1.00185.24           H
ATOM     97  CD2 LEU A 130      16.987 182.045  57.408  1.00144.18           C
ATOM     98 1HD2 LEU A 130      17.441 182.803  56.769  1.00184.55           H
ATOM     99 2HD2 LEU A 130      17.312 181.057  57.082  1.00187.01           H
ATOM    100 3HD2 LEU A 130      17.304 182.202  58.439  1.00185.10           H
ATOM    101  N   GLU A 131      12.657 183.306  60.155  1.00 95.03           N
ATOM    102  H   GLU A 131      12.894 184.271  60.329  1.00103.85           H
ATOM    103  CA  GLU A 131      12.045 182.547  61.244  1.00 96.18           C
ATOM    104  HA  GLU A 131      12.514 181.564  61.300  1.00104.21           H
ATOM    105  C   GLU A 131      10.542 182.333  61.068  1.00 81.62           C
ATOM    106  O   GLU A 131       9.898 181.718  61.917  1.00 84.72           O
ATOM    107  CB  GLU A 131      12.273 183.284  62.568  1.00114.65           C
ATOM    108 1HB  GLU A 131      11.858 184.288  62.476  1.00136.86           H
ATOM    109 2HB  GLU A 131      11.726 182.764  63.354  1.00149.22           H
ATOM    110  CG  GLU A 131      13.727 183.408  63.003  1.00167.17           C
ATOM    111 1HG  GLU A 131      14.357 183.586  62.132  1.00219.80           H
ATOM    112 2HG  GLU A 131      13.816 184.266  63.669  1.00223.21           H
ATOM    113  CD  GLU A 131      14.215 182.169  63.731  1.00228.95           C
ATOM    114  OE1 GLU A 131      14.317 181.096  63.099  1.00315.85           O
ATOM    115  OE2 GLU A 131      14.510 182.267  64.940  1.00300.87           O
ATOM    116  N   ASP A 132       9.979 182.822  59.969  1.00 72.21           N
ATOM    117  H   ASP A 132      10.544 183.344  59.314  1.00 74.32           H
ATOM    118  CA  ASP A 132       8.570 182.605  59.648  1.00 64.79           C
ATOM    119  HA  ASP A 132       8.023 182.390  60.566  1.00 70.75           H
ATOM    120  C   ASP A 132       8.381 181.436  58.684  1.00 54.07           C
ATOM    121  O   ASP A 132       7.260 181.122  58.281  1.00 53.41           O
ATOM    122  CB  ASP A 132       7.981 183.860  58.999  1.00 67.27           C
ATOM    123 1HB  ASP A 132       8.567 184.107  58.113  1.00 65.47           H
ATOM    124 2HB  ASP A 132       6.956 183.654  58.690  1.00 66.86           H
ATOM    125  CG  ASP A 132       7.979 185.054  59.930  1.00 81.64           C
ATOM    126  OD1 ASP A 132       7.479 184.937  61.068  1.00122.03           O
ATOM    127  OD2 ASP A 132       8.460 186.129  59.512  1.00114.91           O
ATOM    128  N   PHE A 133       9.486 180.810  58.294  1.00 51.59           N
ATOM    129  H   PHE A 133      10.372 181.077  58.702  1.00 58.78           H
ATOM    130  CA  PHE A 133       9.483 179.792  57.249  1.00 43.34           C
ATOM    131  HA  PHE A 133       8.451 179.525  57.023  1.00 38.85           H
ATOM    132  C   PHE A 133      10.218 178.522  57.666  1.00 46.57           C
ATOM    133  O   PHE A 133      11.204 178.561  58.402  1.00 60.85           O
ATOM    134  CB  PHE A 133      10.127 180.361  55.982  1.00 44.15           C
ATOM    135 1HB  PHE A 133      11.182 180.547  56.183  1.00 50.48           H
ATOM    136 2HB  PHE A 133      10.056 179.617  55.189  1.00 44.82           H
ATOM    137  CG  PHE A 133       9.495 181.641  55.507  1.00 43.91           C
ATOM    138  CD1 PHE A 133       8.351 181.618  54.715  1.00 46.09           C
ATOM    139  HD1 PHE A 133       7.912 180.672  54.433  1.00 50.10           H
ATOM    140  CD2 PHE A 133      10.041 182.870  55.861  1.00 49.67           C
ATOM    141  HD2 PHE A 133      10.919 182.904  56.489  1.00 57.50           H
ATOM    142  CE1 PHE A 133       7.759 182.805  54.287  1.00 50.91           C
ATOM    143  HE1 PHE A 133       6.858 182.778  53.694  1.00 59.70           H
ATOM    144  CE2 PHE A 133       9.465 184.061  55.426  1.00 52.92           C
ATOM    145  HE2 PHE A 133       9.899 185.007  55.712  1.00 62.21           H
ATOM    146  CZ  PHE A 133       8.324 184.028  54.631  1.00 52.13           C
ATOM    147  HZ  PHE A 133       7.879 184.948  54.283  1.00 58.85           H
ATOM    148  N   GLU A 134       9.724 177.390  57.178  1.00 39.35           N
ATOM    149  H   GLU A 134       8.904 177.416  56.586  1.00 34.26           H
ATOM    150  CA  GLU A 134      10.303 176.082  57.464  1.00 42.07           C
ATOM    151  HA  GLU A 134      11.289 176.218  57.910  1.00 51.81           H
ATOM    152  C   GLU A 134      10.490 175.305  56.162  1.00 32.33           C
ATOM    153  O   GLU A 134       9.794 175.547  55.176  1.00 26.12           O
ATOM    154  CB  GLU A 134       9.429 175.331  58.474  1.00 50.29           C
ATOM    155 1HB  GLU A 134       9.793 174.308  58.561  1.00 63.82           H
ATOM    156 2HB  GLU A 134       9.551 175.813  59.444  1.00 80.79           H
ATOM    157  CG  GLU A 134       7.941 175.301  58.149  1.00 57.17           C
ATOM    158 1HG  GLU A 134       7.561 176.322  58.092  1.00 87.61           H
ATOM    159 2HG  GLU A 134       7.793 174.823  57.181  1.00 71.26           H
ATOM    160  CD  GLU A 134       7.141 174.557  59.200  1.00 63.57           C
ATOM    161  OE1 GLU A 134       6.184 173.845  58.830  1.00109.85           O
ATOM    162  OE2 GLU A 134       7.444 174.687  60.405  1.00 88.89           O
ATOM    163  N   ILE A 135      11.478 174.415  56.140  1.00 36.56           N
ATOM    164  H   ILE A 135      11.855 174.073  57.014  1.00 46.27           H
ATOM    165  CA  ILE A 135      12.129 173.985  54.904  1.00 33.51           C
ATOM    166  HA  ILE A 135      11.613 174.438  54.058  1.00 27.70           H
ATOM    167  C   ILE A 135      12.073 172.468  54.742  1.00 38.13           C
ATOM    168  O   ILE A 135      12.348 171.723  55.682  1.00 49.03           O
ATOM    169  CB  ILE A 135      13.609 174.439  54.883  1.00 39.43           C
ATOM    170  HB  ILE A 135      14.135 173.914  55.681  1.00 51.98           H
ATOM    171  CG1 ILE A 135      13.741 175.944  55.153  1.00 44.98           C
ATOM    172 1HG1 ILE A 135      13.403 176.143  56.170  1.00 63.23           H
ATOM    173 2HG1 ILE A 135      14.799 176.204  55.105  1.00 63.30           H
ATOM    174  CG2 ILE A 135      14.279 174.077  53.558  1.00 42.84           C
ATOM    175 1HG2 ILE A 135      13.698 174.474  52.725  1.00 71.86           H
ATOM    176 2HG2 ILE A 135      14.343 172.993  53.463  1.00 72.47           H
ATOM    177 3HG2 ILE A 135      15.287 174.491  53.527  1.00 73.75           H
ATOM    178  CD1 ILE A 135      12.984 176.874  54.218  1.00 69.20           C
ATOM    179 1HD1 ILE A 135      13.278 176.685  53.185  1.00107.83           H
ATOM    180 2HD1 ILE A 135      13.219 177.907  54.474  1.00112.29           H
ATOM    181 3HD1 ILE A 135      11.911 176.720  54.322  1.00109.12           H
ATOM    182  N   GLY A 136      11.704 172.022  53.546  1.00 35.17           N
ATOM    183  H   GLY A 136      11.505 172.682  52.805  1.00 31.29           H
ATOM    184  CA  GLY A 136      11.588 170.606  53.242  1.00 41.25           C
ATOM    185 1HA  GLY A 136      11.716 170.026  54.156  1.00 50.06           H
ATOM    186 2HA  GLY A 136      10.585 170.417  52.859  1.00 40.19           H
ATOM    187  C   GLY A 136      12.597 170.122  52.218  1.00 45.34           C
ATOM    188  O   GLY A 136      13.768 170.500  52.243  1.00 50.43           O
ATOM    189  N   ARG A 137      12.145 169.260  51.313  1.00 49.51           N
ATOM    190  H   ARG A 137      11.164 169.021  51.309  1.00 50.98           H
ATOM    191  CA  ARG A 137      13.021 168.616  50.335  1.00 58.43           C
ATOM    192  HA  ARG A 137      13.824 168.130  50.888  1.00 67.13           H
ATOM    193  C   ARG A 137      13.666 169.582  49.341  1.00 53.21           C
ATOM    194  O   ARG A 137      13.092 170.623  49.019  1.00 45.18           O
ATOM    195  CB  ARG A 137      12.235 167.547  49.568  1.00 70.52           C
ATOM    196 1HB  ARG A 137      12.933 166.978  48.955  1.00 86.61           H
ATOM    197 2HB  ARG A 137      11.781 166.864  50.287  1.00 89.44           H
ATOM    198  CG  ARG A 137      11.147 168.098  48.655  1.00 72.45           C
ATOM    199 1HG  ARG A 137      10.446 168.692  49.242  1.00 82.22           H
ATOM    200 2HG  ARG A 137      11.602 168.734  47.897  1.00 80.95           H
ATOM    201  CD  ARG A 137      10.390 166.977  47.958  1.00 90.65           C
ATOM    202 1HD  ARG A 137      11.070 166.443  47.293  1.00121.09           H
ATOM    203 2HD  ARG A 137      10.021 166.276  48.709  1.00128.56           H
ATOM    204  NE  ARG A 137       9.253 167.496  47.198  1.00110.69           N
ATOM    205  HE  ARG A 137       8.359 167.502  47.667  1.00149.11           H
ATOM    206  CZ  ARG A 137       9.288 167.950  45.952  1.00167.84           C
ATOM    207  NH1 ARG A 137      10.389 167.981  45.227  1.00233.85           N
ATOM    208 1HH1 ARG A 137      11.263 167.687  45.635  1.00236.95           H
ATOM    209 2HH1 ARG A 137      10.346 168.311  44.276  1.00343.18           H
ATOM    210  NH2 ARG A 137       8.168 168.378  45.408  1.00256.82           N
ATOM    211 1HH2 ARG A 137       7.316 168.343  45.946  1.00290.88           H
ATOM    212 2HH2 ARG A 137       8.177 168.728  44.463  1.00350.25           H
ATOM    213  N   PRO A 138      14.857 169.239  48.822  1.00 62.36           N
ATOM    214  CA  PRO A 138      15.429 170.105  47.786  1.00 62.27           C
ATOM    215  HA  PRO A 138      15.466 171.137  48.132  1.00 54.10           H
ATOM    216  C   PRO A 138      14.684 170.040  46.456  1.00 66.67           C
ATOM    217  O   PRO A 138      14.027 169.048  46.140  1.00 79.91           O
ATOM    218  CB  PRO A 138      16.851 169.562  47.630  1.00 76.51           C
ATOM    219 1HB  PRO A 138      17.207 169.698  46.608  1.00 88.85           H
ATOM    220 2HB  PRO A 138      17.521 170.049  48.338  1.00 80.77           H
ATOM    221  CG  PRO A 138      16.719 168.119  47.957  1.00 92.53           C
ATOM    222 1HG  PRO A 138      16.326 167.574  47.099  1.00118.23           H
ATOM    223 2HG  PRO A 138      17.678 167.706  48.269  1.00114.11           H
ATOM    224  CD  PRO A 138      15.733 168.084  49.092  1.00 78.05           C
ATOM    225 1HD  PRO A 138      15.171 167.150  49.072  1.00 89.27           H
ATOM    226 2HD  PRO A 138      16.245 168.209  50.046  1.00 80.16           H
ATOM    227  N   LEU A 139      14.808 171.111  45.678  1.00 62.09           N
ATOM    228  H   LEU A 139      15.326 171.911  46.015  1.00 56.82           H
ATOM    229  CA  LEU A 139      14.238 171.186  44.336  1.00 69.06           C
ATOM    230  HA  LEU A 139      13.641 170.293  44.150  1.00 77.12           H
ATOM    231  C   LEU A 139      15.327 171.247  43.266  1.00 81.92           C
ATOM    232  O   LEU A 139      15.121 170.796  42.141  1.00103.47           O
ATOM    233  CB  LEU A 139      13.332 172.417  44.227  1.00 59.91           C
ATOM    234 1HB  LEU A 139      13.949 173.298  44.399  1.00 59.86           H
ATOM    235 2HB  LEU A 139      12.959 172.471  43.204  1.00 72.30           H
ATOM    236  CG  LEU A 139      12.127 172.495  45.172  1.00 52.50           C
ATOM    237  HG  LEU A 139      12.474 172.358  46.196  1.00 58.25           H
ATOM    238  CD1 LEU A 139      11.468 173.865  45.071  1.00 52.84           C
ATOM    239 1HD1 LEU A 139      12.167 174.633  45.402  1.00 82.38           H
ATOM    240 2HD1 LEU A 139      10.587 173.893  45.711  1.00 81.40           H
ATOM    241 3HD1 LEU A 139      11.173 174.060  44.040  1.00 85.12           H
ATOM    242  CD2 LEU A 139      11.098 171.416  44.862  1.00 66.98           C
ATOM    243 1HD2 LEU A 139      11.546 170.434  45.013  1.00103.05           H
ATOM    244 2HD2 LEU A 139      10.762 171.509  43.830  1.00 99.03           H
ATOM    245 3HD2 LEU A 139      10.245 171.522  45.533  1.00100.20           H
ATOM    246  N   GLY A 140      16.487 171.799  43.611  1.00 78.62           N
ATOM    247  H   GLY A 140      16.611 172.171  44.542  1.00 72.26           H
ATOM    248  CA  GLY A 140      17.598 171.882  42.679  1.00 92.55           C
ATOM    249 1HA  GLY A 140      17.877 170.873  42.375  1.00113.64           H
ATOM    250 2HA  GLY A 140      17.279 172.432  41.793  1.00100.24           H
ATOM    251  C   GLY A 140      18.813 172.573  43.267  1.00 82.17           C
ATOM    252  O   GLY A 140      18.745 173.099  44.378  1.00 71.56           O
ATOM    253  N   LYS A 141      19.930 172.572  42.544  1.00 90.45           N
ATOM    254  H   LYS A 141      19.947 172.099  41.652  1.00104.80           H
ATOM    255  CA  LYS A 141      21.151 173.246  42.985  1.00 86.12           C
ATOM    256  HA  LYS A 141      20.878 174.225  43.380  1.00 76.55           H
ATOM    257  C   LYS A 141      22.143 173.474  41.850  1.00 94.95           C
ATOM    258  O   LYS A 141      22.021 172.889  40.774  1.00108.12           O
ATOM    259  CB  LYS A 141      21.830 172.455  44.109  1.00 95.99           C
ATOM    260 1HB  LYS A 141      22.634 173.065  44.520  1.00121.12           H
ATOM    261 2HB  LYS A 141      21.103 172.283  44.902  1.00136.86           H
ATOM    262  CG  LYS A 141      22.415 171.112  43.693  1.00129.51           C
ATOM    263 1HG  LYS A 141      21.623 170.481  43.290  1.00185.23           H
ATOM    264 2HG  LYS A 141      23.173 171.270  42.925  1.00176.27           H
ATOM    265  CD  LYS A 141      23.052 170.417  44.886  1.00140.35           C
ATOM    266 1HD  LYS A 141      23.826 171.060  45.305  1.00160.94           H
ATOM    267 2HD  LYS A 141      22.289 170.242  45.645  1.00160.28           H
ATOM    268  CE  LYS A 141      23.670 169.087  44.485  1.00222.81           C
ATOM    269 1HE  LYS A 141      22.897 168.452  44.046  1.00283.28           H
ATOM    270 2HE  LYS A 141      24.443 169.264  43.733  1.00293.47           H
ATOM    271  NZ  LYS A 141      24.257 168.441  45.704  1.00278.09           N
ATOM    272 1HZ  LYS A 141      23.546 168.291  46.407  1.00324.54           H
ATOM    273 2HZ  LYS A 141      24.979 169.027  46.102  1.00318.45           H
ATOM    274 3HZ  LYS A 141      24.669 167.549  45.469  1.00324.91           H
ATOM    275  N   GLY A 142      23.139 174.314  42.109  1.00 92.17           N
ATOM    276  H   GLY A 142      23.194 174.764  43.013  1.00 85.93           H
ATOM    277  CA  GLY A 142      24.183 174.595  41.140  1.00100.87           C
ATOM    278 1HA  GLY A 142      24.522 173.658  40.698  1.00115.96           H
ATOM    279 2HA  GLY A 142      23.772 175.227  40.354  1.00101.93           H
ATOM    280  C   GLY A 142      25.376 175.292  41.766  1.00 95.67           C
ATOM    281  O   GLY A 142      25.517 175.312  42.988  1.00 89.66           O
ATOM    282  N   LYS A 143      26.245 175.856  40.933  1.00101.44           N
ATOM    283  H   LYS A 143      26.059 175.845  39.941  1.00109.56           H
ATOM    284  CA  LYS A 143      27.467 176.508  41.400  1.00102.02           C
ATOM    285  HA  LYS A 143      28.091 175.766  41.899  1.00110.19           H
ATOM    286  C   LYS A 143      27.218 177.620  42.415  1.00 88.74           C
ATOM    287  O   LYS A 143      27.971 177.763  43.376  1.00 93.05           O
ATOM    288  CB  LYS A 143      28.233 177.092  40.209  1.00114.36           C
ATOM    289 1HB  LYS A 143      28.397 176.305  39.473  1.00131.32           H
ATOM    290 2HB  LYS A 143      27.618 177.869  39.752  1.00131.70           H
ATOM    291  CG  LYS A 143      29.576 177.707  40.582  1.00142.48           C
ATOM    292 1HG  LYS A 143      29.422 178.456  41.359  1.00180.80           H
ATOM    293 2HG  LYS A 143      30.234 176.927  40.968  1.00173.08           H
ATOM    294  CD  LYS A 143      30.238 178.379  39.389  1.00179.26           C
ATOM    295 1HD  LYS A 143      30.381 177.648  38.594  1.00217.40           H
ATOM    296 2HD  LYS A 143      29.592 179.180  39.029  1.00215.58           H
ATOM    297  CE  LYS A 143      31.583 178.969  39.781  1.00230.03           C
ATOM    298 1HE  LYS A 143      31.438 179.667  40.610  1.00273.37           H
ATOM    299 2HE  LYS A 143      32.239 178.165  40.126  1.00267.76           H
ATOM    300  NZ  LYS A 143      32.179 179.667  38.595  1.00301.20           N
ATOM    301 1HZ  LYS A 143      33.078 180.061  38.837  1.00349.72           H
ATOM    302 2HZ  LYS A 143      31.575 180.419  38.289  1.00347.10           H
ATOM    303 3HZ  LYS A 143      32.309 179.021  37.829  1.00351.95           H
ATOM    304  N   PHE A 144      26.191 178.428  42.181  1.00 79.40           N
ATOM    305  H   PHE A 144      25.563 178.230  41.414  1.00 82.66           H
ATOM    306  CA  PHE A 144      25.953 179.618  42.992  1.00 68.97           C
ATOM    307  HA  PHE A 144      26.904 179.948  43.408  1.00 70.61           H
ATOM    308  C   PHE A 144      25.005 179.388  44.165  1.00 62.14           C
ATOM    309  O   PHE A 144      24.910 180.244  45.045  1.00 58.22           O
ATOM    310  CB  PHE A 144      25.399 180.750  42.123  1.00 67.96           C
ATOM    311 1HB  PHE A 144      24.479 180.414  41.645  1.00 69.33           H
ATOM    312 2HB  PHE A 144      25.158 181.595  42.769  1.00 64.50           H
ATOM    313  CG  PHE A 144      26.353 181.224  41.063  1.00 77.21           C
ATOM    314  CD1 PHE A 144      27.292 182.209  41.355  1.00 83.69           C
ATOM    315  HD1 PHE A 144      27.321 182.648  42.341  1.00 85.29           H
ATOM    316  CD2 PHE A 144      26.302 180.703  39.775  1.00 89.24           C
ATOM    317  HD2 PHE A 144      25.564 179.954  39.527  1.00 95.16           H
ATOM    318  CE1 PHE A 144      28.193 182.642  40.387  1.00 98.08           C
ATOM    319  HE1 PHE A 144      28.926 183.397  40.630  1.00111.50           H
ATOM    320  CE2 PHE A 144      27.186 181.145  38.794  1.00102.57           C
ATOM    321  HE2 PHE A 144      27.126 180.746  37.792  1.00118.88           H
ATOM    322  CZ  PHE A 144      28.141 182.109  39.103  1.00104.79           C
ATOM    323  HZ  PHE A 144      28.834 182.448  38.347  1.00119.67           H
ATOM    324  N   GLY A 145      24.296 178.264  44.191  1.00 64.63           N
ATOM    325  H   GLY A 145      24.426 177.554  43.484  1.00 71.80           H
ATOM    326  CA  GLY A 145      23.314 178.052  45.239  1.00 62.25           C
ATOM    327 1HA  GLY A 145      23.829 178.063  46.200  1.00 67.11           H
ATOM    328 2HA  GLY A 145      22.635 178.904  45.225  1.00 64.72           H
ATOM    329  C   GLY A 145      22.460 176.800  45.187  1.00 61.02           C
ATOM    330  O   GLY A 145      22.657 175.908  44.363  1.00 70.52           O
ATOM    331  N   ASN A 146      21.484 176.759  46.088  1.00 53.98           N
ATOM    332  H   ASN A 146      21.359 177.547  46.709  1.00 50.28           H
ATOM    333  CA  ASN A 146      20.576 175.627  46.236  1.00 53.94           C
ATOM    334  HA  ASN A 146      20.676 174.960  45.380  1.00 60.81           H
ATOM    335  C   ASN A 146      19.133 176.127  46.305  1.00 47.64           C
ATOM    336  O   ASN A 146      18.882 177.263  46.706  1.00 44.19           O
ATOM    337  CB  ASN A 146      20.909 174.859  47.517  1.00 55.66           C
ATOM    338 1HB  ASN A 146      20.950 175.559  48.351  1.00 53.81           H
ATOM    339 2HB  ASN A 146      20.116 174.135  47.702  1.00 58.15           H
ATOM    340  CG  ASN A 146      22.227 174.115  47.443  1.00 67.38           C
ATOM    341  OD1 ASN A 146      23.269 174.674  47.111  1.00 91.16           O
ATOM    342  ND2 ASN A 146      22.188 172.835  47.775  1.00 95.19           N
ATOM    343 1HD2 ASN A 146      23.047 172.304  47.784  1.00107.02           H
ATOM    344 2HD2 ASN A 146      21.314 172.404  48.035  1.00130.78           H
ATOM    345  N   VAL A 147      18.186 175.276  45.922  1.00 48.74           N
ATOM    346  H   VAL A 147      18.442 174.353  45.596  1.00 55.02           H
ATOM    347  CA  VAL A 147      16.766 175.620  45.922  1.00 43.11           C
ATOM    348  HA  VAL A 147      16.632 176.577  46.425  1.00 41.30           H
ATOM    349  C   VAL A 147      15.986 174.547  46.677  1.00 39.83           C
ATOM    350  O   VAL A 147      16.177 173.356  46.431  1.00 45.43           O
ATOM    351  CB  VAL A 147      16.204 175.739  44.487  1.00 46.49           C
ATOM    352  HB  VAL A 147      16.271 174.766  44.001  1.00 62.31           H
ATOM    353  CG1 VAL A 147      14.743 176.181  44.509  1.00 88.49           C
ATOM    354 1HG1 VAL A 147      14.660 177.168  44.964  1.00137.15           H
ATOM    355 2HG1 VAL A 147      14.151 175.470  45.083  1.00133.66           H
ATOM    356 3HG1 VAL A 147      14.358 176.220  43.490  1.00134.95           H
ATOM    357  CG2 VAL A 147      17.014 176.742  43.669  1.00 70.75           C
ATOM    358 1HG2 VAL A 147      18.029 176.368  43.530  1.00116.02           H
ATOM    359 2HG2 VAL A 147      17.048 177.701  44.187  1.00113.45           H
ATOM    360 3HG2 VAL A 147      16.553 176.876  42.691  1.00107.92           H
ATOM    361  N   TYR A 148      15.126 174.960  47.603  1.00 34.04           N
ATOM    362  H   TYR A 148      14.989 175.952  47.746  1.00 32.77           H
ATOM    363  CA  TYR A 148      14.372 174.040  48.452  1.00 32.17           C
ATOM    364  HA  TYR A 148      14.493 173.024  48.079  1.00 37.40           H
ATOM    365  C   TYR A 148      12.879 174.349  48.498  1.00 27.67           C
ATOM    366  O   TYR A 148      12.458 175.495  48.343  1.00 26.31           O
ATOM    367  CB  TYR A 148      14.896 174.096  49.889  1.00 31.10           C
ATOM    368 1HB  TYR A 148      14.808 175.118  50.257  1.00 28.91           H
ATOM    369 2HB  TYR A 148      14.267 173.457  50.509  1.00 32.90           H
ATOM    370  CG  TYR A 148      16.329 173.638  50.044  1.00 36.55           C
ATOM    371  CD1 TYR A 148      16.621 172.306  50.340  1.00 46.03           C
ATOM    372  HD1 TYR A 148      15.815 171.602  50.488  1.00 51.23           H
ATOM    373  CD2 TYR A 148      17.388 174.536  49.906  1.00 37.72           C
ATOM    374  HD2 TYR A 148      17.186 175.574  49.686  1.00 37.27           H
ATOM    375  CE1 TYR A 148      17.940 171.873  50.462  1.00 54.98           C
ATOM    376  HE1 TYR A 148      18.152 170.837  50.681  1.00 68.07           H
ATOM    377  CE2 TYR A 148      18.704 174.109  50.048  1.00 45.24           C
ATOM    378  HE2 TYR A 148      19.514 174.816  49.954  1.00 49.83           H
ATOM    379  CZ  TYR A 148      18.975 172.780  50.323  1.00 53.13           C
ATOM    380  OH  TYR A 148      20.279 172.368  50.471  1.00 65.23           O
ATOM    381  HH  TYR A 148      20.352 171.446  50.723  1.00 83.21           H
ATOM    382  N   LEU A 149      12.086 173.313  48.753  1.00 28.03           N
ATOM    383  H   LEU A 149      12.478 172.382  48.807  1.00 32.75           H
ATOM    384  CA  LEU A 149      10.667 173.473  49.048  1.00 23.68           C
ATOM    385  HA  LEU A 149      10.209 174.122  48.301  1.00 23.40           H
ATOM    386  C   LEU A 149      10.542 174.110  50.430  1.00 19.63           C
ATOM    387  O   LEU A 149      11.205 173.683  51.374  1.00 24.01           O
ATOM    388  CB  LEU A 149       9.992 172.098  49.038  1.00 28.84           C
ATOM    389 1HB  LEU A 149      10.273 171.590  48.115  1.00 38.24           H
ATOM    390 2HB  LEU A 149      10.405 171.524  49.867  1.00 34.32           H
ATOM    391  CG  LEU A 149       8.465 172.055  49.150  1.00 30.12           C
ATOM    392  HG  LEU A 149       8.153 172.648  50.009  1.00 40.17           H
ATOM    393  CD1 LEU A 149       7.805 172.618  47.899  1.00 39.60           C
ATOM    394 1HD1 LEU A 149       8.189 172.106  47.016  1.00 72.78           H
ATOM    395 2HD1 LEU A 149       8.014 173.685  47.820  1.00 73.51           H
ATOM    396 3HD1 LEU A 149       6.727 172.473  47.958  1.00 73.15           H
ATOM    397  CD2 LEU A 149       8.018 170.614  49.364  1.00 47.39           C
ATOM    398 1HD2 LEU A 149       8.324 170.002  48.516  1.00 80.87           H
ATOM    399 2HD2 LEU A 149       6.932 170.581  49.461  1.00 84.39           H
ATOM    400 3HD2 LEU A 149       8.467 170.223  50.277  1.00 82.51           H
ATOM    401  N   ALA A 150       9.705 175.135  50.554  1.00 16.80           N
ATOM    402  H   ALA A 150       9.161 175.448  49.761  1.00 18.18           H
ATOM    403  CA  ALA A 150       9.544 175.860  51.810  1.00 15.85           C
ATOM    404  HA  ALA A 150      10.019 175.303  52.616  1.00 18.91           H
ATOM    405  C   ALA A 150       8.065 176.020  52.150  1.00 14.90           C
ATOM    406  O   ALA A 150       7.199 175.921  51.280  1.00 16.47           O
ATOM    407  CB  ALA A 150      10.208 177.227  51.702  1.00 18.00           C
ATOM    408 1HB  ALA A 150      10.133 177.746  52.658  1.00 49.29           H
ATOM    409 2HB  ALA A 150       9.713 177.816  50.930  1.00 46.49           H
ATOM    410 3HB  ALA A 150      11.259 177.101  51.442  1.00 44.74           H
ATOM    411  N   ARG A 151       7.773 176.280  53.419  1.00 17.14           N
ATOM    412  H   ARG A 151       8.511 176.293  54.112  1.00 20.30           H
ATOM    413  CA  ARG A 151       6.405 176.537  53.861  1.00 19.79           C
ATOM    414  HA  ARG A 151       5.814 176.854  53.003  1.00 21.84           H
ATOM    415  C   ARG A 151       6.370 177.651  54.899  1.00 23.57           C
ATOM    416  O   ARG A 151       7.189 177.686  55.816  1.00 27.98           O
ATOM    417  CB  ARG A 151       5.808 175.247  54.430  1.00 24.52           C
ATOM    418 1HB  ARG A 151       5.995 174.444  53.718  1.00 56.71           H
ATOM    419 2HB  ARG A 151       6.311 175.002  55.365  1.00 55.95           H
ATOM    420  CG  ARG A 151       4.310 175.325  54.678  1.00 44.04           C
ATOM    421 1HG  ARG A 151       4.121 176.004  55.509  1.00 89.17           H
ATOM    422 2HG  ARG A 151       3.828 175.718  53.784  1.00 87.80           H
ATOM    423  CD  ARG A 151       3.709 173.962  54.991  1.00 40.93           C
ATOM    424 1HD  ARG A 151       2.623 174.044  54.951  1.00 46.16           H
ATOM    425 2HD  ARG A 151       4.029 173.252  54.227  1.00 40.54           H
ATOM    426  NE  ARG A 151       4.104 173.464  56.308  1.00 44.32           N
ATOM    427  HE  ARG A 151       4.714 174.049  56.861  1.00 48.22           H
ATOM    428  CZ  ARG A 151       3.737 172.299  56.825  1.00 51.21           C
ATOM    429  NH1 ARG A 151       2.932 171.467  56.193  1.00 56.62           N
ATOM    430 1HH1 ARG A 151       2.583 171.714  55.281  1.00 54.20           H
ATOM    431 2HH1 ARG A 151       2.689 170.590  56.625  1.00 69.12           H
ATOM    432  NH2 ARG A 151       4.165 171.963  58.023  1.00 61.91           N
ATOM    433 1HH2 ARG A 151       4.808 172.578  58.501  1.00 64.61           H
ATOM    434 2HH2 ARG A 151       3.862 171.096  58.437  1.00 74.90           H
ATOM    435  N   GLU A 152       5.426 178.571  54.746  1.00 27.13           N
ATOM    436  H   GLU A 152       4.802 178.527  53.952  1.00 27.94           H
ATOM    437  CA  GLU A 152       5.237 179.631  55.732  1.00 34.47           C
ATOM    438  HA  GLU A 152       6.211 180.016  56.034  1.00 36.29           H
ATOM    439  C   GLU A 152       4.549 179.010  56.946  1.00 37.86           C
ATOM    440  O   GLU A 152       3.553 178.300  56.809  1.00 39.71           O
ATOM    441  CB  GLU A 152       4.411 180.776  55.137  1.00 43.54           C
ATOM    442 1HB  GLU A 152       4.797 180.988  54.140  1.00 48.12           H
ATOM    443 2HB  GLU A 152       3.374 180.454  55.037  1.00 44.40           H
ATOM    444  CG  GLU A 152       4.460 182.067  55.941  1.00 55.82           C
ATOM    445 1HG  GLU A 152       5.492 182.263  56.236  1.00 58.42           H
ATOM    446 2HG  GLU A 152       4.121 182.886  55.307  1.00 67.35           H
ATOM    447  CD  GLU A 152       3.586 182.016  57.179  1.00 62.64           C
ATOM    448  OE1 GLU A 152       4.091 182.214  58.304  1.00 91.33           O
ATOM    449  OE2 GLU A 152       2.367 181.785  57.036  1.00102.49           O
ATOM    450  N   LYS A 153       5.105 179.233  58.132  1.00 42.70           N
ATOM    451  H   LYS A 153       5.867 179.894  58.214  1.00 45.24           H
ATOM    452  CA  LYS A 153       4.711 178.483  59.323  1.00 49.07           C
ATOM    453  HA  LYS A 153       4.843 177.422  59.108  1.00 47.70           H
ATOM    454  C   LYS A 153       3.260 178.647  59.763  1.00 56.61           C
ATOM    455  O   LYS A 153       2.638 177.675  60.188  1.00 63.44           O
ATOM    456  CB  LYS A 153       5.641 178.853  60.483  1.00 57.65           C
ATOM    457 1HB  LYS A 153       5.636 179.937  60.599  1.00 74.01           H
ATOM    458 2HB  LYS A 153       5.254 178.408  61.399  1.00 82.52           H
ATOM    459  CG  LYS A 153       7.077 178.385  60.288  1.00 68.36           C
ATOM    460 1HG  LYS A 153       7.090 177.297  60.234  1.00 94.09           H
ATOM    461 2HG  LYS A 153       7.467 178.789  59.355  1.00 87.96           H
ATOM    462  CD  LYS A 153       7.975 178.837  61.430  1.00 80.59           C
ATOM    463 1HD  LYS A 153       7.946 179.925  61.495  1.00119.30           H
ATOM    464 2HD  LYS A 153       7.608 178.415  62.365  1.00102.63           H
ATOM    465  CE  LYS A 153       9.412 178.393  61.211  1.00111.06           C
ATOM    466 1HE  LYS A 153       9.451 177.303  61.154  1.00143.55           H
ATOM    467 2HE  LYS A 153       9.773 178.805  60.265  1.00166.90           H
ATOM    468  NZ  LYS A 153      10.237 178.903  62.354  1.00135.30           N
ATOM    469 1HZ  LYS A 153      10.183 179.915  62.378  1.00171.59           H
ATOM    470 2HZ  LYS A 153      11.205 178.637  62.234  1.00166.19           H
ATOM    471 3HZ  LYS A 153       9.900 178.536  63.233  1.00168.20           H
ATOM    472  N   GLN A 154       2.727 179.862  59.696  1.00 62.59           N
ATOM    473  H   GLN A 154       3.269 180.621  59.308  1.00 63.65           H
ATOM    474  CA  GLN A 154       1.393 180.139  60.224  1.00 75.70           C
ATOM    475  HA  GLN A 154       1.275 179.582  61.154  1.00 85.58           H
ATOM    476  C   GLN A 154       0.255 179.715  59.299  1.00 75.40           C
ATOM    477  O   GLN A 154      -0.733 179.135  59.748  1.00 90.84           O
ATOM    478  CB  GLN A 154       1.245 181.633  60.533  1.00 85.74           C
ATOM    479 1HB  GLN A 154       1.358 182.189  59.602  1.00104.19           H
ATOM    480 2HB  GLN A 154       0.237 181.808  60.910  1.00113.47           H
ATOM    481  CG  GLN A 154       2.239 182.192  61.546  1.00134.07           C
ATOM    482 1HG  GLN A 154       3.252 181.918  61.252  1.00186.86           H
ATOM    483 2HG  GLN A 154       2.164 183.280  61.536  1.00191.30           H
ATOM    484  CD  GLN A 154       1.993 181.712  62.963  1.00200.17           C
ATOM    485  OE1 GLN A 154       1.111 180.896  63.223  1.00253.37           O
ATOM    486  NE2 GLN A 154       2.772 182.229  63.901  1.00316.56           N
ATOM    487 1HE2 GLN A 154       2.643 181.939  64.859  1.00426.20           H
ATOM    488 2HE2 GLN A 154       3.489 182.895  63.656  1.00367.67           H
ATOM    489  N   SER A 155       0.373 180.031  58.014  1.00 66.27           N
ATOM    490  H   SER A 155       1.204 180.510  57.695  1.00 62.81           H
ATOM    491  CA  SER A 155      -0.679 179.751  57.039  1.00 68.05           C
ATOM    492  HA  SER A 155      -1.639 179.707  57.554  1.00 80.00           H
ATOM    493  C   SER A 155      -0.481 178.431  56.300  1.00 61.49           C
ATOM    494  O   SER A 155      -1.357 177.995  55.553  1.00 68.74           O
ATOM    495  CB  SER A 155      -0.735 180.883  56.011  1.00 68.07           C
ATOM    496 1HB  SER A 155      -1.563 180.704  55.325  1.00 76.82           H
ATOM    497 2HB  SER A 155      -0.898 181.829  56.527  1.00103.88           H
ATOM    498  OG  SER A 155       0.475 180.956  55.276  1.00 76.88           O
ATOM    499  HG  SER A 155       1.160 181.306  55.852  1.00 74.98           H
ATOM    500  N   LYS A 156       0.682 177.820  56.505  1.00 52.78           N
ATOM    501  H   LYS A 156       1.343 178.251  57.137  1.00 52.39           H
ATOM    502  CA  LYS A 156       1.080 176.570  55.860  1.00 46.98           C
ATOM    503  HA  LYS A 156       2.088 176.334  56.199  1.00 44.68           H
ATOM    504  C   LYS A 156       1.136 176.692  54.339  1.00 40.90           C
ATOM    505  O   LYS A 156       0.981 175.709  53.616  1.00 40.15           O
ATOM    506  CB  LYS A 156       0.155 175.417  56.270  1.00 58.81           C
ATOM    507 1HB  LYS A 156      -0.825 175.585  55.823  1.00 66.56           H
ATOM    508 2HB  LYS A 156       0.554 174.490  55.857  1.00 62.96           H
ATOM    509  CG  LYS A 156      -0.038 175.230  57.772  1.00 77.01           C
ATOM    510 1HG  LYS A 156      -0.485 176.132  58.191  1.00124.41           H
ATOM    511 2HG  LYS A 156      -0.726 174.400  57.931  1.00105.31           H
ATOM    512  CD  LYS A 156       1.262 174.936  58.509  1.00107.82           C
ATOM    513 1HD  LYS A 156       1.745 174.068  58.059  1.00141.82           H
ATOM    514 2HD  LYS A 156       1.925 175.797  58.427  1.00165.65           H
ATOM    515  CE  LYS A 156       1.000 174.658  59.980  1.00139.19           C
ATOM    516 1HE  LYS A 156       0.457 175.504  60.409  1.00182.32           H
ATOM    517 2HE  LYS A 156       0.382 173.762  60.074  1.00159.89           H
ATOM    518  NZ  LYS A 156       2.317 174.478  60.672  1.00216.18           N
ATOM    519 1HZ  LYS A 156       2.826 175.353  60.658  1.00262.29           H
ATOM    520 2HZ  LYS A 156       2.872 173.772  60.206  1.00272.79           H
ATOM    521 3HZ  LYS A 156       2.177 174.208  61.636  1.00271.63           H
ATOM    522  N   PHE A 157       1.377 177.908  53.861  1.00 42.64           N
ATOM    523  H   PHE A 157       1.511 178.669  54.510  1.00 49.48           H
ATOM    524  CA  PHE A 157       1.433 178.194  52.431  1.00 41.46           C
ATOM    525  HA  PHE A 157       0.612 177.671  51.940  1.00 46.62           H
ATOM    526  C   PHE A 157       2.752 177.718  51.826  1.00 29.74           C
ATOM    527  O   PHE A 157       3.820 177.958  52.389  1.00 26.34           O
ATOM    528  CB  PHE A 157       1.258 179.699  52.210  1.00 56.59           C
ATOM    529 1HB  PHE A 157       0.434 180.045  52.834  1.00 95.37           H
ATOM    530 2HB  PHE A 157       2.166 180.211  52.528  1.00 90.94           H
ATOM    531  CG  PHE A 157       0.955 180.069  50.785  1.00 40.39           C
ATOM    532  CD1 PHE A 157      -0.352 180.042  50.312  1.00 80.56           C
ATOM    533  HD1 PHE A 157      -1.158 179.762  50.974  1.00153.94           H
ATOM    534  CD2 PHE A 157       1.977 180.444  49.920  1.00 82.90           C
ATOM    535  HD2 PHE A 157       2.995 180.465  50.276  1.00156.97           H
ATOM    536  CE1 PHE A 157      -0.638 180.384  48.992  1.00112.38           C
ATOM    537  HE1 PHE A 157      -1.657 180.359  48.635  1.00209.26           H
ATOM    538  CE2 PHE A 157       1.703 180.782  48.597  1.00114.61           C
ATOM    539  HE2 PHE A 157       2.508 181.056  47.931  1.00213.28           H
ATOM    540  CZ  PHE A 157       0.392 180.755  48.132  1.00104.03           C
ATOM    541  HZ  PHE A 157       0.175 181.020  47.108  1.00159.92           H
ATOM    542  N   ILE A 158       2.678 177.030  50.691  1.00 28.89           N
ATOM    543  H   ILE A 158       1.784 176.918  50.234  1.00 36.06           H
ATOM    544  CA  ILE A 158       3.845 176.406  50.070  1.00 23.32           C
ATOM    545  HA  ILE A 158       4.520 176.071  50.858  1.00 21.01           H
ATOM    546  C   ILE A 158       4.606 177.401  49.194  1.00 20.47           C
ATOM    547  O   ILE A 158       4.023 178.081  48.350  1.00 24.21           O
ATOM    548  CB  ILE A 158       3.442 175.182  49.214  1.00 29.26           C
ATOM    549  HB  ILE A 158       2.818 175.537  48.394  1.00 37.71           H
ATOM    550  CG1 ILE A 158       2.621 174.168  50.022  1.00 38.25           C
ATOM    551 1HG1 ILE A 158       1.716 174.658  50.383  1.00 73.07           H
ATOM    552 2HG1 ILE A 158       2.310 173.371  49.347  1.00 80.59           H
ATOM    553  CG2 ILE A 158       4.673 174.506  48.613  1.00 32.62           C
ATOM    554 1HG2 ILE A 158       4.375 173.604  48.078  1.00 60.17           H
ATOM    555 2HG2 ILE A 158       5.380 174.244  49.401  1.00 64.10           H
ATOM    556 3HG2 ILE A 158       5.159 175.185  47.913  1.00 63.16           H
ATOM    557  CD1 ILE A 158       3.316 173.524  51.212  1.00 55.79           C
ATOM    558 1HD1 ILE A 158       4.165 172.931  50.872  1.00 97.70           H
ATOM    559 2HD1 ILE A 158       2.613 172.872  51.730  1.00 98.88           H
ATOM    560 3HD1 ILE A 158       3.663 174.292  51.904  1.00 99.10           H
ATOM    561  N   LEU A 159       5.913 177.484  49.420  1.00 16.97           N
ATOM    562  H   LEU A 159       6.337 176.855  50.089  1.00 17.50           H
ATOM    563  CA  LEU A 159       6.794 178.454  48.777  1.00 15.22           C
ATOM    564  HA  LEU A 159       6.305 178.892  47.906  1.00 17.40           H
ATOM    565  C   LEU A 159       8.085 177.774  48.325  1.00 15.44           C
ATOM    566  O   LEU A 159       8.340 176.622  48.674  1.00 19.25           O
ATOM    567  CB  LEU A 159       7.117 179.560  49.786  1.00 14.47           C
ATOM    568 1HB  LEU A 159       7.562 179.094  50.665  1.00 19.60           H
ATOM    569 2HB  LEU A 159       7.857 180.230  49.348  1.00 17.83           H
ATOM    570  CG  LEU A 159       5.920 180.401  50.240  1.00 18.65           C
ATOM    571  HG  LEU A 159       5.105 179.737  50.525  1.00 27.09           H
ATOM    572  CD1 LEU A 159       6.282 181.241  51.453  1.00 25.92           C
ATOM    573 1HD1 LEU A 159       7.025 181.988  51.179  1.00 57.70           H
ATOM    574 2HD1 LEU A 159       6.681 180.597  52.237  1.00 55.76           H
ATOM    575 3HD1 LEU A 159       5.388 181.743  51.824  1.00 58.91           H
ATOM    576  CD2 LEU A 159       5.443 181.309  49.114  1.00 31.24           C
ATOM    577 1HD2 LEU A 159       6.282 181.885  48.722  1.00 65.61           H
ATOM    578 2HD2 LEU A 159       4.683 181.993  49.492  1.00 62.47           H
ATOM    579 3HD2 LEU A 159       5.012 180.706  48.315  1.00 65.89           H
ATOM    580  N   ALA A 160       8.909 178.487  47.566  1.00 15.94           N
ATOM    581  H   ALA A 160       8.643 179.417  47.271  1.00 17.14           H
ATOM    582  CA  ALA A 160      10.225 177.991  47.172  1.00 18.31           C
ATOM    583  HA  ALA A 160      10.364 176.988  47.576  1.00 20.05           H
ATOM    584  C   ALA A 160      11.328 178.887  47.730  1.00 17.08           C
ATOM    585  O   ALA A 160      11.277 180.109  47.590  1.00 19.71           O
ATOM    586  CB  ALA A 160      10.325 177.919  45.654  1.00 25.57           C
ATOM    587 1HB  ALA A 160       9.549 177.259  45.267  1.00 55.81           H
ATOM    588 2HB  ALA A 160      11.303 177.530  45.372  1.00 56.69           H
ATOM    589 3HB  ALA A 160      10.196 178.915  45.231  1.00 54.85           H
ATOM    590  N   LEU A 161      12.335 178.285  48.356  1.00 19.57           N
ATOM    591  H   LEU A 161      12.325 177.279  48.462  1.00 24.83           H
ATOM    592  CA  LEU A 161      13.486 179.019  48.874  1.00 19.88           C
ATOM    593  HA  LEU A 161      13.236 180.076  48.958  1.00 18.64           H
ATOM    594  C   LEU A 161      14.684 178.869  47.941  1.00 24.66           C
ATOM    595  O   LEU A 161      15.136 177.754  47.686  1.00 31.79           O
ATOM    596  CB  LEU A 161      13.877 178.482  50.256  1.00 21.72           C
ATOM    597 1HB  LEU A 161      13.031 178.603  50.932  1.00 21.65           H
ATOM    598 2HB  LEU A 161      14.076 177.416  50.152  1.00 26.41           H
ATOM    599  CG  LEU A 161      15.114 179.126  50.894  1.00 32.54           C
ATOM    600  HG  LEU A 161      15.924 179.109  50.167  1.00 48.41           H
ATOM    601  CD1 LEU A 161      14.868 180.573  51.301  1.00 41.68           C
ATOM    602 1HD1 LEU A 161      14.035 180.621  52.003  1.00 76.17           H
ATOM    603 2HD1 LEU A 161      14.639 181.170  50.419  1.00 75.14           H
ATOM    604 3HD1 LEU A 161      15.763 180.973  51.776  1.00 72.30           H
ATOM    605  CD2 LEU A 161      15.565 178.335  52.113  1.00 45.24           C
ATOM    606 1HD2 LEU A 161      14.820 178.423  52.902  1.00 79.25           H
ATOM    607 2HD2 LEU A 161      16.514 178.732  52.473  1.00 80.39           H
ATOM    608 3HD2 LEU A 161      15.695 177.286  51.846  1.00 75.98           H
ATOM    609  N   LYS A 162      15.226 179.988  47.471  1.00 24.63           N
ATOM    610  H   LYS A 162      14.781 180.874  47.671  1.00 23.53           H
ATOM    611  CA  LYS A 162      16.496 180.003  46.749  1.00 28.34           C
ATOM    612  HA  LYS A 162      16.764 178.989  46.449  1.00 31.76           H
ATOM    613  C   LYS A 162      17.565 180.536  47.697  1.00 27.97           C
ATOM    614  O   LYS A 162      17.373 181.571  48.333  1.00 27.50           O
ATOM    615  CB  LYS A 162      16.396 180.900  45.512  1.00 31.53           C
ATOM    616 1HB  LYS A 162      15.544 180.579  44.912  1.00 37.54           H
ATOM    617 2HB  LYS A 162      16.212 181.919  45.849  1.00 39.67           H
ATOM    618  CG  LYS A 162      17.645 180.901  44.637  1.00 43.79           C
ATOM    619 1HG  LYS A 162      18.524 180.962  45.279  1.00 60.35           H
ATOM    620 2HG  LYS A 162      17.688 179.967  44.076  1.00 57.09           H
ATOM    621  CD  LYS A 162      17.688 182.076  43.668  1.00 49.83           C
ATOM    622 1HD  LYS A 162      17.588 183.003  44.232  1.00 85.34           H
ATOM    623 2HD  LYS A 162      18.657 182.079  43.170  1.00 98.57           H
ATOM    624  CE  LYS A 162      16.600 182.019  42.607  1.00 65.78           C
ATOM    625 1HE  LYS A 162      16.676 181.074  42.064  1.00125.82           H
ATOM    626 2HE  LYS A 162      15.618 182.071  43.084  1.00110.54           H
ATOM    627  NZ  LYS A 162      16.803 183.181  41.681  1.00 65.02           N
ATOM    628 1HZ  LYS A 162      16.190 183.115  40.880  1.00 92.56           H
ATOM    629 2HZ  LYS A 162      17.760 183.205  41.348  1.00 88.79           H
ATOM    630 3HZ  LYS A 162      16.609 184.054  42.153  1.00 89.42           H
ATOM    631  N   VAL A 163      18.684 179.828  47.799  1.00 31.59           N
ATOM    632  H   VAL A 163      18.784 178.969  47.274  1.00 36.03           H
ATOM    633  CA  VAL A 163      19.794 180.247  48.652  1.00 33.20           C
ATOM    634  HA  VAL A 163      19.557 181.206  49.112  1.00 31.81           H
ATOM    635  C   VAL A 163      21.041 180.402  47.791  1.00 38.40           C
ATOM    636  O   VAL A 163      21.495 179.434  47.183  1.00 47.79           O
ATOM    637  CB  VAL A 163      20.098 179.220  49.764  1.00 37.05           C
ATOM    638  HB  VAL A 163      20.400 178.280  49.302  1.00 55.72           H
ATOM    639  CG1 VAL A 163      21.234 179.711  50.657  1.00 63.16           C
ATOM    640 1HG1 VAL A 163      21.407 178.989  51.454  1.00106.62           H
ATOM    641 2HG1 VAL A 163      20.971 180.675  51.094  1.00101.82           H
ATOM    642 3HG1 VAL A 163      22.147 179.816  50.070  1.00100.91           H
ATOM    643  CG2 VAL A 163      18.852 178.959  50.602  1.00 52.74           C
ATOM    644 1HG2 VAL A 163      19.111 178.337  51.457  1.00 87.31           H
ATOM    645 2HG2 VAL A 163      18.110 178.436  49.999  1.00 94.99           H
ATOM    646 3HG2 VAL A 163      18.437 179.904  50.952  1.00 89.48           H
ATOM    647  N   LEU A 164      21.581 181.614  47.730  1.00 37.13           N
ATOM    648  H   LEU A 164      21.168 182.370  48.260  1.00 35.32           H
ATOM    649  CA  LEU A 164      22.770 181.905  46.935  1.00 40.32           C
ATOM    650  HA  LEU A 164      23.024 181.037  46.327  1.00 44.31           H
ATOM    651  C   LEU A 164      23.952 182.218  47.848  1.00 41.07           C
ATOM    652  O   LEU A 164      23.811 182.939  48.834  1.00 40.06           O
ATOM    653  CB  LEU A 164      22.505 183.103  46.018  1.00 40.58           C
ATOM    654 1HB  LEU A 164      22.156 183.925  46.643  1.00 39.55           H
ATOM    655 2HB  LEU A 164      23.454 183.404  45.576  1.00 44.99           H
ATOM    656  CG  LEU A 164      21.501 182.913  44.876  1.00 42.72           C
ATOM    657  HG  LEU A 164      20.620 182.397  45.256  1.00 47.83           H
ATOM    658  CD1 LEU A 164      21.068 184.271  44.342  1.00 47.62           C
ATOM    659 1HD1 LEU A 164      20.359 184.133  43.526  1.00 78.23           H
ATOM    660 2HD1 LEU A 164      20.586 184.839  45.139  1.00 78.31           H
ATOM    661 3HD1 LEU A 164      21.935 184.821  43.977  1.00 79.16           H
ATOM    662  CD2 LEU A 164      22.107 182.089  43.747  1.00 54.67           C
ATOM    663 1HD2 LEU A 164      21.369 181.958  42.955  1.00 86.90           H
ATOM    664 2HD2 LEU A 164      22.404 181.110  44.124  1.00 88.34           H
ATOM    665 3HD2 LEU A 164      22.981 182.601  43.343  1.00 86.99           H
ATOM    666  N   PHE A 165      25.124 181.684  47.518  1.00 46.26           N
ATOM    667  H   PHE A 165      25.201 181.122  46.682  1.00 50.59           H
ATOM    668  CA  PHE A 165      26.317 181.897  48.331  1.00 49.02           C
ATOM    669  HA  PHE A 165      26.014 181.999  49.373  1.00 48.21           H
ATOM    670  C   PHE A 165      27.049 183.170  47.915  1.00 51.60           C
ATOM    671  O   PHE A 165      27.357 183.366  46.739  1.00 56.14           O
ATOM    672  CB  PHE A 165      27.269 180.703  48.211  1.00 56.58           C
ATOM    673 1HB  PHE A 165      27.550 180.582  47.164  1.00 62.45           H
ATOM    674 2HB  PHE A 165      28.171 180.920  48.783  1.00 61.80           H
ATOM    675  CG  PHE A 165      26.685 179.411  48.711  1.00 63.26           C
ATOM    676  CD1 PHE A 165      26.661 179.128  50.073  1.00112.85           C
ATOM    677  HD1 PHE A 165      27.075 179.835  50.776  1.00190.13           H
ATOM    678  CD2 PHE A 165      26.171 178.474  47.820  1.00 99.22           C
ATOM    679  HD2 PHE A 165      26.204 178.667  46.758  1.00166.65           H
ATOM    680  CE1 PHE A 165      26.111 177.937  50.544  1.00133.27           C
ATOM    681  HE1 PHE A 165      26.102 177.727  51.603  1.00226.76           H
ATOM    682  CE2 PHE A 165      25.619 177.281  48.281  1.00117.77           C
ATOM    683  HE2 PHE A 165      25.227 176.559  47.579  1.00198.13           H
ATOM    684  CZ  PHE A 165      25.583 177.014  49.646  1.00102.82           C
ATOM    685  HZ  PHE A 165      25.157 176.089  50.006  1.00128.09           H
ATOM    686  N   LYS A 166      27.349 184.030  48.884  1.00 52.92           N
ATOM    687  H   LYS A 166      27.118 183.803  49.842  1.00 52.70           H
ATOM    688  CA  LYS A 166      28.021 185.298  48.610  1.00 58.38           C
ATOM    689  HA  LYS A 166      27.472 185.824  47.829  1.00 58.13           H
ATOM    690  C   LYS A 166      29.439 185.103  48.087  1.00 66.61           C
ATOM    691  O   LYS A 166      29.922 185.913  47.301  1.00 72.30           O
ATOM    692  CB  LYS A 166      28.054 186.186  49.857  1.00 62.35           C
ATOM    693 1HB  LYS A 166      28.424 185.605  50.702  1.00 82.93           H
ATOM    694 2HB  LYS A 166      28.752 187.004  49.674  1.00 88.06           H
ATOM    695  CG  LYS A 166      26.703 186.790  50.210  1.00 70.91           C
ATOM    696 1HG  LYS A 166      26.331 187.341  49.347  1.00100.62           H
ATOM    697 2HG  LYS A 166      25.998 185.995  50.452  1.00 95.07           H
ATOM    698  CD  LYS A 166      26.812 187.743  51.390  1.00 77.12           C
ATOM    699 1HD  LYS A 166      27.116 187.186  52.277  1.00 97.59           H
ATOM    700 2HD  LYS A 166      27.563 188.502  51.172  1.00111.22           H
ATOM    701  CE  LYS A 166      25.483 188.429  51.654  1.00105.37           C
ATOM    702 1HE  LYS A 166      25.198 189.012  50.775  1.00158.71           H
ATOM    703 2HE  LYS A 166      24.719 187.668  51.833  1.00168.89           H
ATOM    704  NZ  LYS A 166      25.630 189.311  52.856  1.00112.55           N
ATOM    705 1HZ  LYS A 166      25.721 188.729  53.680  1.00149.03           H
ATOM    706 2HZ  LYS A 166      24.818 189.903  52.957  1.00143.03           H
ATOM    707 3HZ  LYS A 166      26.454 189.891  52.771  1.00143.21           H
ATOM    708  N   ALA A 167      30.095 184.027  48.503  1.00 70.98           N
ATOM    709  H   ALA A 167      29.653 183.395  49.155  1.00 69.88           H
ATOM    710  CA  ALA A 167      31.443 183.723  48.032  1.00 81.79           C
ATOM    711  HA  ALA A 167      32.093 184.571  48.253  1.00 88.99           H
ATOM    712  C   ALA A 167      31.470 183.499  46.521  1.00 83.33           C
ATOM    713  O   ALA A 167      32.448 183.835  45.854  1.00 95.71           O
ATOM    714  CB  ALA A 167      31.981 182.496  48.755  1.00 90.44           C
ATOM    715 1HB  ALA A 167      32.999 182.295  48.421  1.00121.07           H
ATOM    716 2HB  ALA A 167      31.352 181.633  48.534  1.00123.82           H
ATOM    717 3HB  ALA A 167      31.984 182.676  49.830  1.00118.55           H
ATOM    718  N   GLN A 168      30.393 182.941  45.979  1.00 76.28           N
ATOM    719  H   GLN A 168      29.607 182.700  46.567  1.00 71.42           H
ATOM    720  CA  GLN A 168      30.283 182.695  44.544  1.00 79.92           C
ATOM    721  HA  GLN A 168      31.265 182.438  44.146  1.00 89.69           H
ATOM    722  C   GLN A 168      29.790 183.941  43.813  1.00 77.95           C
ATOM    723  O   GLN A 168      30.273 184.262  42.728  1.00 87.09           O
ATOM    724  CB  GLN A 168      29.319 181.535  44.281  1.00 78.47           C
ATOM    725 1HB  GLN A 168      28.347 181.792  44.703  1.00 80.10           H
ATOM    726 2HB  GLN A 168      29.200 181.422  43.203  1.00 89.68           H
ATOM    727  CG  GLN A 168      29.753 180.191  44.854  1.00 86.30           C
ATOM    728 1HG  GLN A 168      30.048 180.317  45.895  1.00 99.23           H
ATOM    729 2HG  GLN A 168      28.903 179.510  44.820  1.00104.68           H
ATOM    730  CD  GLN A 168      30.900 179.558  44.089  1.00102.62           C
ATOM    731  OE1 GLN A 168      31.237 179.967  42.979  1.00130.61           O
ATOM    732  NE2 GLN A 168      31.506 178.539  44.677  1.00142.36           N
ATOM    733 1HE2 GLN A 168      32.284 178.093  44.214  1.00170.21           H
ATOM    734 2HE2 GLN A 168      31.184 178.208  45.574  1.00180.89           H
ATOM    735  N   LEU A 169      28.829 184.642  44.407  1.00 69.99           N
ATOM    736  H   LEU A 169      28.462 184.329  45.294  1.00 66.48           H
ATOM    737  CA  LEU A 169      28.281 185.859  43.813  1.00 70.33           C
ATOM    738  HA  LEU A 169      27.958 185.642  42.794  1.00 73.79           H
ATOM    739  C   LEU A 169      29.314 186.980  43.746  1.00 78.89           C
ATOM    740  O   LEU A 169      29.351 187.742  42.782  1.00 87.15           O
ATOM    741  CB  LEU A 169      27.083 186.357  44.626  1.00 62.01           C
ATOM    742 1HB  LEU A 169      27.435 186.537  45.642  1.00 62.39           H
ATOM    743 2HB  LEU A 169      26.792 187.321  44.210  1.00 65.72           H
ATOM    744  CG  LEU A 169      25.815 185.503  44.720  1.00 56.08           C
ATOM    745  HG  LEU A 169      26.081 184.497  45.042  1.00 62.46           H
ATOM    746  CD1 LEU A 169      24.902 186.127  45.769  1.00 56.81           C
ATOM    747 1HD1 LEU A 169      23.953 185.593  45.796  1.00 87.65           H
ATOM    748 2HD1 LEU A 169      24.716 187.172  45.523  1.00 85.42           H
ATOM    749 3HD1 LEU A 169      25.374 186.064  46.749  1.00 86.79           H
ATOM    750  CD2 LEU A 169      25.091 185.407  43.385  1.00 62.15           C
ATOM    751 1HD2 LEU A 169      24.784 186.400  43.057  1.00 95.78           H
ATOM    752 2HD2 LEU A 169      24.210 184.775  43.493  1.00 88.74           H
ATOM    753 3HD2 LEU A 169      25.753 184.968  42.639  1.00 95.91           H
ATOM    754  N   GLU A 170      30.139 187.102  44.781  1.00 81.72           N
ATOM    755  H   GLU A 170      30.051 186.477  45.571  1.00 77.53           H
ATOM    756  CA  GLU A 170      31.173 188.131  44.827  1.00 93.24           C
ATOM    757  HA  GLU A 170      30.722 189.097  44.601  1.00 95.75           H
ATOM    758  C   GLU A 170      32.251 187.858  43.782  1.00103.61           C
ATOM    759  O   GLU A 170      32.798 188.786  43.190  1.00114.55           O
ATOM    760  CB  GLU A 170      31.787 188.202  46.228  1.00 97.10           C
ATOM    761 1HB  GLU A 170      30.977 188.229  46.957  1.00105.72           H
ATOM    762 2HB  GLU A 170      32.377 187.302  46.401  1.00122.07           H
ATOM    763  CG  GLU A 170      32.665 189.422  46.459  1.00144.91           C
ATOM    764 1HG  GLU A 170      33.492 189.408  45.750  1.00223.09           H
ATOM    765 2HG  GLU A 170      32.071 190.320  46.285  1.00184.64           H
ATOM    766  CD  GLU A 170      33.222 189.460  47.869  1.00165.95           C
ATOM    767  OE1 GLU A 170      33.936 188.511  48.258  1.00214.37           O
ATOM    768  OE2 GLU A 170      32.939 190.435  48.598  1.00222.46           O
ATOM    769  N   LYS A 171      32.527 186.581  43.533  1.00104.12           N
ATOM    770  H   LYS A 171      32.051 185.863  44.060  1.00 98.53           H
ATOM    771  CA  LYS A 171      33.468 186.182  42.489  1.00116.28           C
ATOM    772  HA  LYS A 171      34.416 186.693  42.659  1.00127.23           H
ATOM    773  C   LYS A 171      32.970 186.600  41.110  1.00118.55           C
ATOM    774  O   LYS A 171      33.761 186.949  40.236  1.00136.78           O
ATOM    775  CB  LYS A 171      33.690 184.667  42.521  1.00119.39           C
ATOM    776 1HB  LYS A 171      32.997 184.222  43.235  1.00133.01           H
ATOM    777 2HB  LYS A 171      33.466 184.261  41.534  1.00140.61           H
ATOM    778  CG  LYS A 171      35.107 184.263  42.901  1.00153.44           C
ATOM    779 1HG  LYS A 171      35.806 184.722  42.201  1.00198.39           H
ATOM    780 2HG  LYS A 171      35.324 184.623  43.907  1.00205.99           H
ATOM    781  CD  LYS A 171      35.282 182.752  42.860  1.00173.96           C
ATOM    782 1HD  LYS A 171      34.572 182.292  43.547  1.00219.25           H
ATOM    783 2HD  LYS A 171      35.078 182.398  41.849  1.00194.13           H
ATOM    784  CE  LYS A 171      36.695 182.355  43.254  1.00253.61           C
ATOM    785 1HE  LYS A 171      37.402 182.861  42.592  1.00305.85           H
ATOM    786 2HE  LYS A 171      36.885 182.690  44.277  1.00320.14           H
ATOM    787  NZ  LYS A 171      36.848 180.866  43.149  1.00336.15           N
ATOM    788 1HZ  LYS A 171      36.194 180.403  43.765  1.00390.74           H
ATOM    789 2HZ  LYS A 171      37.785 180.590  43.409  1.00387.94           H
ATOM    790 3HZ  LYS A 171      36.674 180.560  42.201  1.00390.24           H
ATOM    791  N   ALA A 172      31.656 186.549  40.924  1.00106.41           N
ATOM    792  H   ALA A 172      31.068 186.204  41.669  1.00 98.44           H
ATOM    793  CA  ALA A 172      31.020 187.011  39.693  1.00109.26           C
ATOM    794  HA  ALA A 172      31.618 186.685  38.842  1.00120.59           H
ATOM    795  C   ALA A 172      30.928 188.536  39.650  1.00110.66           C
ATOM    796  O   ALA A 172      30.695 189.120  38.592  1.00119.84           O
ATOM    797  CB  ALA A 172      29.629 186.401  39.570  1.00103.38           C
ATOM    798 1HB  ALA A 172      29.149 186.767  38.663  1.00131.43           H
ATOM    799 2HB  ALA A 172      29.026 186.681  40.434  1.00127.16           H
ATOM    800 3HB  ALA A 172      29.710 185.315  39.521  1.00132.59           H
ATOM    801  N   GLY A 173      31.100 189.175  40.803  1.00107.91           N
ATOM    802  H   GLY A 173      31.318 188.648  41.637  1.00106.75           H
ATOM    803  CA  GLY A 173      30.985 190.619  40.908  1.00112.91           C
ATOM    804 1HA  GLY A 173      31.502 190.952  41.808  1.00116.72           H
ATOM    805 2HA  GLY A 173      31.466 191.078  40.044  1.00124.63           H
ATOM    806  C   GLY A 173      29.548 191.100  40.966  1.00104.99           C
ATOM    807  O   GLY A 173      29.266 192.270  40.711  1.00115.68           O
ATOM    808  N   VAL A 174      28.630 190.194  41.288  1.00 94.11           N
ATOM    809  H   VAL A 174      28.927 189.261  41.543  1.00 94.11           H
ATOM    810  CA  VAL A 174      27.197 190.474  41.223  1.00 88.47           C
ATOM    811  HA  VAL A 174      27.070 191.466  40.789  1.00 94.93           H
ATOM    812  C   VAL A 174      26.516 190.488  42.589  1.00 80.33           C
ATOM    813  O   VAL A 174      25.325 190.770  42.696  1.00 81.92           O
ATOM    814  CB  VAL A 174      26.494 189.470  40.279  1.00 88.90           C
ATOM    815  HB  VAL A 174      27.172 189.264  39.451  1.00115.15           H
ATOM    816  CG1 VAL A 174      26.202 188.147  40.982  1.00128.52           C
ATOM    817 1HG1 VAL A 174      25.424 188.286  41.732  1.00176.51           H
ATOM    818 2HG1 VAL A 174      25.867 187.415  40.248  1.00179.54           H
ATOM    819 3HG1 VAL A 174      27.108 187.777  41.462  1.00179.44           H
ATOM    820  CG2 VAL A 174      25.222 190.074  39.690  1.00141.97           C
ATOM    821 1HG2 VAL A 174      24.489 190.251  40.478  1.00193.29           H
ATOM    822 2HG2 VAL A 174      25.458 191.015  39.194  1.00196.18           H
ATOM    823 3HG2 VAL A 174      24.798 189.387  38.958  1.00197.76           H
ATOM    824  N   GLU A 175      27.268 190.205  43.647  1.00 76.68           N
ATOM    825  H   GLU A 175      28.250 190.009  43.519  1.00 80.19           H
ATOM    826  CA  GLU A 175      26.703 190.147  44.993  1.00 71.17           C
ATOM    827  HA  GLU A 175      25.935 189.374  45.012  1.00 66.75           H
ATOM    828  C   GLU A 175      26.037 191.462  45.391  1.00 73.73           C
ATOM    829  O   GLU A 175      24.964 191.464  45.993  1.00 72.77           O
ATOM    830  CB  GLU A 175      27.799 189.781  45.998  1.00 74.43           C
ATOM    831 1HB  GLU A 175      28.374 188.957  45.578  1.00 76.89           H
ATOM    832 2HB  GLU A 175      28.472 190.630  46.119  1.00 82.05           H
ATOM    833  CG  GLU A 175      27.297 189.343  47.367  1.00 74.32           C
ATOM    834 1HG  GLU A 175      26.535 188.575  47.231  1.00 73.10           H
ATOM    835 2HG  GLU A 175      28.129 188.903  47.917  1.00 80.04           H
ATOM    836  CD  GLU A 175      26.719 190.480  48.190  1.00 80.72           C
ATOM    837  OE1 GLU A 175      25.671 190.264  48.835  1.00100.94           O
ATOM    838  OE2 GLU A 175      27.311 191.579  48.220  1.00121.75           O
ATOM    839  N   HIS A 176      26.675 192.578  45.056  1.00 81.44           N
ATOM    840  H   HIS A 176      27.559 192.517  44.571  1.00 86.70           H
ATOM    841  CA  HIS A 176      26.137 193.897  45.371  1.00 87.14           C
ATOM    842  HA  HIS A 176      25.706 193.868  46.372  1.00 86.09           H
ATOM    843  C   HIS A 176      25.034 194.307  44.398  1.00 88.37           C
ATOM    844  O   HIS A 176      24.038 194.913  44.793  1.00 91.96           O
ATOM    845  CB  HIS A 176      27.268 194.928  45.361  1.00101.12           C
ATOM    846 1HB  HIS A 176      28.045 194.592  46.048  1.00136.25           H
ATOM    847 2HB  HIS A 176      27.694 194.983  44.359  1.00120.68           H
ATOM    848  CG  HIS A 176      26.830 196.299  45.774  1.00125.22           C
ATOM    849  ND1 HIS A 176      26.513 197.311  44.895  1.00196.54           N
ATOM    850  HD1 HIS A 176      26.548 197.261  43.888  1.00259.99           H
ATOM    851  CD2 HIS A 176      26.638 196.832  47.008  1.00194.29           C
ATOM    852  HD2 HIS A 176      26.801 196.306  47.937  1.00267.51           H
ATOM    853  CE1 HIS A 176      26.150 198.381  45.616  1.00276.85           C
ATOM    854  HE1 HIS A 176      25.853 199.329  45.192  1.00410.89           H
ATOM    855  NE2 HIS A 176      26.196 198.128  46.909  1.00272.34           N
ATOM    856  N   GLN A 177      25.202 193.966  43.124  1.00 91.06           N
ATOM    857  H   GLN A 177      26.028 193.454  42.852  1.00 93.18           H
ATOM    858  CA  GLN A 177      24.207 194.276  42.102  1.00 97.07           C
ATOM    859  HA  GLN A 177      24.008 195.348  42.116  1.00106.59           H
ATOM    860  C   GLN A 177      22.893 193.547  42.370  1.00 85.95           C
ATOM    861  O   GLN A 177      21.817 194.113  42.183  1.00 89.87           O
ATOM    862  CB  GLN A 177      24.742 193.894  40.719  1.00109.69           C
ATOM    863 1HB  GLN A 177      25.723 194.352  40.590  1.00127.15           H
ATOM    864 2HB  GLN A 177      24.861 192.812  40.675  1.00124.13           H
ATOM    865  CG  GLN A 177      23.848 194.330  39.565  1.00167.22           C
ATOM    866 1HG  GLN A 177      24.287 193.982  38.630  1.00209.10           H
ATOM    867 2HG  GLN A 177      22.867 193.869  39.680  1.00221.73           H
ATOM    868  CD  GLN A 177      23.676 195.835  39.494  1.00247.17           C
ATOM    869  OE1 GLN A 177      24.629 196.591  39.667  1.00293.62           O
ATOM    870  NE2 GLN A 177      22.454 196.283  39.250  1.00370.55           N
ATOM    871 1HE2 GLN A 177      22.297 197.278  39.194  1.00488.27           H
ATOM    872 2HE2 GLN A 177      21.692 195.635  39.113  1.00407.66           H
ATOM    873  N   LEU A 178      22.983 192.302  42.828  1.00 75.57           N
ATOM    874  H   LEU A 178      23.898 191.898  42.978  1.00 76.69           H
ATOM    875  CA  LEU A 178      21.814 191.486  43.142  1.00 66.68           C
ATOM    876  HA  LEU A 178      21.255 191.305  42.223  1.00 73.10           H
ATOM    877  C   LEU A 178      20.872 192.174  44.126  1.00 59.44           C
ATOM    878  O   LEU A 178      19.659 191.986  44.055  1.00 57.61           O
ATOM    879  CB  LEU A 178      22.268 190.144  43.724  1.00 63.16           C
ATOM    880 1HB  LEU A 178      22.939 189.671  43.008  1.00 71.14           H
ATOM    881 2HB  LEU A 178      22.839 190.352  44.629  1.00 73.55           H
ATOM    882  CG  LEU A 178      21.170 189.139  44.089  1.00 69.12           C
ATOM    883  HG  LEU A 178      20.479 189.609  44.788  1.00 90.68           H
ATOM    884  CD1 LEU A 178      20.390 188.680  42.864  1.00 86.53           C
ATOM    885 1HD1 LEU A 178      19.712 187.874  43.143  1.00125.00           H
ATOM    886 2HD1 LEU A 178      21.080 188.327  42.098  1.00121.95           H
ATOM    887 3HD1 LEU A 178      19.807 189.512  42.470  1.00129.06           H
ATOM    888  CD2 LEU A 178      21.801 187.939  44.780  1.00107.30           C
ATOM    889 1HD2 LEU A 178      22.473 187.426  44.092  1.00153.65           H
ATOM    890 2HD2 LEU A 178      21.017 187.252  45.099  1.00148.51           H
ATOM    891 3HD2 LEU A 178      22.359 188.271  45.655  1.00151.00           H
ATOM    892  N   ARG A 179      21.424 192.979  45.029  1.00 60.17           N
ATOM    893  H   ARG A 179      22.426 193.110  45.018  1.00 64.92           H
ATOM    894  CA  ARG A 179      20.630 193.713  46.013  1.00 57.90           C
ATOM    895  HA  ARG A 179      20.074 193.003  46.625  1.00 53.46           H
ATOM    896  C   ARG A 179      19.614 194.627  45.333  1.00 61.33           C
ATOM    897  O   ARG A 179      18.524 194.852  45.854  1.00 63.39           O
ATOM    898  CB  ARG A 179      21.537 194.560  46.911  1.00 65.00           C
ATOM    899 1HB  ARG A 179      22.011 195.324  46.295  1.00 79.50           H
ATOM    900 2HB  ARG A 179      20.918 195.062  47.655  1.00 67.51           H
ATOM    901  CG  ARG A 179      22.634 193.784  47.629  1.00 77.31           C
ATOM    902 1HG  ARG A 179      22.190 193.016  48.264  1.00 85.07           H
ATOM    903 2HG  ARG A 179      23.273 193.306  46.887  1.00 95.77           H
ATOM    904  CD  ARG A 179      23.487 194.712  48.479  1.00 90.61           C
ATOM    905 1HD  ARG A 179      23.725 195.606  47.900  1.00111.64           H
ATOM    906 2HD  ARG A 179      22.919 195.006  49.363  1.00 96.28           H
ATOM    907  NE  ARG A 179      24.738 194.071  48.885  1.00111.72           N
ATOM    908  HE  ARG A 179      24.923 193.149  48.518  1.00125.96           H
ATOM    909  CZ  ARG A 179      25.645 194.605  49.692  1.00137.75           C
ATOM    910  NH1 ARG A 179      25.496 195.796  50.238  1.00144.03           N
ATOM    911 1HH1 ARG A 179      24.670 196.335  50.035  1.00128.04           H
ATOM    912 2HH1 ARG A 179      26.217 196.157  50.843  1.00180.51           H
ATOM    913  NH2 ARG A 179      26.750 193.937  49.948  1.00184.38           N
ATOM    914 1HH2 ARG A 179      26.898 193.043  49.504  1.00198.90           H
ATOM    915 2HH2 ARG A 179      27.435 194.329  50.574  1.00220.63           H
ATOM    916  N   ARG A 180      19.988 195.158  44.174  1.00 68.04           N
ATOM    917  H   ARG A 180      20.906 194.937  43.812  1.00 73.02           H
ATOM    918  CA  ARG A 180      19.110 196.011  43.376  1.00 73.47           C
ATOM    919  HA  ARG A 180      18.522 196.642  44.044  1.00 76.08           H
ATOM    920  C   ARG A 180      18.129 195.191  42.548  1.00 68.07           C
ATOM    921  O   ARG A 180      16.998 195.612  42.324  1.00 69.36           O
ATOM    922  CB  ARG A 180      19.935 196.889  42.429  1.00 87.78           C
ATOM    923 1HB  ARG A 180      20.973 196.556  42.450  1.00110.94           H
ATOM    924 2HB  ARG A 180      19.556 196.749  41.417  1.00102.91           H
ATOM    925  CG  ARG A 180      19.891 198.373  42.763  1.00115.25           C
ATOM    926 1HG  ARG A 180      18.857 198.717  42.725  1.00148.34           H
ATOM    927 2HG  ARG A 180      20.277 198.523  43.771  1.00176.88           H
ATOM    928  CD  ARG A 180      20.724 199.189  41.783  1.00161.71           C
ATOM    929 1HD  ARG A 180      20.758 200.226  42.120  1.00217.10           H
ATOM    930 2HD  ARG A 180      21.743 198.798  41.780  1.00198.06           H
ATOM    931  NE  ARG A 180      20.188 199.131  40.423  1.00243.92           N
ATOM    932  HE  ARG A 180      20.579 198.437  39.805  1.00266.18           H
ATOM    933  CZ  ARG A 180      19.226 199.906  39.936  1.00395.93           C
ATOM    934  NH1 ARG A 180      18.838 199.731  38.691  1.00562.97           N
ATOM    935 1HH1 ARG A 180      19.261 198.999  38.141  1.00576.37           H
ATOM    936 2HH1 ARG A 180      18.118 200.322  38.306  1.00749.13           H
ATOM    937  NH2 ARG A 180      18.646 200.855  40.645  1.00502.96           N
ATOM    938 1HH2 ARG A 180      18.926 201.002  41.602  1.00462.76           H
ATOM    939 2HH2 ARG A 180      17.924 201.416  40.221  1.00700.44           H
ATOM    940  N   GLU A 181      18.573 194.033  42.075  1.00 66.12           N
ATOM    941  H   GLU A 181      19.506 193.723  42.308  1.00 69.14           H
ATOM    942  CA  GLU A 181      17.744 193.197  41.212  1.00 64.96           C
ATOM    943  HA  GLU A 181      17.338 193.818  40.413  1.00 73.20           H
ATOM    944  C   GLU A 181      16.562 192.602  41.970  1.00 53.46           C
ATOM    945  O   GLU A 181      15.466 192.489  41.422  1.00 53.05           O
ATOM    946  CB  GLU A 181      18.562 192.065  40.583  1.00 72.60           C
ATOM    947 1HB  GLU A 181      18.918 191.406  41.375  1.00 78.14           H
ATOM    948 2HB  GLU A 181      17.901 191.490  39.934  1.00 84.54           H
ATOM    949  CG  GLU A 181      19.760 192.525  39.765  1.00 99.34           C
ATOM    950 1HG  GLU A 181      20.500 192.960  40.437  1.00121.12           H
ATOM    951 2HG  GLU A 181      20.209 191.659  39.278  1.00118.22           H
ATOM    952  CD  GLU A 181      19.392 193.556  38.714  1.00139.34           C
ATOM    953  OE1 GLU A 181      18.436 193.325  37.944  1.00195.38           O
ATOM    954  OE2 GLU A 181      20.056 194.613  38.662  1.00194.65           O
ATOM    955  N   VAL A 182      16.776 192.232  43.229  1.00 47.96           N
ATOM    956  H   VAL A 182      17.699 192.329  43.629  1.00 51.10           H
ATOM    957  CA  VAL A 182      15.704 191.684  44.059  1.00 40.83           C
ATOM    958  HA  VAL A 182      15.121 190.999  43.445  1.00 40.25           H
ATOM    959  C   VAL A 182      14.752 192.775  44.542  1.00 39.39           C
ATOM    960  O   VAL A 182      13.589 192.503  44.836  1.00 36.87           O
ATOM    961  CB  VAL A 182      16.225 190.889  45.278  1.00 43.80           C
ATOM    962  HB  VAL A 182      15.367 190.526  45.843  1.00 69.08           H
ATOM    963  CG1 VAL A 182      17.029 189.677  44.816  1.00 57.90           C
ATOM    964 1HG1 VAL A 182      17.317 189.081  45.681  1.00 97.71           H
ATOM    965 2HG1 VAL A 182      16.419 189.068  44.148  1.00 92.55           H
ATOM    966 3HG1 VAL A 182      17.925 190.003  44.289  1.00 95.82           H
ATOM    967  CG2 VAL A 182      17.072 191.756  46.204  1.00 63.34           C
ATOM    968 1HG2 VAL A 182      17.915 192.178  45.659  1.00102.72           H
ATOM    969 2HG2 VAL A 182      17.446 191.151  47.029  1.00100.21           H
ATOM    970 3HG2 VAL A 182      16.464 192.566  46.606  1.00104.61           H
ATOM    971  N   GLU A 183      15.232 194.012  44.604  1.00 45.43           N
ATOM    972  H   GLU A 183      16.204 194.180  44.384  1.00 50.88           H
ATOM    973  CA  GLU A 183      14.388 195.152  44.952  1.00 49.58           C
ATOM    974  HA  GLU A 183      13.806 194.909  45.841  1.00 48.20           H
ATOM    975  C   GLU A 183      13.425 195.431  43.800  1.00 49.96           C
ATOM    976  O   GLU A 183      12.255 195.753  44.009  1.00 52.21           O
ATOM    977  CB  GLU A 183      15.256 196.382  45.234  1.00 62.77           C
ATOM    978 1HB  GLU A 183      16.033 196.100  45.944  1.00 76.07           H
ATOM    979 2HB  GLU A 183      15.739 196.689  44.306  1.00 80.93           H
ATOM    980  CG  GLU A 183      14.499 197.576  45.796  1.00 80.99           C
ATOM    981 1HG  GLU A 183      15.137 198.458  45.729  1.00119.82           H
ATOM    982 2HG  GLU A 183      13.607 197.752  45.195  1.00108.41           H
ATOM    983  CD  GLU A 183      14.094 197.372  47.245  1.00121.51           C
ATOM    984  OE1 GLU A 183      14.983 197.160  48.096  1.00186.91           O
ATOM    985  OE2 GLU A 183      12.881 197.430  47.538  1.00188.23           O
ATOM    986  N   ILE A 184      13.927 195.284  42.579  1.00 52.08           N
ATOM    987  H   ILE A 184      14.903 195.039  42.479  1.00 54.57           H
ATOM    988  CA  ILE A 184      13.119 195.434  41.373  1.00 54.36           C
ATOM    989  HA  ILE A 184      12.546 196.358  41.440  1.00 58.98           H
ATOM    990  C   ILE A 184      12.135 194.271  41.281  1.00 46.65           C
ATOM    991  O   ILE A 184      10.959 194.477  40.983  1.00 48.50           O
ATOM    992  CB  ILE A 184      13.997 195.479  40.101  1.00 64.60           C
ATOM    993  HB  ILE A 184      14.625 194.588  40.081  1.00 63.51           H
ATOM    994  CG1 ILE A 184      14.898 196.721  40.110  1.00 79.95           C
ATOM    995 1HG1 ILE A 184      14.293 197.595  39.868  1.00103.62           H
ATOM    996 2HG1 ILE A 184      15.299 196.862  41.113  1.00115.06           H
ATOM    997  CG2 ILE A 184      13.125 195.488  38.846  1.00 75.48           C
ATOM    998 1HG2 ILE A 184      12.537 194.571  38.798  1.00108.16           H
ATOM    999 2HG2 ILE A 184      13.757 195.542  37.960  1.00106.18           H
ATOM   1000 3HG2 ILE A 184      12.454 196.347  38.865  1.00107.34           H
ATOM   1001  CD1 ILE A 184      16.069 196.657  39.147  1.00124.19           C
ATOM   1002 1HD1 ILE A 184      15.705 196.646  38.120  1.00172.56           H
ATOM   1003 2HD1 ILE A 184      16.653 195.756  39.336  1.00173.45           H
ATOM   1004 3HD1 ILE A 184      16.703 197.532  39.292  1.00175.18           H
ATOM   1005  N   GLN A 185      12.600 193.054  41.543  1.00 41.05           N
ATOM   1006  H   GLN A 185      13.577 192.935  41.778  1.00 43.38           H
ATOM   1007  CA  GLN A 185      11.741 191.874  41.502  1.00 35.14           C
ATOM   1008  HA  GLN A 185      11.312 191.798  40.504  1.00 38.55           H
ATOM   1009  C   GLN A 185      10.588 191.968  42.499  1.00 30.20           C
ATOM   1010  O   GLN A 185       9.480 191.512  42.217  1.00 30.25           O
ATOM   1011  CB  GLN A 185      12.560 190.610  41.776  1.00 35.40           C
ATOM   1012 1HB  GLN A 185      13.452 190.627  41.151  1.00 42.38           H
ATOM   1013 2HB  GLN A 185      12.870 190.615  42.821  1.00 35.95           H
ATOM   1014  CG  GLN A 185      11.795 189.323  41.497  1.00 33.68           C
ATOM   1015 1HG  GLN A 185      10.897 189.300  42.115  1.00 33.10           H
ATOM   1016 2HG  GLN A 185      11.494 189.315  40.449  1.00 37.55           H
ATOM   1017  CD  GLN A 185      12.606 188.074  41.779  1.00 36.75           C
ATOM   1018  OE1 GLN A 185      13.740 188.133  42.249  1.00 42.15           O
ATOM   1019  NE2 GLN A 185      12.016 186.922  41.500  1.00 38.25           N
ATOM   1020 1HE2 GLN A 185      12.521 186.061  41.650  1.00 42.93           H
ATOM   1021 2HE2 GLN A 185      11.069 186.908  41.150  1.00 38.13           H
ATOM   1022  N   SER A 186      10.844 192.571  43.655  1.00 30.87           N
ATOM   1023  H   SER A 186      11.776 192.918  43.836  1.00 34.83           H
ATOM   1024  CA  SER A 186       9.819 192.780  44.674  1.00 32.37           C
ATOM   1025  HA  SER A 186       9.359 191.825  44.928  1.00 33.64           H
ATOM   1026  C   SER A 186       8.724 193.722  44.178  1.00 35.29           C
ATOM   1027  O   SER A 186       7.577 193.648  44.618  1.00 44.27           O
ATOM   1028  CB  SER A 186      10.452 193.377  45.933  1.00 38.22           C
ATOM   1029 1HB  SER A 186      10.910 194.334  45.687  1.00 78.86           H
ATOM   1030 2HB  SER A 186       9.675 193.539  46.680  1.00 66.87           H
ATOM   1031  OG  SER A 186      11.438 192.511  46.469  1.00 66.33           O
ATOM   1032  HG  SER A 186      12.179 192.477  45.859  1.00105.65           H
ATOM   1033  N   HIS A 187       9.091 194.614  43.264  1.00 35.97           N
ATOM   1034  H   HIS A 187      10.045 194.610  42.931  1.00 36.74           H
ATOM   1035  CA  HIS A 187       8.173 195.598  42.701  1.00 43.82           C
ATOM   1036  HA  HIS A 187       7.487 195.921  43.485  1.00 52.66           H
ATOM   1037  C   HIS A 187       7.345 195.049  41.539  1.00 38.33           C
ATOM   1038  O   HIS A 187       6.420 195.705  41.059  1.00 42.98           O
ATOM   1039  CB  HIS A 187       8.998 196.802  42.238  1.00 60.99           C
ATOM   1040 1HB  HIS A 187       9.791 196.979  42.964  1.00 63.25           H
ATOM   1041 2HB  HIS A 187       9.460 196.561  41.281  1.00119.79           H
ATOM   1042  CG  HIS A 187       8.205 198.063  42.090  1.00120.38           C
ATOM   1043  ND1 HIS A 187       8.016 198.984  43.096  1.00199.98           N
ATOM   1044  HD1 HIS A 187       8.357 198.912  44.043  1.00218.93           H
ATOM   1045  CD2 HIS A 187       7.574 198.589  41.009  1.00230.18           C
ATOM   1046  HD2 HIS A 187       7.521 198.117  40.039  1.00287.58           H
ATOM   1047  CE1 HIS A 187       7.307 200.004  42.591  1.00356.83           C
ATOM   1048  HE1 HIS A 187       7.011 200.878  43.153  1.00536.09           H
ATOM   1049  NE2 HIS A 187       7.021 199.808  41.318  1.00373.23           N
ATOM   1050  N   LEU A 188       7.673 193.850  41.068  1.00 34.71           N
ATOM   1051  H   LEU A 188       8.416 193.328  41.512  1.00 36.69           H
ATOM   1052  CA  LEU A 188       6.977 193.249  39.934  1.00 34.04           C
ATOM   1053  HA  LEU A 188       6.599 194.049  39.298  1.00 37.14           H
ATOM   1054  C   LEU A 188       5.787 192.422  40.412  1.00 35.89           C
ATOM   1055  O   LEU A 188       5.947 191.368  41.028  1.00 62.32           O
ATOM   1056  CB  LEU A 188       7.932 192.374  39.116  1.00 36.01           C
ATOM   1057 1HB  LEU A 188       8.320 191.598  39.776  1.00 37.48           H
ATOM   1058 2HB  LEU A 188       7.351 191.883  38.336  1.00 37.49           H
ATOM   1059  CG  LEU A 188       9.124 193.067  38.447  1.00 46.40           C
ATOM   1060  HG  LEU A 188       9.694 193.601  39.205  1.00 54.09           H
ATOM   1061  CD1 LEU A 188      10.034 192.026  37.809  1.00 53.99           C
ATOM   1062 1HD1 LEU A 188      10.307 191.272  38.547  1.00 87.64           H
ATOM   1063 2HD1 LEU A 188      10.938 192.511  37.443  1.00 80.90           H
ATOM   1064 3HD1 LEU A 188       9.521 191.544  36.976  1.00 86.43           H
ATOM   1065  CD2 LEU A 188       8.674 194.066  37.387  1.00 59.88           C
ATOM   1066 1HD2 LEU A 188       8.098 194.864  37.856  1.00 92.69           H
ATOM   1067 2HD2 LEU A 188       8.063 193.562  36.637  1.00 91.06           H
ATOM   1068 3HD2 LEU A 188       9.549 194.502  36.906  1.00 94.40           H
ATOM   1069  N   ARG A 189       4.585 192.916  40.131  1.00 30.41           N
ATOM   1070  H   ARG A 189       4.517 193.781  39.613  1.00 37.59           H
ATOM   1071  CA  ARG A 189       3.351 192.283  40.594  1.00 35.79           C
ATOM   1072  HA  ARG A 189       3.608 191.380  41.149  1.00 40.48           H
ATOM   1073  C   ARG A 189       2.431 191.857  39.454  1.00 35.09           C
ATOM   1074  O   ARG A 189       1.209 191.838  39.590  1.00 77.58           O
ATOM   1075  CB  ARG A 189       2.615 193.233  41.544  1.00 50.67           C
ATOM   1076 1HB  ARG A 189       2.371 194.151  41.008  1.00 72.28           H
ATOM   1077 2HB  ARG A 189       1.684 192.761  41.858  1.00 84.68           H
ATOM   1078  CG  ARG A 189       3.413 193.581  42.793  1.00 85.03           C
ATOM   1079 1HG  ARG A 189       3.717 192.655  43.281  1.00140.20           H
ATOM   1080 2HG  ARG A 189       4.307 194.140  42.514  1.00137.16           H
ATOM   1081  CD  ARG A 189       2.597 194.402  43.778  1.00121.95           C
ATOM   1082 1HD  ARG A 189       2.352 195.363  43.323  1.00165.76           H
ATOM   1083 2HD  ARG A 189       1.672 193.870  44.005  1.00162.29           H
ATOM   1084  NE  ARG A 189       3.342 194.621  45.019  1.00198.73           N
ATOM   1085  HE  ARG A 189       4.267 194.220  45.074  1.00256.73           H
ATOM   1086  CZ  ARG A 189       2.895 195.292  46.073  1.00292.66           C
ATOM   1087  NH1 ARG A 189       1.709 195.869  46.101  1.00349.36           N
ATOM   1088 2HH1 ARG A 189       1.426 196.365  46.931  1.00319.05           H
ATOM   1089 1HH1 ARG A 189       1.112 195.817  45.291  1.00494.96           H
ATOM   1090  NH2 ARG A 189       3.667 195.393  47.137  1.00441.53           N
ATOM   1091 1HH2 ARG A 189       4.576 194.957  47.123  1.00497.37           H
ATOM   1092 2HH2 ARG A 189       3.346 195.897  47.948  1.00567.22           H
ATOM   1093  N   HIS A 190       3.036 191.524  38.320  1.00 25.79           N
ATOM   1094  H   HIS A 190       4.042 191.578  38.264  1.00 46.09           H
ATOM   1095  CA  HIS A 190       2.296 191.032  37.162  1.00 22.49           C
ATOM   1096  HA  HIS A 190       1.400 191.639  37.029  1.00 26.01           H
ATOM   1097  C   HIS A 190       1.912 189.572  37.406  1.00 21.85           C
ATOM   1098  O   HIS A 190       2.713 188.825  37.967  1.00 23.99           O
ATOM   1099  CB  HIS A 190       3.183 191.150  35.921  1.00 22.70           C
ATOM   1100 1HB  HIS A 190       3.689 192.115  35.944  1.00 28.30           H
ATOM   1101 2HB  HIS A 190       3.935 190.363  35.960  1.00 25.66           H
ATOM   1102  CG  HIS A 190       2.437 191.039  34.629  1.00 22.75           C
ATOM   1103  ND1 HIS A 190       1.861 192.104  33.972  1.00 30.78           N
ATOM   1104  HD1 HIS A 190       1.861 193.066  34.277  1.00 40.45           H
ATOM   1105  CD2 HIS A 190       2.195 189.964  33.837  1.00 26.64           C
ATOM   1106  HD2 HIS A 190       2.519 188.956  34.050  1.00 34.44           H
ATOM   1107  CE1 HIS A 190       1.317 191.642  32.837  1.00 35.35           C
ATOM   1108  HE1 HIS A 190       0.816 192.259  32.105  1.00 49.15           H
ATOM   1109  NE2 HIS A 190       1.480 190.338  32.726  1.00 32.77           N
ATOM   1110  N   PRO A 191       0.702 189.140  37.011  1.00 24.02           N
ATOM   1111  CA  PRO A 191       0.360 187.748  37.334  1.00 28.88           C
ATOM   1112  HA  PRO A 191       0.367 187.613  38.416  1.00 35.76           H
ATOM   1113  C   PRO A 191       1.242 186.674  36.703  1.00 26.47           C
ATOM   1114  O   PRO A 191       1.315 185.551  37.200  1.00 34.76           O
ATOM   1115  CB  PRO A 191      -1.069 187.601  36.805  1.00 37.96           C
ATOM   1116 1HB  PRO A 191      -1.057 187.141  35.816  1.00 45.20           H
ATOM   1117 2HB  PRO A 191      -1.672 187.007  37.492  1.00 55.42           H
ATOM   1118  CG  PRO A 191      -1.597 188.989  36.719  1.00 42.96           C
ATOM   1119 1HG  PRO A 191      -2.388 189.055  35.972  1.00 61.46           H
ATOM   1120 2HG  PRO A 191      -1.960 189.312  37.695  1.00 66.72           H
ATOM   1121  CD  PRO A 191      -0.409 189.809  36.311  1.00 29.95           C
ATOM   1122 1HD  PRO A 191      -0.268 189.761  35.231  1.00 31.17           H
ATOM   1123 2HD  PRO A 191      -0.529 190.838  36.647  1.00 37.39           H
ATOM   1124  N   ASN A 192       1.896 187.008  35.595  1.00 21.45           N
ATOM   1125  H   ASN A 192       1.789 187.940  35.223  1.00 20.90           H
ATOM   1126  CA  ASN A 192       2.749 186.066  34.878  1.00 22.83           C
ATOM   1127  HA  ASN A 192       2.451 185.051  35.145  1.00 27.32           H
ATOM   1128  C   ASN A 192       4.226 186.225  35.239  1.00 25.58           C
ATOM   1129  O   ASN A 192       5.109 185.776  34.509  1.00 37.55           O
ATOM   1130  CB  ASN A 192       2.531 186.250  33.374  1.00 22.17           C
ATOM   1131 1HB  ASN A 192       2.747 187.283  33.107  1.00 24.17           H
ATOM   1132 2HB  ASN A 192       3.210 185.597  32.825  1.00 30.18           H
ATOM   1133  CG  ASN A 192       1.112 185.937  32.951  1.00 27.64           C
ATOM   1134  OD1 ASN A 192       0.327 186.837  32.663  1.00 56.00           O
ATOM   1135  ND2 ASN A 192       0.768 184.659  32.922  1.00 60.08           N
ATOM   1136 1HD2 ASN A 192      -0.165 184.408  32.631  1.00 75.13           H
ATOM   1137 2HD2 ASN A 192       1.436 183.952  33.196  1.00108.49           H
ATOM   1138  N   ILE A 193       4.494 186.849  36.382  1.00 22.52           N
ATOM   1139  H   ILE A 193       3.730 187.223  36.928  1.00 23.40           H
ATOM   1140  CA  ILE A 193       5.843 186.977  36.929  1.00 23.96           C
ATOM   1141  HA  ILE A 193       6.551 186.436  36.301  1.00 26.71           H
ATOM   1142  C   ILE A 193       5.839 186.327  38.309  1.00 26.67           C
ATOM   1143  O   ILE A 193       4.986 186.624  39.144  1.00 28.97           O
ATOM   1144  CB  ILE A 193       6.291 188.454  37.030  1.00 23.91           C
ATOM   1145  HB  ILE A 193       5.502 189.022  37.523  1.00 25.71           H
ATOM   1146  CG1 ILE A 193       6.507 189.021  35.621  1.00 29.14           C
ATOM   1147 1HG1 ILE A 193       7.348 188.502  35.162  1.00 63.38           H
ATOM   1148 2HG1 ILE A 193       5.619 188.812  35.023  1.00 71.38           H
ATOM   1149  CG2 ILE A 193       7.556 188.568  37.881  1.00 27.59           C
ATOM   1150 1HG2 ILE A 193       7.308 188.383  38.927  1.00 57.40           H
ATOM   1151 2HG2 ILE A 193       7.983 189.567  37.798  1.00 57.66           H
ATOM   1152 3HG2 ILE A 193       8.291 187.832  37.556  1.00 55.28           H
ATOM   1153  CD1 ILE A 193       6.774 190.514  35.553  1.00 32.78           C
ATOM   1154 1HD1 ILE A 193       6.107 191.042  36.234  1.00 67.75           H
ATOM   1155 2HD1 ILE A 193       6.602 190.866  34.537  1.00 72.52           H
ATOM   1156 3HD1 ILE A 193       7.808 190.714  35.833  1.00 70.92           H
ATOM   1157  N   LEU A 194       6.782 185.420  38.544  1.00 30.32           N
ATOM   1158  H   LEU A 194       7.482 185.221  37.842  1.00 31.90           H
ATOM   1159  CA  LEU A 194       6.839 184.703  39.813  1.00 33.51           C
ATOM   1160  HA  LEU A 194       5.854 184.275  40.001  1.00 39.55           H
ATOM   1161  C   LEU A 194       7.176 185.665  40.950  1.00 24.62           C
ATOM   1162  O   LEU A 194       8.206 186.340  40.928  1.00 23.58           O
ATOM   1163  CB  LEU A 194       7.877 183.579  39.737  1.00 45.69           C
ATOM   1164 1HB  LEU A 194       7.846 183.143  38.739  1.00 40.62           H
ATOM   1165 2HB  LEU A 194       8.862 184.026  39.873  1.00 99.38           H
ATOM   1166  CG  LEU A 194       7.714 182.448  40.756  1.00 63.11           C
ATOM   1167  HG  LEU A 194       7.509 182.880  41.735  1.00103.07           H
ATOM   1168  CD1 LEU A 194       6.555 181.541  40.355  1.00 31.09           C
ATOM   1169 1HD1 LEU A 194       6.733 181.128  39.362  1.00 57.61           H
ATOM   1170 2HD1 LEU A 194       5.623 182.106  40.352  1.00 58.54           H
ATOM   1171 3HD1 LEU A 194       6.469 180.723  41.071  1.00 59.25           H
ATOM   1172  CD2 LEU A 194       8.999 181.639  40.843  1.00193.53           C
ATOM   1173 1HD2 LEU A 194       9.180 181.127  39.898  1.00260.77           H
ATOM   1174 2HD2 LEU A 194       8.908 180.899  41.639  1.00266.97           H
ATOM   1175 3HD2 LEU A 194       9.836 182.301  41.066  1.00271.38           H
ATOM   1176  N   ARG A 195       6.284 185.733  41.933  1.00 24.90           N
ATOM   1177  H   ARG A 195       5.469 185.137  41.901  1.00 31.92           H
ATOM   1178  CA  ARG A 195       6.404 186.677  43.041  1.00 21.93           C
ATOM   1179  HA  ARG A 195       6.535 187.678  42.627  1.00 21.13           H
ATOM   1180  C   ARG A 195       7.597 186.381  43.943  1.00 18.78           C
ATOM   1181  O   ARG A 195       7.795 185.245  44.372  1.00 21.82           O
ATOM   1182  CB  ARG A 195       5.118 186.644  43.872  1.00 30.29           C
ATOM   1183 1HB  ARG A 195       4.270 186.777  43.200  1.00 41.70           H
ATOM   1184 2HB  ARG A 195       5.033 185.662  44.338  1.00 43.35           H
ATOM   1185  CG  ARG A 195       5.040 187.700  44.966  1.00 39.87           C
ATOM   1186 1HG  ARG A 195       5.859 187.551  45.670  1.00 62.85           H
ATOM   1187 2HG  ARG A 195       5.128 188.692  44.521  1.00 57.48           H
ATOM   1188  CD  ARG A 195       3.721 187.603  45.717  1.00 58.66           C
ATOM   1189 1HD  ARG A 195       2.900 187.763  45.017  1.00 76.12           H
ATOM   1190 2HD  ARG A 195       3.633 186.602  46.139  1.00 86.80           H
ATOM   1191  NE  ARG A 195       3.643 188.587  46.797  1.00 87.98           N
ATOM   1192  HE  ARG A 195       4.425 189.216  46.901  1.00108.75           H
ATOM   1193  CZ  ARG A 195       2.636 188.709  47.652  1.00122.86           C
ATOM   1194  NH1 ARG A 195       1.565 187.942  47.600  1.00135.45           N
ATOM   1195 1HH1 ARG A 195       1.493 187.243  46.878  1.00123.34           H
ATOM   1196 2HH1 ARG A 195       0.831 188.070  48.279  1.00181.99           H
ATOM   1197  NH2 ARG A 195       2.701 189.635  48.586  1.00185.64           N
ATOM   1198 1HH2 ARG A 195       3.509 190.237  48.624  1.00214.84           H
ATOM   1199 2HH2 ARG A 195       1.946 189.731  49.247  1.00229.80           H
ATOM   1200  N   LEU A 196       8.360 187.423  44.257  1.00 17.21           N
ATOM   1201  H   LEU A 196       8.246 188.291  43.754  1.00 20.05           H
ATOM   1202  CA  LEU A 196       9.312 187.397  45.363  1.00 15.77           C
ATOM   1203  HA  LEU A 196       9.630 186.370  45.547  1.00 14.73           H
ATOM   1204  C   LEU A 196       8.620 187.937  46.612  1.00 18.46           C
ATOM   1205  O   LEU A 196       8.186 189.087  46.638  1.00 26.08           O
ATOM   1206  CB  LEU A 196      10.532 188.260  45.026  1.00 17.60           C
ATOM   1207 1HB  LEU A 196      10.976 187.875  44.109  1.00 20.77           H
ATOM   1208 2HB  LEU A 196      10.173 189.270  44.825  1.00 22.63           H
ATOM   1209  CG  LEU A 196      11.636 188.370  46.082  1.00 17.88           C
ATOM   1210  HG  LEU A 196      11.194 188.705  47.020  1.00 31.31           H
ATOM   1211  CD1 LEU A 196      12.339 187.041  46.321  1.00 25.79           C
ATOM   1212 1HD1 LEU A 196      12.766 186.676  45.387  1.00 60.48           H
ATOM   1213 2HD1 LEU A 196      11.627 186.312  46.704  1.00 57.72           H
ATOM   1214 3HD1 LEU A 196      13.134 187.177  47.054  1.00 59.58           H
ATOM   1215  CD2 LEU A 196      12.667 189.398  45.641  1.00 33.43           C
ATOM   1216 1HD2 LEU A 196      13.392 189.549  46.440  1.00 67.26           H
ATOM   1217 2HD2 LEU A 196      12.172 190.345  45.428  1.00 68.19           H
ATOM   1218 3HD2 LEU A 196      13.181 189.049  44.745  1.00 71.15           H
ATOM   1219  N   TYR A 197       8.507 187.104  47.641  1.00 18.56           N
ATOM   1220  H   TYR A 197       8.875 186.165  47.571  1.00 19.28           H
ATOM   1221  CA  TYR A 197       7.863 187.503  48.890  1.00 23.21           C
ATOM   1222  HA  TYR A 197       7.003 188.134  48.662  1.00 26.68           H
ATOM   1223  C   TYR A 197       8.805 188.305  49.783  1.00 26.89           C
ATOM   1224  O   TYR A 197       8.364 189.131  50.581  1.00 37.14           O
ATOM   1225  CB  TYR A 197       7.375 186.267  49.651  1.00 25.47           C
ATOM   1226 1HB  TYR A 197       8.163 185.513  49.645  1.00 28.80           H
ATOM   1227 2HB  TYR A 197       7.183 186.551  50.685  1.00 36.33           H
ATOM   1228  CG  TYR A 197       6.107 185.669  49.081  1.00 26.35           C
ATOM   1229  CD1 TYR A 197       6.139 184.840  47.958  1.00 46.15           C
ATOM   1230  HD1 TYR A 197       7.084 184.607  47.488  1.00 90.45           H
ATOM   1231  CD2 TYR A 197       4.870 185.946  49.665  1.00 61.63           C
ATOM   1232  HD2 TYR A 197       4.819 186.593  50.528  1.00113.47           H
ATOM   1233  CE1 TYR A 197       4.966 184.303  47.434  1.00 56.68           C
ATOM   1234  HE1 TYR A 197       5.002 183.675  46.557  1.00104.52           H
ATOM   1235  CE2 TYR A 197       3.697 185.392  49.157  1.00 78.77           C
ATOM   1236  HE2 TYR A 197       2.749 185.602  49.630  1.00147.46           H
ATOM   1237  CZ  TYR A 197       3.753 184.565  48.048  1.00 53.93           C
ATOM   1238  OH  TYR A 197       2.598 184.012  47.548  1.00 80.09           O
ATOM   1239  HH  TYR A 197       1.823 184.234  48.069  1.00 99.00           H
ATOM   1240  N   GLY A 198      10.102 188.050  49.654  1.00 24.63           N
ATOM   1241  H   GLY A 198      10.414 187.344  49.003  1.00 23.36           H
ATOM   1242  CA  GLY A 198      11.100 188.754  50.440  1.00 29.64           C
ATOM   1243 1HA  GLY A 198      11.142 189.795  50.121  1.00 37.05           H
ATOM   1244 2HA  GLY A 198      10.819 188.716  51.493  1.00 41.72           H
ATOM   1245  C   GLY A 198      12.470 188.127  50.276  1.00 22.15           C
ATOM   1246  O   GLY A 198      12.601 187.059  49.676  1.00 23.07           O
ATOM   1247  N   TYR A 199      13.494 188.778  50.816  1.00 23.31           N
ATOM   1248  H   TYR A 199      13.349 189.652  51.301  1.00 30.11           H
ATOM   1249  CA  TYR A 199      14.851 188.248  50.762  1.00 21.73           C
ATOM   1250  HA  TYR A 199      14.782 187.162  50.705  1.00 23.15           H
ATOM   1251  C   TYR A 199      15.617 188.604  52.032  1.00 23.63           C
ATOM   1252  O   TYR A 199      15.323 189.605  52.687  1.00 28.73           O
ATOM   1253  CB  TYR A 199      15.588 188.755  49.518  1.00 24.32           C
ATOM   1254 1HB  TYR A 199      16.471 188.135  49.362  1.00 40.05           H
ATOM   1255 2HB  TYR A 199      14.938 188.635  48.651  1.00 45.07           H
ATOM   1256  CG  TYR A 199      16.043 190.196  49.600  1.00 47.28           C
ATOM   1257  CD1 TYR A 199      17.340 190.507  50.012  1.00 87.62           C
ATOM   1258  HD1 TYR A 199      18.018 189.714  50.291  1.00104.28           H
ATOM   1259  CD2 TYR A 199      15.186 191.243  49.257  1.00 94.70           C
ATOM   1260  HD2 TYR A 199      14.180 191.027  48.927  1.00116.98           H
ATOM   1261  CE1 TYR A 199      17.774 191.830  50.072  1.00165.75           C
ATOM   1262  HE1 TYR A 199      18.780 192.057  50.393  1.00241.46           H
ATOM   1263  CE2 TYR A 199      15.612 192.568  49.328  1.00172.63           C
ATOM   1264  HE2 TYR A 199      14.938 193.370  49.063  1.00253.50           H
ATOM   1265  CZ  TYR A 199      16.907 192.853  49.728  1.00203.47           C
ATOM   1266  OH  TYR A 199      17.343 194.157  49.775  1.00331.41           O
ATOM   1267  HH  TYR A 199      16.670 194.785  49.499  1.00428.87           H
ATOM   1268  N   PHE A 200      16.581 187.762  52.390  1.00 23.45           N
ATOM   1269  H   PHE A 200      16.790 186.970  51.798  1.00 22.94           H
ATOM   1270  CA  PHE A 200      17.360 187.929  53.613  1.00 26.08           C
ATOM   1271  HA  PHE A 200      17.232 188.945  53.990  1.00 26.76           H
ATOM   1272  C   PHE A 200      18.830 187.677  53.293  1.00 26.76           C
ATOM   1273  O   PHE A 200      19.145 187.131  52.236  1.00 26.72           O
ATOM   1274  CB  PHE A 200      16.907 186.929  54.681  1.00 33.92           C
ATOM   1275 1HB  PHE A 200      17.269 185.939  54.405  1.00 78.32           H
ATOM   1276 2HB  PHE A 200      17.363 187.202  55.633  1.00 62.31           H
ATOM   1277  CG  PHE A 200      15.415 186.853  54.854  1.00 24.93           C
ATOM   1278  CD1 PHE A 200      14.683 187.964  55.258  1.00 50.36           C
ATOM   1279  HD1 PHE A 200      15.191 188.887  55.495  1.00 80.18           H
ATOM   1280  CD2 PHE A 200      14.742 185.664  54.590  1.00 74.06           C
ATOM   1281  HD2 PHE A 200      15.296 184.788  54.286  1.00121.27           H
ATOM   1282  CE1 PHE A 200      13.294 187.910  55.333  1.00111.05           C
ATOM   1283  HE1 PHE A 200      12.734 188.795  55.594  1.00186.63           H
ATOM   1284  CE2 PHE A 200      13.358 185.588  54.710  1.00135.57           C
ATOM   1285  HE2 PHE A 200      12.851 184.652  54.536  1.00230.51           H
ATOM   1286  CZ  PHE A 200      12.630 186.718  55.062  1.00147.68           C
ATOM   1287  HZ  PHE A 200      11.554 186.667  55.133  1.00243.01           H
ATOM   1288  N   HIS A 201      19.735 188.022  54.201  1.00 30.46           N
ATOM   1289  H   HIS A 201      19.467 188.512  55.043  1.00 33.98           H
ATOM   1290  CA  HIS A 201      21.136 187.655  54.031  1.00 33.15           C
ATOM   1291  HA  HIS A 201      21.173 186.693  53.520  1.00 33.28           H
ATOM   1292  C   HIS A 201      21.867 187.490  55.360  1.00 38.90           C
ATOM   1293  O   HIS A 201      21.437 187.991  56.398  1.00 44.57           O
ATOM   1294  CB  HIS A 201      21.851 188.687  53.153  1.00 37.42           C
ATOM   1295 1HB  HIS A 201      22.839 188.302  52.901  1.00 50.90           H
ATOM   1296 2HB  HIS A 201      21.287 188.813  52.229  1.00 43.00           H
ATOM   1297  CG  HIS A 201      22.014 190.028  53.799  1.00 44.42           C
ATOM   1298  ND1 HIS A 201      23.018 190.346  54.686  1.00 77.30           N
ATOM   1299  HD1 HIS A 201      23.737 189.721  55.021  1.00139.00           H
ATOM   1300  CD2 HIS A 201      21.288 191.168  53.666  1.00 87.79           C
ATOM   1301  HD2 HIS A 201      20.414 191.272  53.040  1.00162.20           H
ATOM   1302  CE1 HIS A 201      22.862 191.629  55.040  1.00 87.91           C
ATOM   1303  HE1 HIS A 201      23.505 192.153  55.733  1.00132.73           H
ATOM   1304  NE2 HIS A 201      21.830 192.174  54.428  1.00101.50           N
ATOM   1305  N   ASP A 202      22.991 186.785  55.300  1.00 42.10           N
ATOM   1306  H   ASP A 202      23.269 186.378  54.418  1.00 40.77           H
ATOM   1307  CA  ASP A 202      23.910 186.642  56.425  1.00 49.97           C
ATOM   1308  HA  ASP A 202      23.756 187.469  57.119  1.00 54.91           H
ATOM   1309  C   ASP A 202      25.320 186.755  55.849  1.00 53.79           C
ATOM   1310  O   ASP A 202      25.476 187.057  54.666  1.00 52.60           O
ATOM   1311  CB  ASP A 202      23.667 185.331  57.182  1.00 53.17           C
ATOM   1312 1HB  ASP A 202      24.299 185.312  58.070  1.00 63.80           H
ATOM   1313 2HB  ASP A 202      22.626 185.305  57.502  1.00 55.22           H
ATOM   1314  CG  ASP A 202      23.951 184.092  56.352  1.00 50.98           C
ATOM   1315  OD1 ASP A 202      23.161 183.129  56.443  1.00 66.95           O
ATOM   1316  OD2 ASP A 202      24.968 184.038  55.629  1.00 76.55           O
ATOM   1317  N   ALA A 203      26.352 186.532  56.656  1.00 63.51           N
ATOM   1318  H   ALA A 203      26.194 186.215  57.601  1.00 69.84           H
ATOM   1319  CA  ALA A 203      27.729 186.748  56.219  1.00 70.40           C
ATOM   1320  HA  ALA A 203      27.860 187.816  56.041  1.00 73.75           H
ATOM   1321  C   ALA A 203      28.116 186.039  54.921  1.00 65.19           C
ATOM   1322  O   ALA A 203      28.954 186.540  54.171  1.00 72.49           O
ATOM   1323  CB  ALA A 203      28.683 186.338  57.333  1.00 89.77           C
ATOM   1324 1HB  ALA A 203      28.458 186.904  58.236  1.00121.92           H
ATOM   1325 2HB  ALA A 203      29.709 186.543  57.026  1.00123.09           H
ATOM   1326 3HB  ALA A 203      28.574 185.272  57.536  1.00124.27           H
ATOM   1327  N   THR A 204      27.534 184.875  54.648  1.00 59.10           N
ATOM   1328  H   THR A 204      26.800 184.533  55.252  1.00 58.26           H
ATOM   1329  CA  THR A 204      27.942 184.052  53.510  1.00 59.95           C
ATOM   1330  HA  THR A 204      28.744 184.563  52.978  1.00 65.90           H
ATOM   1331  C   THR A 204      26.841 183.741  52.499  1.00 51.36           C
ATOM   1332  O   THR A 204      27.116 183.121  51.471  1.00 54.82           O
ATOM   1333  CB  THR A 204      28.484 182.687  53.985  1.00 75.07           C
ATOM   1334  HB  THR A 204      28.778 182.099  53.116  1.00 99.52           H
ATOM   1335  OG1 THR A 204      27.457 181.990  54.701  1.00 97.94           O
ATOM   1336  HG1 THR A 204      27.292 182.456  55.524  1.00133.53           H
ATOM   1337  CG2 THR A 204      29.693 182.850  54.899  1.00100.81           C
ATOM   1338 1HG2 THR A 204      29.394 183.330  55.831  1.00135.97           H
ATOM   1339 2HG2 THR A 204      30.112 181.869  55.122  1.00144.27           H
ATOM   1340 3HG2 THR A 204      30.451 183.458  54.404  1.00142.84           H
ATOM   1341  N   ARG A 205      25.600 184.131  52.778  1.00 45.26           N
ATOM   1342  H   ARG A 205      25.432 184.701  53.596  1.00 47.09           H
ATOM   1343  CA  ARG A 205      24.454 183.705  51.975  1.00 39.28           C
ATOM   1344  HA  ARG A 205      24.802 183.425  50.982  1.00 41.31           H
ATOM   1345  C   ARG A 205      23.382 184.772  51.782  1.00 35.61           C
ATOM   1346  O   ARG A 205      23.207 185.656  52.618  1.00 39.04           O
ATOM   1347  CB  ARG A 205      23.807 182.473  52.617  1.00 39.73           C
ATOM   1348 1HB  ARG A 205      23.587 182.696  53.661  1.00 40.84           H
ATOM   1349 2HB  ARG A 205      22.865 182.265  52.109  1.00 38.06           H
ATOM   1350  CG  ARG A 205      24.673 181.221  52.545  1.00 49.24           C
ATOM   1351 1HG  ARG A 205      24.828 180.966  51.497  1.00 68.08           H
ATOM   1352 2HG  ARG A 205      25.642 181.429  52.998  1.00 92.17           H
ATOM   1353  CD  ARG A 205      24.064 180.022  53.255  1.00 57.82           C
ATOM   1354 1HD  ARG A 205      23.052 179.856  52.884  1.00 88.83           H
ATOM   1355 2HD  ARG A 205      24.669 179.146  53.019  1.00114.89           H
ATOM   1356  NE  ARG A 205      24.027 180.205  54.706  1.00 65.12           N
ATOM   1357  HE  ARG A 205      24.038 181.154  55.050  1.00108.65           H
ATOM   1358  CZ  ARG A 205      23.992 179.227  55.602  1.00 69.93           C
ATOM   1359  NH1 ARG A 205      24.007 177.955  55.260  1.00 75.82           N
ATOM   1360 1HH1 ARG A 205      24.027 177.703  54.284  1.00 96.79           H
ATOM   1361 2HH1 ARG A 205      24.008 177.242  55.974  1.00 98.53           H
ATOM   1362  NH2 ARG A 205      23.954 179.534  56.882  1.00127.93           N
ATOM   1363 1HH2 ARG A 205      23.941 180.504  57.155  1.00190.38           H
ATOM   1364 2HH2 ARG A 205      23.947 178.796  57.568  1.00148.23           H
ATOM   1365  N   VAL A 206      22.662 184.650  50.672  1.00 33.32           N
ATOM   1366  H   VAL A 206      22.902 183.920  50.015  1.00 35.71           H
ATOM   1367  CA  VAL A 206      21.507 185.489  50.354  1.00 29.76           C
ATOM   1368  HA  VAL A 206      21.284 186.140  51.198  1.00 29.80           H
ATOM   1369  C   VAL A 206      20.322 184.559  50.111  1.00 26.76           C
ATOM   1370  O   VAL A 206      20.416 183.616  49.326  1.00 30.89           O
ATOM   1371  CB  VAL A 206      21.734 186.361  49.098  1.00 34.28           C
ATOM   1372  HB  VAL A 206      21.896 185.706  48.241  1.00 51.04           H
ATOM   1373  CG1 VAL A 206      20.519 187.241  48.821  1.00 43.13           C
ATOM   1374 1HG1 VAL A 206      20.340 187.905  49.667  1.00 78.70           H
ATOM   1375 2HG1 VAL A 206      19.639 186.619  48.661  1.00 77.10           H
ATOM   1376 3HG1 VAL A 206      20.696 187.838  47.926  1.00 77.15           H
ATOM   1377  CG2 VAL A 206      22.968 187.244  49.266  1.00 56.10           C
ATOM   1378 1HG2 VAL A 206      23.076 187.892  48.396  1.00 94.18           H
ATOM   1379 2HG2 VAL A 206      23.857 186.620  49.352  1.00 94.75           H
ATOM   1380 3HG2 VAL A 206      22.865 187.858  50.162  1.00 93.22           H
ATOM   1381  N   TYR A 207      19.216 184.816  50.800  1.00 23.76           N
ATOM   1382  H   TYR A 207      19.177 185.641  51.384  1.00 24.85           H
ATOM   1383  CA  TYR A 207      18.029 183.968  50.752  1.00 22.09           C
ATOM   1384  HA  TYR A 207      18.265 183.025  50.259  1.00 23.08           H
ATOM   1385  C   TYR A 207      16.927 184.691  49.984  1.00 20.81           C
ATOM   1386  O   TYR A 207      16.686 185.870  50.232  1.00 23.53           O
ATOM   1387  CB  TYR A 207      17.519 183.704  52.172  1.00 23.24           C
ATOM   1388 1HB  TYR A 207      17.209 184.656  52.601  1.00 24.38           H
ATOM   1389 2HB  TYR A 207      16.640 183.062  52.113  1.00 26.18           H
ATOM   1390  CG  TYR A 207      18.526 183.073  53.110  1.00 25.21           C
ATOM   1391  CD1 TYR A 207      18.530 181.697  53.337  1.00 31.77           C
ATOM   1392  HD1 TYR A 207      17.815 181.067  52.829  1.00 38.25           H
ATOM   1393  CD2 TYR A 207      19.450 183.860  53.800  1.00 27.35           C
ATOM   1394  HD2 TYR A 207      19.458 184.930  53.652  1.00 30.58           H
ATOM   1395  CE1 TYR A 207      19.436 181.124  54.227  1.00 37.62           C
ATOM   1396  HE1 TYR A 207      19.414 180.062  54.414  1.00 48.54           H
ATOM   1397  CE2 TYR A 207      20.371 183.287  54.674  1.00 32.38           C
ATOM   1398  HE2 TYR A 207      21.084 183.911  55.193  1.00 38.77           H
ATOM   1399  CZ  TYR A 207      20.359 181.919  54.882  1.00 35.92           C
ATOM   1400  OH  TYR A 207      21.256 181.338  55.749  1.00 45.10           O
ATOM   1401  HH  TYR A 207      21.871 181.972  56.127  1.00 46.32           H
ATOM   1402  N   LEU A 208      16.251 184.005  49.069  1.00 19.73           N
ATOM   1403  H   LEU A 208      16.518 183.052  48.860  1.00 21.97           H
ATOM   1404  CA  LEU A 208      15.113 184.571  48.350  1.00 18.35           C
ATOM   1405  HA  LEU A 208      14.830 185.527  48.792  1.00 18.40           H
ATOM   1406  C   LEU A 208      13.946 183.598  48.477  1.00 17.16           C
ATOM   1407  O   LEU A 208      14.129 182.393  48.301  1.00 20.40           O
ATOM   1408  CB  LEU A 208      15.422 184.768  46.862  1.00 21.76           C
ATOM   1409 1HB  LEU A 208      15.719 183.803  46.457  1.00 24.83           H
ATOM   1410 2HB  LEU A 208      14.476 185.027  46.386  1.00 24.40           H
ATOM   1411  CG  LEU A 208      16.448 185.803  46.390  1.00 27.61           C
ATOM   1412  HG  LEU A 208      16.272 186.742  46.914  1.00 58.46           H
ATOM   1413  CD1 LEU A 208      17.894 185.374  46.612  1.00 48.89           C
ATOM   1414 1HD1 LEU A 208      18.566 186.113  46.175  1.00 89.06           H
ATOM   1415 2HD1 LEU A 208      18.069 184.404  46.147  1.00 87.90           H
ATOM   1416 3HD1 LEU A 208      18.095 185.303  47.680  1.00 91.69           H
ATOM   1417  CD2 LEU A 208      16.229 186.032  44.899  1.00 54.12           C
ATOM   1418 1HD2 LEU A 208      16.983 186.723  44.520  1.00 94.44           H
ATOM   1419 2HD2 LEU A 208      15.241 186.463  44.735  1.00 98.28           H
ATOM   1420 3HD2 LEU A 208      16.307 185.087  44.362  1.00 97.41           H
ATOM   1421  N   ILE A 209      12.753 184.104  48.768  1.00 16.57           N
ATOM   1422  H   ILE A 209      12.643 185.100  48.905  1.00 18.50           H
ATOM   1423  CA  ILE A 209      11.573 183.251  48.884  1.00 15.67           C
ATOM   1424  HA  ILE A 209      11.874 182.217  48.714  1.00 16.96           H
ATOM   1425  C   ILE A 209      10.560 183.608  47.802  1.00 14.08           C
ATOM   1426  O   ILE A 209      10.121 184.751  47.677  1.00 16.39           O
ATOM   1427  CB  ILE A 209      10.934 183.324  50.287  1.00 20.27           C
ATOM   1428  HB  ILE A 209      10.654 184.356  50.500  1.00 26.58           H
ATOM   1429  CG1 ILE A 209      11.956 182.848  51.326  1.00 32.36           C
ATOM   1430 1HG1 ILE A 209      12.180 181.799  51.132  1.00 62.03           H
ATOM   1431 2HG1 ILE A 209      12.876 183.420  51.207  1.00 67.53           H
ATOM   1432  CG2 ILE A 209       9.680 182.453  50.337  1.00 24.26           C
ATOM   1433 1HG2 ILE A 209       8.952 182.810  49.608  1.00 54.06           H
ATOM   1434 2HG2 ILE A 209       9.230 182.506  51.329  1.00 53.99           H
ATOM   1435 3HG2 ILE A 209       9.936 181.417  50.112  1.00 55.64           H
ATOM   1436  CD1 ILE A 209      11.519 182.975  52.766  1.00 88.88           C
ATOM   1437 1HD1 ILE A 209      11.179 183.993  52.958  1.00146.48           H
ATOM   1438 2HD1 ILE A 209      12.361 182.744  53.418  1.00142.83           H
ATOM   1439 3HD1 ILE A 209      10.711 182.273  52.968  1.00142.50           H
ATOM   1440  N   LEU A 210      10.224 182.602  47.001  1.00 14.36           N
ATOM   1441  H   LEU A 210      10.548 181.669  47.218  1.00 16.30           H
ATOM   1442  CA  LEU A 210       9.423 182.770  45.794  1.00 15.51           C
ATOM   1443  HA  LEU A 210       9.187 183.824  45.654  1.00 17.05           H
ATOM   1444  C   LEU A 210       8.122 181.979  45.884  1.00 15.14           C
ATOM   1445  O   LEU A 210       7.992 181.054  46.685  1.00 15.66           O
ATOM   1446  CB  LEU A 210      10.223 182.256  44.593  1.00 21.63           C
ATOM   1447 1HB  LEU A 210      10.384 181.188  44.745  1.00 34.68           H
ATOM   1448 2HB  LEU A 210       9.608 182.371  43.701  1.00 31.04           H
ATOM   1449  CG  LEU A 210      11.588 182.891  44.312  1.00 27.87           C
ATOM   1450  HG  LEU A 210      12.178 182.896  45.228  1.00 57.95           H
ATOM   1451  CD1 LEU A 210      12.341 182.073  43.271  1.00 50.72           C
ATOM   1452 1HD1 LEU A 210      13.314 182.527  43.084  1.00 88.65           H
ATOM   1453 2HD1 LEU A 210      11.773 182.042  42.341  1.00 88.54           H
ATOM   1454 3HD1 LEU A 210      12.486 181.058  43.641  1.00 93.25           H
ATOM   1455  CD2 LEU A 210      11.442 184.325  43.822  1.00 43.67           C
ATOM   1456 1HD2 LEU A 210      12.426 184.736  43.599  1.00 83.24           H
ATOM   1457 2HD2 LEU A 210      10.972 184.927  44.598  1.00 78.79           H
ATOM   1458 3HD2 LEU A 210      10.825 184.348  42.923  1.00 84.38           H
ATOM   1459  N   GLU A 211       7.165 182.328  45.032  1.00 17.84           N
ATOM   1460  H   GLU A 211       7.276 183.158  44.466  1.00 21.38           H
ATOM   1461  CA  GLU A 211       5.974 181.505  44.845  1.00 19.85           C
ATOM   1462  HA  GLU A 211       5.485 181.356  45.808  1.00 18.64           H
ATOM   1463  C   GLU A 211       6.383 180.145  44.283  1.00 21.66           C
ATOM   1464  O   GLU A 211       7.201 180.063  43.367  1.00 25.88           O
ATOM   1465  CB  GLU A 211       5.014 182.204  43.879  1.00 28.23           C
ATOM   1466 1HB  GLU A 211       4.818 183.211  44.246  1.00 47.69           H
ATOM   1467 2HB  GLU A 211       5.505 182.286  42.909  1.00 57.17           H
ATOM   1468  CG  GLU A 211       3.682 181.494  43.680  1.00 56.73           C
ATOM   1469 1HG  GLU A 211       3.866 180.443  43.459  1.00102.69           H
ATOM   1470 2HG  GLU A 211       3.102 181.561  44.601  1.00 94.58           H
ATOM   1471  CD  GLU A 211       2.887 182.094  42.536  1.00 63.51           C
ATOM   1472  OE1 GLU A 211       2.497 181.341  41.617  1.00105.58           O
ATOM   1473  OE2 GLU A 211       2.664 183.323  42.539  1.00 95.42           O
ATOM   1474  N   TYR A 212       5.827 179.071  44.833  1.00 22.41           N
ATOM   1475  H   TYR A 212       5.170 179.171  45.594  1.00 23.48           H
ATOM   1476  CA  TYR A 212       6.126 177.727  44.352  1.00 24.27           C
ATOM   1477  HA  TYR A 212       7.188 177.672  44.112  1.00 25.65           H
ATOM   1478  C   TYR A 212       5.332 177.396  43.090  1.00 27.29           C
ATOM   1479  O   TYR A 212       4.112 177.559  43.055  1.00 32.71           O
ATOM   1480  CB  TYR A 212       5.819 176.707  45.452  1.00 27.53           C
ATOM   1481 1HB  TYR A 212       6.435 176.942  46.319  1.00 31.03           H
ATOM   1482 2HB  TYR A 212       4.772 176.805  45.740  1.00 31.13           H
ATOM   1483  CG  TYR A 212       6.082 175.270  45.055  1.00 30.76           C
ATOM   1484  CD1 TYR A 212       7.377 174.825  44.788  1.00 34.11           C
ATOM   1485  HD1 TYR A 212       8.208 175.510  44.868  1.00 35.82           H
ATOM   1486  CD2 TYR A 212       5.034 174.354  44.960  1.00 35.89           C
ATOM   1487  HD2 TYR A 212       4.022 174.676  45.159  1.00 38.96           H
ATOM   1488  CE1 TYR A 212       7.617 173.506  44.409  1.00 40.64           C
ATOM   1489  HE1 TYR A 212       8.620 173.181  44.177  1.00 48.01           H
ATOM   1490  CE2 TYR A 212       5.274 173.023  44.624  1.00 41.80           C
ATOM   1491  HE2 TYR A 212       4.457 172.319  44.577  1.00 49.53           H
ATOM   1492  CZ  TYR A 212       6.565 172.610  44.338  1.00 43.49           C
ATOM   1493  OH  TYR A 212       6.802 171.302  43.982  1.00 53.76           O
ATOM   1494  HH  TYR A 212       6.002 170.775  43.946  1.00 76.09           H
ATOM   1495  N   ALA A 213       6.026 176.921  42.061  1.00 30.42           N
ATOM   1496  H   ALA A 213       7.030 176.844  42.134  1.00 32.99           H
ATOM   1497  CA  ALA A 213       5.400 176.467  40.822  1.00 36.34           C
ATOM   1498  HA  ALA A 213       4.395 176.882  40.753  1.00 42.99           H
ATOM   1499  C   ALA A 213       5.328 174.940  40.820  1.00 40.20           C
ATOM   1500  O   ALA A 213       6.340 174.278  40.587  1.00 41.09           O
ATOM   1501  CB  ALA A 213       6.203 176.961  39.626  1.00 41.72           C
ATOM   1502 1HB  ALA A 213       6.210 178.051  39.615  1.00 71.90           H
ATOM   1503 2HB  ALA A 213       5.749 176.594  38.705  1.00 71.12           H
ATOM   1504 3HB  ALA A 213       7.226 176.592  39.693  1.00 73.25           H
ATOM   1505  N   PRO A 214       4.154 174.351  41.108  1.00 49.59           N
ATOM   1506  CA  PRO A 214       4.136 172.888  41.225  1.00 58.81           C
ATOM   1507  HA  PRO A 214       4.842 172.581  41.996  1.00 66.65           H
ATOM   1508  C   PRO A 214       4.427 172.086  39.960  1.00 53.80           C
ATOM   1509  O   PRO A 214       4.880 170.945  40.043  1.00 67.68           O
ATOM   1510  CB  PRO A 214       2.707 172.588  41.689  1.00 76.49           C
ATOM   1511 1HB  PRO A 214       2.093 172.289  40.840  1.00 95.58           H
ATOM   1512 2HB  PRO A 214       2.709 171.806  42.448  1.00 93.65           H
ATOM   1513  CG  PRO A 214       2.203 173.866  42.261  1.00 74.26           C
ATOM   1514 1HG  PRO A 214       1.115 173.912  42.208  1.00 99.03           H
ATOM   1515 2HG  PRO A 214       2.543 173.976  43.291  1.00 87.95           H
ATOM   1516  CD  PRO A 214       2.826 174.920  41.396  1.00 59.62           C
ATOM   1517 1HD  PRO A 214       2.260 175.045  40.473  1.00 60.51           H
ATOM   1518 2HD  PRO A 214       2.901 175.859  41.942  1.00 70.64           H
ATOM   1519  N   LEU A 215       4.136 172.659  38.797  1.00 43.20           N
ATOM   1520  H   LEU A 215       3.792 173.609  38.780  1.00 40.65           H
ATOM   1521  CA  LEU A 215       4.280 171.942  37.534  1.00 42.40           C
ATOM   1522  HA  LEU A 215       4.044 170.891  37.700  1.00 48.93           H
ATOM   1523  C   LEU A 215       5.699 172.001  36.974  1.00 39.82           C
ATOM   1524  O   LEU A 215       6.084 171.166  36.155  1.00 47.03           O
ATOM   1525  CB  LEU A 215       3.301 172.507  36.501  1.00 43.66           C
ATOM   1526 1HB  LEU A 215       3.533 173.563  36.371  1.00 48.97           H
ATOM   1527 2HB  LEU A 215       3.493 172.007  35.551  1.00 50.15           H
ATOM   1528  CG  LEU A 215       1.802 172.387  36.798  1.00 53.58           C
ATOM   1529  HG  LEU A 215       1.592 172.855  37.759  1.00 86.05           H
ATOM   1530  CD1 LEU A 215       1.021 173.122  35.719  1.00 81.90           C
ATOM   1531 1HD1 LEU A 215      -0.047 173.034  35.919  1.00125.15           H
ATOM   1532 2HD1 LEU A 215       1.244 172.696  34.741  1.00128.57           H
ATOM   1533 3HD1 LEU A 215       1.298 174.176  35.731  1.00126.23           H
ATOM   1534  CD2 LEU A 215       1.347 170.933  36.855  1.00100.30           C
ATOM   1535 1HD2 LEU A 215       1.839 170.425  37.685  1.00150.32           H
ATOM   1536 2HD2 LEU A 215       0.269 170.895  37.007  1.00149.58           H
ATOM   1537 3HD2 LEU A 215       1.598 170.430  35.921  1.00149.24           H
ATOM   1538  N   GLY A 216       6.477 172.979  37.424  1.00 34.86           N
ATOM   1539  H   GLY A 216       6.125 173.617  38.123  1.00 34.87           H
ATOM   1540  CA  GLY A 216       7.836 173.143  36.939  1.00 34.31           C
ATOM   1541 1HA  GLY A 216       8.411 173.702  37.678  1.00 36.95           H
ATOM   1542 2HA  GLY A 216       8.286 172.156  36.827  1.00 42.57           H
ATOM   1543  C   GLY A 216       7.924 173.870  35.612  1.00 27.23           C
ATOM   1544  O   GLY A 216       7.085 174.711  35.290  1.00 26.16           O
ATOM   1545  N   THR A 217       8.967 173.564  34.846  1.00 27.20           N
ATOM   1546  H   THR A 217       9.605 172.839  35.140  1.00 32.00           H
ATOM   1547  CA  THR A 217       9.248 174.264  33.595  1.00 23.64           C
ATOM   1548  HA  THR A 217       9.229 175.335  33.790  1.00 23.52           H
ATOM   1549  C   THR A 217       8.243 173.968  32.486  1.00 20.23           C
ATOM   1550  O   THR A 217       7.683 172.874  32.408  1.00 22.35           O
ATOM   1551  CB  THR A 217      10.638 173.901  33.033  1.00 27.68           C
ATOM   1552  HB  THR A 217      10.810 174.466  32.117  1.00 30.46           H
ATOM   1553  OG1 THR A 217      10.679 172.501  32.731  1.00 33.65           O
ATOM   1554  HG1 THR A 217      10.487 172.013  33.537  1.00 46.45           H
ATOM   1555  CG2 THR A 217      11.748 174.220  34.026  1.00 37.27           C
ATOM   1556 1HG2 THR A 217      11.716 175.279  34.284  1.00 69.58           H
ATOM   1557 2HG2 THR A 217      12.713 173.994  33.572  1.00 68.91           H
ATOM   1558 3HG2 THR A 217      11.629 173.620  34.928  1.00 68.21           H
ATOM   1559  N   VAL A 218       8.055 174.938  31.598  1.00 17.82           N
ATOM   1560  H   VAL A 218       8.511 175.832  31.733  1.00 18.92           H
ATOM   1561  CA  VAL A 218       7.239 174.753  30.398  1.00 16.30           C
ATOM   1562  HA  VAL A 218       6.248 174.408  30.692  1.00 17.41           H
ATOM   1563  C   VAL A 218       7.881 173.687  29.515  1.00 17.00           C
ATOM   1564  O   VAL A 218       7.193 172.938  28.826  1.00 18.52           O
ATOM   1565  CB  VAL A 218       7.094 176.054  29.575  1.00 15.73           C
ATOM   1566  HB  VAL A 218       8.084 176.377  29.254  1.00 21.70           H
ATOM   1567  CG1 VAL A 218       6.231 175.824  28.338  1.00 19.42           C
ATOM   1568 1HG1 VAL A 218       5.275 175.387  28.629  1.00 52.04           H
ATOM   1569 2HG1 VAL A 218       6.743 175.151  27.650  1.00 46.57           H
ATOM   1570 3HG1 VAL A 218       6.051 176.774  27.835  1.00 50.77           H
ATOM   1571  CG2 VAL A 218       6.474 177.166  30.412  1.00 22.42           C
ATOM   1572 1HG2 VAL A 218       5.459 176.892  30.698  1.00 53.88           H
ATOM   1573 2HG2 VAL A 218       6.445 178.083  29.824  1.00 54.48           H
ATOM   1574 3HG2 VAL A 218       7.068 177.341  31.309  1.00 52.71           H
ATOM   1575  N   TYR A 219       9.206 173.604  29.564  1.00 18.14           N
ATOM   1576  H   TYR A 219       9.718 174.265  30.132  1.00 19.27           H
ATOM   1577  CA  TYR A 219       9.958 172.570  28.860  1.00 20.14           C
ATOM   1578  HA  TYR A 219       9.828 172.703  27.786  1.00 20.68           H
ATOM   1579  C   TYR A 219       9.487 171.160  29.207  1.00 21.20           C
ATOM   1580  O   TYR A 219       9.425 170.296  28.333  1.00 22.99           O
ATOM   1581  CB  TYR A 219      11.443 172.711  29.205  1.00 24.63           C
ATOM   1582 1HB  TYR A 219      11.793 173.683  28.860  1.00 26.11           H
ATOM   1583 2HB  TYR A 219      11.551 172.677  30.289  1.00 28.29           H
ATOM   1584  CG  TYR A 219      12.323 171.634  28.610  1.00 32.94           C
ATOM   1585  CD1 TYR A 219      12.672 170.510  29.359  1.00 67.34           C
ATOM   1586  HD1 TYR A 219      12.291 170.394  30.363  1.00126.45           H
ATOM   1587  CD2 TYR A 219      12.816 171.747  27.310  1.00 72.84           C
ATOM   1588  HD2 TYR A 219      12.549 172.602  26.706  1.00134.81           H
ATOM   1589  CE1 TYR A 219      13.518 169.536  28.835  1.00 84.56           C
ATOM   1590  HE1 TYR A 219      13.785 168.672  29.426  1.00154.97           H
ATOM   1591  CE2 TYR A 219      13.663 170.774  26.781  1.00 92.11           C
ATOM   1592  HE2 TYR A 219      14.046 170.875  25.776  1.00169.54           H
ATOM   1593  CZ  TYR A 219      14.022 169.682  27.554  1.00 69.30           C
ATOM   1594  OH  TYR A 219      14.891 168.741  27.052  1.00 97.75           O
ATOM   1595  HH  TYR A 219      15.186 168.943  26.161  1.00128.95           H
ATOM   1596  N   ARG A 220       9.165 170.912  30.473  1.00 22.74           N
ATOM   1597  H   ARG A 220       9.205 171.656  31.156  1.00 24.09           H
ATOM   1598  CA  ARG A 220       8.740 169.581  30.900  1.00 25.39           C
ATOM   1599  HA  ARG A 220       9.471 168.855  30.541  1.00 28.56           H
ATOM   1600  C   ARG A 220       7.395 169.214  30.286  1.00 24.68           C
ATOM   1601  O   ARG A 220       7.159 168.061  29.932  1.00 29.82           O
ATOM   1602  CB  ARG A 220       8.668 169.509  32.428  1.00 30.20           C
ATOM   1603 1HB  ARG A 220       9.562 169.980  32.837  1.00 43.65           H
ATOM   1604 2HB  ARG A 220       7.797 170.070  32.769  1.00 50.86           H
ATOM   1605  CG  ARG A 220       8.586 168.087  32.965  1.00 56.64           C
ATOM   1606 1HG  ARG A 220       7.687 167.605  32.581  1.00109.72           H
ATOM   1607 2HG  ARG A 220       9.458 167.532  32.620  1.00 82.36           H
ATOM   1608  CD  ARG A 220       8.556 168.060  34.486  1.00112.66           C
ATOM   1609 1HD  ARG A 220       9.358 168.693  34.868  1.00158.65           H
ATOM   1610 2HD  ARG A 220       7.600 168.454  34.831  1.00175.38           H
ATOM   1611  NE  ARG A 220       8.741 166.698  34.988  1.00182.82           N
ATOM   1612  HE  ARG A 220       8.871 165.969  34.303  1.00206.48           H
ATOM   1613  CZ  ARG A 220       8.761 166.346  36.268  1.00319.52           C
ATOM   1614  NH1 ARG A 220       8.961 165.082  36.577  1.00470.06           N
ATOM   1615 1HH1 ARG A 220       9.104 164.412  35.837  1.00490.95           H
ATOM   1616 2HH1 ARG A 220       8.966 164.802  37.545  1.00636.84           H
ATOM   1617  NH2 ARG A 220       8.595 167.213  37.247  1.00423.61           N
ATOM   1618 2HH2 ARG A 220       8.635 166.895  38.202  1.00397.04           H
ATOM   1619 1HH2 ARG A 220       8.422 168.182  37.029  1.00604.15           H
ATOM   1620  N   GLU A 221       6.515 170.202  30.173  1.00 22.09           N
ATOM   1621  H   GLU A 221       6.760 171.121  30.512  1.00 22.18           H
ATOM   1622  CA  GLU A 221       5.211 170.012  29.544  1.00 22.79           C
ATOM   1623  HA  GLU A 221       4.767 169.092  29.923  1.00 26.05           H
ATOM   1624  C   GLU A 221       5.354 169.883  28.029  1.00 21.87           C
ATOM   1625  O   GLU A 221       4.638 169.111  27.392  1.00 26.20           O
ATOM   1626  CB  GLU A 221       4.291 171.186  29.895  1.00 24.20           C
ATOM   1627 1HB  GLU A 221       4.290 171.310  30.978  1.00 30.25           H
ATOM   1628 2HB  GLU A 221       4.701 172.095  29.454  1.00 27.32           H
ATOM   1629  CG  GLU A 221       2.851 171.033  29.423  1.00 33.63           C
ATOM   1630 1HG  GLU A 221       2.354 172.000  29.502  1.00 45.99           H
ATOM   1631 2HG  GLU A 221       2.851 170.736  28.374  1.00 49.50           H
ATOM   1632  CD  GLU A 221       2.064 170.008  30.220  1.00 34.55           C
ATOM   1633  OE1 GLU A 221       2.553 169.518  31.260  1.00 69.36           O
ATOM   1634  OE2 GLU A 221       0.936 169.672  29.799  1.00 66.39           O
ATOM   1635  N   LEU A 222       6.291 170.635  27.460  1.00 19.53           N
ATOM   1636  H   LEU A 222       6.840 171.255  28.040  1.00 19.39           H
ATOM   1637  CA  LEU A 222       6.568 170.606  26.027  1.00 20.66           C
ATOM   1638  HA  LEU A 222       5.654 170.850  25.486  1.00 22.30           H
ATOM   1639  C   LEU A 222       7.025 169.223  25.576  1.00 24.96           C
ATOM   1640  O   LEU A 222       6.606 168.753  24.521  1.00 30.69           O
ATOM   1641  CB  LEU A 222       7.649 171.639  25.692  1.00 19.44           C
ATOM   1642 1HB  LEU A 222       7.311 172.612  26.048  1.00 24.74           H
ATOM   1643 2HB  LEU A 222       8.540 171.371  26.259  1.00 23.99           H
ATOM   1644  CG  LEU A 222       8.078 171.788  24.228  1.00 20.87           C
ATOM   1645  HG  LEU A 222       8.399 170.816  23.853  1.00 36.06           H
ATOM   1646  CD1 LEU A 222       6.960 172.313  23.338  1.00 31.59           C
ATOM   1647 1HD1 LEU A 222       6.634 173.290  23.695  1.00 67.21           H
ATOM   1648 2HD1 LEU A 222       6.120 171.619  23.353  1.00 62.89           H
ATOM   1649 3HD1 LEU A 222       7.325 172.407  22.316  1.00 65.87           H
ATOM   1650  CD2 LEU A 222       9.263 172.746  24.170  1.00 29.68           C
ATOM   1651 1HD2 LEU A 222       9.597 172.846  23.137  1.00 61.48           H
ATOM   1652 2HD2 LEU A 222      10.083 172.351  24.770  1.00 65.20           H
ATOM   1653 3HD2 LEU A 222       8.969 173.724  24.550  1.00 61.74           H
ATOM   1654  N   GLN A 223       7.874 168.568  26.361  1.00 26.35           N
ATOM   1655  H   GLN A 223       8.170 168.982  27.234  1.00 25.75           H
ATOM   1656  CA  GLN A 223       8.393 167.256  25.983  1.00 32.15           C
ATOM   1657  HA  GLN A 223       8.765 167.321  24.961  1.00 35.04           H
ATOM   1658  C   GLN A 223       7.337 166.154  25.995  1.00 35.30           C
ATOM   1659  O   GLN A 223       7.501 165.143  25.313  1.00 41.08           O
ATOM   1660  CB  GLN A 223       9.555 166.834  26.885  1.00 38.00           C
ATOM   1661 1HB  GLN A 223       9.253 166.914  27.930  1.00 67.38           H
ATOM   1662 2HB  GLN A 223       9.772 165.787  26.675  1.00 71.21           H
ATOM   1663  CG  GLN A 223      10.837 167.623  26.669  1.00 69.08           C
ATOM   1664 1HG  GLN A 223      10.947 167.836  25.606  1.00126.11           H
ATOM   1665 2HG  GLN A 223      10.782 168.567  27.212  1.00117.94           H
ATOM   1666  CD  GLN A 223      12.054 166.849  27.133  1.00124.02           C
ATOM   1667  OE1 GLN A 223      12.187 166.511  28.307  1.00182.68           O
ATOM   1668  NE2 GLN A 223      12.947 166.541  26.203  1.00223.51           N
ATOM   1669 1HE2 GLN A 223      13.766 166.013  26.465  1.00325.94           H
ATOM   1670 2HE2 GLN A 223      12.801 166.828  25.247  1.00268.10           H
ATOM   1671  N   LYS A 224       6.252 166.337  26.740  1.00 37.09           N
ATOM   1672  H   LYS A 224       6.150 167.193  27.268  1.00 38.62           H
ATOM   1673  CA  LYS A 224       5.183 165.341  26.790  1.00 39.97           C
ATOM   1674  HA  LYS A 224       5.613 164.372  27.046  1.00 41.79           H
ATOM   1675  C   LYS A 224       4.501 165.192  25.435  1.00 37.53           C
ATOM   1676  O   LYS A 224       4.020 164.114  25.088  1.00 42.71           O
ATOM   1677  CB  LYS A 224       4.136 165.725  27.838  1.00 53.57           C
ATOM   1678 1HB  LYS A 224       3.739 166.708  27.586  1.00 99.73           H
ATOM   1679 2HB  LYS A 224       3.318 165.005  27.797  1.00 80.37           H
ATOM   1680  CG  LYS A 224       4.677 165.766  29.259  1.00 64.37           C
ATOM   1681 1HG  LYS A 224       5.034 164.775  29.538  1.00 87.86           H
ATOM   1682 2HG  LYS A 224       5.510 166.466  29.300  1.00110.60           H
ATOM   1683  CD  LYS A 224       3.614 166.217  30.249  1.00 89.39           C
ATOM   1684 1HD  LYS A 224       3.213 167.177  29.928  1.00147.14           H
ATOM   1685 2HD  LYS A 224       2.807 165.484  30.275  1.00120.10           H
ATOM   1686  CE  LYS A 224       4.214 166.366  31.637  1.00130.47           C
ATOM   1687 1HE  LYS A 224       4.596 165.397  31.967  1.00166.92           H
ATOM   1688 2HE  LYS A 224       5.053 167.065  31.585  1.00192.02           H
ATOM   1689  NZ  LYS A 224       3.166 166.876  32.580  1.00177.08           N
ATOM   1690 1HZ  LYS A 224       2.374 166.249  32.607  1.00219.04           H
ATOM   1691 2HZ  LYS A 224       2.844 167.788  32.281  1.00215.02           H
ATOM   1692 3HZ  LYS A 224       3.543 166.965  33.515  1.00216.04           H
ATOM   1693  N   LEU A 225       4.449 166.289  24.688  1.00 38.30           N
ATOM   1694  H   LEU A 225       4.860 167.140  25.043  1.00 41.82           H
ATOM   1695  CA  LEU A 225       3.809 166.323  23.375  1.00 44.24           C
ATOM   1696  HA  LEU A 225       3.272 165.390  23.206  1.00 55.70           H
ATOM   1697  C   LEU A 225       4.821 166.504  22.246  1.00 32.93           C
ATOM   1698  O   LEU A 225       4.453 166.488  21.072  1.00 37.48           O
ATOM   1699  CB  LEU A 225       2.817 167.489  23.328  1.00 66.87           C
ATOM   1700 1HB  LEU A 225       3.385 168.409  23.463  1.00 71.50           H
ATOM   1701 2HB  LEU A 225       2.383 167.518  22.328  1.00 77.98           H
ATOM   1702  CG  LEU A 225       1.665 167.497  24.338  1.00 99.67           C
ATOM   1703  HG  LEU A 225       2.070 167.386  25.344  1.00110.54           H
ATOM   1704  CD1 LEU A 225       0.941 168.834  24.258  1.00144.99           C
ATOM   1705 1HD1 LEU A 225       0.115 168.845  24.969  1.00184.87           H
ATOM   1706 2HD1 LEU A 225       0.555 168.986  23.249  1.00197.03           H
ATOM   1707 3HD1 LEU A 225       1.636 169.635  24.507  1.00186.58           H
ATOM   1708  CD2 LEU A 225       0.683 166.361  24.078  1.00139.90           C
ATOM   1709 1HD2 LEU A 225      -0.147 166.429  24.781  1.00186.09           H
ATOM   1710 2HD2 LEU A 225       1.186 165.404  24.214  1.00184.50           H
ATOM   1711 3HD2 LEU A 225       0.301 166.429  23.059  1.00179.39           H
ATOM   1712  N   SER A 226       6.079 166.706  22.625  1.00 25.94           N
ATOM   1713  H   SER A 226       6.299 166.596  23.605  1.00 27.76           H
ATOM   1714  CA  SER A 226       7.164 167.150  21.750  1.00 24.10           C
ATOM   1715  HA  SER A 226       8.081 167.134  22.339  1.00 25.05           H
ATOM   1716  C   SER A 226       6.998 168.581  21.241  1.00 20.09           C
ATOM   1717  O   SER A 226       7.972 169.329  21.166  1.00 23.88           O
ATOM   1718  CB  SER A 226       7.357 166.194  20.570  1.00 38.44           C
ATOM   1719 1HB  SER A 226       6.557 166.347  19.846  1.00 69.66           H
ATOM   1720 2HB  SER A 226       8.312 166.405  20.089  1.00 78.75           H
ATOM   1721  OG  SER A 226       7.336 164.848  21.011  1.00 74.68           O
ATOM   1722  HG  SER A 226       6.535 164.713  21.523  1.00112.64           H
ATOM   1723  N   LYS A 227       5.771 168.960  20.898  1.00 18.35           N
ATOM   1724  H   LYS A 227       5.018 168.289  20.972  1.00 22.17           H
ATOM   1725  CA  LYS A 227       5.444 170.303  20.426  1.00 15.94           C
ATOM   1726  HA  LYS A 227       6.134 171.018  20.875  1.00 16.20           H
ATOM   1727  C   LYS A 227       4.023 170.666  20.847  1.00 15.46           C
ATOM   1728  O   LYS A 227       3.220 169.786  21.155  1.00 19.60           O
ATOM   1729  CB  LYS A 227       5.591 170.372  18.903  1.00 17.45           C
ATOM   1730 1HB  LYS A 227       5.514 171.415  18.593  1.00 21.45           H
ATOM   1731 2HB  LYS A 227       6.585 170.011  18.640  1.00 22.73           H
ATOM   1732  CG  LYS A 227       4.558 169.564  18.129  1.00 20.84           C
ATOM   1733 1HG  LYS A 227       4.518 168.549  18.525  1.00 31.30           H
ATOM   1734 2HG  LYS A 227       3.582 170.031  18.252  1.00 31.65           H
ATOM   1735  CD  LYS A 227       4.906 169.498  16.648  1.00 29.00           C
ATOM   1736 1HD  LYS A 227       5.075 170.507  16.274  1.00 43.54           H
ATOM   1737 2HD  LYS A 227       5.825 168.925  16.529  1.00 47.59           H
ATOM   1738  CE  LYS A 227       3.798 168.847  15.833  1.00 39.85           C
ATOM   1739 1HE  LYS A 227       4.185 168.608  14.839  1.00 77.93           H
ATOM   1740 2HE  LYS A 227       3.497 167.918  16.321  1.00 70.64           H
ATOM   1741  NZ  LYS A 227       2.638 169.793  15.724  1.00 73.38           N
ATOM   1742 1HZ  LYS A 227       1.875 169.370  15.215  1.00115.11           H
ATOM   1743 2HZ  LYS A 227       2.924 170.639  15.249  1.00115.21           H
ATOM   1744 3HZ  LYS A 227       2.316 170.050  16.648  1.00116.34           H
ATOM   1745  N   PHE A 228       3.706 171.955  20.851  1.00 14.09           N
ATOM   1746  H   PHE A 228       4.394 172.640  20.571  1.00 14.36           H
ATOM   1747  CA  PHE A 228       2.371 172.424  21.210  1.00 14.41           C
ATOM   1748  HA  PHE A 228       1.859 171.645  21.773  1.00 15.93           H
ATOM   1749  C   PHE A 228       1.535 172.725  19.971  1.00 15.34           C
ATOM   1750  O   PHE A 228       2.064 173.025  18.902  1.00 17.16           O
ATOM   1751  CB  PHE A 228       2.453 173.693  22.065  1.00 14.36           C
ATOM   1752 1HB  PHE A 228       3.060 174.431  21.540  1.00 14.34           H
ATOM   1753 2HB  PHE A 228       1.448 174.099  22.168  1.00 17.09           H
ATOM   1754  CG  PHE A 228       3.015 173.479  23.445  1.00 14.88           C
ATOM   1755  CD1 PHE A 228       4.006 174.322  23.936  1.00 37.81           C
ATOM   1756  HD1 PHE A 228       4.406 175.102  23.305  1.00 87.99           H
ATOM   1757  CD2 PHE A 228       2.512 172.484  24.279  1.00 42.17           C
ATOM   1758  HD2 PHE A 228       1.727 171.831  23.927  1.00 94.67           H
ATOM   1759  CE1 PHE A 228       4.484 174.184  25.237  1.00 40.41           C
ATOM   1760  HE1 PHE A 228       5.246 174.854  25.606  1.00 91.41           H
ATOM   1761  CE2 PHE A 228       2.997 172.325  25.575  1.00 45.52           C
ATOM   1762  HE2 PHE A 228       2.608 171.539  26.205  1.00101.40           H
ATOM   1763  CZ  PHE A 228       3.979 173.182  26.058  1.00 21.01           C
ATOM   1764  HZ  PHE A 228       4.356 173.065  27.064  1.00 25.64           H
ATOM   1765  N   ASP A 229       0.217 172.659  20.130  1.00 16.86           N
ATOM   1766  H   ASP A 229      -0.167 172.370  21.017  1.00 18.88           H
ATOM   1767  CA  ASP A 229      -0.710 173.035  19.067  1.00 17.85           C
ATOM   1768  HA  ASP A 229      -0.357 172.613  18.126  1.00 19.51           H
ATOM   1769  C   ASP A 229      -0.782 174.553  18.916  1.00 16.01           C
ATOM   1770  O   ASP A 229      -0.320 175.302  19.777  1.00 15.49           O
ATOM   1771  CB  ASP A 229      -2.105 172.481  19.366  1.00 21.71           C
ATOM   1772 1HB  ASP A 229      -2.749 172.665  18.506  1.00 31.70           H
ATOM   1773 2HB  ASP A 229      -2.034 171.405  19.522  1.00 30.76           H
ATOM   1774  CG  ASP A 229      -2.729 173.118  20.591  1.00 27.71           C
ATOM   1775  OD1 ASP A 229      -2.456 172.639  21.713  1.00 69.59           O
ATOM   1776  OD2 ASP A 229      -3.484 174.102  20.443  1.00 61.99           O
ATOM   1777  N   GLU A 230      -1.356 175.007  17.807  1.00 17.06           N
ATOM   1778  H   GLU A 230      -1.759 174.354  17.151  1.00 19.90           H
ATOM   1779  CA  GLU A 230      -1.376 176.429  17.472  1.00 16.89           C
ATOM   1780  HA  GLU A 230      -0.339 176.764  17.444  1.00 17.90           H
ATOM   1781  C   GLU A 230      -2.077 177.331  18.485  1.00 15.36           C
ATOM   1782  O   GLU A 230      -1.657 178.472  18.669  1.00 14.89           O
ATOM   1783  CB  GLU A 230      -1.955 176.648  16.069  1.00 23.34           C
ATOM   1784 1HB  GLU A 230      -1.753 177.677  15.775  1.00 57.74           H
ATOM   1785 2HB  GLU A 230      -1.424 175.996  15.375  1.00 58.45           H
ATOM   1786  CG  GLU A 230      -3.451 176.402  15.910  1.00 36.81           C
ATOM   1787 1HG  GLU A 230      -3.995 177.049  16.598  1.00 83.14           H
ATOM   1788 2HG  GLU A 230      -3.740 176.668  14.892  1.00 71.93           H
ATOM   1789  CD  GLU A 230      -3.838 174.957  16.168  1.00 62.61           C
ATOM   1790  OE1 GLU A 230      -3.260 174.058  15.522  1.00117.07           O
ATOM   1791  OE2 GLU A 230      -4.711 174.708  17.026  1.00116.78           O
ATOM   1792  N   GLN A 231      -3.120 176.849  19.153  1.00 17.49           N
ATOM   1793  H   GLN A 231      -3.428 175.899  18.997  1.00 21.25           H
ATOM   1794  CA  GLN A 231      -3.832 177.669  20.131  1.00 18.54           C
ATOM   1795  HA  GLN A 231      -3.907 178.683  19.740  1.00 19.46           H
ATOM   1796  C   GLN A 231      -3.060 177.738  21.445  1.00 17.82           C
ATOM   1797  O   GLN A 231      -2.975 178.795  22.069  1.00 19.10           O
ATOM   1798  CB  GLN A 231      -5.245 177.137  20.384  1.00 22.75           C
ATOM   1799 1HB  GLN A 231      -5.179 176.113  20.750  1.00 39.67           H
ATOM   1800 2HB  GLN A 231      -5.706 177.750  21.159  1.00 50.69           H
ATOM   1801  CG  GLN A 231      -6.148 177.160  19.158  1.00 54.93           C
ATOM   1802 1HG  GLN A 231      -6.123 178.157  18.718  1.00 96.39           H
ATOM   1803 2HG  GLN A 231      -5.775 176.446  18.424  1.00100.36           H
ATOM   1804  CD  GLN A 231      -7.586 176.813  19.486  1.00105.28           C
ATOM   1805  OE1 GLN A 231      -7.868 175.811  20.140  1.00153.13           O
ATOM   1806  NE2 GLN A 231      -8.513 177.639  19.025  1.00200.41           N
ATOM   1807 1HE2 GLN A 231      -9.483 177.456  19.230  1.00288.49           H
ATOM   1808 2HE2 GLN A 231      -8.246 178.439  18.470  1.00250.68           H
ATOM   1809  N   ARG A 232      -2.474 176.619  21.857  1.00 17.86           N
ATOM   1810  H   ARG A 232      -2.589 175.775  21.314  1.00 18.75           H
ATOM   1811  CA  ARG A 232      -1.630 176.588  23.049  1.00 18.22           C
ATOM   1812  HA  ARG A 232      -2.186 176.998  23.893  1.00 20.39           H
ATOM   1813  C   ARG A 232      -0.406 177.472  22.835  1.00 16.41           C
ATOM   1814  O   ARG A 232      -0.019 178.230  23.722  1.00 19.80           O
ATOM   1815  CB  ARG A 232      -1.220 175.150  23.377  1.00 20.13           C
ATOM   1816 1HB  ARG A 232      -2.123 174.559  23.530  1.00 24.62           H
ATOM   1817 2HB  ARG A 232      -0.687 174.738  22.520  1.00 20.95           H
ATOM   1818  CG  ARG A 232      -0.324 175.023  24.604  1.00 26.88           C
ATOM   1819 1HG  ARG A 232       0.589 174.506  24.313  1.00 63.10           H
ATOM   1820 2HG  ARG A 232      -0.052 176.019  24.953  1.00 60.53           H
ATOM   1821  CD  ARG A 232      -0.961 174.265  25.760  1.00 30.52           C
ATOM   1822 1HD  ARG A 232      -1.685 173.546  25.375  1.00 57.84           H
ATOM   1823 2HD  ARG A 232      -0.177 173.722  26.289  1.00 75.69           H
ATOM   1824  NE  ARG A 232      -1.618 175.182  26.692  1.00 69.29           N
ATOM   1825  HE  ARG A 232      -1.723 176.141  26.395  1.00104.94           H
ATOM   1826  CZ  ARG A 232      -2.071 174.861  27.897  1.00144.27           C
ATOM   1827  NH1 ARG A 232      -1.975 173.642  28.391  1.00185.42           N
ATOM   1828 1HH1 ARG A 232      -1.549 172.914  27.839  1.00169.59           H
ATOM   1829 2HH1 ARG A 232      -2.337 173.453  29.312  1.00292.38           H
ATOM   1830  NH2 ARG A 232      -2.622 175.797  28.640  1.00272.21           N
ATOM   1831 1HH2 ARG A 232      -2.700 176.733  28.275  1.00323.99           H
ATOM   1832 2HH2 ARG A 232      -2.951 175.571  29.566  1.00377.56           H
ATOM   1833  N   THR A 233       0.193 177.393  21.653  1.00 13.65           N
ATOM   1834  H   THR A 233      -0.140 176.734  20.962  1.00 14.28           H
ATOM   1835  CA  THR A 233       1.322 178.259  21.325  1.00 11.64           C
ATOM   1836  HA  THR A 233       2.079 178.150  22.101  1.00 12.82           H
ATOM   1837  C   THR A 233       0.883 179.720  21.304  1.00 11.42           C
ATOM   1838  O   THR A 233       1.549 180.571  21.890  1.00 12.55           O
ATOM   1839  CB  THR A 233       1.958 177.903  19.966  1.00 10.68           C
ATOM   1840  HB  THR A 233       1.232 178.069  19.170  1.00 11.11           H
ATOM   1841  OG1 THR A 233       2.345 176.523  19.971  1.00 13.05           O
ATOM   1842  HG1 THR A 233       1.553 175.985  19.885  1.00 14.68           H
ATOM   1843  CG2 THR A 233       3.193 178.757  19.708  1.00 11.05           C
ATOM   1844 1HG2 THR A 233       3.701 178.403  18.811  1.00 38.29           H
ATOM   1845 2HG2 THR A 233       3.872 178.691  20.558  1.00 40.44           H
ATOM   1846 3HG2 THR A 233       2.900 179.797  19.565  1.00 39.23           H
ATOM   1847  N   ALA A 234      -0.234 180.021  20.648  1.00 11.82           N
ATOM   1848  H   ALA A 234      -0.761 179.298  20.178  1.00 12.97           H
ATOM   1849  CA  ALA A 234      -0.720 181.396  20.572  1.00 12.32           C
ATOM   1850  HA  ALA A 234       0.052 182.007  20.105  1.00 12.70           H
ATOM   1851  C   ALA A 234      -0.993 181.971  21.959  1.00 13.10           C
ATOM   1852  O   ALA A 234      -0.673 183.129  22.222  1.00 14.96           O
ATOM   1853  CB  ALA A 234      -1.977 181.472  19.715  1.00 13.82           C
ATOM   1854 1HB  ALA A 234      -2.334 182.502  19.685  1.00 43.03           H
ATOM   1855 2HB  ALA A 234      -2.752 180.835  20.140  1.00 43.06           H
ATOM   1856 3HB  ALA A 234      -1.750 181.142  18.701  1.00 40.51           H
ATOM   1857  N   THR A 235      -1.572 181.175  22.852  1.00 13.57           N
ATOM   1858  H   THR A 235      -1.828 180.232  22.591  1.00 14.04           H
ATOM   1859  CA  THR A 235      -1.868 181.632  24.207  1.00 14.88           C
ATOM   1860  HA  THR A 235      -2.374 182.595  24.136  1.00 16.07           H
ATOM   1861  C   THR A 235      -0.616 181.860  25.049  1.00 15.75           C
ATOM   1862  O   THR A 235      -0.568 182.831  25.802  1.00 20.61           O
ATOM   1863  CB  THR A 235      -2.805 180.674  24.971  1.00 16.89           C
ATOM   1864  HB  THR A 235      -2.831 180.965  26.021  1.00 33.61           H
ATOM   1865  OG1 THR A 235      -2.320 179.330  24.864  1.00 55.49           O
ATOM   1866  HG1 THR A 235      -2.393 179.058  23.944  1.00 49.33           H
ATOM   1867  CG2 THR A 235      -4.224 180.730  24.415  1.00 50.99           C
ATOM   1868 1HG2 THR A 235      -4.836 179.978  24.912  1.00 99.43           H
ATOM   1869 2HG2 THR A 235      -4.215 180.536  23.343  1.00 96.68           H
ATOM   1870 3HG2 THR A 235      -4.648 181.717  24.599  1.00 95.27           H
ATOM   1871  N   TYR A 236       0.406 181.018  24.933  1.00 13.76           N
ATOM   1872  H   TYR A 236       0.338 180.209  24.330  1.00 13.59           H
ATOM   1873  CA  TYR A 236       1.645 181.262  25.668  1.00 13.36           C
ATOM   1874  HA  TYR A 236       1.391 181.464  26.709  1.00 15.66           H
ATOM   1875  C   TYR A 236       2.372 182.497  25.144  1.00 12.23           C
ATOM   1876  O   TYR A 236       3.017 183.209  25.911  1.00 14.00           O
ATOM   1877  CB  TYR A 236       2.600 180.065  25.612  1.00 13.18           C
ATOM   1878 1HB  TYR A 236       2.684 179.730  24.578  1.00 13.33           H
ATOM   1879 2HB  TYR A 236       3.583 180.411  25.933  1.00 13.99           H
ATOM   1880  CG  TYR A 236       2.224 178.889  26.489  1.00 15.83           C
ATOM   1881  CD1 TYR A 236       2.272 177.586  25.989  1.00 63.20           C
ATOM   1882  HD1 TYR A 236       2.537 177.419  24.956  1.00145.61           H
ATOM   1883  CD2 TYR A 236       1.880 179.068  27.831  1.00 45.74           C
ATOM   1884  HD2 TYR A 236       1.857 180.061  28.254  1.00117.95           H
ATOM   1885  CE1 TYR A 236       1.996 176.494  26.810  1.00 70.91           C
ATOM   1886  HE1 TYR A 236       2.058 175.490  26.416  1.00161.85           H
ATOM   1887  CE2 TYR A 236       1.567 177.980  28.643  1.00 48.25           C
ATOM   1888  HE2 TYR A 236       1.286 178.137  29.674  1.00118.29           H
ATOM   1889  CZ  TYR A 236       1.628 176.697  28.129  1.00 26.16           C
ATOM   1890  OH  TYR A 236       1.332 175.621  28.933  1.00 34.17           O
ATOM   1891  HH  TYR A 236       1.087 175.880  29.824  1.00 43.43           H
ATOM   1892  N   ILE A 237       2.264 182.763  23.847  1.00 11.30           N
ATOM   1893  H   ILE A 237       1.781 182.112  23.242  1.00 12.14           H
ATOM   1894  CA  ILE A 237       2.800 183.994  23.271  1.00 10.95           C
ATOM   1895  HA  ILE A 237       3.813 184.144  23.643  1.00 11.51           H
ATOM   1896  C   ILE A 237       1.969 185.185  23.744  1.00 11.92           C
ATOM   1897  O   ILE A 237       2.525 186.240  24.045  1.00 13.58           O
ATOM   1898  CB  ILE A 237       2.845 183.934  21.725  1.00 11.34           C
ATOM   1899  HB  ILE A 237       1.842 183.702  21.368  1.00 12.47           H
ATOM   1900  CG1 ILE A 237       3.790 182.826  21.238  1.00 12.41           C
ATOM   1901 1HG1 ILE A 237       3.456 181.876  21.653  1.00 21.89           H
ATOM   1902 2HG1 ILE A 237       3.701 182.758  20.154  1.00 19.45           H
ATOM   1903  CG2 ILE A 237       3.251 185.283  21.130  1.00 13.55           C
ATOM   1904 1HG2 ILE A 237       4.175 185.634  21.589  1.00 41.63           H
ATOM   1905 2HG2 ILE A 237       2.462 186.013  21.310  1.00 41.95           H
ATOM   1906 3HG2 ILE A 237       3.396 185.182  20.054  1.00 42.63           H
ATOM   1907  CD1 ILE A 237       5.264 182.983  21.578  1.00 21.90           C
ATOM   1908 1HD1 ILE A 237       5.674 183.851  21.063  1.00 54.26           H
ATOM   1909 2HD1 ILE A 237       5.803 182.092  21.256  1.00 54.53           H
ATOM   1910 3HD1 ILE A 237       5.392 183.101  22.654  1.00 56.33           H
ATOM   1911  N   THR A 238       0.653 185.024  23.836  1.00 12.70           N
ATOM   1912  H   THR A 238       0.242 184.140  23.568  1.00 13.48           H
ATOM   1913  CA  THR A 238      -0.226 186.084  24.326  1.00 13.85           C
ATOM   1914  HA  THR A 238      -0.100 186.960  23.691  1.00 14.76           H
ATOM   1915  C   THR A 238       0.116 186.487  25.758  1.00 13.70           C
ATOM   1916  O   THR A 238       0.212 187.675  26.065  1.00 15.41           O
ATOM   1917  CB  THR A 238      -1.709 185.655  24.294  1.00 16.10           C
ATOM   1918  HB  THR A 238      -1.861 184.833  24.993  1.00 18.09           H
ATOM   1919  OG1 THR A 238      -2.051 185.215  22.975  1.00 20.96           O
ATOM   1920  HG1 THR A 238      -1.440 184.519  22.717  1.00 23.75           H
ATOM   1921  CG2 THR A 238      -2.642 186.801  24.666  1.00 22.87           C
ATOM   1922 1HG2 THR A 238      -2.413 187.155  25.671  1.00 53.09           H
ATOM   1923 2HG2 THR A 238      -3.674 186.450  24.638  1.00 55.36           H
ATOM   1924 3HG2 THR A 238      -2.522 187.617  23.954  1.00 52.27           H
ATOM   1925  N   GLU A 239       0.289 185.506  26.637  1.00 13.63           N
ATOM   1926  H   GLU A 239       0.192 184.544  26.341  1.00 14.72           H
ATOM   1927  CA  GLU A 239       0.605 185.779  28.036  1.00 13.90           C
ATOM   1928  HA  GLU A 239      -0.105 186.509  28.425  1.00 15.17           H
ATOM   1929  C   GLU A 239       2.004 186.373  28.176  1.00 13.42           C
ATOM   1930  O   GLU A 239       2.226 187.264  28.994  1.00 15.84           O
ATOM   1931  CB  GLU A 239       0.521 184.499  28.874  1.00 16.34           C
ATOM   1932 1HB  GLU A 239       1.183 183.754  28.432  1.00 32.67           H
ATOM   1933 2HB  GLU A 239       0.883 184.721  29.878  1.00 37.43           H
ATOM   1934  CG  GLU A 239      -0.871 183.893  28.990  1.00 36.25           C
ATOM   1935 1HG  GLU A 239      -1.226 183.621  27.996  1.00 89.13           H
ATOM   1936 2HG  GLU A 239      -0.811 182.986  29.592  1.00 84.37           H
ATOM   1937  CD  GLU A 239      -1.872 184.840  29.624  1.00 29.19           C
ATOM   1938  OE1 GLU A 239      -2.904 185.138  28.986  1.00 64.00           O
ATOM   1939  OE2 GLU A 239      -1.640 185.284  30.768  1.00 66.47           O
ATOM   1940  N   LEU A 240       2.950 185.873  27.389  1.00 12.20           N
ATOM   1941  H   LEU A 240       2.717 185.151  26.721  1.00 12.40           H
ATOM   1942  CA  LEU A 240       4.333 186.328  27.482  1.00 11.93           C
ATOM   1943  HA  LEU A 240       4.594 186.385  28.539  1.00 13.69           H
ATOM   1944  C   LEU A 240       4.525 187.715  26.881  1.00 11.81           C
ATOM   1945  O   LEU A 240       5.298 188.514  27.405  1.00 13.47           O
ATOM   1946  CB  LEU A 240       5.272 185.333  26.795  1.00 12.45           C
ATOM   1947 1HB  LEU A 240       5.035 184.332  27.153  1.00 38.06           H
ATOM   1948 2HB  LEU A 240       5.072 185.360  25.724  1.00 25.43           H
ATOM   1949  CG  LEU A 240       6.768 185.580  27.010  1.00 29.17           C
ATOM   1950  HG  LEU A 240       7.015 186.573  26.636  1.00 84.63           H
ATOM   1951  CD1 LEU A 240       7.185 185.495  28.473  1.00 80.74           C
ATOM   1952 1HD1 LEU A 240       6.884 184.533  28.889  1.00130.09           H
ATOM   1953 2HD1 LEU A 240       6.713 186.300  29.036  1.00133.51           H
ATOM   1954 3HD1 LEU A 240       8.267 185.599  28.551  1.00133.03           H
ATOM   1955  CD2 LEU A 240       7.557 184.558  26.213  1.00 46.53           C
ATOM   1956 1HD2 LEU A 240       7.322 183.554  26.567  1.00 88.56           H
ATOM   1957 2HD2 LEU A 240       8.623 184.744  26.338  1.00 88.41           H
ATOM   1958 3HD2 LEU A 240       7.300 184.640  25.158  1.00 86.02           H
ATOM   1959  N   ALA A 241       3.839 188.008  25.782  1.00 11.58           N
ATOM   1960  H   ALA A 241       3.230 187.315  25.367  1.00 12.27           H
ATOM   1961  CA  ALA A 241       3.917 189.330  25.170  1.00 12.01           C
ATOM   1962  HA  ALA A 241       4.963 189.563  24.975  1.00 12.92           H
ATOM   1963  C   ALA A 241       3.368 190.378  26.134  1.00 12.67           C
ATOM   1964  O   ALA A 241       3.902 191.483  26.226  1.00 14.25           O
ATOM   1965  CB  ALA A 241       3.152 189.361  23.852  1.00 13.75           C
ATOM   1966 1HB  ALA A 241       3.185 190.368  23.436  1.00 42.23           H
ATOM   1967 2HB  ALA A 241       2.114 189.074  24.023  1.00 44.06           H
ATOM   1968 3HB  ALA A 241       3.609 188.666  23.148  1.00 40.41           H
ATOM   1969  N   ASN A 242       2.313 190.027  26.863  1.00 13.47           N
ATOM   1970  H   ASN A 242       1.900 189.114  26.734  1.00 14.20           H
ATOM   1971  CA  ASN A 242       1.734 190.911  27.869  1.00 15.16           C
ATOM   1972  HA  ASN A 242       1.566 191.891  27.421  1.00 16.42           H
ATOM   1973  C   ASN A 242       2.665 191.088  29.068  1.00 14.76           C
ATOM   1974  O   ASN A 242       2.803 192.187  29.606  1.00 16.77           O
ATOM   1975  CB  ASN A 242       0.392 190.333  28.323  1.00 18.83           C
ATOM   1976 1HB  ASN A 242      -0.180 190.030  27.447  1.00 45.87           H
ATOM   1977 2HB  ASN A 242       0.573 189.454  28.942  1.00 33.81           H
ATOM   1978  CG  ASN A 242      -0.433 191.328  29.108  1.00 35.05           C
ATOM   1979  OD1 ASN A 242      -0.647 192.458  28.674  1.00 49.90           O
ATOM   1980  ND2 ASN A 242      -0.916 190.910  30.268  1.00 88.09           N
ATOM   1981 1HD2 ASN A 242      -1.551 191.500  30.783  1.00152.42           H
ATOM   1982 2HD2 ASN A 242      -0.639 190.011  30.635  1.00 98.33           H
ATOM   1983  N   ALA A 243       3.299 189.998  29.489  1.00 14.14           N
ATOM   1984  H   ALA A 243       3.118 189.112  29.036  1.00 14.41           H
ATOM   1985  CA  ALA A 243       4.222 190.018  30.619  1.00 14.70           C
ATOM   1986  HA  ALA A 243       3.737 190.528  31.451  1.00 17.14           H
ATOM   1987  C   ALA A 243       5.506 190.773  30.285  1.00 13.75           C
ATOM   1988  O   ALA A 243       6.034 191.529  31.102  1.00 16.08           O
ATOM   1989  CB  ALA A 243       4.549 188.595  31.049  1.00 16.38           C
ATOM   1990 1HB  ALA A 243       3.624 188.047  31.225  1.00 45.14           H
ATOM   1991 2HB  ALA A 243       5.136 188.618  31.967  1.00 44.22           H
ATOM   1992 3HB  ALA A 243       5.119 188.095  30.265  1.00 45.42           H
ATOM   1993  N   LEU A 244       6.008 190.568  29.072  1.00 12.46           N
ATOM   1994  H   LEU A 244       5.566 189.893  28.462  1.00 12.90           H
ATOM   1995  CA  LEU A 244       7.171 191.295  28.580  1.00 12.54           C
ATOM   1996  HA  LEU A 244       7.976 191.209  29.309  1.00 14.32           H
ATOM   1997  C   LEU A 244       6.841 192.774  28.411  1.00 12.82           C
ATOM   1998  O   LEU A 244       7.694 193.617  28.674  1.00 14.76           O
ATOM   1999  CB  LEU A 244       7.646 190.718  27.243  1.00 12.83           C
ATOM   2000 1HB  LEU A 244       6.769 190.588  26.609  1.00 12.90           H
ATOM   2001 2HB  LEU A 244       8.284 191.464  26.771  1.00 14.91           H
ATOM   2002  CG  LEU A 244       8.424 189.399  27.257  1.00 15.38           C
ATOM   2003  HG  LEU A 244       7.860 188.652  27.814  1.00 18.52           H
ATOM   2004  CD1 LEU A 244       8.599 188.917  25.822  1.00 19.93           C
ATOM   2005 1HD1 LEU A 244       9.159 189.655  25.247  1.00 52.78           H
ATOM   2006 2HD1 LEU A 244       7.621 188.766  25.366  1.00 50.23           H
ATOM   2007 3HD1 LEU A 244       9.142 187.972  25.820  1.00 47.20           H
ATOM   2008  CD2 LEU A 244       9.790 189.577  27.909  1.00 23.62           C
ATOM   2009 1HD2 LEU A 244       9.664 189.856  28.955  1.00 56.20           H
ATOM   2010 2HD2 LEU A 244      10.355 190.351  27.389  1.00 53.55           H
ATOM   2011 3HD2 LEU A 244      10.340 188.637  27.864  1.00 54.16           H
ATOM   2012  N   SER A 245       5.625 193.105  27.990  1.00 12.94           N
ATOM   2013  H   SER A 245       4.950 192.381  27.784  1.00 14.40           H
ATOM   2014  CA  SER A 245       5.234 194.504  27.831  1.00 13.90           C
ATOM   2015  HA  SER A 245       5.944 194.991  27.163  1.00 14.87           H
ATOM   2016  C   SER A 245       5.278 195.228  29.173  1.00 14.66           C
ATOM   2017  O   SER A 245       5.695 196.384  29.254  1.00 17.07           O
ATOM   2018  CB  SER A 245       3.833 194.615  27.226  1.00 15.91           C
ATOM   2019 1HB  SER A 245       3.122 194.083  27.858  1.00 39.82           H
ATOM   2020 2HB  SER A 245       3.548 195.666  27.177  1.00 43.78           H
ATOM   2021  OG  SER A 245       3.806 194.065  25.920  1.00 37.81           O
ATOM   2022  HG  SER A 245       3.894 193.111  25.992  1.00 73.53           H
ATOM   2023  N   TYR A 246       4.871 194.535  30.231  1.00 14.78           N
ATOM   2024  H   TYR A 246       4.478 193.613  30.097  1.00 15.08           H
ATOM   2025  CA  TYR A 246       5.000 195.048  31.591  1.00 16.51           C
ATOM   2026  HA  TYR A 246       4.477 196.001  31.669  1.00 18.52           H
ATOM   2027  C   TYR A 246       6.470 195.268  31.940  1.00 16.76           C
ATOM   2028  O   TYR A 246       6.830 196.257  32.579  1.00 20.26           O
ATOM   2029  CB  TYR A 246       4.374 194.050  32.568  1.00 18.72           C
ATOM   2030 1HB  TYR A 246       3.392 193.767  32.189  1.00 31.46           H
ATOM   2031 2HB  TYR A 246       4.994 193.155  32.605  1.00 46.53           H
ATOM   2032  CG  TYR A 246       4.215 194.579  33.977  1.00 33.10           C
ATOM   2033  CD1 TYR A 246       5.187 194.330  34.947  1.00102.28           C
ATOM   2034  HD1 TYR A 246       6.083 193.788  34.680  1.00168.61           H
ATOM   2035  CD2 TYR A 246       3.080 195.304  34.344  1.00 81.41           C
ATOM   2036  HD2 TYR A 246       2.325 195.528  33.606  1.00131.46           H
ATOM   2037  CE1 TYR A 246       5.014 194.765  36.259  1.00179.00           C
ATOM   2038  HE1 TYR A 246       5.770 194.559  37.003  1.00302.55           H
ATOM   2039  CE2 TYR A 246       2.903 195.737  35.657  1.00158.42           C
ATOM   2040  HE2 TYR A 246       2.019 196.294  35.930  1.00266.75           H
ATOM   2041  CZ  TYR A 246       3.869 195.459  36.610  1.00186.58           C
ATOM   2042  OH  TYR A 246       3.689 195.872  37.910  1.00318.92           O
ATOM   2043  HH  TYR A 246       2.869 196.358  38.037  1.00343.97           H
ATOM   2044  N   CYS A 247       7.322 194.346  31.507  1.00 15.43           N
ATOM   2045  H   CYS A 247       6.975 193.566  30.967  1.00 15.37           H
ATOM   2046  CA  CYS A 247       8.755 194.431  31.769  1.00 16.49           C
ATOM   2047  HA  CYS A 247       8.900 194.629  32.831  1.00 19.20           H
ATOM   2048  C   CYS A 247       9.419 195.563  30.989  1.00 17.30           C
ATOM   2049  O   CYS A 247      10.392 196.143  31.463  1.00 20.94           O
ATOM   2050  CB  CYS A 247       9.436 193.105  31.421  1.00 17.14           C
ATOM   2051 1HB  CYS A 247       9.304 192.912  30.357  1.00 17.04           H
ATOM   2052 2HB  CYS A 247      10.505 193.207  31.611  1.00 20.74           H
ATOM   2053  SG  CYS A 247       8.804 191.694  32.365  1.00 21.11           S
ATOM   2054  HG  CYS A 247       7.567 191.671  31.847  1.00 32.47           H
ATOM   2055  N   HIS A 248       8.917 195.878  29.800  1.00 16.74           N
ATOM   2056  H   HIS A 248       8.143 195.344  29.429  1.00 16.43           H
ATOM   2057  CA  HIS A 248       9.442 196.991  29.013  1.00 19.52           C
ATOM   2058  HA  HIS A 248      10.531 196.950  29.017  1.00 21.86           H
ATOM   2059  C   HIS A 248       9.029 198.321  29.637  1.00 22.30           C
ATOM   2060  O   HIS A 248       9.807 199.274  29.637  1.00 27.46           O
ATOM   2061  CB  HIS A 248       8.959 196.921  27.561  1.00 21.13           C
ATOM   2062 1HB  HIS A 248       7.883 196.745  27.553  1.00 38.99           H
ATOM   2063 2HB  HIS A 248       9.149 197.886  27.090  1.00 40.38           H
ATOM   2064  CG  HIS A 248       9.642 195.868  26.743  1.00 50.12           C
ATOM   2065  ND1 HIS A 248       9.558 194.515  26.983  1.00110.25           N
ATOM   2066  HD1 HIS A 248       9.009 194.074  27.707  1.00166.21           H
ATOM   2067  CD2 HIS A 248      10.455 195.979  25.661  1.00129.82           C
ATOM   2068  HD2 HIS A 248      10.736 196.912  25.197  1.00207.29           H
ATOM   2069  CE1 HIS A 248      10.318 193.884  26.078  1.00186.63           C
ATOM   2070  HE1 HIS A 248      10.455 192.814  26.037  1.00296.22           H
ATOM   2071  NE2 HIS A 248      10.864 194.738  25.235  1.00207.46           N
ATOM   2072  N   SER A 249       7.821 198.382  30.187  1.00 22.13           N
ATOM   2073  H   SER A 249       7.204 197.583  30.123  1.00 21.12           H
ATOM   2074  CA  SER A 249       7.353 199.567  30.900  1.00 26.47           C
ATOM   2075  HA  SER A 249       7.434 200.431  30.240  1.00 30.65           H
ATOM   2076  C   SER A 249       8.207 199.836  32.137  1.00 28.61           C
ATOM   2077  O   SER A 249       8.572 200.977  32.418  1.00 35.98           O
ATOM   2078  CB  SER A 249       5.888 199.391  31.304  1.00 29.04           C
ATOM   2079 1HB  SER A 249       5.295 199.182  30.414  1.00 50.59           H
ATOM   2080 2HB  SER A 249       5.802 198.552  31.995  1.00 58.66           H
ATOM   2081  OG  SER A 249       5.391 200.562  31.928  1.00 63.02           O
ATOM   2082  HG  SER A 249       4.470 200.424  32.155  1.00 99.85           H
ATOM   2083  N   LYS A 250       8.540 198.775  32.867  1.00 26.69           N
ATOM   2084  H   LYS A 250       8.182 197.867  32.603  1.00 25.61           H
ATOM   2085  CA  LYS A 250       9.418 198.866  34.034  1.00 30.50           C
ATOM   2086  HA  LYS A 250       9.217 199.802  34.554  1.00 35.48           H
ATOM   2087  C   LYS A 250      10.900 198.878  33.666  1.00 32.87           C
ATOM   2088  O   LYS A 250      11.751 199.055  34.536  1.00 40.04           O
ATOM   2089  CB  LYS A 250       9.148 197.699  34.992  1.00 31.03           C
ATOM   2090 1HB  LYS A 250       9.276 196.769  34.438  1.00 35.91           H
ATOM   2091 2HB  LYS A 250       9.898 197.721  35.783  1.00 39.04           H
ATOM   2092  CG  LYS A 250       7.771 197.677  35.649  1.00 42.90           C
ATOM   2093 1HG  LYS A 250       7.001 197.737  34.880  1.00 62.49           H
ATOM   2094 2HG  LYS A 250       7.658 196.729  36.176  1.00 76.46           H
ATOM   2095  CD  LYS A 250       7.569 198.809  36.650  1.00 53.38           C
ATOM   2096 1HD  LYS A 250       8.380 198.796  37.379  1.00 85.65           H
ATOM   2097 2HD  LYS A 250       7.583 199.761  36.120  1.00 82.11           H
ATOM   2098  CE  LYS A 250       6.241 198.666  37.378  1.00 81.34           C
ATOM   2099 1HE  LYS A 250       5.442 198.616  36.635  1.00114.04           H
ATOM   2100 2HE  LYS A 250       6.243 197.734  37.947  1.00116.27           H
ATOM   2101  NZ  LYS A 250       6.029 199.839  38.290  1.00105.33           N
ATOM   2102 1HZ  LYS A 250       6.605 199.772  39.122  1.00139.80           H
ATOM   2103 2HZ  LYS A 250       5.070 199.882  38.605  1.00137.78           H
ATOM   2104 3HZ  LYS A 250       6.253 200.707  37.822  1.00138.20           H
ATOM   2105  N   ARG A 251      11.197 198.681  32.385  1.00 30.74           N
ATOM   2106  H   ARG A 251      10.430 198.558  31.738  1.00 29.23           H
ATOM   2107  CA  ARG A 251      12.559 198.610  31.854  1.00 34.44           C
ATOM   2108  HA  ARG A 251      12.509 198.320  30.805  1.00 34.20           H
ATOM   2109  C   ARG A 251      13.402 197.555  32.566  1.00 34.45           C
ATOM   2110  O   ARG A 251      14.518 197.819  33.010  1.00 47.57           O
ATOM   2111  CB  ARG A 251      13.242 199.980  31.928  1.00 45.13           C
ATOM   2112 1HB  ARG A 251      13.239 200.327  32.961  1.00 56.85           H
ATOM   2113 2HB  ARG A 251      14.279 199.863  31.611  1.00 56.82           H
ATOM   2114  CG  ARG A 251      12.596 201.039  31.044  1.00 67.58           C
ATOM   2115 1HG  ARG A 251      12.554 200.668  30.020  1.00102.29           H
ATOM   2116 2HG  ARG A 251      11.581 201.237  31.389  1.00109.77           H
ATOM   2117  CD  ARG A 251      13.399 202.332  31.065  1.00107.85           C
ATOM   2118 1HD  ARG A 251      13.397 202.741  32.076  1.00154.13           H
ATOM   2119 2HD  ARG A 251      14.430 202.108  30.789  1.00161.70           H
ATOM   2120  NE  ARG A 251      12.874 203.325  30.128  1.00167.74           N
ATOM   2121  HE  ARG A 251      13.300 203.360  29.214  1.00207.78           H
ATOM   2122  CZ  ARG A 251      11.897 204.189  30.379  1.00270.04           C
ATOM   2123  NH1 ARG A 251      11.551 205.045  29.440  1.00401.57           N
ATOM   2124 1HH1 ARG A 251      12.031 205.023  28.554  1.00433.53           H
ATOM   2125 2HH1 ARG A 251      10.811 205.705  29.618  1.00538.25           H
ATOM   2126  NH2 ARG A 251      11.271 204.249  31.538  1.00355.43           N
ATOM   2127 1HH2 ARG A 251      11.509 203.593  32.265  1.00336.75           H
ATOM   2128 2HH2 ARG A 251      10.550 204.939  31.677  1.00513.53           H
ATOM   2129  N   VAL A 252      12.861 196.344  32.642  1.00 28.26           N
ATOM   2130  H   VAL A 252      11.945 196.195  32.241  1.00 27.90           H
ATOM   2131  CA  VAL A 252      13.539 195.211  33.267  1.00 28.87           C
ATOM   2132  HA  VAL A 252      14.445 195.567  33.757  1.00 31.48           H
ATOM   2133  C   VAL A 252      13.923 194.200  32.192  1.00 27.95           C
ATOM   2134  O   VAL A 252      13.060 193.650  31.507  1.00 35.82           O
ATOM   2135  CB  VAL A 252      12.657 194.503  34.318  1.00 36.22           C
ATOM   2136  HB  VAL A 252      11.771 194.103  33.824  1.00 74.31           H
ATOM   2137  CG1 VAL A 252      13.416 193.352  34.972  1.00 76.62           C
ATOM   2138 1HG1 VAL A 252      12.802 192.906  35.754  1.00124.07           H
ATOM   2139 2HG1 VAL A 252      13.647 192.591  34.226  1.00127.54           H
ATOM   2140 3HG1 VAL A 252      14.344 193.721  35.410  1.00123.16           H
ATOM   2141  CG2 VAL A 252      12.207 195.494  35.384  1.00 61.73           C
ATOM   2142 1HG2 VAL A 252      11.572 196.255  34.933  1.00104.06           H
ATOM   2143 2HG2 VAL A 252      13.076 195.974  35.833  1.00108.43           H
ATOM   2144 3HG2 VAL A 252      11.641 194.972  36.156  1.00106.25           H
ATOM   2145  N   ILE A 253      15.223 193.975  32.037  1.00 27.74           N
ATOM   2146  H   ILE A 253      15.887 194.429  32.648  1.00 32.71           H
ATOM   2147  CA  ILE A 253      15.744 193.096  30.994  1.00 27.98           C
ATOM   2148  HA  ILE A 253      14.932 192.820  30.322  1.00 30.65           H
ATOM   2149  C   ILE A 253      16.306 191.828  31.630  1.00 32.27           C
ATOM   2150  O   ILE A 253      17.258 191.882  32.407  1.00 64.35           O
ATOM   2151  CB  ILE A 253      16.854 193.787  30.167  1.00 32.14           C
ATOM   2152  HB  ILE A 253      17.667 194.061  30.840  1.00 54.28           H
ATOM   2153  CG1 ILE A 253      16.317 195.060  29.499  1.00 68.08           C
ATOM   2154 1HG1 ILE A 253      15.631 194.775  28.701  1.00110.70           H
ATOM   2155 2HG1 ILE A 253      15.757 195.639  30.234  1.00119.35           H
ATOM   2156  CG2 ILE A 253      17.396 192.825  29.113  1.00 55.31           C
ATOM   2157 1HG2 ILE A 253      16.591 192.511  28.448  1.00 96.72           H
ATOM   2158 2HG2 ILE A 253      17.825 191.949  29.599  1.00 97.46           H
ATOM   2159 3HG2 ILE A 253      18.177 193.313  28.530  1.00 98.00           H
ATOM   2160  CD1 ILE A 253      17.384 195.970  28.918  1.00109.13           C
ATOM   2161 1HD1 ILE A 253      17.876 195.478  28.080  1.00151.25           H
ATOM   2162 2HD1 ILE A 253      18.121 196.207  29.686  1.00157.59           H
ATOM   2163 3HD1 ILE A 253      16.918 196.892  28.570  1.00157.89           H
ATOM   2164  N   HIS A 254      15.701 190.691  31.301  1.00 23.64           N
ATOM   2165  H   HIS A 254      14.896 190.714  30.692  1.00 29.67           H
ATOM   2166  CA  HIS A 254      16.136 189.394  31.814  1.00 26.19           C
ATOM   2167  HA  HIS A 254      16.992 189.548  32.471  1.00 33.83           H
ATOM   2168  C   HIS A 254      16.586 188.422  30.724  1.00 20.24           C
ATOM   2169  O   HIS A 254      17.354 187.502  31.002  1.00 24.70           O
ATOM   2170  CB  HIS A 254      15.013 188.764  32.645  1.00 38.73           C
ATOM   2171 1HB  HIS A 254      15.317 187.757  32.933  1.00 54.83           H
ATOM   2172 2HB  HIS A 254      14.882 189.350  33.555  1.00 70.87           H
ATOM   2173  CG  HIS A 254      13.696 188.693  31.935  1.00104.86           C
ATOM   2174  ND1 HIS A 254      12.765 189.708  31.926  1.00224.85           N
ATOM   2175  HD1 HIS A 254      12.850 190.601  32.388  1.00279.23           H
ATOM   2176  CD2 HIS A 254      13.135 187.694  31.204  1.00189.18           C
ATOM   2177  HD2 HIS A 254      13.592 186.733  31.022  1.00220.01           H
ATOM   2178  CE1 HIS A 254      11.715 189.296  31.203  1.00375.09           C
ATOM   2179  HE1 HIS A 254      10.825 189.883  31.032  1.00579.31           H
ATOM   2180  NE2 HIS A 254      11.912 188.086  30.718  1.00354.76           N
ATOM   2181  N   ARG A 255      16.121 188.630  29.494  1.00 17.00           N
ATOM   2182  H   ARG A 255      15.500 189.412  29.340  1.00 19.01           H
ATOM   2183  CA  ARG A 255      16.432 187.766  28.354  1.00 18.02           C
ATOM   2184  HA  ARG A 255      15.825 188.075  27.504  1.00 20.76           H
ATOM   2185  C   ARG A 255      16.078 186.310  28.653  1.00 20.53           C
ATOM   2186  O   ARG A 255      15.416 186.010  29.645  1.00 54.04           O
ATOM   2187  CB  ARG A 255      17.917 187.873  27.977  1.00 22.91           C
ATOM   2188 1HB  ARG A 255      18.506 187.429  28.780  1.00 32.92           H
ATOM   2189 2HB  ARG A 255      18.092 187.286  27.076  1.00 28.24           H
ATOM   2190  CG  ARG A 255      18.460 189.275  27.726  1.00 26.89           C
ATOM   2191 1HG  ARG A 255      18.352 189.871  28.632  1.00 43.62           H
ATOM   2192 2HG  ARG A 255      19.521 189.195  27.492  1.00 42.98           H
ATOM   2193  CD  ARG A 255      17.761 189.988  26.577  1.00 27.60           C
ATOM   2194 1HD  ARG A 255      17.733 189.333  25.705  1.00 37.63           H
ATOM   2195 2HD  ARG A 255      16.740 190.218  26.880  1.00 40.58           H
ATOM   2196  NE  ARG A 255      18.462 191.224  26.228  1.00 34.52           N
ATOM   2197  HE  ARG A 255      19.455 191.256  26.401  1.00 34.62           H
ATOM   2198  CZ  ARG A 255      17.894 192.308  25.713  1.00 54.75           C
ATOM   2199  NH1 ARG A 255      16.599 192.388  25.480  1.00 65.72           N
ATOM   2200 1HH1 ARG A 255      16.008 191.593  25.663  1.00 54.37           H
ATOM   2201 2HH1 ARG A 255      16.222 193.247  25.110  1.00 94.05           H
ATOM   2202  NH2 ARG A 255      18.646 193.356  25.451  1.00 79.05           N
ATOM   2203 1HH2 ARG A 255      19.641 193.305  25.603  1.00 76.21           H
ATOM   2204 2HH2 ARG A 255      18.220 194.197  25.092  1.00110.10           H
ATOM   2205  N   ASP A 256      16.521 185.419  27.772  1.00 27.45           N
ATOM   2206  H   ASP A 256      16.897 185.747  26.895  1.00 58.86           H
ATOM   2207  CA  ASP A 256      16.554 183.980  28.028  1.00 28.38           C
ATOM   2208  HA  ASP A 256      16.939 183.487  27.136  1.00 30.40           H
ATOM   2209  C   ASP A 256      15.181 183.376  28.319  1.00 27.43           C
ATOM   2210  O   ASP A 256      15.040 182.497  29.169  1.00 48.41           O
ATOM   2211  CB  ASP A 256      17.519 183.672  29.178  1.00 34.72           C
ATOM   2212 1HB  ASP A 256      17.164 184.162  30.085  1.00 46.20           H
ATOM   2213 2HB  ASP A 256      17.535 182.596  29.347  1.00 49.34           H
ATOM   2214  CG  ASP A 256      18.937 184.129  28.892  1.00 38.24           C
ATOM   2215  OD1 ASP A 256      19.300 184.281  27.706  1.00 78.08           O
ATOM   2216  OD2 ASP A 256      19.708 184.321  29.856  1.00 75.24           O
ATOM   2217  N   ILE A 257      14.175 183.833  27.580  1.00 16.97           N
ATOM   2218  H   ILE A 257      14.361 184.563  26.907  1.00 18.46           H
ATOM   2219  CA  ILE A 257      12.800 183.352  27.705  1.00 15.27           C
ATOM   2220  HA  ILE A 257      12.572 183.254  28.767  1.00 17.81           H
ATOM   2221  C   ILE A 257      12.593 181.974  27.078  1.00 14.95           C
ATOM   2222  O   ILE A 257      11.653 181.738  26.320  1.00 20.83           O
ATOM   2223  CB  ILE A 257      11.793 184.360  27.100  1.00 14.98           C
ATOM   2224  HB  ILE A 257      10.808 183.892  27.080  1.00 20.71           H
ATOM   2225  CG1 ILE A 257      12.191 184.738  25.668  1.00 18.04           C
ATOM   2226 1HG1 ILE A 257      13.041 185.419  25.706  1.00 25.82           H
ATOM   2227 2HG1 ILE A 257      12.503 183.837  25.141  1.00 28.55           H
ATOM   2228  CG2 ILE A 257      11.709 185.602  27.987  1.00 22.63           C
ATOM   2229 1HG2 ILE A 257      11.449 185.309  29.005  1.00 55.35           H
ATOM   2230 2HG2 ILE A 257      10.939 186.276  27.611  1.00 52.95           H
ATOM   2231 3HG2 ILE A 257      12.667 186.121  28.001  1.00 53.87           H
ATOM   2232  CD1 ILE A 257      11.092 185.395  24.856  1.00 22.05           C
ATOM   2233 1HD1 ILE A 257      11.488 185.677  23.881  1.00 51.64           H
ATOM   2234 2HD1 ILE A 257      10.734 186.289  25.367  1.00 51.65           H
ATOM   2235 3HD1 ILE A 257      10.268 184.696  24.720  1.00 53.39           H
ATOM   2236  N   LYS A 258      13.486 181.049  27.414  1.00 14.49           N
ATOM   2237  H   LYS A 258      14.225 181.311  28.053  1.00 17.46           H
ATOM   2238  CA  LYS A 258      13.430 179.671  26.933  1.00 15.47           C
ATOM   2239  HA  LYS A 258      13.187 179.675  25.871  1.00 17.33           H
ATOM   2240  C   LYS A 258      12.356 178.892  27.687  1.00 14.32           C
ATOM   2241  O   LYS A 258      12.026 179.247  28.818  1.00 14.85           O
ATOM   2242  CB  LYS A 258      14.785 178.992  27.154  1.00 20.47           C
ATOM   2243 1HB  LYS A 258      15.024 179.027  28.217  1.00 52.05           H
ATOM   2244 2HB  LYS A 258      14.696 177.946  26.857  1.00 48.18           H
ATOM   2245  CG  LYS A 258      15.938 179.606  26.374  1.00 36.03           C
ATOM   2246 1HG  LYS A 258      15.658 179.663  25.323  1.00 74.48           H
ATOM   2247 2HG  LYS A 258      16.137 180.611  26.745  1.00 78.11           H
ATOM   2248  CD  LYS A 258      17.193 178.756  26.501  1.00 35.33           C
ATOM   2249 1HD  LYS A 258      17.488 178.695  27.548  1.00 69.32           H
ATOM   2250 2HD  LYS A 258      16.978 177.752  26.134  1.00 71.97           H
ATOM   2251  CE  LYS A 258      18.332 179.344  25.685  1.00 59.12           C
ATOM   2252 1HE  LYS A 258      17.998 179.470  24.652  1.00109.13           H
ATOM   2253 2HE  LYS A 258      18.598 180.324  26.086  1.00 95.45           H
ATOM   2254  NZ  LYS A 258      19.501 178.410  25.745  1.00101.87           N
ATOM   2255 1HZ  LYS A 258      19.896 178.386  26.675  1.00141.41           H
ATOM   2256 2HZ  LYS A 258      20.216 178.707  25.093  1.00145.37           H
ATOM   2257 3HZ  LYS A 258      19.216 177.473  25.491  1.00144.29           H
ATOM   2258  N   PRO A 259      11.823 177.807  27.101  1.00 15.00           N
ATOM   2259  CA  PRO A 259      10.854 177.024  27.877  1.00 15.72           C
ATOM   2260  HA  PRO A 259       9.976 177.631  28.098  1.00 15.62           H
ATOM   2261  C   PRO A 259      11.410 176.454  29.181  1.00 17.52           C
ATOM   2262  O   PRO A 259      10.656 176.140  30.100  1.00 18.45           O
ATOM   2263  CB  PRO A 259      10.478 175.885  26.925  1.00 19.42           C
ATOM   2264 1HB  PRO A 259      11.069 174.998  27.152  1.00 26.90           H
ATOM   2265 2HB  PRO A 259       9.414 175.661  26.997  1.00 27.71           H
ATOM   2266  CG  PRO A 259      10.814 176.384  25.566  1.00 18.61           C
ATOM   2267 1HG  PRO A 259      11.009 175.555  24.886  1.00 27.47           H
ATOM   2268 2HG  PRO A 259      10.007 177.010  25.186  1.00 25.71           H
ATOM   2269  CD  PRO A 259      12.053 177.204  25.775  1.00 16.16           C
ATOM   2270 1HD  PRO A 259      12.937 176.567  25.791  1.00 19.48           H
ATOM   2271 2HD  PRO A 259      12.136 177.969  25.004  1.00 17.41           H
ATOM   2272  N   GLU A 260      12.729 176.306  29.254  1.00 20.85           N
ATOM   2273  H   GLU A 260      13.300 176.555  28.460  1.00 22.56           H
ATOM   2274  CA  GLU A 260      13.399 175.800  30.450  1.00 26.00           C
ATOM   2275  HA  GLU A 260      12.809 174.978  30.855  1.00 27.20           H
ATOM   2276  C   GLU A 260      13.536 176.840  31.561  1.00 27.54           C
ATOM   2277  O   GLU A 260      13.710 176.480  32.724  1.00 39.60           O
ATOM   2278  CB  GLU A 260      14.777 175.242  30.078  1.00 34.02           C
ATOM   2279 1HB  GLU A 260      15.170 174.684  30.928  1.00 47.84           H
ATOM   2280 2HB  GLU A 260      14.648 174.547  29.249  1.00 54.10           H
ATOM   2281  CG  GLU A 260      15.802 176.291  29.669  1.00 77.04           C
ATOM   2282 1HG  GLU A 260      15.346 176.962  28.942  1.00104.63           H
ATOM   2283 2HG  GLU A 260      16.088 176.871  30.547  1.00123.22           H
ATOM   2284  CD  GLU A 260      17.043 175.678  29.048  1.00145.51           C
ATOM   2285  OE1 GLU A 260      16.956 175.201  27.896  1.00225.09           O
ATOM   2286  OE2 GLU A 260      18.110 175.679  29.697  1.00219.96           O
ATOM   2287  N   ASN A 261      13.443 178.120  31.216  1.00 21.88           N
ATOM   2288  H   ASN A 261      13.269 178.364  30.251  1.00 19.46           H
ATOM   2289  CA  ASN A 261      13.539 179.199  32.197  1.00 24.06           C
ATOM   2290  HA  ASN A 261      13.975 178.805  33.116  1.00 29.55           H
ATOM   2291  C   ASN A 261      12.164 179.773  32.530  1.00 21.97           C
ATOM   2292  O   ASN A 261      12.035 180.692  33.340  1.00 30.31           O
ATOM   2293  CB  ASN A 261      14.438 180.315  31.659  1.00 26.25           C
ATOM   2294 1HB  ASN A 261      14.068 180.635  30.685  1.00 37.98           H
ATOM   2295 2HB  ASN A 261      14.394 181.162  32.342  1.00 40.39           H
ATOM   2296  CG  ASN A 261      15.883 179.888  31.530  1.00 30.21           C
ATOM   2297  OD1 ASN A 261      16.434 179.224  32.404  1.00 76.39           O
ATOM   2298  ND2 ASN A 261      16.516 180.285  30.438  1.00 48.59           N
ATOM   2299 1HD2 ASN A 261      17.461 179.974  30.275  1.00 70.15           H
ATOM   2300 2HD2 ASN A 261      16.055 180.917  29.799  1.00 81.83           H
ATOM   2301  N   LEU A 262      11.141 179.225  31.885  1.00 18.24           N
ATOM   2302  H   LEU A 262      11.327 178.471  31.238  1.00 21.59           H
ATOM   2303  CA  LEU A 262       9.755 179.634  32.084  1.00 16.82           C
ATOM   2304  HA  LEU A 262       9.717 180.551  32.672  1.00 18.19           H
ATOM   2305  C   LEU A 262       9.048 178.522  32.851  1.00 18.35           C
ATOM   2306  O   LEU A 262       9.268 177.342  32.581  1.00 20.72           O
ATOM   2307  CB  LEU A 262       9.079 179.856  30.728  1.00 15.16           C
ATOM   2308 1HB  LEU A 262       9.230 178.954  30.135  1.00 17.22           H
ATOM   2309 2HB  LEU A 262       8.008 179.959  30.902  1.00 17.10           H
ATOM   2310  CG  LEU A 262       9.539 181.056  29.894  1.00 16.55           C
ATOM   2311  HG  LEU A 262      10.627 181.060  29.844  1.00 23.60           H
ATOM   2312  CD1 LEU A 262       8.994 180.935  28.476  1.00 22.06           C
ATOM   2313 1HD1 LEU A 262       7.904 180.907  28.494  1.00 52.65           H
ATOM   2314 2HD1 LEU A 262       9.375 180.024  28.015  1.00 52.33           H
ATOM   2315 3HD1 LEU A 262       9.322 181.791  27.887  1.00 52.86           H
ATOM   2316  CD2 LEU A 262       9.080 182.372  30.512  1.00 20.23           C
ATOM   2317 1HD2 LEU A 262       9.371 183.199  29.865  1.00 49.41           H
ATOM   2318 2HD2 LEU A 262       9.553 182.501  31.485  1.00 52.25           H
ATOM   2319 3HD2 LEU A 262       7.996 182.370  30.630  1.00 49.81           H
ATOM   2320  N   LEU A 263       8.208 178.896  33.811  1.00 20.27           N
ATOM   2321  H   LEU A 263       8.027 179.879  33.965  1.00 22.03           H
ATOM   2322  CA  LEU A 263       7.519 177.926  34.655  1.00 21.30           C
ATOM   2323  HA  LEU A 263       7.854 176.922  34.397  1.00 22.46           H
ATOM   2324  C   LEU A 263       6.011 177.991  34.434  1.00 22.36           C
ATOM   2325  O   LEU A 263       5.501 178.929  33.821  1.00 24.90           O
ATOM   2326  CB  LEU A 263       7.834 178.190  36.131  1.00 23.51           C
ATOM   2327 1HB  LEU A 263       7.418 179.165  36.385  1.00 26.73           H
ATOM   2328 2HB  LEU A 263       7.305 177.444  36.724  1.00 27.71           H
ATOM   2329  CG  LEU A 263       9.297 178.187  36.584  1.00 25.62           C
ATOM   2330  HG  LEU A 263       9.850 178.923  36.001  1.00 45.38           H
ATOM   2331  CD1 LEU A 263       9.362 178.592  38.051  1.00 44.80           C
ATOM   2332 1HD1 LEU A 263      10.403 178.722  38.346  1.00 84.77           H
ATOM   2333 2HD1 LEU A 263       8.907 177.818  38.669  1.00 85.48           H
ATOM   2334 3HD1 LEU A 263       8.829 179.532  38.197  1.00 82.16           H
ATOM   2335  CD2 LEU A 263       9.956 176.827  36.405  1.00 55.95           C
ATOM   2336 1HD2 LEU A 263       9.354 176.056  36.886  1.00 98.46           H
ATOM   2337 2HD2 LEU A 263      10.951 176.840  36.850  1.00 98.48           H
ATOM   2338 3HD2 LEU A 263      10.050 176.610  35.341  1.00 98.32           H
ATOM   2339  N   LEU A 264       5.305 176.990  34.950  1.00 23.94           N
ATOM   2340  H   LEU A 264       5.786 176.214  35.383  1.00 26.16           H
ATOM   2341  CA  LEU A 264       3.846 176.976  34.951  1.00 25.07           C
ATOM   2342  HA  LEU A 264       3.472 177.886  34.480  1.00 25.61           H
ATOM   2343  C   LEU A 264       3.353 176.941  36.395  1.00 33.57           C
ATOM   2344  O   LEU A 264       3.795 176.117  37.196  1.00 40.58           O
ATOM   2345  CB  LEU A 264       3.323 175.756  34.187  1.00 24.94           C
ATOM   2346 1HB  LEU A 264       3.734 174.868  34.665  1.00 28.89           H
ATOM   2347 2HB  LEU A 264       2.240 175.727  34.304  1.00 31.39           H
ATOM   2348  CG  LEU A 264       3.635 175.663  32.691  1.00 24.31           C
ATOM   2349  HG  LEU A 264       4.708 175.784  32.545  1.00 36.84           H
ATOM   2350  CD1 LEU A 264       3.234 174.291  32.165  1.00 47.84           C
ATOM   2351 1HD1 LEU A 264       3.796 173.520  32.692  1.00 84.00           H
ATOM   2352 2HD1 LEU A 264       3.456 174.229  31.099  1.00 86.83           H
ATOM   2353 3HD1 LEU A 264       2.166 174.133  32.321  1.00 89.64           H
ATOM   2354  CD2 LEU A 264       2.908 176.748  31.907  1.00 42.07           C
ATOM   2355 1HD2 LEU A 264       3.259 177.729  32.226  1.00 80.88           H
ATOM   2356 2HD2 LEU A 264       3.113 176.627  30.844  1.00 79.08           H
ATOM   2357 3HD2 LEU A 264       1.834 176.673  32.079  1.00 79.28           H
ATOM   2358  N   GLY A 265       2.448 177.855  36.725  1.00 40.49           N
ATOM   2359  H   GLY A 265       2.122 178.512  36.027  1.00 39.63           H
ATOM   2360  CA  GLY A 265       1.916 177.943  38.073  1.00 59.46           C
ATOM   2361 1HA  GLY A 265       2.744 177.909  38.782  1.00 67.98           H
ATOM   2362 2HA  GLY A 265       1.397 178.894  38.187  1.00 67.82           H
ATOM   2363  C   GLY A 265       0.952 176.820  38.403  1.00 72.24           C
ATOM   2364  O   GLY A 265       0.766 175.889  37.621  1.00 72.24           O
ATOM   2365  N   SER A 266       0.312 176.906  39.564  1.00 96.06           N
ATOM   2366  H   SER A 266       0.466 177.697  40.172  1.00106.12           H
ATOM   2367  CA  SER A 266      -0.639 175.882  39.989  1.00121.38           C
ATOM   2368  HA  SER A 266      -0.142 174.912  39.975  1.00120.91           H
ATOM   2369  C   SER A 266      -1.844 175.790  39.056  1.00130.12           C
ATOM   2370  O   SER A 266      -2.432 174.722  38.897  1.00152.39           O
ATOM   2371  CB  SER A 266      -1.117 176.172  41.413  1.00158.90           C
ATOM   2372 1HB  SER A 266      -1.823 175.400  41.719  1.00192.64           H
ATOM   2373 2HB  SER A 266      -0.260 176.161  42.087  1.00197.38           H
ATOM   2374  OG  SER A 266      -1.744 177.441  41.482  1.00217.73           O
ATOM   2375  HG  SER A 266      -2.117 177.553  42.359  1.00270.07           H
ATOM   2376  N   ALA A 267      -2.201 176.909  38.435  1.00124.31           N
ATOM   2377  H   ALA A 267      -1.697 177.763  38.627  1.00117.91           H
ATOM   2378  CA  ALA A 267      -3.307 176.960  37.483  1.00136.41           C
ATOM   2379  HA  ALA A 267      -4.072 176.249  37.795  1.00161.37           H
ATOM   2380  C   ALA A 267      -2.883 176.595  36.062  1.00118.37           C
ATOM   2381  O   ALA A 267      -3.713 176.565  35.154  1.00136.78           O
ATOM   2382  CB  ALA A 267      -3.919 178.355  37.499  1.00156.45           C
ATOM   2383 1HB  ALA A 267      -4.291 178.580  38.499  1.00192.83           H
ATOM   2384 2HB  ALA A 267      -4.746 178.400  36.790  1.00191.97           H
ATOM   2385 3HB  ALA A 267      -3.164 179.090  37.221  1.00187.77           H
ATOM   2386  N   GLY A 268      -1.596 176.327  35.860  1.00 95.48           N
ATOM   2387  H   GLY A 268      -0.955 176.306  36.641  1.00 91.32           H
ATOM   2388  CA  GLY A 268      -1.077 176.070  34.528  1.00 87.42           C
ATOM   2389 1HA  GLY A 268      -0.159 175.489  34.610  1.00 82.31           H
ATOM   2390 2HA  GLY A 268      -1.806 175.488  33.965  1.00107.94           H
ATOM   2391  C   GLY A 268      -0.771 177.335  33.749  1.00 74.19           C
ATOM   2392  O   GLY A 268      -0.631 177.305  32.527  1.00 81.79           O
ATOM   2393  N   GLU A 269      -0.672 178.456  34.456  1.00 67.86           N
ATOM   2394  H   GLU A 269      -0.791 178.421  35.457  1.00 73.06           H
ATOM   2395  CA  GLU A 269      -0.408 179.747  33.827  1.00 64.30           C
ATOM   2396  HA  GLU A 269      -0.759 179.709  32.796  1.00 77.98           H
ATOM   2397  C   GLU A 269       1.085 180.059  33.799  1.00 40.37           C
ATOM   2398  O   GLU A 269       1.828 179.714  34.718  1.00 40.37           O
ATOM   2399  CB  GLU A 269      -1.150 180.870  34.556  1.00 92.17           C
ATOM   2400 1HB  GLU A 269      -0.832 180.883  35.598  1.00 89.56           H
ATOM   2401 2HB  GLU A 269      -0.869 181.819  34.100  1.00117.82           H
ATOM   2402  CG  GLU A 269      -2.668 180.750  34.509  1.00169.72           C
ATOM   2403 1HG  GLU A 269      -2.972 179.843  35.032  1.00232.87           H
ATOM   2404 2HG  GLU A 269      -3.102 181.607  35.024  1.00196.47           H
ATOM   2405  CD  GLU A 269      -3.202 180.704  33.088  1.00239.42           C
ATOM   2406  OE1 GLU A 269      -2.739 181.502  32.245  1.00305.91           O
ATOM   2407  OE2 GLU A 269      -4.081 179.866  32.798  1.00322.54           O
ATOM   2408  N   LEU A 270       1.515 180.706  32.721  1.00 31.00           N
ATOM   2409  H   LEU A 270       0.848 180.999  32.022  1.00 36.86           H
ATOM   2410  CA  LEU A 270       2.924 180.994  32.480  1.00 22.23           C
ATOM   2411  HA  LEU A 270       3.476 180.054  32.513  1.00 22.38           H
ATOM   2412  C   LEU A 270       3.532 181.943  33.510  1.00 24.38           C
ATOM   2413  O   LEU A 270       2.974 183.002  33.796  1.00 33.42           O
ATOM   2414  CB  LEU A 270       3.044 181.603  31.080  1.00 24.45           C
ATOM   2415 1HB  LEU A 270       2.542 180.934  30.381  1.00 42.95           H
ATOM   2416 2HB  LEU A 270       2.499 182.547  31.081  1.00 44.45           H
ATOM   2417  CG  LEU A 270       4.447 181.881  30.533  1.00 30.42           C
ATOM   2418  HG  LEU A 270       4.968 182.557  31.211  1.00 70.03           H
ATOM   2419  CD1 LEU A 270       5.251 180.597  30.402  1.00 60.24           C
ATOM   2420 1HD1 LEU A 270       5.475 180.199  31.392  1.00103.15           H
ATOM   2421 2HD1 LEU A 270       6.185 180.806  29.883  1.00107.07           H
ATOM   2422 3HD1 LEU A 270       4.681 179.860  29.834  1.00103.61           H
ATOM   2423  CD2 LEU A 270       4.329 182.547  29.171  1.00 67.71           C
ATOM   2424 1HD2 LEU A 270       5.326 182.743  28.777  1.00114.38           H
ATOM   2425 2HD2 LEU A 270       3.792 183.491  29.269  1.00115.21           H
ATOM   2426 3HD2 LEU A 270       3.792 181.895  28.483  1.00115.54           H
ATOM   2427  N   LYS A 271       4.687 181.569  34.054  1.00 23.33           N
ATOM   2428  H   LYS A 271       5.074 180.664  33.816  1.00 22.05           H
ATOM   2429  CA  LYS A 271       5.424 182.399  35.004  1.00 28.44           C
ATOM   2430  HA  LYS A 271       4.919 183.358  35.116  1.00 31.95           H
ATOM   2431  C   LYS A 271       6.848 182.648  34.516  1.00 26.41           C
ATOM   2432  O   LYS A 271       7.580 181.704  34.220  1.00 25.83           O
ATOM   2433  CB  LYS A 271       5.506 181.700  36.365  1.00 39.87           C
ATOM   2434 1HB  LYS A 271       6.049 180.766  36.223  1.00 42.84           H
ATOM   2435 2HB  LYS A 271       6.089 182.322  37.044  1.00 47.71           H
ATOM   2436  CG  LYS A 271       4.180 181.359  37.035  1.00 51.00           C
ATOM   2437 1HG  LYS A 271       3.548 180.818  36.331  1.00 91.83           H
ATOM   2438 2HG  LYS A 271       4.387 180.703  37.881  1.00 83.08           H
ATOM   2439  CD  LYS A 271       3.427 182.577  37.554  1.00 42.88           C
ATOM   2440 1HD  LYS A 271       4.074 183.143  38.224  1.00 61.14           H
ATOM   2441 2HD  LYS A 271       3.131 183.211  36.718  1.00 73.47           H
ATOM   2442  CE  LYS A 271       2.188 182.129  38.312  1.00 49.36           C
ATOM   2443 1HE  LYS A 271       1.535 181.586  37.624  1.00 64.73           H
ATOM   2444 2HE  LYS A 271       2.489 181.450  39.113  1.00 60.10           H
ATOM   2445  NZ  LYS A 271       1.478 183.318  38.884  1.00 63.35           N
ATOM   2446 1HZ  LYS A 271       2.009 183.714  39.648  1.00 93.49           H
ATOM   2447 2HZ  LYS A 271       0.562 183.060  39.225  1.00 94.37           H
ATOM   2448 3HZ  LYS A 271       1.368 184.037  38.178  1.00 92.67           H
ATOM   2449  N   ILE A 272       7.249 183.913  34.457  1.00 32.29           N
ATOM   2450  H   ILE A 272       6.577 184.656  34.601  1.00 38.41           H
ATOM   2451  CA  ILE A 272       8.648 184.272  34.233  1.00 31.05           C
ATOM   2452  HA  ILE A 272       9.115 183.534  33.581  1.00 35.86           H
ATOM   2453  C   ILE A 272       9.319 184.242  35.604  1.00 29.07           C
ATOM   2454  O   ILE A 272       8.818 184.859  36.544  1.00 30.48           O
ATOM   2455  CB  ILE A 272       8.827 185.683  33.624  1.00 31.77           C
ATOM   2456  HB  ILE A 272       8.444 186.415  34.335  1.00 43.64           H
ATOM   2457  CG1 ILE A 272       8.051 185.835  32.311  1.00 47.22           C
ATOM   2458 1HG1 ILE A 272       8.537 185.238  31.540  1.00 75.91           H
ATOM   2459 2HG1 ILE A 272       7.038 185.456  32.447  1.00 81.15           H
ATOM   2460  CG2 ILE A 272      10.311 185.955  33.381  1.00 62.12           C
ATOM   2461 1HG2 ILE A 272      10.872 185.837  34.308  1.00102.84           H
ATOM   2462 2HG2 ILE A 272      10.450 186.975  33.023  1.00103.78           H
ATOM   2463 3HG2 ILE A 272      10.701 185.261  32.636  1.00103.86           H
ATOM   2464  CD1 ILE A 272       7.946 187.270  31.822  1.00 74.11           C
ATOM   2465 1HD1 ILE A 272       8.930 187.641  31.536  1.00113.82           H
ATOM   2466 2HD1 ILE A 272       7.537 187.897  32.614  1.00114.57           H
ATOM   2467 3HD1 ILE A 272       7.286 187.310  30.956  1.00115.40           H
ATOM   2468  N   ALA A 273      10.423 183.514  35.737  1.00 30.29           N
ATOM   2469  H   ALA A 273      10.831 183.059  34.932  1.00 32.48           H
ATOM   2470  CA  ALA A 273      11.049 183.300  37.040  1.00 33.12           C
ATOM   2471  HA  ALA A 273      10.647 184.029  37.743  1.00 33.80           H
ATOM   2472  C   ALA A 273      12.569 183.447  37.055  1.00 30.61           C
ATOM   2473  O   ALA A 273      13.220 183.053  38.023  1.00 38.53           O
ATOM   2474  CB  ALA A 273      10.673 181.912  37.537  1.00 52.33           C
ATOM   2475 1HB  ALA A 273      11.058 181.769  38.547  1.00 86.29           H
ATOM   2476 2HB  ALA A 273      11.102 181.158  36.877  1.00 85.34           H
ATOM   2477 3HB  ALA A 273       9.588 181.809  37.547  1.00 87.28           H
ATOM   2478  N   ASN A 274      13.147 184.020  36.004  1.00 28.72           N
ATOM   2479  H   ASN A 274      12.582 184.403  35.260  1.00 32.75           H
ATOM   2480  CA  ASN A 274      14.600 184.103  35.877  1.00 32.03           C
ATOM   2481  HA  ASN A 274      15.043 183.355  36.534  1.00 42.38           H
ATOM   2482  C   ASN A 274      15.176 185.456  36.293  1.00 24.81           C
ATOM   2483  O   ASN A 274      16.260 185.843  35.856  1.00 35.66           O
ATOM   2484  CB  ASN A 274      15.002 183.762  34.439  1.00 53.83           C
ATOM   2485 1HB  ASN A 274      16.078 183.594  34.407  1.00117.60           H
ATOM   2486 2HB  ASN A 274      14.494 182.848  34.135  1.00 41.68           H
ATOM   2487  CG  ASN A 274      14.661 184.858  33.452  1.00121.51           C
ATOM   2488  OD1 ASN A 274      13.686 185.589  33.611  1.00226.07           O
ATOM   2489  ND2 ASN A 274      15.462 184.961  32.404  1.00150.19           N
ATOM   2490 1HD2 ASN A 274      15.252 185.624  31.672  1.00254.04           H
ATOM   2491 2HD2 ASN A 274      16.279 184.374  32.331  1.00115.02           H
ATOM   2492  N   PHE A 275      14.458 186.162  37.159  1.00 23.47           N
ATOM   2493  H   PHE A 275      13.569 185.800  37.472  1.00 31.29           H
ATOM   2494  CA  PHE A 275      14.923 187.432  37.709  1.00 28.39           C
ATOM   2495  HA  PHE A 275      15.409 188.003  36.918  1.00 33.92           H
ATOM   2496  C   PHE A 275      15.929 187.199  38.835  1.00 35.41           C
ATOM   2497  O   PHE A 275      15.913 186.155  39.486  1.00 47.68           O
ATOM   2498  CB  PHE A 275      13.738 188.235  38.253  1.00 33.56           C
ATOM   2499 1HB  PHE A 275      13.264 187.658  39.047  1.00 38.79           H
ATOM   2500 2HB  PHE A 275      14.110 189.164  38.685  1.00 48.39           H
ATOM   2501  CG  PHE A 275      12.701 188.565  37.215  1.00 30.44           C
ATOM   2502  CD1 PHE A 275      11.563 187.777  37.083  1.00 65.16           C
ATOM   2503  HD1 PHE A 275      11.416 186.930  37.737  1.00132.39           H
ATOM   2504  CD2 PHE A 275      12.867 189.654  36.365  1.00 70.74           C
ATOM   2505  HD2 PHE A 275      13.746 190.275  36.452  1.00153.32           H
ATOM   2506  CE1 PHE A 275      10.611 188.060  36.109  1.00 83.28           C
ATOM   2507  HE1 PHE A 275       9.743 187.426  36.003  1.00175.34           H
ATOM   2508  CE2 PHE A 275      11.915 189.947  35.390  1.00 71.60           C
ATOM   2509  HE2 PHE A 275      12.055 190.791  34.732  1.00143.94           H
ATOM   2510  CZ  PHE A 275      10.783 189.150  35.263  1.00 49.78           C
ATOM   2511  HZ  PHE A 275      10.045 189.371  34.506  1.00 66.45           H
ATOM   2512  N   GLY A 276      16.792 188.180  39.078  1.00 48.40           N
ATOM   2513  H   GLY A 276      16.772 189.026  38.528  1.00 63.25           H
ATOM   2514  CA  GLY A 276      17.791 188.060  40.125  1.00 61.03           C
ATOM   2515 1HA  GLY A 276      18.063 189.053  40.483  1.00 80.67           H
ATOM   2516 2HA  GLY A 276      17.371 187.496  40.958  1.00 63.31           H
ATOM   2517  C   GLY A 276      19.048 187.363  39.642  1.00 58.30           C
ATOM   2518  O   GLY A 276      19.764 187.893  38.793  1.00 75.81           O
ATOM   2519  N   TRP A 277      19.320 186.173  40.167  1.00 61.22           N
ATOM   2520  H   TRP A 277      18.703 185.776  40.861  1.00 80.19           H
ATOM   2521  CA  TRP A 277      20.479 185.388  39.753  1.00 62.09           C
ATOM   2522  HA  TRP A 277      20.687 185.599  38.703  1.00 67.52           H
ATOM   2523  C   TRP A 277      20.191 183.896  39.905  1.00 59.15           C
ATOM   2524  O   TRP A 277      19.588 183.469  40.889  1.00 56.75           O
ATOM   2525  CB  TRP A 277      21.703 185.783  40.583  1.00 65.70           C
ATOM   2526 1HB  TRP A 277      21.780 186.870  40.590  1.00 70.05           H
ATOM   2527 2HB  TRP A 277      21.565 185.438  41.607  1.00 65.52           H
ATOM   2528  CG  TRP A 277      22.988 185.225  40.050  1.00 71.06           C
ATOM   2529  CD1 TRP A 277      23.613 184.079  40.438  1.00 71.14           C
ATOM   2530  HD1 TRP A 277      23.231 183.400  41.187  1.00 68.12           H
ATOM   2531  CD2 TRP A 277      23.816 185.777  39.014  1.00 82.65           C
ATOM   2532  NE1 TRP A 277      24.781 183.891  39.747  1.00 80.52           N
ATOM   2533  HE1 TRP A 277      25.397 183.100  39.871  1.00 84.27           H
ATOM   2534  CE2 TRP A 277      24.944 184.935  38.876  1.00 88.73           C
ATOM   2535  CE3 TRP A 277      23.709 186.895  38.177  1.00 94.14           C
ATOM   2536  HE3 TRP A 277      22.851 187.548  38.243  1.00 93.62           H
ATOM   2537  CZ2 TRP A 277      25.973 185.208  37.970  1.00105.52           C
ATOM   2538  HZ2 TRP A 277      26.831 184.558  37.891  1.00112.98           H
ATOM   2539  CZ3 TRP A 277      24.729 187.161  37.263  1.00112.28           C
ATOM   2540  HZ3 TRP A 277      24.656 188.024  36.617  1.00126.24           H
ATOM   2541  CH2 TRP A 277      25.858 186.323  37.178  1.00118.10           C
ATOM   2542  HH2 TRP A 277      26.642 186.558  36.473  1.00136.72           H
ATOM   2543  N   SER A 278      20.609 183.108  38.920  1.00 64.50           N
ATOM   2544  H   SER A 278      21.122 183.504  38.146  1.00 72.43           H
ATOM   2545  CA  SER A 278      20.366 181.668  38.920  1.00 66.35           C
ATOM   2546  HA  SER A 278      19.368 181.478  39.315  1.00 64.47           H
ATOM   2547  C   SER A 278      21.384 180.930  39.784  1.00 65.23           C
ATOM   2548  O   SER A 278      22.536 181.347  39.905  1.00 68.51           O
ATOM   2549  CB  SER A 278      20.441 181.130  37.489  1.00 79.63           C
ATOM   2550 1HB  SER A 278      19.707 181.649  36.873  1.00 84.65           H
ATOM   2551 2HB  SER A 278      21.438 181.315  37.088  1.00 86.89           H
ATOM   2552  OG  SER A 278      20.175 179.738  37.454  1.00 88.09           O
ATOM   2553  HG  SER A 278      20.024 179.481  36.541  1.00102.63           H
ATOM   2554  N   VAL A 279      20.972 179.811  40.371  1.00 64.46           N
ATOM   2555  H   VAL A 279      20.015 179.507  40.265  1.00 65.64           H
ATOM   2556  CA  VAL A 279      21.892 178.982  41.148  1.00 66.87           C
ATOM   2557  HA  VAL A 279      22.494 179.640  41.774  1.00 63.21           H
ATOM   2558  C   VAL A 279      22.844 178.209  40.238  1.00 79.95           C
ATOM   2559  O   VAL A 279      23.852 177.672  40.695  1.00 85.33           O
ATOM   2560  CB  VAL A 279      21.170 177.980  42.078  1.00 67.05           C
ATOM   2561  HB  VAL A 279      21.930 177.438  42.637  1.00 71.81           H
ATOM   2562  CG1 VAL A 279      20.279 178.716  43.074  1.00 58.59           C
ATOM   2563 1HG1 VAL A 279      19.471 179.225  42.548  1.00 87.36           H
ATOM   2564 2HG1 VAL A 279      20.869 179.446  43.626  1.00 82.38           H
ATOM   2565 3HG1 VAL A 279      19.854 178.001  43.779  1.00 85.26           H
ATOM   2566  CG2 VAL A 279      20.348 176.964  41.291  1.00 77.01           C
ATOM   2567 1HG2 VAL A 279      19.594 177.473  40.691  1.00106.37           H
ATOM   2568 2HG2 VAL A 279      19.854 176.281  41.983  1.00109.23           H
ATOM   2569 3HG2 VAL A 279      21.003 176.387  40.639  1.00107.46           H
ATOM   2570  N   HIS A 280      22.531 178.156  38.948  1.00 89.18           N
ATOM   2571  H   HIS A 280      21.728 178.673  38.618  1.00 88.09           H
ATOM   2572  CA  HIS A 280      23.304 177.391  37.975  1.00105.82           C
ATOM   2573  HA  HIS A 280      23.824 176.586  38.494  1.00110.56           H
ATOM   2574  C   HIS A 280      24.342 178.262  37.273  1.00112.91           C
ATOM   2575  O   HIS A 280      24.174 179.477  37.170  1.00110.49           O
ATOM   2576  CB  HIS A 280      22.357 176.776  36.940  1.00118.36           C
ATOM   2577 1HB  HIS A 280      21.867 177.584  36.396  1.00120.16           H
ATOM   2578 2HB  HIS A 280      22.940 176.192  36.228  1.00135.26           H
ATOM   2579  CG  HIS A 280      21.304 175.893  37.536  1.00119.12           C
ATOM   2580  ND1 HIS A 280      21.511 174.590  37.932  1.00174.75           N
ATOM   2581  HD1 HIS A 280      22.370 174.066  37.856  1.00252.69           H
ATOM   2582  CD2 HIS A 280      19.997 176.139  37.810  1.00113.48           C
ATOM   2583  HD2 HIS A 280      19.492 177.073  37.609  1.00143.23           H
ATOM   2584  CE1 HIS A 280      20.355 174.122  38.426  1.00163.03           C
ATOM   2585  HE1 HIS A 280      20.215 173.121  38.805  1.00217.67           H
ATOM   2586  NE2 HIS A 280      19.411 175.041  38.389  1.00121.56           N
HETATM 2587  N   NME A 281      25.407 177.632  36.784  1.00134.65           N
HETATM 2588  H   NME A 281      25.478 176.630  36.883  1.00148.28           H
HETATM 2589  CH3 NME A 281      26.483 178.318  36.092  1.00153.41           C
HETATM 2590 1HH3 NME A 281      26.097 179.211  35.599  1.00189.36           H
HETATM 2591 2HH3 NME A 281      26.918 177.656  35.342  1.00189.49           H
HETATM 2592 3HH3 NME A 281      27.253 178.607  36.807  1.00181.97           H
HETATM 2593  CH3 ACE A 289      26.065 185.394  26.333  1.00999.99           C
HETATM 2594 1HH3 ACE A 289      25.621 186.279  26.786  1.00999.99           H
HETATM 2595 2HH3 ACE A 289      25.298 184.812  25.821  1.00999.99           H
HETATM 2596 3HH3 ACE A 289      26.833 185.694  25.622  1.00999.99           H
HETATM 2597  C   ACE A 289      26.704 184.545  27.415  1.00999.99           C
HETATM 2598  O   ACE A 289      27.917 184.347  27.398  1.00999.99           O
ATOM   2599  N   ALA A 290      25.868 184.045  28.318  1.00999.99           N
ATOM   2600  H   ALA A 290      24.882 184.233  28.208  1.00999.99           H
ATOM   2601  CA  ALA A 290      26.264 183.228  29.466  1.00831.47           C
ATOM   2602  HA  ALA A 290      25.385 183.122  30.102  1.00904.85           H
ATOM   2603  C   ALA A 290      26.722 181.809  29.128  1.00559.50           C
ATOM   2604  O   ALA A 290      26.720 180.938  29.997  1.00569.58           O
ATOM   2605  CB  ALA A 290      27.326 183.939  30.302  1.00999.99           C
ATOM   2606 1HB  ALA A 290      27.028 184.974  30.472  1.00999.99           H
ATOM   2607 2HB  ALA A 290      27.429 183.433  31.262  1.00999.99           H
ATOM   2608 3HB  ALA A 290      28.283 183.916  29.783  1.00999.99           H
ATOM   2609  N   GLY A 291      27.103 181.569  27.877  1.00448.11           N
ATOM   2610  H   GLY A 291      27.122 182.329  27.211  1.00541.15           H
ATOM   2611  CA  GLY A 291      27.529 180.250  27.442  1.00331.53           C
ATOM   2612 1HA  GLY A 291      28.616 180.245  27.357  1.00407.04           H
ATOM   2613 2HA  GLY A 291      27.248 179.515  28.196  1.00376.37           H
ATOM   2614  C   GLY A 291      26.951 179.805  26.112  1.00206.99           C
ATOM   2615  O   GLY A 291      27.523 178.950  25.437  1.00230.51           O
ATOM   2616  N   THR A 292      25.817 180.379  25.724  1.00158.59           N
ATOM   2617  H   THR A 292      25.382 181.073  26.316  1.00210.24           H
ATOM   2618  CA  THR A 292      25.174 180.055  24.453  1.00114.72           C
ATOM   2619  HA  THR A 292      25.941 179.727  23.753  1.00143.56           H
ATOM   2620  C   THR A 292      24.494 181.290  23.870  1.00 88.97           C
ATOM   2621  O   THR A 292      24.078 182.183  24.608  1.00101.17           O
ATOM   2622  CB  THR A 292      24.154 178.906  24.608  1.00155.84           C
ATOM   2623  HB  THR A 292      24.637 178.075  25.122  1.00213.79           H
ATOM   2624  OG1 THR A 292      23.730 178.467  23.312  1.00226.44           O
ATOM   2625  HG1 THR A 292      23.102 177.749  23.427  1.00281.01           H
ATOM   2626  CG2 THR A 292      22.926 179.328  25.407  1.00207.79           C
ATOM   2627 1HG2 THR A 292      22.301 178.454  25.589  1.00263.37           H
ATOM   2628 2HG2 THR A 292      22.355 180.067  24.845  1.00261.24           H
ATOM   2629 3HG2 THR A 292      23.231 179.753  26.363  1.00261.36           H
ATOM   2630  N   LEU A 293      24.410 181.350  22.545  1.00 89.79           N
ATOM   2631  H   LEU A 293      24.771 180.590  21.987  1.00109.06           H
ATOM   2632  CA  LEU A 293      23.806 182.481  21.844  1.00 96.79           C
ATOM   2633  HA  LEU A 293      23.411 183.187  22.575  1.00100.88           H
ATOM   2634  C   LEU A 293      22.661 182.041  20.933  1.00 73.43           C
ATOM   2635  O   LEU A 293      22.270 182.766  20.020  1.00 70.27           O
ATOM   2636  CB  LEU A 293      24.860 183.192  20.988  1.00171.37           C
ATOM   2637 1HB  LEU A 293      25.198 182.483  20.232  1.00153.81           H
ATOM   2638 2HB  LEU A 293      24.361 184.008  20.467  1.00267.70           H
ATOM   2639  CG  LEU A 293      26.107 183.777  21.658  1.00261.20           C
ATOM   2640  HG  LEU A 293      26.629 182.980  22.188  1.00312.06           H
ATOM   2641  CD1 LEU A 293      27.037 184.331  20.586  1.00257.91           C
ATOM   2642 1HD1 LEU A 293      26.590 185.215  20.130  1.00286.85           H
ATOM   2643 2HD1 LEU A 293      27.207 183.578  19.817  1.00290.84           H
ATOM   2644 3HD1 LEU A 293      27.990 184.605  21.038  1.00298.07           H
ATOM   2645  CD2 LEU A 293      25.767 184.881  22.651  1.00444.73           C
ATOM   2646 1HD2 LEU A 293      25.138 184.478  23.445  1.00534.43           H
ATOM   2647 2HD2 LEU A 293      26.686 185.272  23.087  1.00526.87           H
ATOM   2648 3HD2 LEU A 293      25.240 185.687  22.139  1.00536.07           H
ATOM   2649  N   ASP A 294      22.130 180.846  21.170  1.00 66.97           N
ATOM   2650  H   ASP A 294      22.405 180.338  21.998  1.00 77.46           H
ATOM   2651  CA  ASP A 294      21.185 180.217  20.250  1.00 57.61           C
ATOM   2652  HA  ASP A 294      21.555 180.369  19.237  1.00 69.10           H
ATOM   2653  C   ASP A 294      19.767 180.781  20.312  1.00 35.96           C
ATOM   2654  O   ASP A 294      18.854 180.270  19.663  1.00 33.60           O
ATOM   2655  CB  ASP A 294      21.118 178.710  20.508  1.00 70.60           C
ATOM   2656 1HB  ASP A 294      20.644 178.234  19.649  1.00 71.40           H
ATOM   2657 2HB  ASP A 294      22.129 178.315  20.608  1.00136.22           H
ATOM   2658  CG  ASP A 294      20.314 178.367  21.748  1.00 84.03           C
ATOM   2659  OD1 ASP A 294      20.625 178.887  22.841  1.00139.77           O
ATOM   2660  OD2 ASP A 294      19.364 177.562  21.642  1.00130.94           O
ATOM   2661  N   TYR A 295      19.586 181.829  21.108  1.00 29.67           N
ATOM   2662  H   TYR A 295      20.382 182.208  21.601  1.00 37.48           H
ATOM   2663  CA  TYR A 295      18.281 182.450  21.312  1.00 20.70           C
ATOM   2664  HA  TYR A 295      17.558 181.986  20.641  1.00 18.77           H
ATOM   2665  C   TYR A 295      18.298 183.951  21.031  1.00 22.97           C
ATOM   2666  O   TYR A 295      17.372 184.674  21.400  1.00 25.17           O
ATOM   2667  CB  TYR A 295      17.846 182.197  22.758  1.00 21.11           C
ATOM   2668 1HB  TYR A 295      18.592 181.564  23.239  1.00 25.52           H
ATOM   2669 2HB  TYR A 295      17.807 183.144  23.295  1.00 24.72           H
ATOM   2670  CG  TYR A 295      16.503 181.510  22.861  1.00 17.48           C
ATOM   2671  CD1 TYR A 295      16.385 180.143  22.607  1.00 18.11           C
ATOM   2672  HD1 TYR A 295      17.262 179.569  22.343  1.00 22.88           H
ATOM   2673  CD2 TYR A 295      15.355 182.227  23.199  1.00 19.27           C
ATOM   2674  HD2 TYR A 295      15.427 183.285  23.403  1.00 25.34           H
ATOM   2675  CE1 TYR A 295      15.147 179.509  22.675  1.00 17.97           C
ATOM   2676  HE1 TYR A 295      15.068 178.451  22.474  1.00 22.99           H
ATOM   2677  CE2 TYR A 295      14.114 181.598  23.263  1.00 18.67           C
ATOM   2678  HE2 TYR A 295      13.229 182.163  23.517  1.00 23.89           H
ATOM   2679  CZ  TYR A 295      14.017 180.244  22.989  1.00 16.89           C
ATOM   2680  OH  TYR A 295      12.793 179.622  23.036  1.00 19.82           O
ATOM   2681  HH  TYR A 295      12.841 178.689  22.815  1.00 17.68           H
ATOM   2682  N   LEU A 296      19.373 184.419  20.405  1.00 30.41           N
ATOM   2683  H   LEU A 296      20.045 183.771  20.017  1.00 34.74           H
ATOM   2684  CA  LEU A 296      19.654 185.847  20.291  1.00 38.70           C
ATOM   2685  HA  LEU A 296      18.807 186.398  20.699  1.00 44.11           H
ATOM   2686  C   LEU A 296      19.851 186.284  18.839  1.00 28.43           C
ATOM   2687  O   LEU A 296      20.242 185.478  17.996  1.00 27.77           O
ATOM   2688  CB  LEU A 296      20.902 186.172  21.118  1.00 66.79           C
ATOM   2689 1HB  LEU A 296      21.736 185.609  20.698  1.00 69.93           H
ATOM   2690 2HB  LEU A 296      21.128 187.231  20.997  1.00 89.13           H
ATOM   2691  CG  LEU A 296      20.837 185.874  22.620  1.00 99.87           C
ATOM   2692  HG  LEU A 296      20.614 184.817  22.761  1.00116.10           H
ATOM   2693  CD1 LEU A 296      22.197 186.155  23.245  1.00126.30           C
ATOM   2694 1HD1 LEU A 296      22.171 185.905  24.306  1.00161.23           H
ATOM   2695 2HD1 LEU A 296      22.448 187.210  23.126  1.00165.40           H
ATOM   2696 3HD1 LEU A 296      22.954 185.546  22.753  1.00166.23           H
ATOM   2697  CD2 LEU A 296      19.765 186.690  23.337  1.00149.31           C
ATOM   2698 1HD2 LEU A 296      18.780 186.396  22.976  1.00197.17           H
ATOM   2699 2HD2 LEU A 296      19.919 187.752  23.147  1.00191.14           H
ATOM   2700 3HD2 LEU A 296      19.820 186.502  24.409  1.00197.86           H
ATOM   2701  N   PRO A 297      19.565 187.558  18.521  1.00 26.18           N
ATOM   2702  CA  PRO A 297      19.665 188.038  17.138  1.00 22.12           C
ATOM   2703  HA  PRO A 297      19.145 187.343  16.481  1.00 19.93           H
ATOM   2704  C   PRO A 297      21.078 188.259  16.595  1.00 24.77           C
ATOM   2705  O   PRO A 297      22.038 188.308  17.364  1.00 30.24           O
ATOM   2706  CB  PRO A 297      18.904 189.364  17.196  1.00 23.34           C
ATOM   2707 1HB  PRO A 297      19.292 190.063  16.457  1.00 31.95           H
ATOM   2708 2HB  PRO A 297      17.838 189.199  17.044  1.00 24.23           H
ATOM   2709  CG  PRO A 297      19.152 189.856  18.570  1.00 29.18           C
ATOM   2710 1HG  PRO A 297      20.147 190.292  18.644  1.00 36.14           H
ATOM   2711 2HG  PRO A 297      18.388 190.576  18.865  1.00 42.34           H
ATOM   2712  CD  PRO A 297      19.072 188.621  19.415  1.00 30.66           C
ATOM   2713 1HD  PRO A 297      19.709 188.724  20.293  1.00 35.94           H
ATOM   2714 2HD  PRO A 297      18.039 188.424  19.705  1.00 38.27           H
ATOM   2715  N   PRO A 298      21.224 188.414  15.267  1.00 24.33           N
ATOM   2716  CA  PRO A 298      22.557 188.585  14.673  1.00 28.64           C
ATOM   2717  HA  PRO A 298      23.132 187.670  14.804  1.00 32.05           H
ATOM   2718  C   PRO A 298      23.383 189.755  15.198  1.00 31.42           C
ATOM   2719  O   PRO A 298      24.611 189.712  15.169  1.00 38.15           O
ATOM   2720  CB  PRO A 298      22.259 188.788  13.185  1.00 30.43           C
ATOM   2721 1HB  PRO A 298      22.203 189.852  12.952  1.00 36.09           H
ATOM   2722 2HB  PRO A 298      23.023 188.306  12.574  1.00 40.29           H
ATOM   2723  CG  PRO A 298      20.943 188.138  12.971  1.00 28.44           C
ATOM   2724 1HG  PRO A 298      20.438 188.562  12.103  1.00 38.70           H
ATOM   2725 2HG  PRO A 298      21.073 187.063  12.853  1.00 39.95           H
ATOM   2726  CD  PRO A 298      20.180 188.430  14.227  1.00 23.23           C
ATOM   2727 1HD  PRO A 298      19.710 189.413  14.169  1.00 25.88           H
ATOM   2728 2HD  PRO A 298      19.438 187.652  14.402  1.00 26.21           H
ATOM   2729  N   GLU A 299      22.727 190.801  15.689  1.00 29.35           N
ATOM   2730  H   GLU A 299      21.718 190.811  15.669  1.00 27.21           H
ATOM   2731  CA  GLU A 299      23.439 191.934  16.274  1.00 32.45           C
ATOM   2732  HA  GLU A 299      24.169 192.291  15.548  1.00 36.22           H
ATOM   2733  C   GLU A 299      24.213 191.564  17.538  1.00 35.78           C
ATOM   2734  O   GLU A 299      25.178 192.237  17.895  1.00 43.08           O
ATOM   2735  CB  GLU A 299      22.470 193.078  16.586  1.00 31.76           C
ATOM   2736 1HB  GLU A 299      23.032 193.887  17.053  1.00 36.26           H
ATOM   2737 2HB  GLU A 299      22.061 193.453  15.648  1.00 32.89           H
ATOM   2738  CG  GLU A 299      21.315 192.694  17.500  1.00 29.14           C
ATOM   2739 1HG  GLU A 299      21.507 191.713  17.933  1.00 31.90           H
ATOM   2740 2HG  GLU A 299      21.253 193.413  18.315  1.00 35.16           H
ATOM   2741  CD  GLU A 299      19.984 192.657  16.776  1.00 24.33           C
ATOM   2742  OE1 GLU A 299      19.941 192.242  15.599  1.00 65.04           O
ATOM   2743  OE2 GLU A 299      18.958 193.028  17.385  1.00 39.23           O
ATOM   2744  N   MET A 300      23.802 190.493  18.210  1.00 34.24           N
ATOM   2745  H   MET A 300      23.007 189.969  17.868  1.00 31.94           H
ATOM   2746  CA  MET A 300      24.484 190.012  19.408  1.00 38.38           C
ATOM   2747  HA  MET A 300      25.057 190.831  19.843  1.00 42.69           H
ATOM   2748  C   MET A 300      25.456 188.887  19.064  1.00 43.14           C
ATOM   2749  O   MET A 300      26.372 188.588  19.829  1.00 51.48           O
ATOM   2750  CB  MET A 300      23.465 189.525  20.441  1.00 37.91           C
ATOM   2751 1HB  MET A 300      22.872 188.724  20.000  1.00 50.60           H
ATOM   2752 2HB  MET A 300      24.005 189.125  21.298  1.00 57.71           H
ATOM   2753  CG  MET A 300      22.526 190.622  20.924  1.00 45.01           C
ATOM   2754 1HG  MET A 300      23.116 191.453  21.312  1.00 85.69           H
ATOM   2755 2HG  MET A 300      21.938 190.981  20.079  1.00 84.83           H
ATOM   2756  SD  MET A 300      21.398 190.048  22.209  1.00 62.02           S
ATOM   2757  CE  MET A 300      22.387 190.219  23.697  1.00 68.54           C
ATOM   2758 1HE  MET A 300      22.677 191.262  23.824  1.00111.59           H
ATOM   2759 2HE  MET A 300      23.281 189.601  23.615  1.00108.10           H
ATOM   2760 3HE  MET A 300      21.803 189.898  24.559  1.00109.30           H
ATOM   2761  N   ILE A 301      25.253 188.284  17.897  1.00 42.70           N
ATOM   2762  H   ILE A 301      24.440 188.537  17.353  1.00 41.22           H
ATOM   2763  CA  ILE A 301      26.190 187.318  17.327  1.00 49.75           C
ATOM   2764  HA  ILE A 301      26.484 186.599  18.091  1.00 54.47           H
ATOM   2765  C   ILE A 301      27.439 188.068  16.870  1.00 55.65           C
ATOM   2766  O   ILE A 301      28.562 187.601  17.057  1.00 67.87           O
ATOM   2767  CB  ILE A 301      25.560 186.577  16.122  1.00 53.61           C
ATOM   2768  HB  ILE A 301      25.250 187.325  15.393  1.00101.97           H
ATOM   2769  CG1 ILE A 301      24.318 185.777  16.533  1.00 64.05           C
ATOM   2770 2HG1 ILE A 301      23.903 185.319  15.635  1.00 91.74           H
ATOM   2771 1HG1 ILE A 301      23.572 186.469  16.923  1.00121.20           H
ATOM   2772  CG2 ILE A 301      26.566 185.663  15.432  1.00108.55           C
ATOM   2773 1HG2 ILE A 301      26.077 185.122  14.621  1.00165.43           H
ATOM   2774 2HG2 ILE A 301      26.965 184.950  16.151  1.00158.15           H
ATOM   2775 3HG2 ILE A 301      27.381 186.258  15.019  1.00163.62           H
ATOM   2776  CD1 ILE A 301      24.522 184.681  17.565  1.00120.95           C
ATOM   2777 1HD1 ILE A 301      24.896 185.112  18.493  1.00175.32           H
ATOM   2778 2HD1 ILE A 301      25.230 183.941  17.193  1.00179.09           H
ATOM   2779 3HD1 ILE A 301      23.568 184.192  17.761  1.00171.77           H
ATOM   2780  N   GLU A 302      27.232 189.240  16.280  1.00 52.57           N
ATOM   2781  H   GLU A 302      26.283 189.561  16.144  1.00 47.90           H
ATOM   2782  CA  GLU A 302      28.319 190.087  15.797  1.00 60.83           C
ATOM   2783  HA  GLU A 302      29.153 189.454  15.494  1.00 67.99           H
ATOM   2784  C   GLU A 302      28.842 191.057  16.856  1.00 65.69           C
ATOM   2785  O   GLU A 302      29.909 191.645  16.687  1.00 81.09           O
ATOM   2786  CB  GLU A 302      27.854 190.884  14.575  1.00 64.50           C
ATOM   2787 1HB  GLU A 302      26.964 191.454  14.845  1.00 76.12           H
ATOM   2788 2HB  GLU A 302      28.640 191.586  14.298  1.00 91.79           H
ATOM   2789  CG  GLU A 302      27.539 190.022  13.360  1.00105.92           C
ATOM   2790 1HG  GLU A 302      28.421 189.429  13.114  1.00160.95           H
ATOM   2791 2HG  GLU A 302      26.720 189.343  13.597  1.00167.49           H
ATOM   2792  CD  GLU A 302      27.153 190.856  12.154  1.00131.77           C
ATOM   2793  OE1 GLU A 302      26.114 191.549  12.205  1.00181.59           O
ATOM   2794  OE2 GLU A 302      27.894 190.833  11.148  1.00197.32           O
ATOM   2795  N   GLY A 303      28.104 191.219  17.950  1.00 60.63           N
ATOM   2796  H   GLY A 303      27.230 190.720  18.040  1.00 56.75           H
ATOM   2797  CA  GLY A 303      28.547 192.079  19.034  1.00 68.28           C
ATOM   2798 1HA  GLY A 303      27.946 191.876  19.920  1.00 68.35           H
ATOM   2799 2HA  GLY A 303      29.584 191.831  19.262  1.00 79.92           H
ATOM   2800  C   GLY A 303      28.481 193.565  18.736  1.00 70.50           C
ATOM   2801  O   GLY A 303      29.350 194.326  19.159  1.00 91.21           O
ATOM   2802  N   ARG A 304      27.446 193.991  18.018  1.00 62.51           N
ATOM   2803  H   ARG A 304      26.723 193.329  17.767  1.00 60.74           H
ATOM   2804  CA  ARG A 304      27.304 195.380  17.586  1.00 67.74           C
ATOM   2805  HA  ARG A 304      28.210 195.917  17.870  1.00 82.20           H
ATOM   2806  C   ARG A 304      26.126 196.093  18.243  1.00 62.35           C
ATOM   2807  O   ARG A 304      25.179 195.465  18.714  1.00 56.94           O
ATOM   2808  CB  ARG A 304      27.168 195.431  16.061  1.00 73.75           C
ATOM   2809 1HB  ARG A 304      27.126 196.474  15.748  1.00113.98           H
ATOM   2810 2HB  ARG A 304      28.058 194.978  15.623  1.00120.81           H
ATOM   2811  CG  ARG A 304      25.949 194.699  15.517  1.00 83.63           C
ATOM   2812 1HG  ARG A 304      26.034 193.642  15.770  1.00133.79           H
ATOM   2813 2HG  ARG A 304      25.045 195.101  15.974  1.00127.83           H
ATOM   2814  CD  ARG A 304      25.847 194.828  14.004  1.00 93.47           C
ATOM   2815 1HD  ARG A 304      25.682 195.873  13.739  1.00109.08           H
ATOM   2816 2HD  ARG A 304      26.791 194.504  13.563  1.00122.18           H
ATOM   2817  NE  ARG A 304      24.775 193.996  13.459  1.00110.45           N
ATOM   2818  HE  ARG A 304      25.038 193.082  13.121  1.00131.19           H
ATOM   2819  CZ  ARG A 304      23.497 194.338  13.358  1.00143.67           C
ATOM   2820  NH1 ARG A 304      23.027 195.499  13.772  1.00166.84           N
ATOM   2821 1HH1 ARG A 304      23.650 196.159  14.210  1.00154.46           H
ATOM   2822 2HH1 ARG A 304      22.049 195.708  13.651  1.00227.96           H
ATOM   2823  NH2 ARG A 304      22.652 193.470  12.844  1.00201.59           N
ATOM   2824 1HH2 ARG A 304      23.003 192.577  12.532  1.00217.86           H
ATOM   2825 2HH2 ARG A 304      21.671 193.696  12.786  1.00258.69           H
ATOM   2826  N   MET A 305      26.193 197.420  18.253  1.00 70.12           N
ATOM   2827  H   MET A 305      26.998 197.880  17.856  1.00 80.28           H
ATOM   2828  CA  MET A 305      25.113 198.244  18.788  1.00 69.20           C
ATOM   2829  HA  MET A 305      24.880 197.910  19.799  1.00 68.90           H
ATOM   2830  C   MET A 305      23.858 198.083  17.937  1.00 60.37           C
ATOM   2831  O   MET A 305      23.932 197.841  16.732  1.00 63.91           O
ATOM   2832  CB  MET A 305      25.512 199.722  18.840  1.00 86.22           C
ATOM   2833 1HB  MET A 305      25.785 200.052  17.838  1.00118.94           H
ATOM   2834 2HB  MET A 305      24.645 200.297  19.166  1.00114.75           H
ATOM   2835  CG  MET A 305      26.660 200.018  19.795  1.00136.04           C
ATOM   2836 1HG  MET A 305      26.441 199.551  20.756  1.00193.76           H
ATOM   2837 2HG  MET A 305      27.581 199.588  19.401  1.00192.73           H
ATOM   2838  SD  MET A 305      26.892 201.787  20.066  1.00232.06           S
ATOM   2839  CE  MET A 305      27.699 202.330  18.555  1.00307.18           C
ATOM   2840 1HE  MET A 305      27.886 203.402  18.610  1.00368.35           H
ATOM   2841 2HE  MET A 305      27.056 202.120  17.700  1.00370.68           H
ATOM   2842 3HE  MET A 305      28.646 201.803  18.437  1.00366.91           H
ATOM   2843  N   HIS A 306      22.707 198.199  18.590  1.00 55.03           N
ATOM   2844  H   HIS A 306      22.703 198.476  19.561  1.00 58.25           H
ATOM   2845  CA  HIS A 306      21.414 197.891  17.990  1.00 49.75           C
ATOM   2846  HA  HIS A 306      21.384 198.239  16.958  1.00 54.58           H
ATOM   2847  C   HIS A 306      20.304 198.578  18.781  1.00 48.07           C
ATOM   2848  O   HIS A 306      20.524 199.021  19.908  1.00 50.51           O
ATOM   2849  CB  HIS A 306      21.194 196.376  18.028  1.00 45.76           C
ATOM   2850 1HB  HIS A 306      20.188 196.156  17.670  1.00 45.06           H
ATOM   2851 2HB  HIS A 306      21.910 195.907  17.354  1.00 50.37           H
ATOM   2852  CG  HIS A 306      21.372 195.777  19.390  1.00 43.64           C
ATOM   2853  ND1 HIS A 306      22.563 195.273  19.862  1.00 48.56           N
ATOM   2854  HD1 HIS A 306      23.445 195.256  19.369  1.00 53.94           H
ATOM   2855  CD2 HIS A 306      20.482 195.578  20.396  1.00 43.24           C
ATOM   2856  HD2 HIS A 306      19.438 195.855  20.359  1.00 45.07           H
ATOM   2857  CE1 HIS A 306      22.347 194.794  21.094  1.00 50.42           C
ATOM   2858  HE1 HIS A 306      23.104 194.324  21.706  1.00 57.83           H
ATOM   2859  NE2 HIS A 306      21.092 194.959  21.460  1.00 47.89           N
ATOM   2860  N   ASP A 307      19.113 198.653  18.197  1.00 47.84           N
ATOM   2861  H   ASP A 307      18.993 198.335  17.247  1.00 50.99           H
ATOM   2862  CA  ASP A 307      17.933 199.122  18.916  1.00 45.54           C
ATOM   2863  HA  ASP A 307      18.201 199.988  19.522  1.00 50.58           H
ATOM   2864  C   ASP A 307      17.409 198.019  19.833  1.00 37.13           C
ATOM   2865  O   ASP A 307      17.644 196.836  19.586  1.00 37.12           O
ATOM   2866  CB  ASP A 307      16.840 199.519  17.920  1.00 51.85           C
ATOM   2867 1HB  ASP A 307      17.282 200.128  17.131  1.00 82.98           H
ATOM   2868 2HB  ASP A 307      16.429 198.615  17.471  1.00 70.30           H
ATOM   2869  CG  ASP A 307      15.713 200.301  18.569  1.00 84.01           C
ATOM   2870  OD1 ASP A 307      14.588 200.276  18.027  1.00143.95           O
ATOM   2871  OD2 ASP A 307      15.941 200.958  19.608  1.00148.82           O
ATOM   2872  N   GLU A 308      16.688 198.397  20.884  1.00 34.64           N
ATOM   2873  H   GLU A 308      16.511 199.377  21.053  1.00 39.62           H
ATOM   2874  CA  GLU A 308      16.124 197.423  21.814  1.00 30.96           C
ATOM   2875  HA  GLU A 308      16.885 196.665  22.004  1.00 32.79           H
ATOM   2876  C   GLU A 308      14.913 196.720  21.202  1.00 26.85           C
ATOM   2877  O   GLU A 308      13.757 197.062  21.450  1.00 40.21           O
ATOM   2878  CB  GLU A 308      15.768 198.085  23.149  1.00 37.57           C
ATOM   2879 1HB  GLU A 308      16.663 198.570  23.539  1.00 54.74           H
ATOM   2880 2HB  GLU A 308      15.014 198.853  22.979  1.00 55.18           H
ATOM   2881  CG  GLU A 308      15.247 197.115  24.202  1.00 38.88           C
ATOM   2882 1HG  GLU A 308      14.983 197.670  25.103  1.00 58.29           H
ATOM   2883 2HG  GLU A 308      14.346 196.633  23.824  1.00 48.07           H
ATOM   2884  CD  GLU A 308      16.258 196.040  24.548  1.00 50.94           C
ATOM   2885  OE1 GLU A 308      17.289 196.347  25.183  1.00 93.65           O
ATOM   2886  OE2 GLU A 308      16.031 194.870  24.171  1.00 93.75           O
ATOM   2887  N   LYS A 309      15.210 195.726  20.372  1.00 20.08           N
ATOM   2888  H   LYS A 309      16.179 195.588  20.116  1.00 22.67           H
ATOM   2889  CA  LYS A 309      14.203 194.866  19.755  1.00 18.23           C
ATOM   2890  HA  LYS A 309      13.246 195.017  20.256  1.00 19.51           H
ATOM   2891  C   LYS A 309      14.591 193.396  19.889  1.00 16.58           C
ATOM   2892  O   LYS A 309      14.066 192.530  19.190  1.00 16.16           O
ATOM   2893  CB  LYS A 309      14.065 195.245  18.277  1.00 22.28           C
ATOM   2894 1HB  LYS A 309      15.024 195.059  17.794  1.00 25.73           H
ATOM   2895 2HB  LYS A 309      13.326 194.596  17.807  1.00 24.45           H
ATOM   2896  CG  LYS A 309      13.678 196.698  18.015  1.00 30.26           C
ATOM   2897 1HG  LYS A 309      14.317 197.360  18.599  1.00 62.40           H
ATOM   2898 2HG  LYS A 309      13.838 196.916  16.959  1.00 55.85           H
ATOM   2899  CD  LYS A 309      12.220 196.976  18.362  1.00 42.84           C
ATOM   2900 1HD  LYS A 309      11.580 196.328  17.764  1.00 78.51           H
ATOM   2901 2HD  LYS A 309      12.060 196.756  19.417  1.00 84.94           H
ATOM   2902  CE  LYS A 309      11.840 198.426  18.105  1.00 59.97           C
ATOM   2903 1HE  LYS A 309      10.858 198.616  18.544  1.00 99.00           H
ATOM   2904 2HE  LYS A 309      12.567 199.076  18.599  1.00 98.22           H
ATOM   2905  NZ  LYS A 309      11.813 198.682  16.628  1.00113.15           N
ATOM   2906 1HZ  LYS A 309      11.209 198.015  16.167  1.00162.28           H
ATOM   2907 2HZ  LYS A 309      11.475 199.616  16.439  1.00160.94           H
ATOM   2908 3HZ  LYS A 309      12.746 198.590  16.251  1.00160.71           H
ATOM   2909  N   VAL A 310      15.531 193.138  20.792  1.00 18.64           N
ATOM   2910  H   VAL A 310      15.867 193.903  21.360  1.00 23.26           H
ATOM   2911  CA  VAL A 310      16.125 191.818  21.003  1.00 18.31           C
ATOM   2912  HA  VAL A 310      16.513 191.452  20.053  1.00 20.18           H
ATOM   2913  C   VAL A 310      15.127 190.784  21.513  1.00 15.56           C
ATOM   2914  O   VAL A 310      15.154 189.631  21.086  1.00 17.56           O
ATOM   2915  CB  VAL A 310      17.296 191.908  22.008  1.00 23.33           C
ATOM   2916  HB  VAL A 310      16.938 192.425  22.898  1.00 45.56           H
ATOM   2917  CG1 VAL A 310      17.793 190.529  22.432  1.00 44.29           C
ATOM   2918 1HG1 VAL A 310      18.070 189.949  21.553  1.00 82.17           H
ATOM   2919 2HG1 VAL A 310      17.010 190.006  22.980  1.00 80.80           H
ATOM   2920 3HG1 VAL A 310      18.661 190.639  23.081  1.00 82.49           H
ATOM   2921  CG2 VAL A 310      18.439 192.723  21.413  1.00 25.74           C
ATOM   2922 1HG2 VAL A 310      18.100 193.736  21.196  1.00 55.83           H
ATOM   2923 2HG2 VAL A 310      18.794 192.255  20.495  1.00 59.60           H
ATOM   2924 3HG2 VAL A 310      19.260 192.775  22.128  1.00 60.09           H
ATOM   2925  N   ASP A 311      14.239 191.189  22.415  1.00 14.69           N
ATOM   2926  H   ASP A 311      14.221 192.157  22.703  1.00 16.36           H
ATOM   2927  CA  ASP A 311      13.271 190.263  22.998  1.00 14.58           C
ATOM   2928  HA  ASP A 311      13.799 189.392  23.388  1.00 16.78           H
ATOM   2929  C   ASP A 311      12.282 189.762  21.949  1.00 12.57           C
ATOM   2930  O   ASP A 311      11.730 188.671  22.078  1.00 13.14           O
ATOM   2931  CB  ASP A 311      12.513 190.935  24.147  1.00 19.34           C
ATOM   2932 1HB  ASP A 311      12.180 191.921  23.824  1.00 21.85           H
ATOM   2933 2HB  ASP A 311      11.636 190.334  24.387  1.00 24.13           H
ATOM   2934  CG  ASP A 311      13.353 191.076  25.404  1.00 24.96           C
ATOM   2935  OD1 ASP A 311      14.354 190.345  25.568  1.00 55.48           O
ATOM   2936  OD2 ASP A 311      13.007 191.916  26.262  1.00 61.18           O
ATOM   2937  N   LEU A 312      12.075 190.551  20.900  1.00 12.14           N
ATOM   2938  H   LEU A 312      12.580 191.422  20.835  1.00 14.15           H
ATOM   2939  CA  LEU A 312      11.165 190.183  19.820  1.00 10.78           C
ATOM   2940  HA  LEU A 312      10.224 189.848  20.255  1.00 11.17           H
ATOM   2941  C   LEU A 312      11.738 189.035  18.992  1.00 10.50           C
ATOM   2942  O   LEU A 312      11.001 188.167  18.527  1.00 11.66           O
ATOM   2943  CB  LEU A 312      10.902 191.394  18.920  1.00 11.48           C
ATOM   2944 1HB  LEU A 312      11.845 191.672  18.449  1.00 14.15           H
ATOM   2945 2HB  LEU A 312      10.214 191.090  18.131  1.00 13.49           H
ATOM   2946  CG  LEU A 312      10.333 192.643  19.599  1.00 15.40           C
ATOM   2947  HG  LEU A 312      10.988 192.926  20.423  1.00 43.25           H
ATOM   2948  CD1 LEU A 312      10.300 193.798  18.610  1.00 55.72           C
ATOM   2949 1HD1 LEU A 312       9.925 194.693  19.105  1.00101.18           H
ATOM   2950 2HD1 LEU A 312       9.652 193.548  17.770  1.00103.49           H
ATOM   2951 3HD1 LEU A 312      11.307 193.987  18.241  1.00103.54           H
ATOM   2952  CD2 LEU A 312       8.939 192.394  20.159  1.00 30.34           C
ATOM   2953 1HD2 LEU A 312       8.284 192.022  19.371  1.00 67.74           H
ATOM   2954 2HD2 LEU A 312       8.536 193.325  20.558  1.00 70.68           H
ATOM   2955 3HD2 LEU A 312       8.996 191.658  20.960  1.00 70.37           H
ATOM   2956  N   TRP A 313      13.056 189.026  18.822  1.00 10.92           N
ATOM   2957  H   TRP A 313      13.613 189.771  19.215  1.00 12.65           H
ATOM   2958  CA  TRP A 313      13.733 187.930  18.135  1.00 10.92           C
ATOM   2959  HA  TRP A 313      13.257 187.755  17.169  1.00 11.45           H
ATOM   2960  C   TRP A 313      13.622 186.654  18.962  1.00 10.29           C
ATOM   2961  O   TRP A 313      13.308 185.588  18.435  1.00 10.59           O
ATOM   2962  CB  TRP A 313      15.210 188.267  17.915  1.00 12.66           C
ATOM   2963 1HB  TRP A 313      15.283 189.163  17.299  1.00 14.48           H
ATOM   2964 2HB  TRP A 313      15.667 188.476  18.882  1.00 14.35           H
ATOM   2965  CG  TRP A 313      15.977 187.153  17.266  1.00 12.92           C
ATOM   2966  CD1 TRP A 313      16.521 186.065  17.880  1.00 14.20           C
ATOM   2967  HD1 TRP A 313      16.454 185.867  18.941  1.00 15.76           H
ATOM   2968  CD2 TRP A 313      16.320 187.017  15.878  1.00 13.41           C
ATOM   2969  NE1 TRP A 313      17.167 185.257  16.983  1.00 15.13           N
ATOM   2970  HE1 TRP A 313      17.649 184.404  17.228  1.00 17.22           H
ATOM   2971  CE2 TRP A 313      17.050 185.813  15.737  1.00 14.73           C
ATOM   2972  CE3 TRP A 313      16.111 187.809  14.741  1.00 14.69           C
ATOM   2973  HE3 TRP A 313      15.560 188.735  14.814  1.00 15.39           H
ATOM   2974  CZ2 TRP A 313      17.547 185.384  14.503  1.00 16.90           C
ATOM   2975  HZ2 TRP A 313      18.103 184.463  14.418  1.00 19.24           H
ATOM   2976  CZ3 TRP A 313      16.616 187.384  13.513  1.00 17.08           C
ATOM   2977  HZ3 TRP A 313      16.459 187.988  12.631  1.00 19.96           H
ATOM   2978  CH2 TRP A 313      17.318 186.170  13.403  1.00 18.24           C
ATOM   2979  HH2 TRP A 313      17.692 185.856  12.440  1.00 21.95           H
ATOM   2980  N   SER A 314      13.869 186.765  20.263  1.00 10.80           N
ATOM   2981  H   SER A 314      14.105 187.668  20.651  1.00 12.16           H
ATOM   2982  CA  SER A 314      13.791 185.617  21.161  1.00 10.86           C
ATOM   2983  HA  SER A 314      14.452 184.834  20.790  1.00 12.17           H
ATOM   2984  C   SER A 314      12.371 185.059  21.209  1.00  9.36           C
ATOM   2985  O   SER A 314      12.178 183.850  21.327  1.00  9.95           O
ATOM   2986  CB  SER A 314      14.241 186.018  22.568  1.00 13.02           C
ATOM   2987 1HB  SER A 314      13.599 186.819  22.935  1.00 18.22           H
ATOM   2988 2HB  SER A 314      14.147 185.158  23.231  1.00 19.87           H
ATOM   2989  OG  SER A 314      15.587 186.463  22.564  1.00 21.66           O
ATOM   2990  HG  SER A 314      16.130 185.800  22.129  1.00 45.48           H
ATOM   2991  N   LEU A 315      11.382 185.941  21.105  1.00  9.06           N
ATOM   2992  H   LEU A 315      11.602 186.927  21.064  1.00 10.50           H
ATOM   2993  CA  LEU A 315       9.981 185.540  21.034  1.00  8.37           C
ATOM   2994  HA  LEU A 315       9.755 184.909  21.894  1.00  9.07           H
ATOM   2995  C   LEU A 315       9.697 184.743  19.764  1.00  7.93           C
ATOM   2996  O   LEU A 315       8.899 183.807  19.775  1.00  8.83           O
ATOM   2997  CB  LEU A 315       9.091 186.786  21.075  1.00  9.44           C
ATOM   2998 1HB  LEU A 315       9.419 187.414  21.903  1.00 16.07           H
ATOM   2999 2HB  LEU A 315       9.255 187.342  20.152  1.00 14.66           H
ATOM   3000  CG  LEU A 315       7.583 186.559  21.223  1.00 12.98           C
ATOM   3001  HG  LEU A 315       7.253 185.848  20.466  1.00 30.58           H
ATOM   3002  CD1 LEU A 315       7.244 186.007  22.603  1.00 26.04           C
ATOM   3003 1HD1 LEU A 315       7.647 186.665  23.373  1.00 61.28           H
ATOM   3004 2HD1 LEU A 315       7.672 185.011  22.715  1.00 61.12           H
ATOM   3005 3HD1 LEU A 315       6.162 185.942  22.715  1.00 60.28           H
ATOM   3006  CD2 LEU A 315       6.850 187.875  21.002  1.00 24.22           C
ATOM   3007 1HD2 LEU A 315       5.777 187.715  21.102  1.00 57.87           H
ATOM   3008 2HD2 LEU A 315       7.064 188.249  20.001  1.00 57.78           H
ATOM   3009 3HD2 LEU A 315       7.177 188.607  21.741  1.00 59.81           H
ATOM   3010  N   GLY A 316      10.351 185.116  18.668  1.00  8.15           N
ATOM   3011  H   GLY A 316      10.976 185.909  18.706  1.00  9.50           H
ATOM   3012  CA  GLY A 316      10.215 184.390  17.417  1.00  8.26           C
ATOM   3013 1HA  GLY A 316       9.158 184.295  17.173  1.00  9.43           H
ATOM   3014 2HA  GLY A 316      10.712 184.946  16.622  1.00  9.85           H
ATOM   3015  C   GLY A 316      10.823 183.003  17.490  1.00  7.76           C
ATOM   3016  O   GLY A 316      10.248 182.036  16.989  1.00  8.66           O
ATOM   3017  N   VAL A 317      11.985 182.907  18.128  1.00  8.01           N
ATOM   3018  H   VAL A 317      12.414 183.745  18.498  1.00  9.29           H
ATOM   3019  CA  VAL A 317      12.655 181.626  18.341  1.00  8.29           C
ATOM   3020  HA  VAL A 317      12.796 181.134  17.379  1.00  9.03           H
ATOM   3021  C   VAL A 317      11.762 180.741  19.205  1.00  8.22           C
ATOM   3022  O   VAL A 317      11.593 179.556  18.922  1.00  9.28           O
ATOM   3023  CB  VAL A 317      14.030 181.785  19.032  1.00  9.91           C
ATOM   3024  HB  VAL A 317      13.892 182.323  19.970  1.00 10.95           H
ATOM   3025  CG1 VAL A 317      14.653 180.428  19.341  1.00 12.24           C
ATOM   3026 1HG1 VAL A 317      14.002 179.863  20.008  1.00 39.68           H
ATOM   3027 2HG1 VAL A 317      15.618 180.573  19.826  1.00 42.66           H
ATOM   3028 3HG1 VAL A 317      14.798 179.869  18.418  1.00 40.91           H
ATOM   3029  CG2 VAL A 317      14.989 182.581  18.152  1.00 12.64           C
ATOM   3030 1HG2 VAL A 317      15.113 182.081  17.191  1.00 39.65           H
ATOM   3031 2HG2 VAL A 317      15.958 182.660  18.645  1.00 43.16           H
ATOM   3032 3HG2 VAL A 317      14.596 183.584  17.988  1.00 41.49           H
ATOM   3033  N   LEU A 318      11.187 181.325  20.251  1.00  8.29           N
ATOM   3034  H   LEU A 318      11.369 182.303  20.433  1.00  9.13           H
ATOM   3035  CA  LEU A 318      10.307 180.606  21.167  1.00  8.51           C
ATOM   3036  HA  LEU A 318      10.824 179.713  21.515  1.00  9.57           H
ATOM   3037  C   LEU A 318       9.000 180.162  20.516  1.00  8.30           C
ATOM   3038  O   LEU A 318       8.511 179.067  20.787  1.00  9.45           O
ATOM   3039  CB  LEU A 318       9.987 181.503  22.366  1.00  9.25           C
ATOM   3040 1HB  LEU A 318      10.923 181.854  22.800  1.00 10.69           H
ATOM   3041 2HB  LEU A 318       9.440 182.371  21.998  1.00  9.92           H
ATOM   3042  CG  LEU A 318       9.149 180.855  23.471  1.00 10.23           C
ATOM   3043  HG  LEU A 318       8.250 180.432  23.024  1.00 11.58           H
ATOM   3044  CD1 LEU A 318       9.905 179.746  24.191  1.00 12.84           C
ATOM   3045 1HD1 LEU A 318      10.860 180.128  24.552  1.00 42.92           H
ATOM   3046 2HD1 LEU A 318      10.075 178.915  23.507  1.00 40.58           H
ATOM   3047 3HD1 LEU A 318       9.318 179.396  25.039  1.00 41.76           H
ATOM   3048  CD2 LEU A 318       8.728 181.922  24.466  1.00 12.86           C
ATOM   3049 1HD2 LEU A 318       8.143 182.685  23.954  1.00 42.07           H
ATOM   3050 2HD2 LEU A 318       9.610 182.378  24.914  1.00 42.45           H
ATOM   3051 3HD2 LEU A 318       8.119 181.470  25.249  1.00 40.77           H
ATOM   3052  N   CYS A 319       8.426 181.014  19.674  1.00  7.99           N
ATOM   3053  H   CYS A 319       8.859 181.911  19.503  1.00  8.63           H
ATOM   3054  CA  CYS A 319       7.181 180.694  18.984  1.00  8.10           C
ATOM   3055  HA  CYS A 319       6.416 180.443  19.720  1.00  9.42           H
ATOM   3056  C   CYS A 319       7.371 179.489  18.067  1.00  7.76           C
ATOM   3057  O   CYS A 319       6.520 178.601  18.010  1.00  9.78           O
ATOM   3058  CB  CYS A 319       6.718 181.906  18.171  1.00  9.19           C
ATOM   3059 1HB  CYS A 319       6.744 182.787  18.813  1.00 19.84           H
ATOM   3060 2HB  CYS A 319       7.421 182.065  17.352  1.00 14.23           H
ATOM   3061  SG  CYS A 319       5.047 181.724  17.496  1.00 22.92           S
ATOM   3062  HG  CYS A 319       5.163 180.449  17.108  1.00 66.15           H
ATOM   3063  N   TYR A 320       8.487 179.465  17.347  1.00  7.29           N
ATOM   3064  H   TYR A 320       9.134 180.240  17.401  1.00  8.03           H
ATOM   3065  CA  TYR A 320       8.842 178.321  16.514  1.00  7.51           C
ATOM   3066  HA  TYR A 320       8.012 178.092  15.845  1.00  8.21           H
ATOM   3067  C   TYR A 320       9.113 177.094  17.381  1.00  8.32           C
ATOM   3068  O   TYR A 320       8.640 176.000  17.076  1.00  9.79           O
ATOM   3069  CB  TYR A 320      10.075 178.663  15.674  1.00  7.95           C
ATOM   3070 1HB  TYR A 320       9.910 179.620  15.179  1.00  8.95           H
ATOM   3071 2HB  TYR A 320      10.926 178.773  16.345  1.00  8.91           H
ATOM   3072  CG  TYR A 320      10.423 177.626  14.628  1.00  8.69           C
ATOM   3073  CD1 TYR A 320      11.107 176.464  14.984  1.00 10.06           C
ATOM   3074  HD1 TYR A 320      11.337 176.282  16.023  1.00 11.51           H
ATOM   3075  CD2 TYR A 320      10.110 177.821  13.281  1.00 10.32           C
ATOM   3076  HD2 TYR A 320       9.547 178.692  12.981  1.00 12.32           H
ATOM   3077  CE1 TYR A 320      11.514 175.545  14.021  1.00 11.87           C
ATOM   3078  HE1 TYR A 320      12.051 174.655  14.315  1.00 14.71           H
ATOM   3079  CE2 TYR A 320      10.535 176.914  12.310  1.00 12.11           C
ATOM   3080  HE2 TYR A 320      10.319 177.094  11.267  1.00 15.33           H
ATOM   3081  CZ  TYR A 320      11.247 175.787  12.685  1.00 12.51           C
ATOM   3082  OH  TYR A 320      11.708 174.902  11.739  1.00 16.11           O
ATOM   3083  HH  TYR A 320      11.594 175.224  10.840  1.00 21.64           H
ATOM   3084  N   GLU A 321       9.879 177.263  18.453  1.00  8.65           N
ATOM   3085  H   GLU A 321      10.236 178.182  18.675  1.00  9.02           H
ATOM   3086  CA  GLU A 321      10.248 176.148  19.322  1.00  9.78           C
ATOM   3087  HA  GLU A 321      10.714 175.378  18.707  1.00 11.04           H
ATOM   3088  C   GLU A 321       9.050 175.508  20.018  1.00  9.91           C
ATOM   3089  O   GLU A 321       9.026 174.293  20.209  1.00 11.58           O
ATOM   3090  CB  GLU A 321      11.266 176.601  20.371  1.00 10.93           C
ATOM   3091 1HB  GLU A 321      12.086 177.109  19.863  1.00 15.78           H
ATOM   3092 2HB  GLU A 321      10.787 177.307  21.049  1.00 13.69           H
ATOM   3093  CG  GLU A 321      11.846 175.454  21.187  1.00 19.09           C
ATOM   3094 1HG  GLU A 321      11.046 174.977  21.754  1.00 32.67           H
ATOM   3095 2HG  GLU A 321      12.273 174.719  20.505  1.00 32.28           H
ATOM   3096  CD  GLU A 321      12.923 175.907  22.152  1.00 19.03           C
ATOM   3097  OE1 GLU A 321      12.842 177.040  22.672  1.00 33.29           O
ATOM   3098  OE2 GLU A 321      13.863 175.126  22.410  1.00 37.26           O
ATOM   3099  N   PHE A 322       8.047 176.296  20.393  1.00  9.68           N
ATOM   3100  H   PHE A 322       8.112 177.296  20.259  1.00 10.12           H
ATOM   3101  CA  PHE A 322       6.834 175.730  20.976  1.00  9.99           C
ATOM   3102  HA  PHE A 322       7.105 175.048  21.780  1.00 11.32           H
ATOM   3103  C   PHE A 322       6.057 174.921  19.943  1.00 10.47           C
ATOM   3104  O   PHE A 322       5.554 173.841  20.245  1.00 12.94           O
ATOM   3105  CB  PHE A 322       5.887 176.823  21.483  1.00  9.95           C
ATOM   3106 1HB  PHE A 322       5.829 177.606  20.727  1.00 10.33           H
ATOM   3107 2HB  PHE A 322       4.894 176.387  21.590  1.00 11.27           H
ATOM   3108  CG  PHE A 322       6.261 177.447  22.803  1.00 10.56           C
ATOM   3109  CD1 PHE A 322       6.873 176.726  23.826  1.00 22.30           C
ATOM   3110  HD1 PHE A 322       7.183 175.704  23.669  1.00 46.98           H
ATOM   3111  CD2 PHE A 322       5.889 178.765  23.050  1.00 23.89           C
ATOM   3112  HD2 PHE A 322       5.443 179.353  22.262  1.00 49.87           H
ATOM   3113  CE1 PHE A 322       7.073 177.297  25.080  1.00 24.64           C
ATOM   3114  HE1 PHE A 322       7.552 176.727  25.861  1.00 51.11           H
ATOM   3115  CE2 PHE A 322       6.058 179.335  24.309  1.00 25.95           C
ATOM   3116  HE2 PHE A 322       5.741 180.352  24.489  1.00 53.14           H
ATOM   3117  CZ  PHE A 322       6.646 178.597  25.330  1.00 15.12           C
ATOM   3118  HZ  PHE A 322       6.779 179.034  26.309  1.00 18.51           H
ATOM   3119  N   LEU A 323       5.918 175.475  18.743  1.00 10.52           N
ATOM   3120  H   LEU A 323       6.426 176.322  18.531  1.00 11.70           H
ATOM   3121  CA  LEU A 323       5.019 174.931  17.730  1.00 11.88           C
ATOM   3122  HA  LEU A 323       4.109 174.586  18.222  1.00 13.39           H
ATOM   3123  C   LEU A 323       5.616 173.752  16.966  1.00 12.94           C
ATOM   3124  O   LEU A 323       4.896 172.853  16.537  1.00 16.13           O
ATOM   3125  CB  LEU A 323       4.660 176.055  16.755  1.00 14.22           C
ATOM   3126 1HB  LEU A 323       4.378 176.926  17.344  1.00 39.56           H
ATOM   3127 2HB  LEU A 323       5.560 176.313  16.198  1.00 36.62           H
ATOM   3128  CG  LEU A 323       3.539 175.796  15.744  1.00 20.96           C
ATOM   3129  HG  LEU A 323       3.815 174.954  15.109  1.00 76.53           H
ATOM   3130  CD1 LEU A 323       2.201 175.496  16.409  1.00 59.57           C
ATOM   3131 1HD1 LEU A 323       2.256 174.534  16.919  1.00111.49           H
ATOM   3132 2HD1 LEU A 323       1.417 175.450  15.653  1.00106.42           H
ATOM   3133 3HD1 LEU A 323       1.966 176.275  17.134  1.00107.44           H
ATOM   3134  CD2 LEU A 323       3.393 177.037  14.875  1.00 54.73           C
ATOM   3135 1HD2 LEU A 323       4.347 177.263  14.399  1.00 99.97           H
ATOM   3136 2HD2 LEU A 323       3.087 177.884  15.489  1.00102.00           H
ATOM   3137 3HD2 LEU A 323       2.640 176.857  14.108  1.00104.09           H
ATOM   3138  N   VAL A 324       6.932 173.776  16.781  1.00 13.27           N
ATOM   3139  H   VAL A 324       7.460 174.561  17.139  1.00 13.49           H
ATOM   3140  CA  VAL A 324       7.656 172.725  16.068  1.00 15.38           C
ATOM   3141  HA  VAL A 324       6.952 172.172  15.447  1.00 17.77           H
ATOM   3142  C   VAL A 324       8.303 171.733  17.031  1.00 17.16           C
ATOM   3143  O   VAL A 324       8.347 170.535  16.750  1.00 23.05           O
ATOM   3144  CB  VAL A 324       8.738 173.323  15.140  1.00 15.60           C
ATOM   3145  HB  VAL A 324       9.427 173.917  15.740  1.00 15.10           H
ATOM   3146  CG1 VAL A 324       9.535 172.224  14.441  1.00 21.29           C
ATOM   3147 1HG1 VAL A 324      10.126 171.677  15.176  1.00 50.42           H
ATOM   3148 2HG1 VAL A 324      10.208 172.668  13.709  1.00 51.73           H
ATOM   3149 3HG1 VAL A 324       8.856 171.534  13.940  1.00 51.29           H
ATOM   3150  CG2 VAL A 324       8.084 174.227  14.096  1.00 18.35           C
ATOM   3151 1HG2 VAL A 324       8.834 174.568  13.383  1.00 48.47           H
ATOM   3152 2HG2 VAL A 324       7.643 175.096  14.584  1.00 45.89           H
ATOM   3153 3HG2 VAL A 324       7.307 173.677  13.564  1.00 47.91           H
ATOM   3154  N   GLY A 325       8.783 172.227  18.168  1.00 15.86           N
ATOM   3155  H   GLY A 325       8.676 173.211  18.374  1.00 15.05           H
ATOM   3156  CA  GLY A 325       9.419 171.388  19.170  1.00 18.45           C
ATOM   3157 1HA  GLY A 325       8.952 171.595  20.133  1.00 19.48           H
ATOM   3158 2HA  GLY A 325       9.236 170.340  18.934  1.00 21.66           H
ATOM   3159  C   GLY A 325      10.914 171.588  19.331  1.00 20.89           C
ATOM   3160  O   GLY A 325      11.517 171.045  20.257  1.00 30.22           O
ATOM   3161  N   LYS A 326      11.523 172.369  18.444  1.00 18.76           N
ATOM   3162  H   LYS A 326      10.978 172.787  17.702  1.00 17.80           H
ATOM   3163  CA  LYS A 326      12.953 172.667  18.505  1.00 22.72           C
ATOM   3164  HA  LYS A 326      13.258 172.660  19.551  1.00 29.54           H
ATOM   3165  C   LYS A 326      13.239 174.049  17.923  1.00 16.53           C
ATOM   3166  O   LYS A 326      12.450 174.536  17.115  1.00 13.63           O
ATOM   3167  CB  LYS A 326      13.752 171.599  17.751  1.00 34.36           C
ATOM   3168 1HB  LYS A 326      14.813 171.755  17.950  1.00 69.05           H
ATOM   3169 2HB  LYS A 326      13.476 170.620  18.143  1.00 67.24           H
ATOM   3170  CG  LYS A 326      13.545 171.595  16.241  1.00 57.89           C
ATOM   3171 1HG  LYS A 326      12.492 171.420  16.022  1.00 99.07           H
ATOM   3172 2HG  LYS A 326      13.837 172.564  15.835  1.00100.65           H
ATOM   3173  CD  LYS A 326      14.378 170.509  15.578  1.00 76.40           C
ATOM   3174 1HD  LYS A 326      15.428 170.659  15.832  1.00100.51           H
ATOM   3175 2HD  LYS A 326      14.058 169.536  15.949  1.00105.46           H
ATOM   3176  CE  LYS A 326      14.219 170.549  14.067  1.00150.23           C
ATOM   3177 1HE  LYS A 326      13.163 170.419  13.819  1.00206.65           H
ATOM   3178 2HE  LYS A 326      14.539 171.529  13.705  1.00212.08           H
ATOM   3179  NZ  LYS A 326      15.047 169.462  13.449  1.00208.35           N
ATOM   3180 1HZ  LYS A 326      14.938 169.466  12.444  1.00253.77           H
ATOM   3181 2HZ  LYS A 326      14.768 168.557  13.803  1.00251.79           H
ATOM   3182 3HZ  LYS A 326      16.025 169.606  13.663  1.00253.09           H
ATOM   3183  N   PRO A 327      14.343 174.702  18.323  1.00 20.10           N
ATOM   3184  CA  PRO A 327      14.624 176.008  17.713  1.00 18.80           C
ATOM   3185  HA  PRO A 327      13.813 176.696  17.950  1.00 17.98           H
ATOM   3186  C   PRO A 327      14.839 175.958  16.201  1.00 16.26           C
ATOM   3187  O   PRO A 327      15.243 174.925  15.665  1.00 19.79           O
ATOM   3188  CB  PRO A 327      15.915 176.452  18.409  1.00 29.48           C
ATOM   3189 1HB  PRO A 327      16.776 176.216  17.783  1.00 37.84           H
ATOM   3190 2HB  PRO A 327      15.886 177.519  18.628  1.00 40.51           H
ATOM   3191  CG  PRO A 327      15.970 175.666  19.670  1.00 42.34           C
ATOM   3192 1HG  PRO A 327      16.998 175.557  20.014  1.00 64.79           H
ATOM   3193 2HG  PRO A 327      15.357 176.144  20.435  1.00 61.32           H
ATOM   3194  CD  PRO A 327      15.388 174.335  19.295  1.00 31.60           C
ATOM   3195 1HD  PRO A 327      16.143 173.703  18.827  1.00 38.63           H
ATOM   3196 2HD  PRO A 327      14.960 173.849  20.172  1.00 35.91           H
ATOM   3197  N   PRO A 328      14.587 177.069  15.488  1.00 14.06           N
ATOM   3198  CA  PRO A 328      14.725 177.052  14.026  1.00 14.19           C
ATOM   3199  HA  PRO A 328      14.199 176.190  13.617  1.00 15.62           H
ATOM   3200  C   PRO A 328      16.150 177.048  13.479  1.00 16.15           C
ATOM   3201  O   PRO A 328      16.366 176.708  12.317  1.00 20.24           O
ATOM   3202  CB  PRO A 328      14.003 178.334  13.605  1.00 14.72           C
ATOM   3203 1HB  PRO A 328      14.449 178.749  12.702  1.00 18.66           H
ATOM   3204 2HB  PRO A 328      12.942 178.138  13.454  1.00 19.50           H
ATOM   3205  CG  PRO A 328      14.188 179.258  14.748  1.00 15.64           C
ATOM   3206 1HG  PRO A 328      15.163 179.739  14.681  1.00 24.76           H
ATOM   3207 2HG  PRO A 328      13.393 180.004  14.770  1.00 20.90           H
ATOM   3208  CD  PRO A 328      14.127 178.384  15.968  1.00 14.60           C
ATOM   3209 1HD  PRO A 328      14.799 178.765  16.735  1.00 20.50           H
ATOM   3210 2HD  PRO A 328      13.105 178.317  16.341  1.00 16.21           H
ATOM   3211  N   PHE A 329      17.117 177.434  14.303  1.00 17.43           N
ATOM   3212  H   PHE A 329      16.889 177.675  15.257  1.00 18.81           H
ATOM   3213  CA  PHE A 329      18.512 177.517  13.877  1.00 20.67           C
ATOM   3214  HA  PHE A 329      18.555 177.445  12.790  1.00 22.03           H
ATOM   3215  C   PHE A 329      19.352 176.382  14.456  1.00 24.97           C
ATOM   3216  O   PHE A 329      20.574 176.368  14.317  1.00 31.89           O
ATOM   3217  CB  PHE A 329      19.106 178.865  14.297  1.00 21.72           C
ATOM   3218 1HB  PHE A 329      19.157 178.901  15.385  1.00 23.18           H
ATOM   3219 2HB  PHE A 329      20.122 178.932  13.906  1.00 25.87           H
ATOM   3220  CG  PHE A 329      18.324 180.053  13.807  1.00 19.40           C
ATOM   3221  CD1 PHE A 329      18.263 180.351  12.449  1.00 21.16           C
ATOM   3222  HD1 PHE A 329      18.786 179.731  11.737  1.00 25.08           H
ATOM   3223  CD2 PHE A 329      17.639 180.866  14.704  1.00 18.43           C
ATOM   3224  HD2 PHE A 329      17.681 180.653  15.762  1.00 20.41           H
ATOM   3225  CE1 PHE A 329      17.519 181.434  11.990  1.00 21.01           C
ATOM   3226  HE1 PHE A 329      17.472 181.646  10.933  1.00 24.91           H
ATOM   3227  CE2 PHE A 329      16.886 181.948  14.254  1.00 18.22           C
ATOM   3228  HE2 PHE A 329      16.346 182.561  14.960  1.00 19.82           H
ATOM   3229  CZ  PHE A 329      16.827 182.234  12.894  1.00 19.17           C
ATOM   3230  HZ  PHE A 329      16.248 183.075  12.541  1.00 21.16           H
ATOM   3231  N   GLU A 330      18.687 175.426  15.097  1.00 28.03           N
ATOM   3232  H   GLU A 330      17.677 175.451  15.107  1.00 31.38           H
ATOM   3233  CA  GLU A 330      19.356 174.302  15.744  1.00 35.54           C
ATOM   3234  HA  GLU A 330      20.059 174.691  16.480  1.00 40.41           H
ATOM   3235  C   GLU A 330      20.137 173.483  14.718  1.00 35.90           C
ATOM   3236  O   GLU A 330      19.649 173.216  13.620  1.00 41.47           O
ATOM   3237  CB  GLU A 330      18.317 173.424  16.449  1.00 48.38           C
ATOM   3238 1HB  GLU A 330      17.664 174.070  17.035  1.00 66.65           H
ATOM   3239 2HB  GLU A 330      17.711 172.924  15.693  1.00 60.31           H
ATOM   3240  CG  GLU A 330      18.901 172.369  17.377  1.00 71.97           C
ATOM   3241 1HG  GLU A 330      18.115 171.665  17.653  1.00 98.23           H
ATOM   3242 2HG  GLU A 330      19.684 171.823  16.850  1.00101.65           H
ATOM   3243  CD  GLU A 330      19.485 172.977  18.638  1.00 96.63           C
ATOM   3244  OE1 GLU A 330      20.712 172.866  18.847  1.00146.76           O
ATOM   3245  OE2 GLU A 330      18.723 173.580  19.423  1.00150.99           O
ATOM   3246  N   ALA A 331      21.358 173.095  15.072  1.00 41.74           N
ATOM   3247  H   ALA A 331      21.703 173.281  16.003  1.00 52.15           H
ATOM   3248  CA  ALA A 331      22.243 172.384  14.155  1.00 45.66           C
ATOM   3249  HA  ALA A 331      21.639 171.827  13.439  1.00 47.99           H
ATOM   3250  C   ALA A 331      23.119 171.398  14.925  1.00 53.43           C
ATOM   3251  O   ALA A 331      23.130 171.397  16.156  1.00 59.16           O
ATOM   3252  CB  ALA A 331      23.110 173.384  13.401  1.00 49.59           C
ATOM   3253 1HB  ALA A 331      22.478 174.139  12.934  1.00 75.87           H
ATOM   3254 2HB  ALA A 331      23.679 172.866  12.629  1.00 81.40           H
ATOM   3255 3HB  ALA A 331      23.798 173.868  14.094  1.00 80.49           H
ATOM   3256  N   ASN A 332      23.864 170.564  14.206  1.00 61.09           N
ATOM   3257  H   ASN A 332      23.824 170.598  13.197  1.00 63.70           H
ATOM   3258  CA  ASN A 332      24.742 169.579  14.832  1.00 73.00           C
ATOM   3259  HA  ASN A 332      24.142 168.933  15.475  1.00 78.18           H
ATOM   3260  C   ASN A 332      25.826 170.204  15.707  1.00 76.49           C
ATOM   3261  O   ASN A 332      26.320 169.562  16.632  1.00 91.11           O
ATOM   3262  CB  ASN A 332      25.422 168.718  13.764  1.00 88.00           C
ATOM   3263 1HB  ASN A 332      25.720 169.345  12.924  1.00113.52           H
ATOM   3264 2HB  ASN A 332      26.316 168.273  14.200  1.00125.31           H
ATOM   3265  CG  ASN A 332      24.535 167.601  13.260  1.00151.16           C
ATOM   3266  OD1 ASN A 332      23.417 167.828  12.805  1.00243.77           O
ATOM   3267  ND2 ASN A 332      25.037 166.378  13.328  1.00225.88           N
ATOM   3268 1HD2 ASN A 332      24.486 165.600  12.997  1.00344.20           H
ATOM   3269 2HD2 ASN A 332      25.956 166.227  13.716  1.00237.90           H
ATOM   3270  N   THR A 333      26.219 171.438  15.410  1.00 71.74           N
ATOM   3271  H   THR A 333      25.766 171.946  14.663  1.00 67.54           H
ATOM   3272  CA  THR A 333      27.279 172.103  16.164  1.00 79.21           C
ATOM   3273  HA  THR A 333      27.294 171.680  17.168  1.00 86.96           H
ATOM   3274  C   THR A 333      27.029 173.602  16.303  1.00 72.13           C
ATOM   3275  O   THR A 333      26.343 174.214  15.485  1.00 64.00           O
ATOM   3276  CB  THR A 333      28.661 171.846  15.525  1.00 93.26           C
ATOM   3277  HB  THR A 333      28.785 170.773  15.378  1.00126.89           H
ATOM   3278  OG1 THR A 333      29.690 172.315  16.405  1.00140.32           O
ATOM   3279  HG1 THR A 333      30.535 171.989  16.084  1.00202.05           H
ATOM   3280  CG2 THR A 333      28.812 172.542  14.177  1.00118.32           C
ATOM   3281 1HG2 THR A 333      28.743 173.621  14.308  1.00161.72           H
ATOM   3282 2HG2 THR A 333      28.030 172.207  13.495  1.00161.48           H
ATOM   3283 3HG2 THR A 333      29.785 172.295  13.751  1.00163.50           H
ATOM   3284  N   TYR A 334      27.606 174.187  17.348  1.00 81.49           N
ATOM   3285  H   TYR A 334      28.168 173.632  17.978  1.00 94.58           H
ATOM   3286  CA  TYR A 334      27.477 175.614  17.627  1.00 79.14           C
ATOM   3287  HA  TYR A 334      26.431 175.848  17.830  1.00 70.65           H
ATOM   3288  C   TYR A 334      27.929 176.480  16.455  1.00 77.04           C
ATOM   3289  O   TYR A 334      27.321 177.510  16.174  1.00 69.10           O
ATOM   3290  CB  TYR A 334      28.312 175.966  18.861  1.00102.22           C
ATOM   3291 1HB  TYR A 334      27.902 175.444  19.725  1.00127.15           H
ATOM   3292 2HB  TYR A 334      29.332 175.615  18.701  1.00124.74           H
ATOM   3293  CG  TYR A 334      28.365 177.449  19.157  1.00145.52           C
ATOM   3294  CD1 TYR A 334      29.420 178.230  18.682  1.00211.79           C
ATOM   3295  HD1 TYR A 334      30.197 177.776  18.084  1.00234.24           H
ATOM   3296  CD2 TYR A 334      27.366 178.069  19.910  1.00210.42           C
ATOM   3297  HD2 TYR A 334      26.534 177.488  20.278  1.00230.61           H
ATOM   3298  CE1 TYR A 334      29.482 179.594  18.957  1.00331.95           C
ATOM   3299  HE1 TYR A 334      30.302 180.187  18.580  1.00445.63           H
ATOM   3300  CE2 TYR A 334      27.430 179.432  20.195  1.00331.52           C
ATOM   3301  HE2 TYR A 334      26.657 179.901  20.785  1.00445.62           H
ATOM   3302  CZ  TYR A 334      28.494 180.184  19.725  1.00387.36           C
ATOM   3303  OH  TYR A 334      28.576 181.522  20.031  1.00581.02           O
ATOM   3304  HH  TYR A 334      29.352 181.943  19.652  1.00627.73           H
ATOM   3305  N   GLN A 335      28.991 176.062  15.775  1.00 89.27           N
ATOM   3306  H   GLN A 335      29.425 175.184  16.021  1.00 99.29           H
ATOM   3307  CA  GLN A 335      29.542 176.830  14.663  1.00 95.14           C
ATOM   3308  HA  GLN A 335      29.813 177.824  15.019  1.00 99.78           H
ATOM   3309  C   GLN A 335      28.518 177.008  13.545  1.00 82.54           C
ATOM   3310  O   GLN A 335      28.452 178.066  12.923  1.00 87.47           O
ATOM   3311  CB  GLN A 335      30.792 176.142  14.106  1.00117.90           C
ATOM   3312 1HB  GLN A 335      30.519 175.142  13.769  1.00141.77           H
ATOM   3313 2HB  GLN A 335      31.138 176.708  13.241  1.00148.09           H
ATOM   3314  CG  GLN A 335      31.946 176.023  15.093  1.00180.50           C
ATOM   3315 2HG  GLN A 335      32.772 175.507  14.603  1.00234.30           H
ATOM   3316 1HG  GLN A 335      31.629 175.432  15.951  1.00248.86           H
ATOM   3317  CD  GLN A 335      32.443 177.371  15.578  1.00259.82           C
ATOM   3318  OE1 GLN A 335      32.405 178.361  14.851  1.00315.89           O
ATOM   3319  NE2 GLN A 335      32.926 177.417  16.810  1.00395.60           N
ATOM   3320 1HE2 GLN A 335      33.267 178.297  17.169  1.00524.41           H
ATOM   3321 2HE2 GLN A 335      32.959 176.583  17.376  1.00445.54           H
ATOM   3322  N   GLU A 336      27.712 175.984  13.284  1.00 73.83           N
ATOM   3323  H   GLU A 336      27.782 175.133  13.823  1.00 77.62           H
ATOM   3324  CA  GLU A 336      26.694 176.075  12.243  1.00 65.76           C
ATOM   3325  HA  GLU A 336      27.120 176.619  11.400  1.00 73.31           H
ATOM   3326  C   GLU A 336      25.476 176.856  12.729  1.00 54.47           C
ATOM   3327  O   GLU A 336      24.894 177.625  11.967  1.00 54.18           O
ATOM   3328  CB  GLU A 336      26.292 174.680  11.757  1.00 65.70           C
ATOM   3329 1HB  GLU A 336      27.196 174.149  11.458  1.00 75.49           H
ATOM   3330 2HB  GLU A 336      25.833 174.133  12.579  1.00 67.62           H
ATOM   3331  CG  GLU A 336      25.330 174.698  10.578  1.00 69.05           C
ATOM   3332 1HG  GLU A 336      25.068 173.671  10.320  1.00 85.65           H
ATOM   3333 2HG  GLU A 336      24.421 175.220  10.877  1.00 82.01           H
ATOM   3334  CD  GLU A 336      25.913 175.390   9.359  1.00 87.88           C
ATOM   3335  OE1 GLU A 336      27.121 175.224   9.086  1.00133.46           O
ATOM   3336  OE2 GLU A 336      25.177 176.126   8.669  1.00136.59           O
ATOM   3337  N   THR A 337      25.104 176.690  13.994  1.00 49.53           N
ATOM   3338  H   THR A 337      25.593 176.021  14.573  1.00 54.36           H
ATOM   3339  CA  THR A 337      24.025 177.474  14.589  1.00 41.47           C
ATOM   3340  HA  THR A 337      23.110 177.314  14.018  1.00 36.86           H
ATOM   3341  C   THR A 337      24.371 178.961  14.535  1.00 42.89           C
ATOM   3342  O   THR A 337      23.530 179.796  14.206  1.00 38.28           O
ATOM   3343  CB  THR A 337      23.775 177.054  16.053  1.00 42.61           C
ATOM   3344  HB  THR A 337      24.674 177.246  16.639  1.00 51.10           H
ATOM   3345  OG1 THR A 337      23.481 175.652  16.098  1.00 45.51           O
ATOM   3346  HG1 THR A 337      22.745 175.480  15.506  1.00 73.53           H
ATOM   3347  CG2 THR A 337      22.611 177.815  16.673  1.00 39.11           C
ATOM   3348 1HG2 THR A 337      22.367 177.377  17.641  1.00 68.38           H
ATOM   3349 2HG2 THR A 337      21.739 177.759  16.021  1.00 66.00           H
ATOM   3350 3HG2 THR A 337      22.892 178.859  16.814  1.00 65.95           H
ATOM   3351  N   TYR A 338      25.625 179.283  14.835  1.00 52.45           N
ATOM   3352  H   TYR A 338      26.267 178.548  15.102  1.00 59.14           H
ATOM   3353  CA  TYR A 338      26.141 180.647  14.773  1.00 59.07           C
ATOM   3354  HA  TYR A 338      25.617 181.272  15.496  1.00 56.86           H
ATOM   3355  C   TYR A 338      25.926 181.231  13.377  1.00 58.64           C
ATOM   3356  O   TYR A 338      25.444 182.353  13.219  1.00 59.93           O
ATOM   3357  CB  TYR A 338      27.632 180.600  15.119  1.00 78.79           C
ATOM   3358 1HB  TYR A 338      27.757 180.002  16.022  1.00 98.76           H
ATOM   3359 2HB  TYR A 338      28.160 180.094  14.312  1.00119.43           H
ATOM   3360  CG  TYR A 338      28.299 181.938  15.349  1.00 91.63           C
ATOM   3361  CD1 TYR A 338      28.893 182.629  14.292  1.00139.26           C
ATOM   3362  HD1 TYR A 338      28.819 182.239  13.287  1.00179.36           H
ATOM   3363  CD2 TYR A 338      28.397 182.476  16.633  1.00141.70           C
ATOM   3364  HD2 TYR A 338      27.919 181.972  17.460  1.00184.04           H
ATOM   3365  CE1 TYR A 338      29.600 183.808  14.517  1.00211.16           C
ATOM   3366  HE1 TYR A 338      30.060 184.333  13.693  1.00305.28           H
ATOM   3367  CE2 TYR A 338      29.113 183.649  16.865  1.00213.91           C
ATOM   3368  HE2 TYR A 338      29.196 184.048  17.865  1.00310.68           H
ATOM   3369  CZ  TYR A 338      29.703 184.314  15.802  1.00235.89           C
ATOM   3370  OH  TYR A 338      30.376 185.495  16.014  1.00361.23           O
ATOM   3371  HH  TYR A 338      30.288 185.819  16.912  1.00419.06           H
ATOM   3372  N   LYS A 339      26.269 180.445  12.362  1.00 60.60           N
ATOM   3373  H   LYS A 339      26.654 179.532  12.564  1.00 62.79           H
ATOM   3374  CA  LYS A 339      26.116 180.840  10.964  1.00 63.33           C
ATOM   3375  HA  LYS A 339      26.554 181.829  10.828  1.00 70.09           H
ATOM   3376  C   LYS A 339      24.657 180.928  10.527  1.00 52.52           C
ATOM   3377  O   LYS A 339      24.293 181.830   9.774  1.00 54.03           O
ATOM   3378  CB  LYS A 339      26.852 179.842  10.067  1.00 74.13           C
ATOM   3379 1HB  LYS A 339      26.502 178.838  10.309  1.00 81.14           H
ATOM   3380 2HB  LYS A 339      26.597 180.049   9.028  1.00 89.64           H
ATOM   3381  CG  LYS A 339      28.367 179.883  10.214  1.00133.22           C
ATOM   3382 1HG  LYS A 339      28.735 180.855   9.885  1.00181.71           H
ATOM   3383 2HG  LYS A 339      28.628 179.749  11.263  1.00178.40           H
ATOM   3384  CD  LYS A 339      29.039 178.785   9.402  1.00168.50           C
ATOM   3385 1HD  LYS A 339      28.623 177.821   9.695  1.00205.63           H
ATOM   3386 2HD  LYS A 339      28.846 178.950   8.342  1.00187.67           H
ATOM   3387  CE  LYS A 339      30.539 178.772   9.649  1.00260.50           C
ATOM   3388 1HE  LYS A 339      30.954 179.748   9.386  1.00310.87           H
ATOM   3389 2HE  LYS A 339      30.719 178.598  10.713  1.00312.56           H
ATOM   3390  NZ  LYS A 339      31.164 177.688   8.822  1.00371.93           N
ATOM   3391 1HZ  LYS A 339      31.022 177.868   7.837  1.00429.33           H
ATOM   3392 2HZ  LYS A 339      30.750 176.794   9.049  1.00434.30           H
ATOM   3393 3HZ  LYS A 339      32.158 177.638   9.001  1.00432.64           H
ATOM   3394  N   ARG A 340      23.828 179.994  10.983  1.00 45.22           N
ATOM   3395  H   ARG A 340      24.191 179.267  11.586  1.00 46.97           H
ATOM   3396  CA  ARG A 340      22.409 179.974  10.632  1.00 38.12           C
ATOM   3397  HA  ARG A 340      22.317 180.051   9.549  1.00 41.73           H
ATOM   3398  C   ARG A 340      21.662 181.168  11.212  1.00 32.71           C
ATOM   3399  O   ARG A 340      20.809 181.737  10.537  1.00 32.11           O
ATOM   3400  CB  ARG A 340      21.743 178.668  11.077  1.00 35.31           C
ATOM   3401 1HB  ARG A 340      22.029 178.451  12.106  1.00 37.87           H
ATOM   3402 2HB  ARG A 340      20.662 178.804  11.040  1.00 35.55           H
ATOM   3403  CG  ARG A 340      22.096 177.480  10.192  1.00 43.23           C
ATOM   3404 1HG  ARG A 340      21.802 177.706   9.167  1.00 56.94           H
ATOM   3405 2HG  ARG A 340      23.174 177.322  10.217  1.00 57.58           H
ATOM   3406  CD  ARG A 340      21.400 176.198  10.625  1.00 41.61           C
ATOM   3407 1HD  ARG A 340      21.687 175.960  11.650  1.00 68.21           H
ATOM   3408 2HD  ARG A 340      20.320 176.342  10.579  1.00 52.33           H
ATOM   3409  NE  ARG A 340      21.786 175.103   9.736  1.00 69.05           N
ATOM   3410  HE  ARG A 340      22.419 175.328   8.983  1.00116.56           H
ATOM   3411  CZ  ARG A 340      21.369 173.847   9.828  1.00 85.90           C
ATOM   3412  NH1 ARG A 340      20.552 173.423  10.771  1.00 79.52           N
ATOM   3413 1HH1 ARG A 340      20.249 174.055  11.495  1.00 79.94           H
ATOM   3414 2HH1 ARG A 340      20.241 172.465  10.766  1.00113.76           H
ATOM   3415  NH2 ARG A 340      21.804 172.974   8.944  1.00168.46           N
ATOM   3416 1HH2 ARG A 340      22.421 173.286   8.211  1.00237.21           H
ATOM   3417 2HH2 ARG A 340      21.507 172.013   9.008  1.00201.72           H
ATOM   3418  N   ILE A 341      21.990 181.564  12.436  1.00 31.67           N
ATOM   3419  H   ILE A 341      22.669 181.038  12.969  1.00 34.98           H
ATOM   3420  CA  ILE A 341      21.397 182.764  13.023  1.00 28.53           C
ATOM   3421  HA  ILE A 341      20.311 182.690  12.961  1.00 25.73           H
ATOM   3422  C   ILE A 341      21.829 183.984  12.216  1.00 31.19           C
ATOM   3423  O   ILE A 341      21.004 184.831  11.877  1.00 30.23           O
ATOM   3424  CB  ILE A 341      21.802 182.964  14.502  1.00 29.35           C
ATOM   3425  HB  ILE A 341      22.890 182.974  14.566  1.00 33.69           H
ATOM   3426  CG1 ILE A 341      21.261 181.816  15.360  1.00 28.22           C
ATOM   3427 1HG1 ILE A 341      20.189 181.952  15.495  1.00 27.38           H
ATOM   3428 2HG1 ILE A 341      21.417 180.874  14.835  1.00 29.22           H
ATOM   3429  CG2 ILE A 341      21.267 184.295  15.032  1.00 29.80           C
ATOM   3430 1HG2 ILE A 341      20.180 184.313  14.964  1.00 59.75           H
ATOM   3431 2HG2 ILE A 341      21.679 185.120  14.452  1.00 55.52           H
ATOM   3432 3HG2 ILE A 341      21.562 184.424  16.074  1.00 59.12           H
ATOM   3433  CD1 ILE A 341      21.909 181.698  16.723  1.00 31.92           C
ATOM   3434 1HD1 ILE A 341      22.993 181.655  16.614  1.00 59.67           H
ATOM   3435 2HD1 ILE A 341      21.559 180.784  17.201  1.00 61.29           H
ATOM   3436 3HD1 ILE A 341      21.635 182.553  17.339  1.00 61.61           H
ATOM   3437  N   SER A 342      23.117 184.066  11.898  1.00 37.31           N
ATOM   3438  H   SER A 342      23.747 183.325  12.177  1.00 40.68           H
ATOM   3439  CA  SER A 342      23.666 185.209  11.174  1.00 41.18           C
ATOM   3440  HA  SER A 342      23.505 186.107  11.770  1.00 41.91           H
ATOM   3441  C   SER A 342      22.994 185.427   9.821  1.00 40.37           C
ATOM   3442  O   SER A 342      22.663 186.558   9.466  1.00 44.83           O
ATOM   3443  CB  SER A 342      25.173 185.022  10.979  1.00 51.04           C
ATOM   3444 1HB  SER A 342      25.649 184.904  11.952  1.00 71.04           H
ATOM   3445 2HB  SER A 342      25.350 184.124  10.387  1.00 76.52           H
ATOM   3446  OG  SER A 342      25.742 186.135  10.312  1.00 91.79           O
ATOM   3447  HG  SER A 342      25.510 186.934  10.790  1.00120.93           H
ATOM   3448  N   ARG A 343      22.780 184.352   9.069  1.00 39.92           N
ATOM   3449  H   ARG A 343      23.064 183.444   9.410  1.00 42.12           H
ATOM   3450  CA  ARG A 343      22.131 184.442   7.761  1.00 40.99           C
ATOM   3451  HA  ARG A 343      22.399 185.394   7.302  1.00 45.23           H
ATOM   3452  C   ARG A 343      20.608 184.404   7.829  1.00 35.76           C
ATOM   3453  O   ARG A 343      19.940 184.601   6.816  1.00 39.52           O
ATOM   3454  CB  ARG A 343      22.602 183.305   6.849  1.00 48.25           C
ATOM   3455 1HB  ARG A 343      22.378 182.351   7.326  1.00 51.38           H
ATOM   3456 2HB  ARG A 343      22.035 183.362   5.919  1.00 56.35           H
ATOM   3457  CG  ARG A 343      24.085 183.352   6.503  1.00 60.92           C
ATOM   3458 1HG  ARG A 343      24.342 184.366   6.198  1.00 77.65           H
ATOM   3459 2HG  ARG A 343      24.673 183.086   7.382  1.00 73.33           H
ATOM   3460  CD  ARG A 343      24.419 182.401   5.360  1.00 79.69           C
ATOM   3461 1HD  ARG A 343      23.760 182.627   4.520  1.00109.54           H
ATOM   3462 2HD  ARG A 343      25.446 182.576   5.038  1.00122.73           H
ATOM   3463  NE  ARG A 343      24.252 180.994   5.723  1.00132.93           N
ATOM   3464  HE  ARG A 343      23.346 180.582   5.555  1.00189.16           H
ATOM   3465  CZ  ARG A 343      25.189 180.208   6.238  1.00202.22           C
ATOM   3466  NH1 ARG A 343      26.418 180.625   6.473  1.00233.06           N
ATOM   3467 1HH1 ARG A 343      26.654 181.589   6.300  1.00217.72           H
ATOM   3468 2HH1 ARG A 343      27.105 179.970   6.812  1.00334.66           H
ATOM   3469  NH2 ARG A 343      24.896 178.954   6.512  1.00342.69           N
ATOM   3470 1HH2 ARG A 343      23.973 178.613   6.292  1.00414.09           H
ATOM   3471 2HH2 ARG A 343      25.589 178.350   6.924  1.00442.41           H
ATOM   3472  N   VAL A 344      20.079 184.141   9.019  1.00 30.99           N
ATOM   3473  H   VAL A 344      20.695 184.048   9.815  1.00 32.45           H
ATOM   3474  CA  VAL A 344      18.648 183.925   9.231  1.00 27.41           C
ATOM   3475  HA  VAL A 344      18.496 183.635  10.270  1.00 26.50           H
ATOM   3476  C   VAL A 344      18.207 182.766   8.342  1.00 28.72           C
ATOM   3477  O   VAL A 344      17.234 182.844   7.593  1.00 33.34           O
ATOM   3478  CB  VAL A 344      17.784 185.179   8.956  1.00 28.22           C
ATOM   3479  HB  VAL A 344      17.656 185.298   7.880  1.00 39.84           H
ATOM   3480  CG1 VAL A 344      16.408 185.019   9.599  1.00 39.20           C
ATOM   3481 1HG1 VAL A 344      15.919 184.128   9.207  1.00 72.14           H
ATOM   3482 2HG1 VAL A 344      15.795 185.889   9.366  1.00 74.26           H
ATOM   3483 3HG1 VAL A 344      16.510 184.928  10.680  1.00 73.29           H
ATOM   3484  CG2 VAL A 344      18.454 186.441   9.501  1.00 38.49           C
ATOM   3485 1HG2 VAL A 344      17.751 187.273   9.461  1.00 71.85           H
ATOM   3486 2HG2 VAL A 344      19.327 186.685   8.896  1.00 72.67           H
ATOM   3487 3HG2 VAL A 344      18.764 186.281  10.534  1.00 72.02           H
ATOM   3488  N   GLU A 345      18.955 181.672   8.426  1.00 30.16           N
ATOM   3489  H   GLU A 345      19.724 181.649   9.082  1.00 31.80           H
ATOM   3490  CA  GLU A 345      18.709 180.492   7.604  1.00 32.87           C
ATOM   3491  HA  GLU A 345      18.129 180.785   6.728  1.00 35.16           H
ATOM   3492  C   GLU A 345      17.919 179.441   8.380  1.00 30.28           C
ATOM   3493  O   GLU A 345      18.472 178.713   9.206  1.00 41.52           O
ATOM   3494  CB  GLU A 345      20.036 179.894   7.130  1.00 42.44           C
ATOM   3495 1HB  GLU A 345      20.617 180.678   6.645  1.00 64.95           H
ATOM   3496 2HB  GLU A 345      20.594 179.540   7.997  1.00 71.80           H
ATOM   3497  CG  GLU A 345      19.863 178.739   6.151  1.00 62.72           C
ATOM   3498 1HG  GLU A 345      19.195 177.997   6.588  1.00115.78           H
ATOM   3499 2HG  GLU A 345      19.408 179.117   5.235  1.00101.90           H
ATOM   3500  CD  GLU A 345      21.182 178.072   5.811  1.00 97.13           C
ATOM   3501  OE1 GLU A 345      21.314 176.844   6.001  1.00161.71           O
ATOM   3502  OE2 GLU A 345      22.108 178.778   5.358  1.00158.54           O
ATOM   3503  N   PHE A 346      16.622 179.358   8.103  1.00 27.02           N
ATOM   3504  H   PHE A 346      16.200 180.002   7.449  1.00 32.82           H
ATOM   3505  CA  PHE A 346      15.764 178.343   8.706  1.00 25.73           C
ATOM   3506  HA  PHE A 346      16.348 177.431   8.827  1.00 29.45           H
ATOM   3507  C   PHE A 346      14.572 178.043   7.801  1.00 24.29           C
ATOM   3508  O   PHE A 346      14.265 178.815   6.892  1.00 28.06           O
ATOM   3509  CB  PHE A 346      15.288 178.799  10.088  1.00 26.18           C
ATOM   3510 1HB  PHE A 346      14.908 177.928  10.621  1.00 32.16           H
ATOM   3511 2HB  PHE A 346      16.142 179.189  10.643  1.00 28.81           H
ATOM   3512  CG  PHE A 346      14.203 179.842  10.057  1.00 24.10           C
ATOM   3513  CD1 PHE A 346      12.882 179.479  10.301  1.00 56.10           C
ATOM   3514  HD1 PHE A 346      12.634 178.445  10.491  1.00125.93           H
ATOM   3515  CD2 PHE A 346      14.498 181.179   9.815  1.00 62.57           C
ATOM   3516  HD2 PHE A 346      15.518 181.480   9.623  1.00137.71           H
ATOM   3517  CE1 PHE A 346      11.872 180.436  10.317  1.00 62.27           C
ATOM   3518  HE1 PHE A 346      10.858 180.143  10.542  1.00137.34           H
ATOM   3519  CE2 PHE A 346      13.491 182.141   9.804  1.00 67.67           C
ATOM   3520  HE2 PHE A 346      13.731 183.175   9.603  1.00146.38           H
ATOM   3521  CZ  PHE A 346      12.173 181.768  10.050  1.00 35.40           C
ATOM   3522  HZ  PHE A 346      11.389 182.511  10.046  1.00 45.78           H
ATOM   3523  N   THR A 347      13.904 176.919   8.040  1.00 23.46           N
ATOM   3524  H   THR A 347      14.186 176.318   8.802  1.00 25.01           H
ATOM   3525  CA  THR A 347      12.752 176.511   7.239  1.00 24.09           C
ATOM   3526  HA  THR A 347      12.452 177.333   6.590  1.00 27.72           H
ATOM   3527  C   THR A 347      11.579 176.147   8.144  1.00 20.47           C
ATOM   3528  O   THR A 347      11.753 175.932   9.343  1.00 23.72           O
ATOM   3529  CB  THR A 347      13.076 175.279   6.368  1.00 33.25           C
ATOM   3530  HB  THR A 347      12.186 174.994   5.807  1.00 69.69           H
ATOM   3531  OG1 THR A 347      13.471 174.188   7.209  1.00 78.25           O
ATOM   3532  HG1 THR A 347      13.642 173.424   6.654  1.00128.34           H
ATOM   3533  CG2 THR A 347      14.201 175.571   5.381  1.00 76.31           C
ATOM   3534 1HG2 THR A 347      15.133 175.743   5.919  1.00125.87           H
ATOM   3535 2HG2 THR A 347      13.953 176.453   4.791  1.00126.80           H
ATOM   3536 3HG2 THR A 347      14.326 174.718   4.713  1.00129.64           H
ATOM   3537  N   PHE A 348      10.385 176.057   7.568  1.00 21.50           N
ATOM   3538  H   PHE A 348      10.282 176.240   6.581  1.00 26.86           H
ATOM   3539  CA  PHE A 348       9.201 175.627   8.307  1.00 20.57           C
ATOM   3540  HA  PHE A 348       9.413 175.661   9.375  1.00 20.26           H
ATOM   3541  C   PHE A 348       8.843 174.197   7.911  1.00 22.93           C
ATOM   3542  O   PHE A 348       8.910 173.845   6.733  1.00 27.41           O
ATOM   3543  CB  PHE A 348       8.008 176.539   8.011  1.00 21.82           C
ATOM   3544 1HB  PHE A 348       7.831 176.552   6.936  1.00 26.26           H
ATOM   3545 2HB  PHE A 348       7.127 176.117   8.494  1.00 24.31           H
ATOM   3546  CG  PHE A 348       8.186 177.950   8.500  1.00 19.78           C
ATOM   3547  CD1 PHE A 348       7.966 178.260   9.837  1.00 19.09           C
ATOM   3548  HD1 PHE A 348       7.690 177.480  10.532  1.00 21.21           H
ATOM   3549  CD2 PHE A 348       8.557 178.965   7.625  1.00 22.94           C
ATOM   3550  HD2 PHE A 348       8.747 178.737   6.586  1.00 28.22           H
ATOM   3551  CE1 PHE A 348       8.088 179.569  10.292  1.00 19.89           C
ATOM   3552  HE1 PHE A 348       7.918 179.796  11.334  1.00 22.75           H
ATOM   3553  CE2 PHE A 348       8.678 180.280   8.070  1.00 23.70           C
ATOM   3554  HE2 PHE A 348       8.961 181.061   7.380  1.00 29.39           H
ATOM   3555  CZ  PHE A 348       8.434 180.584   9.405  1.00 21.37           C
ATOM   3556  HZ  PHE A 348       8.522 181.602   9.753  1.00 24.34           H
ATOM   3557  N   PRO A 349       8.466 173.350   8.882  1.00 22.74           N
ATOM   3558  CA  PRO A 349       7.621 172.211   8.506  1.00 25.26           C
ATOM   3559  HA  PRO A 349       8.158 171.563   7.813  1.00 29.71           H
ATOM   3560  C   PRO A 349       6.284 172.611   7.890  1.00 24.87           C
ATOM   3561  O   PRO A 349       5.774 173.706   8.128  1.00 24.22           O
ATOM   3562  CB  PRO A 349       7.390 171.491   9.836  1.00 28.21           C
ATOM   3563 1HB  PRO A 349       6.439 171.804  10.266  1.00 39.14           H
ATOM   3564 2HB  PRO A 349       7.409 170.410   9.694  1.00 38.07           H
ATOM   3565  CG  PRO A 349       8.515 171.920  10.709  1.00 31.14           C
ATOM   3566 1HG  PRO A 349       8.234 171.843  11.759  1.00 49.59           H
ATOM   3567 2HG  PRO A 349       9.402 171.320  10.501  1.00 46.32           H
ATOM   3568  CD  PRO A 349       8.757 173.349  10.327  1.00 23.40           C
ATOM   3569 1HD  PRO A 349       8.071 174.011  10.856  1.00 23.60           H
ATOM   3570 2HD  PRO A 349       9.794 173.626  10.517  1.00 27.22           H
ATOM   3571  N   ASP A 350       5.720 171.700   7.105  1.00 29.28           N
ATOM   3572  H   ASP A 350       6.167 170.802   6.988  1.00 33.74           H
ATOM   3573  CA  ASP A 350       4.484 171.949   6.367  1.00 32.37           C
ATOM   3574  HA  ASP A 350       4.591 172.870   5.794  1.00 34.22           H
ATOM   3575  C   ASP A 350       3.260 172.107   7.266  1.00 30.69           C
ATOM   3576  O   ASP A 350       2.296 172.774   6.894  1.00 37.05           O
ATOM   3577  CB  ASP A 350       4.239 170.793   5.394  1.00 42.77           C
ATOM   3578 1HB  ASP A 350       4.262 169.854   5.948  1.00 53.97           H
ATOM   3579 2HB  ASP A 350       3.251 170.909   4.948  1.00 61.62           H
ATOM   3580  CG  ASP A 350       5.270 170.738   4.283  1.00 66.41           C
ATOM   3581  OD1 ASP A 350       5.829 169.646   4.050  1.00119.93           O
ATOM   3582  OD2 ASP A 350       5.525 171.776   3.638  1.00116.96           O
ATOM   3583  N   PHE A 351       3.287 171.492   8.444  1.00 27.97           N
ATOM   3584  H   PHE A 351       4.097 170.949   8.705  1.00 29.07           H
ATOM   3585  CA  PHE A 351       2.172 171.599   9.381  1.00 28.93           C
ATOM   3586  HA  PHE A 351       1.248 171.444   8.823  1.00 33.54           H
ATOM   3587  C   PHE A 351       2.064 172.977  10.030  1.00 26.84           C
ATOM   3588  O   PHE A 351       1.061 173.284  10.677  1.00 32.59           O
ATOM   3589  CB  PHE A 351       2.251 170.509  10.454  1.00 31.02           C
ATOM   3590 1HB  PHE A 351       1.352 170.568  11.068  1.00 36.91           H
ATOM   3591 2HB  PHE A 351       2.261 169.536   9.962  1.00 35.17           H
ATOM   3592  CG  PHE A 351       3.453 170.603  11.355  1.00 28.68           C
ATOM   3593  CD1 PHE A 351       4.509 169.709  11.208  1.00 39.77           C
ATOM   3594  HD1 PHE A 351       4.488 168.981  10.411  1.00 61.24           H
ATOM   3595  CD2 PHE A 351       3.505 171.539  12.384  1.00 38.02           C
ATOM   3596  HD2 PHE A 351       2.685 172.226  12.528  1.00 56.24           H
ATOM   3597  CE1 PHE A 351       5.589 169.730  12.087  1.00 43.05           C
ATOM   3598  HE1 PHE A 351       6.390 169.014  11.978  1.00 65.06           H
ATOM   3599  CE2 PHE A 351       4.601 171.595  13.242  1.00 44.44           C
ATOM   3600  HE2 PHE A 351       4.637 172.340  14.024  1.00 69.55           H
ATOM   3601  CZ  PHE A 351       5.640 170.682  13.101  1.00 38.44           C
ATOM   3602  HZ  PHE A 351       6.481 170.707  13.778  1.00 47.48           H
ATOM   3603  N   VAL A 352       3.079 173.817   9.857  1.00 22.80           N
ATOM   3604  H   VAL A 352       3.861 173.542   9.280  1.00 22.88           H
ATOM   3605  CA  VAL A 352       3.065 175.160  10.433  1.00 20.87           C
ATOM   3606  HA  VAL A 352       2.633 175.103  11.431  1.00 22.84           H
ATOM   3607  C   VAL A 352       2.180 176.053   9.569  1.00 22.88           C
ATOM   3608  O   VAL A 352       2.534 176.404   8.444  1.00 26.79           O
ATOM   3609  CB  VAL A 352       4.476 175.779  10.542  1.00 18.86           C
ATOM   3610  HB  VAL A 352       4.904 175.872   9.544  1.00 20.32           H
ATOM   3611  CG1 VAL A 352       4.403 177.165  11.175  1.00 19.70           C
ATOM   3612 1HG1 VAL A 352       3.995 177.088  12.182  1.00 47.96           H
ATOM   3613 2HG1 VAL A 352       3.759 177.810  10.579  1.00 48.62           H
ATOM   3614 3HG1 VAL A 352       5.401 177.601  11.222  1.00 48.13           H
ATOM   3615  CG2 VAL A 352       5.388 174.893  11.386  1.00 21.29           C
ATOM   3616 1HG2 VAL A 352       4.945 174.733  12.369  1.00 49.36           H
ATOM   3617 2HG2 VAL A 352       6.359 175.376  11.503  1.00 50.51           H
ATOM   3618 3HG2 VAL A 352       5.528 173.932  10.892  1.00 50.99           H
ATOM   3619  N   THR A 353       1.013 176.398  10.103  1.00 24.98           N
ATOM   3620  H   THR A 353       0.783 176.078  11.033  1.00 26.92           H
ATOM   3621  CA  THR A 353       0.021 177.190   9.380  1.00 29.75           C
ATOM   3622  HA  THR A 353      -0.219 176.663   8.456  1.00 34.89           H
ATOM   3623  C   THR A 353       0.542 178.572   8.992  1.00 27.16           C
ATOM   3624  O   THR A 353       1.430 179.123   9.642  1.00 23.61           O
ATOM   3625  CB  THR A 353      -1.281 177.322  10.200  1.00 38.08           C
ATOM   3626  HB  THR A 353      -1.572 176.333  10.553  1.00 87.43           H
ATOM   3627  OG1 THR A 353      -2.323 177.842   9.365  1.00 61.22           O
ATOM   3628  HG1 THR A 353      -3.155 177.773   9.841  1.00102.54           H
ATOM   3629  CG2 THR A 353      -1.115 178.242  11.405  1.00 84.68           C
ATOM   3630 1HG2 THR A 353      -0.287 177.896  12.024  1.00139.19           H
ATOM   3631 2HG2 THR A 353      -2.031 178.230  11.994  1.00136.20           H
ATOM   3632 3HG2 THR A 353      -0.919 179.260  11.069  1.00136.34           H
ATOM   3633  N   GLU A 354      -0.027 179.136   7.932  1.00 32.48           N
ATOM   3634  H   GLU A 354      -0.811 178.678   7.490  1.00 39.08           H
ATOM   3635  CA  GLU A 354       0.443 180.391   7.349  1.00 32.86           C
ATOM   3636  HA  GLU A 354       1.460 180.244   6.984  1.00 32.81           H
ATOM   3637  C   GLU A 354       0.484 181.548   8.343  1.00 28.80           C
ATOM   3638  O   GLU A 354       1.405 182.364   8.305  1.00 28.13           O
ATOM   3639  CB  GLU A 354      -0.460 180.759   6.167  1.00 44.41           C
ATOM   3640 1HB  GLU A 354      -0.468 179.925   5.466  1.00 57.13           H
ATOM   3641 2HB  GLU A 354      -1.475 180.892   6.542  1.00 70.47           H
ATOM   3642  CG  GLU A 354      -0.071 182.025   5.413  1.00 94.50           C
ATOM   3643 1HG  GLU A 354      -0.905 182.313   4.771  1.00134.71           H
ATOM   3644 2HG  GLU A 354       0.099 182.831   6.127  1.00154.57           H
ATOM   3645  CD  GLU A 354       1.169 181.858   4.554  1.00139.43           C
ATOM   3646  OE1 GLU A 354       1.681 180.725   4.433  1.00201.78           O
ATOM   3647  OE2 GLU A 354       1.639 182.864   3.982  1.00213.77           O
ATOM   3648  N   GLY A 355      -0.492 181.622   9.242  1.00 29.96           N
ATOM   3649  H   GLY A 355      -1.215 180.917   9.259  1.00 34.47           H
ATOM   3650  CA  GLY A 355      -0.522 182.703  10.212  1.00 29.25           C
ATOM   3651 1HA  GLY A 355      -0.439 183.652   9.681  1.00 32.78           H
ATOM   3652 2HA  GLY A 355      -1.470 182.686  10.747  1.00 35.14           H
ATOM   3653  C   GLY A 355       0.613 182.631  11.215  1.00 22.53           C
ATOM   3654  O   GLY A 355       1.015 183.645  11.785  1.00 23.12           O
ATOM   3655  N   ALA A 356       1.142 181.431  11.426  1.00 20.23           N
ATOM   3656  H   ALA A 356       0.776 180.630  10.932  1.00 24.33           H
ATOM   3657  CA  ALA A 356       2.287 181.234  12.308  1.00 16.47           C
ATOM   3658  HA  ALA A 356       2.230 181.946  13.132  1.00 17.35           H
ATOM   3659  C   ALA A 356       3.586 181.481  11.545  1.00 14.06           C
ATOM   3660  O   ALA A 356       4.538 182.032  12.098  1.00 13.43           O
ATOM   3661  CB  ALA A 356       2.281 179.823  12.876  1.00 18.69           C
ATOM   3662 1HB  ALA A 356       2.396 179.101  12.068  1.00 47.17           H
ATOM   3663 2HB  ALA A 356       1.339 179.636  13.390  1.00 47.69           H
ATOM   3664 3HB  ALA A 356       3.106 179.713  13.580  1.00 47.27           H
ATOM   3665  N   ARG A 357       3.627 181.082  10.277  1.00 15.26           N
ATOM   3666  H   ARG A 357       2.810 180.649   9.866  1.00 18.45           H
ATOM   3667  CA  ARG A 357       4.820 181.273   9.455  1.00 15.33           C
ATOM   3668  HA  ARG A 357       5.673 180.839   9.975  1.00 14.92           H
ATOM   3669  C   ARG A 357       5.111 182.759   9.289  1.00 15.10           C
ATOM   3670  O   ARG A 357       6.265 183.179   9.344  1.00 16.14           O
ATOM   3671  CB  ARG A 357       4.680 180.614   8.078  1.00 20.51           C
ATOM   3672 1HB  ARG A 357       3.832 181.056   7.555  1.00 44.24           H
ATOM   3673 2HB  ARG A 357       5.582 180.830   7.505  1.00 56.14           H
ATOM   3674  CG  ARG A 357       4.492 179.104   8.132  1.00 36.28           C
ATOM   3675 1HG  ARG A 357       5.108 178.711   8.940  1.00 79.65           H
ATOM   3676 2HG  ARG A 357       3.448 178.884   8.354  1.00 67.25           H
ATOM   3677  CD  ARG A 357       4.882 178.380   6.850  1.00 46.86           C
ATOM   3678 1HD  ARG A 357       5.922 178.610   6.616  1.00 67.14           H
ATOM   3679 2HD  ARG A 357       4.799 177.307   7.034  1.00 59.48           H
ATOM   3680  NE  ARG A 357       4.047 178.723   5.700  1.00108.48           N
ATOM   3681  HE  ARG A 357       3.409 179.498   5.802  1.00142.59           H
ATOM   3682  CZ  ARG A 357       4.056 178.082   4.538  1.00207.12           C
ATOM   3683  NH1 ARG A 357       4.848 177.055   4.299  1.00264.54           N
ATOM   3684 1HH1 ARG A 357       5.456 176.719   5.029  1.00220.70           H
ATOM   3685 2HH1 ARG A 357       4.824 176.611   3.395  1.00412.56           H
ATOM   3686  NH2 ARG A 357       3.258 178.485   3.571  1.00345.62           N
ATOM   3687 1HH2 ARG A 357       2.656 179.278   3.733  1.00370.19           H
ATOM   3688 2HH2 ARG A 357       3.254 177.994   2.691  1.00483.86           H
ATOM   3689  N   ASP A 358       4.056 183.542   9.094  1.00 16.35           N
ATOM   3690  H   ASP A 358       3.134 183.132   9.042  1.00 18.70           H
ATOM   3691  CA  ASP A 358       4.187 184.987   8.932  1.00 17.08           C
ATOM   3692  HA  ASP A 358       4.929 185.181   8.157  1.00 19.14           H
ATOM   3693  C   ASP A 358       4.652 185.672  10.214  1.00 14.55           C
ATOM   3694  O   ASP A 358       5.504 186.558  10.171  1.00 16.53           O
ATOM   3695  CB  ASP A 358       2.847 185.583   8.495  1.00 21.47           C
ATOM   3696 1HB  ASP A 358       2.456 185.008   7.655  1.00 38.57           H
ATOM   3697 2HB  ASP A 358       2.142 185.508   9.323  1.00 36.02           H
ATOM   3698  CG  ASP A 358       2.963 187.038   8.083  1.00 44.11           C
ATOM   3699  OD1 ASP A 358       3.995 187.423   7.493  1.00 90.40           O
ATOM   3700  OD2 ASP A 358       2.008 187.799   8.343  1.00102.04           O
ATOM   3701  N   LEU A 359       4.094 185.281  11.355  1.00 13.40           N
ATOM   3702  H   LEU A 359       3.390 184.556  11.344  1.00 15.60           H
ATOM   3703  CA  LEU A 359       4.471 185.882  12.631  1.00 11.92           C
ATOM   3704  HA  LEU A 359       4.360 186.964  12.554  1.00 13.10           H
ATOM   3705  C   LEU A 359       5.927 185.585  12.976  1.00 10.24           C
ATOM   3706  O   LEU A 359       6.657 186.461  13.439  1.00 10.89           O
ATOM   3707  CB  LEU A 359       3.574 185.362  13.759  1.00 14.16           C
ATOM   3708 1HB  LEU A 359       2.539 185.612  13.526  1.00 16.58           H
ATOM   3709 2HB  LEU A 359       3.661 184.276  13.783  1.00 16.41           H
ATOM   3710  CG  LEU A 359       3.908 185.884  15.162  1.00 16.66           C
ATOM   3711  HG  LEU A 359       4.940 185.621  15.391  1.00 22.49           H
ATOM   3712  CD1 LEU A 359       3.761 187.396  15.283  1.00 28.11           C
ATOM   3713 1HD1 LEU A 359       4.053 187.707  16.286  1.00 61.89           H
ATOM   3714 2HD1 LEU A 359       2.724 187.681  15.104  1.00 60.81           H
ATOM   3715 3HD1 LEU A 359       4.406 187.894  14.560  1.00 62.19           H
ATOM   3716  CD2 LEU A 359       3.011 185.208  16.188  1.00 28.92           C
ATOM   3717 1HD2 LEU A 359       3.142 184.127  16.132  1.00 61.53           H
ATOM   3718 2HD2 LEU A 359       1.969 185.459  15.990  1.00 62.68           H
ATOM   3719 3HD2 LEU A 359       3.281 185.547  17.188  1.00 62.87           H
ATOM   3720  N   ILE A 360       6.340 184.341  12.767  1.00  9.83           N
ATOM   3721  H   ILE A 360       5.700 183.668  12.367  1.00 11.14           H
ATOM   3722  CA  ILE A 360       7.699 183.915  13.087  1.00  9.17           C
ATOM   3723  HA  ILE A 360       7.939 184.236  14.100  1.00  9.66           H
ATOM   3724  C   ILE A 360       8.685 184.605  12.147  1.00  9.76           C
ATOM   3725  O   ILE A 360       9.765 185.010  12.574  1.00 10.74           O
ATOM   3726  CB  ILE A 360       7.835 182.376  13.021  1.00  9.50           C
ATOM   3727  HB  ILE A 360       7.481 182.039  12.046  1.00 10.06           H
ATOM   3728  CG1 ILE A 360       6.981 181.727  14.118  1.00 10.95           C
ATOM   3729 1HG1 ILE A 360       7.486 181.859  15.074  1.00 13.89           H
ATOM   3730 2HG1 ILE A 360       6.023 182.243  14.175  1.00 12.30           H
ATOM   3731  CG2 ILE A 360       9.294 181.957  13.186  1.00 11.61           C
ATOM   3732 1HG2 ILE A 360       9.374 180.871  13.172  1.00 41.08           H
ATOM   3733 2HG2 ILE A 360       9.686 182.337  14.130  1.00 41.47           H
ATOM   3734 3HG2 ILE A 360       9.885 182.358  12.362  1.00 38.19           H
ATOM   3735  CD1 ILE A 360       6.695 180.249  13.924  1.00 12.64           C
ATOM   3736 1HD1 ILE A 360       6.049 179.898  14.728  1.00 41.62           H
ATOM   3737 2HD1 ILE A 360       7.627 179.685  13.943  1.00 41.81           H
ATOM   3738 3HD1 ILE A 360       6.196 180.092  12.967  1.00 40.38           H
ATOM   3739  N   SER A 361       8.315 184.772  10.881  1.00 11.00           N
ATOM   3740  H   SER A 361       7.410 184.440  10.575  1.00 12.22           H
ATOM   3741  CA  SER A 361       9.177 185.446   9.915  1.00 12.94           C
ATOM   3742  HA  SER A 361      10.172 185.002   9.967  1.00 14.48           H
ATOM   3743  C   SER A 361       9.311 186.937  10.214  1.00 13.28           C
ATOM   3744  O   SER A 361      10.371 187.529  10.009  1.00 17.34           O
ATOM   3745  CB  SER A 361       8.631 185.263   8.497  1.00 16.09           C
ATOM   3746 1HB  SER A 361       7.638 185.708   8.433  1.00 46.31           H
ATOM   3747 2HB  SER A 361       9.292 185.764   7.790  1.00 47.35           H
ATOM   3748  OG  SER A 361       8.548 183.887   8.166  1.00 47.18           O
ATOM   3749  HG  SER A 361       7.793 183.511   8.627  1.00 82.08           H
ATOM   3750  N   ARG A 362       8.230 187.547  10.689  1.00 12.50           N
ATOM   3751  H   ARG A 362       7.371 187.021  10.786  1.00 13.41           H
ATOM   3752  CA  ARG A 362       8.234 188.957  11.072  1.00 13.35           C
ATOM   3753  HA  ARG A 362       8.704 189.537  10.279  1.00 15.97           H
ATOM   3754  C   ARG A 362       9.039 189.220  12.339  1.00 11.95           C
ATOM   3755  O   ARG A 362       9.624 190.291  12.489  1.00 14.68           O
ATOM   3756  CB  ARG A 362       6.799 189.460  11.256  1.00 15.62           C
ATOM   3757 1HB  ARG A 362       6.248 188.746  11.868  1.00 29.07           H
ATOM   3758 2HB  ARG A 362       6.831 190.412  11.786  1.00 27.06           H
ATOM   3759  CG  ARG A 362       6.057 189.678   9.946  1.00 31.03           C
ATOM   3760 1HG  ARG A 362       6.559 190.463   9.380  1.00 53.79           H
ATOM   3761 2HG  ARG A 362       6.071 188.760   9.359  1.00 54.84           H
ATOM   3762  CD  ARG A 362       4.616 190.094  10.188  1.00 38.50           C
ATOM   3763 1HD  ARG A 362       4.091 189.282  10.693  1.00 64.06           H
ATOM   3764 2HD  ARG A 362       4.600 190.973  10.833  1.00 58.40           H
ATOM   3765  NE  ARG A 362       3.937 190.405   8.930  1.00 70.57           N
ATOM   3766  HE  ARG A 362       4.466 190.292   8.079  1.00119.97           H
ATOM   3767  CZ  ARG A 362       2.674 190.799   8.824  1.00 98.27           C
ATOM   3768  NH1 ARG A 362       1.896 190.989   9.871  1.00100.53           N
ATOM   3769 1HH1 ARG A 362       2.256 190.799  10.795  1.00 86.90           H
ATOM   3770 2HH1 ARG A 362       0.952 191.311   9.734  1.00157.47           H
ATOM   3771  NH2 ARG A 362       2.176 191.032   7.627  1.00190.58           N
ATOM   3772 1HH2 ARG A 362       2.757 190.885   6.817  1.00249.17           H
ATOM   3773 2HH2 ARG A 362       1.220 191.340   7.538  1.00243.01           H
ATOM   3774  N   LEU A 363       9.060 188.256  13.253  1.00 10.26           N
ATOM   3775  H   LEU A 363       8.542 187.405  13.082  1.00 10.82           H
ATOM   3776  CA  LEU A 363       9.811 188.387  14.498  1.00  9.73           C
ATOM   3777  HA  LEU A 363       9.739 189.419  14.842  1.00 11.01           H
ATOM   3778  C   LEU A 363      11.297 188.078  14.338  1.00 10.11           C
ATOM   3779  O   LEU A 363      12.117 188.582  15.104  1.00 12.08           O
ATOM   3780  CB  LEU A 363       9.212 187.472  15.571  1.00  9.03           C
ATOM   3781 1HB  LEU A 363       9.109 186.476  15.140  1.00  9.46           H
ATOM   3782 2HB  LEU A 363       9.926 187.405  16.391  1.00  9.61           H
ATOM   3783  CG  LEU A 363       7.860 187.882  16.166  1.00 10.10           C
ATOM   3784  HG  LEU A 363       7.159 188.078  15.355  1.00 12.86           H
ATOM   3785  CD1 LEU A 363       7.306 186.750  17.021  1.00 13.32           C
ATOM   3786 1HD1 LEU A 363       6.335 187.038  17.423  1.00 42.59           H
ATOM   3787 2HD1 LEU A 363       7.989 186.541  17.844  1.00 40.79           H
ATOM   3788 3HD1 LEU A 363       7.187 185.855  16.409  1.00 44.46           H
ATOM   3789  CD2 LEU A 363       7.984 189.144  17.013  1.00 13.31           C
ATOM   3790 1HD2 LEU A 363       8.705 188.981  17.814  1.00 42.67           H
ATOM   3791 2HD2 LEU A 363       7.014 189.386  17.447  1.00 42.53           H
ATOM   3792 3HD2 LEU A 363       8.312 189.978  16.393  1.00 42.89           H
ATOM   3793  N   LEU A 364      11.649 187.266  13.346  1.00 10.14           N
ATOM   3794  H   LEU A 364      10.937 186.895  12.734  1.00 10.77           H
ATOM   3795  CA  LEU A 364      13.040 186.893  13.101  1.00 11.22           C
ATOM   3796  HA  LEU A 364      13.623 187.121  13.993  1.00 12.01           H
ATOM   3797  C   LEU A 364      13.654 187.688  11.950  1.00 13.31           C
ATOM   3798  O   LEU A 364      14.255 187.130  11.033  1.00 16.46           O
ATOM   3799  CB  LEU A 364      13.151 185.389  12.828  1.00 11.20           C
ATOM   3800 1HB  LEU A 364      12.543 185.161  11.953  1.00 12.09           H
ATOM   3801 2HB  LEU A 364      14.188 185.172  12.572  1.00 13.63           H
ATOM   3802  CG  LEU A 364      12.744 184.433  13.953  1.00 10.37           C
ATOM   3803  HG  LEU A 364      11.721 184.653  14.257  1.00 11.61           H
ATOM   3804  CD1 LEU A 364      12.802 182.996  13.455  1.00 13.29           C
ATOM   3805 1HD1 LEU A 364      12.139 182.885  12.598  1.00 42.96           H
ATOM   3806 2HD1 LEU A 364      12.477 182.322  14.247  1.00 43.18           H
ATOM   3807 3HD1 LEU A 364      13.821 182.746  13.159  1.00 41.36           H
ATOM   3808  CD2 LEU A 364      13.649 184.572  15.169  1.00 13.44           C
ATOM   3809 1HD2 LEU A 364      13.529 185.563  15.607  1.00 43.15           H
ATOM   3810 2HD2 LEU A 364      14.688 184.427  14.874  1.00 41.86           H
ATOM   3811 3HD2 LEU A 364      13.377 183.824  15.912  1.00 43.24           H
ATOM   3812  N   LYS A 365      13.512 189.008  12.006  1.00 15.08           N
ATOM   3813  H   LYS A 365      12.995 189.415  12.773  1.00 17.70           H
ATOM   3814  CA  LYS A 365      14.098 189.893  11.002  1.00 17.34           C
ATOM   3815  HA  LYS A 365      14.117 189.366  10.048  1.00 19.23           H
ATOM   3816  C   LYS A 365      15.532 190.258  11.370  1.00 18.41           C
ATOM   3817  O   LYS A 365      15.828 190.571  12.522  1.00 18.33           O
ATOM   3818  CB  LYS A 365      13.262 191.169  10.867  1.00 19.17           C
ATOM   3819 1HB  LYS A 365      13.165 191.630  11.850  1.00 24.23           H
ATOM   3820 2HB  LYS A 365      13.797 191.869  10.223  1.00 27.22           H
ATOM   3821  CG  LYS A 365      11.868 190.951  10.294  1.00 24.61           C
ATOM   3822 1HG  LYS A 365      11.411 190.092  10.787  1.00 49.15           H
ATOM   3823 2HG  LYS A 365      11.260 191.833  10.494  1.00 47.69           H
ATOM   3824  CD  LYS A 365      11.892 190.696   8.794  1.00 38.73           C
ATOM   3825 1HD  LYS A 365      12.350 191.547   8.291  1.00 70.94           H
ATOM   3826 2HD  LYS A 365      12.478 189.800   8.591  1.00 71.65           H
ATOM   3827  CE  LYS A 365      10.484 190.490   8.263  1.00 51.88           C
ATOM   3828 1HE  LYS A 365      10.057 189.610   8.750  1.00 75.60           H
ATOM   3829 2HE  LYS A 365       9.875 191.359   8.527  1.00 88.05           H
ATOM   3830  NZ  LYS A 365      10.518 190.295   6.777  1.00 88.55           N
ATOM   3831 1HZ  LYS A 365      11.111 189.510   6.543  1.00129.10           H
ATOM   3832 2HZ  LYS A 365      10.875 191.121   6.316  1.00127.66           H
ATOM   3833 3HZ  LYS A 365       9.587 190.105   6.429  1.00128.95           H
ATOM   3834  N   HIS A 366      16.422 190.233  10.383  1.00 21.40           N
ATOM   3835  H   HIS A 366      16.140 189.931   9.462  1.00 23.08           H
ATOM   3836  CA  HIS A 366      17.808 190.638  10.597  1.00 23.90           C
ATOM   3837  HA  HIS A 366      18.234 190.033  11.398  1.00 24.72           H
ATOM   3838  C   HIS A 366      17.879 192.104  11.021  1.00 24.36           C
ATOM   3839  O   HIS A 366      18.682 192.476  11.876  1.00 26.29           O
ATOM   3840  CB  HIS A 366      18.629 190.419   9.322  1.00 28.32           C
ATOM   3841 1HB  HIS A 366      18.463 189.402   8.969  1.00 30.18           H
ATOM   3842 2HB  HIS A 366      18.280 191.109   8.554  1.00 31.05           H
ATOM   3843  CG  HIS A 366      20.101 190.619   9.513  1.00 35.33           C
ATOM   3844  ND1 HIS A 366      20.705 191.847   9.669  1.00 63.80           N
ATOM   3845  HD1 HIS A 366      20.243 192.745   9.666  1.00118.86           H
ATOM   3846  CD2 HIS A 366      21.116 189.719   9.582  1.00 62.14           C
ATOM   3847  HD2 HIS A 366      21.000 188.650   9.481  1.00120.43           H
ATOM   3848  CE1 HIS A 366      22.018 191.643   9.843  1.00 61.81           C
ATOM   3849  HE1 HIS A 366      22.744 192.429   9.993  1.00 94.00           H
ATOM   3850  NE2 HIS A 366      22.310 190.358   9.814  1.00 61.85           N
ATOM   3851  N   ASN A 367      17.029 192.937  10.428  1.00 25.27           N
ATOM   3852  H   ASN A 367      16.400 192.588   9.720  1.00 26.55           H
ATOM   3853  CA  ASN A 367      16.924 194.339  10.816  1.00 26.96           C
ATOM   3854  HA  ASN A 367      17.919 194.735  11.015  1.00 30.13           H
ATOM   3855  C   ASN A 367      16.064 194.435  12.076  1.00 24.67           C
ATOM   3856  O   ASN A 367      14.885 194.080  12.038  1.00 24.44           O
ATOM   3857  CB  ASN A 367      16.280 195.140   9.682  1.00 31.22           C
ATOM   3858 1HB  ASN A 367      16.797 194.921   8.748  1.00 37.43           H
ATOM   3859 2HB  ASN A 367      15.240 194.831   9.589  1.00 33.63           H
ATOM   3860  CG  ASN A 367      16.318 196.633   9.926  1.00 39.17           C
ATOM   3861  OD1 ASN A 367      16.360 197.098  11.062  1.00 48.81           O
ATOM   3862  ND2 ASN A 367      16.315 197.400   8.848  1.00 65.16           N
ATOM   3863 1HD2 ASN A 367      16.359 198.403   8.956  1.00 80.42           H
ATOM   3864 2HD2 ASN A 367      16.269 196.984   7.930  1.00 88.63           H
ATOM   3865  N   PRO A 368      16.628 194.899  13.204  1.00 25.46           N
ATOM   3866  CA  PRO A 368      15.802 194.908  14.417  1.00 24.95           C
ATOM   3867  HA  PRO A 368      15.520 193.887  14.671  1.00 25.07           H
ATOM   3868  C   PRO A 368      14.538 195.759  14.330  1.00 24.84           C
ATOM   3869  O   PRO A 368      13.529 195.447  14.960  1.00 24.44           O
ATOM   3870  CB  PRO A 368      16.748 195.470  15.483  1.00 29.84           C
ATOM   3871 1HB  PRO A 368      16.581 196.540  15.610  1.00 38.02           H
ATOM   3872 2HB  PRO A 368      16.612 194.948  16.430  1.00 39.83           H
ATOM   3873  CG  PRO A 368      18.113 195.219  14.958  1.00 35.91           C
ATOM   3874 1HG  PRO A 368      18.828 195.925  15.381  1.00 54.37           H
ATOM   3875 2HG  PRO A 368      18.410 194.193  15.172  1.00 53.39           H
ATOM   3876  CD  PRO A 368      17.983 195.412  13.478  1.00 29.67           C
ATOM   3877 1HD  PRO A 368      18.051 196.469  13.220  1.00 34.61           H
ATOM   3878 2HD  PRO A 368      18.741 194.828  12.956  1.00 33.93           H
ATOM   3879  N   SER A 369      14.597 196.834  13.550  1.00 28.60           N
ATOM   3880  H   SER A 369      15.439 197.017  13.021  1.00 31.76           H
ATOM   3881  CA  SER A 369      13.491 197.779  13.431  1.00 32.62           C
ATOM   3882  HA  SER A 369      13.150 198.043  14.431  1.00 35.43           H
ATOM   3883  C   SER A 369      12.291 197.226  12.668  1.00 30.95           C
ATOM   3884  O   SER A 369      11.194 197.776  12.754  1.00 38.22           O
ATOM   3885  CB  SER A 369      13.978 199.052  12.735  1.00 41.19           C
ATOM   3886 1HB  SER A 369      14.311 198.805  11.727  1.00 65.85           H
ATOM   3887 2HB  SER A 369      13.155 199.764  12.673  1.00 61.89           H
ATOM   3888  OG  SER A 369      15.052 199.640  13.450  1.00 99.99           O
ATOM   3889  HG  SER A 369      14.751 199.852  14.336  1.00138.97           H
ATOM   3890  N   GLN A 370      12.490 196.140  11.929  1.00 27.05           N
ATOM   3891  H   GLN A 370      13.403 195.706  11.917  1.00 27.84           H
ATOM   3892  CA  GLN A 370      11.412 195.524  11.160  1.00 27.01           C
ATOM   3893  HA  GLN A 370      10.708 196.300  10.860  1.00 32.19           H
ATOM   3894  C   GLN A 370      10.628 194.489  11.964  1.00 22.23           C
ATOM   3895  O   GLN A 370       9.642 193.941  11.472  1.00 24.99           O
ATOM   3896  CB  GLN A 370      11.974 194.869   9.895  1.00 30.23           C
ATOM   3897 1HB  GLN A 370      12.747 194.157  10.182  1.00 41.45           H
ATOM   3898 2HB  GLN A 370      11.169 194.323   9.403  1.00 46.28           H
ATOM   3899  CG  GLN A 370      12.557 195.858   8.895  1.00 49.97           C
ATOM   3900 1HG  GLN A 370      11.799 196.601   8.648  1.00 88.46           H
ATOM   3901 2HG  GLN A 370      13.408 196.366   9.348  1.00 83.93           H
ATOM   3902  CD  GLN A 370      13.016 195.179   7.620  1.00 77.70           C
ATOM   3903  OE1 GLN A 370      13.869 194.294   7.643  1.00115.24           O
ATOM   3904  NE2 GLN A 370      12.461 195.596   6.493  1.00132.03           N
ATOM   3905 1HE2 GLN A 370      12.737 195.170   5.620  1.00181.70           H
ATOM   3906 2HE2 GLN A 370      11.765 196.327   6.509  1.00165.64           H
ATOM   3907  N   ARG A 371      11.051 194.228  13.198  1.00 18.48           N
ATOM   3908  H   ARG A 371      11.865 194.711  13.554  1.00 20.19           H
ATOM   3909  CA  ARG A 371      10.354 193.288  14.073  1.00 15.34           C
ATOM   3910  HA  ARG A 371      10.017 192.441  13.476  1.00 15.04           H
ATOM   3911  C   ARG A 371       9.143 193.977  14.697  1.00 16.50           C
ATOM   3912  O   ARG A 371       9.274 195.073  15.245  1.00 20.66           O
ATOM   3913  CB  ARG A 371      11.284 192.792  15.184  1.00 14.27           C
ATOM   3914 1HB  ARG A 371      11.600 193.653  15.774  1.00 16.77           H
ATOM   3915 2HB  ARG A 371      10.727 192.116  15.833  1.00 14.89           H
ATOM   3916  CG  ARG A 371      12.525 192.071  14.679  1.00 13.97           C
ATOM   3917 1HG  ARG A 371      12.231 191.155  14.167  1.00 15.15           H
ATOM   3918 2HG  ARG A 371      13.043 192.719  13.971  1.00 16.78           H
ATOM   3919  CD  ARG A 371      13.490 191.733  15.805  1.00 14.28           C
ATOM   3920 1HD  ARG A 371      13.593 192.605  16.452  1.00 16.66           H
ATOM   3921 2HD  ARG A 371      13.104 190.894  16.384  1.00 15.11           H
ATOM   3922  NE  ARG A 371      14.792 191.396  15.232  1.00 15.45           N
ATOM   3923  HE  ARG A 371      14.799 191.054  14.283  1.00 16.85           H
ATOM   3924  CZ  ARG A 371      15.967 191.548  15.827  1.00 16.72           C
ATOM   3925  NH1 ARG A 371      16.102 191.996  17.060  1.00 17.41           N
ATOM   3926 1HH1 ARG A 371      15.281 192.135  17.630  1.00 17.00           H
ATOM   3927 2HH1 ARG A 371      17.025 192.202  17.412  1.00 19.88           H
ATOM   3928  NH2 ARG A 371      17.051 191.295  15.126  1.00 19.73           N
ATOM   3929 1HH2 ARG A 371      16.945 190.960  14.180  1.00 21.57           H
ATOM   3930 2HH2 ARG A 371      17.961 191.456  15.527  1.00 21.99           H
ATOM   3931  N   PRO A 372       7.951 193.362  14.627  1.00 15.83           N
ATOM   3932  CA  PRO A 372       6.813 194.062  15.230  1.00 17.53           C
ATOM   3933  HA  PRO A 372       6.751 195.079  14.842  1.00 19.31           H
ATOM   3934  C   PRO A 372       6.888 194.096  16.754  1.00 19.64           C
ATOM   3935  O   PRO A 372       7.308 193.126  17.384  1.00 30.75           O
ATOM   3936  CB  PRO A 372       5.611 193.242  14.755  1.00 20.38           C
ATOM   3937 1HB  PRO A 372       4.817 193.251  15.501  1.00 27.86           H
ATOM   3938 2HB  PRO A 372       5.249 193.625  13.801  1.00 28.09           H
ATOM   3939  CG  PRO A 372       6.155 191.867  14.584  1.00 21.96           C
ATOM   3940 1HG  PRO A 372       6.211 191.364  15.549  1.00 33.31           H
ATOM   3941 2HG  PRO A 372       5.545 191.295  13.885  1.00 33.12           H
ATOM   3942  CD  PRO A 372       7.536 192.081  14.028  1.00 16.89           C
ATOM   3943 1HD  PRO A 372       8.199 191.274  14.338  1.00 19.34           H
ATOM   3944 2HD  PRO A 372       7.505 192.168  12.942  1.00 18.98           H
ATOM   3945  N   MET A 373       6.489 195.219  17.340  1.00 17.52           N
ATOM   3946  H   MET A 373       6.137 195.979  16.775  1.00 19.24           H
ATOM   3947  CA  MET A 373       6.532 195.390  18.789  1.00 18.61           C
ATOM   3948  HA  MET A 373       7.525 195.116  19.147  1.00 22.28           H
ATOM   3949  C   MET A 373       5.516 194.471  19.461  1.00 15.84           C
ATOM   3950  O   MET A 373       4.602 193.963  18.815  1.00 16.54           O
ATOM   3951  CB  MET A 373       6.260 196.850  19.160  1.00 24.84           C
ATOM   3952 1HB  MET A 373       5.297 197.146  18.744  1.00 46.65           H
ATOM   3953 2HB  MET A 373       6.206 196.930  20.245  1.00 47.67           H
ATOM   3954  CG  MET A 373       7.335 197.810  18.668  1.00 75.73           C
ATOM   3955 1HG  MET A 373       8.300 197.480  19.053  1.00127.80           H
ATOM   3956 2HG  MET A 373       7.371 197.791  17.579  1.00128.52           H
ATOM   3957  SD  MET A 373       7.044 199.504  19.220  1.00167.55           S
ATOM   3958  CE  MET A 373       5.751 200.058  18.101  1.00213.65           C
ATOM   3959 1HE  MET A 373       6.097 199.970  17.071  1.00262.82           H
ATOM   3960 2HE  MET A 373       5.512 201.100  18.314  1.00266.87           H
ATOM   3961 3HE  MET A 373       4.859 199.447  18.239  1.00272.29           H
ATOM   3962  N   LEU A 374       5.663 194.261  20.765  1.00 16.21           N
ATOM   3963  H   LEU A 374       6.366 194.775  21.278  1.00 18.73           H
ATOM   3964  CA  LEU A 374       4.860 193.275  21.484  1.00 15.72           C
ATOM   3965  HA  LEU A 374       5.038 192.296  21.037  1.00 15.69           H
ATOM   3966  C   LEU A 374       3.357 193.526  21.415  1.00 17.57           C
ATOM   3967  O   LEU A 374       2.573 192.577  21.407  1.00 19.77           O
ATOM   3968  CB  LEU A 374       5.282 193.233  22.955  1.00 17.79           C
ATOM   3969 1HB  LEU A 374       5.141 194.232  23.369  1.00 21.10           H
ATOM   3970 2HB  LEU A 374       4.604 192.563  23.483  1.00 20.36           H
ATOM   3971  CG  LEU A 374       6.715 192.791  23.264  1.00 17.75           C
ATOM   3972  HG  LEU A 374       7.404 193.351  22.633  1.00 17.93           H
ATOM   3973  CD1 LEU A 374       7.022 193.120  24.714  1.00 26.19           C
ATOM   3974 1HD1 LEU A 374       6.309 192.614  25.365  1.00 57.94           H
ATOM   3975 2HD1 LEU A 374       6.957 194.197  24.868  1.00 57.37           H
ATOM   3976 3HD1 LEU A 374       8.032 192.787  24.950  1.00 55.92           H
ATOM   3977  CD2 LEU A 374       6.913 191.302  23.014  1.00 20.58           C
ATOM   3978 1HD2 LEU A 374       6.224 190.728  23.632  1.00 49.24           H
ATOM   3979 2HD2 LEU A 374       7.938 191.024  23.262  1.00 52.87           H
ATOM   3980 3HD2 LEU A 374       6.730 191.078  21.963  1.00 47.99           H
ATOM   3981  N   ARG A 375       2.945 194.788  21.359  1.00 20.30           N
ATOM   3982  H   ARG A 375       3.624 195.536  21.376  1.00 21.99           H
ATOM   3983  CA  ARG A 375       1.525 195.113  21.249  1.00 25.19           C
ATOM   3984  HA  ARG A 375       0.979 194.515  21.979  1.00 28.84           H
ATOM   3985  C   ARG A 375       0.984 194.748  19.871  1.00 23.84           C
ATOM   3986  O   ARG A 375      -0.182 194.390  19.730  1.00 30.09           O
ATOM   3987  CB  ARG A 375       1.279 196.597  21.533  1.00 34.15           C
ATOM   3988 1HB  ARG A 375       1.897 196.901  22.377  1.00 44.78           H
ATOM   3989 2HB  ARG A 375       1.578 197.177  20.659  1.00 55.52           H
ATOM   3990  CG  ARG A 375      -0.174 196.910  21.868  1.00 72.38           C
ATOM   3991 1HG  ARG A 375      -0.824 196.474  21.109  1.00124.06           H
ATOM   3992 2HG  ARG A 375      -0.413 196.460  22.832  1.00116.91           H
ATOM   3993  CD  ARG A 375      -0.439 198.407  21.945  1.00137.80           C
ATOM   3994 1HD  ARG A 375      -1.369 198.575  22.489  1.00180.52           H
ATOM   3995 2HD  ARG A 375       0.370 198.883  22.500  1.00189.93           H
ATOM   3996  NE  ARG A 375      -0.539 199.013  20.617  1.00246.21           N
ATOM   3997  HE  ARG A 375       0.299 199.423  20.233  1.00290.08           H
ATOM   3998  CZ  ARG A 375      -1.642 199.072  19.879  1.00399.86           C
ATOM   3999  NH1 ARG A 375      -1.592 199.652  18.699  1.00610.20           N
ATOM   4000 1HH1 ARG A 375      -0.709 200.002  18.359  1.00655.87           H
ATOM   4001 2HH1 ARG A 375      -2.430 199.724  18.144  1.00800.83           H
ATOM   4002  NH2 ARG A 375      -2.799 198.587  20.284  1.00468.04           N
ATOM   4003 1HH2 ARG A 375      -2.862 198.133  21.181  1.00399.65           H
ATOM   4004 2HH2 ARG A 375      -3.605 198.664  19.683  1.00664.53           H
ATOM   4005  N   GLU A 376       1.846 194.831  18.864  1.00 20.74           N
ATOM   4006  H   GLU A 376       2.798 195.109  19.051  1.00 20.92           H
ATOM   4007  CA  GLU A 376       1.486 194.481  17.494  1.00 21.12           C
ATOM   4008  HA  GLU A 376       0.506 194.898  17.259  1.00 24.99           H
ATOM   4009  C   GLU A 376       1.404 192.965  17.336  1.00 18.47           C
ATOM   4010  O   GLU A 376       0.613 192.467  16.538  1.00 21.57           O
ATOM   4011  CB  GLU A 376       2.515 195.032  16.501  1.00 23.53           C
ATOM   4012 1HB  GLU A 376       3.478 194.568  16.707  1.00 46.91           H
ATOM   4013 2HB  GLU A 376       2.210 194.747  15.494  1.00 46.78           H
ATOM   4014  CG  GLU A 376       2.699 196.542  16.544  1.00 62.40           C
ATOM   4015 1HG  GLU A 376       3.089 196.827  17.522  1.00115.96           H
ATOM   4016 2HG  GLU A 376       3.432 196.828  15.789  1.00113.90           H
ATOM   4017  CD  GLU A 376       1.406 197.294  16.286  1.00106.47           C
ATOM   4018  OE1 GLU A 376       0.734 197.003  15.274  1.00170.34           O
ATOM   4019  OE2 GLU A 376       1.068 198.186  17.093  1.00176.13           O
ATOM   4020  N   VAL A 377       2.202 192.230  18.103  1.00 15.46           N
ATOM   4021  H   VAL A 377       2.852 192.693  18.724  1.00 16.28           H
ATOM   4022  CA  VAL A 377       2.141 190.768  18.113  1.00 14.25           C
ATOM   4023  HA  VAL A 377       2.307 190.396  17.102  1.00 15.67           H
ATOM   4024  C   VAL A 377       0.753 190.311  18.553  1.00 15.86           C
ATOM   4025  O   VAL A 377       0.196 189.371  17.989  1.00 18.14           O
ATOM   4026  CB  VAL A 377       3.198 190.140  19.050  1.00 13.74           C
ATOM   4027  HB  VAL A 377       3.083 190.563  20.047  1.00 16.64           H
ATOM   4028  CG1 VAL A 377       3.018 188.627  19.150  1.00 16.43           C
ATOM   4029 1HG1 VAL A 377       2.091 188.402  19.677  1.00 45.59           H
ATOM   4030 2HG1 VAL A 377       3.850 188.193  19.704  1.00 44.25           H
ATOM   4031 3HG1 VAL A 377       2.980 188.190  18.153  1.00 47.31           H
ATOM   4032  CG2 VAL A 377       4.603 190.458  18.546  1.00 16.26           C
ATOM   4033 1HG2 VAL A 377       4.733 190.059  17.540  1.00 45.73           H
ATOM   4034 2HG2 VAL A 377       5.341 190.010  19.211  1.00 44.42           H
ATOM   4035 3HG2 VAL A 377       4.756 191.537  18.526  1.00 46.58           H
ATOM   4036  N   LEU A 378       0.191 190.997  19.543  1.00 18.15           N
ATOM   4037  H   LEU A 378       0.679 191.790  19.932  1.00 19.39           H
ATOM   4038  CA  LEU A 378      -1.139 190.677  20.055  1.00 22.67           C
ATOM   4039  HA  LEU A 378      -1.199 189.610  20.267  1.00 24.64           H
ATOM   4040  C   LEU A 378      -2.222 191.010  19.032  1.00 25.78           C
ATOM   4041  O   LEU A 378      -3.340 190.499  19.105  1.00 36.58           O
ATOM   4042  CB  LEU A 378      -1.409 191.466  21.340  1.00 27.12           C
ATOM   4043 1HB  LEU A 378      -1.330 192.525  21.096  1.00 31.34           H
ATOM   4044 2HB  LEU A 378      -2.442 191.276  21.633  1.00 35.38           H
ATOM   4045  CG  LEU A 378      -0.522 191.195  22.560  1.00 28.13           C
ATOM   4046  HG  LEU A 378       0.524 191.284  22.270  1.00 35.05           H
ATOM   4047  CD1 LEU A 378      -0.817 192.233  23.636  1.00 43.32           C
ATOM   4048 1HD1 LEU A 378      -1.859 192.161  23.946  1.00 77.04           H
ATOM   4049 2HD1 LEU A 378      -0.622 193.231  23.244  1.00 76.40           H
ATOM   4050 3HD1 LEU A 378      -0.171 192.056  24.497  1.00 78.76           H
ATOM   4051  CD2 LEU A 378      -0.761 189.797  23.114  1.00 36.72           C
ATOM   4052 1HD2 LEU A 378      -1.823 189.659  23.319  1.00 68.86           H
ATOM   4053 2HD2 LEU A 378      -0.197 189.669  24.038  1.00 68.29           H
ATOM   4054 3HD2 LEU A 378      -0.430 189.054  22.389  1.00 71.49           H
ATOM   4055  N   GLU A 379      -1.880 191.881  18.089  1.00 23.08           N
ATOM   4056  H   GLU A 379      -0.936 192.242  18.073  1.00 23.01           H
ATOM   4057  CA  GLU A 379      -2.806 192.339  17.058  1.00 26.46           C
ATOM   4058  HA  GLU A 379      -3.822 192.262  17.446  1.00 30.44           H
ATOM   4059  C   GLU A 379      -2.727 191.502  15.781  1.00 25.40           C
ATOM   4060  O   GLU A 379      -3.538 191.669  14.871  1.00 31.40           O
ATOM   4061  CB  GLU A 379      -2.515 193.808  16.737  1.00 33.61           C
ATOM   4062 1HB  GLU A 379      -2.166 194.300  17.645  1.00 52.01           H
ATOM   4063 2HB  GLU A 379      -1.709 193.851  16.005  1.00 65.37           H
ATOM   4064  CG  GLU A 379      -3.706 194.590  16.199  1.00 62.05           C
ATOM   4065 1HG  GLU A 379      -3.339 195.515  15.751  1.00124.68           H
ATOM   4066 2HG  GLU A 379      -4.199 194.005  15.423  1.00106.81           H
ATOM   4067  CD  GLU A 379      -4.721 194.938  17.274  1.00 86.66           C
ATOM   4068  OE1 GLU A 379      -5.804 195.455  16.924  1.00142.86           O
ATOM   4069  OE2 GLU A 379      -4.460 194.714  18.476  1.00147.02           O
ATOM   4070  N   HIS A 380      -1.765 190.588  15.704  1.00 22.28           N
ATOM   4071  H   HIS A 380      -1.118 190.476  16.472  1.00 21.37           H
ATOM   4072  CA  HIS A 380      -1.662 189.709  14.543  1.00 24.28           C
ATOM   4073  HA  HIS A 380      -1.680 190.327  13.647  1.00 28.61           H
ATOM   4074  C   HIS A 380      -2.864 188.767  14.527  1.00 27.17           C
ATOM   4075  O   HIS A 380      -3.240 188.228  15.568  1.00 26.71           O
ATOM   4076  CB  HIS A 380      -0.369 188.888  14.566  1.00 23.03           C
ATOM   4077 1HB  HIS A 380      -0.169 188.571  15.590  1.00 35.32           H
ATOM   4078 2HB  HIS A 380      -0.514 187.996  13.957  1.00 37.86           H
ATOM   4079  CG  HIS A 380       0.822 189.620  14.028  1.00 31.75           C
ATOM   4080  ND1 HIS A 380       1.293 190.812  14.529  1.00 85.96           N
ATOM   4081  HD1 HIS A 380       0.898 191.337  15.297  1.00153.58           H
ATOM   4082  CD2 HIS A 380       1.651 189.324  12.995  1.00 70.68           C
ATOM   4083  HD2 HIS A 380       1.563 188.449  12.368  1.00136.15           H
ATOM   4084  CE1 HIS A 380       2.363 191.169  13.807  1.00119.64           C
ATOM   4085  HE1 HIS A 380       2.931 192.073  13.971  1.00210.29           H
ATOM   4086  NE2 HIS A 380       2.625 190.284  12.864  1.00104.60           N
ATOM   4087  N   PRO A 381      -3.480 188.542  13.354  1.00 34.20           N
ATOM   4088  CA  PRO A 381      -4.697 187.723  13.399  1.00 40.19           C
ATOM   4089  HA  PRO A 381      -5.438 188.217  14.028  1.00 42.70           H
ATOM   4090  C   PRO A 381      -4.506 186.294  13.897  1.00 38.31           C
ATOM   4091  O   PRO A 381      -5.449 185.679  14.389  1.00 43.15           O
ATOM   4092  CB  PRO A 381      -5.176 187.715  11.945  1.00 52.86           C
ATOM   4093 1HB  PRO A 381      -4.832 186.812  11.440  1.00 61.94           H
ATOM   4094 2HB  PRO A 381      -6.262 187.786  11.899  1.00 64.24           H
ATOM   4095  CG  PRO A 381      -4.552 188.920  11.331  1.00 58.82           C
ATOM   4096 1HG  PRO A 381      -4.451 188.796  10.253  1.00 80.35           H
ATOM   4097 2HG  PRO A 381      -5.144 189.805  11.563  1.00 74.73           H
ATOM   4098  CD  PRO A 381      -3.205 189.016  11.985  1.00 42.45           C
ATOM   4099 1HD  PRO A 381      -2.487 188.364  11.489  1.00 44.13           H
ATOM   4100 2HD  PRO A 381      -2.863 190.051  11.984  1.00 45.69           H
ATOM   4101  N   TRP A 382      -3.297 185.758  13.765  1.00 34.71           N
ATOM   4102  H   TRP A 382      -2.562 186.285  13.317  1.00 35.12           H
ATOM   4103  CA  TRP A 382      -3.002 184.421  14.271  1.00 33.99           C
ATOM   4104  HA  TRP A 382      -3.736 183.726  13.862  1.00 40.37           H
ATOM   4105  C   TRP A 382      -3.104 184.350  15.792  1.00 29.85           C
ATOM   4106  O   TRP A 382      -3.518 183.329  16.338  1.00 35.46           O
ATOM   4107  CB  TRP A 382      -1.610 183.978  13.818  1.00 34.30           C
ATOM   4108 1HB  TRP A 382      -1.538 184.101  12.737  1.00 43.24           H
ATOM   4109 2HB  TRP A 382      -0.860 184.614  14.289  1.00 30.66           H
ATOM   4110  CG  TRP A 382      -1.323 182.548  14.163  1.00 35.19           C
ATOM   4111  CD1 TRP A 382      -1.821 181.433  13.558  1.00 58.85           C
ATOM   4112  HD1 TRP A 382      -2.501 181.446  12.718  1.00 85.99           H
ATOM   4113  CD2 TRP A 382      -0.478 182.063  15.219  1.00 23.96           C
ATOM   4114  NE1 TRP A 382      -1.355 180.293  14.159  1.00 58.18           N
ATOM   4115  HE1 TRP A 382      -1.600 179.356  13.873  1.00 83.99           H
ATOM   4116  CE2 TRP A 382      -0.514 180.649  15.178  1.00 35.03           C
ATOM   4117  CE3 TRP A 382       0.334 182.684  16.176  1.00 20.44           C
ATOM   4118  HE3 TRP A 382       0.373 183.761  16.240  1.00 23.31           H
ATOM   4119  CZ2 TRP A 382       0.268 179.860  16.028  1.00 34.37           C
ATOM   4120  HZ2 TRP A 382       0.251 178.783  15.959  1.00 48.10           H
ATOM   4121  CZ3 TRP A 382       1.103 181.897  17.032  1.00 26.92           C
ATOM   4122  HZ3 TRP A 382       1.741 182.370  17.765  1.00 39.59           H
ATOM   4123  CH2 TRP A 382       1.067 180.493  16.946  1.00 29.65           C
ATOM   4124  HH2 TRP A 382       1.686 179.905  17.606  1.00 38.98           H
ATOM   4125  N   ILE A 383      -2.742 185.430  16.477  1.00 24.43           N
ATOM   4126  H   ILE A 383      -2.408 186.247  15.986  1.00 24.25           H
ATOM   4127  CA  ILE A 383      -2.890 185.502  17.928  1.00 22.94           C
ATOM   4128  HA  ILE A 383      -2.667 184.528  18.361  1.00 25.32           H
ATOM   4129  C   ILE A 383      -4.342 185.834  18.260  1.00 27.88           C
ATOM   4130  O   ILE A 383      -4.943 185.205  19.129  1.00 35.90           O
ATOM   4131  CB  ILE A 383      -1.959 186.564  18.562  1.00 19.88           C
ATOM   4132  HB  ILE A 383      -2.168 187.523  18.088  1.00 25.58           H
ATOM   4133  CG1 ILE A 383      -0.481 186.230  18.320  1.00 20.03           C
ATOM   4134 1HG1 ILE A 383      -0.309 186.158  17.246  1.00 37.39           H
ATOM   4135 2HG1 ILE A 383       0.118 187.061  18.693  1.00 37.21           H
ATOM   4136  CG2 ILE A 383      -2.240 186.711  20.057  1.00 27.99           C
ATOM   4137 1HG2 ILE A 383      -3.212 187.182  20.202  1.00 57.98           H
ATOM   4138 2HG2 ILE A 383      -1.474 187.335  20.518  1.00 60.77           H
ATOM   4139 3HG2 ILE A 383      -2.243 185.731  20.534  1.00 59.52           H
ATOM   4140  CD1 ILE A 383       0.042 184.962  18.976  1.00 23.55           C
ATOM   4141 1HD1 ILE A 383      -0.019 185.050  20.061  1.00 55.26           H
ATOM   4142 2HD1 ILE A 383       1.083 184.814  18.692  1.00 56.33           H
ATOM   4143 3HD1 ILE A 383      -0.542 184.103  18.646  1.00 56.88           H
ATOM   4144  N   THR A 384      -4.911 186.812  17.564  1.00 28.08           N
ATOM   4145  H   THR A 384      -4.387 187.272  16.831  1.00 26.31           H
ATOM   4146  CA  THR A 384      -6.264 187.285  17.847  1.00 34.63           C
ATOM   4147  HA  THR A 384      -6.296 187.619  18.884  1.00 38.29           H
ATOM   4148  C   THR A 384      -7.335 186.211  17.675  1.00 46.02           C
ATOM   4149  O   THR A 384      -8.285 186.149  18.454  1.00 59.91           O
ATOM   4150  CB  THR A 384      -6.618 188.483  16.942  1.00 36.17           C
ATOM   4151  HB  THR A 384      -6.718 188.138  15.913  1.00 61.77           H
ATOM   4152  OG1 THR A 384      -5.566 189.455  17.004  1.00 62.61           O
ATOM   4153  HG1 THR A 384      -5.281 189.542  17.917  1.00 95.10           H
ATOM   4154  CG2 THR A 384      -7.918 189.151  17.373  1.00 82.20           C
ATOM   4155 1HG2 THR A 384      -8.079 190.047  16.774  1.00130.69           H
ATOM   4156 2HG2 THR A 384      -7.859 189.427  18.426  1.00132.07           H
ATOM   4157 3HG2 THR A 384      -8.752 188.466  17.223  1.00134.84           H
ATOM   4158  N   ALA A 385      -7.201 185.373  16.652  1.00 48.84           N
ATOM   4159  H   ALA A 385      -6.403 185.455  16.037  1.00 45.04           H
ATOM   4160  CA  ALA A 385      -8.195 184.342  16.364  1.00 64.76           C
ATOM   4161  HA  ALA A 385      -9.183 184.758  16.560  1.00 70.47           H
ATOM   4162  C   ALA A 385      -8.054 183.085  17.220  1.00 75.30           C
ATOM   4163  O   ALA A 385      -9.036 182.381  17.453  1.00 97.40           O
ATOM   4164  CB  ALA A 385      -8.128 183.964  14.891  1.00 76.64           C
ATOM   4165 1HB  ALA A 385      -8.275 184.853  14.277  1.00110.89           H
ATOM   4166 2HB  ALA A 385      -8.909 183.238  14.666  1.00109.97           H
ATOM   4167 3HB  ALA A 385      -7.154 183.526  14.668  1.00104.76           H
ATOM   4168  N   ASN A 386      -6.838 182.780  17.663  1.00 72.35           N
ATOM   4169  H   ASN A 386      -6.070 183.411  17.482  1.00 65.16           H
ATOM   4170  CA  ASN A 386      -6.576 181.547  18.400  1.00 94.59           C
ATOM   4171  HA  ASN A 386      -7.372 180.833  18.183  1.00108.60           H
ATOM   4172  C   ASN A 386      -6.534 181.725  19.915  1.00 99.95           C
ATOM   4173  O   ASN A 386      -6.696 180.755  20.656  1.00130.85           O
ATOM   4174  CB  ASN A 386      -5.248 180.948  17.933  1.00109.31           C
ATOM   4175 1HB  ASN A 386      -4.491 181.731  17.910  1.00101.05           H
ATOM   4176 2HB  ASN A 386      -4.936 180.188  18.648  1.00130.69           H
ATOM   4177  CG  ASN A 386      -5.350 180.298  16.572  1.00121.12           C
ATOM   4178  OD1 ASN A 386      -6.128 179.368  16.370  1.00138.40           O
ATOM   4179  ND2 ASN A 386      -4.555 180.774  15.629  1.00128.64           N
ATOM   4180 1HD2 ASN A 386      -4.563 180.349  14.715  1.00144.55           H
ATOM   4181 2HD2 ASN A 386      -3.961 181.566  15.833  1.00128.03           H
ATOM   4182  N   SER A 387      -6.291 182.948  20.374  1.00 85.76           N
ATOM   4183  H   SER A 387      -6.160 183.709  19.722  1.00 75.27           H
ATOM   4184  CA  SER A 387      -6.207 183.248  21.799  1.00 99.22           C
ATOM   4185  HA  SER A 387      -6.188 182.316  22.363  1.00126.27           H
ATOM   4186  C   SER A 387      -7.405 184.080  22.251  1.00102.57           C
ATOM   4187  O   SER A 387      -7.981 184.837  21.470  1.00120.48           O
ATOM   4188  CB  SER A 387      -4.915 184.018  22.083  1.00134.12           C
ATOM   4189 1HB  SER A 387      -4.073 183.474  21.654  1.00170.83           H
ATOM   4190 2HB  SER A 387      -4.975 185.003  21.619  1.00160.91           H
ATOM   4191  OG  SER A 387      -4.704 184.169  23.477  1.00179.70           O
ATOM   4192  HG  SER A 387      -4.039 184.849  23.608  1.00215.76           H
ATOM   4193  N   SER A 388      -7.767 183.965  23.524  1.00122.99           N
ATOM   4194  H   SER A 388      -7.279 183.321  24.130  1.00137.90           H
ATOM   4195  CA  SER A 388      -8.799 184.824  24.097  1.00158.23           C
ATOM   4196  HA  SER A 388      -9.697 184.772  23.482  1.00191.45           H
ATOM   4197  C   SER A 388      -8.278 186.258  24.097  1.00181.80           C
ATOM   4198  O   SER A 388      -7.067 186.479  24.132  1.00292.26           O
ATOM   4199  CB  SER A 388      -9.131 184.379  25.523  1.00206.66           C
ATOM   4200 1HB  SER A 388      -9.499 183.353  25.499  1.00265.47           H
ATOM   4201 2HB  SER A 388      -8.229 184.419  26.133  1.00241.54           H
ATOM   4202  OG  SER A 388     -10.122 185.214  26.099  1.00271.00           O
ATOM   4203  HG  SER A 388      -9.712 186.047  26.344  1.00328.17           H
ATOM   4204  N   LYS A 389      -9.178 187.237  24.068  1.00168.70           N
ATOM   4205  H   LYS A 389     -10.163 187.014  24.081  1.00174.24           H
ATOM   4206  CA  LYS A 389      -8.764 188.638  24.030  1.00227.01           C
ATOM   4207  HA  LYS A 389      -8.217 188.785  23.099  1.00307.22           H
ATOM   4208  C   LYS A 389      -7.803 188.907  25.188  1.00267.13           C
ATOM   4209  O   LYS A 389      -7.974 188.340  26.268  1.00287.30           O
ATOM   4210  CB  LYS A 389      -9.974 189.579  24.048  1.00305.93           C
ATOM   4211 1HB  LYS A 389      -9.631 190.580  23.784  1.00368.74           H
ATOM   4212 2HB  LYS A 389     -10.668 189.256  23.273  1.00367.23           H
ATOM   4213  CG  LYS A 389     -10.734 189.657  25.369  1.00411.07           C
ATOM   4214 2HG  LYS A 389     -10.566 188.740  25.933  1.00455.28           H
ATOM   4215 1HG  LYS A 389     -11.801 189.739  25.160  1.00432.25           H
ATOM   4216  CD  LYS A 389     -10.307 190.845  26.224  1.00620.87           C
ATOM   4217 1HD  LYS A 389     -10.633 190.676  27.250  1.00688.87           H
ATOM   4218 2HD  LYS A 389      -9.220 190.919  26.216  1.00687.47           H
ATOM   4219  CE  LYS A 389     -10.897 192.160  25.738  1.00839.97           C
ATOM   4220 2HE  LYS A 389     -11.981 192.138  25.871  1.00879.38           H
ATOM   4221 1HE  LYS A 389     -10.676 192.290  24.677  1.00888.00           H
ATOM   4222  NZ  LYS A 389     -10.284 193.269  26.540  1.00999.99           N
ATOM   4223 1HZ  LYS A 389      -9.313 193.402  26.293  1.00999.99           H
ATOM   4224 2HZ  LYS A 389     -10.770 194.143  26.389  1.00999.99           H
ATOM   4225 3HZ  LYS A 389     -10.316 193.062  27.531  1.00999.99           H
ATOM   4226  N   PRO A 390      -6.773 189.744  24.977  1.00396.31           N
ATOM   4227  CA  PRO A 390      -5.656 189.798  25.929  1.00575.50           C
ATOM   4228  HA  PRO A 390      -5.372 188.785  26.216  1.00637.48           H
ATOM   4229  C   PRO A 390      -5.905 190.611  27.199  1.00628.80           C
ATOM   4230  O   PRO A 390      -5.099 191.455  27.588  1.00568.03           O
ATOM   4231  CB  PRO A 390      -4.536 190.409  25.083  1.00802.29           C
ATOM   4232 1HB  PRO A 390      -3.811 190.938  25.702  1.00923.82           H
ATOM   4233 2HB  PRO A 390      -4.042 189.635  24.496  1.00978.07           H
ATOM   4234  CG  PRO A 390      -5.257 191.350  24.188  1.00747.91           C
ATOM   4235 1HG  PRO A 390      -5.504 192.265  24.726  1.00798.52           H
ATOM   4236 2HG  PRO A 390      -4.661 191.572  23.303  1.00922.40           H
ATOM   4237  CD  PRO A 390      -6.511 190.609  23.811  1.00512.71           C
ATOM   4238 1HD  PRO A 390      -7.332 191.308  23.652  1.00500.41           H
ATOM   4239 2HD  PRO A 390      -6.337 190.004  22.921  1.00554.93           H
ATOM   4240  N   SER A 391      -7.021 190.325  27.862  1.00868.77           N
ATOM   4241  H   SER A 391      -7.643 189.625  27.482  1.00992.44           H
ATOM   4242  CA  SER A 391      -7.369 190.926  29.147  1.00999.99           C
ATOM   4243  HA  SER A 391      -6.490 190.886  29.791  1.00999.99           H
ATOM   4244  C   SER A 391      -7.817 192.385  29.076  1.00999.99           C
ATOM   4245  O   SER A 391      -8.995 192.698  29.249  1.00999.99           O
ATOM   4246  CB  SER A 391      -8.470 190.097  29.812  1.00999.99           C
ATOM   4247 1HB  SER A 391      -8.720 190.538  30.777  1.00999.99           H
ATOM   4248 2HB  SER A 391      -9.357 190.099  29.179  1.00999.99           H
ATOM   4249  OG  SER A 391      -8.034 188.762  30.007  1.00999.99           O
ATOM   4250  HG  SER A 391      -7.643 188.447  29.188  1.00999.99           H
ATOM   4251  N   ASN A 392      -6.855 193.273  28.850  1.00999.99           N
ATOM   4252  H   ASN A 392      -5.958 192.944  28.520  1.00999.99           H
ATOM   4253  CA  ASN A 392      -7.027 194.704  29.087  1.00999.99           C
ATOM   4254  HA  ASN A 392      -7.647 194.839  29.975  1.00999.99           H
ATOM   4255  C   ASN A 392      -7.736 195.405  27.932  1.00999.99           C
ATOM   4256  O   ASN A 392      -7.119 195.541  26.854  1.00999.99           O
ATOM   4257  OXT ASN A 392      -8.898 195.818  28.129  1.00999.99           O
ATOM   4258  CB  ASN A 392      -5.653 195.337  29.340  1.00999.99           C
ATOM   4259 1HB  ASN A 392      -5.009 195.137  28.485  1.00999.99           H
ATOM   4260 2HB  ASN A 392      -5.770 196.415  29.443  1.00999.99           H
ATOM   4261  CG  ASN A 392      -4.986 194.811  30.594  1.00999.99           C
ATOM   4262  OD1 ASN A 392      -5.508 194.946  31.698  1.00999.99           O
ATOM   4263  ND2 ASN A 392      -3.816 194.214  30.432  1.00999.99           N
ATOM   4264 1HD2 ASN A 392      -3.325 193.867  31.242  1.00999.99           H
ATOM   4265 2HD2 ASN A 392      -3.430 194.097  29.507  1.00999.99           H
TER    4266      ASN A 392 
HETATM 4267  CH3 ACE B 521       3.050 160.416  53.503  1.00999.99           C
HETATM 4268 1HH3 ACE B 521       2.155 160.651  54.078  1.00999.99           H
HETATM 4269 2HH3 ACE B 521       2.830 159.628  52.784  1.00999.99           H
HETATM 4270 3HH3 ACE B 521       3.849 160.095  54.171  1.00999.99           H
HETATM 4271  C   ACE B 521       3.494 161.654  52.751  1.00999.99           C
HETATM 4272  O   ACE B 521       3.510 161.663  51.522  1.00999.99           O
ATOM   4273  N   GLU B 522       3.857 162.689  53.499  1.00999.99           N
ATOM   4274  H   GLU B 522       3.847 162.608  54.505  1.00999.99           H
ATOM   4275  CA  GLU B 522       4.299 163.959  52.928  1.00999.99           C
ATOM   4276  HA  GLU B 522       4.564 163.802  51.883  1.00999.99           H
ATOM   4277  C   GLU B 522       5.535 164.475  53.659  1.00999.99           C
ATOM   4278  O   GLU B 522       5.837 164.052  54.774  1.00999.99           O
ATOM   4279  CB  GLU B 522       3.187 165.010  53.008  1.00999.99           C
ATOM   4280 2HB  GLU B 522       3.574 165.943  52.597  1.00999.99           H
ATOM   4281 1HB  GLU B 522       2.936 165.178  54.055  1.00999.99           H
ATOM   4282  CG  GLU B 522       1.912 164.659  52.254  1.00999.99           C
ATOM   4283 2HG  GLU B 522       1.201 165.474  52.403  1.00999.99           H
ATOM   4284 1HG  GLU B 522       1.491 163.746  52.675  1.00999.99           H
ATOM   4285  CD  GLU B 522       2.173 164.466  50.768  1.00999.99           C
ATOM   4286  OE1 GLU B 522       1.953 164.251  49.557  1.00999.99           O
ATOM   4287  OE2 GLU B 522       0.933 164.312  50.756  1.00999.99           O
ATOM   4288  N   GLU B 523       6.261 165.389  53.023  1.00999.99           N
ATOM   4289  H   GLU B 523       5.978 165.719  52.112  1.00999.99           H
ATOM   4290  CA  GLU B 523       7.463 165.957  53.624  1.00999.99           C
ATOM   4291  HA  GLU B 523       8.132 165.142  53.899  1.00999.99           H
ATOM   4292  C   GLU B 523       7.154 166.762  54.882  1.00999.99           C
ATOM   4293  O   GLU B 523       6.257 167.606  54.896  1.00999.99           O
ATOM   4294  CB  GLU B 523       8.172 166.890  52.638  1.00999.99           C
ATOM   4295 1HB  GLU B 523       7.492 167.702  52.381  1.00999.99           H
ATOM   4296 2HB  GLU B 523       9.041 167.321  53.136  1.00999.99           H
ATOM   4297  CG  GLU B 523       8.636 166.230  51.349  1.00999.99           C
ATOM   4298 1HG  GLU B 523       7.773 165.823  50.821  1.00999.99           H
ATOM   4299 2HG  GLU B 523       9.095 166.992  50.719  1.00999.99           H
ATOM   4300  CD  GLU B 523       9.645 165.123  51.588  1.00999.99           C
ATOM   4301  OE1 GLU B 523      10.477 165.253  52.511  1.00999.99           O
ATOM   4302  OE2 GLU B 523       9.626 164.124  50.838  1.00999.99           O
ATOM   4303  N   SER B 524       7.933 166.524  55.931  1.00999.99           N
ATOM   4304  H   SER B 524       8.594 165.760  55.914  1.00999.99           H
ATOM   4305  CA  SER B 524       7.919 167.394  57.101  1.00999.99           C
ATOM   4306  HA  SER B 524       6.916 167.801  57.229  1.00999.99           H
ATOM   4307  C   SER B 524       8.891 168.542  56.851  1.00999.99           C
ATOM   4308  O   SER B 524       9.906 168.381  56.172  1.00999.99           O
ATOM   4309  CB  SER B 524       8.310 166.615  58.359  1.00999.99           C
ATOM   4310 1HB  SER B 524       8.259 167.280  59.222  1.00999.99           H
ATOM   4311 2HB  SER B 524       7.605 165.795  58.499  1.00999.99           H
ATOM   4312  OG  SER B 524       9.620 166.085  58.252  1.00999.99           O
ATOM   4313  HG  SER B 524       9.788 165.528  59.016  1.00999.99           H
ATOM   4314  N   PHE B 525       8.567 169.711  57.392  1.00999.99           N
ATOM   4315  H   PHE B 525       7.735 169.794  57.958  1.00999.99           H
ATOM   4316  CA  PHE B 525       9.377 170.906  57.184  1.00999.99           C
ATOM   4317  HA  PHE B 525      10.105 170.721  56.393  1.00999.99           H
ATOM   4318  C   PHE B 525      10.131 171.220  58.474  1.00999.99           C
ATOM   4319  O   PHE B 525       9.570 171.134  59.567  1.00999.99           O
ATOM   4320  CB  PHE B 525       8.483 172.078  56.771  1.00999.99           C
ATOM   4321 1HB  PHE B 525       7.696 172.197  57.515  1.00999.99           H
ATOM   4322 2HB  PHE B 525       9.089 172.983  56.759  1.00999.99           H
ATOM   4323  CG  PHE B 525       7.853 171.919  55.413  1.00999.99           C
ATOM   4324  CD1 PHE B 525       8.421 172.536  54.304  1.00999.99           C
ATOM   4325  HD1 PHE B 525       9.303 173.147  54.424  1.00999.99           H
ATOM   4326  CD2 PHE B 525       6.694 171.168  55.241  1.00999.99           C
ATOM   4327  HD2 PHE B 525       6.229 170.694  56.093  1.00999.99           H
ATOM   4328  CE1 PHE B 525       7.862 172.387  53.038  1.00999.99           C
ATOM   4329  HE1 PHE B 525       8.314 172.877  52.189  1.00999.99           H
ATOM   4330  CE2 PHE B 525       6.129 171.007  53.978  1.00999.99           C
ATOM   4331  HE2 PHE B 525       5.243 170.402  53.856  1.00999.99           H
ATOM   4332  CZ  PHE B 525       6.714 171.618  52.873  1.00999.99           C
ATOM   4333  HZ  PHE B 525       6.275 171.501  51.893  1.00999.99           H
ATOM   4334  N   ARG B 526      11.411 171.552  58.343  1.00999.99           N
ATOM   4335  H   ARG B 526      11.804 171.650  57.415  1.00999.99           H
ATOM   4336  CA  ARG B 526      12.295 171.763  59.488  1.00999.99           C
ATOM   4337  HA  ARG B 526      11.729 171.613  60.408  1.00999.99           H
ATOM   4338  C   ARG B 526      12.844 173.184  59.501  1.00999.99           C
ATOM   4339  O   ARG B 526      12.558 173.978  58.608  1.00999.99           O
ATOM   4340  CB  ARG B 526      13.455 170.764  59.430  1.00999.99           C
ATOM   4341 1HB  ARG B 526      14.009 170.929  58.505  1.00999.99           H
ATOM   4342 2HB  ARG B 526      14.127 170.953  60.267  1.00999.99           H
ATOM   4343  CG  ARG B 526      13.018 169.306  59.491  1.00999.99           C
ATOM   4344 1HG  ARG B 526      12.467 169.141  60.416  1.00999.99           H
ATOM   4345 2HG  ARG B 526      12.364 169.084  58.647  1.00999.99           H
ATOM   4346  CD  ARG B 526      14.213 168.365  59.457  1.00999.99           C
ATOM   4347 1HD  ARG B 526      14.923 168.667  60.228  1.00999.99           H
ATOM   4348 2HD  ARG B 526      13.869 167.353  59.673  1.00999.99           H
ATOM   4349  NE  ARG B 526      14.876 168.374  58.153  1.00999.99           N
ATOM   4350  HE  ARG B 526      14.434 168.901  57.415  1.00999.99           H
ATOM   4351  CZ  ARG B 526      16.014 167.754  57.869  1.00999.99           C
ATOM   4352  NH1 ARG B 526      16.671 167.036  58.759  1.00999.99           N
ATOM   4353 1HH1 ARG B 526      16.298 166.938  59.690  1.00999.99           H
ATOM   4354 2HH1 ARG B 526      17.542 166.603  58.498  1.00999.99           H
ATOM   4355  NH2 ARG B 526      16.498 167.831  56.647  1.00999.99           N
ATOM   4356 1HH2 ARG B 526      15.996 168.364  55.954  1.00999.99           H
ATOM   4357 2HH2 ARG B 526      17.365 167.369  56.426  1.00999.99           H
ATOM   4358  N   ASP B 527      13.632 173.506  60.519  1.00999.99           N
ATOM   4359  H   ASP B 527      13.819 172.833  61.247  1.00999.99           H
ATOM   4360  CA  ASP B 527      14.293 174.805  60.578  1.00999.99           C
ATOM   4361  HA  ASP B 527      13.546 175.589  60.450  1.00999.99           H
ATOM   4362  C   ASP B 527      15.327 174.898  59.457  1.00999.99           C
ATOM   4363  O   ASP B 527      15.934 173.891  59.091  1.00999.99           O
ATOM   4364  CB  ASP B 527      14.991 174.987  61.928  1.00999.99           C
ATOM   4365 1HB  ASP B 527      15.603 174.109  62.133  1.00999.99           H
ATOM   4366 2HB  ASP B 527      15.642 175.860  61.874  1.00999.99           H
ATOM   4367  CG  ASP B 527      14.009 175.186  63.065  1.00999.99           C
ATOM   4368  OD1 ASP B 527      13.145 176.082  62.953  1.00999.99           O
ATOM   4369  OD2 ASP B 527      14.100 174.451  64.071  1.00999.99           O
ATOM   4370  N   PRO B 528      15.561 176.101  58.907  1.00999.99           N
ATOM   4371  CA  PRO B 528      16.604 176.179  57.876  1.00999.99           C
ATOM   4372  HA  PRO B 528      16.327 175.564  57.021  1.00999.99           H
ATOM   4373  C   PRO B 528      17.991 175.767  58.364  1.00999.99           C
ATOM   4374  O   PRO B 528      18.859 175.414  57.566  1.00999.99           O
ATOM   4375  CB  PRO B 528      16.606 177.660  57.486  1.00999.99           C
ATOM   4376 1HB  PRO B 528      17.400 178.185  58.016  1.00999.99           H
ATOM   4377 2HB  PRO B 528      16.730 177.771  56.409  1.00999.99           H
ATOM   4378  CG  PRO B 528      15.276 178.179  57.912  1.00999.99           C
ATOM   4379 1HG  PRO B 528      15.328 179.248  58.116  1.00999.99           H
ATOM   4380 2HG  PRO B 528      14.528 177.973  57.147  1.00999.99           H
ATOM   4381  CD  PRO B 528      14.956 177.420  59.165  1.00999.99           C
ATOM   4382 1HD  PRO B 528      15.420 177.894  60.030  1.00999.99           H
ATOM   4383 2HD  PRO B 528      13.876 177.344  59.292  1.00999.99           H
ATOM   4384  N   ALA B 529      18.198 175.822  59.675  1.00999.99           N
ATOM   4385  H   ALA B 529      17.446 176.124  60.277  1.00999.99           H
ATOM   4386  CA  ALA B 529      19.461 175.427  60.292  1.00999.99           C
ATOM   4387  HA  ALA B 529      20.268 175.999  59.835  1.00999.99           H
ATOM   4388  C   ALA B 529      19.765 173.945  60.088  1.00999.99           C
ATOM   4389  O   ALA B 529      20.926 173.561  59.954  1.00999.99           O
ATOM   4390  CB  ALA B 529      19.424 175.747  61.781  1.00999.99           C
ATOM   4391 1HB  ALA B 529      18.623 175.182  62.258  1.00999.99           H
ATOM   4392 2HB  ALA B 529      19.249 176.814  61.924  1.00999.99           H
ATOM   4393 3HB  ALA B 529      20.377 175.474  62.235  1.00999.99           H
ATOM   4394  N   GLU B 530      18.734 173.106  60.071  1.00999.99           N
ATOM   4395  H   GLU B 530      17.793 173.466  60.153  1.00999.99           H
ATOM   4396  CA  GLU B 530      18.918 171.665  59.916  1.00999.99           C
ATOM   4397  HA  GLU B 530      19.707 171.326  60.588  1.00999.99           H
ATOM   4398  C   GLU B 530      19.326 171.308  58.490  1.00999.99           C
ATOM   4399  O   GLU B 530      20.073 170.358  58.259  1.00999.99           O
ATOM   4400  CB  GLU B 530      17.619 170.925  60.247  1.00999.99           C
ATOM   4401 1HB  GLU B 530      16.842 171.262  59.560  1.00999.99           H
ATOM   4402 2HB  GLU B 530      17.777 169.859  60.083  1.00999.99           H
ATOM   4403  CG  GLU B 530      17.116 171.126  61.670  1.00999.99           C
ATOM   4404 1HG  GLU B 530      16.880 172.179  61.820  1.00999.99           H
ATOM   4405 2HG  GLU B 530      16.201 170.547  61.803  1.00999.99           H
ATOM   4406  CD  GLU B 530      18.132 170.690  62.709  1.00999.99           C
ATOM   4407  OE1 GLU B 530      18.605 169.536  62.638  1.00999.99           O
ATOM   4408  OE2 GLU B 530      18.453 171.494  63.609  1.00999.99           O
ATOM   4409  N   VAL B 531      18.803 172.068  57.535  1.00999.99           N
ATOM   4410  H   VAL B 531      18.235 172.861  57.800  1.00999.99           H
ATOM   4411  CA  VAL B 531      18.982 171.776  56.115  1.00999.99           C
ATOM   4412  HA  VAL B 531      19.091 170.698  55.994  1.00999.99           H
ATOM   4413  C   VAL B 531      20.232 172.446  55.551  1.00999.99           C
ATOM   4414  O   VAL B 531      20.950 171.864  54.738  1.00999.99           O
ATOM   4415  CB  VAL B 531      17.752 172.237  55.300  1.00999.99           C
ATOM   4416  HB  VAL B 531      17.651 173.318  55.402  1.00999.99           H
ATOM   4417  CG1 VAL B 531      17.920 171.904  53.823  1.00999.99           C
ATOM   4418 1HG1 VAL B 531      18.763 172.459  53.413  1.00999.99           H
ATOM   4419 2HG1 VAL B 531      17.016 172.184  53.282  1.00999.99           H
ATOM   4420 3HG1 VAL B 531      18.095 170.834  53.702  1.00999.99           H
ATOM   4421  CG2 VAL B 531      16.477 171.584  55.832  1.00999.99           C
ATOM   4422 1HG2 VAL B 531      15.636 171.841  55.188  1.00999.99           H
ATOM   4423 2HG2 VAL B 531      16.270 171.941  56.840  1.00999.99           H
ATOM   4424 3HG2 VAL B 531      16.597 170.501  55.848  1.00999.99           H
ATOM   4425  N   LEU B 532      20.480 173.682  55.971  1.00999.99           N
ATOM   4426  H   LEU B 532      19.890 174.089  56.684  1.00999.99           H
ATOM   4427  CA  LEU B 532      21.551 174.501  55.410  1.00999.99           C
ATOM   4428  HA  LEU B 532      21.914 174.034  54.494  1.00999.99           H
ATOM   4429  C   LEU B 532      22.745 174.686  56.342  1.00999.99           C
ATOM   4430  O   LEU B 532      23.836 175.032  55.890  1.00999.99           O
ATOM   4431  CB  LEU B 532      20.985 175.883  55.073  1.00999.99           C
ATOM   4432 1HB  LEU B 532      20.627 176.327  56.002  1.00999.99           H
ATOM   4433 2HB  LEU B 532      21.799 176.505  54.703  1.00999.99           H
ATOM   4434  CG  LEU B 532      19.847 175.937  54.050  1.00999.99           C
ATOM   4435  HG  LEU B 532      19.103 175.177  54.289  1.00999.99           H
ATOM   4436  CD1 LEU B 532      19.174 177.299  54.111  1.00999.99           C
ATOM   4437 1HD1 LEU B 532      18.308 177.305  53.449  1.00999.99           H
ATOM   4438 2HD1 LEU B 532      19.880 178.067  53.796  1.00999.99           H
ATOM   4439 3HD1 LEU B 532      18.845 177.500  55.131  1.00999.99           H
ATOM   4440  CD2 LEU B 532      20.377 175.690  52.645  1.00999.99           C
ATOM   4441 1HD2 LEU B 532      19.578 175.866  51.926  1.00999.99           H
ATOM   4442 2HD2 LEU B 532      20.719 174.659  52.559  1.00999.99           H
ATOM   4443 3HD2 LEU B 532      21.205 176.368  52.435  1.00999.99           H
ATOM   4444  N   GLY B 533      22.534 174.491  57.640  1.00999.99           N
ATOM   4445  H   GLY B 533      21.639 174.149  57.959  1.00999.99           H
ATOM   4446  CA  GLY B 533      23.560 174.774  58.630  1.00999.99           C
ATOM   4447 1HA  GLY B 533      24.247 175.519  58.229  1.00999.99           H
ATOM   4448 2HA  GLY B 533      23.081 175.195  59.513  1.00999.99           H
ATOM   4449  C   GLY B 533      24.371 173.574  59.078  1.00999.99           C
ATOM   4450  O   GLY B 533      25.128 173.660  60.043  1.00999.99           O
ATOM   4451  N   THR B 534      24.203 172.451  58.389  1.00999.99           N
ATOM   4452  H   THR B 534      23.565 172.447  57.606  1.00999.99           H
ATOM   4453  CA  THR B 534      24.862 171.203  58.766  1.00999.99           C
ATOM   4454  HA  THR B 534      25.529 171.400  59.605  1.00999.99           H
ATOM   4455  C   THR B 534      25.706 170.611  57.640  1.00999.99           C
ATOM   4456  O   THR B 534      26.731 169.977  57.894  1.00999.99           O
ATOM   4457  CB  THR B 534      23.806 170.187  59.246  1.00999.99           C
ATOM   4458  HB  THR B 534      23.166 169.910  58.408  1.00999.99           H
ATOM   4459  OG1 THR B 534      23.009 170.805  60.264  1.00999.99           O
ATOM   4460  HG1 THR B 534      22.604 171.594  59.893  1.00999.99           H
ATOM   4461  CG2 THR B 534      24.448 168.935  59.829  1.00999.99           C
ATOM   4462 1HG2 THR B 534      25.202 169.215  60.565  1.00999.99           H
ATOM   4463 2HG2 THR B 534      24.912 168.355  59.031  1.00999.99           H
ATOM   4464 3HG2 THR B 534      23.680 168.331  60.312  1.00999.99           H
ATOM   4465  N   GLY B 535      25.305 170.841  56.394  1.00999.99           N
ATOM   4466  H   GLY B 535      24.457 171.361  56.219  1.00999.99           H
ATOM   4467  CA  GLY B 535      26.068 170.353  55.260  1.00999.99           C
ATOM   4468 1HA  GLY B 535      26.936 170.994  55.107  1.00999.99           H
ATOM   4469 2HA  GLY B 535      26.419 169.343  55.473  1.00999.99           H
ATOM   4470  C   GLY B 535      25.256 170.311  53.980  1.00999.99           C
ATOM   4471  O   GLY B 535      24.830 169.239  53.551  1.00999.99           O
ATOM   4472  N   ALA B 536      25.031 171.471  53.373  1.00999.99           N
ATOM   4473  H   ALA B 536      25.394 172.325  53.770  1.00999.99           H
ATOM   4474  CA  ALA B 536      24.279 171.548  52.123  1.00999.99           C
ATOM   4475  HA  ALA B 536      23.314 171.062  52.266  1.00999.99           H
ATOM   4476  C   ALA B 536      25.011 170.811  51.005  1.00999.99           C
ATOM   4477  O   ALA B 536      24.320 170.251  50.128  1.00999.99           O
ATOM   4478  OXT ALA B 536      26.261 170.813  51.012  1.00999.99           O
ATOM   4479  CB  ALA B 536      24.045 173.005  51.737  1.00999.99           C
ATOM   4480 1HB  ALA B 536      25.004 173.499  51.578  1.00999.99           H
ATOM   4481 2HB  ALA B 536      23.461 173.048  50.818  1.00999.99           H
ATOM   4482 3HB  ALA B 536      23.502 173.513  52.534  1.00999.99           H
TER    4483      ALA B 536 
CONECT    1    2    3    4    5                              
CONECT    2    1                                             
CONECT    3    1                                             
CONECT    4    1                                             
CONECT    5    1    6    7                                   
CONECT    6    5                                             
CONECT    7    5    8    9                                   
CONECT 2574 2572 2575 2587                                   
CONECT 2587 2574 2588 2589                                   
CONECT 2588 2587                                             
CONECT 2589 2587 2590 2591 2592                              
CONECT 2590 2589                                             
CONECT 2591 2589                                             
CONECT 2592 2589                                             
CONECT 2593 2594 2595 2596 2597                              
CONECT 2594 2593                                             
CONECT 2595 2593                                             
CONECT 2596 2593                                             
CONECT 2597 2593 2598 2599                                   
CONECT 2598 2597                                             
CONECT 2599 2597 2600 2601                                   
CONECT 4267 4268 4269 4270 4271                              
CONECT 4268 4267                                             
CONECT 4269 4267                                             
CONECT 4270 4267                                             
CONECT 4271 4267 4272 4273                                   
CONECT 4272 4271                                             
CONECT 4273 4271 4274 4275                                   
END
